# Supplementary material for: Polypy: A Framework to Interpret Polymer Properties from Mass Spectrometry Data
Source: Polymers (Basel). 2024 Jun 22;16(13):1771. doi: 10.3390/polym16131771 (PMC11244493; doi:10.3390/polym16131771)
Supplement: Supplementary file 1 [file polymers-16-01771-s001.zip › Aryl_resins_MS_raw_data/VV_27a_1h.ascii]

0.303917,+,NANO-ESI,ms1,-,profile,44.9219-2505.2764,136512,44.9219 -1.4964215e-006,44.9261 2.9938378e-006,44.9304 0.090938576,44.9347 0.33335409,44.9389 0.3030059,44.9432 0.090884171,44.9474 -4.0036275e-006,44.9517 9.7194527e-007,44.9559 1.1633457e-007,44.9602 0.030317519,44.9644 0.090898782,44.9687 1.0791556e-005,44.9730 0.18190041,44.9772 0.4848775,44.9815 0.42418495,44.9857 0.27269113,44.9900 0.39398003,44.9942 0.72728682,44.9985 0.48479205,45.0028 0.090884194,45.0070 0.09090995,45.0113 0.030301746,45.0155 0.090925708,45.0198 0.18181847,45.0241 0.090891331,45.0283 -7.4265022e-006,45.0326 7.4705545e-006,45.0368 0.54548019,45.0411 0.90913552,45.0454 0.87875974,45.0496 0.090854228,45.0539 0.090963237,45.0581 0.63641357,45.0624 0.75755471,45.0667 0.75754446,45.0709 0.54543376,45.0752 0.30301461,45.0794 0.090901755,45.0837 0.090911344,45.0880 0.090907447,45.0922 -1.0225032e-006,45.0965 3.6840456e-007,45.1008 -4.510473e-007,45.1050 1.435911e-006,45.1093 -5.2931705e-006,45.1135 1.973894e-005,45.1178 0.18185057,45.1221 0.3030355,45.1263 0.36363593,45.1306 0.60607904,45.1349 0.51511401,45.1391 0.12119337,45.1434 0.18183707,45.1477 0.090873837,45.1519 2.1126911e-005,45.1562 0.3030661,45.1605 0.33331552,45.1647 0.18180159,45.1690 0.18181121,45.1733 0.090897627,45.1775 -2.6323353e-006,45.1818 0.030309174,45.1861 0.090950727,45.1903 0.30307579,45.1946 0.33329487,45.1989 0.090853646,45.2031 1.1696757e-005,45.2074 0.30306795,45.2117 0.54546499,45.2159 0.66671962,45.2202 0.93947446,45.2245 1.0909024,45.2287 0.78777784,45.2330 0.48478812,45.2373 0.33331352,45.2415 0.030332843,45.2458 0.36371446,45.2501 0.51515454,45.2544 0.30294707,45.2586 -2.9172752e-005,45.2629 0.18191272,45.2672 0.60613525,45.2714 0.78784752,45.2757 0.51511598,45.2800 0.54544455,45.2843 0.33326265,45.2885 -3.1584004e-005,45.2928 5.535393e-006,45.2971 9.4472771e-006,45.3013 0.27276731,45.3056 0.48483327,45.3099 0.09087161,45.3142 1.0757172e-005,45.3184 0.090919457,45.3227 0.090897918,45.3270 -6.7488495e-006,45.3313 -2.8841496e-006,45.3355 1.8288403e-005,45.3398 0.39398953,45.3441 0.90916669,45.3484 1.2727834,45.3526 0.99993157,45.3569 0.36355013,45.3612 0.18179917,45.3655 0.090886317,45.3697 1.5802201e-005,45.3740 0.18185574,45.3783 0.21208788,45.3826 -2.3324537e-005,45.3868 0.090928175,45.3911 0.18182081,45.3954 0.12120133,45.3997 0.090929598,45.4039 0.3333413,45.4082 0.27273238,45.4125 0.39395717,45.4168 0.33331889,45.4211 0.27274185,45.4253 0.33332112,45.4296 0.090866439,45.4339 -3.7307341e-006,45.4382 0.090940788,45.4424 0.30304059,45.4467 0.18178552,45.4510 -1.3010487e-005,45.4553 3.4141231e-006,45.4596 -6.4454633e-007,45.4638 -8.3643823e-007,45.4681 3.9908464e-006,45.4724 0.090935089,45.4767 0.30305573,45.4810 0.33331162,45.4852 0.090878263,45.4895 -2.0992068e-006,45.4938 -1.8992311e-006,45.4981 9.6975227e-006,45.5024 0.18184763,45.5067 0.39394397,45.5109 0.27269664,45.5152 -1.4091372e-005,45.5195 3.5619826e-006,45.5238 -1.5491803e-007,45.5281 -2.9430764e-006,45.5324 1.1928646e-005,45.5366 0.18185204,45.5409 0.27273792,45.5452 0.18182714,45.5495 0.39393601,45.5538 0.33330849,45.5581 0.18179402,45.5623 -1.2986318e-005,45.5666 2.0313748e-006,45.5709 0.18184462,45.5752 0.51518345,45.5795 0.51511562,45.5838 -2.7761818e-005,45.5881 7.4397858e-006,45.5923 -1.994284e-006,45.5966 5.3654088e-007,45.6009 -1.5166233e-007,45.6052 7.0053581e-008,45.6095 -1.2854926e-007,45.6138 4.4418761e-007,45.6181 -1.6483798e-006,45.6224 6.1500023e-006,45.6266 0.18182413,45.6309 0.18181714,45.6352 0.57578707,45.6395 1.2727531,45.6438 1.1211746,45.6481 0.42422801,45.6524 0.4242785,45.6567 0.63641113,45.6609 0.75757194,45.6652 0.7272985,45.6695 1.0000792,45.6738 0.99997342,45.6781 0.48475841,45.6824 0.27266839,45.6867 0.090889864,45.6910 -3.8868279e-006,45.6953 -9.4696833e-007,45.6996 7.6760625e-006,45.7039 0.090911604,45.7081 0.030296013,45.7124 -6.7284054e-006,45.7167 2.3176373e-005,45.7210 0.27280137,45.7253 0.63637507,45.7296 0.48479497,45.7339 0.48482352,45.7382 0.5758,45.7425 0.84849596,45.7468 0.42418346,45.7511 0.030281279,45.7554 3.0722497e-006,45.7597 -3.362411e-006,45.7640 1.0378254e-005,45.7682 0.090934917,45.7725 0.18180877,45.7768 0.12120418,45.7811 0.33334485,45.7854 0.33332542,45.7897 0.18181135,45.7940 0.090900317,45.7983 -5.8519558e-006,45.8026 1.5744367e-006,45.8069 -4.4515707e-007,45.8112 2.0603072e-007,45.8155 -3.7895808e-007,45.8198 1.3099313e-006,45.8241 -4.8612933e-006,45.8284 1.813722e-005,45.8327 0.090908729,45.8370 -1.6718468e-005,45.8413 0.090920828,45.8456 0.18181688,45.8499 0.090902522,45.8542 -1.3969052e-006,45.8585 3.6044432e-007,45.8628 -4.4713275e-008,45.8671 -1.8165481e-007,45.8714 7.7142829e-007,45.8757 -2.9043777e-006,45.8800 1.0847264e-005,45.8843 0.18184431,45.8886 0.30303037,45.8929 0.18179181,45.8972 -9.9957315e-006,45.9015 -2.5132695e-007,45.9058 1.1003503e-005,45.9101 0.18184106,45.9144 0.27271849,45.9187 0.18181711,45.9230 0.24241821,45.9273 0.030283347,45.9316 0.090944573,45.9359 0.54550678,45.9402 0.72725481,45.9445 0.33327836,45.9488 -1.4431963e-005,45.9531 3.866804e-006,45.9574 -1.0336815e-006,45.9617 2.6750018e-007,45.9660 -3.6202415e-008,45.9703 -1.2273628e-007,45.9746 5.2721361e-007,45.9789 -1.9863367e-006,45.9832 7.4189402e-006,45.9875 0.1818438,45.9918 0.48491415,45.9961 0.63641077,46.0004 0.57573849,46.0048 0.36356652,46.0091 0.090876736,46.0134 0.33338657,46.0177 0.72729921,46.0220 0.60602605,46.0263 0.21206541,46.0306 -1.0066988e-005,46.0349 0.090923779,46.0392 0.090898156,46.0435 -8.6213804e-006,46.0478 7.7176992e-006,46.0521 0.090935215,46.0564 0.42428127,46.0607 0.84853148,46.0650 1.0605848,46.0694 0.54539084,46.0737 0.18179238,46.0780 -7.3689903e-006,46.0823 1.9427303e-006,46.0866 -4.0111624e-007,46.0909 -3.385324e-007,46.0952 1.7554989e-006,46.0995 0.18187828,46.1038 0.90918237,46.1081 1.3636467,46.1125 1.1514616,46.1168 0.69691557,46.1211 0.30298835,46.1254 0.030288503,46.1297 -4.9348142e-007,46.1340 0.030320421,46.1383 0.33336437,46.1426 0.48484713,46.1469 0.33330777,46.1513 0.0908911,46.1556 -2.6109005e-006,46.1599 4.1528168e-007,46.1642 9.5019055e-007,46.1685 -4.2165857e-006,46.1728 1.5917904e-005,46.1771 0.090917207,46.1815 0.030286402,46.1858 -9.1689271e-006,46.1901 2.1509688e-005,46.1944 0.18187506,46.1987 0.30301109,46.2030 0.090859674,46.2073 -1.2967663e-005,46.2117 3.7031779e-005,46.2160 0.57583833,46.2203 0.84845906,46.2246 0.33325836,46.2289 -8.6621012e-006,46.2332 0.090940632,46.2375 0.33335954,46.2419 0.33330008,46.2462 0.030279979,46.2505 0.090955146,46.2548 0.33340979,46.2591 0.51512867,46.2635 0.21203256,46.2678 -1.5710884e-005,46.2721 3.8737367e-006,46.2764 2.177978e-007,46.2807 0.090935118,46.2850 0.3333534,46.2894 0.30300909,46.2937 0.090880066,46.2980 2.1336267e-005,46.3023 0.18187547,46.3066 0.30303079,46.3110 0.21207398,46.3153 0.090882532,46.3196 -2.8552383e-006,46.3239 2.0174011e-006,46.3282 -5.2146415e-006,46.3326 1.884313e-005,46.3369 0.090908535,46.3412 -1.6655569e-005,46.3455 0.090933889,46.3498 0.30304146,46.3542 0.36365488,46.3585 0.45453188,46.3628 0.1211772,46.3671 0.090933099,46.3715 0.39396295,46.3758 0.42422929,46.3801 0.18178898,46.3844 -1.1219542e-005,46.3887 3.006611e-006,46.3931 -8.0568589e-007,46.3974 2.1580732e-007,46.4017 -5.7456088e-008,46.4060 1.3993504e-008,46.4104 1.4889671e-009,46.4147 -1.9953307e-008,46.4190 0.090921044,46.4233 0.33334532,46.4277 0.33332133,46.4320 0.090897165,46.4363 -4.9685291e-008,46.4406 2.5878512e-007,46.4450 -9.8556427e-007,46.4493 3.6838719e-006,46.4536 0.030303136,46.4580 -4.1055064e-006,46.4623 2.4652461e-006,46.4666 -5.755669e-006,46.4709 2.0559542e-005,46.4753 0.30304763,46.4796 0.33334666,46.4839 0.48485264,46.4882 0.30302024,46.4926 0.33333302,46.4969 0.3333475,46.5012 0.48484036,46.5056 0.18177994,46.5099 0.030295694,46.5142 -1.7570767e-006,46.5185 2.3526707e-006,46.5229 0.030308312,46.5272 0.18187049,46.5315 0.60610199,46.5359 0.63632792,46.5402 0.33330178,46.5445 0.18179706,46.5489 -1.9870125e-005,46.5532 2.5733016e-005,46.5575 0.18183213,46.5619 0.33335492,46.5662 0.51520544,46.5705 0.57574129,46.5748 0.42423666,46.5792 0.90912271,46.5835 1.2727445,46.5878 1.6060766,46.5922 1.848515,46.5965 1.8484788,46.6008 1.0605105,46.6052 0.42421094,46.6095 0.42423156,46.6138 0.090870246,46.6182 0.090924382,46.6225 0.42429075,46.6269 0.81821257,46.6312 0.63631111,46.6355 0.27275214,46.6399 1.0607271,46.6442 1.6060306,46.6485 0.90897423,46.6529 0.18176782,46.6572 0.12130148,46.6615 1.2122585,46.6659 1.727267,46.6702 1.3029542,46.6745 0.75751197,46.6789 0.33328858,46.6832 0.090887025,46.6876 -3.0608026e-006,46.6919 -3.6408478e-006,46.6962 1.7626608e-005,46.7006 0.27279451,46.7049 0.51514333,46.7092 0.36361971,46.7136 0.48483136,46.7179 0.090873383,46.7223 0.090924494,46.7266 0.090893932,46.7309 0.030318603,46.7353 0.30305552,46.7396 0.33334562,46.7440 0.60609531,46.7483 0.93936056,46.7526 0.75756568,46.7570 0.30309826,46.7613 0.48485756,46.7657 0.42417994,46.7700 0.27269533,46.7743 0.18179572,46.7787 9.5881978e-006,46.7830 0.18184832,46.7874 0.33335242,46.7917 0.4848288,46.7961 0.090861157,46.8004 -2.6820944e-006,46.8047 1.6962551e-005,46.8091 0.18186103,46.8134 0.33333433,46.8178 0.18177125,46.8221 -2.6600289e-006,46.8265 0.12123193,46.8308 0.21211533,46.8351 0.18180084,46.8395 4.6127147e-006,46.8438 0.27277264,46.8482 0.60608268,46.8525 0.60604739,46.8569 0.36363086,46.8612 0.33334714,46.8656 0.30298725,46.8699 -3.6294627e-005,46.8743 9.7262473e-006,46.8786 -2.6064565e-006,46.8829 6.9853212e-007,46.8873 -1.8739125e-007,46.8916 5.0957706e-008,46.8960 -1.6419733e-008,46.9003 1.4717025e-008,46.9047 -4.2451376e-008,46.9090 1.5510476e-007,46.9134 -5.7802981e-007,46.9177 2.1572466e-006,46.9221 -8.0518239e-006,46.9264 3.0053288e-005,46.9308 0.30311808,46.9351 0.66668564,46.9395 0.48475564,46.9438 0.090861447,46.9482 0.090921856,46.9525 -3.4055793e-006,46.9569 8.5779732e-007,46.9612 -2.5218686e-008,46.9656 -7.5710994e-007,46.9699 3.0540164e-006,46.9743 0.090962455,46.9786 0.30304563,46.9830 0.18177344,46.9873 0.18182145,46.9917 0.30304518,46.9960 0.27279571,47.0004 0.7274,47.0047 1.1515425,47.0091 1.1211163,47.0134 0.84841651,47.0178 0.66662502,47.0221 0.27273872,47.0265 0.48489824,47.0308 0.48479509,47.0352 0.090839535,47.0396 0.18193382,47.0439 0.93952084,47.0483 1.2423981,47.0526 1.2423335,47.0570 0.69686449,47.0613 -2.5727668e-005,47.0657 2.4788376e-006,47.0700 1.581713e-005,47.0744 0.18188745,47.0787 0.45461366,47.0831 0.5454067,47.0875 0.18172546,47.0918 -1.0728314e-005,47.0962 0.090979934,47.1005 0.51517105,47.1049 0.54543442,47.1092 0.54543918,47.1136 0.18177025,47.1180 -8.5789425e-006,47.1223 2.2848039e-006,47.1267 -5.5934453e-007,47.1310 -4.7695654e-008,47.1354 7.5027867e-007,47.1397 -2.953755e-006,47.1441 1.1065936e-005,47.1485 0.18183084,47.1528 0.18181044,47.1572 0.090900883,47.1615 0.030298183,47.1659 1.6171985e-007,47.1703 -4.3514474e-006,47.1746 0.090948254,47.1790 0.57581085,47.1833 0.66665542,47.1877 0.39389461,47.1921 0.18178949,47.1964 0.090905428,47.2008 -2.8751816e-007,47.2051 -6.7949168e-007,47.2095 0.090947501,47.2139 0.63643569,47.2182 1.060623,47.2226 0.84841979,47.2270 0.42425537,47.2313 0.72731531,47.2357 0.5453949,47.2400 0.18176712,47.2444 -8.2506267e-006,47.2488 2.2716888e-006,47.2531 -8.3527073e-007,47.2575 1.0692554e-006,47.2619 0.03030815,47.2662 0.12123112,47.2706 0.36366966,47.2750 0.42422134,47.2793 0.090865493,47.2837 0.090998054,47.2881 0.48489165,47.2924 0.51513273,47.2968 1.0303477,47.3011 1.1817999,47.3055 0.75749868,47.3099 0.18176657,47.3142 0.03030757,47.3186 0.090907119,47.3230 -8.7731842e-006,47.3273 7.1182922e-007,47.3317 0.09095604,47.3361 0.54550093,47.3404 0.5454157,47.3448 0.18177216,47.3492 -1.1998028e-005,47.3536 1.3863828e-005,47.3579 0.18185492,47.3623 0.54552877,47.3667 1.2424974,47.3710 1.3635448,47.3754 0.33324349,47.3798 0.18185124,47.3841 0.33344126,47.3885 0.72727668,47.3929 0.33321002,47.3972 0.090907887,47.4016 0.27278531,47.4060 0.63636881,47.4104 0.48480079,47.4147 0.18178043,47.4191 0.030300329,47.4235 0.090915695,47.4278 0.12125352,47.4322 0.30305001,47.4366 0.18175437,47.4410 2.6640537e-006,47.4453 0.30308425,47.4497 0.48484564,47.4541 0.30298775,47.4585 0.090892263,47.4628 0.090908423,47.4672 -6.2520703e-006,47.4716 -6.3985141e-008,47.4759 6.5094837e-006,47.4803 0.090918623,47.4847 0.090899974,47.4891 -8.5409893e-006,47.4934 7.7901304e-006,47.4978 0.090928502,47.5022 0.30307111,47.5066 0.63638699,47.5109 0.5454163,47.5153 0.18177526,47.5197 -1.238691e-005,47.5241 1.6837943e-005,47.5284 0.33347461,47.5328 1.06072,47.5372 1.0605084,47.5416 0.48477632,47.5460 0.333298,47.5503 0.0908565,47.5547 0.12122765,47.5591 0.27272925,47.5635 0.36366454,47.5678 0.6667003,47.5722 0.60603976,47.5766 0.3635889,47.5810 -2.6651851e-005,47.5854 1.0555965e-005,47.5897 -1.5570731e-005,47.5941 5.1731706e-005,47.5985 0.33339706,47.6029 0.33328146,47.6073 0.090862729,47.6116 0.090956487,47.6160 0.36369702,47.6204 0.42418325,47.6248 0.060548536,47.6292 0.090940446,47.6335 0.36367181,47.6379 0.48482132,47.6423 0.090868838,47.6467 3.7268112e-006,47.6511 -4.4659305e-007,47.6554 -1.9410913e-006,47.6598 8.211955e-006,47.6642 0.090913743,47.6686 0.090917796,47.6730 0.24244376,47.6774 0.33334208,47.6817 0.30300015,47.6861 -1.925192e-005,47.6905 0.090933867,47.6949 0.18181042,47.6993 0.030284924,47.7037 8.1056287e-006,47.7081 0.090918191,47.7124 0.090900138,47.7168 -8.8936004e-006,47.7212 8.9435034e-006,47.7256 0.090908021,47.7300 -4.6595023e-006,47.7344 -6.0979069e-006,47.7387 2.9055012e-005,47.7431 0.18187588,47.7475 0.33335885,47.7519 0.33329102,47.7563 0.090848498,47.7607 0.090946771,47.7651 0.54550892,47.7695 0.6666404,47.7738 0.39389789,47.7782 0.24242517,47.7826 0.30303708,47.7870 0.33334038,47.7914 0.45455706,47.7958 0.48484349,47.8002 0.42422864,47.8046 0.27270517,47.8090 0.090906747,47.8133 0.090918034,47.8177 0.090908229,47.8221 0.090898216,47.8265 -1.0289777e-005,47.8309 2.757452e-006,47.8353 -7.3893199e-007,47.8397 1.9798193e-007,47.8441 -5.2917041e-008,47.8485 1.366505e-008,47.8529 -1.7372858e-009,47.8572 -6.7182491e-009,47.8616 2.8613767e-008,47.8660 -1.0774841e-007,47.8704 4.0242287e-007,47.8748 -1.5021031e-006,47.8792 5.6065883e-006,47.8836 0.030303912,47.8880 -9.1702068e-006,47.8924 1.3988089e-005,47.8968 0.24246274,47.9012 0.48485011,47.9056 0.33331433,47.9100 0.27273858,47.9144 0.33334225,47.9187 0.30300888,47.9231 0.090880811,47.9275 2.2954439e-006,47.9319 0.18186828,47.9363 0.54546493,47.9407 0.33330068,47.9451 0.39393967,47.9495 0.54545891,47.9539 0.48483378,47.9583 0.18179798,47.9627 -8.2676956e-007,47.9671 0.090941496,47.9715 0.33336377,47.9759 0.33329982,47.9803 0.090892039,47.9847 0.18187009,47.9891 0.42428657,47.9935 0.45450261,47.9979 0.090844579,48.0023 0.090932496,48.0067 0.51520813,48.0111 0.66666859,48.0155 0.39388284,48.0199 0.030272283,48.0243 4.9228729e-006,48.0287 0.090939172,48.0331 0.39396852,48.0375 0.5151484,48.0419 0.4848372,48.0463 0.30299732,48.0507 -1.6614767e-005,48.0551 4.0951804e-006,48.0595 2.3597281e-007,48.0639 -5.040119e-006,48.0683 1.992676e-005,48.0727 0.30305836,48.0771 0.33331251,48.0815 0.090887435,48.0859 -3.9597103e-006,48.0903 1.1584697e-005,48.0947 0.48485583,48.0991 0.33331439,48.1035 1.8767481e-005,48.1079 0.090917729,48.1123 0.090924703,48.1167 0.33336744,48.1211 0.3333042,48.1255 0.090868376,48.1299 -4.7567671e-008,48.1343 0.090922415,48.1387 0.090897217,48.1431 -7.2164194e-006,48.1475 0.030315569,48.1519 0.060603507,48.1563 0.090934999,48.1607 0.48491681,48.1651 0.72724342,48.1696 0.36364934,48.1740 0.63646442,48.1784 0.75752097,48.1828 0.30291599,48.1872 -2.3637553e-005,48.1916 6.3468251e-006,48.1960 -1.7472421e-006,48.2004 6.4148981e-007,48.2048 -8.1861094e-007,48.2092 2.6331818e-006,48.2136 0.090930797,48.2180 0.27278781,48.2224 0.36359543,48.2268 -4.6855974e-005,48.2313 0.18184863,48.2357 0.18179965,48.2401 0.090925097,48.2445 0.57582974,48.2489 0.9999786,48.2533 0.27265567,48.2577 -4.5291858e-006,48.2621 0.090914741,48.2665 0.1818223,48.2709 0.18181273,48.2754 0.030298537,48.2798 1.2624649e-006,48.2842 -5.5197086e-007,48.2886 9.4538257e-007,48.2930 -3.2298656e-006,48.2974 1.197534e-005,48.3018 0.18184419,48.3062 0.3333455,48.3106 0.30300093,48.3151 -2.2809621e-005,48.3195 4.6733417e-006,48.3239 0.090913206,48.3283 0.30303133,48.3327 0.18181548,48.3371 0.090962425,48.3415 0.3030493,48.3460 0.18176,48.3504 -2.1385405e-005,48.3548 6.93317e-006,48.3592 -6.3455573e-006,48.3636 1.8450373e-005,48.3680 0.42434195,48.3724 1.0303143,48.3769 0.51505011,48.3813 0.030281235,48.3857 0.18185033,48.3901 0.33332869,48.3945 0.090868704,48.3989 5.178732e-005,48.4033 0.30309591,48.4078 0.30297613,48.4122 0.090881795,48.4166 0.30307126,48.4210 0.48484796,48.4254 0.30299139,48.4299 0.090886191,48.4343 -7.0914252e-006,48.4387 1.2596539e-005,48.4431 0.27276725,48.4475 0.51517171,48.4519 0.4242081,48.4564 0.090875953,48.4608 -2.6071084e-006,48.4652 1.1339127e-006,48.4696 0.42428875,48.4740 0.93939656,48.4785 0.18177065,48.4829 -1.4759287e-006,48.4873 0.090940908,48.4917 0.48490697,48.4961 1.2424644,48.5006 1.606064,48.5050 1.1818208,48.5094 0.84852797,48.5138 1.0908788,48.5182 0.57564795,48.5227 0.090866491,48.5271 2.9731777e-006,48.5315 -7.9674726e-007,48.5359 2.1349679e-007,48.5404 -5.71555e-008,48.5448 1.5102602e-008,48.5492 -3.2487542e-009,48.5536 -2.109545e-009,48.5581 1.1688638e-008,48.5625 -4.4649855e-008,48.5669 1.6692844e-007,48.5713 -6.2312989e-007,48.5757 2.3258376e-006,48.5802 0.090912551,48.5846 0.090905063,48.5890 5.3535075e-007,48.5934 0.090941355,48.5979 0.39396998,48.6023 0.51516438,48.6067 0.39391157,48.6112 0.1817988,48.6156 0.30302477,48.6200 0.090884686,48.6244 -1.6382147e-007,48.6289 -9.917369e-007,48.6333 4.1312587e-006,48.6377 0.12124463,48.6421 0.27272198,48.6466 0.090875588,48.6510 1.0367782e-005,48.6554 0.09091194,48.6598 0.030293562,48.6643 -1.8373928e-006,48.6687 4.5312831e-006,48.6731 0.18185201,48.6776 0.5151664,48.6820 0.42422664,48.6864 0.39395827,48.6909 0.54545546,48.6953 0.33329695,48.6997 0.09089113,48.7041 -3.8571102e-006,48.7086 7.3273154e-006,48.7130 0.18186557,48.7174 0.57577974,48.7219 0.45450214,48.7263 0.090878114,48.7307 1.9367617e-006,48.7352 0.030303571,48.7396 -4.1004218e-006,48.7440 1.6728097e-006,48.7485 -2.5906447e-006,48.7529 8.6905693e-006,48.7573 0.09091951,48.7618 0.090901323,48.7662 0.03029529,48.7706 0.090905234,48.7751 0.18183272,48.7795 0.36363795,48.7839 0.090894818,48.7884 0.090926327,48.7928 0.30303633,48.7972 0.18180004,48.8017 -6.3233397e-006,48.8061 2.4803267e-006,48.8105 -3.5976566e-006,48.8150 0.030327251,48.8194 0.33337265,48.8238 0.48484507,48.8283 0.30299225,48.8327 0.090940319,48.8371 0.33338466,48.8416 0.30296424,48.8460 -4.5515797e-005,48.8505 1.1790689e-005,48.8549 -1.6419683e-006,48.8593 -5.2247519e-006,48.8638 2.2543723e-005,48.8682 0.3334474,48.8726 1.060702,48.8771 1.333267,48.8815 0.727166,48.8860 0.21207149,48.8904 6.8069717e-006,48.8948 0.39407849,48.8993 1.2425468,48.9037 1.4544415,48.9081 0.69683105,48.9126 0.18177822,48.9170 4.5328237e-005,48.9215 0.33342072,48.9259 1.0909988,48.9303 2.0302718,48.9348 1.3331828,48.9392 -4.02808e-005,48.9437 1.2666028e-005,48.9481 -1.0379916e-005,48.9526 2.8855467e-005,48.9570 0.33336768,48.9614 0.33330646,48.9659 0.090881735,48.9703 -3.0884901e-006,48.9748 8.4210984e-007,48.9792 -2.7963068e-007,48.9837 2.7634874e-007,48.9881 -8.2582642e-007,48.9925 3.0272693e-006,48.9970 0.090940498,49.0014 0.30304015,49.0059 0.24242087,49.0103 0.33334658,49.0148 0.30300447,49.0192 0.30302987,49.0236 0.5454542,49.0281 0.33333918,49.0325 0.51520765,49.0370 0.72724855,49.0414 0.27266818,49.0459 -7.0086003e-006,49.0503 1.8504652e-006,49.0548 -3.9251128e-007,49.0592 -2.8066208e-007,49.0637 1.5153759e-006,49.0681 -5.7814659e-006,49.0726 0.030346725,49.0770 0.42435867,49.0814 0.87880468,49.0859 0.63625765,49.0903 0.27266729,49.0948 0.090904564,49.0992 -2.0592447e-006,49.1037 5.5164298e-007,49.1081 -1.4711044e-007,49.1126 3.6740467e-008,49.1170 1.6525148e-010,49.1215 -3.7409887e-008,49.1259 1.4949121e-007,49.1304 -5.606143e-007,49.1348 2.0931864e-006,49.1393 -7.8129542e-006,49.1437 2.9161694e-005,49.1482 0.18184733,49.1526 0.18182647,49.1571 0.3030507,49.1615 0.3635996,49.1660 0.30303279,49.1704 0.48486194,49.1749 0.33332792,49.1793 0.30300954,49.1838 0.030265959,49.1882 4.0212453e-006,49.1927 -1.1120173e-006,49.1971 4.2641673e-007,49.2016 -5.9359087e-007,49.2061 1.9481192e-006,49.2105 0.18184102,49.2150 0.5454672,49.2194 0.48484287,49.2239 0.42426589,49.2283 0.63640779,49.2328 0.87877536,49.2372 0.51509768,49.2417 0.18179069,49.2461 -6.0184752e-006,49.2506 3.5789569e-007,49.2550 4.5880947e-006,49.2595 0.090956762,49.2640 0.42434859,49.2684 0.78786588,49.2729 0.36350006,49.2773 3.2343753e-005,49.2818 0.848602,49.2862 1.3333362,49.2907 1.0302376,49.2952 0.63630098,49.2996 0.33331692,49.3041 0.24246572,49.3085 0.51519001,49.3130 0.51510996,49.3174 0.090857074,49.3219 1.0277188e-008,49.3264 0.090917498,49.3308 0.090901695,49.3353 -5.0468361e-006,49.3397 1.350263e-006,49.3442 -3.5368541e-007,49.3487 6.4333221e-008,49.3531 9.640344e-008,49.3576 -4.5000519e-007,49.3620 1.7037989e-006,49.3665 -6.3658595e-006,49.3710 0.030341076,49.3754 0.48492265,49.3799 0.72725046,49.3843 0.30296445,49.3888 0.030276421,49.3933 3.328405e-005,49.3977 0.18183574,49.4022 0.090872101,49.4066 -7.8776357e-006,49.4111 2.058729e-006,49.4156 -3.564295e-007,49.4200 0.12125272,49.4245 0.60609293,49.4290 0.63635087,49.4334 0.48481622,49.4379 0.090881407,49.4423 -3.435602e-007,49.4468 5.9543805e-008,49.4513 1.0543597e-007,49.4557 -4.8134882e-007,49.4602 1.8201528e-006,49.4647 -6.7999754e-006,49.4691 2.5382413e-005,49.4736 0.30306235,49.4781 0.33331987,49.4825 0.18179052,49.4870 -1.5926995e-005,49.4915 1.4192158e-005,49.4959 0.090923861,49.5004 0.090891406,49.5049 3.3965765e-007,49.5093 0.18188834,49.5138 0.48484507,49.5183 0.21206217,49.5227 0.09090817,49.5272 0.090901978,49.5317 -7.8641124e-006,49.5361 1.3667017e-006,49.5406 0.3030552,49.5451 0.63636374,49.5495 0.3030051,49.5540 -3.2865088e-007,49.5585 0.090939403,49.5629 0.36365563,49.5674 0.30303255,49.5719 0.33335355,49.5764 0.39392999,49.5808 0.30298573,49.5853 -2.2059161e-005,49.5898 5.9114063e-006,49.5942 -1.5841521e-006,49.5987 4.2458325e-007,49.6032 -1.1401514e-007,49.6076 3.143294e-008,49.6121 -1.1705081e-008,49.6166 1.5385577e-008,49.6211 -4.9841532e-008,49.6255 1.8399959e-007,49.6300 -6.8622853e-007,49.6345 2.5611828e-006,49.6390 -9.5595033e-006,49.6434 0.030349927,49.6479 0.30309063,49.6524 0.42422134,49.6568 0.27266955,49.6613 -2.6515152e-005,49.6658 7.2428688e-006,49.6703 -2.4536116e-006,49.6747 0.030318972,49.6792 0.18183422,49.6837 0.18180203,49.6882 0.030287649,49.6926 3.45063e-007,49.6971 6.3697235e-007,49.7016 -2.8933168e-006,49.7061 0.030323664,49.7105 0.45461783,49.7150 0.90909159,49.7195 0.45447022,49.7240 -2.0343396e-005,49.7284 4.6043006e-006,49.7329 1.928707e-006,49.7374 0.090963475,49.7419 0.30304939,49.7464 0.18175936,49.7508 -2.2476888e-005,49.7553 0.030325402,49.7598 0.33335242,49.7643 0.48485616,49.7687 0.48490328,49.7732 0.57576877,49.7777 0.33326545,49.7822 0.090868108,49.7867 9.2074479e-006,49.7911 0.30308324,49.7956 1.3333987,49.8001 1.9393951,49.8046 1.3635851,49.8091 0.57570875,49.8135 0.090879813,49.8180 -1.6336639e-006,49.8225 0.090953119,49.8270 0.54549736,49.8315 0.54541916,49.8359 0.18177326,49.8404 0.030304939,49.8449 0.33335894,49.8494 0.54545289,49.8539 0.30300736,49.8584 0.030294091,49.8628 8.8181827e-007,49.8673 1.3104145e-006,49.8718 -6.1242645e-006,49.8763 2.3189115e-005,49.8808 0.18187056,49.8853 0.30303642,49.8897 0.42422232,49.8942 0.33329782,49.8987 0.030278031,49.9032 6.3619445e-006,49.9077 0.030316053,49.9122 0.09092284,49.9166 0.090891011,49.9211 -1.3635827e-005,49.9256 4.1810597e-007,49.9301 1.1966283e-005,49.9346 0.18184745,49.9391 0.33334503,49.9436 0.30300406,49.9480 0.12121069,49.9525 0.30305657,49.9570 0.30300218,49.9615 0.030279966,49.9660 -1.3148017e-006,49.9705 1.5875692e-005,49.9750 0.18184127,49.9795 0.18179524,49.9839 -1.6603915e-005,49.9884 4.1016724e-006,49.9929 1.9911448e-007,49.9974 -4.8991415e-006,50.0019 1.9399607e-005,50.0064 0.2727513,50.0109 0.33332211,50.0154 0.18179981,50.0199 0.030293209,50.0243 2.211674e-007,50.0288 -7.8575022e-007,50.0333 2.9221371e-006,50.0378 0.090948619,50.0423 0.33337367,50.0468 0.36359763,50.0513 0.09087272,50.0558 0.18185551,50.0603 0.42426807,50.0648 0.33329025,50.0693 0.030271793,50.0737 5.3746439e-006,50.0782 -1.5197255e-006,50.0827 7.0373414e-007,50.0872 -1.2951856e-006,50.0917 4.4774356e-006,50.0962 0.12129317,50.1007 0.63646263,50.1052 0.78782851,50.1097 0.27261567,50.1142 -2.7746566e-005,50.1187 8.569873e-006,50.1232 0.090934597,50.1277 0.30304039,50.1322 0.1817899,50.1367 0.030294256,50.1412 -6.2343006e-006,50.1456 2.4898189e-005,50.1501 0.30306458,50.1546 0.48488894,50.1591 0.90910119,50.1636 0.69692767,50.1681 0.48482797,50.1726 0.30300659,50.1771 0.030272318,50.1816 5.1946354e-005,50.1861 0.30308312,50.1906 0.33333182,50.1951 0.30298322,50.1996 0.030253042,50.2041 7.4135683e-006,50.2086 -1.9904051e-006,50.2131 5.4727997e-007,50.2176 -1.9851402e-007,50.2221 2.467425e-007,50.2266 -7.8852202e-007,50.2311 2.9076441e-006,50.2356 0.18183766,50.2401 0.54548067,50.2446 0.60604227,50.2491 0.18178888,50.2536 -2.7307175e-007,50.2581 7.3199331e-008,50.2626 -1.9697829e-008,50.2671 5.5843294e-009,50.2716 -2.6375602e-009,50.2761 4.9658717e-009,50.2806 0.090914749,50.2851 0.18181819,50.2896 0.090903401,50.2941 9.4618109e-008,50.2986 -3.6723424e-007,50.3031 1.3744622e-006,50.3076 -5.1311486e-006,50.3121 1.9152121e-005,50.3166 0.30305359,50.3211 0.30301273,50.3256 0.090890534,50.3301 -3.0123433e-006,50.3346 1.3407287e-006,50.3391 -2.3504977e-006,50.3436 8.0620166e-006,50.3481 0.090949766,50.3527 0.33335903,50.3572 0.33331576,50.3617 0.18177833,50.3662 -1.9441366e-005,50.3707 5.6424105e-006,50.3752 -3.126451e-006,50.3797 6.8635331e-006,50.3842 0.090968266,50.3887 0.3030521,50.3932 0.18176052,50.3977 0.030274302,50.4022 2.4408925e-007,50.4067 -6.7311404e-008,50.4112 2.5131641e-008,50.4157 -3.3211425e-008,50.4202 1.0772331e-007,50.4248 -3.9772257e-007,50.4293 1.4833208e-006,50.4338 -5.5361365e-006,50.4383 2.0663374e-005,50.4428 0.18191355,50.4473 0.72740126,50.4518 1.1514859,50.4563 0.6059351,50.4608 0.39394161,50.4653 0.6364941,50.4698 1.2424575,50.4744 1.0301782,50.4789 0.42414907,50.4834 0.090880156,50.4879 0.0909326,50.4924 0.30304042,50.4969 0.27272195,50.5014 0.33333993,50.5059 0.30301905,50.5104 0.33337191,50.5150 0.75760072,50.5195 0.63635433,50.5240 0.57574546,50.5285 0.48488536,50.5330 0.84848785,50.5375 0.48479989,50.5420 0.45454019,50.5465 0.33331054,50.5511 0.18179405,50.5556 -1.0663915e-005,50.5601 0.33335289,50.5646 0.48483187,50.5691 2.4241153e-005,50.5736 0.39400122,50.5781 0.57575053,50.5827 0.36357775,50.5872 0.030292394,50.5917 0.48500866,50.5962 2.0606282,50.6007 1.7574787,50.6052 0.9999668,50.6097 0.1817764,50.6143 0.090895273,50.6188 -9.8818009e-006,50.6233 2.6481187e-006,50.6278 -7.096495e-007,50.6323 1.9020533e-007,50.6368 -5.1098134e-008,50.6414 1.416754e-008,50.6459 -5.5669473e-009,50.6504 8.0995761e-009,50.6549 -2.6833719e-008,50.6594 9.9245504e-008,50.6640 -3.7018643e-007,50.6685 1.3816438e-006,50.6730 0.18186899,50.6775 0.72732091,50.6820 0.7575388,50.6866 0.30297533,50.6911 0.030307069,50.6956 0.30310121,50.7001 0.7273196,50.7046 0.81813782,50.7092 0.78782195,50.7137 0.54543233,50.7182 0.18181102,50.7227 -1.5968379e-007,50.7272 2.1225605e-006,50.7318 0.090923503,50.7363 0.18180956,50.7408 0.030310208,50.7453 0.3030543,50.7498 0.30301249,50.7544 0.09089046,50.7589 -2.8752886e-006,50.7634 7.4654133e-007,50.7679 -1.1056864e-007,50.7725 -3.0438397e-007,50.7770 1.3282652e-006,50.7815 0.090922154,50.7860 0.18180639,50.7906 0.030323187,50.7951 0.30306065,50.7996 0.33334303,50.8041 0.42433944,50.8087 0.72730058,50.8132 0.48473063,50.8177 0.090838946,50.8222 7.3101018e-007,50.8268 -1.6393609e-007,50.8313 -7.5354514e-008,50.8358 4.6542436e-007,50.8403 -1.7865332e-006,50.8449 0.090915784,50.8494 0.42425835,50.8539 0.48484278,50.8584 0.090893298,50.8630 4.3038312e-006,50.8675 0.18185757,50.8720 0.48486137,50.8766 0.33329791,50.8811 0.090889774,50.8856 -1.8697172e-006,50.8901 0.090927325,50.8947 0.27274686,50.8992 1.1819376,50.9037 2.5758262,50.9083 2.0302327,50.9128 1.1514369,50.9173 0.18175994,50.9218 0.090898454,50.9264 0.090920098,50.9309 0.33337101,50.9354 0.48483488,50.9400 0.18177918,50.9445 -5.3476178e-006,50.9490 1.4478313e-006,50.9536 -4.4316226e-007,50.9581 3.2469262e-007,50.9626 0.030311065,50.9672 0.090908915,50.9717 0.030295681,50.9762 0.030312885,50.9808 0.090905868,50.9853 -9.5529831e-006,50.9898 3.6990821e-006,50.9944 -5.242865e-006,50.9989 1.7273895e-005,51.0034 0.090916269,51.0080 0.09093412,51.0125 0.30301633,51.0170 -4.0264622e-005,51.0216 1.0770186e-005,51.0261 -2.8119623e-006,51.0306 4.765179e-007,51.0352 9.0630482e-007,51.0397 -4.1022454e-006,51.0442 0.12129276,51.0488 0.72734988,51.0533 0.84843838,51.0578 0.48477751,51.0624 0.09087389,51.0669 -4.186978e-006,51.0715 9.3479221e-006,51.0760 0.090943471,51.0805 0.18181194,51.0851 0.090899654,51.0896 0.36366943,51.0941 0.60607636,51.0987 0.60602814,51.1032 0.18177736,51.1078 2.3341963e-006,51.1123 0.090917841,51.1168 0.090900302,51.1214 -2.171811e-006,51.1259 -1.1088363e-005,51.1304 4.653068e-005,51.1350 0.30312267,51.1395 0.57579082,51.1441 0.78783065,51.1486 0.36354324,51.1531 -2.3736431e-005,51.1577 0.090933099,51.1622 0.18181622,51.1668 0.090892926,51.1713 -3.7200057e-006,51.1759 -1.3080172e-006,51.1804 8.9534842e-006,51.1849 0.18188341,51.1895 0.66670316,51.1940 0.63634938,51.1986 0.39390251,51.2031 0.090858348,51.2076 -8.9357782e-006,51.2122 2.3487928e-006,51.2167 -4.584557e-007,51.2213 -5.1528815e-007,51.2258 0.060629744,51.2304 0.18184265,51.2349 0.18179406,51.2395 0.090902142,51.2440 0.18183665,51.2485 0.27271953,51.2531 0.18180464,51.2576 0.090898745,51.2622 -4.2109605e-006,51.2667 4.4848093e-007,51.2713 2.417773e-006,51.2758 0.090936817,51.2804 0.30304024,51.2849 0.18178752,51.2895 -1.0651913e-005,51.2940 -1.4798611e-006,51.2985 0.030333193,51.3031 0.181851,51.3076 0.18179503,51.3122 0.090890072,51.3167 0.18182172,51.3213 0.18180621,51.3258 -1.1896177e-005,51.3304 3.2611658e-006,51.3349 -1.1472931e-006,51.3395 1.3277929e-006,51.3440 -4.1642138e-006,51.3486 0.030329766,51.3531 0.3333953,51.3577 0.5454523,51.3622 0.30296579,51.3668 -2.3683351e-005,51.3713 5.8825617e-006,51.3759 1.5574884e-007,51.3804 -6.5069289e-006,51.3850 0.18188611,51.3895 1.0304428,51.3941 1.4848346,51.3986 0.6665436,51.4032 0.181771,51.4077 0.21213785,51.4123 0.27271816,51.4168 0.12122069,51.4214 0.30308008,51.4259 0.39388773,51.4305 0.03028274,51.4350 0.30307093,51.4396 0.33331734,51.4441 0.18179294,51.4487 0.30303407,51.4533 0.51516098,51.4578 0.36361727,51.4624 -7.065576e-006,51.4669 1.8934248e-006,51.4715 -5.0739692e-007,51.4760 1.3596792e-007,51.4806 -3.6422684e-008,51.4851 9.7088408e-009,51.4897 -2.4089093e-009,51.4942 -7.4284343e-011,51.4988 2.7066134e-009,51.5034 -1.075335e-008,51.5079 4.0310955e-008,51.5125 -1.5050594e-007,51.5170 5.6177043e-007,51.5216 -2.0967916e-006,51.5261 0.090916917,51.5307 0.39397588,51.5353 0.69700837,51.5398 0.66667342,51.5444 0.54541528,51.5489 0.18177503,51.5535 -7.3861306e-006,51.5580 2.1022056e-006,51.5626 -1.0219877e-006,51.5672 1.9857318e-006,51.5717 0.06062736,51.5763 0.48493576,51.5808 1.3940026,51.5854 1.6060293,51.5900 1.1211393,51.5945 0.3636052,51.5991 0.30302107,51.6036 0.090884618,51.6082 -1.2784448e-005,51.6128 0.090976402,51.6173 0.6061461,51.6219 0.66660309,51.6264 0.18174185,51.6310 -5.3972299e-006,51.6356 1.3048458e-006,51.6401 1.7846455e-007,51.6447 -2.019071e-006,51.6493 7.8986741e-006,51.6538 0.090916544,51.6584 0.1212156,51.6629 0.18183866,51.6675 0.30303323,51.6721 0.18178593,51.6766 -3.4695629e-006,51.6812 0.090916276,51.6858 0.030291367,51.6903 -4.7522659e-007,51.6949 -6.9428488e-008,51.6995 7.5307611e-007,51.7040 -2.9431937e-006,51.7086 0.030328671,51.7131 0.33338007,51.7177 0.48482934,51.7223 0.18177228,51.7268 -5.3553176e-006,51.7314 -3.3845029e-006,51.7360 0.09099602,51.7405 0.63647312,51.7451 0.75748515,51.7497 0.21201785,51.7542 1.5058743e-006,51.7588 0.030302629,51.7634 0.09090919,51.7679 0.030303001,51.7725 9.4194892e-009,51.7771 -8.2533003e-009,51.7816 2.3595272e-008,51.7862 -8.6136396e-008,51.7908 3.2098302e-007,51.7954 -1.1979189e-006,51.7999 4.471151e-006,51.8045 0.030309035,51.8091 0.030297225,51.8136 -5.4774782e-006,51.8182 5.0328081e-006,51.8228 0.09090697,51.8273 0.03031062,51.8319 0.090958469,51.8365 0.33336329,51.8411 0.30299735,51.8456 0.090861797,51.8502 0.090941757,51.8548 0.5758127,51.8593 0.60601163,51.8639 0.090859152,51.8685 7.3652836e-006,51.8731 0.09091448,51.8776 0.090903126,51.8822 -4.5323072e-006,51.8868 1.1060108e-006,51.8913 1.0877512e-007,51.8959 -1.5414037e-006,51.9005 6.0574962e-006,51.9051 0.030303052,51.9096 -6.1594383e-006,51.9142 1.911262e-006,51.9188 -1.4850947e-006,51.9234 4.0293507e-006,51.9279 -1.4633758e-005,51.9325 5.4511267e-005,51.9371 0.30309638,51.9417 0.30298081,51.9462 0.090856239,51.9508 -8.5215534e-006,51.9554 2.1963806e-006,51.9600 -2.6305776e-007,51.9645 -1.1445169e-006,51.9691 4.8416882e-006,51.9737 0.18187328,51.9783 0.51521575,51.9828 0.60602242,51.9874 0.18174477,51.9920 -1.5186946e-005,51.9966 0.24249187,52.0012 1.2122312,52.0057 1.7272661,52.0103 1.0302033,52.0149 0.3029699,52.0195 0.18186212,52.0240 0.72733045,52.0286 0.75752401,52.0332 0.33331671,52.0378 0.51522726,52.0424 0.90911257,52.0469 0.72721285,52.0515 0.30297938,52.0561 0.18184154,52.0607 0.48487848,52.0653 0.48482406,52.0698 0.3636637,52.0744 0.57580638,52.0790 0.57571918,52.0836 0.3938902,52.0882 0.48485523,52.0928 0.51514626,52.0973 0.18178056,52.1019 -1.1070667e-005,52.1065 2.7007882e-006,52.1111 2.6876259e-007,52.1157 0.090973578,52.1203 0.63653851,52.1248 1.6364094,52.1294 1.4240922,52.1340 0.54535848,52.1386 0.18183446,52.1432 0.33335906,52.1478 0.39392248,52.1523 0.33335412,52.1569 0.72734541,52.1615 1.2121036,52.1661 0.78780097,52.1707 0.27271557,52.1753 0.1817957,52.1799 0.030272614,52.1844 2.0101731e-006,52.1890 -3.854596e-007,52.1936 -4.686076e-007,52.1982 0.030318022,52.2028 0.1818341,52.2074 0.18180218,52.2120 0.0302884,52.2165 -8.9581317e-007,52.2211 5.4857605e-006,52.2257 0.48487929,52.2303 1.1212503,52.2349 1.1514912,52.2395 0.18179619,52.2441 0.18180642,52.2487 -1.8101055e-005,52.2532 0.090934992,52.2578 0.33335721,52.2624 0.39397347,52.2670 0.39396912,52.2716 0.30296296,52.2762 0.30299351,52.2808 0.48484468,52.2854 0.39402166,52.2900 1.3032128,52.2946 1.7878617,52.2991 1.2119796,52.3037 0.48479116,52.3083 0.30299962,52.3129 -2.6701982e-005,52.3175 7.1556387e-006,52.3221 -1.9178476e-006,52.3267 5.1502258e-007,52.3313 -1.4204768e-007,52.3359 5.3117457e-008,52.3405 -7.0414259e-008,52.3451 2.2855883e-007,52.3497 -8.4390598e-007,52.3543 3.1473858e-006,52.3589 0.090941481,52.3634 0.3030408,52.3680 0.18178706,52.3726 0.18186268,52.3772 0.72732902,52.3818 0.7575354,52.3864 0.3029654,52.3910 -3.3853078e-006,52.3956 0.18184948,52.4002 0.30302924,52.4048 0.18179113,52.4094 0.090937734,52.4140 0.48489437,52.4186 0.54543573,52.4232 0.30298328,52.4278 -2.6588872e-005,52.4324 0.090960912,52.4370 0.81829661,52.4416 1.5758007,52.4462 1.3332437,52.4508 0.4847562,52.4554 0.030281704,52.4600 2.3012988e-006,52.4646 -6.3686645e-007,52.4692 2.4594146e-007,52.4738 -3.4686761e-007,52.4784 1.1416275e-006,52.4830 -4.2200668e-006,52.4876 1.5740241e-005,52.4922 0.090924434,52.4968 0.090900443,52.5014 0.090922795,52.5060 1.0303512,52.5106 1.3939388,52.5152 0.78781867,52.5198 0.030280041,52.5244 3.2900073e-006,52.5290 -1.3141623e-007,52.5336 0.09093342,52.5382 0.30304056,52.5428 0.18178561,52.5474 0.030315667,52.5520 0.42426854,52.5566 0.33332014,52.5612 0.2727308,52.5658 0.3030251,52.5704 0.18181142,52.5750 0.18181983,52.5796 0.090892509,52.5842 -4.5565466e-006,52.5888 -5.4637808e-006,52.5934 2.641506e-005,52.5980 0.30306268,52.6026 0.33332169,52.6072 0.27271298,52.6118 0.18179998,52.6164 0.09092126,52.6210 0.42426896,52.6256 0.54543817,52.6302 0.30301431,52.6348 0.09093044,52.6394 0.27273607,52.6440 0.18178461,52.6487 -1.2353728e-005,52.6533 0.090935126,52.6579 0.39400697,52.6625 0.969787,52.6671 1.4242901,52.6717 1.4544584,52.6763 0.57565415,52.6809 0.39396819,52.6855 0.72728652,52.6901 0.54540849,52.6947 0.18178476,52.6993 -5.0141516e-006,52.7039 1.3924937e-006,52.7086 -5.5533519e-007,52.7132 8.2878495e-007,52.7178 -2.7600461e-006,52.7224 0.09092512,52.7270 0.39396852,52.7316 0.48485819,52.7362 0.45458376,52.7408 0.75759292,52.7454 0.57569647,52.7500 0.18178798,52.7547 0.18183081,52.7593 0.18180031,52.7639 -1.5002931e-005,52.7685 4.0205496e-006,52.7731 -1.0777461e-006,52.7777 2.9002658e-007,52.7823 -8.2251368e-008,52.7869 3.8951402e-008,52.7915 -7.3553281e-008,52.7962 2.5528539e-007,52.8008 -9.4768376e-007,52.8054 3.5358087e-006,52.8100 0.090914324,52.8146 0.12121028,52.8192 -1.6339305e-005,52.8238 4.4541652e-005,52.8285 0.48496369,52.8331 1.0909649,52.8377 0.96958828,52.8423 0.18171731,52.8469 5.4020843e-006,52.8515 -2.1128594e-006,52.8561 3.0490964e-006,52.8608 0.090929002,52.8654 0.33335775,52.8700 0.48486075,52.8746 0.51518512,52.8792 0.48486722,52.8838 0.30297586,52.8885 0.090857148,52.8931 -5.9988661e-006,52.8977 1.605713e-006,52.9023 -4.2337567e-007,52.9069 8.7623853e-008,52.9115 7.2934434e-008,52.9162 -3.7941257e-007,52.9208 1.4448657e-006,52.9254 -5.4005991e-006,52.9300 2.0159578e-005,52.9346 0.18185782,52.9393 0.30301893,52.9439 0.090872489,52.9485 -9.5715495e-006,52.9531 2.5647248e-006,52.9577 -6.8638093e-007,52.9624 1.8053866e-007,52.9670 -3.5702666e-008,52.9716 -3.7751811e-008,52.9762 1.8673421e-007,52.9808 -7.092583e-007,52.9855 2.6505681e-006,52.9901 -9.8940145e-006,52.9947 3.6929243e-005,52.9993 0.33346474,53.0039 0.72730345,53.0086 0.48473081,53.0132 0.27271771,53.0178 0.57580513,53.0224 0.51508617,53.0271 0.090859994,53.0317 2.3763625e-006,53.0363 4.8330685e-006,53.0409 0.090917431,53.0455 0.090900965,53.0502 -5.8769988e-006,53.0548 1.5940019e-006,53.0594 -4.9842248e-007,53.0640 3.9955785e-007,53.0687 -1.0998749e-006,53.0733 4.0003338e-006,53.0779 0.090932712,53.0825 0.33337319,53.0872 0.5454573,53.0918 0.33328241,53.0964 -2.3436995e-005,53.1010 6.3687535e-006,53.1057 -2.0356856e-006,53.1103 1.7734886e-006,53.1149 -5.0585995e-006,53.1196 1.8462726e-005,53.1242 0.18185897,53.1288 0.33335921,53.1334 0.39391914,53.1381 0.30301717,53.1427 0.30300871,53.1473 -3.9757368e-005,53.1519 4.1369734e-005,53.1566 0.30311736,53.1612 0.54545563,53.1658 0.33325914,53.1705 0.09087161,53.1751 -5.9344966e-006,53.1797 3.6046793e-006,53.1844 -8.4844969e-006,53.1890 3.0336229e-005,53.1936 0.18185245,53.1982 0.30303067,53.2029 0.30301532,53.2075 0.090873353,53.2121 -9.8500441e-006,53.2168 2.639631e-006,53.2214 -7.0748143e-007,53.2260 1.9002823e-007,53.2307 -5.2560214e-008,53.2353 2.019415e-008,53.2399 -2.8213725e-008,53.2446 9.2668643e-008,53.2492 -3.4249507e-007,53.2538 1.2774407e-006,53.2585 -4.7677495e-006,53.2631 0.090971403,53.2677 0.57582748,53.2724 0.63632119,53.2770 0.30295986,53.2816 -1.9818692e-005,53.2863 5.3401313e-006,53.2909 -1.539843e-006,53.2955 8.1874828e-007,53.3002 -1.7351709e-006,53.3048 0.09096726,53.3094 0.48493478,53.3141 0.81823826,53.3187 1.2121092,53.3233 0.84839189,53.3280 0.33325931,53.3326 0.030280007,53.3372 6.801039e-006,53.3419 0.030298855,53.3465 0.030322021,53.3512 0.45456821,53.3558 0.51513201,53.3604 0.33331525,53.3651 0.090901449,53.3697 1.2538596e-005,53.3743 0.1818638,53.3790 0.48488218,53.3836 0.48480871,53.3883 0.181803,53.3929 0.30304161,53.3975 0.18178497,53.4022 0.09092851,53.4068 0.48491219,53.4115 0.72725415,53.4161 0.30296922,53.4207 0.18183048,53.4254 0.39397845,53.4300 0.51516622,53.4347 0.48485056,53.4393 0.48482615,53.4439 0.33331439,53.4486 0.30302662,53.4532 0.33335808,53.4579 0.57575089,53.4625 0.33330941,53.4671 0.39393216,53.4718 0.21209978,53.4764 0.090904556,53.4811 6.2791682e-006,53.4857 0.33333021,53.4904 0.1212657,53.4950 0.66670108,53.4996 0.51509827,53.5043 0.33330709,53.5089 0.090894625,53.5136 0.030335827,53.5182 0.54555035,53.5229 1.6060783,53.5275 1.2423309,53.5322 0.090856902,53.5368 3.6212004e-006,53.5414 -9.6027543e-007,53.5461 2.195314e-007,53.5507 8.2262915e-008,53.5554 -5.4866632e-007,53.5600 2.112623e-006,53.5647 0.090930425,53.5693 0.33335662,53.5740 0.42424715,53.5786 0.39393783,53.5833 0.33332136,53.5879 0.18179053,53.5926 -1.2540738e-005,53.5972 3.3590093e-006,53.6019 -8.9403721e-007,53.6065 2.1679855e-007,53.6111 2.6943022e-008,53.6158 -3.2462953e-007,53.6204 1.2717102e-006,53.6251 0.21220201,53.6297 1.0607258,53.6344 1.4545683,53.6390 1.1817713,53.6437 0.75749451,53.6483 0.30295026,53.6530 -2.1646769e-005,53.6576 9.9168046e-006,53.6623 0.090934746,53.6669 0.3030577,53.6716 0.3029913,53.6762 0.030297454,53.6809 0.30305082,53.6855 0.18178858,53.6902 -1.0822897e-006,53.6949 0.09095981,53.6995 0.33340254,53.7042 0.48486039,53.7088 0.60602134,53.7135 0.75758243,53.7181 0.96971416,53.7228 0.96971732,53.7274 1.2727704,53.7321 1.2726622,53.7367 0.48475638,53.7414 0.18181778,53.7460 0.30304745,53.7507 0.39393771,53.7553 0.36362085,53.7600 0.18179779,53.7647 -6.5475551e-006,53.7693 3.5465605e-006,53.7740 -7.638806e-006,53.7786 0.09098082,53.7833 0.84859115,53.7879 1.272759,53.7926 1.333275,53.7972 0.78780991,53.8019 0.48479849,53.8066 -3.4466997e-005,53.8112 1.1113481e-005,53.8159 -9.9842882e-006,53.8205 0.030340994,53.8252 0.42432109,53.8298 0.969715,53.8345 0.78780943,53.8392 0.18176036,53.8438 -1.2068117e-006,53.8485 1.609335e-007,53.8531 5.6326945e-007,53.8578 -2.4142901e-006,53.8625 9.0948151e-006,53.8671 0.18184485,53.8718 0.30302331,53.8764 0.09087719,53.8811 2.5865063e-005,53.8858 0.30306366,53.8904 0.33332029,53.8951 0.18178518,53.8997 -1.2036593e-006,53.9044 0.18183608,53.9091 0.18180843,53.9137 0.090896964,53.9184 -2.431357e-006,53.9230 -5.589598e-006,53.9277 2.4792693e-005,53.9324 0.30308202,53.9370 0.48484665,53.9417 0.30298588,53.9464 0.090903461,53.9510 0.1818957,53.9557 0.48491287,53.9603 0.48477113,53.9650 0.090815388,53.9697 3.866035e-005,53.9743 0.2727569,53.9790 0.18176278,53.9837 2.6373627e-005,53.9883 0.66674167,53.9930 1.1819191,53.9977 1.3333597,54.0023 0.72719705,54.0070 0.60598803,54.0117 0.27266487,54.0163 0.090917088,54.0210 0.30306298,54.0257 0.48485044,54.0303 0.3333067,54.0350 1.0001241,54.0397 1.6970007,54.0443 0.75746536,54.0490 0.18175943,54.0537 0.1818563,54.0583 0.81825626,54.0630 0.8181017,54.0677 0.12115262,54.0723 9.7979466e-007,54.0770 0.03034039,54.0817 0.30307588,54.0863 0.39392102,54.0910 0.3029947,54.0957 0.090886049,54.1003 -4.7840481e-006,54.1050 1.3298534e-006,54.1097 -5.3490709e-007,54.1143 0.090922713,54.1190 0.30303654,54.1237 0.1817981,54.1284 1.3774784e-005,54.1330 0.090934753,54.1377 0.090884805,54.1424 -2.0651716e-005,54.1470 1.4794023e-005,54.1517 0.090909466,54.1564 -1.6305008e-005,54.1611 2.5955116e-005,54.1657 0.3030754,54.1704 0.4848524,54.1751 0.33328649,54.1797 -2.7093018e-005,54.1844 0.090945177,54.1891 0.42427379,54.1938 0.4545162,54.1984 0.090876326,54.2031 6.4714072e-007,54.2078 -1.6988763e-007,54.2125 3.2343138e-008,54.2171 4.0537788e-008,54.2218 -1.9451882e-007,54.2265 7.3761277e-007,54.2312 -2.7562085e-006,54.2358 1.0288257e-005,54.2405 0.090957329,54.2452 0.18179375,54.2499 -3.7214639e-005,54.2545 0.1818656,54.2592 0.51516324,54.2639 0.36360615,54.2686 0.12119059,54.2732 0.090926796,54.2779 0.21212836,54.2826 0.242451,54.2873 0.75758207,54.2920 0.54541111,54.2966 0.27272001,54.3013 0.090911396,54.3060 0.090902217,54.3107 -4.2223096e-006,54.3153 0.030306539,54.3200 0.12125638,54.3247 0.48488051,54.3294 0.48484471,54.3341 0.4545055,54.3387 0.12119925,54.3434 0.30304757,54.3481 0.18178824,54.3528 -2.3105604e-005,54.3575 4.9878869e-005,54.3621 0.36371604,54.3668 0.51516449,54.3715 0.48479402,54.3762 0.27268618,54.3809 0.12119432,54.3856 -2.3312728e-005,54.3902 1.4459691e-005,54.3949 0.18182692,54.3996 0.18181199,54.4043 0.090900533,54.4090 -2.8274869e-006,54.4136 1.1666411e-006,54.4183 -1.8389709e-006,54.4230 0.03032675,54.4277 0.18184748,54.4324 0.18178199,54.4371 -6.904329e-006,54.4418 0.18187806,54.4464 0.51519632,54.4511 0.63634026,54.4558 0.33326527,54.4605 0.030279201,54.4652 2.3927905e-006,54.4699 -7.3677057e-007,54.4745 5.5409419e-007,54.4792 -1.4796856e-006,54.4839 0.090952501,54.4886 0.48487172,54.4933 0.33329529,54.4980 0.090880819,54.5027 0.030335546,54.5074 0.30310595,54.5120 0.48485067,54.5167 0.30294579,54.5214 -1.9249725e-005,54.5261 0.18183684,54.5308 0.090887025,54.5355 -3.0368658e-006,54.5402 8.1367176e-007,54.5449 -2.1751744e-007,54.5495 5.6316583e-008,54.5542 -7.7263449e-009,54.5589 -2.5419997e-008,54.5636 1.0941893e-007,54.5683 -4.1229737e-007,54.5730 1.5399244e-006,54.5777 -5.7479733e-006,54.5824 0.030353459,54.5871 0.30311063,54.5918 0.48485404,54.5964 0.33324361,54.6011 -5.2939478e-005,54.6058 1.2336019e-005,54.6105 3.6014874e-006,54.6152 0.27275756,54.6199 0.27271184,54.6246 -2.5402478e-005,54.6293 7.8827261e-006,54.6340 -6.1263572e-006,54.6387 1.6623644e-005,54.6434 0.27282161,54.6481 0.7272867,54.6527 0.36353874,54.6574 -3.1343487e-005,54.6621 1.5673513e-005,54.6668 0.18187487,54.6715 0.54550505,54.6762 0.66664171,54.6809 0.51510823,54.6856 0.30300835,54.6903 0.12119246,54.6950 0.030314879,54.6997 0.30309469,54.7044 0.72731066,54.7091 0.78785729,54.7138 0.51517522,54.7185 0.66667444,54.7232 0.33324426,54.7279 0.12120606,54.7326 0.57582378,54.7373 0.84849495,54.7420 0.66662955,54.7467 0.33328789,54.7514 0.09088473,54.7560 -4.4849976e-006,54.7607 1.2060246e-006,54.7654 -3.3865621e-007,54.7701 1.4848651e-007,54.7748 -2.5528092e-007,54.7795 8.7271491e-007,54.7842 -3.2358992e-006,54.7889 1.2072086e-005,54.7936 0.090951122,54.7983 0.18181776,54.8030 0.090868786,54.8077 0.030299008,54.8124 0.090919584,54.8171 0.090898216,54.8218 -8.1422359e-006,54.8265 2.3157722e-006,54.8312 -1.120099e-006,54.8359 0.090941802,54.8406 0.48488173,54.8453 0.48481515,54.8500 0.090876639,54.8547 1.336599e-007,54.8594 1.3726444e-006,54.8642 -5.6248568e-006,54.8689 0.090936147,54.8736 0.3333869,54.8783 0.63635385,54.8830 0.45450109,54.8877 0.090889312,54.8924 -2.9131199e-006,54.8971 8.7927339e-007,54.9018 -6.0372622e-007,54.9065 1.5357018e-006,54.9112 -5.5396104e-006,54.9159 2.0624786e-005,54.9206 0.3030524,54.9253 0.30302048,54.9300 0.1818006,54.9347 0.030293435,54.9394 0.090913877,54.9441 0.090903208,54.9488 5.7943771e-006,54.9535 0.090918064,54.9582 0.090906605,54.9629 0.090900496,54.9677 -2.3241869e-006,54.9724 0.090916172,54.9771 0.090901911,54.9818 2.884178e-006,54.9865 0.18183853,54.9912 0.30302343,54.9959 0.090891555,55.0006 -4.0951213e-007,55.0053 3.6682601e-007,55.0100 -1.0578613e-006,55.0147 3.8649937e-006,55.0194 0.030302698,55.0242 -2.5377985e-006,55.0289 -3.5837309e-006,55.0336 1.6874807e-005,55.0383 0.18189143,55.0430 0.60606861,55.0477 0.63630182,55.0524 0.27269909,55.0571 -5.8884984e-006,55.0618 1.5779909e-006,55.0665 -4.2287951e-007,55.0713 1.1337043e-007,55.0760 -3.0560184e-008,55.0807 8.8591259e-009,55.0854 -4.8735771e-009,55.0901 1.0635367e-008,55.0948 -3.7671395e-008,55.0995 1.4006412e-007,55.1042 -5.2263653e-007,55.1090 1.9506801e-006,55.1137 0.090977736,55.1184 0.51524979,55.1231 0.66662437,55.1278 0.27261996,55.1325 -2.396715e-005,55.1372 6.442016e-006,55.1419 -1.7985441e-006,55.1467 7.5155214e-007,55.1514 -1.2076014e-006,55.1561 4.0792092e-006,55.1608 0.03030302,55.1655 -4.0424347e-006,55.1702 1.0838612e-006,55.1750 -2.9260946e-007,55.1797 8.6469846e-008,55.1844 -5.3244328e-008,55.1891 1.2651176e-007,55.1938 -4.528454e-007,55.1985 1.6850366e-006,55.2032 -6.2879249e-006,55.2080 2.3468996e-005,55.2127 0.30305281,55.2174 0.33333915,55.2221 0.33331332,55.2268 0.030273071,55.2316 3.9808197e-006,55.2363 -1.0667727e-006,55.2410 2.8587621e-007,55.2457 -7.6626293e-008,55.2504 2.0600615e-008,55.2551 -5.7685905e-009,55.2599 2.4718081e-009,55.2646 -4.1184665e-009,55.2693 1.400329e-008,55.2740 -5.1899804e-008,55.2787 1.9361509e-007,55.2835 -7.2263219e-007,55.2882 2.6971813e-006,55.2929 0.030303186,55.2976 -3.3308963e-006,55.3023 2.9426119e-006,55.3071 0.090944998,55.3118 0.33334398,55.3165 0.30304956,55.3212 0.63642293,55.3260 0.84856522,55.3307 0.87870073,55.3354 0.12108079,55.3401 1.4443092e-005,55.3448 -6.0355055e-006,55.3496 9.6984231e-006,55.3543 0.090920702,55.3590 0.090897322,55.3637 -8.88663e-006,55.3685 2.9625248e-006,55.3732 0.030304389,55.3779 -8.4012308e-006,55.3826 0.090982407,55.3874 0.48486876,55.3921 0.18173963,55.3968 -1.1224719e-005,55.4015 2.0021685e-006,55.4063 3.2175849e-006,55.4110 0.030303286,55.4157 -4.2634015e-006,55.4204 1.6628782e-006,55.4252 -2.3879111e-006,55.4299 7.8894309e-006,55.4346 0.090919279,55.4393 0.090899803,55.4441 -1.2385031e-005,55.4488 0.030337652,55.4535 0.33336467,55.4583 0.33331564,55.4630 0.18178695,55.4677 0.090894267,55.4724 0.030306794,55.4772 -2.3253889e-007,55.4819 -2.8362103e-006,55.4866 0.09096209,55.4914 0.54554045,55.4961 0.757568,55.5008 0.63631183,55.5055 0.39389244,55.5103 0.090884075,55.5150 0.12126154,55.5197 0.30304137,55.5245 0.21209422,55.5292 0.30304399,55.5339 0.33331624,55.5387 0.090870805,55.5434 2.1787835e-005,55.5481 0.18184559,55.5529 0.1818043,55.5576 0.21212704,55.5623 0.30300272,55.5671 0.090948872,55.5718 0.3940019,55.5765 0.42423892,55.5813 0.48479041,55.5860 0.09084063,55.5907 4.7863316e-005,55.5955 0.66673398,55.6002 1.0909284,55.6049 1.0302889,55.6097 0.57571262,55.6144 0.18176575,55.6191 8.9425993e-007,55.6239 0.18184538,55.6286 0.60619962,55.6333 1.3637364,55.6381 1.1210551,55.6428 0.18169867,55.6475 5.1442876e-006,55.6523 -1.3709936e-006,55.6570 3.3917507e-007,55.6617 1.4440588e-008,55.6665 -3.9701609e-007,55.6712 0.030316487,55.6760 0.30311325,55.6807 0.75759375,55.6854 0.45450363,55.6902 0.39394435,55.6949 0.48480582,55.6996 0.18178508,55.7044 0.090940826,55.7091 0.33335629,55.7139 0.30299988,55.7186 0.18182686,55.7233 0.48488179,55.7281 0.54544574,55.7328 0.39390755,55.7376 0.030282397,55.7423 0.030313965,55.7470 0.18184206,55.7518 0.30302349,55.7565 0.27269608,55.7613 0.33335403,55.7660 0.51516253,55.7707 0.18179017,55.7755 -9.128672e-006,55.7802 3.8767043e-006,55.7850 -6.377853e-006,55.7897 2.1636597e-005,55.7944 0.18185541,55.7992 0.36361131,55.8039 0.090878516,55.8087 1.8058864e-006,55.8134 -4.8396879e-007,55.8182 1.2981057e-007,55.8229 -3.5225792e-008,55.8276 1.1079975e-008,55.8324 -9.091333e-009,55.8371 2.5286864e-008,55.8419 -9.2064951e-008,55.8466 3.4300669e-007,55.8514 -1.2800882e-006,55.8561 4.7778176e-006,55.8609 0.090930767,55.8656 0.1818047,55.8703 -7.2753123e-006,55.8751 0.12122469,55.8798 0.12121712,55.8846 0.090922184,55.8893 0.090897322,55.8941 0.090943113,55.8988 0.33338004,55.9036 0.57572299,55.9083 0.4848012,55.9131 0.36369184,55.9178 0.51520371,55.9226 0.42420328,55.9273 0.18175146,55.9321 -3.0763982e-005,55.9368 8.2428323e-006,55.9415 -2.2043077e-006,55.9463 5.7358704e-007,55.9510 -8.9815707e-008,55.9558 -2.1440788e-007,55.9605 9.4755745e-007,55.9653 -3.5761789e-006,55.9700 1.335848e-005,55.9748 0.18188101,55.9795 0.66669035,55.9843 0.57570684,55.9890 0.30299908,55.9938 0.39398879,55.9985 0.93941361,56.0033 0.60599852,56.0080 0.090879276,56.0128 2.1514092e-005,56.0175 0.090917639,56.0223 0.090924099,56.0271 0.30306312,56.0318 0.33332342,56.0366 0.18177094,56.0413 -8.3115847e-006,56.0461 0.18189877,56.0508 0.84863424,56.0556 1.6666895,56.0603 1.1210512,56.0651 0.18172464,56.0698 -9.0568528e-006,56.0746 2.4481085e-005,56.0793 0.3636955,56.0841 0.75761324,56.0888 0.96965706,56.0936 0.4847858,56.0984 0.090895347,56.1031 3.3322603e-006,56.1079 0.090941109,56.1126 0.24241056,56.1174 -2.2085609e-005,56.1221 0.090931945,56.1269 0.33340222,56.1316 0.78788143,56.1364 0.33325362,56.1412 -2.3502842e-005,56.1459 0.030347871,56.1507 0.54555202,56.1554 0.84858608,56.1602 0.90902668,56.1649 0.33322954,56.1697 0.57577795,56.1745 0.60604495,56.1792 0.3029682,56.1840 1.6535259e-005,56.1887 0.48500726,56.1935 1.1515799,56.1983 1.0604845,56.2030 0.36352465,56.2078 -1.8177741e-005,56.2125 0.03031851,56.2173 0.18185674,56.2221 0.27276713,56.2268 0.36368006,56.2316 0.60603768,56.2363 0.42420396,56.2411 0.27271241,56.2459 0.090857513,56.2506 -2.5860938e-006,56.2554 0.09092249,56.2601 0.090897717,56.2649 -7.5885973e-006,56.2697 2.0777788e-006,56.2744 -7.2179176e-007,56.2792 8.0925383e-007,56.2840 -2.5154136e-006,56.2887 9.2532946e-006,56.2935 0.18184461,56.2982 0.30301553,56.3030 0.090911612,56.3078 0.18188184,56.3125 0.30301905,56.3173 0.27268699,56.3221 0.30302623,56.3268 0.18179815,56.3316 0.090924032,56.3364 0.33334324,56.3411 0.18179351,56.3459 0.030294333,56.3507 -1.5129943e-006,56.3554 1.5242823e-006,56.3602 -4.5844599e-006,56.3650 1.6815175e-005,56.3697 0.18183027,56.3745 0.090888664,56.3793 -5.1609404e-006,56.3840 0.090911411,56.3888 0.090910994,56.3936 -1.596977e-005,56.3983 5.5966222e-005,56.4031 0.30309954,56.4079 0.3333011,56.4126 0.18176018,56.4174 -3.6535057e-005,56.4222 0.030359814,56.4269 0.51525837,56.4317 0.84846127,56.4365 0.39384356,56.4412 0.030272201,56.4460 4.6080008e-006,56.4508 0.090928093,56.4556 0.18182008,56.4603 0.09088248,56.4651 2.2051205e-005,56.4699 0.30307564,56.4746 0.51520693,56.4794 0.6060707,56.4842 0.3029525,56.4889 0.090861015,56.4937 -7.1177924e-006,56.4985 -2.7845843e-007,56.5033 8.2332554e-006,56.5080 0.2728962,56.5128 1.1516982,56.5176 1.3634928,56.5224 0.54525709,56.5271 0.060595315,56.5319 0.090916917,56.5367 0.09091913,56.5414 0.18187238,56.5462 0.30301198,56.5510 0.090851203,56.5558 -4.5018214e-006,56.5605 4.7951135e-006,56.5653 0.030317849,56.5701 0.090939231,56.5749 0.18182445,56.5796 1.0606302,56.5844 1.6969826,56.5892 1.2726692,56.5940 0.090870753,56.5988 1.969593e-005,56.6035 0.30307129,56.6083 0.4848493,56.6131 0.33329841,56.6179 0.090891555,56.6226 0.090912372,56.6274 0.090904437,56.6322 -3.7890029e-006,56.6370 7.1632326e-007,56.6417 9.2420731e-007,56.6465 -4.4136932e-006,56.6513 0.030324133,56.6561 0.48487329,56.6609 0.54544336,56.6656 0.30300727,56.6704 -1.0220145e-005,56.6752 2.2582426e-006,56.6800 1.1883803e-006,56.6848 0.18187337,56.6895 0.60608596,56.6943 0.39388436,56.6991 0.15154395,56.7039 0.69702661,56.7087 0.69691241,56.7134 0.18181218,56.7182 0.66674459,56.7230 0.90906405,56.7278 0.51508594,56.7326 0.27270904,56.7373 0.090905286,56.7421 0.090908282,56.7469 0.12123345,56.7517 0.30304179,56.7565 0.18177949,56.7613 7.5584394e-006,56.7660 0.18186295,56.7708 0.30301696,56.7756 0.090873644,56.7804 0.090921968,56.7852 0.33335349,56.7900 0.30300659,56.7947 -3.6447687e-005,56.7995 6.8796566e-005,56.8043 0.78807122,56.8091 1.4242671,56.8139 0.99985588,56.8187 0.42418617,56.8235 0.30301905,56.8282 0.18177855,56.8330 0.090957247,56.8378 0.66674811,56.8426 0.8181445,56.8474 0.36355007,56.8522 -2.8783248e-005,56.8570 8.3093637e-006,56.8617 -4.4516464e-006,56.8665 9.4973484e-006,56.8713 0.090920523,56.8761 0.090898827,56.8809 0.030303024,56.8857 0.09091939,56.8905 0.090897515,56.8953 -8.9775858e-006,56.9001 2.5206014e-006,56.9048 -1.1039887e-006,56.9096 0.090924129,56.9144 0.30303305,56.9192 0.12119652,56.9240 -2.1283458e-006,56.9288 5.9486382e-007,56.9336 -2.5091165e-007,56.9384 4.0876299e-007,56.9432 -1.3842599e-006,56.9480 0.030308153,56.9527 0.30303526,56.9575 0.33334577,56.9623 0.42430693,56.9671 0.81822503,56.9719 0.87879092,56.9767 0.87876415,56.9815 0.57571018,56.9863 0.30298671,56.9911 -2.2956507e-005,56.9959 9.4734878e-006,57.0007 0.30303949,57.0055 0.54546261,57.0103 0.4848372,57.0150 0.18180712,57.0198 1.3885023e-006,57.0246 -5.2223459e-007,57.0294 7.0036373e-007,57.0342 0.090948775,57.0390 0.45458168,57.0438 0.5151484,57.0486 0.54551071,57.0534 0.96975005,57.0582 0.90898567,57.0630 0.18174665,57.0678 0.18187892,57.0726 0.30303836,57.0774 0.18178117,57.0822 0.33337361,57.0870 0.72729629,57.0918 0.48478156,57.0966 0.090875708,57.1014 -5.4299458e-006,57.1062 2.0933052e-005,57.1110 0.30307814,57.1158 0.54546791,57.1206 0.4848209,57.1254 0.2726886,57.1302 0.030289659,57.1350 2.1068875e-006,57.1398 5.5428666e-007,57.1446 -4.3247101e-006,57.1494 1.6746255e-005,57.1542 0.18184672,57.1590 0.33336744,57.1638 0.51515043,57.1686 0.2726686,57.1734 -1.9132209e-005,57.1782 -8.707969e-007,57.1830 2.2619797e-005,57.1878 0.30311474,57.1926 0.75763947,57.1974 0.84843963,57.2022 0.33323565,57.2070 -3.2272103e-005,57.2118 1.7447626e-005,57.2166 0.030300936,57.2214 -9.092958e-006,57.2262 3.0698043e-006,57.2310 -3.185638e-006,57.2358 0.090954915,57.2406 0.54553282,57.2454 0.72724396,57.2502 0.30294746,57.2550 0.030307665,57.2598 0.3030605,57.2646 0.33331203,57.2694 0.090890132,57.2742 0.030296022,57.2790 1.6752581e-005,57.2838 0.090916082,57.2886 0.030282121,57.2934 -7.4957012e-007,57.2982 5.3416819e-008,57.3030 0.090928838,57.3078 0.30303034,57.3127 0.090889148,57.3175 6.3264207e-007,57.3223 -1.797584e-006,57.3271 6.5583172e-006,57.3319 0.33333308,57.3367 -5.4891266e-006,57.3415 -1.9418244e-006,57.3463 1.3258392e-005,57.3511 0.18186998,57.3559 0.30306619,57.3607 0.3029885,57.3655 0.090855926,57.3703 0.030315727,57.3752 0.30309758,57.3800 1.2121572,57.3848 0.87874883,57.3896 0.57571822,57.3944 0.27271512,57.3992 0.18180853,57.4040 0.090895399,57.4088 -1.082661e-005,57.4136 2.0818323e-005,57.4184 0.090908319,57.4233 -1.7736023e-005,57.4281 0.090937488,57.4329 0.3030467,57.4377 0.30302015,57.4425 0.18179268,57.4473 -5.2804101e-008,57.4521 0.090947613,57.4569 0.30305061,57.4617 0.30300951,57.4666 0.090872809,57.4714 -8.4762178e-006,57.4762 -5.1602328e-006,57.4810 2.9121094e-005,57.4858 0.18189102,57.4906 0.4848741,57.4954 0.48478565,57.5003 0.18176037,57.5051 -2.3135201e-006,57.5099 4.454932e-006,57.5147 0.12121203,57.5195 0.090904973,57.5243 0.090910196,57.5291 -3.074569e-007,57.5340 1.2581638e-007,57.5388 -1.957969e-007,57.5436 6.5742694e-007,57.5484 -2.4341452e-006,57.5532 9.0800359e-006,57.5580 0.090921484,57.5629 0.090896726,57.5677 -9.1903667e-006,57.5725 2.8662103e-006,57.5773 -2.2737499e-006,57.5821 6.229141e-006,57.5869 0.18181975,57.5918 0.090902619,57.5966 1.0900506e-007,57.6014 -2.8968847e-008,57.6062 6.8595423e-009,57.6110 1.5338411e-009,57.6159 -1.2996988e-008,57.6207 5.0459228e-008,57.6255 -1.8885834e-007,57.6303 7.0504257e-007,57.6351 -2.6315679e-006,57.6399 9.8221817e-006,57.6448 0.18184321,57.6496 0.30302191,57.6544 0.090887256,57.6592 -5.7440411e-006,57.6641 1.3491648e-005,57.6689 0.18184924,57.6737 0.30302337,57.6785 0.18178901,57.6833 -7.0824217e-006,57.6882 0.030317618,57.6930 0.18182665,57.6978 0.18186156,57.7026 0.3030456,57.7074 0.181761,57.7123 0.090896986,57.7171 0.21213906,57.7219 0.51515085,57.7267 0.57574451,57.7316 0.30301729,57.7364 0.090956569,57.7412 0.57582647,57.7460 0.84850621,57.7509 0.93940008,57.7557 0.96969372,57.7605 0.93938166,57.7653 0.87879735,57.7702 0.78781384,57.7750 0.33334398,57.7798 0.63642198,57.7846 0.51511627,57.7895 0.30296245,57.7943 -5.2964861e-005,57.7991 0.030341113,57.8039 0.36368737,57.8088 0.84854788,57.8136 1.242463,57.8184 1.2120912,57.8233 0.75748897,57.8281 0.18176161,57.8329 -1.0284005e-005,57.8377 0.030344017,57.8426 0.3030751,57.8474 0.33331174,57.8522 0.18177575,57.8571 -2.5049172e-005,57.8619 2.834997e-005,57.8667 0.09091603,57.8715 0.030276712,57.8764 3.0905544e-006,57.8812 0.030302638,57.8860 -1.529581e-006,57.8909 0.18186958,57.8957 0.60610974,57.9005 0.72724175,57.9054 0.39392388,57.9102 0.30300891,57.9150 0.090889797,57.9198 0.18189165,57.9247 0.57587254,57.9295 0.93937987,57.9343 0.51502943,57.9392 0.090849891,57.9440 -9.670046e-006,57.9488 2.5918264e-006,57.9537 -6.9632569e-007,57.9585 1.9322609e-007,57.9633 -7.6513956e-008,57.9682 1.1282133e-007,57.9730 -3.7480257e-007,57.9778 1.3865217e-006,57.9827 0.090923227,57.9875 0.3333593,57.9923 0.48483938,57.9972 0.18178938,58.0020 -3.9719885e-006,58.0069 8.1254399e-009,58.0117 3.9403126e-006,58.0165 0.18184713,58.0214 0.54547805,58.0262 0.54542989,58.0310 0.18179491,58.0359 0.18194267,58.0407 0.90925252,58.0455 1.3635753,58.0504 0.7573995,58.0552 0.090845905,58.0601 7.2263151e-006,58.0649 3.8577377e-006,58.0697 0.18184023,58.0746 0.3030178,58.0794 0.030290674,58.0842 0.18189126,58.0891 0.57577622,58.0939 0.42421037,58.0988 0.42425761,58.1036 0.54548895,58.1084 0.60604882,58.1133 0.36361182,58.1181 0.30298924,58.1230 -4.3759257e-005,58.1278 1.7260743e-005,58.1326 0.030292213,58.1375 0.0909696,58.1423 0.72734177,58.1472 0.75752872,58.1520 0.30296451,58.1568 -1.378618e-005,58.1617 0.090939432,58.1665 0.30304995,58.1714 0.30300933,58.1762 0.090885408,58.1811 -1.1547913e-005,58.1859 3.0584535e-005,58.1907 0.33338895,58.1956 0.54547113,58.2004 0.39387408,58.2053 -2.526155e-005,58.2101 0.18187618,58.2150 0.3939622,58.2198 0.42422616,58.2246 0.27270111,58.2295 0.21210454,58.2343 0.090887263,58.2392 -6.1665633e-006,58.2440 -3.6671835e-008,58.2489 6.314549e-006,58.2537 0.090918414,58.2586 0.090900071,58.2634 -7.7532604e-006,58.2683 0.12132879,58.2731 0.9394837,58.2779 0.8787052,58.2828 0.3938385,58.2876 -1.7819024e-005,58.2925 0.18185864,58.2973 0.33332902,58.3022 0.48483768,58.3070 0.5757488,58.3119 0.30301324,58.3167 -6.3907301e-006,58.3216 1.822318e-005,58.3264 0.18187225,58.3313 0.54553717,58.3361 0.93940693,58.3410 0.66658062,58.3458 0.18175243,58.3507 -1.6946762e-005,58.3555 1.210432e-005,58.3604 0.090920061,58.3652 0.090895526,58.3701 0.090941466,58.3749 0.60610759,58.3798 0.66663647,58.3846 0.2726821,58.3895 -1.1153796e-005,58.3943 3.3665835e-006,58.3992 -2.3116188e-006,58.4040 5.880152e-006,58.4089 0.090930372,58.4137 0.18181814,58.4186 0.090888016,58.4234 -6.5656395e-006,58.4283 4.8649717e-006,58.4331 -1.2894906e-005,58.4380 4.6719008e-005,58.4429 0.33346555,58.4477 0.75763738,58.4526 0.72720093,58.4574 0.33322775,58.4623 0.090868279,58.4671 0.03028986,58.4720 1.5315694e-005,58.4768 0.18182991,58.4817 0.18183979,58.4865 0.45457789,58.4914 0.57579309,58.4963 0.81815165,58.5011 0.30295783,58.5060 0.090898722,58.5108 5.8587915e-007,58.5157 0.030312466,58.5205 0.030294685,58.5254 -6.0531238e-006,58.5302 2.5757797e-006,58.5351 -4.2498077e-006,58.5400 0.030323574,58.5448 0.30305594,58.5497 0.30300462,58.5545 0.030282598,58.5594 3.8350995e-006,58.5643 -1.0276917e-006,58.5691 2.752974e-007,58.5740 -7.3399157e-008,58.5788 1.8272493e-008,58.5837 3.1684683e-010,58.5885 -1.9543805e-008,58.5934 7.7866417e-008,58.5983 -2.9195016e-007,58.6031 1.0900392e-006,58.6080 -4.0685986e-006,58.6128 1.5185818e-005,58.6177 0.21216266,58.6226 0.48487622,58.6274 0.54543972,58.6323 0.30298495,58.6372 0.030277044,58.6420 1.7460306e-005,58.6469 0.30310348,58.6517 0.81821144,58.6566 0.87873667,58.6615 0.42418161,58.6663 2.3924542e-005,58.6712 0.33347812,58.6761 0.75762147,58.6809 0.54531932,58.6858 0.090827964,58.6906 0.090938769,58.6955 0.78797007,58.7004 2.5456266,58.7052 3.8787818,58.7101 2.5149827,58.7150 0.96960372,58.7198 0.12118542,58.7247 -1.3746932e-006,58.7296 9.2980144e-006,58.7344 0.030303091,58.7393 -9.605069e-006,58.7442 2.4857909e-006,58.7490 -3.3713209e-007,58.7539 -1.1376375e-006,58.7588 4.8882239e-006,58.7636 0.090910114,58.7685 0.090919524,58.7734 0.090923116,58.7782 0.090899304,58.7831 0.030287802,58.7880 -5.5331079e-006,58.7928 1.4825019e-006,58.7977 -3.963691e-007,58.8026 1.0283146e-007,58.8074 -1.4917223e-008,58.8123 -4.3177682e-008,58.8172 1.8764894e-007,58.8220 -7.0748689e-007,58.8269 2.6425525e-006,58.8318 0.030303713,58.8366 -5.380316e-006,58.8415 0.030349247,58.8464 0.45459786,58.8513 0.57572794,58.8561 0.30299011,58.8610 0.18183203,58.8659 0.27272081,58.8707 0.090878606,58.8756 0.090909719,58.8805 0.18182807,58.8854 0.18182398,58.8902 0.090897329,58.8951 -1.0626001e-005,58.9000 8.5226638e-006,58.9048 0.27278897,58.9097 0.66670156,58.9146 0.60598367,58.9195 0.15151776,58.9243 0.48486397,58.9292 0.27272531,58.9341 0.63644695,58.9390 0.93936902,58.9438 0.39385208,58.9487 -1.5793903e-005,58.9536 4.0466084e-006,58.9585 -3.9094124e-007,58.9633 -2.4835183e-006,58.9682 0.030343471,58.9731 0.36370611,58.9780 0.63636875,58.9828 0.48480901,58.9877 0.36361152,58.9926 0.24239522,58.9975 0.030276336,59.0023 2.4020517e-005,59.0072 0.18182878,59.0121 0.090885319,59.0170 -5.0456074e-006,59.0218 1.2606633e-006,59.0267 3.4761347e-009,59.0316 -1.2748299e-006,59.0365 5.0963704e-006,59.0414 -1.9112498e-005,59.0462 7.1360468e-005,59.0511 0.57596302,59.0560 1.3334374,59.0609 1.4240738,59.0658 0.60590124,59.0706 0.30302587,59.0755 0.18179935,59.0804 0.090917699,59.0853 0.30304599,59.0902 0.33333245,59.0950 0.66666937,59.0999 0.75755674,59.1048 0.51517826,59.1097 0.48489705,59.1146 0.54543459,59.1194 0.30297291,59.1243 -2.2494707e-005,59.1292 0.090936065,59.1341 0.33336124,59.1390 0.39391866,59.1439 0.21213399,59.1487 0.48486581,59.1536 0.27267724,59.1585 0.030298978,59.1634 0.27280864,59.1683 0.75757438,59.1732 0.27265137,59.1780 0.030292874,59.1829 -1.8503387e-006,59.1878 1.9208421e-006,59.1927 -5.8334422e-006,59.1976 0.030342728,59.2025 0.30307811,59.2073 0.30298185,59.2122 0.030266581,59.2171 0.090945378,59.2220 0.33336931,59.2269 0.42425153,59.2318 0.48483324,59.2367 0.30298898,59.2415 0.030278122,59.2464 2.2490012e-006,59.2513 1.3165094e-006,59.2562 -7.5160465e-006,59.2611 2.8750517e-005,59.2660 0.18187784,59.2709 0.33333838,59.2758 0.27267918,59.2806 0.18179551,59.2855 0.18182062,59.2904 0.090891309,59.2953 6.2082618e-006,59.3002 0.18187228,59.3051 0.48486698,59.3100 0.3332803,59.3149 0.030271193,59.3198 1.2373624e-005,59.3246 0.18183008,59.3295 0.33335832,59.3344 0.51515979,59.3393 0.27268422,59.3442 -1.4063622e-006,59.3491 0.33336696,59.3540 0.54546618,59.3589 0.51514989,59.3638 0.36363286,59.3687 0.30301109,59.3736 0.090882592,59.3784 -3.3374317e-006,59.3833 1.5272424e-007,59.3882 2.7271601e-006,59.3931 0.090928823,59.3980 0.3333683,59.4029 0.48483577,59.4078 0.18177797,59.4127 -4.250418e-006,59.4176 -3.3804731e-006,59.4225 0.030330401,59.4274 0.30305561,59.4323 0.30302361,59.4372 0.39397708,59.4421 0.72732753,59.4470 0.9394114,59.4519 0.84844035,59.4567 0.45448133,59.4616 0.18179311,59.4665 0.12121166,59.4714 0.18182416,59.4763 0.18180595,59.4812 0.030291801,59.4861 -6.5721465e-006,59.4910 0.090971902,59.4959 0.72734642,59.5008 0.7271986,59.5057 0.090848245,59.5106 -8.2572558e-007,59.5155 2.9270144e-005,59.5204 0.30309156,59.5253 0.57579803,59.5302 0.75755966,59.5351 0.54542476,59.5400 0.4848412,59.5449 0.30298117,59.5498 0.030280897,59.5547 -1.5022684e-005,59.5596 0.030379184,59.5645 1.9092274,59.5694 2.7575417,59.5743 1.7877816,59.5792 0.909091,59.5841 0.63637614,59.5890 0.48480797,59.5939 0.18179278,59.5988 0.18185619,59.6037 0.48486167,59.6086 0.33330855,59.6135 0.1818313,59.6184 0.36372158,59.6233 0.78796309,59.6282 0.87873662,59.6331 0.78783536,59.6380 0.72721839,59.6429 0.18174271,59.6478 4.3056934e-006,59.6527 0.090934321,59.6576 0.33338204,59.6625 0.42423019,59.6674 0.090852156,59.6723 -1.0654328e-005,59.6772 2.8551121e-006,59.6822 -7.6510372e-007,59.6871 2.0502999e-007,59.6920 -5.4943222e-008,59.6969 1.4723348e-008,59.7018 -3.9449324e-009,59.7067 1.0549753e-009,59.7116 -2.7459202e-010,59.7165 4.3288668e-011,59.7214 1.0147598e-010,59.7263 -4.492432e-010,59.7312 1.6956605e-009,59.7361 -6.3340049e-009,59.7410 2.3642615e-008,59.7459 -8.824486e-008,59.7508 3.2936825e-007,59.7557 -1.2293455e-006,59.7607 4.5884517e-006,59.7656 0.090938076,59.7705 0.30305752,59.7754 0.30299401,59.7803 -2.9867835e-005,59.7852 8.0375357e-006,59.7901 -2.2794718e-006,59.7950 1.0796375e-006,59.7999 0.030314619,59.8048 0.36373356,59.8097 1.1819404,59.8147 1.5151241,59.8196 0.93925881,59.8245 0.18174523,59.8294 1.2981036e-005,59.8343 0.18183924,59.8392 0.30303639,59.8441 0.3939755,59.8490 0.63636023,59.8539 0.33331361,59.8589 0.39395073,59.8638 0.30300555,59.8687 0.21214411,59.8736 0.30307737,59.8785 0.30296627,59.8834 -5.2615473e-005,59.8883 1.2843589e-005,59.8932 1.2466633e-006,59.8982 0.090910882,59.9031 0.12123294,59.9080 0.33335292,59.9129 0.33332911,59.9178 0.39399427,59.9227 0.7272929,59.9276 0.48477289,59.9326 0.12119532,59.9375 0.30306229,59.9424 0.33331382,59.9473 0.090869866,59.9522 2.3996739e-005,59.9571 0.30305934,59.9621 0.33333465,59.9670 0.39394185,59.9719 0.33333424,59.9768 0.33331209,59.9817 0.090876222,59.9866 -1.0819516e-006,59.9916 2.2635815e-007,59.9965 1.7664762e-007,60.0014 -9.3306761e-007,60.0063 3.5559699e-006,60.0112 0.090936758,60.0161 0.48494548,60.0211 1.3031148,60.0260 0.90904975,60.0309 0.48474807,60.0358 0.090843961,60.0407 4.8546417e-007,60.0457 0.18187661,60.0506 0.48489046,60.0555 0.48480627,60.0604 0.18176107,60.0653 -5.5733581e-006,60.0703 -1.284243e-005,60.0752 5.6949502e-005,60.0801 0.30310142,60.0850 0.30297488,60.0899 0.090852797,60.0949 -5.4132265e-006,60.0998 -1.3025664e-006,60.1047 0.12126738,60.1096 0.63639772,60.1146 0.42418429,60.1195 0.12120744,60.1244 0.30306119,60.1293 0.48484421,60.1342 0.36360005,60.1392 -1.5759661e-005,60.1441 0.090929978,60.1490 0.18181129,60.1539 0.030289298,60.1589 8.258819e-007,60.1638 -2.3677686e-007,60.1687 1.2115325e-007,60.1736 -2.4783725e-007,60.1786 8.7027246e-007,60.1835 -3.2335586e-006,60.1884 1.2065108e-005,60.1933 0.18185209,60.1983 0.5455386,60.2032 0.90907609,60.2081 0.27262643,60.2130 -1.589038e-005,60.2180 8.373223e-006,60.2229 0.090922482,60.2278 0.3030751,60.2328 0.69701481,60.2377 0.99999988,60.2426 0.90903759,60.2475 0.39389014,60.2525 0.030311381,60.2574 0.090910479,60.2623 0.18181902,60.2672 0.33334133,60.2722 0.30302769,60.2771 0.27273798,60.2820 0.36367655,60.2870 0.63638675,60.2919 0.48478329,60.2968 0.090916671,60.3018 0.30311623,60.3067 0.57582313,60.3116 0.81822836,60.3165 0.90906972,60.3215 0.90907556,60.3264 0.99992114,60.3313 0.48475131,60.3363 0.090890251,60.3412 -4.6394139e-006,60.3461 -3.6562669e-006,60.3511 1.9266932e-005,60.3560 0.30306381,60.3609 0.48487443,60.3659 0.60605299,60.3708 0.33330217,60.3757 0.18179293,60.3807 -1.1121752e-005,60.3856 0.090934969,60.3905 0.1818382,60.3955 0.18179975,60.4004 0.030280687,60.4053 0.090937413,60.4103 0.33336088,60.4152 0.39392892,60.4201 0.30300903,60.4251 0.12119045,60.4300 -1.1108138e-005,60.4349 1.2207413e-005,60.4399 0.12126029,60.4448 0.30307004,60.4498 0.30298194,60.4547 0.12119162,60.4596 0.33336255,60.4646 0.33330995,60.4695 0.090870045,60.4744 3.6119862e-005,60.4794 1.1212461,60.4843 1.1212196,60.4892 0.84850007,60.4942 0.30298525,60.4991 0.090870813,60.5041 -4.7195435e-006,60.5090 1.7238012e-006,60.5139 -2.1754006e-006,60.5189 6.9783396e-006,60.5238 0.09097489,60.5288 0.33338457,60.5337 0.30295876,60.5386 0.030246982,60.5436 4.9107025e-006,60.5485 0.090947099,60.5535 0.54549849,60.5584 0.57572234,60.5633 0.18177561,60.5683 -5.0143453e-006,60.5732 1.4611187e-006,60.5782 -8.2970195e-007,60.5831 1.8577292e-006,60.5880 0.090937711,60.5930 0.33335939,60.5979 0.33330768,60.6029 0.090878546,60.6078 5.5028586e-006,60.6128 0.27278468,60.6177 0.75760317,60.6226 0.57569337,60.6276 0.030274427,60.6325 0.090932868,60.6375 0.18181039,60.6424 0.030288938,60.6474 9.0685961e-007,60.6523 -2.4263895e-007,60.6573 6.3610116e-008,60.6622 -1.1778003e-008,60.6671 -1.6506279e-008,60.6721 7.7812267e-008,60.6770 -2.9477116e-007,60.6820 1.1013768e-006,60.6869 -4.1111248e-006,60.6919 1.5344576e-005,60.6968 0.21215053,60.7018 0.27272028,60.7067 0.12118018,60.7117 9.1016527e-006,60.7166 0.18183827,60.7215 0.27275351,60.7265 0.36369663,60.7314 0.39388272,60.7364 0.030234072,60.7413 5.9945974e-006,60.7463 1.4443076e-005,60.7512 0.18184844,60.7562 0.24241132,60.7611 0.090883046,60.7661 -5.3942076e-006,60.7710 1.1556012e-006,60.7760 7.7243095e-007,60.7809 -4.245876e-006,60.7859 0.030328954,60.7908 0.30306375,60.7958 0.33330652,60.8007 0.090885356,60.8057 0.1818431,60.8106 0.54548365,60.8156 0.69695175,60.8205 0.48485959,60.8255 0.78794116,60.8304 1.0000327,60.8354 0.87873095,60.8403 0.27265692,60.8453 0.090896875,60.8502 -1.6937371e-005,60.8552 3.6640649e-005,60.8602 0.27283478,60.8651 0.57576764,60.8701 0.4242273,60.8750 0.48485133,60.8800 0.33328965,60.8849 0.18175042,60.8899 -7.5927246e-006,60.8948 0.30307341,60.8998 0.33331662,60.9047 0.18178892,60.9097 -1.439825e-005,60.9146 5.4011261e-006,60.9196 -7.2055227e-006,60.9246 2.3422801e-005,60.9295 0.18188533,60.9345 1.2729336,60.9394 3.2425249,60.9444 2.8785653,60.9493 0.939228,60.9543 4.7809499e-007,60.9593 0.48487705,60.9642 0.72726434,60.9692 0.33330789,60.9741 0.33340666,60.9791 1.2424875,60.9840 1.3029996,60.9890 0.93940288,60.9940 1.030337,60.9989 1.0606208,61.0039 0.93935943,61.0088 0.57569325,61.0138 0.48485738,61.0188 0.57575464,61.0237 0.27267522,61.0287 0.12123416,61.0336 0.39397418,61.0386 0.27267981,61.0436 0.18181036,61.0485 0.42427456,61.0535 0.42421266,61.0584 0.090885654,61.0634 -6.6806143e-007,61.0684 1.2491663e-005,61.0733 0.18184967,61.0783 0.33335018,61.0832 0.30299357,61.0882 -2.5150801e-005,61.0932 0.090950258,61.0981 0.30304018,61.1031 0.18178204,61.1081 -1.4690833e-005,61.1130 3.8108574e-006,61.1180 -5.5115834e-007,61.1229 -1.6067739e-006,61.1279 6.979019e-006,61.1329 0.090914033,61.1378 0.030287072,61.1428 2.7665457e-005,61.1478 0.30306581,61.1527 0.33331937,61.1577 0.18178335,61.1627 -2.476484e-006,61.1676 0.18185796,61.1726 0.39397341,61.1776 0.72733587,61.1825 1.272714,61.1875 0.96961302,61.1925 0.51514804,61.1974 0.39397854,61.2024 0.51518101,61.2074 0.69693989,61.2123 0.30296731,61.2173 0.090919711,61.2223 0.18185171,61.2272 0.30310678,61.2322 0.63639998,61.2372 0.54538763,61.2421 0.39388964,61.2471 0.27268165,61.2521 -1.5867443e-005,61.2570 1.3544408e-006,61.2620 1.0452353e-005,61.2670 0.424272,61.2719 0.51514214,61.2769 0.12120439,61.2819 0.5757761,61.2869 0.72725552,61.2918 0.33331132,61.2968 0.090908378,61.3018 0.090938218,61.3067 0.48492461,61.3117 0.93943244,61.3167 0.81812739,61.3217 0.3029578,61.3266 0.090905853,61.3316 0.33335546,61.3366 0.30300692,61.3415 -1.5087029e-005,61.3465 1.9066891e-006,61.3515 0.090947852,61.3565 0.48489431,61.3614 0.54545379,61.3664 0.51514566,61.3714 0.45453653,61.3764 0.33330038,61.3813 0.090876646,61.3863 -2.9022085e-006,61.3913 -2.6528489e-006,61.3963 1.3515268e-005,61.4012 0.18186003,61.4062 0.30301696,61.4112 0.090870872,61.4162 -1.4635789e-006,61.4211 5.0868471e-007,61.4261 -5.7106899e-007,61.4311 1.77572e-006,61.4361 -6.5324148e-006,61.4410 0.090965793,61.4460 0.90915787,61.4510 1.1211879,61.4560 0.81816715,61.4609 0.45454258,61.4659 0.30298981,61.4709 0.090874061,61.4759 4.6042587e-006,61.4809 0.18186992,61.4858 0.5454843,61.4908 0.4848094,61.4958 0.27282014,61.5008 0.72735554,61.5057 0.5453192,61.5107 0.090818524,61.5157 6.3942304e-007,61.5207 0.090916917,61.5257 0.18188444,61.5306 0.42432132,61.5356 0.5757165,61.5406 0.18172182,61.5456 -1.2634049e-005,61.5506 0.030304467,61.5555 0.12129056,61.5605 0.81829315,61.5655 1.0908821,61.5705 0.66655725,61.5755 0.090849042,61.5805 4.3799532e-006,61.5854 -1.0796916e-006,61.5904 -6.1636229e-008,61.5954 1.3264798e-006,61.6004 -5.2448086e-006,61.6054 1.9654612e-005,61.6104 0.090928063,61.6153 0.090905838,61.6203 0.090903148,61.6253 0.18183406,61.6303 0.30302393,61.6353 0.090874955,61.6403 -5.4259567e-007,61.6452 -1.1822734e-006,61.6502 0.090988629,61.6552 0.4546338,61.6602 0.66667932,61.6652 0.63632649,61.6702 0.33322737,61.6752 -4.6060064e-005,61.6801 1.2405352e-005,61.6851 -3.557049e-006,61.6901 1.8217731e-006,61.6951 -3.7300601e-006,61.7001 1.3099611e-005,61.7051 0.18183327,61.7101 0.18180837,61.7150 0.18186691,61.7200 0.5455842,61.7250 1.1212559,61.7300 1.2120277,61.7350 0.6665889,61.7400 0.27273503,61.7450 0.48496887,61.7500 1.1818377,61.7550 0.78774327,61.7599 0.30295947,61.7649 -9.4466777e-006,61.7699 5.1377776e-007,61.7749 0.090916485,61.7799 0.54548097,61.7849 0.84848475,61.7899 0.54542822,61.7949 0.090901919,61.7999 -1.3269531e-006,61.8049 0.030325305,61.8099 0.30305904,61.8148 0.30299985,61.8198 -2.331269e-005,61.8248 7.2487956e-006,61.8298 0.030301919,61.8348 0.090919979,61.8398 0.09090998,61.8448 0.030290855,61.8498 -1.3427359e-007,61.8548 0.090912104,61.8598 0.18183134,61.8648 0.30308032,61.8698 0.48485622,61.8748 0.333312,61.8798 0.48489431,61.8847 0.75757527,61.8897 0.69694453,61.8947 0.72728825,61.8997 0.57576758,61.9047 0.54546309,61.9097 0.48480409,61.9147 0.18176898,61.9197 0.030276144,61.9247 6.306768e-005,61.9297 0.3334206,61.9347 0.33324617,61.9397 -6.376332e-005,61.9447 0.09095145,61.9497 0.48489553,61.9547 0.878793,61.9597 0.63631624,61.9647 0.1817878,61.9697 -4.2609913e-006,61.9747 1.2345972e-006,61.9797 -6.7703553e-007,61.9847 0.030315334,61.9897 0.18183155,61.9947 0.18180346,61.9997 -1.6382526e-005,62.0047 1.8362463e-005,62.0097 0.18185291,62.0147 0.30302355,62.0197 0.18181054,62.0247 0.27271757,62.0297 0.090888858,62.0347 0.09094429,62.0397 0.51524168,62.0447 1.2728437,62.0497 1.7272507,62.0547 1.0908056,62.0597 0.63633502,62.0647 0.5757513,62.0697 1.0909103,62.0747 1.1514874,62.0797 0.84847999,62.0847 1.0606025,62.0897 0.75756377,62.0947 0.36366051,62.0997 0.27269,62.1047 -2.8790135e-005,62.1097 -1.3342136e-006,62.1147 0.090972669,62.1197 0.66668743,62.1247 0.5151822,62.1297 1.0303514,62.1347 0.72717434,62.1397 0.18175198,62.1447 0.030338245,62.1497 0.27285218,62.1547 0.6970197,62.1598 0.51502907,62.1648 0.18179049,62.1698 0.72735965,62.1748 0.99996591,62.1798 0.48477054,62.1848 0.1817946,62.1898 0.090905786,62.1948 -9.7366444e-007,62.1998 8.9958917e-007,62.2048 -2.6248588e-006,62.2098 9.6007225e-006,62.2148 0.090902776,62.2198 1.5626572e-005,62.2248 0.090922236,62.2298 0.15158312,62.2349 0.63641572,62.2399 0.51510346,62.2449 0.63642126,62.2499 1.1515416,62.2549 0.84839767,62.2599 0.48480695,62.2649 0.48482263,62.2699 0.18178721,62.2749 -7.7709052e-007,62.2799 3.4807914e-007,62.2850 -6.1521007e-007,62.2900 0.090924956,62.2950 0.3030321,62.3000 0.090886027,62.3050 2.5818348e-005,62.3100 0.272845,62.3150 0.63641346,62.3200 0.48475987,62.3250 0.18173137,62.3301 0.09092959,62.3351 0.78797507,62.3401 1.2424226,62.3451 0.75748479,62.3501 0.18182637,62.3551 0.78797531,62.3601 1.3333154,62.3652 0.81811947,62.3702 0.45453274,62.3752 0.21208645,62.3802 -1.705841e-005,62.3852 4.6366949e-006,62.3902 -1.4868064e-006,62.3952 1.3101956e-006,62.4003 -3.7542045e-006,62.4053 1.3707869e-005,62.4103 0.18184958,62.4153 0.33334398,62.4203 0.33332783,62.4253 0.30303407,62.4303 0.3030121,62.4354 0.090879567,62.4404 -6.1267956e-006,62.4454 1.0142186e-005,62.4504 0.090973645,62.4554 0.4849242,62.4605 0.72725749,62.4655 0.54537523,62.4705 0.212129,62.4755 0.48492998,62.4805 0.78789163,62.4855 0.60596859,62.4906 0.18178219,62.4956 0.30304813,62.5006 0.18178292,62.5056 -1.2822118e-005,62.5106 4.0593286e-006,62.5157 -3.4142522e-006,62.5207 9.5982377e-006,62.5257 0.18186575,62.5307 0.48486409,62.5357 0.33329061,62.5408 0.090890475,62.5458 0.090923347,62.5508 0.18183017,62.5558 0.18180101,62.5608 0.18178898,62.5659 0.48501241,62.5709 1.7880964,62.5759 2.0605581,62.5809 1.1816261,62.5860 0.18169764,62.5910 -9.5988726e-006,62.5960 0.090940326,62.6010 0.18182769,62.6061 0.090876803,62.6111 -5.1911588e-006,62.6161 0.090922035,62.6211 0.12126037,62.6261 0.27273324,62.6312 0.090841107,62.6362 1.3316311e-005,62.6412 0.18185282,62.6462 0.18178521,62.6513 -2.176413e-005,62.6563 1.0723272e-006,62.6613 0.030339325,62.6663 0.33341247,62.6714 0.48482075,62.6764 0.18174359,62.6814 0.18180676,62.6865 0.090910457,62.6915 -3.5447508e-007,62.6965 5.2680154e-008,62.7015 1.4380448e-007,62.7066 -6.2796641e-007,62.7116 2.3682842e-006,62.7166 -8.8459947e-006,62.7216 3.3018783e-005,62.7267 0.18186305,62.7317 0.18177371,62.7367 0.030292952,62.7418 0.090919055,62.7468 0.03027932,62.7518 -8.2798506e-006,62.7568 0.090948686,62.7619 0.42425504,62.7669 0.30299127,62.7719 0.090903722,62.7770 -4.4077951e-006,62.7820 9.1906959e-006,62.7870 0.090925068,62.7921 0.090884313,62.7971 0.030348752,62.8021 0.69703388,62.8072 0.72720826,62.8122 0.18177088,62.8172 4.8720244e-006,62.8223 -1.8018783e-006,62.8273 2.3352347e-006,62.8323 -7.5396347e-006,62.8373 2.7825859e-005,62.8424 0.30306947,62.8474 0.33330682,62.8524 0.090877064,62.8575 -3.2946189e-006,62.8625 1.176651e-006,62.8676 -1.4117959e-006,62.8726 4.4708659e-006,62.8776 0.09097372,62.8827 0.36369097,62.8877 0.42419583,62.8927 0.36362445,62.8978 0.66670215,62.9028 0.63630897,62.9078 0.090858862,62.9129 6.7284568e-006,62.9179 -1.9934882e-006,62.9229 1.2449474e-006,62.9280 -2.9864002e-006,62.9330 1.0701601e-005,62.9380 0.12122308,62.9431 0.090895496,62.9481 -7.3129413e-006,62.9532 1.9763586e-006,62.9582 -5.9182008e-007,62.9632 3.9076295e-007,62.9683 -9.7126963e-007,62.9733 3.4946263e-006,62.9783 -1.3008441e-005,62.9834 0.030351574,62.9884 0.57579052,62.9935 0.45450363,62.9985 0.21219774,63.0035 0.48488849,63.0086 0.51513946,63.0136 0.66668391,63.0187 0.57573867,63.0237 0.39387122,63.0287 0.090845019,63.0338 -5.8230671e-007,63.0388 3.6718702e-006,63.0439 0.090943426,63.0489 0.33336559,63.0539 0.33329472,63.0590 0.030268108,63.0640 5.0732474e-006,63.0691 -1.5089037e-006,63.0741 0.090910047,63.0792 0.33335635,63.0842 0.66669512,63.0892 0.60602981,63.0943 -2.6789248e-005,63.0993 6.4852466e-006,63.1044 8.5102431e-007,63.1094 -9.8909823e-006,63.1145 3.8716698e-005,63.1195 0.33340836,63.1246 0.54544556,63.1296 0.33329397,63.1346 0.36361215,63.1397 0.30301145,63.1447 0.18181223,63.1498 0.030285269,63.1548 4.3017648e-005,63.1599 0.5455671,63.1649 1.1515855,63.1700 1.2120728,63.1750 0.63627344,63.1801 0.30297455,63.1851 -3.7168884e-005,63.1901 5.258507e-005,63.1952 0.51527131,63.2002 1.0303037,63.2053 0.63625127,63.2103 0.27280682,63.2154 0.75766742,63.2204 0.63625425,63.2255 0.18172488,63.2305 -1.8505076e-005,63.2356 4.9589157e-006,63.2406 -1.3288713e-006,63.2457 3.5610978e-007,63.2507 -9.5444683e-008,63.2558 2.5635956e-008,63.2608 -7.0903106e-009,63.2659 2.7230287e-009,63.2709 -3.8013845e-009,63.2760 1.2484e-008,63.2810 0.090956494,63.2861 0.5455367,63.2911 0.84847987,63.2962 0.48475492,63.3012 -3.9179176e-005,63.3063 9.858587e-006,63.3113 -2.5127125e-007,63.3164 0.090956971,63.3214 0.30304667,63.3265 0.18176772,63.3315 -2.2052851e-005,63.3366 0.030334791,63.3416 0.30307069,63.3467 0.42427579,63.3518 0.39395189,63.3568 0.30300108,63.3619 0.18175974,63.3669 -3.0678963e-005,63.3720 1.2308643e-005,63.3770 0.030300662,63.3821 -2.8460761e-006,63.3871 -2.4310389e-006,63.3922 0.09092167,63.3972 0.27274257,63.4023 0.12119518,63.4074 -1.0666816e-005,63.4124 2.8570637e-006,63.4175 -7.6044796e-007,63.4225 1.8446229e-007,63.4276 2.267695e-008,63.4326 -2.75216e-007,63.4377 1.0782923e-006,63.4427 -4.0383284e-006,63.4478 0.090944372,63.4529 0.484882,63.4579 0.51513714,63.4630 0.33335468,63.4680 0.4242577,63.4731 0.42420641,63.4781 0.51516688,63.4832 0.8787877,63.4883 0.48482895,63.4933 0.36368176,63.4984 0.33332244,63.5034 0.18176645,63.5085 0.1818362,63.5136 0.3030237,63.5186 0.090866923,63.5237 4.7187541e-006,63.5287 0.090935603,63.5338 0.30307183,63.5389 0.48484924,63.5439 0.30298585,63.5490 0.090892762,63.5540 0.18187179,63.5591 0.57581836,63.5642 0.63635254,63.5692 0.39387316,63.5743 0.090860009,63.5794 5.9878121e-006,63.5844 0.4848741,63.5895 0.75757557,63.5945 0.48482373,63.5996 -8.8658471e-006,63.6047 2.960855e-006,63.6097 -2.9769894e-006,63.6148 8.9476989e-006,63.6199 0.09092059,63.6249 0.090898432,63.6300 -1.3199337e-005,63.6351 1.9146626e-005,63.6401 0.18188077,63.6452 0.48486844,63.6503 0.33328605,63.6553 0.090868287,63.6604 -1.0330423e-005,63.6655 2.8253817e-006,63.6705 -9.7017266e-007,63.6756 1.0551333e-006,63.6807 0.03030972,63.6857 0.030300375,63.6908 -6.0281022e-006,63.6959 1.6154149e-006,63.7009 -4.3300102e-007,63.7060 1.1643985e-007,63.7111 -3.2718564e-008,63.7161 1.4424253e-008,63.7212 -2.4977666e-008,63.7263 8.5493475e-008,63.7313 -3.1702521e-007,63.7364 1.1827168e-006,63.7415 -4.4142498e-006,63.7465 1.6475804e-005,63.7516 0.36370525,63.7567 1.0607454,63.7617 2.000072,63.7668 1.7271233,63.7719 0.36349088,63.7770 2.1356624e-005,63.7820 0.30308509,63.7871 0.48484942,63.7922 0.30297175,63.7972 -8.1254193e-006,63.8023 0.30310205,63.8074 0.72731447,63.8124 1.2727019,63.8175 0.90901971,63.8226 0.090879157,63.8277 0.03030457,63.8327 1.7372528e-005,63.8378 0.18184352,63.8429 0.18179576,63.8480 0.030287202,63.8530 0.090934604,63.8581 0.30306402,63.8632 0.54550207,63.8683 0.72724271,63.8733 0.30299488,63.8784 0.48487675,63.8835 0.63634741,63.8885 0.4242104,63.8936 0.090888456,63.8987 -3.2497853e-006,63.9038 6.603471e-007,63.9088 6.0878102e-007,63.9139 -3.0958447e-006,63.9190 1.1775707e-005,63.9241 0.18187064,63.9292 0.54551578,63.9342 0.84849274,63.9393 0.78781897,63.9444 0.42419085,63.9495 0.18180262,63.9545 -4.990542e-006,63.9596 1.3370243e-006,63.9647 -3.5709607e-007,63.9698 9.1236018e-008,63.9748 -7.8132922e-009,63.9799 -5.9997866e-008,63.9850 2.4783012e-007,63.9901 -9.314092e-007,63.9952 3.4781276e-006,64.0002 0.090910055,64.0053 0.030300362,64.0104 0.0303129,64.0155 0.090908855,64.0206 0.030284647,64.0256 0.090977855,64.0307 0.63643283,64.0358 0.63631225,64.0409 0.27269113,64.0460 0.30303362,64.0510 0.27270752,64.0561 0.21213613,64.0612 0.39395371,64.0663 0.33333588,64.0714 0.3939209,64.0765 0.090869814,64.0815 -2.6726835e-007,64.0866 -8.906934e-007,64.0917 0.090961754,64.0968 0.48488936,64.1019 0.48483407,64.1070 0.42421305,64.1120 0.181778,64.1171 -1.4536312e-005,64.1222 0.030336734,64.1273 0.33336297,64.1324 0.30299756,64.1375 0.030268619,64.1425 3.6791997e-005,64.1476 0.30307484,64.1527 0.42425385,64.1578 0.5151372,64.1629 0.3333047,64.1680 0.18178332,64.1731 1.6066879e-005,64.1781 0.30306172,64.1832 0.30303299,64.1883 0.36361822,64.1934 0.090877049,64.1985 0.09093599,64.2036 0.27272329,64.2087 0.090882212,64.2138 -2.4580315e-006,64.2188 3.6603176e-006,64.2239 0.12125229,64.2290 0.42430997,64.2341 0.6666491,64.2392 0.33325654,64.2443 -2.0183305e-005,64.2494 5.4086613e-006,64.2545 -1.449481e-006,64.2595 3.8876573e-007,64.2646 -1.0544859e-007,64.2697 3.2993388e-008,64.2748 -2.6517135e-008,64.2799 7.3079129e-008,64.2850 -2.6582308e-007,64.2901 9.903041e-007,64.2952 -3.6957331e-006,64.3003 1.3793899e-005,64.3054 0.18185474,64.3105 0.3333331,64.3155 0.18178257,64.3206 -1.7120083e-005,64.3257 1.6069072e-005,64.3308 0.18183409,64.3359 0.18180156,64.3410 -1.2435092e-005,64.3461 3.3219494e-006,64.3512 -8.5156012e-007,64.3563 8.3970299e-008,64.3614 5.1581429e-007,64.3665 -2.1474486e-006,64.3716 8.0747286e-006,64.3767 0.090912037,64.3818 0.030294193,64.3868 -6.9143994e-007,64.3919 5.728337e-007,64.3970 -1.5999849e-006,64.4021 5.8276273e-006,64.4072 0.090917379,64.4123 0.090900145,64.4174 -2.4572514e-006,64.4225 0.090945758,64.4276 0.33335882,64.4327 0.33331648,64.4378 0.18178393,64.4429 -1.58896e-005,64.4480 4.2580268e-006,64.4531 -1.1410476e-006,64.4582 3.0577306e-007,64.4633 -8.1939753e-008,64.4684 2.1957883e-008,64.4735 -5.88425e-009,64.4786 1.5771022e-009,64.4837 -4.2361853e-010,64.4888 1.1722766e-010,64.4939 -4.5254623e-011,64.4990 6.378556e-011,64.5041 -2.0990389e-010,64.5092 7.7590068e-010,64.5143 -2.8939637e-009,64.5194 1.0800946e-008,64.5245 -4.031352e-008,64.5296 1.5046696e-007,64.5347 -5.6160593e-007,64.5398 2.0961488e-006,64.5449 -7.8237063e-006,64.5500 2.920137e-005,64.5551 0.18188366,64.5602 0.30299202,64.5653 0.030247696,64.5704 6.8356931e-006,64.5755 -3.4956299e-006,64.5806 7.1468576e-006,64.5857 -2.5093934e-005,64.5908 0.091050252,64.5959 1.4548142,64.6010 2.0302882,64.6061 1.1210073,64.6112 0.33320042,64.6163 0.18183467,64.6214 0.48487547,64.6265 0.33328512,64.6316 0.090879902,64.6367 -5.0039016e-006,64.6418 1.2699306e-006,64.6469 -7.5333659e-008,64.6520 -9.6881672e-007,64.6571 3.9509991e-006,64.6623 0.090900682,64.6674 0.33342066,64.6725 0.84862626,64.6776 0.84846467,64.6827 0.54533601,64.6878 0.18175535,64.6929 0.30311602,64.6980 0.69697642,64.7031 0.33323336,64.7082 0.03028878,64.7133 -2.804667e-006,64.7184 1.2668024e-005,64.7235 0.090910301,64.7286 -1.7499367e-005,64.7337 1.9734873e-005,64.7389 0.12124983,64.7440 0.3333855,64.7491 0.72730452,64.7542 0.75752497,64.7593 0.39387757,64.7644 0.090888187,64.7695 0.03031873,64.7746 0.18182816,64.7797 0.090881862,64.7848 1.495307e-005,64.7900 0.33340672,64.7951 0.72728729,64.8002 0.54541457,64.8053 0.30298674,64.8104 -2.6132842e-005,64.8155 1.3765418e-005,64.8206 0.090916589,64.8257 0.090901755,64.8308 -1.4553483e-005,64.8360 2.9140174e-005,64.8411 0.30320081,64.8462 0.93950659,64.8513 0.93932384,64.8564 0.69684094,64.8615 0.33326516,64.8666 0.27277783,64.8717 0.30302319,64.8769 0.18175001,64.8820 0.090939723,64.8871 0.30308074,64.8922 0.3333073,64.8973 0.18177046,64.9024 0.090919837,64.9075 0.36372867,64.9127 1.1213017,64.9178 1.5151296,64.9229 0.81806892,64.9280 0.090833507,64.9331 8.5051415e-006,64.9382 0.18191728,64.9434 0.60611957,64.9485 0.48474017,64.9536 0.090864167,64.9587 0.33339676,64.9638 0.48482528,64.9689 0.21211621,64.9741 0.39397904,64.9792 0.51517683,64.9843 0.51514339,64.9894 0.33332065,64.9945 0.30298328,64.9997 0.030249925,65.0048 5.7630987e-006,65.0099 -1.5445218e-006,65.0150 4.1446154e-007,65.0201 -1.1318333e-007,65.0252 3.8234756e-008,65.0304 -3.9748461e-008,65.0355 1.2076721e-007,65.0406 -4.4336016e-007,65.0457 1.6528248e-006,65.0509 0.090939417,65.0560 0.3030448,65.0611 0.18177257,65.0662 3.0420346e-005,65.0713 0.30312884,65.0765 0.63638973,65.0816 0.75756472,65.0867 0.72725463,65.0918 0.66666305,65.0969 0.66663748,65.1021 0.39390013,65.1072 0.33332393,65.1123 0.30302697,65.1174 0.30301523,65.1226 0.090883136,65.1277 -7.2187851e-007,65.1328 -1.3099644e-006,65.1379 5.962394e-006,65.1431 0.090935789,65.1482 0.30307725,65.1533 0.6060912,65.1584 0.72727251,65.1636 0.63633609,65.1687 0.33327672,65.1738 0.090904988,65.1789 0.18190074,65.1841 0.54560161,65.1892 1.0908929,65.1943 0.75743234,65.1994 0.36357841,65.2046 0.1818361,65.2097 0.57584125,65.2148 1.1515189,65.2199 0.84841222,65.2251 0.30300245,65.2302 0.36365986,65.2353 0.4848451,65.2405 0.30299911,65.2456 0.21221036,65.2507 0.78793764,65.2558 0.8485117,65.2610 1.3636457,65.2661 0.99993652,65.2712 0.87871939,65.2764 0.48481116,65.2815 0.48483646,65.2866 0.090878777,65.2918 -2.8373283e-006,65.2969 2.1179305e-005,65.3020 0.27278435,65.3071 0.48483443,65.3123 0.18180147,65.3174 0.30306187,65.3225 0.30298376,65.3277 0.030288132,65.3328 0.18183592,65.3379 0.090885773,65.3431 0.27276567,65.3482 0.60605663,65.3533 0.18177493,65.3585 1.2876691e-006,65.3636 -1.7876062e-006,65.3687 5.8632049e-006,65.3739 0.030295612,65.3790 2.3807805e-005,65.3841 0.48490086,65.3893 0.63632643,65.3944 0.1818044,65.3995 0.18188603,65.4047 0.51516896,65.4098 0.51508796,65.4149 0.090862855,65.4201 2.5856639e-006,65.4252 -6.8132175e-007,65.4303 1.3938299e-007,65.4355 1.2386884e-007,65.4406 -6.3493434e-007,65.4458 2.4160938e-006,65.4509 -9.0302638e-006,65.4560 3.3708038e-005,65.4612 0.30307767,65.4663 0.3029803,65.4714 -2.0253236e-005,65.4766 0.33338049,65.4817 0.54543823,65.4868 0.33335146,65.4920 0.39402553,65.4971 0.48484835,65.5023 0.33325288,65.5074 0.090856068,65.5125 -6.709713e-006,65.5177 3.3351789e-006,65.5228 -6.6309958e-006,65.5280 0.090952821,65.5331 0.72732025,65.5382 0.75754178,65.5434 0.33329481,65.5485 0.090897076,65.5537 -2.6948094e-006,65.5588 0.030309992,65.5639 0.090917356,65.5691 0.090897739,65.5742 3.7240904e-006,65.5794 0.090921544,65.5845 0.090904944,65.5896 0.090940416,65.5948 0.18180704,65.5999 0.030265134,65.6051 3.3457895e-006,65.6102 -1.0081958e-006,65.6154 6.8673268e-007,65.6205 -1.7388065e-006,65.6256 6.2690415e-006,65.6308 0.090916023,65.6359 0.090905346,65.6411 0.090929657,65.6462 0.30306101,65.6514 0.30298361,65.6565 0.03033383,65.6617 0.30311337,65.6668 0.51513344,65.6719 0.75756967,65.6771 0.96970737,65.6822 0.90903783,65.6874 0.3635962,65.6925 0.30302432,65.6977 -2.1374746e-005,65.7028 2.5071713e-005,65.7080 0.090906858,65.7131 -1.6159376e-005,65.7183 0.090938069,65.7234 0.18180233,65.7286 -4.183491e-006,65.7337 0.090902962,65.7389 0.09098281,65.7440 1.0001336,65.7491 1.4545647,65.7543 1.242308,65.7594 0.33323133,65.7646 0.090904735,65.7697 -5.4741004e-006,65.7749 -7.2085272e-006,65.7800 3.4312117e-005,65.7852 0.27285004,65.7903 0.84867465,65.7955 1.7273278,65.8006 1.3937354,65.8058 0.30285639,65.8109 -2.1750828e-005,65.8161 5.745263e-006,65.8212 -1.2282095e-006,65.8264 -8.3307009e-007,65.8315 4.5610568e-006,65.8367 0.090934582,65.8418 0.30306354,65.8470 0.51518404,65.8522 0.60603547,65.8573 0.27271795,65.8625 0.33341792,65.8676 0.48481557,65.8728 0.2120433,65.8779 0.36374345,65.8831 0.93946958,65.8882 0.7574625,65.8934 0.18172038,65.8985 -7.6150518e-006,65.9037 2.0390321e-006,65.9088 -5.4038446e-007,65.9140 1.2231762e-007,65.9192 5.1171721e-008,65.9243 -3.2704847e-007,65.9295 1.2571402e-006,65.9346 -4.7019407e-006,65.9398 1.7552218e-005,65.9449 0.30307654,65.9501 0.48483324,65.9552 0.18178488,65.9604 0.090915352,65.9656 0.18181425,65.9707 0.1818084,65.9759 0.090906955,65.9810 0.090922058,65.9862 0.18180957,65.9913 0.030308643,65.9965 0.18183932,66.0017 0.18180592,66.0068 0.090896226,66.0120 0.090923697,66.0171 0.30305147,66.0223 0.30300614,66.0274 0.030281244,66.0326 2.7807491e-006,66.0378 -5.0627432e-007,66.0429 -7.5599723e-007,66.0481 3.530658e-006,66.0532 -1.3367868e-005,66.0584 4.9945367e-005,66.0636 0.30309978,66.0687 0.33329317,66.0739 0.090846293,66.0790 3.7517791e-006,66.0842 0.090956971,66.0894 0.3030909,66.0945 0.48483467,66.0997 0.18173331,66.1049 -2.4985204e-005,66.1100 8.4056792e-006,66.1152 -8.6359223e-006,66.1203 2.6139742e-005,66.1255 0.18185717,66.1307 0.18177098,66.1358 1.4876061e-005,66.1410 0.54552889,66.1462 0.8181811,66.1513 0.63630021,66.1565 0.18180865,66.1617 0.39401552,66.1668 0.66673511,66.1720 0.66658849,66.1771 0.090806931,66.1823 0.090950489,66.1875 0.30302316,66.1926 0.18184212,66.1978 0.30312139,66.2030 0.48485121,66.2081 0.30292833,66.2133 -5.2999214e-005,66.2185 1.3853658e-005,66.2236 -2.4104811e-006,66.2288 0.18191214,66.2340 0.90917993,66.2391 0.93932462,66.2443 0.33323652,66.2495 -2.2571332e-005,66.2546 9.5111354e-006,66.2598 -1.547252e-005,66.2650 5.2383137e-005,66.2702 0.48494992,66.2753 0.87880206,66.2805 0.78786069,66.2857 0.69696134,66.2908 0.66667128,66.2960 0.69690955,66.3012 0.30298999,66.3063 0.27274266,66.3115 0.18180485,66.3167 0.33337083,66.3218 0.60608405,66.3270 0.48479488,66.3322 0.090865009,66.3374 3.0866256e-006,66.3425 0.090926036,66.3477 0.18181461,66.3529 0.03028002,66.3580 2.8326423e-005,66.3632 0.18191564,66.3684 0.48487836,66.3736 0.33325514,66.3787 0.090839937,66.3839 1.8356839e-005,66.3891 0.18189503,66.3943 0.42428207,66.3994 0.51510406,66.4046 0.54548228,66.4098 0.84857529,66.4150 0.78783637,66.4201 0.39381707,66.4253 0.030269479,66.4305 0.72732198,66.4356 1.2727457,66.4408 1.1211665,66.4460 0.18178146,66.4512 0.090913653,66.4564 0.030330492,66.4615 0.30306286,66.4667 0.30300403,66.4719 0.090880007,66.4771 -4.3063228e-006,66.4822 1.0264054e-006,66.4874 2.0114027e-007,66.4926 -1.831245e-006,66.4978 7.1245158e-006,66.5029 0.090940565,66.5081 0.18180776,66.5133 0.030274477,66.5185 2.057958e-006,66.5237 9.4819308e-007,66.5288 -5.8515011e-006,66.5340 0.030340964,66.5392 0.484936,66.5444 0.8484875,66.5496 0.5453862,66.5547 0.18177246,66.5599 -1.1890635e-005,66.5651 3.7668885e-006,66.5703 -3.1760692e-006,66.5755 8.9378937e-006,66.5806 0.090897202,66.5858 0.09096837,66.5910 0.69714874,66.5962 1.2121906,66.6014 1.1211077,66.6065 0.81814885,66.6117 0.8182084,66.6169 0.54540956,66.6221 0.33325601,66.6273 0.09084636,66.6324 -8.9081577e-006,66.6376 2.3871662e-006,66.6428 -6.3970202e-007,66.6480 1.7142645e-007,66.6532 -4.5945995e-008,66.6584 1.2342039e-008,66.6635 -3.4180276e-009,66.6687 1.3289996e-009,66.6739 -1.8978235e-009,66.6791 6.2627752e-009,66.6843 -2.3155341e-008,66.6895 8.6366413e-008,66.6947 -3.2233936e-007,66.6998 1.2030996e-006,66.7050 -4.4904664e-006,66.7102 1.6760279e-005,66.7154 0.18193299,66.7206 0.87891293,66.7258 1.2423542,66.7310 0.48471642,66.7361 0.12116212,66.7413 1.8455728e-005,66.7465 0.3030687,66.7517 0.33331192,66.7569 0.27273554,66.7621 0.63639945,66.7673 0.63634968,66.7725 0.33328602,66.7776 0.030281264,66.7828 3.1032871e-006,66.7880 -8.2182942e-007,66.7932 1.8374674e-007,66.7984 8.6930797e-008,66.8036 -5.3153934e-007,66.8088 2.0394161e-006,66.8140 0.090901464,66.8192 0.12126635,66.8243 0.30309755,66.8295 0.30295783,66.8347 -5.3882777e-005,66.8399 1.1556017e-005,66.8451 7.6646893e-006,66.8503 0.090944208,66.8555 0.27278218,66.8607 0.6666609,66.8659 0.42419097,66.8711 0.30304635,66.8763 0.63638151,66.8815 0.51512802,66.8866 0.18177743,66.8918 -8.2005427e-006,66.8970 0.12121696,66.9022 0.090912141,66.9074 0.21212828,66.9126 0.42433247,66.9178 1.0910518,66.9230 1.363676,66.9282 1.121073,66.9334 0.30288619,66.9386 -9.1597685e-006,66.9438 5.6508875e-006,66.9490 0.090960354,66.9542 0.30305848,66.9594 0.27271557,66.9646 0.33332077,66.9698 0.18179229,66.9749 0.18182534,66.9801 0.33336818,66.9853 0.60608882,66.9905 0.78787899,66.9957 0.81816643,67.0009 0.81815326,67.0061 0.48480517,67.0113 0.030284831,67.0165 2.0764892e-006,67.0217 5.1400179e-006,67.0269 0.090928651,67.0321 0.18181811,67.0373 0.090889826,67.0425 -6.1578749e-006,67.0477 1.7115716e-006,67.0529 -6.8788114e-007,67.0581 1.0398876e-006,67.0633 -3.4719392e-006,67.0685 0.030330312,67.0737 0.30306572,67.0789 0.42423537,67.0841 0.302993,67.0893 -2.0090365e-005,67.0945 6.6229086e-006,67.0997 -6.3999446e-006,67.1049 1.8978064e-005,67.1101 0.48492679,67.1153 0.90911162,67.1205 0.51508576,67.1257 0.18180667,67.1309 0.18184815,67.1361 0.18177219,67.1413 -7.430911e-006,67.1465 0.18190657,67.1517 0.48490357,67.1569 0.66661447,67.1621 0.33326459,67.1673 0.18181375,67.1725 0.18182476,67.1777 0.18179631,67.1830 -1.7973827e-005,67.1882 0.090937823,67.1934 0.30304289,67.1986 0.33334133,67.2038 0.54545462,67.2090 0.5454492,67.2142 0.48482987,67.2194 0.090879522,67.2246 2.2685961e-005,67.2298 0.18185009,67.2350 0.30303678,67.2402 0.33334175,67.2454 0.39398092,67.2506 0.84856015,67.2558 1.5151905,67.2610 1.4544995,67.2662 0.99991852,67.2715 0.48478454,67.2767 0.12118119,67.2819 1.4940589e-005,67.2871 0.090957448,67.2923 0.27273619,67.2975 0.51525092,67.3027 1.0303828,67.3079 0.81809139,67.3131 0.33325061,67.3183 0.2726987,67.3235 0.3333233,67.3287 0.18179043,67.3340 -1.0705008e-005,67.3392 2.8123086e-006,67.3444 -5.4324408e-007,67.3496 -6.3966598e-007,67.3548 3.1022614e-006,67.3600 0.090940714,67.3652 0.33335954,67.3704 0.30299175,67.3756 -2.7872709e-005,67.3809 8.7067074e-006,67.3861 0.030312769,67.3913 0.090911493,67.3965 0.090923123,67.4017 0.2121655,67.4069 0.30302867,67.4121 0.18176369,67.4173 -2.0049951e-005,67.4226 0.091004252,67.4278 0.48493958,67.4330 0.63630253,67.4382 0.57569414,67.4434 0.72731137,67.4486 0.90907311,67.4538 0.36357597,67.4591 0.090893894,67.4643 -4.7243598e-006,67.4695 1.9526354e-007,67.4747 3.9441438e-006,67.4799 0.090936542,67.4851 0.33337548,67.4903 0.48483285,67.4956 0.1817683,67.5008 -8.7655017e-006,67.5060 -7.9685594e-007,67.5112 1.195493e-005,67.5164 0.18185695,67.5216 0.48494658,67.5269 0.87880874,67.5321 0.69692361,67.5373 0.84851533,67.5425 0.81812018,67.5477 0.21204135,67.5530 0.18188027,67.5582 0.63640499,67.5634 0.66665053,67.5686 0.4545595,67.5738 0.30298635,67.5790 0.090845726,67.5843 -5.7596058e-006,67.5895 2.3782843e-006,67.5947 0.090942532,67.5999 0.30303428,67.6051 0.18181251,67.6104 0.27278867,67.6156 0.51518315,67.6208 0.48480409,67.6260 0.18177359,67.6313 0.090883359,67.6365 -1.4254471e-005,67.6417 5.0086715e-006,67.6469 0.030302027,67.6521 -1.0027896e-006,67.6574 2.3540883e-007,67.6626 6.1256934e-008,67.6678 -4.8050572e-007,67.6730 1.86094e-006,67.6783 -6.9638809e-006,67.6835 2.5996913e-005,67.6887 0.18188311,67.6939 0.30302283,67.6992 0.27270395,67.7044 0.33332968,67.7096 0.18177831,67.7148 -1.0865024e-005,67.7200 0.030307196,67.7253 -5.7948273e-006,67.7305 2.2871434e-006,67.7357 -3.3535118e-006,67.7410 1.1127756e-005,67.7462 0.18184501,67.7514 0.33334702,67.7566 0.30300251,67.7619 0.030278536,67.7671 3.8219941e-006,67.7723 -1.0440505e-006,67.7775 3.5387308e-007,67.7828 -3.713769e-007,67.7880 1.1317096e-006,67.7932 -4.1558269e-006,67.7984 1.5492988e-005,67.8037 0.33340016,67.8089 0.81823069,67.8141 0.81817389,67.8194 0.57569635,67.8246 0.18177676,67.8298 0.1818534,67.8350 0.33332288,67.8403 0.090868764,67.8455 -2.3385467e-006,67.8507 5.8356341e-007,67.8560 4.5180863e-009,67.8612 -6.0175023e-007,67.8664 2.4027142e-006,67.8717 0.090937361,67.8769 0.30305529,67.8821 0.30300534,67.8873 0.090880834,67.8926 -2.4130613e-006,67.8978 6.4275366e-007,67.9030 -1.5773617e-007,67.9083 -1.1872166e-008,67.9135 2.0525984e-007,67.9187 -8.0924383e-007,67.9240 3.0319882e-006,67.9292 0.090924084,67.9344 0.18181433,67.9397 0.090909503,67.9449 0.18185171,67.9501 0.30301806,67.9554 0.09087985,67.9606 0.090927005,67.9658 0.30308264,67.9711 0.60607409,67.9763 0.42418495,67.9815 0.090889879,67.9868 0.1818592,67.9920 0.51518685,67.9973 0.63633353,68.0025 0.33328661,68.0077 0.090898633,68.0130 -2.3069983e-006,68.0182 0.18182354,68.0234 0.3333405,68.0287 0.42431024,68.0339 0.69707227,68.0391 0.878793,68.0444 0.60595852,68.0496 0.30301803,68.0549 0.54550403,68.0601 0.48477998,68.0653 0.090852425,68.0706 1.0784349e-006,68.0758 6.4792625e-006,68.0810 0.090912931,68.0863 0.090918101,68.0915 0.090920478,68.0968 0.090905733,68.1020 0.75760746,68.1072 1.2727321,68.1125 0.75752461,68.1177 -1.0657457e-005,68.1230 0.090921946,68.1282 0.090899147,68.1334 -3.9527667e-006,68.1387 -5.0900767e-006,68.1439 2.4315792e-005,68.1492 0.30308032,68.1544 0.48484918,68.1597 0.33329499,68.1649 0.090880305,68.1701 -3.2372611e-006,68.1754 -1.904666e-006,68.1806 1.0857286e-005,68.1859 0.33347511,68.1911 1.0304612,68.1964 1.1818032,68.2016 0.84836495,68.2068 0.30289015,68.2121 -3.4555276e-005,68.2173 0.18188509,68.2226 0.48484236,68.2278 0.51512194,68.2331 0.27274111,68.2383 0.30305222,68.2435 0.51517653,68.2488 0.48479441,68.2540 0.090891458,68.2593 0.39399195,68.2645 0.69704849,68.2698 1.030396,68.2750 0.96969318,68.2803 0.63627303,68.2855 0.30294895,68.2908 0.27271214,68.2960 0.30300966,68.3013 0.090879641,68.3065 -3.877351e-006,68.3118 1.2812076e-006,68.3170 -1.247227e-006,68.3222 3.7079337e-006,68.3275 0.030306252,68.3327 -1.6605085e-005,68.3380 4.6398916e-005,68.3432 0.30316645,68.3485 0.72734517,68.3537 0.72720551,68.3590 0.33319798,68.3642 -5.4572123e-005,68.3695 2.2618127e-005,68.3747 0.090916909,68.3800 0.090898894,68.3852 -1.076031e-005,68.3905 9.5293663e-006,68.3957 0.18189061,68.4010 0.6364544,68.4062 0.66659147,68.4115 0.12111492,68.4167 4.2189827e-006,68.4220 -2.5252727e-006,68.4273 5.8822693e-006,68.4325 0.18183257,68.4378 0.33334237,68.4430 0.33331975,68.4483 0.090896256,68.4535 -7.6193724e-006,68.4588 0.12132409,68.4640 0.8788718,68.4693 0.87873864,68.4745 0.54536176,68.4798 -6.1397332e-005,68.4850 1.9860403e-005,68.4903 0.090905473,68.4955 0.030302448,68.5008 -8.4657986e-006,68.5061 2.9643374e-005,68.5113 0.30308399,68.5166 0.57581735,68.5218 0.9394092,68.5271 0.72720164,68.5323 0.30297694,68.5376 0.090885743,68.5428 -2.4515548e-006,68.5481 0.030304786,68.5534 -4.5757115e-006,68.5586 1.9596243e-006,68.5639 -3.2626597e-006,68.5691 0.18187785,68.5744 0.96978861,68.5796 1.3030262,68.5849 0.84839034,68.5902 0.090854347,68.5954 5.5139467e-006,68.6007 -1.4775992e-006,68.6059 3.9595952e-007,68.6112 -1.0610731e-007,68.6165 2.8434544e-008,68.6217 -7.6214128e-009,68.6270 2.0485791e-009,68.6322 -5.7222665e-010,68.6375 2.4015437e-010,68.6428 -3.8837331e-010,68.6480 1.3134412e-009,68.6533 -4.8658189e-009,68.6585 1.815145e-008,68.6638 -6.7746051e-008,68.6691 2.5285519e-007,68.6743 -9.4375849e-007,68.6796 3.5224948e-006,68.6848 0.18192966,68.6901 0.72737944,68.6954 0.7271657,68.7006 0.18170808,68.7059 -8.4496241e-006,68.7112 0.091013238,68.7164 0.54554188,68.7217 0.48474672,68.7270 0.30299708,68.7322 0.57581896,68.7375 0.81820428,68.7427 0.75751495,68.7480 0.18174265,68.7533 8.7202961e-006,68.7585 0.18184578,68.7638 0.30303404,68.7691 0.27271906,68.7743 0.33336201,68.7796 0.66668236,68.7849 0.636352,68.7901 0.51511288,68.7954 0.090894505,68.8007 0.18185645,68.8059 0.33334911,68.8112 0.30299067,68.8165 -3.2729335e-005,68.8217 0.090960756,68.8270 0.51523906,68.8323 0.93941396,68.8375 0.72718287,68.8428 0.1817556,68.8481 8.1738227e-007,68.8533 -2.156105e-007,68.8586 4.4986042e-008,68.8639 3.5690238e-008,68.8691 -1.8776923e-007,68.8744 7.1545185e-007,68.8797 -2.6742762e-006,68.8850 9.9825447e-006,68.8902 0.18194433,68.8955 0.69711202,68.9008 0.84839624,68.9060 0.30289161,68.9113 0.090866998,68.9166 8.7368261e-007,68.9218 0.18189442,68.9271 0.57580274,68.9324 0.60598451,68.9377 0.090850666,68.9429 6.7693991e-006,68.9482 -1.8140286e-006,68.9535 4.8611378e-007,68.9587 -1.3026568e-007,68.9640 3.4905717e-008,68.9693 -9.3456389e-009,68.9746 2.4737368e-009,68.9798 -5.4846566e-010,68.9851 -2.8013702e-010,68.9904 1.6692259e-009,68.9957 -6.3973511e-009,69.0009 2.3922306e-008,69.0062 -8.929981e-008,69.0115 3.3330656e-007,69.0168 -1.2440365e-006,69.0220 4.6432524e-006,69.0273 0.30303949,69.0326 0.54547268,69.0379 0.42424536,69.0431 0.2424095,69.0484 0.30306154,69.0537 0.69704491,69.0590 1.0303299,69.0642 0.78777456,69.0695 0.030257791,69.0748 0.3333787,69.0801 0.39395133,69.0853 0.33330646,69.0906 0.090885803,69.0959 0.090942629,69.1012 0.27277467,69.1065 0.515136,69.1117 0.33327246,69.1170 0.030287338,69.1223 1.1445691e-006,69.1276 -3.1441601e-007,69.1328 1.1299635e-007,69.1381 -1.3755255e-007,69.1434 4.3724481e-007,69.1487 -1.6115677e-006,69.1540 6.0095576e-006,69.1592 0.030300368,69.1645 4.6397427e-006,69.1698 0.090924174,69.1751 0.090894848,69.1804 -8.839791e-006,69.1857 -1.1164257e-006,69.1909 0.090972006,69.1962 0.36365935,69.2015 0.18174841,69.2068 -1.7383003e-005,69.2121 4.6581813e-006,69.2173 -1.2481813e-006,69.2226 3.341311e-007,69.2279 -8.8232305e-008,69.2332 1.8768054e-008,69.2385 1.3169773e-008,69.2438 -7.1455752e-008,69.2490 2.7267799e-007,69.2543 -1.0193465e-006,69.2596 3.8050462e-006,69.2649 0.090909384,69.2702 0.030302852,69.2755 0.030304728,69.2807 0.090930901,69.2860 0.30304012,69.2913 0.2120923,69.2966 -8.650989e-006,69.3019 0.090953484,69.3072 0.30303952,69.3125 0.18178955,69.3177 0.18183671,69.3230 0.33336514,69.3283 0.42435953,69.3336 0.7575742,69.3389 0.33317554,69.3442 -4.2463176e-005,69.3495 1.9764575e-005,69.3548 0.18186854,69.3600 0.54548967,69.3653 0.48479742,69.3706 0.090865806,69.3759 -2.8017766e-006,69.3812 0.090962492,69.3865 0.63641781,69.3918 0.66663003,69.3971 0.27266532,69.4023 8.1293492e-006,69.4076 0.18186864,69.4129 0.30301189,69.4182 0.12117372,69.4235 0.030293768,69.4288 5.3346348e-006,69.4341 -2.2455031e-005,69.4394 0.48499274,69.4447 2.0607965,69.4500 2.5150559,69.4553 1.3331615,69.4605 0.090855032,69.4658 6.6468069e-006,69.4711 -5.8257128e-006,69.4764 1.6657001e-005,69.4817 0.18185663,69.4870 0.33335459,69.4923 0.30298603,69.4976 -3.5937734e-005,69.5029 9.6302683e-006,69.5082 -2.5801585e-006,69.5135 6.8951431e-007,69.5188 -1.7767006e-007,69.5241 2.1102283e-008,69.5294 9.3286815e-008,69.5346 -3.9428903e-007,69.5399 1.4840034e-006,69.5452 0.090982437,69.5505 0.60611618,69.5558 0.63634425,69.5611 0.39390752,69.5664 0.18177384,69.5717 0.12120362,69.5770 0.42429546,69.5823 0.66666138,69.5876 0.27266189,69.5929 -1.0341767e-005,69.5982 1.2554218e-006,69.6035 5.3215713e-006,69.6088 0.030306797,69.6141 0.090923116,69.6194 0.30305558,69.6247 0.39392781,69.6300 0.18178883,69.6353 -9.1025295e-006,69.6406 4.7145986e-006,69.6459 0.090978272,69.6512 0.33336046,69.6565 0.57578415,69.6618 1.1212629,69.6671 0.93929791,69.6724 0.18174069,69.6777 -1.1277558e-005,69.6830 4.0517531e-005,69.6883 0.30314237,69.6936 0.93945497,69.6989 1.0605291,69.7042 0.48475018,69.7095 0.18184356,69.7148 0.33338058,69.7201 0.63633394,69.7254 0.72722948,69.7307 0.51515216,69.7360 0.45459166,69.7413 0.6666891,69.7466 0.48480532,69.7519 0.18177225,69.7572 -1.1916082e-005,69.7625 1.9431936e-006,69.7678 4.1448338e-006,69.7731 0.090925038,69.7784 0.18181811,69.7837 0.090893403,69.7890 -5.028438e-006,69.7943 1.3431691e-006,69.7996 -3.4379443e-007,69.8049 3.1883651e-008,69.8102 2.1631301e-007,69.8155 -8.9722386e-007,69.8208 0.030317895,69.8262 0.30308676,69.8315 0.63638198,69.8368 0.4241899,69.8421 0.090874903,69.8474 -2.6743471e-006,69.8527 7.1665443e-007,69.8580 -1.9203479e-007,69.8633 5.1421377e-008,69.8686 -1.3633738e-008,69.8739 3.1089968e-009,69.8792 1.1991614e-009,69.8845 -7.9066895e-009,69.8898 3.0430385e-008,69.8951 -1.1382488e-007,69.9005 4.249066e-007,69.9058 -1.5859414e-006,69.9111 5.9193821e-006,69.9164 0.090918243,69.9217 0.090897799,69.9270 4.773327e-006,69.9323 0.090919927,69.9376 0.18186305,69.9429 0.63642579,69.9482 0.78785855,69.9535 0.51510906,69.9589 0.30299827,69.9642 0.090882875,69.9695 -7.1132872e-006,69.9748 1.0466136e-005,69.9801 0.090920851,69.9854 0.090898067,69.9907 -1.4160059e-005,69.9960 2.1166554e-005,70.0013 0.18183501,70.0067 0.36372653,70.0120 0.78796047,70.0173 0.63626093,70.0226 0.18173967,70.0279 0.3030661,70.0332 0.54545826,70.0385 0.33329427,70.0439 0.090888999,70.0492 -3.8734265e-006,70.0545 1.0687327e-006,70.0598 -4.011745e-007,70.0651 5.3591464e-007,70.0704 -1.7426113e-006,70.0757 6.4350907e-006,70.0811 0.090936154,70.0864 0.18180443,70.0917 -2.3212586e-005,70.0970 5.6191602e-006,70.1023 7.3821548e-007,70.1076 -8.5733682e-006,70.1129 3.3558375e-005,70.1183 0.30307037,70.1236 0.30300218,70.1289 0.090866804,70.1342 3.1549218e-005,70.1395 1.060757,70.1449 2.272769,70.1502 1.7574311,70.1555 0.48476866,70.1608 5.4202605e-006,70.1661 -1.9346994e-006,70.1714 2.3182411e-006,70.1768 -7.3387782e-006,70.1821 2.7039227e-005,70.1874 0.18189518,70.1927 0.33333376,70.1980 0.18173932,70.2034 0.090915367,70.2087 0.36367232,70.2140 0.18178037,70.2193 0.030278338,70.2246 -2.3800299e-006,70.2300 1.4307375e-005,70.2353 0.18185534,70.2406 0.30301845,70.2459 0.090873927,70.2512 1.4479753e-006,70.2566 0.090925388,70.2619 0.18181741,70.2672 0.090895951,70.2725 -1.254753e-005,70.2779 2.9842398e-005,70.2832 0.090900905,70.2885 2.824502e-006,70.2938 0.36371991,70.2991 0.6666683,70.3045 0.39386639,70.3098 0.030269451,70.3151 5.0393755e-006,70.3204 -1.3491573e-006,70.3258 3.5681018e-007,70.3311 -7.7963094e-008,70.3364 -4.499589e-008,70.3417 2.5797851e-007,70.3471 -9.8700718e-007,70.3524 3.6903755e-006,70.3577 -1.3775705e-005,70.3630 5.1416981e-005,70.3684 0.30310249,70.3737 0.33328995,70.3790 0.090851374,70.3844 0.090929694,70.3897 0.30304062,70.3950 0.18179846,70.4003 0.090916999,70.4057 0.090891182,70.4110 -1.5646825e-005,70.4163 1.1620685e-006,70.4216 1.1001077e-005,70.4270 0.090913974,70.4323 0.030289555,70.4376 -1.0167688e-006,70.4430 4.8467786e-007,70.4483 0.09092278,70.4536 0.30304375,70.4589 0.30301693,70.4643 0.090895042,70.4696 8.2170192e-007,70.4749 -3.8659391e-006,70.4803 1.4643363e-005,70.4856 0.18184604,70.4909 0.30304721,70.4963 0.36362213,70.5016 0.18178433,70.5069 -1.4367503e-005,70.5123 2.1980271e-005,70.5176 0.27275261,70.5229 0.3939741,70.5282 0.48481941,70.5336 0.12118942,70.5389 0.60618562,70.5442 1.4546082,70.5496 1.1816995,70.5549 0.18172391,70.5602 -1.1168796e-006,70.5656 1.1066121e-005,70.5709 0.090909235,70.5762 -1.1648352e-005,70.5816 3.1686145e-006,70.5869 -1.0251041e-006,70.5923 9.3158934e-007,70.5976 -2.7014123e-006,70.6029 9.874906e-006,70.6083 0.0909224,70.6136 0.090896055,70.6189 -1.1287263e-005,70.6243 8.0850423e-006,70.6296 0.090938158,70.6349 0.33338007,70.6403 0.66673738,70.6456 0.90908527,70.6509 0.51508391,70.6563 0.2726731,70.6616 -3.2727192e-005,70.6670 2.0714513e-005,70.6723 0.090942584,70.6776 0.27273208,70.6830 0.18179218,70.6883 0.18182606,70.6936 0.30302677,70.6990 0.090881877,70.7043 1.1026793e-007,70.7097 0.18181702,70.7150 0.18182945,70.7203 0.12121264,70.7257 -2.0100604e-005,70.7310 2.8608532e-005,70.7364 0.93954319,70.7417 1.6364307,70.7470 0.93924826,70.7524 0.51510507,70.7577 0.81829292,70.7631 1.0908693,70.7684 0.36359373,70.7737 0.33339113,70.7791 0.30294672,70.7844 -6.0451035e-005,70.7898 1.5091054e-005,70.7951 9.2540596e-008,70.8005 0.090943821,70.8058 0.36368018,70.8111 0.63635027,70.8165 0.39388537,70.8218 -1.7438699e-005,70.8272 4.6599243e-006,70.8325 -1.1994641e-006,70.8379 1.3750501e-007,70.8432 6.4961858e-007,70.8485 -2.7362507e-006,70.8539 1.0296295e-005,70.8592 0.18184926,70.8646 0.30302033,70.8699 0.090879641,70.8753 2.9816631e-006,70.8806 0.090938546,70.8860 0.30305001,70.8913 0.30301911,70.8967 0.18178836,70.9020 -9.973789e-006,70.9073 0.030307135,70.9127 -6.4609712e-006,70.9180 1.7313688e-006,70.9234 -4.6393811e-007,70.9287 1.2423189e-007,70.9341 -3.2948826e-008,70.9394 7.5524138e-009,70.9448 2.74254e-009,70.9501 -1.8525032e-008,70.9555 7.136407e-008,70.9608 -2.6695463e-007,70.9662 9.9654187e-007,70.9715 -3.719538e-006,70.9769 0.030331761,70.9822 0.3030642,70.9876 0.36362767,70.9929 0.33332896,70.9983 0.30301082,71.0036 0.090883084,71.0090 -1.3404104e-006,71.0143 -1.0974534e-007,71.0197 1.7796858e-006,71.0250 -7.0096476e-006,71.0304 2.6261216e-005,71.0357 0.3030991,71.0411 0.7878682,71.0464 0.51508671,71.0518 0.09088818,71.0571 1.9920893e-005,71.0625 0.18185768,71.0678 0.33333364,71.0732 0.18177734,71.0785 -1.5228336e-005,71.0839 3.5067405e-006,71.0892 1.2029212e-006,71.0946 -8.3195391e-006,71.1000 3.2078147e-005,71.1053 0.3030715,71.1107 0.33331487,71.1160 0.18178804,71.1214 0.060617041,71.1267 0.090902671,71.1321 0.090911701,71.1374 0.36367825,71.1428 0.45452231,71.1481 0.27270174,71.1535 0.3333734,71.1589 0.60610515,71.1642 0.48483625,71.1696 0.30297396,71.1749 0.030273957,71.1803 0.090921372,71.1856 0.12120345,71.1910 -1.1305685e-005,71.1964 3.0374435e-006,71.2017 -8.4310483e-007,71.2071 3.3472153e-007,71.2124 -4.9574857e-007,71.2178 1.6483965e-006,71.2231 -6.0983652e-006,71.2285 2.2747059e-005,71.2339 0.30313969,71.2392 1.0607622,71.2446 1.6060379,71.2499 0.87861228,71.2553 0.1817368,71.2607 -4.5434422e-006,71.2660 1.1846405e-006,71.2714 -1.9470933e-007,71.2767 -4.059527e-007,71.2821 1.8187095e-006,71.2875 0.030309604,71.2928 0.090907931,71.2982 0.030294431,71.3035 0.030316545,71.3089 0.30304727,71.3143 0.30301321,71.3196 -1.7813327e-005,71.3250 1.9165171e-005,71.3304 0.090930134,71.3357 0.090885609,71.3411 -6.9474036e-006,71.3464 0.27284724,71.3518 0.96978945,71.3572 0.87866461,71.3625 0.27267572,71.3679 0.36363718,71.3733 0.030253958,71.3786 8.8408124e-006,71.3840 -2.3113914e-006,71.3894 4.0396e-007,71.3947 6.9583405e-007,71.4001 -3.1876334e-006,71.4054 1.2055772e-005,71.4108 0.1212642,71.4162 0.42428064,71.4215 0.54544127,71.4269 0.39390889,71.4323 0.36367428,71.4376 0.72729814,71.4430 0.51506585,71.4484 -4.248826e-005,71.4537 1.0539542e-005,71.4591 3.3411467e-007,71.4645 0.090944178,71.4698 0.30304196,71.4752 0.1817822,71.4806 0.090933658,71.4860 0.3333388,71.4913 0.30308485,71.4967 0.5455882,71.5021 0.78788871,71.5074 0.63628399,71.5128 0.30291054,71.5182 -5.2598523e-005,71.5235 1.4093215e-005,71.5289 -3.7697512e-006,71.5343 9.8455655e-007,71.5396 -1.6813715e-007,71.5450 -3.121298e-007,71.5504 1.4168052e-006,71.5558 0.09093754,71.5611 0.30303147,71.5665 0.18181762,71.5719 0.27273852,71.5772 0.18180001,71.5826 0.090890855,71.5880 -1.7630384e-006,71.5934 0.090918995,71.5987 0.090902865,71.6041 0.030296985,71.6095 -1.2040701e-006,71.6148 3.2248971e-007,71.6202 -8.5783746e-008,71.6256 2.061693e-008,71.6310 3.3243681e-009,71.6363 -3.3919548e-008,71.6417 1.3236594e-007,71.6471 0.030307455,71.6525 0.090925097,71.6578 0.27278852,71.6632 0.57580984,71.6686 0.63632828,71.6740 0.30295408,71.6793 -2.8720002e-005,71.6847 9.9827048e-006,71.6901 0.18184321,71.6955 0.48485646,71.7008 0.33331496,71.7062 0.21214136,71.7116 0.30304649,71.7170 0.27270344,71.7224 0.15151846,71.7277 0.18179753,71.7331 0.030322682,71.7385 0.33340779,71.7439 0.48482099,71.7492 0.1817528,71.7546 -1.8300405e-005,71.7600 4.9040286e-006,71.7654 -1.3141125e-006,71.7708 3.5199443e-007,71.7761 -9.3750664e-008,71.7815 2.2977384e-008,71.7869 1.8500832e-009,71.7923 -3.0382719e-008,71.7977 1.1969183e-007,71.8030 -4.4842383e-007,71.8084 1.6741492e-006,71.8138 -6.2487161e-006,71.8192 2.3322746e-005,71.8246 0.30305991,71.8299 0.33331993,71.8353 0.18179226,71.8407 -1.1157226e-005,71.8461 3.9299516e-006,71.8515 -4.5619645e-006,71.8568 1.4318879e-005,71.8622 0.18183549,71.8676 0.1818046,71.8730 0.18181682,71.8784 0.48485842,71.8838 0.5454455,71.8891 0.33332589,71.8945 0.18186152,71.8999 0.60609913,71.9053 0.60602909,71.9107 0.21208724,71.9161 0.090892017,71.9214 -8.0468362e-006,71.9268 2.1561918e-006,71.9322 -5.7723275e-007,71.9376 1.5255129e-007,71.9430 -3.2921442e-008,71.9484 -2.0881776e-008,71.9538 1.1646253e-007,71.9591 -4.4500811e-007,71.9645 1.6637147e-006,71.9699 -6.21039e-006,71.9753 2.3179868e-005,71.9807 0.090902835,71.9861 1.8025034e-006,71.9915 0.18187778,71.9969 0.33336097,72.0022 0.33329013,72.0076 0.090853445,72.0130 -2.0026746e-006,72.0184 0.090912476,72.0238 0.090904325,72.0292 8.8636207e-006,72.0346 0.090923384,72.0400 0.090894818,72.0453 -9.0054073e-006,72.0507 -1.4731232e-006,72.0561 1.4900145e-005,72.0615 0.39409608,72.0669 1.1516387,72.0723 1.1514229,72.0777 0.57564551,72.0831 0.4848288,72.0885 0.48482716,72.0939 0.18177621,72.0993 -6.6614894e-006,72.1046 1.8712171e-006,72.1100 -8.2283168e-007,72.1154 1.4200681e-006,72.1208 -4.8578158e-006,72.1262 1.8012754e-005,72.1316 0.090922236,72.1370 0.090918802,72.1424 0.27281368,72.1478 0.57583869,72.1532 0.8181355,72.1586 0.63631189,72.1640 0.42430028,72.1694 0.54545254,72.1748 0.33323628,72.1801 0.18184131,72.1855 0.63648093,72.1909 0.93933713,72.1963 0.42418531,72.2017 0.66666275,72.2071 0.42420182,72.2125 0.3029941,72.2179 1.2943258e-005,72.2233 0.21218571,72.2287 0.30302668,72.2341 0.18175757,72.2395 -2.1429414e-005,72.2449 0.090922832,72.2503 0.030286714,72.2557 -3.3318747e-007,72.2611 3.707155e-007,72.2665 -1.1497507e-006,72.2719 4.2286483e-006,72.2773 0.090914898,72.2827 0.090903215,72.2881 -3.8660833e-006,72.2935 -2.2574304e-007,72.2989 4.7698654e-006,72.3043 0.030323997,72.3097 0.090904988,72.3151 0.090903141,72.3205 0.18186729,72.3259 0.33337286,72.3313 0.30296561,72.3367 -4.9157759e-005,72.3421 1.3175575e-005,72.3475 -3.5402713e-006,72.3529 9.8437226e-007,72.3583 -3.9692497e-007,72.3637 6.0329216e-007,72.3691 -2.0163945e-006,72.3745 7.4629279e-006,72.3799 0.090931997,72.3853 0.18181826,72.3907 0.090885855,72.3961 -6.3080101e-006,72.4015 -2.2611509e-006,72.4069 0.091004953,72.4123 0.48494235,72.4177 0.57571459,72.4231 0.81809664,72.4285 0.8788529,72.4339 1.0606946,72.4393 0.66660482,72.4447 0.36352846,72.4501 -5.3791853e-005,72.4555 1.5120805e-005,72.4609 -6.6869825e-006,72.4663 1.1626796e-005,72.4717 0.090913147,72.4771 0.030290192,72.4825 3.4401694e-006,72.4880 0.030303262,72.4934 -4.3715331e-006,72.4988 1.1063164e-006,72.5042 -5.3329082e-008,72.5096 0.030328993,72.5150 0.18188202,72.5204 0.30301011,72.5258 0.090838738,72.5312 1.3491221e-005,72.5366 0.18182442,72.5420 0.21212824,72.5474 0.36364004,72.5528 0.27276164,72.5582 0.36371487,72.5637 0.51512295,72.5691 0.3635456,72.5745 0.030285051,72.5799 0.090955243,72.5853 0.30304801,72.5907 0.27271083,72.5961 0.30304506,72.6015 0.48483339,72.6069 0.33332253,72.6123 0.51524049,72.6178 0.96973884,72.6232 0.78777558,72.6286 0.090834036,72.6340 7.1639529e-006,72.6394 -9.3187776e-007,72.6448 -3.4374282e-006,72.6502 1.4683053e-005,72.6556 0.09091457,72.6610 0.030286677,72.6665 -8.1739807e-007,72.6719 -6.257041e-007,72.6773 0.030311303,72.6827 0.1818459,72.6881 0.27279377,72.6935 0.51520503,72.6989 0.54545355,72.7043 0.54546779,72.7098 0.54540259,72.7152 0.18172772,72.7206 0.030280095,72.7260 -2.8815612e-006,72.7314 1.037162e-006,72.7368 -1.2669362e-006,72.7423 4.0308623e-006,72.7477 0.030308446,72.7531 0.030297607,72.7585 -3.9922465e-006,72.7639 1.1286957e-006,72.7693 -5.2221338e-007,72.7747 9.601423e-007,72.7802 -3.3186152e-006,72.7856 0.030342247,72.7910 0.18183258,72.7964 0.090865985,72.8018 -9.9108147e-006,72.8072 2.0823795e-006,72.8127 1.5823673e-006,72.8181 0.090922318,72.8235 0.18181372,72.8289 0.030290928,72.8343 2.7977185e-006,72.8398 -4.0445275e-006,72.8452 1.3381376e-005,72.8506 0.090927094,72.8560 0.09089116,72.8614 -1.3750463e-005,72.8669 5.4802222e-006,72.8723 0.090948366,72.8777 0.33333397,72.8831 0.18181795,72.8885 0.39396408,72.8940 0.30298522,72.8994 0.030286219,72.9048 0.090926431,72.9102 0.090888955,72.9156 1.5746902e-005,72.9211 0.75760108,72.9265 0.75757438,72.9319 0.72734219,72.9373 0.90911496,72.9428 0.60596532,72.9482 0.090917453,72.9536 0.33338952,72.9590 0.30297884,72.9644 0.090856604,72.9699 1.2153726e-005,72.9753 0.090952486,72.9807 0.18181787,72.9861 0.090866864,72.9916 -1.6249425e-005,72.9970 0.030313946,73.0024 0.090913616,73.0078 0.090901382,73.0133 -5.5989531e-006,73.0187 -1.8159162e-006,73.0241 1.2864341e-005,73.0295 0.2727915,73.0350 0.63639003,73.0404 0.48477766,73.0458 -3.9362607e-005,73.0513 1.5542199e-005,73.0567 0.030297607,73.0621 0.060640242,73.0675 0.30304497,73.0730 0.27278671,73.0784 0.51523018,73.0838 0.48477072,73.0892 0.18172406,73.0947 -2.2862336e-005,73.1001 1.7349077e-005,73.1055 0.18190022,73.1110 0.48487449,73.1164 0.33326203,73.1218 0.090857811,73.1272 3.3028758e-005,73.1327 0.27280146,73.1381 0.48488379,73.1435 0.57573581,73.1490 0.48479986,73.1544 0.30299306,73.1598 0.090882719,73.1653 0.090910427,73.1707 0.18185733,73.1761 0.42426828,73.1816 0.42423961,73.1870 0.39399341,73.1924 0.5454548,73.1979 0.33325458,73.2033 0.090872653,73.2087 0.030299105,73.2141 -8.8517154e-006,73.2196 0.090985559,73.2250 1.3334635,73.2304 1.7878331,73.2359 0.96959072,73.2413 0.30305126,73.2468 0.54548478,73.2522 0.4847973,73.2576 0.18178622,73.2631 0.18182206,73.2685 0.090891369,73.2739 -2.4782487e-006,73.2794 -7.6668375e-006,73.2848 3.3148914e-005,73.2902 0.48500183,73.2957 1.3637313,73.3011 1.2422919,73.3065 0.33321252,73.3120 0.18182804,73.3174 0.2727856,73.3228 0.48490438,73.3283 0.48477578,73.3337 0.090832859,73.3392 5.5929645e-006,73.3446 -7.1777354e-006,73.3500 2.3119608e-005,73.3555 0.090908989,73.3609 -2.278646e-005,73.3663 6.1061787e-006,73.3718 -1.636298e-006,73.3772 4.3848559e-007,73.3827 -1.1750374e-007,73.3881 3.1491709e-008,73.3935 -8.4529876e-009,73.3990 2.3175339e-009,73.4044 -8.1644086e-010,73.4099 9.4810226e-010,73.4153 -2.9761689e-009,73.4207 1.0957501e-008,73.4262 -4.0857344e-008,73.4316 1.52485e-007,73.4371 -5.6913166e-007,73.4425 2.1242242e-006,73.4480 -7.9284482e-006,73.4534 2.9592113e-005,73.4588 0.30306748,73.4643 0.33331776,73.4697 0.18178529,73.4752 -1.5476138e-005,73.4806 5.3464273e-006,73.4860 -5.9086842e-006,73.4915 1.8289511e-005,73.4969 0.090927124,73.5024 0.090903886,73.5078 0.30306235,73.5133 0.5454585,73.5187 0.33329728,73.5242 0.2121551,73.5296 0.54550529,73.5350 0.57574111,73.5405 0.27268204,73.5459 0.18179186,73.5514 0.18180257,73.5568 0.030293824,73.5623 2.0875432e-006,73.5677 -4.1248086e-006,73.5732 0.090923503,73.5786 0.48485652,73.5841 0.51517713,73.5895 0.57579559,73.5949 0.54543632,73.6004 0.30298185,73.6058 -1.9725148e-005,73.6113 2.404563e-007,73.6167 0.18187368,73.6222 1.0910735,73.6276 2.1516304,73.6331 1.9998488,73.6385 0.39376345,73.6440 -6.2753074e-006,73.6494 1.6930001e-006,73.6549 -4.9615716e-007,73.6603 2.9149911e-007,73.6658 -6.6985524e-007,73.6712 2.3881159e-006,73.6767 -8.8833704e-006,73.6821 3.3148208e-005,73.6876 0.30305442,73.6930 0.18177809,73.6985 -1.15989e-005,73.7039 -3.1148536e-006,73.7094 2.4061612e-005,73.7148 0.30305529,73.7203 0.33333915,73.7257 0.42425057,73.7312 0.33330396,73.7366 0.18182398,73.7421 0.18187179,73.7475 0.63640386,73.7530 0.87875259,73.7584 0.57569605,73.7639 0.18183455,73.7694 0.18185356,73.7748 0.18176781,73.7803 -4.2558971e-005,73.7857 1.2082844e-005,73.7912 -5.7689954e-006,73.7966 1.0993041e-005,73.8021 0.090922125,73.8075 0.090897195,73.8130 -1.6662598e-005,73.8184 0.030342182,73.8239 0.48490673,73.8294 0.57573438,73.8348 0.21206515,73.8403 -1.3583255e-005,73.8457 2.626206e-006,73.8512 3.0799704e-006,73.8566 -1.494771e-005,73.8621 5.6715849e-005,73.8675 0.42438257,73.8730 0.81819373,73.8785 0.66665602,73.8839 0.78784275,73.8894 0.5150764,73.8948 0.27267686,73.9003 -2.2145776e-005,73.9058 0.090960875,73.9112 0.18181567,73.9167 0.090867326,73.9221 -1.2850039e-005,73.9276 5.2779674e-006,73.9330 0.090939745,73.9385 0.33336276,73.9440 0.33330339,73.9494 0.090881169,73.9549 0.030327708,73.9603 0.18184429,73.9658 0.18178454,73.9713 -2.7378361e-005,73.9767 7.4232012e-006,73.9822 -2.3121238e-006,73.9877 0.090996489,73.9931 0.81828475,73.9986 1.0302862,74.0040 0.90904629,74.0095 0.90909451,74.0150 0.87874132,74.0204 0.30295455,74.0259 0.030301498,74.0314 0.18185276,74.0368 0.3030073,74.0423 -1.3791904e-005,74.0477 0.33341074,74.0532 0.72726977,74.0587 0.33326766,74.0641 0.030287411,74.0696 1.3681746e-006,74.0751 -1.6821625e-006,74.0805 0.18183041,74.0860 0.54546899,74.0915 0.48483324,74.0969 0.090893783,74.1024 1.4714191e-005,74.1079 0.18186028,74.1133 0.42425075,74.1188 0.24238068,74.1243 -2.5529098e-005,74.1297 2.8259305e-005,74.1352 0.30305788,74.1407 0.33332175,74.1461 0.18179187,74.1516 -1.0046396e-005,74.1571 -3.4215088e-006,74.1625 2.3735547e-005,74.1680 0.24245806,74.1735 0.2423905,74.1789 0.060611203,74.1844 0.27273542,74.1899 0.090876535,74.1953 1.8331319e-006,74.2008 -9.1979573e-006,74.2063 3.4961759e-005,74.2117 0.1818746,74.2172 0.30304077,74.2227 0.27271709,74.2282 0.18176007,74.2336 -3.2486216e-005,74.2391 5.2974956e-006,74.2446 1.1300256e-005,74.2500 0.18183765,74.2555 0.18179891,74.2610 -1.2405588e-005,74.2665 0.090946995,74.2719 0.30303797,74.2774 0.21210341,74.2829 0.33338571,74.2883 0.84859043,74.2938 1.3939875,74.2993 1.3029857,74.3048 0.81806004,74.3102 0.090835519,74.3157 1.0109463e-005,74.3212 -1.2934088e-006,74.3267 -4.9372143e-006,74.3321 2.1044325e-005,74.3376 0.21217044,74.3431 0.63640743,74.3486 0.87876308,74.3540 0.6363709,74.3595 0.75757027,74.3650 0.33325768,74.3705 0.030290624,74.3759 1.590478e-006,74.3814 -8.5528785e-007,74.3869 1.8306954e-006,74.3924 -6.4680107e-006,74.3978 2.4043389e-005,74.4033 0.18183117,74.4088 0.090880997,74.4143 0.090950221,74.4197 0.57584941,74.4252 0.87876076,74.4307 0.39385393,74.4362 0.090887941,74.4417 -4.060028e-006,74.4471 1.8066407e-006,74.4526 -3.1664517e-006,74.4581 0.030325752,74.4636 0.51528454,74.4691 1.3637059,74.4745 1.2423743,74.4800 0.84841299,74.4855 0.27264127,74.4910 -1.7569519e-005,74.4965 0.03030795,74.5019 -2.095001e-006,74.5074 -3.4421821e-006,74.5129 0.090940006,74.5184 0.57580918,74.5239 0.72725153,74.5293 0.27267736,74.5348 -1.0047684e-005,74.5403 0.090925813,74.5458 0.30304414,74.5513 0.30301377,74.5567 0.030289602,74.5622 -4.7523926e-007,74.5677 1.0314547e-005,74.5732 0.18184531,74.5787 0.3030304,74.5842 0.1817908,74.5896 -9.4008556e-006,74.5951 0.09095417,74.6006 0.39396632,74.6061 0.39393517,74.6116 0.48487422,74.6171 0.63637859,74.6226 0.57572716,74.6280 0.27266306,74.6335 -2.0116856e-006,74.6390 0.84854126,74.6445 1.2727238,74.6500 0.7272231,74.6555 -1.7867344e-005,74.6610 4.2145325e-006,74.6664 1.0109502e-006,74.6719 -8.2594788e-006,74.6774 3.2029828e-005,74.6829 1.1515946,74.6884 1.515124,74.6939 0.72722054,74.6994 0.090904169,74.7048 0.12122648,74.7103 0.33335444,74.7158 0.33331403,74.7213 0.18179044,74.7268 -8.5735583e-006,74.7323 0.090934269,74.7378 0.3030571,74.7433 0.42425087,74.7488 0.36361277,74.7542 0.12117903,74.7597 2.0937119e-009,74.7652 0.030296076,74.7707 0.030348428,74.7762 0.48491889,74.7817 0.54540539,74.7872 0.18178377,74.7927 0.30309302,74.7982 0.69703579,74.8037 0.84844482,74.8092 0.39386812,74.8146 0.18178567,74.8201 -1.6740774e-005,74.8256 0.090946905,74.8311 0.30304325,74.8366 0.18177459,74.8421 1.3971809e-005,74.8476 0.30308887,74.8531 0.48484755,74.8586 0.30297542,74.8641 -2.7020249e-005,74.8696 7.0126648e-006,74.8751 -1.0280255e-006,74.8806 -2.9014725e-006,74.8861 0.03031566,74.8916 0.48486292,74.8971 0.54544616,74.9025 0.30301499,74.9080 7.508911e-006,74.9135 0.090912484,74.9190 0.090933733,74.9245 0.21219902,74.9300 0.48494288,74.9355 0.72726601,74.9410 0.48472327,74.9465 0.18174636,74.9520 -6.1715791e-006,74.9575 1.4806774e-006,74.9630 2.4945933e-007,74.9685 -2.4788767e-006,74.9740 9.666911e-006,74.9795 0.090954833,74.9850 0.18179607,74.9905 -3.9181752e-005,74.9960 8.4582225e-006,75.0015 0.030313412,75.0070 0.33337882,75.0125 0.72730625,75.0180 0.57573712,75.0235 0.18176618,75.0290 -2.5934854e-005,75.0345 2.5335834e-005,75.0400 0.18184374,75.0455 0.18179151,75.0510 -1.9851996e-005,75.0565 5.1314123e-006,75.0620 -6.7189404e-007,75.0675 -2.4445308e-006,75.0730 1.0451038e-005,75.0785 0.090922572,75.0840 0.090897486,75.0895 -1.9959785e-005,75.0950 0.54555541,75.1005 2.1516275,75.1060 2.5151138,75.1115 1.454471,75.1170 0.33327657,75.1225 0.090878904,75.1280 -5.7601842e-006,75.1335 1.5451317e-006,75.1390 -4.1985268e-007,75.1445 1.3414967e-007,75.1500 -1.1671825e-007,75.1555 3.3274151e-007,75.1610 -1.2143482e-006,75.1665 4.5250399e-006,75.1721 0.090980895,75.1776 0.33338884,75.1831 0.30296743,75.1886 0.090846397,75.1941 -6.1768587e-006,75.1996 0.090940282,75.2051 0.33335409,75.2106 0.33332592,75.2161 0.66666996,75.2216 0.72724473,75.2271 0.33333561,75.2326 0.39399722,75.2381 0.54547316,75.2436 0.48480806,75.2491 0.27271041,75.2547 0.33333242,75.2602 0.18179047,75.2657 0.090903461,75.2712 0.12124673,75.2767 0.18185174,75.2822 0.18178156,75.2877 0.30307415,75.2932 0.6667282,75.2987 0.48478037,75.3042 0.090840258,75.3097 2.1934568e-006,75.3153 0.090946853,75.3208 0.18180194,75.3263 0.030284462,75.3318 0.090908468,75.3373 0.090935372,75.3428 0.18185203,75.3483 0.18179484,75.3538 0.090873189,75.3593 -1.7298422e-005,75.3649 1.6341713e-005,75.3704 0.090922914,75.3759 0.090899304,75.3814 0.030287093,75.3869 0.090942763,75.3924 0.39395931,75.3979 0.33329359,75.4034 0.090910837,75.4090 0.3939524,75.4145 0.48483506,75.4200 0.21210936,75.4255 -1.4697847e-006,75.4310 -5.6822932e-006,75.4365 2.4201308e-005,75.4420 0.36367354,75.4476 0.45452282,75.4531 0.2120903,75.4586 -4.118257e-006,75.4641 3.2504011e-006,75.4696 0.090934925,75.4751 0.30304322,75.4807 0.30303746,75.4862 0.18179412,75.4917 -3.0505171e-005,75.4972 9.2021173e-006,75.5027 -6.3010825e-006,75.5082 1.6002839e-005,75.5138 0.18185589,75.5193 0.4242903,75.5248 0.63636827,75.5303 0.60602874,75.5358 0.48482725,75.5413 0.21209836,75.5469 0.090889461,75.5524 -8.5287693e-006,75.5579 7.3650108e-007,75.5634 5.5840565e-006,75.5689 0.090934329,75.5745 0.24244852,75.5800 0.30302584,75.5855 0.18178234,75.5910 -1.8283154e-005,75.5965 7.6649703e-006,75.6021 0.090941533,75.6076 0.303038,75.6131 0.18179858,75.6186 0.090916999,75.6242 0.090890817,75.6297 -1.713778e-005,75.6352 4.5899751e-006,75.6407 -1.2206696e-006,75.6462 2.9230978e-007,75.6518 5.1546465e-008,75.6573 -4.9856794e-007,75.6628 1.9428978e-006,75.6683 -7.2736416e-006,75.6739 2.7153976e-005,75.6794 0.3940042,75.6849 0.66667849,75.6904 0.51510912,75.6960 0.18177323,75.7015 -1.3536604e-005,75.7070 3.6274455e-006,75.7125 -9.7203144e-007,75.7180 2.6037296e-007,75.7236 -6.9377933e-008,75.7291 1.7116593e-008,75.7346 9.1798136e-010,75.7402 -2.079198e-008,75.7457 8.2257351e-008,75.7512 -3.0826368e-007,75.7567 1.1508947e-006,75.7623 0.18186159,75.7678 0.66670811,75.7733 0.63631791,75.7788 0.090866894,75.7844 3.4050124e-006,75.7899 -3.9429551e-006,75.7954 1.2367627e-005,75.8009 0.090925641,75.8065 0.090892583,75.8120 -1.2598428e-005,75.8175 4.8469906e-006,75.8231 -6.7890041e-006,75.8286 2.2310618e-005,75.8341 0.090909012,75.8396 -2.2048318e-005,75.8452 5.9336958e-006,75.8507 -1.684608e-006,75.8562 8.0426861e-007,75.8618 -1.5324529e-006,75.8673 5.3259555e-006,75.8728 0.090942457,75.8784 0.33338463,75.8839 0.48482952,75.8894 0.18175772,75.8950 -1.1953307e-005,75.9005 3.2012358e-006,75.9060 -8.5062243e-007,75.9116 2.0098051e-007,75.9171 4.6782141e-008,75.9226 -3.8816279e-007,75.9281 1.5060018e-006,75.9337 -5.6363237e-006,75.9392 2.1041073e-005,75.9447 0.30312425,75.9503 0.8789475,75.9558 1.3333758,75.9613 0.93923563,75.9669 0.33322203,75.9724 0.33339959,75.9780 0.84861696,75.9835 1.1817876,75.9890 0.51498407,75.9946 -5.3949483e-005,76.0001 9.7669981e-006,76.0056 1.4887761e-005,76.0112 0.1818209,76.0167 0.090915941,76.0222 0.36373612,76.0278 0.66667783,76.0333 0.33322674,76.0388 -3.4319866e-005,76.0444 4.440732e-006,76.0499 0.030353803,76.0555 0.2727623,76.0610 0.18175538,76.0665 -2.6400125e-005,76.0721 6.0256557e-006,76.0776 2.3001164e-006,76.0831 0.090945885,76.0887 0.3333683,76.0942 0.33328912,76.0998 0.090918511,76.1053 0.33343083,76.1108 0.48481637,76.1164 0.27263436,76.1219 -1.5705889e-005,76.1275 4.0968462e-006,76.1330 -6.8012429e-007,76.1385 -1.3768473e-006,76.1441 6.1881374e-006,76.1496 0.30303478,76.1552 0.54549313,76.1607 0.8485207,76.1662 0.6969474,76.1718 0.3029798,76.1773 2.2199167e-006,76.1829 0.18187955,76.1884 0.42424339,76.1940 0.27266908,76.1995 0.090927221,76.2050 0.48489079,76.2106 0.48482749,76.2161 0.30299059,76.2217 -2.1541946e-005,76.2272 5.7636166e-006,76.2328 -1.510694e-006,76.2383 2.7866085e-007,76.2438 3.9622407e-007,76.2494 -1.8637518e-006,76.2549 7.0593887e-006,76.2605 0.090918742,76.2660 0.090899438,76.2716 -7.0563628e-006,76.2771 1.8595615e-006,76.2827 -3.8127592e-007,76.2882 -3.3465741e-007,76.2937 0.090964101,76.2993 0.48490235,76.3048 0.48479843,76.3104 0.18179293,76.3159 0.33338499,76.3215 0.54545307,76.3270 0.30296776,76.3326 -3.0315809e-005,76.3381 2.6319854e-005,76.3437 0.1818812,76.3492 0.48488715,76.3548 0.48481029,76.3603 0.1817534,76.3659 -1.9584382e-005,76.3714 5.2377054e-006,76.3770 -1.3647837e-006,76.3825 2.2097304e-007,76.3881 4.8105909e-007,76.3936 -2.1454243e-006,76.3992 8.1013313e-006,76.4047 0.090925045,76.4103 0.18183751,76.4158 0.81820685,76.4214 1.0605971,76.4269 0.7272377,76.4325 0.18185133,76.4380 0.48487085,76.4436 0.33328474,76.4491 0.090882331,76.4547 -4.270209e-006,76.4602 4.2902902e-006,76.4658 -1.2891735e-005,76.4713 4.728057e-005,76.4769 0.30312943,76.4824 0.57577294,76.4880 0.42414775,76.4935 0.09085492,76.4991 0.090920977,76.5046 0.1212275,76.5102 0.27274677,76.5158 0.39393902,76.5213 0.48484322,76.5269 0.30299962,76.5324 -1.9421786e-005,76.5380 1.699747e-005,76.5435 0.0909127,76.5491 0.030289359,76.5546 -1.1016554e-006,76.5602 2.9205879e-007,76.5657 -6.6485597e-008,76.5713 -2.6145264e-008,76.5769 1.710882e-007,76.5824 -6.5826504e-007,76.5880 2.4621797e-006,76.5935 0.030298918,76.5991 0.090945259,76.6046 0.27280948,76.6102 0.6364097,76.6158 0.60596555,76.6213 0.27271929,76.6269 0.81824511,76.6324 0.63627875,76.6380 0.060563132,76.6436 5.0991266e-006,76.6491 6.5473764e-006,76.6547 0.090930015,76.6602 0.30310735,76.6658 0.6061697,76.6713 1.0302937,76.6769 0.8483727,76.6825 0.36355561,76.6880 -1.4558042e-005,76.6936 6.3474558e-006,76.6991 -1.0831442e-005,76.7047 3.6981102e-005,76.7103 0.30308071,76.7158 0.33329618,76.7214 0.090868592,76.7270 -2.1943472e-006,76.7325 5.8794006e-007,76.7381 -1.5722809e-007,76.7436 4.0922586e-008,76.7492 -6.4487171e-009,76.7548 -1.5132613e-008,76.7603 0.090955481,76.7659 0.48490185,76.7715 0.54541826,76.7770 0.21207762,76.7826 0.18183032,76.7881 0.27270532,76.7937 0.12125284,76.7993 0.3939825,76.8048 0.48490235,76.8104 0.8182736,76.8160 0.84843892,76.8215 0.54534829,76.8271 0.18174286,76.8327 -1.4842172e-005,76.8382 0.090960748,76.8438 0.45458075,76.8494 0.36363584,76.8549 0.21209158,76.8605 0.12117793,76.8661 0.090898298,76.8716 -1.0477914e-005,76.8772 -7.6300205e-007,76.8828 1.3532102e-005,76.8883 0.18190332,76.8939 0.72741073,76.8995 1.1211905,76.9050 0.66654789,76.9106 0.33327815,76.9162 0.090872876,76.9217 -1.6302829e-006,76.9273 -6.0221546e-006,76.9329 2.5721383e-005,76.9385 0.18185987,76.9440 0.3333838,76.9496 0.63637412,76.9552 0.42415503,76.9607 0.090895534,76.9663 0.39404508,76.9719 0.87880045,76.9774 0.57569045,76.9830 0.30298287,76.9886 0.030274475,76.9942 3.5096443e-006,76.9997 -9.3908392e-007,77.0053 2.4639607e-007,77.0109 -4.6419672e-008,77.0164 -6.0745244e-008,77.0220 2.8943103e-007,77.0276 -1.0970729e-006,77.0332 4.0992059e-006,77.0387 0.090946138,77.0443 0.30304575,77.0499 0.27276143,77.0555 0.30300745,77.0610 0.12118768,77.0666 0.27275214,77.0722 0.21210174,77.0778 0.18179245,77.0833 0.030278005,77.0889 3.4711481e-006,77.0945 -9.3017542e-007,77.1000 2.4926209e-007,77.1056 -6.6795003e-008,77.1112 1.7896992e-008,77.1168 -4.7873523e-009,77.1224 1.2509124e-009,77.1279 -2.158833e-010,77.1335 -3.875274e-010,77.1391 1.7661721e-009,77.1447 -6.6777295e-009,77.1502 2.4946843e-008,77.1558 -9.3117457e-008,77.1614 3.4755217e-007,77.1670 -1.2972e-006,77.1725 4.8416546e-006,77.1781 0.030302823,77.1837 -4.0237096e-006,77.1893 -1.5579352e-006,77.1949 1.0256743e-005,77.2004 0.33338133,77.2060 0.60607725,77.2116 0.39389935,77.2172 0.090879016,77.2228 -1.6105058e-006,77.2283 -8.7568042e-006,77.2339 0.030353665,77.2395 0.48496801,77.2451 0.84848607,77.2507 0.54535294,77.2562 0.18176115,77.2618 -6.4883247e-006,77.2674 1.2849852e-006,77.2730 1.3490927e-006,77.2786 0.18188412,77.2841 0.72733486,77.2897 0.84847564,77.2953 0.57573038,77.3009 0.27269071,77.3065 0.090866849,77.3121 -1.8177552e-005,77.3176 4.8863999e-006,77.3232 -1.366529e-006,77.3288 5.7932709e-007,77.3344 -9.5074176e-007,77.3400 3.2238795e-006,77.3456 0.090959862,77.3511 0.33337745,77.3567 0.39387894,77.3623 -5.2512685e-005,77.3679 4.1136285e-005,77.3735 0.3030864,77.3791 0.51515698,77.3847 0.39387667,77.3902 0.030282468,77.3958 0.09093336,77.4014 0.090890169,77.4070 -1.134711e-005,77.4126 1.5972309e-006,77.4182 4.9596583e-006,77.4238 0.030309342,77.4293 0.090915173,77.4349 0.18183123,77.4405 0.18179502,77.4461 8.1761509e-006,77.4517 0.30306849,77.4573 0.39392,77.4629 0.18178876,77.4685 -4.3396853e-006,77.4740 -3.6208701e-006,77.4796 1.8825258e-005,77.4852 0.18182477,77.4908 0.09089683,77.4964 0.090913139,77.5020 0.18184933,77.5076 0.48490185,77.5132 0.57571447,77.5188 0.12115429,77.5244 4.9527139e-006,77.5299 -6.7838546e-006,77.5355 2.2184257e-005,77.5411 0.33338466,77.5467 0.54545313,77.5523 0.33328739,77.5579 0.090903118,77.5635 0.30308607,77.5691 0.63638216,77.5747 0.48480263,77.5803 0.18177545,77.5859 0.090929687,77.5915 0.48486489,77.5971 0.33330333,77.6026 0.090900503,77.6082 1.1158559e-006,77.6138 -2.9292223e-006,77.6194 1.0601889e-005,77.6250 0.1818814,77.6306 0.51521349,77.6362 0.60601801,77.6418 0.18174012,77.6474 -1.6389644e-005,77.6530 4.5382512e-006,77.6586 -1.7620417e-006,77.6642 2.5097331e-006,77.6698 -8.2774795e-006,77.6754 3.0602718e-005,77.6810 0.33338651,77.6866 0.6364544,77.6922 1.0606778,77.6978 1.1212517,77.7034 1.2120306,77.7090 0.5149942,77.7146 0.090882912,77.7202 -9.9795743e-006,77.7258 1.7082801e-005,77.7313 0.18186481,77.7369 0.30301541,77.7425 0.090866067,77.7481 -1.7080106e-006,77.7537 8.3374653e-007,77.7593 -1.6269677e-006,77.7649 5.6745603e-006,77.7705 0.090933472,77.7761 0.18180472,77.7817 0.030302651,77.7873 0.3031075,77.7929 0.75762504,77.7985 0.75752258,77.8041 0.30297238,77.8097 0.21219462,77.8153 0.48488531,77.8209 0.3332296,77.8265 0.030277804,77.8321 0.30308723,77.8377 0.48484132,77.8434 0.48484835,77.8490 0.60609025,77.8546 0.69698751,77.8602 0.5757913,77.8658 0.63633531,77.8714 0.30294004,77.8770 -2.9924206e-005,77.8826 6.9943785e-006,77.8882 1.9495628e-006,77.8938 0.18184119,77.8994 0.48487756,77.9050 0.72728544,77.9106 0.69697732,77.9162 0.66668981,77.9218 0.66668218,77.9274 0.54546309,77.9330 0.48478729,77.9386 0.090844683,77.9442 4.197133e-006,77.9498 -1.4667231e-006,77.9554 1.669531e-006,77.9610 -5.211738e-006,77.9666 0.090956464,77.9723 0.48486796,77.9779 0.33330637,77.9835 0.27274662,77.9891 0.3030279,77.9947 0.18178022,78.0003 -2.0456953e-005,78.0059 0.090962343,78.0115 0.48489675,78.0171 0.57571918,78.0227 0.24238755,78.0283 0.18182488,78.0339 0.18179853,78.0396 2.4855719e-006,78.0452 0.18186505,78.0508 0.30301523,78.0564 0.090869911,78.0620 -2.9694781e-006,78.0676 -2.8125323e-006,78.0732 1.4221159e-005,78.0788 0.0909454,78.0844 0.18179816,78.0900 0.030273255,78.0957 -2.8280922e-007,78.1013 0.030333949,78.1069 0.30306625,78.1125 0.39394027,78.1181 0.42423481,78.1237 0.33331251,78.1293 0.18179093,78.1349 -1.2195565e-005,78.1405 3.0183994e-006,78.1462 1.2307353e-007,78.1518 -3.5112803e-006,78.1574 1.3923289e-005,78.1630 0.18185593,78.1686 0.33333147,78.1742 0.27274963,78.1798 0.4848589,78.1855 0.27266899,78.1911 0.030279929,78.1967 2.0744719e-006,78.2023 -7.7383174e-007,78.2079 1.0207599e-006,78.2135 -3.3094354e-006,78.2191 1.221799e-005,78.2248 0.18186405,78.2304 0.42427519,78.2360 0.3938854,78.2416 -4.5516979e-005,78.2472 2.1656311e-005,78.2528 0.090978816,78.2585 0.48495957,78.2641 0.72724611,78.2697 0.33323017,78.2753 0.090860799,78.2809 -1.6755055e-005,78.2866 4.5504635e-006,78.2922 -1.4454167e-006,78.2978 1.2309082e-006,78.3034 0.030315146,78.3090 0.090904988,78.3146 -1.1315874e-005,78.3203 3.7707111e-006,78.3259 -3.7662933e-006,78.3315 1.1295136e-005,78.3371 0.21215551,78.3427 0.39393321,78.3484 0.1817835,78.3540 2.5627569e-006,78.3596 0.090929613,78.3652 0.33343589,78.3708 0.66672295,78.3765 0.42413983,78.3821 0.090833403,78.3877 -7.1787908e-006,78.3933 2.8890906e-007,78.3990 6.0243392e-006,78.4046 0.090917796,78.4102 0.090901345,78.4158 -1.0788963e-005,78.4214 0.030338861,78.4271 0.39402777,78.4327 0.87890983,78.4383 1.0909405,78.4439 0.6361829,78.4496 0.030193821,78.4552 2.1502303e-005,78.4608 -4.7059161e-006,78.4664 -2.6808043e-006,78.4721 0.030330639,78.4777 0.36368835,78.4833 0.48481813,78.4889 0.090864249,78.4946 0.030306252,78.5002 0.030300368,78.5058 -3.6012761e-006,78.5114 0.090922207,78.5171 0.303045,78.5227 0.30301487,78.5283 0.090899542,78.5339 0.030308694,78.5396 0.030298451,78.5452 -2.9664207e-006,78.5508 8.306921e-007,78.5565 -3.5611393e-007,78.5621 5.9374219e-007,78.5677 -2.0190037e-006,78.5733 7.4828936e-006,78.5790 0.090909474,78.5846 0.090922534,78.5902 0.30304036,78.5959 0.18179394,78.6015 -5.7270986e-006,78.6071 -4.874179e-006,78.6127 2.5226589e-005,78.6184 0.39405429,78.6240 1.0303468,78.6296 0.7574569,78.6353 0.12121154,78.6409 0.30306998,78.6465 0.18173856,78.6522 -2.1122572e-005,78.6578 0.18187146,78.6634 0.54548836,78.6690 0.48480067,78.6747 0.090868995,78.6803 3.5840626e-006,78.6859 0.030318521,78.6916 0.18186879,78.6972 0.42431188,78.7028 0.63639235,78.7085 0.51506281,78.7141 0.090825289,78.7197 2.2938133e-005,78.7254 0.18188098,78.7310 0.51518112,78.7366 0.48482141,78.7423 0.33327487,78.7479 0.030280918,78.7535 0.090936184,78.7592 0.18180683,78.7648 0.030285392,78.7705 1.8224583e-006,78.7761 -7.0148013e-007,78.7817 9.8338728e-007,78.7874 0.090928383,78.7930 0.30304489,78.7986 0.33333105,78.8043 0.27274421,78.8099 0.30301982,78.8155 0.090865791,78.8212 0.030354945,78.8268 0.39399523,78.8325 0.39391294,78.8381 0.3635906,78.8437 0.18179549,78.8494 0.090921097,78.8550 0.090892725,78.8606 0.030325197,78.8663 0.30310109,78.8719 0.54548508,78.8776 0.48478204,78.8832 0.090841912,78.8888 1.8653531e-005,78.8945 0.18183351,78.9001 0.303069,78.9058 0.69703406,78.9114 0.93940413,78.9170 0.78782761,78.9227 0.42429268,78.9283 0.78791797,78.9340 0.72717559,78.9396 0.27265188,78.9452 7.3573565e-006,78.9509 0.090920851,78.9565 0.090945482,78.9622 0.30311,78.9678 0.42420152,78.9735 0.18177621,78.9791 0.36365628,78.9847 0.54548663,78.9904 0.63633972,78.9960 0.33330196,79.0017 0.27272424,79.0073 0.090866394,79.0130 -1.4627438e-005,79.0186 0.27278134,79.0243 0.69699305,79.0299 0.42422807,79.0355 0.96983594,79.0412 2.2122822,79.0468 2.4544928,79.0525 1.4240849,79.0581 0.63629889,79.0638 0.75766176,79.0694 1.6971804,79.0751 2.1515696,79.0807 1.3937387,79.0864 0.42404914,79.0920 -5.7337853e-005,79.0976 0.090998173,79.1033 0.42436045,79.1089 0.75761169,79.1146 0.96965188,79.1202 0.84847325,79.1259 0.96967715,79.1315 0.69691414,79.1372 0.45456338,79.1428 0.42424646,79.1485 0.36364713,79.1541 0.75764871,79.1598 1.2727916,79.1654 1.3938884,79.1711 0.81805366,79.1767 0.1817286,79.1824 4.4126424e-005,79.1880 0.63649821,79.1937 1.4243473,79.1993 1.6059856,79.2050 0.66649294,79.2106 -4.161791e-005,79.2163 2.1926729e-005,79.2219 0.18185824,79.2276 0.39395478,79.2332 0.30299413,79.2389 0.090881012,79.2445 -3.258353e-006,79.2502 8.3781032e-007,79.2558 -9.2605681e-008,79.2615 -4.6750409e-007,79.2672 1.9628046e-006,79.2728 0.0909243,79.2785 0.33336875,79.2841 0.39393726,79.2898 0.090868212,79.2954 -1.1600724e-005,79.3011 3.0897697e-006,79.3067 -7.5738541e-007,79.3124 -6.050881e-008,79.3180 9.995772e-007,79.3237 -3.9381457e-006,79.3293 1.4754233e-005,79.3350 0.18185519,79.3407 0.30303031,79.3463 0.18178119,79.3520 -1.4752991e-005,79.3576 3.9534038e-006,79.3633 -1.0594035e-006,79.3689 2.83883e-007,79.3746 -7.6040891e-008,79.3803 2.025709e-008,79.3859 -4.981132e-009,79.3916 -3.3440078e-010,79.3972 6.319743e-009,79.4029 -2.4946786e-008,79.4085 9.3474974e-008,79.4142 -3.4898181e-007,79.4199 0.090959914,79.4255 0.48490044,79.4312 0.54543388,79.4368 0.33328688,79.4425 0.090877488,79.4482 -4.7363278e-006,79.4538 1.0351487e-006,79.4595 5.9620947e-007,79.4651 -3.4203831e-006,79.4708 1.3086437e-005,79.4765 0.090907298,79.4821 0.030312812,79.4878 0.18188164,79.4934 0.30301124,79.4991 0.09084446,79.5048 1.7400973e-005,79.5104 0.18188357,79.5161 0.48489299,79.5217 0.57574272,79.5274 0.54539311,79.5331 0.30299455,79.5387 0.18181349,79.5444 0.090930767,79.5501 0.30306211,79.5557 0.30299306,79.5614 -3.4867146e-005,79.5671 2.4709601e-005,79.5727 0.090929493,79.5784 0.090887047,79.5840 -1.6638623e-005,79.5897 4.253176e-006,79.5954 -3.7263285e-007,79.6010 -2.7632689e-006,79.6067 1.142676e-005,79.6124 0.090913326,79.6180 0.030290393,79.6237 -8.4682137e-007,79.6294 3.046199e-007,79.6350 -3.7161595e-007,79.6407 1.1819218e-006,79.6464 0.030326821,79.6520 0.090901531,79.6577 -2.1746535e-005,79.6634 5.8273945e-006,79.6690 -1.5612461e-006,79.6747 4.1710817e-007,79.6804 -1.0705706e-007,79.6860 1.1083969e-008,79.6917 6.2736298e-008,79.6974 -2.6205336e-007,79.7030 9.8555984e-007,79.7087 0.090938777,79.7144 0.33335701,79.7201 0.30300471,79.7257 0.09089753,79.7314 0.090901844,79.7371 -1.2702678e-005,79.7427 4.820899e-006,79.7484 -6.5803738e-006,79.7541 2.1502079e-005,79.7597 0.30308321,79.7654 0.63641769,79.7711 0.87876159,79.7768 0.36356464,79.7824 0.030282807,79.7881 0.090937465,79.7938 0.33336166,79.7994 0.3333146,79.8051 0.18178929,79.8108 0.090950653,79.8165 0.30306587,79.8221 0.36363402,79.8278 0.75769293,79.8335 1.3333894,79.8392 1.2121304,79.8448 1.3029512,79.8505 0.5756135,79.8562 0.27277353,79.8618 0.30301997,79.8675 0.09083005,79.8732 -7.6686192e-006,79.8789 4.626072e-006,79.8845 0.09098281,79.8902 0.3030332,79.8959 0.12114239,79.9016 0.090919659,79.9073 0.18181798,79.9129 0.090899348,79.9186 0.030297767,79.9243 -6.101553e-006,79.9300 1.4952134e-006,79.9356 1.2125314e-007,79.9413 -1.9805343e-006,79.9470 7.8015682e-006,79.9527 0.090933204,79.9583 0.18181819,79.9640 0.090884969,79.9697 -7.7399754e-006,79.9754 1.7660448e-006,79.9811 6.7654474e-007,79.9867 -4.4727772e-006,79.9924 1.7216036e-005,79.9981 0.1818617,80.0038 0.30301601,80.0095 0.090869419,80.0151 -3.987735e-006,80.0208 1.0778479e-006,80.0265 -3.2333031e-007,80.0322 2.1539694e-007,80.0379 -5.3827654e-007,80.0435 1.9378624e-006,80.0492 -7.2137655e-006,80.0549 2.6919419e-005,80.0606 0.3030912,80.0663 0.54547286,80.0719 0.48480904,80.0776 0.18176723,80.0833 -1.2689964e-005,80.0890 3.4929899e-006,80.0947 -1.2809828e-006,80.1004 1.6307761e-006,80.1060 -5.2424739e-006,80.1117 1.9340692e-005,80.1174 0.30307782,80.1231 0.48483616,80.1288 0.18177296,80.1345 -3.8973717e-006,80.1401 0.090934135,80.1458 0.30305362,80.1515 0.33330989,80.1572 0.090896837,80.1629 0.18184678,80.1686 0.33335808,80.1742 0.39398181,80.1799 0.48489344,80.1856 0.63632649,80.1913 0.63630456,80.1970 0.7272954,80.2027 0.63640559,80.2084 0.51510811,80.2140 0.090839162,80.2197 -1.6425915e-005,80.2254 2.350698e-005,80.2311 0.30310541,80.2368 0.81823999,80.2425 0.87872815,80.2482 0.30294883,80.2539 -1.5118706e-005,80.2595 0.090946972,80.2652 0.4849202,80.2709 0.60602742,80.2766 0.18175046,80.2823 -3.1507022e-006,80.2880 8.3645511e-007,80.2937 -1.948566e-007,80.2994 -5.7106952e-008,80.3051 0.090962969,80.3108 0.48490396,80.3164 0.54543144,80.3221 0.30296755,80.3278 -3.1972944e-005,80.3335 1.9417288e-005,80.3392 0.090948187,80.3449 0.18181877,80.3506 0.090867475,80.3563 -1.0582011e-005,80.3620 0.090941787,80.3677 0.54546821,80.3734 0.39391229,80.3791 0.090892904,80.3847 -1.7569911e-006,80.3904 4.7025523e-007,80.3961 -1.2388467e-007,80.4018 2.5244175e-008,80.4075 2.2920984e-008,80.4132 -1.1694069e-007,80.4189 4.448793e-007,80.4246 -1.6627133e-006,80.4303 6.2064892e-006,80.4360 0.09099146,80.4417 0.39396772,80.4474 0.48480469,80.4531 0.48483825,80.4588 0.33329624,80.4645 0.090896651,80.4702 0.090949431,80.4759 0.36370003,80.4816 0.72726822,80.4872 0.48476741,80.4929 -5.1182607e-005,80.4986 0.091004178,80.5043 0.57588059,80.5100 0.81818748,80.5157 0.75745636,80.5214 0.12112141,80.5271 0.030319536,80.5328 0.060625661,80.5385 0.090907425,80.5442 0.030277709,80.5499 -2.5865065e-006,80.5556 4.9570343e-007,80.5613 6.0397468e-007,80.5670 -2.9119035e-006,80.5727 1.1044565e-005,80.5784 0.090922572,80.5841 0.090898812,80.5898 0.090917818,80.5955 0.18180934,80.6012 -9.3459284e-006,80.6069 0.030306961,80.6126 -6.4115925e-006,80.6183 0.090952396,80.6240 0.30302536,80.6297 0.090885572,80.6354 0.090958752,80.6411 0.51516116,80.6468 0.66664964,80.6525 0.63634866,80.6582 0.18178424,80.6639 -1.0298785e-005,80.6696 2.20478e-006,80.6753 1.4807071e-006,80.6810 -8.1285234e-006,80.6868 3.1036001e-005,80.6925 0.30306423,80.6982 0.36364773,80.7039 0.51514786,80.7096 0.33329272,80.7153 0.090886496,80.7210 -3.4018549e-006,80.7267 -8.6908261e-007,80.7324 6.8790941e-006,80.7381 0.090919517,80.7438 0.090897582,80.7495 -1.4413441e-006,80.7552 0.18185115,80.7609 0.45456842,80.7666 0.42421293,80.7723 0.090887643,80.7780 0.18185599,80.7837 0.48491231,80.7895 0.66669393,80.7952 0.57572186,80.8009 0.36356169,80.8066 -3.346759e-005,80.8123 7.7323602e-006,80.8180 2.5413306e-006,80.8237 0.18187805,80.8294 0.60609317,80.8351 0.48479044,80.8408 0.090871103,80.8465 2.4601516e-007,80.8522 -7.7328608e-008,80.8580 6.3283416e-008,80.8637 -1.7581374e-007,80.8694 6.4002239e-007,80.8751 -2.3844716e-006,80.8808 8.8985917e-006,80.8865 0.090911821,80.8922 0.090925209,80.8979 0.30305097,80.9036 0.3030194,80.9093 0.1818081,80.9151 0.090891398,80.9208 -9.9582967e-006,80.9265 2.6688672e-006,80.9322 -7.1635566e-007,80.9379 1.9633775e-007,80.9436 -6.893822e-008,80.9493 7.9404806e-008,80.9550 -2.4869686e-007,80.9608 9.1545644e-007,80.9665 -3.4134082e-006,80.9722 1.2739221e-005,80.9779 0.090909123,80.9836 -1.2888821e-005,80.9893 3.9552883e-006,80.9950 -2.9314513e-006,81.0008 7.7708537e-006,81.0065 0.21217002,81.0122 0.66672534,81.0179 0.78783846,81.0236 0.21204261,81.0293 0.09097749,81.0350 0.81828791,81.0408 1.1515179,81.0465 0.93931961,81.0522 0.51516354,81.0579 0.57578683,81.0636 0.48486328,81.0693 0.69694567,81.0751 0.42415208,81.0808 0.18179579,81.0865 0.4848735,81.0922 0.93939787,81.0979 0.54541391,81.1037 -6.659418e-006,81.1094 2.6004102e-006,81.1151 -3.7419645e-006,81.1208 1.2368308e-005,81.1265 0.30305836,81.1322 0.48484942,81.1380 0.33330703,81.1437 0.090903774,81.1494 0.18187539,81.1551 0.48485485,81.1608 0.33332682,81.1666 0.30306751,81.1723 0.3333106,81.1780 0.18175834,81.1837 -2.2259515e-005,81.1895 -5.1563717e-007,81.1952 2.4326173e-005,81.2009 0.54558933,81.2066 1.515313,81.2123 1.8181155,81.2181 0.84833091,81.2238 0.33326024,81.2295 0.090980656,81.2352 0.48495224,81.2410 0.48477653,81.2467 0.27263784,81.2524 0.090874091,81.2581 -4.894528e-006,81.2638 1.1535155e-005,81.2696 0.090910897,81.2753 0.030291431,81.2810 1.5292844e-006,81.2867 -1.7287405e-006,81.2925 5.3860176e-006,81.2982 0.090930067,81.3039 0.18181755,81.3096 0.090890609,81.3154 -1.4140963e-005,81.3211 3.4256653e-005,81.3268 0.30307001,81.3326 0.30299976,81.3383 0.09087909,81.3440 0.090919919,81.3497 0.18180768,81.3555 0.12127173,81.3612 0.33341384,81.3669 0.51515442,81.3726 0.66662604,81.3784 0.48479339,81.3841 0.36365831,81.3898 0.57579064,81.3956 0.57571667,81.4013 0.18176109,81.4070 -1.754999e-005,81.4127 0.030336535,81.4185 0.48488408,81.4242 0.5454433,81.4299 0.27274418,81.4357 0.27277061,81.4414 0.48479825,81.4471 0.18175673,81.4528 0.030335249,81.4586 0.090897664,81.4643 -2.1967793e-005,81.4700 -6.8348963e-006,81.4758 4.9313665e-005,81.4815 0.18184707,81.4872 0.090850271,81.4930 -1.2850566e-005,81.4987 4.0747755e-006,81.5044 -3.4477055e-006,81.5102 9.716543e-006,81.5159 0.030303024,81.5216 -9.7217662e-006,81.5274 3.5025625e-006,81.5331 0.090920545,81.5388 0.18183847,81.5446 0.18181507,81.5503 0.090885483,81.5560 -7.7243558e-006,81.5618 6.6050399e-007,81.5675 5.0834692e-006,81.5732 0.090916932,81.5790 0.090901479,81.5847 -6.2297486e-006,81.5904 3.7004033e-006,81.5962 0.030312831,81.6019 0.090920068,81.6077 0.090890862,81.6134 8.0268464e-006,81.6191 0.090954535,81.6249 0.18182446,81.6306 0.18180132,81.6363 0.27274048,81.6421 0.27272487,81.6478 0.090863578,81.6535 -1.6146472e-005,81.6593 3.8539074e-006,81.6650 7.323257e-007,81.6708 -6.7841447e-006,81.6765 0.030357935,81.6822 0.33345476,81.6880 0.57571554,81.6937 0.42415169,81.6995 0.30300245,81.7052 5.2521145e-006,81.7109 0.33339104,81.7167 0.48483407,81.7224 0.30301899,81.7282 0.51522964,81.7339 1.030344,81.7396 0.87871099,81.7454 0.36358505,81.7511 0.1818303,81.7569 0.18179819,81.7626 0.060577869,81.7683 -3.1462632e-006,81.7741 9.1498168e-007,81.7798 -5.134325e-007,81.7856 1.138768e-006,81.7913 -4.0419491e-006,81.7971 1.503025e-005,81.8028 0.18183556,81.8085 0.18180707,81.8143 0.12120303,81.8200 0.3030332,81.8258 0.39396933,81.8315 0.27277803,81.8373 0.39396226,81.8430 0.33330917,81.8487 0.18176267,81.8545 0.18180914,81.8602 0.33335844,81.8660 0.30299628,81.8717 0.030291401,81.8775 0.090980515,81.8832 0.30303383,81.8890 0.18179709,81.8947 0.30306256,81.9005 0.30298066,81.9062 0.030254612,81.9119 7.2119542e-006,81.9177 -1.9292952e-006,81.9234 5.0463774e-007,81.9292 -8.9094769e-008,81.9349 -1.4831602e-007,81.9407 6.8242639e-007,81.9464 -2.5816032e-006,81.9522 0.090947643,81.9579 0.21219683,81.9637 0.42427635,81.9694 0.78788757,81.9752 0.96968514,81.9809 0.69688743,81.9867 0.1211426,81.9924 3.3564789e-005,81.9982 0.33355263,82.0039 1.3637804,82.0097 1.727183,82.0154 1.3028928,82.0212 0.5150196,82.0269 -3.7409274e-005,82.0327 1.2716943e-005,82.0384 -1.3456397e-005,82.0442 0.090984046,82.0499 0.81830013,82.0557 1.0605541,82.0614 0.42414159,82.0672 0.090884581,82.0729 0.03030595,82.0787 0.090926863,82.0844 0.18191804,82.0902 0.48488641,82.0959 0.30292115,82.1017 0.18179914,82.1075 0.3030327,82.1132 0.090873025,82.1190 -9.3809831e-006,82.1247 2.6899364e-005,82.1305 0.27278888,82.1362 0.4848243,82.1420 0.27271459,82.1477 0.5151819,82.1535 0.6363824,82.1592 0.7576071,82.1650 0.69695818,82.1708 0.45446444,82.1765 0.030284651,82.1823 0.18183634,82.1880 0.090891689,82.1938 0.45469666,82.1995 1.3031137,82.2053 1.0907766,82.2111 0.39384705,82.2168 0.18186645,82.2226 0.51517439,82.2283 0.42423674,82.2341 0.36365128,82.2398 0.18174227,82.2456 -3.7235535e-005,82.2514 4.6963164e-006,82.2571 0.03033993,82.2629 0.333379,82.2686 0.33329329,82.2744 0.090880997,82.2802 0.18184762,82.2859 0.30301982,82.2917 0.090880625,82.2974 0.090953141,82.3032 0.27277833,82.3090 0.33336645,82.3147 0.39387795,82.3205 0.090833917,82.3262 7.2945786e-006,82.3320 -1.9547479e-006,82.3378 5.2381881e-007,82.3435 -1.4036908e-007,82.3493 3.7614914e-008,82.3550 -1.0079201e-008,82.3608 2.6988338e-009,82.3666 -7.1531686e-010,82.3723 1.6221095e-010,82.3781 6.6541536e-011,82.3839 -4.2842863e-010,82.3896 1.6473114e-009,82.3954 -6.161319e-009,82.4012 2.2999828e-008,82.4069 -8.5844974e-008,82.4127 3.2040612e-007,82.4184 -1.1958764e-006,82.4242 4.4634626e-006,82.4300 0.090940438,82.4357 0.30305681,82.4415 0.33332026,82.4473 0.18178231,82.4530 -1.5796049e-005,82.4588 4.286077e-006,82.4646 -1.3469959e-006,82.4703 1.1016275e-006,82.4761 -3.0596643e-006,82.4819 1.1137907e-005,82.4876 0.30306321,82.4934 0.54544884,82.4992 0.33332857,82.5049 0.18183552,82.5107 0.090878583,82.5165 -2.4911758e-005,82.5222 1.6442595e-005,82.5280 0.18188694,82.5338 0.54548448,82.5395 0.54547781,82.5453 0.72725099,82.5511 0.30295247,82.5569 0.090875119,82.5626 0.42434281,82.5684 1.6667643,82.5742 1.393845,82.5799 0.36354643,82.5857 -8.7271064e-006,82.5915 0.090938061,82.5972 0.18181691,82.6030 0.090885162,82.6088 -8.9401001e-006,82.6146 5.5038176e-006,82.6203 0.09091907,82.6261 0.18182607,82.6319 0.18180691,82.6376 0.030292135,82.6434 1.5044202e-006,82.6492 -4.0293597e-007,82.6550 1.0720159e-007,82.6607 -2.5837426e-008,82.6665 -3.8615853e-009,82.6723 4.128961e-008,82.6781 -1.613106e-007,82.6838 6.0400242e-007,82.6896 0.09094435,82.6954 0.48490697,82.7012 0.84853667,82.7069 1.1515473,82.7127 1.0605273,82.7185 0.3029359,82.7243 -4.2416168e-006,82.7300 -1.0112912e-005,82.7358 4.4697539e-005,82.7416 0.48494005,82.7474 0.72724789,82.7531 0.33326223,82.7589 0.090882771,82.7647 -4.8971169e-006,82.7705 -4.6330078e-006,82.7762 0.090961576,82.7820 0.39402878,82.7878 0.48484692,82.7936 0.33324289,82.7993 0.090858012,82.8051 7.5932599e-006,82.8109 -2.3827592e-006,82.8167 1.9372826e-006,82.8225 -5.3666331e-006,82.8282 1.9530788e-005,82.8340 0.36373508,82.8398 1.0304002,82.8456 1.2120867,82.8514 0.66654575,82.8571 0.090851873,82.8629 6.0750881e-007,82.8687 6.6764792e-006,82.8745 0.090919338,82.8803 0.090898983,82.8860 -7.3689716e-006,82.8918 2.0320601e-006,82.8976 -7.5869093e-007,82.9034 1.002614e-006,82.9092 -3.2519831e-006,82.9149 1.2006283e-005,82.9207 0.090954907,82.9265 0.30304456,82.9323 0.18176866,82.9381 -2.56809e-005,82.9439 8.5217698e-006,82.9496 -8.4046742e-006,82.9554 0.030340649,82.9612 0.51525354,82.9670 0.9394027,82.9728 0.69692898,82.9786 0.54541242,82.9843 0.18176161,82.9901 -2.619671e-006,82.9959 -8.1860844e-006,83.0017 0.33339778,83.0075 1.151606,83.0133 1.1818556,83.0190 1.0909015,83.0248 0.66658163,83.0306 0.18173707,83.0364 -5.8065625e-006,83.0422 0.30302,83.0480 0.18187273,83.0538 0.30312967,83.0596 0.51520085,83.0653 0.72728968,83.0711 0.6362946,83.0769 0.33326519,83.0827 0.4848941,83.0885 0.84850162,83.0943 0.57568967,83.1001 0.36363924,83.1059 0.48487508,83.1116 0.48481336,83.1174 0.1817627,83.1232 -1.8445064e-005,83.1290 2.3040182e-005,83.1348 0.54557633,83.1406 1.4849377,83.1464 1.333212,83.1522 0.21201275,83.1580 2.8145134e-006,83.1638 2.237764e-006,83.1695 -1.1766839e-005,83.1753 4.4833308e-005,83.1811 0.30312559,83.1869 0.66669613,83.1927 0.63630623,83.1985 0.27264476,83.2043 -3.1090865e-005,83.2101 3.4129473e-005,83.2159 0.27276465,83.2217 0.30302098,83.2275 0.18178156,83.2333 -1.8545921e-005,83.2390 4.4913913e-006,83.2448 5.8202187e-007,83.2506 -6.8204631e-006,83.2564 2.6702108e-005,83.2622 0.30308583,83.2680 0.48484826,83.2738 0.30297559,83.2796 -2.9741472e-005,83.2854 1.8151053e-005,83.2912 0.09095256,83.2970 0.21213047,83.3028 0.18180263,83.3086 0.27271658,83.3144 0.18179077,83.3202 0.030293064,83.3260 1.7800064e-006,83.3318 -4.4557405e-006,83.3376 1.6044198e-005,83.3434 0.18185872,83.3492 0.30301678,83.3549 0.090873122,83.3607 -7.1850027e-006,83.3665 1.3992788e-005,83.3723 0.18183494,83.3781 0.1818027,83.3839 0.030289911,83.3897 2.4293224e-006,83.3955 -3.8997387e-006,83.4013 1.3170566e-005,83.4071 0.18184721,83.4129 0.30302668,83.4187 0.21214353,83.4245 0.4242602,83.4303 0.27268186,83.4361 0.090880275,83.4419 -1.9807621e-006,83.4477 2.3628385e-007,83.4535 1.0358881e-006,83.4593 -4.3802379e-006,83.4651 1.648641e-005,83.4709 0.30306417,83.4767 0.39393359,83.4825 0.18178591,83.4883 -1.1377182e-005,83.4941 3.8345534e-006,83.4999 -3.9603874e-006,83.5057 1.2007707e-005,83.5115 0.090920776,83.5174 0.090906106,83.5232 0.18183695,83.5290 0.33334026,83.5348 0.39400494,83.5406 1.060674,83.5464 1.0909123,83.5522 0.90912545,83.5580 0.96981442,83.5638 1.3636338,83.5696 0.87858838,83.5754 0.36352587,83.5812 0.18180734,83.5870 0.090902276,83.5928 -9.9120916e-007,83.5986 -5.1437605e-006,83.6044 0.030329913,83.6102 0.18189585,83.6160 0.30299675,83.6218 0.18178824,83.6276 0.63642907,83.6334 0.78783298,83.6393 0.18176323,83.6451 0.18184333,83.6509 0.39396143,83.6567 0.48491159,83.6625 0.9697662,83.6683 1.2120813,83.6741 0.75747752,83.6799 0.18177484,83.6857 1.618957e-007,83.6915 3.554906e-006,83.6973 -1.4382785e-005,83.7031 0.030392904,83.7090 0.54568458,83.7148 1.1212516,83.7206 0.72702265,83.7264 -0.0001243569,83.7322 3.5033598e-005,83.7380 0.090922542,83.7438 0.33337572,83.7496 0.48484746,83.7554 0.30298465,83.7612 -2.7863831e-005,83.7671 3.3150689e-005,83.7729 0.33342215,83.7787 0.72729498,83.7845 0.4847537,83.7903 0.030267829,83.7961 0.090933323,83.8019 0.18187547,83.8077 0.48487824,83.8136 0.33327287,83.8194 0.090863891,83.8252 -1.2278133e-005,83.8310 3.2902008e-006,83.8368 -8.8168298e-007,83.8426 2.3626575e-007,83.8484 -6.3309152e-008,83.8543 1.6951864e-008,83.8601 -4.4931969e-009,83.8659 1.0195423e-009,83.8717 4.1545303e-010,83.8775 -2.6816755e-009,83.8833 1.0312107e-008,83.8891 -3.8569866e-008,83.8950 1.4397895e-007,83.9008 -5.3738916e-007,83.9066 2.0057394e-006,83.9124 -7.48617e-006,83.9182 2.7941192e-005,83.9240 0.3333981,83.9299 0.57574952,83.9357 0.5151816,83.9415 0.87883878,83.9473 0.75750417,83.9531 0.27266753,83.9590 0.18191461,83.9648 0.57585055,83.9706 0.87878168,83.9764 0.93931144,83.9822 0.33322668,83.9880 0.030278875,83.9939 3.3003926e-006,83.9997 -7.6763308e-006,84.0055 2.7407026e-005,84.0113 0.2727935,84.0171 0.51518869,84.0230 0.48478234,84.0288 0.090844691,84.0346 6.8392287e-006,84.0404 -7.597896e-007,84.0462 0.090928562,84.0521 0.303049,84.0579 0.30300856,84.0637 0.030280707,84.0695 0.090968132,84.0754 0.48491311,84.0812 0.57578772,84.0870 0.48481703,84.0928 0.18174471,84.0986 0.30309322,84.1045 0.96981937,84.1103 1.575851,84.1161 1.5150977,84.1219 0.60587674,84.1278 0.090826921,84.1336 -3.1108336e-006,84.1394 8.4687582e-007,84.1452 -2.7642292e-007,84.1511 0.030320702,84.1569 0.18184853,84.1627 0.42426845,84.1685 0.48482472,84.1744 0.18177037,84.1802 3.3831091e-006,84.1860 0.09091422,84.1918 0.030291736,84.1977 3.376294e-006,84.2035 0.030306863,84.2093 0.18183875,84.2151 0.48487154,84.2210 0.48482412,84.2268 0.18182212,84.2326 0.3940109,84.2385 0.72727424,84.2443 0.66672957,84.2501 1.0000942,84.2559 0.81808549,84.2618 0.27259263,84.2676 0.1212328,84.2734 0.60611832,84.2793 0.66665077,84.2851 0.48483667,84.2909 0.39395189,84.2967 0.39388779,84.3026 -5.1171388e-005,84.3084 1.1379963e-005,84.3142 5.6564477e-006,84.3201 0.090922408,84.3259 0.090897471,84.3317 0.090945944,84.3376 0.48498327,84.3434 0.81817937,84.3492 0.60599989,84.3551 0.87882161,84.3609 1.0000118,84.3667 0.81813514,84.3726 0.42417446,84.3784 0.18178259,84.3842 -1.5247948e-005,84.3901 3.139364e-006,84.3959 2.6920432e-006,84.4017 0.090911202,84.4076 0.030297263,84.4134 0.090948388,84.4192 0.42428187,84.4251 0.39389271,84.4309 0.030272949,84.4367 0.12124343,84.4426 0.33336717,84.4484 0.48485824,84.4542 0.54560584,84.4601 1.2728822,84.4659 1.3938659,84.4717 0.78766394,84.4776 0.030184289,84.4834 4.8136906e-005,84.4892 0.090903565,84.4951 -2.6091569e-005,84.5009 0.030340657,84.5068 0.33339158,84.5126 0.4242312,84.5184 0.18175745,84.5243 -1.9980309e-005,84.5301 5.3475546e-006,84.5359 -1.4083065e-006,84.5418 2.8523357e-007,84.5476 2.6751707e-007,84.5535 -1.3554436e-006,84.5593 5.1546795e-006,84.5651 -1.926482e-005,84.5710 7.1910385e-005,84.5768 0.51525795,84.5827 0.63637257,84.5885 0.60608286,84.5943 0.66673768,84.6002 0.75745201,84.6060 0.21197094,84.6119 3.5466751e-006,84.6177 3.4798224e-005,84.6235 0.30312765,84.6294 0.484824,84.6352 0.21203142,84.6411 -1.6046364e-005,84.6469 4.2356551e-006,84.6527 -8.9495086e-007,84.6586 -6.5627444e-007,84.6644 3.5204303e-006,84.6703 -1.3426548e-005,84.6761 0.090997249,84.6820 0.66682762,84.6878 1.0302998,84.6936 0.69679749,84.6995 0.15148103,84.7053 0.27282813,84.7112 0.48488075,84.7170 0.63631284,84.7229 0.33324084,84.7287 -2.6706504e-005,84.7346 2.0243016e-005,84.7404 0.090970159,84.7462 0.30305547,84.7521 0.18174073,84.7579 -5.1566744e-006,84.7638 0.18191195,84.7696 0.30300009,84.7755 0.090834677,84.7813 -1.1826274e-005,84.7872 2.7599401e-005,84.7930 0.18187915,84.7989 0.39394227,84.8047 0.33328485,84.8106 0.090876877,84.8164 -6.1540832e-006,84.8223 5.6753784e-006,84.8281 0.030302715,84.8340 -4.4208396e-006,84.8398 1.7702093e-006,84.8456 -2.6598457e-006,84.8515 8.8697834e-006,84.8573 0.30307293,84.8632 0.72729129,84.8690 0.57572055,84.8749 0.18178934,84.8807 -2.8616685e-006,84.8866 8.5201162e-007,84.8924 -5.4617817e-007,84.8983 1.3327425e-006,84.9041 -4.7851572e-006,84.9100 1.7809307e-005,84.9159 0.18185291,84.9217 0.27276596,84.9276 0.30307963,84.9334 0.66667044,84.9393 0.81812119,84.9451 0.63630891,84.9510 0.27271023,84.9568 0.030299066,84.9627 0.090929627,84.9685 0.30307412,84.9744 0.42420438,84.9802 0.090915382,84.9861 0.39397812,84.9919 0.3333326,84.9978 0.42422041,85.0036 0.090857789,85.0095 0.03031118,85.0154 0.090910867,85.0212 0.030287791,85.0271 0.030342937,85.0329 0.33337125,85.0388 0.42426383,85.0446 0.60604525,85.0505 0.30296549,85.0563 0.03028732,85.0622 7.7770386e-007,85.0681 -8.1685926e-008,85.0739 -4.5106592e-007,85.0798 1.8861195e-006,85.0856 -7.0939818e-006,85.0915 2.6491949e-005,85.0973 0.24254343,85.1032 0.75763142,85.1091 0.66655827,85.1149 0.18173315,85.1208 -3.1697091e-006,85.1266 0.030309808,85.1325 0.090908527,85.1383 0.030298503,85.1442 -4.7383592e-006,85.1501 0.09098351,85.1559 0.63644069,85.1618 0.66661221,85.1676 0.27264965,85.1735 -1.984719e-005,85.1794 5.3236959e-006,85.1852 -1.4460112e-006,85.1911 4.599292e-007,85.1969 -3.936151e-007,85.2028 1.1145878e-006,85.2087 -4.0650521e-006,85.2145 1.5146829e-005,85.2204 0.18183422,85.2263 0.3333936,85.2321 0.60607016,85.2380 0.3030045,85.2438 0.39394456,85.2497 0.33330134,85.2556 0.18178667,85.2614 -1.7223385e-005,85.2673 4.0240066e-006,85.2732 1.1289378e-006,85.2790 -8.5408392e-006,85.2849 3.3037162e-005,85.2907 0.39400575,85.2966 0.6060251,85.3025 0.18177849,85.3083 0.30308867,85.3142 0.48490292,85.3201 0.51508385,85.3259 0.090838932,85.3318 1.2540915e-005,85.3377 -1.6904401e-005,85.3435 5.5080352e-005,85.3494 0.48499355,85.3553 0.84846008,85.3611 0.4241192,85.3670 0.090867385,85.3729 1.8607177e-005,85.3787 0.090940818,85.3846 0.090879276,85.3905 -2.8238495e-005,85.3963 2.7087668e-005,85.4022 1.2728825,85.4081 2.7274106,85.4139 2.8787653,85.4198 2.2423229,85.4257 1.3635095,85.4315 0.48478836,85.4374 -4.4577308e-007,85.4433 -4.4523836e-006,85.4492 1.8256913e-005,85.4550 0.18184365,85.4609 0.18179204,85.4668 0.12122954,85.4726 0.63641971,85.4785 0.78787047,85.4844 0.5757249,85.4902 0.39391342,85.4961 0.18180013,85.5020 -2.7765034e-006,85.5079 -3.6008024e-007,85.5137 4.2174247e-006,85.5196 0.090927146,85.5255 0.18181817,85.5313 0.090891108,85.5372 -4.4396702e-006,85.5431 1.1889171e-006,85.5490 -3.1564349e-007,85.5548 7.3561381e-008,85.5607 2.1427027e-008,85.5666 -1.5928946e-007,85.5725 6.1578197e-007,85.5783 -2.3040225e-006,85.5842 8.6009932e-006,85.5901 0.090921186,85.5960 0.090896286,85.6018 -5.108011e-006,85.6077 0.09094581,85.6136 0.33336222,85.6195 0.33330396,85.6253 0.090874642,85.6312 -3.5441954e-006,85.6371 9.4977406e-007,85.6430 -2.5461878e-007,85.6488 6.8625333e-008,85.6547 -1.9862421e-008,85.6606 1.0819382e-008,85.6665 -2.3415454e-008,85.6723 8.2848715e-008,85.6782 0.03031425,85.6841 0.090906002,85.6900 -1.0390134e-005,85.6959 2.7788476e-006,85.7017 -7.2442805e-007,85.7076 1.1863597e-007,85.7135 2.499678e-007,85.7194 -1.1186133e-006,85.7252 4.2248275e-006,85.7311 0.09094853,85.7370 0.33336711,85.7429 0.33329931,85.7488 0.090870835,85.7546 -8.7167746e-006,85.7605 0.48493287,85.7664 1.0607451,85.7723 1.2121465,85.7782 0.84839845,85.7841 0.60599887,85.7899 0.48483941,85.7958 0.45462668,85.8017 0.90914446,85.8076 0.75745124,85.8135 0.36355779,85.8193 0.33333364,85.8252 0.18179901,85.8311 1.0008779e-005,85.8370 0.090915188,85.8429 0.030287424,85.8488 -1.9494777e-007,85.8546 -2.4493966e-006,85.8605 0.091006741,85.8664 0.48497754,85.8723 0.75765866,85.8782 1.2121527,85.8841 1.2120064,85.8899 0.63618898,85.8958 0.030260017,85.9017 0.18190546,85.9076 0.60611188,85.9135 0.60598177,85.9194 0.1211452,85.9253 0.090924226,85.9311 0.18183057,85.9370 0.30303288,85.9429 0.18179546,85.9488 -8.5219463e-006,85.9547 2.4143289e-006,85.9606 -1.1347355e-006,85.9665 2.1245892e-006,85.9724 -7.364154e-006,85.9782 0.030341914,85.9841 0.48492771,85.9900 0.72725064,85.9959 0.33326402,86.0018 0.030268777,86.0077 0.030396804,86.0136 0.48500633,86.0195 0.72723365,86.0253 0.33320487,86.0312 0.090848677,86.0371 -1.2997203e-005,86.0430 3.3352278e-006,86.0489 -3.4262195e-007,86.0548 0.030318664,86.0607 0.090898432,86.0666 0.091006219,86.0725 0.818376,86.0784 1.4848868,86.0843 1.3028804,86.0901 0.4846909,86.0960 -3.9958981e-005,86.1019 3.7023598e-005,86.1078 0.45463863,86.1137 0.96973479,86.1196 0.72723502,86.1255 0.33330277,86.1314 0.2120751,86.1373 0.48482639,86.1432 0.54545438,86.1491 0.33331954,86.1550 0.18181439,86.1609 -5.8600403e-007,86.1668 0.090931371,86.1726 0.36367899,86.1785 0.57579255,86.1844 0.63633925,86.1903 0.27268511,86.1962 0.090886436,86.2021 -1.3588147e-005,86.2080 3.6412896e-006,86.2139 -9.7593147e-007,86.2198 2.6214698e-007,86.2257 -7.2579397e-008,86.2316 2.8150662e-008,86.2375 0.18182558,86.2434 0.3030304,86.2493 0.18181056,86.2552 7.8917674e-007,86.2611 -2.9638322e-006,86.2670 1.1067035e-005,86.2729 0.09095566,86.2788 0.18180367,86.2847 0.030255837,86.2906 2.0467322e-005,86.2965 0.18186253,86.3024 0.33333188,86.3083 0.18177953,86.3142 0.12121166,86.3201 0.18182188,86.3260 0.090902708,86.3319 0.090916127,86.3378 0.090896077,86.3437 -1.1699281e-005,86.3496 3.1385262e-006,86.3555 -8.5389746e-007,86.3614 2.7681921e-007,86.3673 -2.5332793e-007,86.3732 7.365316e-007,86.3791 0.090941131,86.3850 0.30303913,86.3909 0.18179283,86.3968 0.090898678,86.4027 -9.7838829e-006,86.4086 1.481769e-005,86.4145 0.18183541,86.4204 0.18180111,86.4263 -1.5773472e-005,86.4322 0.030321866,86.4381 0.30304688,86.4440 0.33332422,86.4499 0.18180165,86.4558 -6.3109746e-006,86.4617 1.9896277e-006,86.4676 -1.6471367e-006,86.4735 4.5991424e-006,86.4794 0.090941519,86.4853 0.30305618,86.4912 0.30300534,86.4971 0.09087202,86.5031 0.18196136,86.5090 0.87899292,86.5149 1.2727393,86.5208 1.0604202,86.5267 0.2422694,86.5326 0.18186297,86.5385 0.48485813,86.5444 0.33332938,86.5503 0.3939839,86.5562 0.42419136,86.5621 0.12115162,86.5680 0.030301886,86.5739 -6.6378202e-006,86.5798 2.2294416e-005,86.5858 0.60617298,86.5917 1.4242781,86.5976 0.93927205,86.6035 -5.5523629e-005,86.6094 0.090925239,86.6153 0.090900071,86.6212 0.030339403,86.6271 0.30304918,86.6330 0.18178459,86.6389 0.18185154,86.6448 0.54549927,86.6508 0.54540837,86.6567 0.18179202,86.6626 0.18191314,86.6685 0.57590222,86.6744 0.96962613,86.6803 0.42408335,86.6862 0.090882078,86.6921 -6.4090882e-006,86.6981 9.2903582e-007,86.7040 2.6937225e-006,86.7099 -1.1705001e-005,86.7158 4.4129825e-005,86.7217 0.54554373,86.7276 0.78785032,86.7335 0.33325377,86.7394 -2.5665286e-005,86.7454 3.2607604e-005,86.7513 0.33349377,86.7572 0.78795737,86.7631 0.66657859,86.7690 0.33323845,86.7749 0.18176648,86.7808 0.30304456,86.7868 0.57584256,86.7927 0.78792936,86.7986 0.57567501,86.8045 0.18173566,86.8104 -1.5712691e-005,86.8163 5.3454182e-006,86.8223 -5.668122e-006,86.8282 0.090968587,86.8341 0.48487023,86.8400 0.33331507,86.8459 0.424245,86.8518 0.33332059,86.8578 0.30301157,86.8637 0.090870559,86.8696 0.090967506,86.8755 0.33345947,86.8814 0.54544705,86.8874 0.33323723,86.8933 0.18177615,86.8992 0.09088552,86.9051 -8.6480577e-006,86.9110 1.3222673e-006,86.9169 3.3600099e-006,86.9229 0.090936534,86.9288 0.33339077,86.9347 0.57574946,86.9406 0.27266067,86.9466 -1.687549e-005,86.9525 5.1585212e-006,86.9584 -3.7574787e-006,86.9643 9.8717928e-006,86.9702 0.090897024,86.9762 3.8407761e-005,86.9821 0.57585943,86.9880 0.87880492,86.9939 0.69692504,86.9998 0.57571965,87.0058 0.39391524,87.0117 0.18178962,87.0176 0.030287189,87.0235 -7.9821448e-006,87.0295 3.0076706e-005,87.0354 0.18190388,87.0413 0.33333406,87.0472 0.18172961,87.0532 -2.0026757e-005,87.0591 0.36380273,87.0650 1.3031346,87.0709 1.2726848,87.0769 0.9394924,87.0828 1.1212306,87.0887 0.75738358,87.0946 0.18168761,87.1006 0.12119102,87.1065 0.21216118,87.1124 0.36369339,87.1183 0.33335891,87.1243 0.30296305,87.1302 0.33326128,87.1361 0.090983793,87.1420 0.75767827,87.1480 1.0909151,87.1539 0.81808281,87.1598 0.21207704,87.1658 0.48485905,87.1717 0.48482561,87.1776 0.3333225,87.1835 -8.558896e-007,87.1895 0.090935774,87.1954 0.2727626,87.2013 0.39393219,87.2073 0.18176797,87.2132 5.0064596e-006,87.2191 0.090958826,87.2251 0.181817,87.2310 0.090864025,87.2369 -2.1314403e-005,87.2428 1.3398716e-005,87.2488 0.090919085,87.2547 0.090897992,87.2606 -7.8833609e-006,87.2666 3.6960697e-007,87.2725 6.4061496e-006,87.2784 0.18186937,87.2844 0.48486635,87.2903 0.33328345,87.2962 0.090896674,87.3022 0.18184359,87.3081 0.303031,87.3140 0.18178999,87.3200 -1.2762922e-005,87.3259 3.3711608e-006,87.3318 -7.2069713e-007,87.3378 -4.8870186e-007,87.3437 0.030324716,87.3496 0.3031227,87.3556 0.60612321,87.3615 0.54544848,87.3674 0.48477241,87.3734 0.090821251,87.3793 -7.4219151e-006,87.3852 5.1060522e-007,87.3912 5.3805816e-006,87.3971 0.27279615,87.4031 0.81821996,87.4090 0.66659099,87.4149 0.1211889,87.4209 0.36369786,87.4268 0.66665345,87.4327 0.18176273,87.4387 -5.6391741e-006,87.4446 -5.0884723e-006,87.4506 2.5995752e-005,87.4565 0.30309081,87.4624 0.60610139,87.4684 0.66661584,87.4743 0.18174911,87.4802 -5.0846702e-006,87.4862 1.2154007e-005,87.4921 0.2728129,87.4981 0.93943512,87.5040 0.78780353,87.5099 0.27266812,87.5159 7.2087414e-006,87.5218 0.1818738,87.5278 0.54552662,87.5337 0.75754386,87.5396 0.33327338,87.5456 0.27274749,87.5515 0.30302316,87.5575 0.27269995,87.5634 0.36368772,87.5694 0.78791803,87.5753 0.63632923,87.5812 0.51513422,87.5872 0.42422816,87.5931 0.27269632,87.5991 0.18185559,87.6050 0.63644993,87.6110 0.7878198,87.6169 0.18172954,87.6228 -5.8069912e-007,87.6288 1.9804492e-007,87.6347 -2.1144855e-007,87.6407 6.4778766e-007,87.6466 -2.3798859e-006,87.6526 8.8724546e-006,87.6585 0.18186243,87.6645 0.63644707,87.6704 1.0302732,87.6763 0.48476914,87.6823 0.27277458,87.6882 0.63641953,87.6942 0.69693118,87.7001 0.33331576,87.7061 0.4848924,87.7120 0.48486999,87.7180 0.42425132,87.7239 0.30293453,87.7299 -5.8337788e-005,87.7358 0.090948574,87.7418 0.18182778,87.7477 0.18179359,87.7537 -2.0406191e-005,87.7596 -2.9417226e-006,87.7656 0.030371951,87.7715 0.39399901,87.7775 0.39392745,87.7834 0.39392814,87.7893 0.33331746,87.7953 0.36362889,87.8012 0.33330622,87.8072 0.18178627,87.8131 0.030284088,87.8191 4.8543866e-006,87.8251 0.03030256,87.8310 -2.9765747e-006,87.8370 -5.0988859e-007,87.8429 5.0168069e-006,87.8489 0.18182854,87.8548 0.30305108,87.8608 0.39399245,87.8667 0.72737026,87.8727 1.1515524,87.8786 0.96962154,87.8846 0.5757041,87.8905 0.42420626,87.8965 0.18177971,87.9024 0.090948388,87.9084 0.33337137,87.9143 0.33330819,87.9203 0.18176897,87.9262 0.090887807,87.9322 0.090911835,87.9382 -6.0308375e-006,87.9441 5.0363424e-006,87.9501 0.030294366,87.9560 0.18196496,87.9620 1.0606868,87.9679 0.757442,87.9739 0.24234734,87.9798 -1.1853219e-005,87.9858 0.091017455,87.9918 0.66675538,87.9977 0.66659606,88.0037 0.27266651,88.0096 0.42428988,88.0156 0.75762701,88.0215 1.0303036,88.0275 1.1817573,88.0335 0.84848708,88.0394 1.0607032,88.0454 1.2727515,88.0513 1.0604972,88.0573 0.30293134,88.0632 0.090904728,88.0692 0.090913519,88.0752 0.18183993,88.0811 0.33334306,88.0871 0.33333868,88.0930 0.2728084,88.0990 0.48488426,88.1050 0.60595423,88.1109 0.54539537,88.1169 0.33332559,88.1228 0.090931632,88.1288 0.33339262,88.1348 0.48484471,88.1407 0.30297422,88.1467 -2.8050807e-005,88.1526 8.2413662e-006,88.1586 -4.912702e-006,88.1646 1.1409711e-005,88.1705 0.30311885,88.1765 0.84852427,88.1825 0.63628417,88.1884 0.18176554,88.1944 -6.0031007e-006,88.2003 2.8243153e-006,88.2063 -5.2941004e-006,88.2123 1.8353403e-005,88.2182 0.090958655,88.2242 0.18180545,88.2302 0.090888746,88.2361 0.090895377,88.2421 -2.0918174e-005,88.2481 1.3490567e-006,88.2540 1.5525031e-005,88.2600 0.090941727,88.2660 0.30305347,88.2719 0.7273646,88.2779 0.96971279,88.2839 0.51505494,88.2898 0.18176532,88.2958 0.090901256,88.3018 0.30310172,88.3077 0.84855145,88.3137 0.8180933,88.3197 0.090831123,88.3256 1.1791434e-005,88.3316 -4.3020427e-006,88.3376 5.4162006e-006,88.3435 0.090930514,88.3495 0.18182319,88.3555 0.090886131,88.3614 -9.2619412e-006,88.3674 2.6936461e-006,88.3734 -1.5119884e-006,88.3793 3.3543636e-006,88.3853 -1.1906342e-005,88.3913 4.4274486e-005,88.3973 0.3334071,88.4032 0.57574898,88.4092 0.6363408,88.4152 0.42420644,88.4211 0.090870082,88.4271 -2.8662362e-006,88.4331 7.6638179e-007,88.4390 -1.9906568e-007,88.4450 2.9818739e-008,88.4510 7.9814264e-008,88.4570 -3.4910781e-007,88.4629 1.3167214e-006,88.4689 -4.9181635e-006,88.4749 1.8357374e-005,88.4809 0.21217792,88.4868 0.39391553,88.4928 0.18182424,88.4988 0.30315593,88.5047 0.72734207,88.5107 0.78778774,88.5167 0.27258915,88.5227 -1.5605083e-005,88.5286 0.090966061,88.5346 0.36367083,88.5406 0.42422608,88.5466 0.30297649,88.5525 0.030279074,88.5585 0.090952829,88.5645 0.33336478,88.5705 0.3029846,88.5764 0.060589351,88.5824 0.18184352,88.5884 0.1817953,88.5944 0.03028838,88.6004 0.030304901,88.6063 -4.5669804e-006,88.6123 0.18193521,88.6183 0.78800642,88.6243 0.81806862,88.6302 0.18172728,88.6362 0.18188131,88.6422 0.33337346,88.6482 0.33327246,88.6542 0.090831257,88.6601 -4.9402806e-006,88.6661 1.329202e-006,88.6721 -3.7614228e-007,88.6781 1.7527013e-007,88.6840 -3.2493381e-007,88.6900 1.1245451e-006,88.6960 -4.1735721e-006,88.7020 1.557096e-005,88.7080 0.18185274,88.7140 0.33335182,88.7199 0.33330435,88.7259 0.09087681,88.7319 0.090952352,88.7379 0.30303329,88.7439 0.18181914,88.7498 0.39402646,88.7558 0.84854388,88.7618 0.99993479,88.7678 0.48477682,88.7738 0.30302423,88.7798 0.18177561,88.7857 -3.7904895e-006,88.7917 0.18185879,88.7977 0.33334702,88.8037 0.3030028,88.8097 0.090875596,88.8157 8.5626084e-007,88.8216 -1.2559695e-005,88.8276 4.9386621e-005,88.8336 0.33347487,88.8396 0.727283,88.8456 0.42409804,88.8516 -5.8751222e-005,88.8575 1.4447272e-005,88.8635 9.671744e-007,88.8695 0.090940624,88.8755 0.3030656,88.8815 0.36371243,88.8875 0.54555035,88.8935 0.72727108,88.8995 0.48469219,88.9054 0.030202946,88.9114 2.5862839e-005,88.9174 0.090932257,88.9234 0.18180957,88.9294 0.030277265,88.9354 1.7835797e-006,88.9414 -5.3645368e-007,88.9474 3.6211534e-007,88.9533 -9.1203958e-007,88.9593 3.2862897e-006,88.9653 0.09093456,88.9713 0.48496097,88.9773 0.87889504,88.9833 0.78778112,88.9893 0.18168163,88.9953 -1.703104e-005,89.0013 4.5627221e-006,89.0073 -1.2185137e-006,89.0132 3.1097568e-007,89.0192 -2.528836e-008,89.0252 -2.0986604e-007,89.0312 8.6482737e-007,89.0372 -3.2497001e-006,89.0432 1.2134919e-005,89.0492 0.18184707,89.0552 0.3030324,89.0612 0.18177457,89.0672 0.27287531,89.0732 2.1823287,89.0792 5.6065106,89.0851 7.2728319,89.0911 6.4239302,89.0971 3.3329222,89.1031 1.393801,89.1091 0.8482843,89.1151 0.12105382,89.1211 1.56523e-005,89.1271 -1.0193092e-005,89.1331 2.5120873e-005,89.1391 0.18184179,89.1451 0.27273801,89.1511 0.57576638,89.1571 0.48480409,89.1631 0.090905279,89.1691 0.2121865,89.1751 0.51519954,89.1811 0.51507854,89.1871 0.030236579,89.1931 1.6994994e-005,89.1991 0.030302733,89.2051 0.18187912,89.2111 0.66683763,89.2170 1.1212798,89.2230 0.90890688,89.2290 0.090782031,89.2350 6.6351854e-006,89.2410 6.6403209e-006,89.2470 0.09093225,89.2530 0.36375931,89.2590 0.87884247,89.2650 0.57564551,89.2710 0.3333768,89.2770 1.1213201,89.2830 1.1513903,89.2890 0.1816912,89.2950 6.2026188e-006,89.3010 -1.5381848e-006,89.3070 -5.0404417e-008,89.3130 1.7400785e-006,89.3190 -6.910484e-006,89.3250 2.5903899e-005,89.3310 0.090909064,89.3370 -2.5884452e-005,89.3430 6.9334255e-006,89.3490 -1.8472282e-006,89.3551 4.5494417e-007,89.3611 2.7608925e-008,89.3671 -5.6546543e-007,89.3731 2.2344389e-006,89.3791 0.090938494,89.3851 0.18185453,89.3911 0.1818108,89.3971 0.090864405,89.4031 -1.9166606e-005,89.4091 2.9767143e-006,89.4151 7.2619696e-006,89.4211 0.030300826,89.4271 1.5412121e-006,89.4331 0.27287975,89.4391 1.0305043,89.4451 1.3332181,89.4511 0.5149799,89.4571 0.39393383,89.4631 0.36363062,89.4691 0.33334622,89.4751 0.30298957,89.4811 0.030265739,89.4872 2.7079041e-006,89.4932 7.2320827e-006,89.4992 0.090912811,89.5052 0.030292707,89.5112 2.2307497e-006,89.5172 0.090934068,89.5232 0.33337691,89.5292 0.60604376,89.5352 0.30298615,89.5412 0.090901338,89.5472 -2.3466609e-006,89.5532 6.5205353e-007,89.5592 -2.6137772e-007,89.5653 3.9343576e-007,89.5713 -1.3124534e-006,89.5773 0.090913944,89.5833 0.30304241,89.5893 0.39399114,89.5953 0.36368576,89.6013 0.33327782,89.6073 0.090857804,89.6133 0.090906434,89.6194 0.18188356,89.6254 0.66702265,89.6314 1.8486394,89.6374 1.332954,89.6434 0.18160036,89.6494 4.6120122e-006,89.6554 5.7110075e-005,89.6614 0.63646686,89.6674 0.75751013,89.6735 0.18173443,89.6795 -3.8819835e-006,89.6855 0.030314676,89.6915 0.18181603,89.6975 0.18183371,89.7035 0.48487622,89.7095 0.54543966,89.7156 0.30300188,89.7216 -7.4818777e-006,89.7276 -9.6934582e-006,89.7336 4.6260226e-005,89.7396 0.51527029,89.7456 1.1516211,89.7516 1.6060643,89.7577 1.1816634,89.7637 0.3029314,89.7697 0.090904325,89.7757 -8.7016851e-006,89.7817 4.9396698e-007,89.7877 6.7271112e-006,89.7938 0.030312803,89.7998 0.030294375,89.8058 -1.2313845e-005,89.8118 0.091019519,89.8178 0.54561394,89.8239 0.72720748,89.8299 0.30286363,89.8359 -4.0716855e-005,89.8419 8.9902032e-006,89.8479 4.7598478e-006,89.8539 0.090999819,89.8600 0.4849219,89.8660 0.48478618,89.8720 0.18175854,89.8780 0.30306101,89.8840 0.5454917,89.8901 0.54541045,89.8961 0.1817555,89.9021 -1.1120192e-005,89.9081 3.0898505e-006,89.9141 -1.2383831e-006,89.9202 1.8635798e-006,89.9262 0.090970494,89.9322 0.30303028,89.9382 0.090847664,89.9443 -1.7199487e-006,89.9503 7.0764349e-007,89.9563 -1.1105742e-006,89.9623 3.7349073e-006,89.9683 0.090930723,89.9744 0.36373511,89.9804 1.0304021,89.9864 1.2120721,89.9924 0.72717845,89.9985 0.3939307,90.0045 0.48487711,90.0105 0.57572722,90.0165 0.45455146,90.0226 0.81827861,90.0286 1.1212181,90.0346 0.78783071,90.0406 0.69697994,90.0467 0.78791046,90.0527 0.7575112,90.0587 0.18173121,90.0647 0.030292321,90.0708 -2.0012618e-005,90.0768 0.2123002,90.0828 1.7275606,90.0888 2.8787968,90.0949 2.4846103,90.1009 1.2120501,90.1069 1.0908852,90.1130 0.60596812,90.1190 0.66670007,90.1250 0.45458728,90.1310 0.30298933,90.1371 0.090840466,90.1431 -5.6813888e-006,90.1491 1.5922215e-006,90.1552 -6.8708022e-007,90.1612 1.1560629e-006,90.1672 -3.9374422e-006,90.1732 1.4594832e-005,90.1793 0.30310276,90.1853 0.72729182,90.1913 0.4847818,90.1974 0.09087234,90.2034 4.65518e-006,90.2094 0.090927243,90.2155 0.18181807,90.2215 0.090891354,90.2275 -6.0898997e-006,90.2335 2.9147118e-006,90.2396 -5.568902e-006,90.2456 1.936228e-005,90.2516 0.090956256,90.2577 0.18181643,90.2637 0.18178557,90.2697 0.30302447,90.2758 0.30302784,90.2818 0.030287756,90.2878 -4.655551e-006,90.2939 0.18184517,90.2999 0.48487386,90.3059 0.48481843,90.3120 0.090882935,90.3180 6.0437351e-006,90.3240 0.030327378,90.3301 0.09090285,90.3361 0.090932526,90.3422 0.30304909,90.3482 0.18177992,90.3542 0.090892822,90.3603 -9.8001492e-006,90.3663 2.6261657e-006,90.3723 -7.0375216e-007,90.3784 1.8863933e-007,90.3844 -5.075054e-008,90.3904 1.4348299e-008,90.3965 -6.6389716e-009,90.4025 1.2207405e-008,90.4086 -4.2193623e-008,90.4146 1.5657915e-007,90.4206 -5.8416816e-007,90.4267 2.1802625e-006,90.4327 -8.1375138e-006,90.4387 3.037215e-005,90.4448 0.48493096,90.4508 0.96970254,90.4569 0.63628107,90.4629 0.12118982,90.4689 0.18192162,90.4750 0.81829029,90.4810 1.0302329,90.4871 0.36350766,90.4931 0.030278269,90.4991 9.407976e-006,90.5052 0.030301895,90.5112 -4.8781376e-006,90.5173 1.3072367e-006,90.5233 -3.5043135e-007,90.5294 9.4387538e-008,90.5354 -2.7091756e-008,90.5414 1.3972795e-008,90.5475 -2.8799564e-008,90.5535 1.0123272e-007,90.5596 -3.7616033e-007,90.5656 1.4035176e-006,90.5716 -5.2383143e-006,90.5777 0.090977699,90.5837 0.7273857,90.5898 1.0606028,90.5958 0.72717261,90.6019 0.18175209,90.6079 0.18189983,90.6140 0.84858215,90.6200 0.84841162,90.6260 0.36358994,90.6321 0.48500159,90.6381 0.87881219,90.6442 0.51498264,90.6502 0.090832829,90.6563 1.1754255e-006,90.6623 -3.6703286e-006,90.6684 1.3506916e-005,90.6744 0.090909086,90.6805 -1.3485775e-005,90.6865 3.6175434e-006,90.6926 -9.8335477e-007,90.6986 3.1560057e-007,90.7046 -2.7898881e-007,90.7107 8.0039496e-007,90.7167 -2.9228115e-006,90.7228 1.0891701e-005,90.7288 0.090987802,90.7349 0.42430428,90.7409 0.3938441,90.7470 -6.8257723e-005,90.7530 1.8288767e-005,90.7591 -4.8920679e-006,90.7651 1.2780847e-006,90.7712 -2.1988077e-007,90.7772 -3.9870099e-007,90.7833 1.8148547e-006,90.7893 -6.8612553e-006,90.7954 2.5632165e-005,90.8014 0.18187302,90.8075 0.33335215,90.8135 0.30296886,90.8196 -3.7140861e-005,90.8256 0.090958029,90.8317 0.30306029,90.8377 0.30299181,90.8438 0.090902627,90.8498 0.18184449,90.8559 0.30309272,90.8620 0.69706833,90.8680 0.75751632,90.8741 0.48479214,90.8801 0.30304986,90.8862 0.48488131,90.8922 0.93941122,90.8983 0.81813782,90.9043 0.51507568,90.9104 0.21208492,90.9164 0.3333523,90.9225 0.30300975,90.9285 0.030287949,90.9346 2.7364783e-006,90.9407 -1.4009556e-006,90.9467 2.8673558e-006,90.9528 -1.0069186e-005,90.9588 0.091036722,90.9649 0.54553181,90.9709 0.42413595,90.9770 0.21210241,90.9830 0.30311391,90.9891 0.57584393,90.9952 0.81818867,91.0012 0.66653425,91.0073 0.21204551,91.0133 0.36367914,91.0194 0.39390308,91.0255 0.090864114,91.0315 0.18182348,91.0376 0.30303162,91.0436 0.090890817,91.0497 4.1198979e-005,91.0557 0.18178678,91.0618 2.8505614,91.0679 18.761271,91.0739 32.182941,91.0800 29.088045,91.0860 11.542383,91.0921 2.9083583,91.0982 1.1211948,91.1042 1.2423413,91.1103 0.18168971,91.1163 0.090923235,91.1224 -2.2021011e-005,91.1285 5.8988976e-006,91.1345 -1.5728809e-006,91.1406 3.9216681e-007,91.1467 4.3448276e-009,91.1527 -4.0961282e-007,91.1588 1.634242e-006,91.1648 0.090948582,91.1709 0.30304521,91.1770 0.18177205,91.1830 -4.96959e-006,91.1891 0.090929449,91.1952 0.090885639,91.2012 2.0364219e-005,91.2073 0.48494777,91.2134 0.939408,91.2194 0.60600519,91.2255 0.30298927,91.2315 0.090875469,91.2376 -6.9845414e-006,91.2437 4.6127752e-006,91.2497 -1.1466932e-005,91.2558 4.1258005e-005,91.2619 0.45461923,91.2679 0.84853792,91.2740 1.0606076,91.2801 0.78785044,91.2861 0.63634485,91.2922 0.39386347,91.2983 0.030260196,91.3043 6.3870602e-006,91.3104 -2.1354003e-006,91.3165 2.1541887e-006,91.3225 0.090945862,91.3286 0.30304399,91.3347 0.18177734,91.3408 -1.3256128e-005,91.3468 -1.2927309e-007,91.3529 1.3775474e-005,91.3590 0.090966597,91.3650 0.30314398,91.3711 0.63637125,91.3772 0.48476002,91.3832 0.72721809,91.3893 0.57573193,91.3954 0.27271792,91.4015 -1.72861e-005,91.4075 1.387839e-005,91.4136 0.090927891,91.4197 0.39398187,91.4257 0.72728026,91.4318 0.51509976,91.4379 0.090908356,91.4440 0.18182547,91.4500 0.12118808,91.4561 0.090932392,91.4622 0.30308631,91.4682 0.48485067,91.4743 0.30296543,91.4804 -3.1684376e-005,91.4865 8.9001142e-006,91.4925 -3.9137772e-006,91.4986 6.7548176e-006,91.5047 0.3030377,91.5108 0.30302435,91.5168 0.090894952,91.5229 3.1988431e-005,91.5290 0.30309936,91.5351 0.48482943,91.5411 0.18175387,91.5472 -1.2878986e-005,91.5533 4.3386103e-006,91.5594 -4.474754e-006,91.5654 1.3561173e-005,91.5715 0.090908647,91.5776 -1.1773461e-005,91.5837 0.090957947,91.5897 0.48492581,91.5958 0.8182196,91.6019 0.75751984,91.6080 0.27263251,91.6141 1.4457625e-006,91.6201 0.090922579,91.6262 0.030277736,91.6323 -2.856289e-006,91.6384 0.030339772,91.6444 0.18186258,91.6505 0.18176214,91.6566 -8.6570863e-006,91.6627 0.33341232,91.6688 0.5757556,91.6748 0.3332648,91.6809 -2.909192e-005,91.6870 5.7005136e-006,91.6931 6.2928016e-006,91.6992 0.090953924,91.7052 0.27273875,91.7113 0.27271199,91.7174 0.39397228,91.7235 0.5454461,91.7296 0.33330777,91.7356 0.3939729,91.7417 0.81819111,91.7478 0.90909994,91.7539 0.84849399,91.7600 0.57570088,91.7661 0.12116438,91.7721 -2.2663401e-006,91.7782 -3.9516704e-006,91.7843 1.8074708e-005,91.7904 0.18186542,91.7965 0.33333534,91.8026 0.18176292,91.8086 1.0061858e-005,91.8147 0.30307177,91.8208 0.33331618,91.8269 0.1817898,91.8330 0.09093152,91.8391 0.30304757,91.8452 0.18177611,91.8512 -1.3990338e-005,91.8573 -1.9963954e-006,91.8634 2.1978905e-005,91.8695 0.090943262,91.8756 0.18186757,91.8817 0.48486477,91.8878 0.66668159,91.8938 0.69692135,91.8999 0.21209414,91.9060 0.57585114,91.9121 0.90912002,91.9182 0.81808531,91.9243 0.1211229,91.9304 6.8829972e-006,91.9365 -9.1558405e-007,91.9425 -3.2214975e-006,91.9486 1.3802795e-005,91.9547 0.27277493,91.9608 0.6364283,91.9669 0.78783542,91.9730 0.18174021,91.9791 0.090918235,91.9852 0.18181778,91.9913 0.090901479,91.9974 -1.0218166e-005,92.0034 3.1771513e-005,92.0095 0.39407474,92.0156 0.96979153,92.0217 0.84837985,92.0278 0.1816842,92.0339 -1.9912724e-005,92.0400 5.4706979e-006,92.0461 -1.9685831e-006,92.0522 2.4033809e-006,92.0583 -7.6454116e-006,92.0644 2.8180404e-005,92.0705 0.6669206,92.0765 2.333575,92.0826 2.4846997,92.0887 1.0603237,92.0948 0.090809785,92.1009 3.0446572e-005,92.1070 0.18185425,92.1131 0.33335117,92.1192 0.33330518,92.1253 0.090864584,92.1314 1.4958965e-005,92.1375 0.18184975,92.1436 0.27272961,92.1497 0.18177113,92.1558 4.2180542e-005,92.1619 0.51525915,92.1680 0.75756902,92.1741 0.48474512,92.1802 -4.5711178e-005,92.1863 0.090930618,92.1924 0.090904549,92.1985 0.090905741,92.2046 0.090927042,92.2106 0.3333832,92.2167 0.57574713,92.2228 0.3635838,92.2289 0.090894327,92.2350 1.6699304e-006,92.2411 4.0875938e-007,92.2472 -3.3053793e-006,92.2533 1.2813784e-005,92.2594 0.090900779,92.2655 0.090988152,92.2716 0.72737181,92.2777 0.75750774,92.2838 0.3029466,92.2899 0.030277194,92.2960 -3.0955589e-006,92.3021 5.6379321e-007,92.3082 0.09092667,92.3143 0.33334672,92.3204 0.33332974,92.3265 0.181805,92.3326 0.090934493,92.3387 0.3939766,92.3448 0.48485652,92.3509 0.54548317,92.3570 0.63638151,92.3632 0.66668081,92.3693 0.78789842,92.3754 1.0302644,92.3815 0.78779602,92.3876 0.36359453,92.3937 0.090906367,92.3998 2.4572644e-006,92.4059 -7.103054e-006,92.4120 2.5956902e-005,92.4181 0.18187331,92.4242 0.3333531,92.4303 0.39391065,92.4364 0.30300179,92.4425 0.18178338,92.4486 2.5297004e-005,92.4547 0.18188119,92.4608 0.33339623,92.4669 0.4847725,92.4730 -9.9661542e-005,92.4791 2.7285723e-005,92.4852 -9.4738953e-006,92.4914 1.0608484e-005,92.4975 0.090929583,92.5036 0.1818312,92.5097 0.18179774,92.5158 0.030284399,92.5219 -1.0614563e-005,92.5280 4.2851007e-005,92.5341 0.33338252,92.5402 0.33330372,92.5463 0.18179365,92.5524 0.18181418,92.5585 0.30308339,92.5646 0.36363244,92.5708 0.090841576,92.5769 -8.2738688e-006,92.5830 2.257128e-006,92.5891 -7.5401846e-007,92.5952 7.5882292e-007,92.6013 -2.281399e-006,92.6074 8.3674022e-006,92.6135 0.090927497,92.6196 0.18182421,92.6258 0.18180171,92.6319 0.03028805,92.6380 7.2271189e-007,92.6441 -1.1443371e-006,92.6502 3.8548956e-006,92.6563 -1.4276325e-005,92.6624 0.18192793,92.6685 0.78797626,92.6746 0.63627315,92.6808 0.27263948,92.6869 0.030290674,92.6930 0.090912588,92.6991 -1.3632537e-005,92.7052 0.090967722,92.7113 1.0305542,92.7174 2.6365466,92.7236 2.514941,92.7297 0.78762889,92.7358 -3.4145622e-005,92.7419 7.0264618e-006,92.7480 6.0430893e-006,92.7541 0.090936646,92.7602 0.1818181,92.7664 0.090881892,92.7725 -7.2586649e-006,92.7786 -2.4948251e-006,92.7847 1.7239987e-005,92.7908 0.18186642,92.7969 0.30302629,92.8031 0.18178602,92.8092 0.39397863,92.8153 0.87888277,92.8214 1.1514834,92.8275 0.42413059,92.8337 -2.030512e-005,92.8398 3.042566e-006,92.8459 8.1372018e-006,92.8520 0.090909511,92.8581 -9.8202981e-006,92.8642 2.8573236e-006,92.8704 -1.60832e-006,92.8765 3.5760149e-006,92.8826 -1.2696654e-005,92.8887 4.7214213e-005,92.8948 0.18184665,92.9010 0.18186167,92.9071 0.3939794,92.9132 0.39389575,92.9193 0.57575876,92.9254 0.63635314,92.9316 0.5151583,92.9377 0.54545212,92.9438 0.33326036,92.9499 -3.5039775e-005,92.9561 9.3198259e-006,92.9622 -2.2368249e-006,92.9683 -3.7332421e-007,92.9744 3.7306149e-006,92.9805 0.4849031,92.9867 1.4546469,92.9928 1.8484573,92.9989 0.81807828,93.0050 0.12120968,93.0112 0.18182606,93.0173 0.090875506,93.0234 2.0633574e-005,93.0295 0.30308878,93.0357 0.5758791,93.0418 1.1516261,93.0479 1.1817731,93.0540 0.96959847,93.0602 0.72720039,93.0663 0.69720656,93.0724 2.4852688,93.0785 5.2734318,93.0847 10.152521,93.0908 13.636525,93.0969 10.3624,93.1030 3.726269,93.1092 1.8181949,93.1153 2.1211841,93.1214 1.3027586,93.1276 0.090844817,93.1337 0.63653845,93.1398 1.2424423,93.1459 0.84835041,93.1521 0.18173358,93.1582 -1.3783614e-005,93.1643 0.030359775,93.1705 0.30309895,93.1766 0.33328381,93.1827 0.12117383,93.1888 0.18185432,93.1950 0.39393345,93.2011 0.33328936,93.2072 0.090901129,93.2134 0.12122305,93.2195 0.090898626,93.2256 -1.0583693e-005,93.2318 3.0519695e-006,93.2379 -1.6234485e-006,93.2440 3.4418579e-006,93.2502 0.09095455,93.2563 0.3030296,93.2624 0.090866432,93.2686 -1.3149721e-005,93.2747 3.7695172e-005,93.2808 0.36372262,93.2870 0.60604709,93.2931 0.302959,93.2992 0.090897635,93.3054 0.0909006,93.3115 -1.35103e-005,93.3176 3.6205504e-006,93.3238 -9.7086979e-007,93.3299 2.6265263e-007,93.3360 -7.9667593e-008,93.3422 5.6000776e-008,93.3483 -1.443408e-007,93.3544 5.2140069e-007,93.3606 -1.9414101e-006,93.3667 0.030310273,93.3728 0.30303413,93.3790 0.27275622,93.3851 0.30304456,93.3912 0.18177587,93.3974 -9.65463e-006,93.4035 0.090938725,93.4097 0.18181065,93.4158 0.030279376,93.4219 7.8244403e-007,93.4281 8.785031e-007,93.4342 -4.2968732e-006,93.4403 1.6310256e-005,93.4465 0.18183711,93.4526 0.30308154,93.4588 0.4849517,93.4649 0.54544759,93.4710 0.33320844,93.4772 0.12118487,93.4833 0.30305004,93.4895 0.18177964,93.4956 -8.9047189e-006,93.5017 0.090953223,93.5079 0.30302408,93.5140 0.090889752,93.5202 0.18185307,93.5263 0.36362034,93.5324 0.2726928,93.5386 0.18184908,93.5447 0.63635647,93.5509 -3.3091605e-005,93.5570 8.6224345e-006,93.5631 -1.3955286e-006,93.5693 -3.0412773e-006,93.5754 1.3561868e-005,93.5816 0.33336702,93.5877 0.5454523,93.5939 0.30299994,93.6000 0.030286361,93.6061 1.7801898e-005,93.6123 0.090907954,93.6184 0.090946965,93.6246 0.45459852,93.6307 0.48483971,93.6369 0.39388394,93.6430 0.18183474,93.6492 0.48492408,93.6553 0.63630545,93.6614 0.42420939,93.6676 0.48488444,93.6737 0.48490554,93.6799 0.4848018,93.6860 0.090818428,93.6922 6.7749734e-006,93.6983 -5.4239085e-006,93.7045 1.4921331e-005,93.7106 0.18183343,93.7168 0.18181182,93.7229 0.06059242,93.7291 -8.5921693e-006,93.7352 2.3196837e-006,93.7414 -6.8591788e-007,93.7475 4.2383186e-007,93.7536 -1.0094362e-006,93.7598 3.6141755e-006,93.7659 0.090946831,93.7721 0.30304244,93.7782 0.18178172,93.7844 0.030286977,93.7905 -4.2465959e-007,93.7967 6.8973816e-007,93.8028 -2.3344505e-006,93.8090 8.6487144e-006,93.8151 0.18186459,93.8213 0.57579327,93.8274 0.72726262,93.8336 0.54540336,93.8397 0.090882622,93.8459 0.090935595,93.8521 0.18181708,93.8582 0.09088701,93.8644 -5.8765208e-006,93.8705 1.7563254e-006,93.8767 -1.1483938e-006,93.8828 2.8373383e-006,93.8890 -1.0201701e-005,93.8951 0.091004863,93.9013 0.81834018,93.9074 1.2424432,93.9136 1.0605286,93.9197 0.69689953,93.9259 0.48482084,93.9320 0.69706482,93.9382 1.5151926,93.9443 1.2423537,93.9505 0.93937665,93.9567 0.72722429,93.9628 0.33326131,93.9690 0.030291978,93.9751 0.090909593,93.9813 -4.3053501e-006,93.9874 0.09092205,93.9936 0.030273892,93.9997 6.7367248e-005,94.0059 0.57590079,94.0121 0.93939596,94.0182 0.63626313,94.0244 0.18172926,94.0305 3.487507e-006,94.0367 0.090945132,94.0428 0.090875417,94.0490 0.090910532,94.0552 0.39396903,94.0613 0.54568243,94.0675 1.5759434,94.0736 2.6975899,94.0798 7.9101443,94.0860 11.697282,94.0921 10.817526,94.0983 5.4532976,94.1044 0.54487807,94.1106 0.090972006,94.1168 0.090893336,94.1229 0.090904228,94.1291 -1.1147047e-005,94.1352 3.1159657e-006,94.1414 -1.3160115e-006,94.1476 2.1480009e-006,94.1537 -7.2764801e-006,94.1599 2.6959955e-005,94.1660 0.3030633,94.1722 0.30300486,94.1784 0.090883002,94.1845 -3.7735974e-006,94.1907 2.4069943e-006,94.1969 -5.8545479e-006,94.2030 2.101272e-005,94.2092 0.21213268,94.2153 0.090880945,94.2215 1.1428321e-005,94.2277 0.18183817,94.2338 0.18180315,94.2400 0.030280143,94.2462 3.0255573e-005,94.2523 0.36369866,94.2585 0.48483181,94.2647 0.18176195,94.2708 -2.1106223e-005,94.2770 0.18185346,94.2832 0.66671437,94.2893 0.75756508,94.2955 0.48486167,94.3017 0.4849357,94.3078 0.75757253,94.3140 0.48477435,94.3202 0.39389294,94.3263 0.18178284,94.3325 -1.0228543e-005,94.3387 1.9251893e-005,94.3448 0.2121983,94.3510 0.60610664,94.3572 0.666614,94.3633 0.42426297,94.3695 0.60616809,94.3757 0.81814718,94.3818 0.36349538,94.3880 -4.7212012e-005,94.3942 1.2362313e-005,94.4003 -2.2335594e-006,94.4065 -3.4293671e-006,94.4127 1.5952513e-005,94.4189 0.48485774,94.4250 0.090880334,94.4312 0.090969712,94.4374 0.39403874,94.4435 0.63635814,94.4497 0.57569724,94.4559 0.302975,94.4621 0.090912759,94.4682 0.090896308,94.4744 -2.9417639e-005,94.4806 8.779657e-006,94.4867 -5.6990571e-006,94.4929 1.4017014e-005,94.4991 0.12129565,94.5053 0.51519215,94.5114 0.42416185,94.5176 0.090845764,94.5238 3.43707e-005,94.5300 0.18193631,94.5361 0.60610312,94.5423 0.72731638,94.5485 1.5455853,94.5547 2.0303099,94.5608 1.6664715,94.5670 0.45439103,94.5732 0.090910472,94.5794 0.09089414,94.5855 8.2763927e-006,94.5917 0.30303183,94.5979 0.33338869,94.6041 0.45468563,94.6102 0.60604739,94.6164 0.33321467,94.6226 0.090838633,94.6288 0.060655024,94.6349 0.33341196,94.6411 0.39386806,94.6473 0.090833656,94.6535 3.0668823e-005,94.6596 0.18184802,94.6658 0.30306619,94.6720 0.48485583,94.6782 0.39398849,94.6844 0.60611254,94.6905 0.51507396,94.6967 0.30296266,94.7029 0.090874143,94.7091 -1.6454789e-005,94.7153 4.0254686e-006,94.7214 3.5428627e-007,94.7276 -5.4433849e-006,94.7338 2.1420978e-005,94.7400 0.27278143,94.7462 0.51516747,94.7523 0.39389649,94.7585 0.090870172,94.7647 0.030311873,94.7709 0.090911336,94.7771 0.030288519,94.7833 -2.2544764e-006,94.7894 4.0211816e-007,94.7956 6.4624049e-007,94.8018 -2.9873568e-006,94.8080 1.1304064e-005,94.8142 0.090988867,94.8203 0.63644701,94.8265 0.87873977,94.8327 0.39383614,94.8389 -2.6444661e-005,94.8451 7.3360861e-006,94.8513 -2.8977613e-006,94.8575 4.2547081e-006,94.8636 0.090945169,94.8698 0.33336449,94.8760 0.33330214,94.8822 0.090873167,94.8884 -4.8285451e-006,94.8946 5.0504113e-006,94.9007 0.12125089,94.9069 0.48486519,94.9131 0.42420653,94.9193 0.18179917,94.9255 -1.217413e-005,94.9317 0.0303568,94.9379 0.4848887,94.9441 0.51517987,94.9502 0.72729921,94.9564 0.54540437,94.9626 0.30297357,94.9688 -6.7633024e-005,94.9750 0.0001344863,94.9812 0.93960673,94.9874 1.4848846,94.9936 1.5453391,94.9997 1.060481,95.0059 0.63629413,95.0121 0.090865582,95.0183 4.1709618e-006,95.0245 2.1016072e-006,95.0307 0.09095069,95.0369 0.57591212,95.0431 1.4243178,95.0493 1.2120082,95.0555 1.2732906,95.0617 6.6683364,95.0678 14.97068,95.0740 16.120508,95.0802 10.574313,95.0864 3.9083912,95.0926 3.7278585,95.0988 8.0619802,95.1050 13.57642,95.1112 11.756441,95.1174 5.5742865,95.1236 1.2722338,95.1298 1.1515286,95.1360 0.54539138,95.1422 1.4338404e-005,95.1483 0.2121363,95.1545 0.18190591,95.1607 0.60619688,95.1669 1.151585,95.1731 1.333232,95.1793 0.8180455,95.1855 0.75753099,95.1917 0.090869904,95.1979 -2.1593405e-006,95.2041 8.8299539e-006,95.2103 0.03030815,95.2165 0.030311985,95.2227 0.18183826,95.2289 0.18178993,95.2351 -6.4173068e-006,95.2413 0.18185712,95.2475 0.27272037,95.2537 0.12118159,95.2599 -1.3476802e-005,95.2661 1.9252468e-005,95.2723 0.30311143,95.2785 0.87889236,95.2847 1.3030862,95.2909 1.181759,95.2971 0.6059528,95.3033 0.18174551,95.3095 -1.2792064e-005,95.3157 0.090915322,95.3219 -1.2179784e-005,95.3281 5.9977883e-006,95.3343 0.09095154,95.3405 0.30303052,95.3467 0.090865679,95.3529 -2.5985203e-006,95.3591 -4.3609111e-007,95.3653 4.3434488e-006,95.3715 -1.6939046e-005,95.3777 6.3417552e-005,95.3839 0.60615879,95.3901 1.0606378,95.3963 1.0302076,95.4025 0.18172199,95.4087 1.5550317e-005,95.4149 0.030312454,95.4211 0.09090618,95.4273 0.030305227,95.4335 0.18185806,95.4397 0.33333308,95.4459 0.27271333,95.4521 0.48489055,95.4583 0.72725815,95.4645 0.33329254,95.4707 0.21214595,95.4769 0.3333528,95.4831 0.30298814,95.4893 -3.6399328e-005,95.4955 1.9492534e-005,95.5017 0.090919189,95.5079 0.090900831,95.5141 0.090930693,95.5204 0.30306357,95.5266 0.39390525,95.5328 0.12117723,95.5390 2.7738345e-006,95.5452 -1.239755e-006,95.5514 0.090965599,95.5576 0.48499241,95.5638 0.81823575,95.5700 0.87873632,95.5762 1.0303322,95.5824 1.2423732,95.5886 0.57563418,95.5948 0.18177423,95.6010 -2.0258789e-005,95.6073 2.293881e-005,95.6135 0.18190892,95.6197 0.54559308,95.6259 0.75752383,95.6321 0.33318675,95.6383 0.090869926,95.6445 -5.3614808e-006,95.6507 0.1818784,95.6569 0.72741663,95.6631 1.2423959,95.6694 0.42407832,95.6756 5.4580659e-007,95.6818 0.51515782,95.6880 -2.5404695e-005,95.6942 5.3284675e-006,95.7004 4.093215e-006,95.7066 0.090947077,95.7128 0.33339083,95.7191 0.48482722,95.7253 0.18175024,95.7315 -1.3330831e-005,95.7377 3.2515936e-006,95.7439 3.2556525e-007,95.7501 -4.5544884e-006,95.7563 0.090971276,95.7625 0.39393944,95.7688 0.090846658,95.7750 5.5732326e-006,95.7812 0.030316157,95.7874 0.18183535,95.7936 0.2120968,95.7998 0.090968728,95.8060 0.48485425,95.8123 0.090831645,95.8185 9.5141495e-006,95.8247 0.090943202,95.8309 0.33337173,95.8371 0.51515722,95.8433 0.4848288,95.8496 0.30298793,95.8558 0.030273885,95.8620 2.6383939e-005,95.8682 0.1818812,95.8744 0.33333358,95.8806 0.18175402,95.8869 -2.2337232e-005,95.8931 6.3442303e-006,95.8993 -3.0381204e-006,95.9055 5.8082082e-006,95.9117 0.03030275,95.9180 -4.701119e-006,95.9242 -8.2623501e-007,95.9304 8.0070895e-006,95.9366 0.090917028,95.9428 0.090908453,95.9491 0.090903707,95.9553 0.1818988,95.9615 0.90921944,95.9677 1.5152204,95.9739 1.45447,95.9802 0.575647,95.9864 0.48479077,95.9926 0.30298391,95.9988 0.090913109,96.0050 -1.0209375e-006,96.0113 5.5881596e-008,96.0175 7.9755864e-007,96.0237 -3.2463831e-006,96.0299 0.090929128,96.0362 0.45457461,96.0424 0.3332592,96.0486 0.091078237,96.0548 3.3341079,96.0611 8.182519,96.0673 9.2725868,96.0735 5.9690967,96.0797 2.8784599,96.0859 1.9391414,96.0922 1.0302384,96.0984 1.8490772,96.1046 4.6366735,96.1108 4.211607,96.1171 1.8480037,96.1233 0.72726089,96.1295 0.93947822,96.1357 0.81822944,96.1420 1.0302713,96.1482 0.51498044,96.1544 0.030236078,96.1607 1.2195261e-005,96.1669 -1.7572183e-006,96.1731 -5.1677903e-006,96.1793 2.2430344e-005,96.1856 0.30308074,96.1918 0.5454824,96.1980 0.54542923,96.2042 0.30301905,96.2105 0.30299658,96.2167 0.030287763,96.2229 0.18198419,96.2292 0.72738254,96.2354 0.727193,96.2416 0.3331832,96.2479 -8.4231011e-005,96.2541 8.1868158e-005,96.2603 0.63657671,96.2665 1.5152371,96.2728 1.3938026,96.2790 0.66650122,96.2852 0.030243224,96.2915 1.1387706e-005,96.2977 -3.0313749e-006,96.3039 7.3693144e-007,96.3102 8.3901419e-008,96.3164 -1.0726835e-006,96.3226 4.2071665e-006,96.3289 0.090918235,96.3351 0.090893187,96.3413 2.9538498e-005,96.3476 0.30307052,96.3538 0.33332255,96.3600 0.27269074,96.3663 0.060614377,96.3725 0.33339512,96.3787 0.66665578,96.3850 0.51508075,96.3912 0.33342168,96.3974 0.48497236,96.4037 0.54541779,96.4099 0.42418826,96.4161 0.33331725,96.4224 0.30299491,96.4286 0.27266812,96.4348 0.36365056,96.4411 0.48486981,96.4473 0.27269495,96.4535 0.030281233,96.4598 1.0779009e-006,96.4660 -2.4786559e-006,96.4723 8.8373508e-006,96.4785 0.18187518,96.4847 0.66675973,96.4910 0.96966445,96.4972 0.45444709,96.5034 0.18179975,96.5097 0.090903997,96.5159 -3.2182252e-006,96.5222 8.5400893e-007,96.5284 -1.9756624e-007,96.5346 -6.381822e-008,96.5409 4.5289161e-007,96.5471 -1.7478847e-006,96.5534 6.5391387e-006,96.5596 0.18183583,96.5658 0.33334237,96.5721 0.30301481,96.5783 0.090892904,96.5846 -2.4679815e-007,96.5908 5.1590575e-008,96.5970 4.0459565e-008,96.6033 -2.1345021e-007,96.6095 8.1340369e-007,96.6158 -3.0403935e-006,96.6220 1.134902e-005,96.6282 0.18187587,96.6345 0.48486662,96.6407 0.33328438,96.6470 0.090877235,96.6532 -5.0281724e-006,96.6595 1.3094165e-006,96.6657 -2.0910394e-007,96.6719 -4.7314472e-007,96.6782 2.1018698e-006,96.6844 0.030313756,96.6907 0.090918735,96.6969 0.090895765,96.7032 -1.0976728e-005,96.7094 2.6063481e-006,96.7156 5.5226599e-007,96.7219 -4.8160109e-006,96.7281 0.030340407,96.7344 0.30306295,96.7406 0.30302095,96.7469 0.33335674,96.7531 0.54551029,96.7594 0.75756955,96.7656 0.48478159,96.7719 0.18176503,96.7781 -1.9435279e-006,96.7844 0.1818471,96.7906 0.3637026,96.7968 0.81824756,96.8031 0.87876034,96.8093 0.57567996,96.8156 0.30298743,96.8218 0.33333811,96.8281 0.27273634,96.8343 0.18181455,96.8406 0.090883061,96.8468 0.091009423,96.8531 0.4849728,96.8593 0.5756501,96.8656 0.27266061,96.8718 0.4243809,96.8781 0.90923369,96.8843 1.1514368,96.8906 0.36342549,96.8968 0.030244844,96.9031 1.3679111e-005,96.9093 -2.243173e-006,96.9156 0.030304043,96.9218 -1.803486e-006,96.9281 4.8326859e-007,96.9343 -1.2945347e-007,96.9406 3.4509124e-008,96.9468 -8.5732879e-009,96.9531 -2.1877529e-010,96.9594 9.4498427e-009,96.9656 -3.7583622e-008,96.9719 1.4089524e-007,96.9781 -5.2603644e-007,96.9844 1.9633985e-006,96.9906 0.090926751,96.9969 0.33336931,97.0031 0.48482782,97.0094 0.36364016,97.0156 0.66669172,97.0219 0.78803688,97.0281 2.3642261,97.0344 4.7882161,97.0407 4.2723827,97.0469 2.1813889,97.0532 0.93917435,97.0594 0.72725052,97.0657 0.87879413,97.0719 2.789088,97.0782 12.911738,97.0844 23.516312,97.0907 22.331633,97.0970 11.785538,97.1032 3.5143435,97.1095 2.2729058,97.1157 2.8183193,97.1220 2.8483596,97.1282 1.8785386,97.1345 0.84829748,97.1408 -7.3638985e-005,97.1470 1.8123215e-005,97.1533 1.1521641e-006,97.1595 0.18185331,97.1658 0.48487294,97.1721 0.4848237,97.1783 0.18178444,97.1846 -6.4029055e-006,97.1908 1.5021393e-006,97.1971 3.9489498e-007,97.2034 -3.0820888e-006,97.2096 1.1934389e-005,97.2159 0.090924583,97.2221 0.090895295,97.2284 0.18187781,97.2347 0.75764048,97.2409 0.72721016,97.2472 0.27268803,97.2535 0.30308199,97.2597 0.57581228,97.2660 0.66661203,97.2722 0.21204314,97.2785 0.090909459,97.2848 0.18183205,97.2910 0.24242057,97.2973 0.090892732,97.3036 -2.387319e-007,97.3098 0.090946034,97.3161 0.33336633,97.3223 0.33330026,97.3286 0.090872504,97.3349 -1.0462858e-006,97.3411 0.030304901,97.3474 -6.4379751e-006,97.3537 1.8150751e-005,97.3599 0.12124699,97.3662 0.30305043,97.3725 0.30299169,97.3787 0.12123933,97.3850 0.57583094,97.3913 0.57568753,97.3975 0.090845488,97.4038 3.1280756e-006,97.4101 2.4070658e-007,97.4163 -4.0914829e-006,97.4226 1.6126503e-005,97.4289 0.090908885,97.4351 -1.5367081e-005,97.4414 1.4653955e-006,97.4477 9.5075084e-006,97.4539 0.0909933,97.4602 0.48491004,97.4665 0.51509219,97.4728 0.33328146,97.4790 0.3637538,97.4853 0.8485229,97.4916 0.54533732,97.4978 0.33332431,97.5041 0.51520914,97.5104 0.69717503,97.5166 1.3335054,97.5229 1.2422061,97.5292 0.36340979,97.5355 0.1818002,97.5417 0.090879165,97.5480 -1.8310431e-005,97.5543 4.9847813e-006,97.5605 -1.6273523e-006,97.5668 1.5243501e-006,97.5731 0.090959556,97.5794 0.30303839,97.5856 0.18179817,97.5919 0.18182445,97.5982 0.18179859,97.6045 0.09088777,97.6107 1.7152979e-006,97.6170 0.18182275,97.6233 0.18184069,97.6295 0.48493528,97.6358 0.6363588,97.6421 0.36357164,97.6484 0.30306464,97.6546 0.75771546,97.6609 1.2727016,97.6672 0.57563519,97.6735 0.30297825,97.6798 0.030286243,97.6860 0.30305237,97.6923 0.33334303,97.6986 0.48488113,97.7049 0.54547215,97.7111 0.54542178,97.7174 0.18176715,97.7237 -7.8198127e-006,97.7300 2.0527975e-006,97.7362 -3.9077949e-007,97.7425 -4.8988386e-007,97.7488 2.3505349e-006,97.7551 -8.9129317e-006,97.7614 3.3303684e-005,97.7676 0.30307102,97.7739 0.30299902,97.7802 0.090879418,97.7865 0.090953022,97.7927 0.42429924,97.7990 0.63639683,97.8053 0.72723758,97.8116 0.33325821,97.8179 0.090881176,97.8242 0.03032119,97.8304 0.33340275,97.8367 0.666731,97.8430 0.63630223,97.8493 0.0908188,97.8556 -1.6255287e-006,97.8618 -4.331207e-006,97.8681 0.091021657,97.8744 0.57590878,97.8807 0.8181141,97.8870 0.72717589,97.8932 0.75755692,97.8995 0.48480624,97.9058 0.090879492,97.9121 -6.1004635e-006,97.9184 1.6976907e-006,97.9247 -6.898656e-007,97.9309 1.0617208e-006,97.9372 -3.5572473e-006,97.9435 1.3168245e-005,97.9498 0.18188444,97.9561 0.48486942,97.9624 0.3332772,97.9687 0.09087263,97.9749 -7.2459388e-006,97.9812 6.4333776e-006,97.9875 0.090942942,97.9938 0.33337942,98.0001 0.48484781,98.0064 0.36364987,98.0127 0.45459637,98.0189 0.63633734,98.0252 0.54545391,98.0315 0.84855449,98.0378 1.060598,98.0441 1.0302669,98.0504 1.4546517,98.0567 1.9090052,98.0630 1.0001248,98.0692 3.3647139,98.0755 9.1222057,98.0818 11.848329,98.0881 9.0898981,98.0944 4.0901189,98.1007 1.6061776,98.1070 3.4854,98.1133 5.121139,98.1196 3.3328662,98.1258 1.6663198,98.1321 0.30284408,98.1384 0.090918064,98.1447 -2.0260242e-005,98.1510 1.9695366e-005,98.1573 0.090928912,98.1636 0.090888403,98.1699 -1.542336e-005,98.1762 4.0750074e-006,98.1825 -8.7549847e-007,98.1888 -5.7338457e-007,98.1951 3.1693612e-006,98.2013 -1.2104984e-005,98.2076 4.5253953e-005,98.2139 0.48496315,98.2202 0.8181591,98.2265 0.33322477,98.2328 -2.4093859e-005,98.2391 6.1467777e-006,98.2454 -4.9135866e-007,98.2517 -4.1821695e-006,98.2580 1.7221462e-005,98.2643 0.30311251,98.2706 0.7272957,98.2769 0.48477054,98.2832 0.18182735,98.2895 0.60620177,98.2958 1.2727832,98.3021 1.0301787,98.3084 0.30293187,98.3146 0.30313408,98.3209 0.90916151,98.3272 0.66653854,98.3335 0.09083008,98.3398 0.1818435,98.3461 0.48485258,98.3524 0.33331543,98.3587 0.090905473,98.3650 7.3240216e-007,98.3713 6.9109871e-007,98.3776 -3.4971345e-006,98.3839 1.3298459e-005,98.3902 0.18197908,98.3965 0.72741175,98.4028 0.75747508,98.4091 0.33319879,98.4154 0.27269885,98.4217 0.4848668,98.4280 0.48481131,98.4343 0.090897441,98.4406 0.1818784,98.4469 0.36363617,98.4532 0.18175867,98.4595 -1.6037206e-005,98.4658 0.30304211,98.4721 0.48488837,98.4784 0.75777942,98.4847 1.2425447,98.4910 1.121045,98.4973 0.42403573,98.5036 0.030390281,98.5099 0.54564464,98.5162 0.75752121,98.5225 0.3331475,98.5288 -1.4243528e-005,98.5351 0.30312225,98.5414 0.39389578,98.5477 0.36365962,98.5541 1.060769,98.5604 1.7879105,98.5667 1.2119237,98.5730 0.090798587,98.5793 2.5472251e-005,98.5856 0.09092804,98.5919 0.18181957,98.5982 0.090884641,98.6045 -6.1510818e-006,98.6108 1.6483106e-006,98.6171 -4.4170412e-007,98.6234 1.183835e-007,98.6297 -3.1797125e-008,98.6360 8.7962206e-009,98.6423 -3.3854848e-009,98.6486 4.745401e-009,98.6549 -1.5597085e-008,98.6613 5.7647224e-008,98.6676 -2.1500739e-007,98.6739 0.090950884,98.6802 0.48490027,98.6865 0.63637501,98.6928 0.51509076,98.6991 0.030252213,98.7054 8.5680658e-006,98.7117 -2.2963568e-006,98.7180 6.1672552e-007,98.7243 -1.7037549e-007,98.7306 6.4732255e-008,98.7370 -8.8546983e-008,98.7433 2.8947363e-007,98.7496 -1.0694259e-006,98.7559 3.9885263e-006,98.7622 -1.488578e-005,98.7685 0.030389931,98.7748 0.30306441,98.7811 0.1817742,98.7874 0.3637054,98.7938 0.63638377,98.8001 0.51507431,98.8064 0.3333092,98.8127 0.48488542,98.8190 0.66666454,98.8253 0.57570422,98.8316 0.090869814,98.8379 5.8540154e-006,98.8442 -1.4601051e-006,98.8506 -1.4063185e-008,98.8569 1.5165956e-006,98.8632 -6.0528014e-006,98.8695 2.2696306e-005,98.8758 0.18188299,98.8821 0.30300784,98.8884 0.090855442,98.8948 0.18186718,98.9011 0.54549468,98.9074 0.54542726,98.9137 0.30298078,98.9200 -2.8093536e-005,98.9263 0.090936318,98.9327 0.18185332,98.9390 0.33337581,98.9453 0.5151394,98.9516 0.27272579,98.9579 0.63652205,98.9642 0.96967691,98.9706 0.42408448,98.9769 0.18182035,98.9832 0.42438492,98.9895 1.4853889,98.9958 6.2438855,99.0021 14.607116,99.0085 14.999262,99.0148 8.3014135,99.0211 1.6055038,99.0274 2.1519308,99.0337 3.3333867,99.0401 2.6359048,99.0464 0.57543355,99.0527 0.9699387,99.0590 2.5760844,99.0653 3.4544644,99.0717 2.0906687,99.0780 1.5150917,99.0843 0.93927252,99.0906 1.2430209,99.0969 5.0007949,99.1033 6.5454059,99.1096 5.2418389,99.1159 2.6055305,99.1222 1.3938049,99.1286 1.0605106,99.1349 0.33323824,99.1412 0.03030052,99.1475 -4.6272908e-006,99.1538 1.523521e-005,99.1602 0.090931527,99.1665 0.090882838,99.1728 0.090950131,99.1791 0.63648057,99.1855 0.9393459,99.1918 0.30291948,99.1981 -6.596571e-006,99.2044 0.09097749,99.2108 0.33338076,99.2171 0.3333106,99.2234 0.27273861,99.2297 0.30306587,99.2361 0.30296674,99.2424 0.30301878,99.2487 0.75763321,99.2550 0.78784394,99.2614 0.45453086,99.2677 0.42426434,99.2740 0.57577747,99.2803 0.54539484,99.2867 0.090848327,99.2930 6.2579775e-006,99.2993 -1.5030988e-006,99.3057 -2.4610003e-007,99.3120 2.4878213e-006,99.3183 0.091001347,99.3246 0.48494622,99.3310 0.84858084,99.3373 1.0907987,99.3436 0.18163678,99.3500 0.030311162,99.3563 -5.5352016e-006,99.3626 1.5971906e-006,99.3689 -8.5318669e-007,99.3753 1.8155739e-006,99.3816 -6.4095507e-006,99.3879 2.3824385e-005,99.3943 0.18186088,99.4006 0.6668309,99.4069 1.7273976,99.4133 1.6665697,99.4196 0.96955186,99.4259 0.27264643,99.4323 0.090888657,99.4386 -5.0063891e-006,99.4449 0.090931252,99.4513 0.36369973,99.4576 0.8787818,99.4639 0.48477489,99.4703 0.090898588,99.4766 2.7528365e-006,99.4829 -5.1303073e-007,99.4893 -7.0098844e-007,99.4956 3.3172898e-006,99.5019 -1.2569116e-005,99.5083 0.030355789,99.5146 0.6364646,99.5209 0.84845692,99.5273 0.42418885,99.5336 0.18178108,99.5399 -3.3221371e-005,99.5463 1.4790667e-005,99.5526 0.18183492,99.5589 0.27274901,99.5653 0.2727187,99.5716 0.090878963,99.5779 -8.6644259e-006,99.5843 3.9335264e-006,99.5906 -7.0695528e-006,99.5970 0.030351108,99.6033 0.33343232,99.6096 0.48481435,99.6160 0.18172146,99.6223 -1.2581647e-005,99.6286 -2.9654993e-006,99.6350 0.060652204,99.6413 0.4849079,99.6477 0.51510292,99.6540 0.12115986,99.6603 7.9444249e-007,99.6667 -4.405164e-006,99.6730 1.6827487e-005,99.6794 0.42430702,99.6857 1.0001935,99.6920 2.0304675,99.6984 2.1514907,99.7047 1.6058613,99.7111 0.4543516,99.7174 -2.3186298e-005,99.7237 6.1950673e-006,99.7301 -1.5922585e-006,99.7364 1.7348776e-007,99.7428 8.9850613e-007,99.7491 -3.7678255e-006,99.7554 1.4173854e-005,99.7618 0.1818464,99.7681 0.30303678,99.7745 0.18182349,99.7808 0.1818147,99.7872 0.12119325,99.7935 0.18181796,99.7999 0.18180345,99.8062 -1.9361003e-005,99.8125 0.030336998,99.8189 0.2727434,99.8252 0.21209435,99.8316 0.18180881,99.8379 0.090881415,99.8443 0.030415,99.8506 0.66684765,99.8570 0.99995744,99.8633 0.6059199,99.8696 0.21204209,99.8760 -1.4650762e-005,99.8823 4.2998799e-006,99.8887 -2.5477925e-006,99.8950 5.8914193e-006,99.9014 0.18187402,99.9077 0.5152753,99.9141 0.78790528,99.9204 0.51509804,99.9268 0.5757103,99.9331 0.3332577,99.9395 0.090898812,99.9458 0.30316585,99.9522 1.0911237,99.9585 1.6969872,99.9649 1.2422316,99.9712 0.48472297,99.9776 0.57583839,99.9839 1.2728459,99.9903 1.3635486,99.9966 0.54532862,100.0030 0.18176781,100.0093 4.7761118e-006,100.0157 0.18184409,100.0220 0.18181418,100.0284 0.18181783,100.0347 0.18183987,100.0411 0.18179661,100.0474 0.090890288,100.0538 0.27279261,100.0601 0.48485473,100.0665 0.63635767,100.0728 1.0912485,100.0792 4.1528668,100.0855 18.702473,100.0919 51.520958,100.0982 61.968212,100.1046 39.629642,100.1109 10.601968,100.1173 4.1213107,100.1236 6.2731752,100.1300 7.3940587,100.1364 6.5147057,100.1427 3.1204963,100.1491 0.51487321,100.1554 0.18185441,100.1618 0.39403284,100.1681 0.7575677,100.1745 0.36352739,100.1808 0.090884835,100.1872 -7.8370304e-006,100.1935 2.6922171e-006,100.1999 -2.9314492e-006,100.2063 9.0340827e-006,100.2126 0.090921186,100.2190 0.090896964,100.2253 -8.8835914e-006,100.2317 2.3742552e-006,100.2380 -6.1277575e-007,100.2444 7.6665174e-008,100.2508 3.0618799e-007,100.2571 -1.3015263e-006,100.2635 4.9002861e-006,100.2698 0.12128206,100.2762 0.48490876,100.2826 0.48481241,100.2889 0.27267995,100.2953 0.27271652,100.3016 0.2727024,100.3080 0.030291578,100.3144 0.090932854,100.3207 0.18183064,100.3271 0.18179484,100.3334 -2.1005788e-005,100.3398 5.482118e-006,100.3462 -9.2109013e-007,100.3525 0.090952627,100.3589 0.33334467,100.3652 0.18178248,100.3716 0.090901338,100.3780 0.090909272,100.3843 0.090902768,100.3907 -6.8733807e-006,100.3971 1.8363722e-006,100.4034 -4.7159989e-007,100.4098 0.030308904,100.4161 0.18185399,100.4225 0.42424971,100.4289 0.33332017,100.4352 0.30301824,100.4416 0.09088546,100.4480 0.030344266,100.4543 0.18186909,100.4607 0.21206844,100.4671 0.030269451,100.4734 0.090936385,100.4798 0.090881124,100.4861 1.3135236e-005,100.4925 0.090912819,100.4989 -2.8157163e-005,100.5052 9.2417913e-006,100.5116 0.09095604,100.5180 0.30304787,100.5243 0.18176456,100.5307 -1.7720369e-005,100.5371 5.1429893e-006,100.5434 -2.8504048e-006,100.5498 6.2587178e-006,100.5562 0.030301239,100.5625 9.0021314e-007,100.5689 0.090934813,100.5753 0.27277613,100.5817 0.66673392,100.5880 0.96968251,100.5944 0.57570261,100.6008 0.30297932,100.6071 -3.2147371e-005,100.6135 8.6145446e-006,100.6199 -2.3084435e-006,100.6262 6.1859657e-007,100.6326 -1.6577319e-007,100.6390 4.4450672e-008,100.6453 -1.201733e-008,100.6517 3.6154193e-009,100.6581 -2.4435876e-009,100.6645 6.1591314e-009,100.6708 -2.2194504e-008,100.6772 8.2624936e-008,100.6836 -3.0832794e-007,100.6899 1.1507711e-006,100.6963 -4.2950724e-006,100.7027 1.6030697e-005,100.7091 0.090909123,100.7154 -1.6174854e-005,100.7218 4.8315824e-006,100.7282 -3.1504446e-006,100.7346 7.770429e-006,100.7409 0.18187317,100.7473 0.4848668,100.7537 0.33328319,100.7601 0.090882555,100.7664 -4.9679998e-006,100.7728 0.030311935,100.7792 0.30307168,100.7855 0.57575911,100.7919 0.27267978,100.7983 1.2488062e-005,100.8047 0.30309388,100.8111 0.54544562,100.8174 0.33331922,100.8238 0.39400184,100.8302 0.48481879,100.8366 0.18173881,100.8429 -1.0821204e-005,100.8493 3.112491e-006,100.8557 -1.6280313e-006,100.8621 0.030320248,100.8684 0.27274966,100.8748 0.21212927,100.8812 0.12118164,100.8876 -1.4845186e-005,100.8940 0.091011144,100.9003 0.48492271,100.9067 0.48479134,100.9131 0.18172325,100.9195 -3.0516107e-005,100.9258 -9.7666316e-007,100.9322 3.4427903e-005,100.9386 0.69717944,100.9450 1.969844,100.9514 2.1211827,100.9577 1.6362989,100.9641 0.99993169,100.9705 0.78780866,100.9769 0.66666728,100.9833 1.4851371,100.9897 3.2428634,100.9960 5.7888789,101.0024 11.758265,101.0088 49.628872,101.0152 248.11534,101.0216 491.03049,101.0279 489.06134,101.0343 267.67761,101.0407 80.097916,101.0471 31.087898,101.0535 20.301203,101.0599 11.968466,101.0662 7.8181376,101.0726 11.394826,101.0790 14.939165,101.0854 11.089826,101.0918 6.1205688,101.0982 4.6668215,101.1046 6.1212816,101.1109 4.1510234,101.1173 1.9694234,101.1237 1.4242847,101.1301 1.6968783,101.1365 0.51493865,101.1429 0.090876788,101.1493 0.090919949,101.1556 0.090897955,101.1620 -2.2238954e-005,101.1684 4.4209883e-005,101.1748 0.33337861,101.1812 0.33330786,101.1876 0.18177897,101.1940 -1.7483737e-005,101.2003 5.1852953e-006,101.2067 -3.2563175e-006,101.2131 7.8401872e-006,101.2195 0.090918586,101.2259 0.090900853,101.2323 -1.4171358e-005,101.2387 2.7325481e-005,101.2451 0.090909168,101.2515 0.21214917,101.2579 0.72732812,101.2642 0.66661233,101.2706 0.30301246,101.2770 0.18189135,101.2834 0.42428279,101.2898 0.3029379,101.2962 0.030266108,101.3026 0.30306849,101.3090 0.33333811,101.3154 0.36367103,101.3218 0.42429459,101.3282 0.66665936,101.3345 0.54542869,101.3409 0.54544383,101.3473 0.33326945,101.3537 0.090871558,101.3601 1.1378839e-006,101.3665 -8.5576467e-006,101.3729 3.3095246e-005,101.3793 0.18193901,101.3857 0.48488581,101.3921 0.33323422,101.3985 0.090832673,101.4049 -1.1200566e-005,101.4113 2.8042532e-006,101.4177 -1.556654e-008,101.4241 0.030308343,101.4305 0.090919986,101.4368 0.21214779,101.4432 0.36364514,101.4496 0.2726866,101.4560 -4.3351456e-006,101.4624 0.18185073,101.4688 0.30304313,101.4752 0.33332285,101.4816 0.1817878,101.4880 0.090936661,101.4944 0.33337447,101.5008 0.30297431,101.5072 -1.7339682e-005,101.5136 0.090968937,101.5200 0.27272287,101.5264 0.33335683,101.5328 0.63641948,101.5392 0.93946642,101.5456 1.5454165,101.5520 0.96954721,101.5584 0.090875298,101.5648 1.0722684e-005,101.5712 -9.1207239e-006,101.5776 2.5761399e-005,101.5840 0.36374137,101.5904 0.81820071,101.5968 0.54537493,101.6032 0.3333596,101.6096 0.54544634,101.6160 0.18174282,101.6224 -7.5588459e-006,101.6288 0.030305147,101.6352 -9.1513414e-007,101.6416 -4.3150262e-006,101.6480 1.8176743e-005,101.6544 0.18182908,101.6608 0.090887628,101.6672 -4.3181899e-006,101.6736 -1.5514408e-006,101.6800 1.0525127e-005,101.6864 0.090948284,101.6928 0.18181817,101.6992 0.090869926,101.7056 -1.0614713e-005,101.7120 1.9156989e-006,101.7184 2.9529838e-006,101.7249 0.030303175,101.7313 -3.5326927e-006,101.7377 1.1755831e-007,101.7441 0.090912156,101.7505 0.33335313,101.7569 0.48483849,101.7633 0.30305049,101.7697 0.27280316,101.7761 0.33333445,101.7825 0.18173769,101.7889 -3.6297937e-005,101.7953 6.7584165e-006,101.8017 9.2678602e-006,101.8081 0.21217588,101.8145 0.60612112,101.8209 0.87879044,101.8274 0.66658103,101.8338 0.090859354,101.8402 1.1164064e-005,101.8466 -2.9934306e-006,101.8530 8.0884325e-007,101.8594 -2.4172593e-007,101.8658 1.5800912e-007,101.8722 -3.9032241e-007,101.8786 1.4033782e-006,101.8850 -5.223571e-006,101.8914 1.949234e-005,101.8979 0.18194421,101.9043 0.48488837,101.9107 0.33322218,101.9171 0.090845682,101.9235 -8.5765778e-006,101.9299 2.2571392e-006,101.9363 -4.5134283e-007,101.9427 -4.5198155e-007,101.9491 2.2594825e-006,101.9555 0.090942167,101.9620 0.36366853,101.9684 0.48485133,101.9748 0.60608011,101.9812 0.72725445,101.9876 0.60602182,101.9940 0.39393198,102.0004 0.15154159,102.0069 0.090778403,102.0133 0.87983978,102.0197 9.0326204,102.0261 17.788706,102.0325 16.39241,102.0389 7.8165216,102.0453 3.2117629,102.0518 3.3332877,102.0582 3.272598,102.0646 2.6363895,102.0710 2.5152812,102.0774 3.2122133,102.0838 3.6968317,102.0902 2.3027785,102.0967 1.8796946,102.1031 8.6385632,102.1095 17.667755,102.1159 17.33173,102.1223 7.9373393,102.1287 2.5450528,102.1352 3.0912275,102.1416 5.3945708,102.1480 7.8789554,102.1544 5.3629189,102.1608 1.6055086,102.1673 0.33313009,102.1737 -3.8129074e-005,102.1801 -3.8824096e-006,102.1865 0.091018945,102.1929 1.0001471,102.1993 1.1817541,102.2058 0.54530698,102.2122 -3.6696147e-005,102.2186 0.090917706,102.2250 0.090911329,102.2314 0.42426881,102.2379 0.3939158,102.2443 -1.6513732e-005,102.2507 5.2580385e-006,102.2571 -4.517482e-006,102.2636 0.090921931,102.2700 0.39399704,102.2764 0.66664779,102.2828 0.30297589,102.2892 0.030320706,102.2957 0.090961128,102.3021 0.36368635,102.3085 0.3938874,102.3149 0.090846859,102.3214 1.9997239e-007,102.3278 -2.5096844e-007,102.3342 8.0394835e-007,102.3406 -2.9650378e-006,102.3471 1.1057013e-005,102.3535 0.51524335,102.3599 1.6970702,102.3663 2.4242268,102.3727 1.6968398,102.3792 0.3332912,102.3856 0.090917423,102.3920 -2.3516262e-005,102.3985 0.030332796,102.4049 0.18194515,102.4113 0.54545325,102.4177 0.30298603,102.4242 0.7273711,102.4306 1.0302889,102.4370 0.6968618,102.4434 0.18174003,102.4499 -8.822577e-006,102.4563 2.353629e-006,102.4627 -5.9129451e-007,102.4691 1.1365103e-008,102.4756 5.459234e-007,102.4820 -2.1952314e-006,102.4884 0.12125584,102.4949 0.66675299,102.5013 0.96971929,102.5077 0.66658109,102.5141 0.09084262,102.5206 2.1860822e-006,102.5270 0.090946905,102.5334 0.39405215,102.5399 0.81834966,102.5463 0.96961778,102.5527 0.36348259,102.5592 0.24239464,102.5656 0.21208176,102.5720 0.18181764,102.5785 0.090892911,102.5849 5.857381e-006,102.5913 0.18184468,102.5977 0.33333313,102.6042 0.18179254,102.6106 -8.9257555e-006,102.6170 1.9004656e-006,102.6235 1.3246967e-006,102.6299 -7.1999652e-006,102.6363 0.030346643,102.6428 0.3030799,102.6492 0.30298877,102.6556 0.090864971,102.6621 1.1836678e-006,102.6685 0.18188496,102.6749 0.60612518,102.6814 0.66663146,102.6878 0.3332786,102.6943 0.18179682,102.7007 0.090889148,102.7071 0.090920202,102.7136 0.27275515,102.7200 0.21211267,102.7264 0.090883046,102.7329 -9.5453306e-006,102.7393 2.4101575e-006,102.7457 -9.4560818e-008,102.7522 -2.0322625e-006,102.7586 8.2242632e-006,102.7650 0.09091875,102.7715 0.1212251,102.7779 0.18181582,102.7844 0.090891652,102.7908 0.181834,102.7972 0.36366078,102.8037 0.30301058,102.8101 0.090879753,102.8166 -1.9680927e-007,102.8230 -2.2473494e-006,102.8294 9.1869506e-006,102.8359 0.090993948,102.8423 0.33340386,102.8488 0.33326608,102.8552 0.1817773,102.8616 0.303036,102.8681 0.1817748,102.8745 0.090921067,102.8810 0.30305794,102.8874 0.27270705,102.8938 0.12118405,102.9003 -7.653769e-006,102.9067 0.12126024,102.9132 0.60618472,102.9196 1.2121675,102.9260 1.0302402,102.9325 1.0000176,102.9389 1.2121351,102.9454 0.93930864,102.9518 0.33324745,102.9583 -2.0831891e-005,102.9647 6.2683021e-006,102.9711 -4.2400234e-006,102.9776 1.0692133e-005,102.9840 0.18181205,102.9905 0.33341992,102.9969 0.30273011,103.0034 0.51665378,103.0098 16.095316,103.0163 35.608665,103.0227 38.02837,103.0291 21.874737,103.0356 5.6646976,103.0420 2.6971416,103.0485 3.5757172,103.0549 2.7878563,103.0614 4.1219263,103.0678 8.4552774,103.0743 10.333053,103.0807 6.6657238,103.0872 2.393502,103.0936 1.8182222,103.1001 1.8484364,103.1065 1.1514384,103.1130 0.30296031,103.1194 0.18172668,103.1259 0.030378487,103.1323 0.60634446,103.1388 1.3940651,103.1452 1.5452899,103.1517 1.121099,103.1581 1.545427,103.1646 0.96959573,103.1710 0.18175207,103.1775 -1.4216194e-005,103.1839 0.030307632,103.1904 0.030298844,103.1968 1.2169679e-005,103.2033 0.18185356,103.2097 0.33333334,103.2162 0.18178271,103.2226 -1.1895056e-005,103.2291 3.1864672e-006,103.2355 -8.4995008e-007,103.2420 2.1310042e-007,103.2484 -2.3853481e-009,103.2549 -2.0359165e-007,103.2613 8.1681588e-007,103.2678 -3.0638951e-006,103.2742 1.1439597e-005,103.2807 0.090912379,103.2871 0.090930454,103.2936 0.30307063,103.3000 0.33329761,103.3065 0.18185186,103.3130 0.48493466,103.3194 0.7272557,103.3259 0.48480657,103.3323 0.1817819,103.3388 0.090861246,103.3452 -1.9209079e-005,103.3517 5.1510856e-006,103.3581 -1.3938693e-006,103.3646 4.2402209e-007,103.3710 -3.0213394e-007,103.3775 7.845419e-007,103.3840 -2.8362315e-006,103.3904 1.0561149e-005,103.3969 0.090923451,103.4033 0.090894833,103.4098 -1.1126677e-005,103.4162 0.0909141,103.4227 0.18181743,103.4292 -1.9762522e-006,103.4356 5.2614587e-007,103.4421 -1.281872e-007,103.4485 -1.3439245e-008,103.4550 1.8196842e-007,103.4615 -7.1448915e-007,103.4679 2.6761825e-006,103.4744 -9.9909676e-006,103.4808 0.18186364,103.4873 0.78793353,103.4938 0.9091562,103.5002 1.1515976,103.5067 1.1211412,103.5131 0.48471582,103.5196 0.030261744,103.5261 6.8294958e-006,103.5325 -5.3284825e-006,103.5390 1.4485036e-005,103.5454 0.51524889,103.5519 1.2424799,103.5584 1.0302334,103.5648 0.39385757,103.5713 -4.1508974e-006,103.5778 0.27284971,103.5842 0.84857124,103.5907 0.84840918,103.5971 0.39380953,103.6036 0.030366128,103.6101 0.48497385,103.6165 0.54541135,103.6230 0.30292401,103.6295 0.030249851,103.6359 -1.3016019e-006,103.6424 1.8488541e-005,103.6489 0.18184568,103.6553 0.18178979,103.6618 -1.4075147e-005,103.6683 0.030308304,103.6747 -7.0259866e-006,103.6812 2.1311421e-006,103.6876 -1.4981508e-006,103.6941 3.8615967e-006,103.7006 0.18188694,103.7070 0.63641417,103.7135 0.63636565,103.7200 0.63643461,103.7264 0.7273038,103.7329 0.51501095,103.7394 0.1817829,103.7459 0.48489398,103.7523 0.33327362,103.7588 0.090878546,103.7653 -1.1495276e-005,103.7717 0.03034367,103.7782 0.33337569,103.7847 0.54554009,103.7911 1.0304948,103.7976 1.545473,103.8041 1.0906982,103.8105 0.33318916,103.8170 0.030286765,103.8235 0.090941012,103.8300 0.3333649,103.8364 0.33330071,103.8429 0.090882324,103.8494 0.090931237,103.8558 0.18181856,103.8623 0.090885445,103.8688 -6.0181333e-006,103.8753 1.6185775e-006,103.8817 -4.5574376e-007,103.8882 2.0428742e-007,103.8947 -3.6139841e-007,103.9011 1.2413871e-006,103.9076 -4.6044806e-006,103.9141 1.7177779e-005,103.9206 0.30314001,103.9270 0.72734952,103.9335 0.60596448,103.9400 0.090811558,103.9465 -8.3798905e-006,103.9529 3.420954e-006,103.9594 -5.3036856e-006,103.9659 1.7794913e-005,103.9724 0.18185261,103.9788 0.27272588,103.9853 0.18178891,103.9918 0.030285181,103.9983 6.115788e-007,104.0047 0.030318441,104.0112 0.18186241,104.0177 0.6971373,104.0242 1.4243138,104.0306 1.1513855,104.0371 0.54532087,104.0436 0.030272221,104.0501 0.51519471,104.0565 0.78790581,104.0630 0.45454112,104.0695 0.21215573,104.0760 1.0001287,104.0825 1.8485178,104.0889 1.7271782,104.0954 0.9998793,104.1019 0.12115756,104.1084 3.6262752e-006,104.1149 -7.1363883e-007,104.1213 -7.7206187e-007,104.1278 3.8022381e-006,104.1343 0.090920545,104.1408 0.18188061,104.1473 0.48485339,104.1537 0.27274179,104.1602 0.42436659,104.1667 0.69689196,104.1732 0.21201041,104.1797 0.33334333,104.1861 0.30300283,104.1926 0.090895325,104.1991 -1.0768473e-006,104.2056 2.8856286e-007,104.2121 -7.7326177e-008,104.2186 2.0721101e-008,104.2250 -5.552609e-009,104.2315 1.4878372e-009,104.2380 -3.9834069e-010,104.2445 1.0541813e-010,104.2510 -2.3302655e-011,104.2575 -1.2216627e-011,104.2639 7.2176598e-011,104.2704 -2.7651034e-010,104.2769 1.0339396e-009,104.2834 -3.8595269e-009,104.2899 1.4405208e-008,104.2964 -5.3765174e-008,104.3028 2.0067002e-007,104.3093 -7.4896906e-007,104.3158 0.090920061,104.3223 0.3333635,104.3288 0.48484692,104.3353 0.54554409,104.3418 1.272801,104.3482 1.3939959,104.3547 1.6969696,104.3612 1.1515088,104.3677 1.1515001,104.3742 0.4240644,104.3807 0.03023549,104.3872 0.090963729,104.3937 0.57582664,104.4001 0.81816328,104.4066 0.42420459,104.4131 0.18185964,104.4196 0.30301464,104.4261 0.090836354,104.4326 -1.494826e-005,104.4391 4.6092996e-006,104.4456 -3.4880493e-006,104.4521 9.3432709e-006,104.4586 0.090971902,104.4650 0.33342674,104.4715 0.54548508,104.4780 0.48475477,104.4845 0.090817951,104.4910 -1.727151e-005,104.4975 3.2263149e-005,104.5040 0.30309281,104.5105 0.54548448,104.5170 0.54541028,104.5235 0.18175358,104.5300 -9.6029107e-006,104.5364 2.4531325e-006,104.5429 -2.0889054e-007,104.5494 -1.6178873e-006,104.5559 6.6809748e-006,104.5624 0.030310176,104.5689 0.030300006,104.5754 0.18189766,104.5819 0.72734046,104.5884 0.84858102,104.5949 1.1212003,104.6014 0.48467863,104.6079 0.121145,104.6144 5.6994672e-006,104.6209 0.18192719,104.6274 0.93953443,104.6339 1.3939507,104.6404 1.2726693,104.6469 1.1211504,104.6533 0.63626218,104.6598 0.18183833,104.6663 0.39398459,104.6728 0.45454749,104.6793 0.57569736,104.6858 0.18181936,104.6923 0.66692841,104.6988 1.6970891,104.7053 1.5755717,104.7118 0.57554722,104.7183 -5.4646371e-005,104.7248 1.5699532e-005,104.7313 0.090957813,104.7378 0.42429817,104.7443 0.48482779,104.7508 0.30298653,104.7573 0.30306986,104.7638 0.69704533,104.7703 0.81816888,104.7768 0.54539478,104.7833 0.3029972,104.7898 0.18183047,104.7963 0.18177629,104.8028 -1.4511844e-005,104.8093 0.1818925,104.8158 0.54548216,104.8223 0.45450193,104.8288 0.18177778,104.8353 0.090891361,104.8418 -1.2206307e-005,104.8483 4.1036915e-006,104.8548 -4.2078391e-006,104.8613 1.2728336e-005,104.8678 0.090904638,104.8743 5.0677995e-006,104.8808 0.090912111,104.8873 -1.7176035e-005,104.8938 0.090913706,104.9003 0.090907797,104.9069 5.5945441e-007,104.9134 -9.4336713e-007,104.9199 3.2142214e-006,104.9264 0.090949982,104.9329 0.30303451,104.9394 0.18181182,104.9459 0.30305701,104.9524 0.30300203,104.9589 0.090873234,104.9654 -4.7156659e-006,104.9719 5.6552955e-007,104.9784 2.4541032e-006,104.9849 -1.0382792e-005,104.9914 3.9079914e-005,104.9979 0.18187404,105.0044 0.21207316,105.0109 0.060585696,105.0175 0.30314821,105.0240 0.81826681,105.0305 0.72719198,105.0370 0.97002298,105.0435 6.1833572,105.0500 15.092448,105.0565 17.969439,105.0630 11.755947,105.0695 4.1503649,105.0760 4.4257469,105.0825 18.791441,105.0890 32.849426,105.0956 26.360636,105.1021 10.542855,105.1086 3.2116485,105.1151 2.0301945,105.1216 0.96943688,105.1281 0.09082868,105.1346 0.090945899,105.1411 0.18180276,105.1476 0.030290345,105.1542 0.030304678,105.1607 -1.3401324e-005,105.1672 3.9660817e-006,105.1737 -2.4621538e-006,105.1802 5.8826831e-006,105.1867 0.18185732,105.1932 0.4848589,105.1997 0.30299643,105.2063 0.090907857,105.2128 0.12120436,105.2193 -1.4154385e-005,105.2258 3.8649814e-006,105.2323 -1.3045438e-006,105.2388 1.353e-006,105.2453 -4.1076746e-006,105.2519 1.5078756e-005,105.2584 0.09090995,105.2649 -1.8518796e-005,105.2714 1.6179052e-005,105.2779 0.090924099,105.2844 0.090894066,105.2909 -1.6104977e-005,105.2975 0.091008514,105.3040 0.48496056,105.3105 0.54537582,105.3170 0.18169732,105.3235 0.090963304,105.3300 0.63647062,105.3366 0.72723782,105.3431 0.33322826,105.3496 -3.4734552e-005,105.3561 8.0736972e-006,105.3626 2.442652e-006,105.3692 0.030306062,105.3757 -1.4574833e-005,105.3822 3.4402787e-005,105.3887 0.18189441,105.3952 0.27269205,105.4017 0.09087155,105.4083 0.18186164,105.4148 0.30303305,105.4213 0.1817636,105.4278 -2.0741545e-005,105.4343 0.090922959,105.4409 0.090912707,105.4474 0.18192184,105.4539 0.72744775,105.4604 1.2726688,105.4669 0.72713363,105.4735 0.57575113,105.4800 0.57574075,105.4865 0.63632828,105.4930 0.42423615,105.4996 0.36362773,105.5061 0.030275041,105.5126 5.1775182e-006,105.5191 -1.0818624e-005,105.5257 0.12130493,105.5322 0.69702578,105.5387 0.66667008,105.5452 1.5757648,105.5517 1.6060454,105.5583 1.5150958,105.5648 0.54537356,105.5713 0.18182205,105.5778 0.030315707,105.5844 0.090907589,105.5909 -2.7584168e-005,105.5974 5.0571962e-005,105.6039 0.42439881,105.6105 0.96971953,105.6170 0.63621944,105.6235 0.181767,105.6300 0.1818413,105.6366 0.18179145,105.6431 -2.352929e-005,105.6496 0.030337492,105.6562 0.1818279,105.6627 0.0908776,105.6692 -7.7356872e-006,105.6757 -2.5443077e-007,105.6823 8.7546869e-006,105.6888 0.18188971,105.6953 0.51517493,105.7019 0.33326611,105.7084 0.090885565,105.7149 0.030292619,105.7214 1.6056534e-005,105.7280 0.18185602,105.7345 0.3333903,105.7410 0.6363638,105.7476 0.3939018,105.7541 0.36360157,105.7606 0.030249245,105.7671 4.5024568e-005,105.7737 0.36368722,105.7802 0.51517457,105.7867 0.54539537,105.7933 -5.7845267e-005,105.7998 1.5417962e-005,105.8063 -3.8224139e-006,105.8129 -1.2951207e-007,105.8194 4.3410919e-006,105.8259 0.090930305,105.8325 0.3334094,105.8390 0.66666228,105.8455 0.27264264,105.8521 -1.6894661e-005,105.8586 1.2814311e-005,105.8651 0.18185769,105.8717 0.2727277,105.8782 0.18184967,105.8847 1.0606599,105.8913 1.3636433,105.8978 0.78789854,105.9043 0.33325836,105.9109 0.090840623,105.9174 0.30323559,105.9239 1.3033416,105.9305 1.8483969,105.9370 0.90873408,105.9436 -0.00011502233,105.9501 4.5672696e-005,105.9566 0.18186775,105.9632 0.36362407,105.9697 0.090854332,105.9762 -3.065127e-007,105.9828 -6.8008121e-006,105.9893 2.7511915e-005,105.9958 0.090908274,106.0024 -2.438021e-005,106.0089 0.030317161,106.0155 -3.2144682e-005,106.0220 0.30326831,106.0285 1.5156848,106.0351 2.5455365,106.0416 1.7875121,106.0482 0.84820563,106.0547 0.57573968,106.0612 0.8787387,106.0678 0.69699836,106.0743 3.6074812,106.0809 12.122868,106.0874 16.090754,106.0939 11.907703,106.1005 5.1200242,106.1070 1.2420205,106.1136 0.27265981,106.1201 0.18186042,106.1266 0.51527542,106.1332 0.87883067,106.1397 0.66656035,106.1463 0.27268064,106.1528 0.42432106,106.1594 0.51518041,106.1659 0.33321854,106.1724 0.030223461,106.1790 7.4787295e-006,106.1855 9.2691935e-006,106.1921 0.18188122,106.1986 0.48486796,106.2052 0.33328032,106.2117 0.090875141,106.2182 -6.8292593e-006,106.2248 6.7912079e-006,106.2313 0.090951636,106.2379 0.30305725,106.2444 0.36362123,106.2510 0.30299935,106.2575 0.090882607,106.2641 -2.6748551e-006,106.2706 4.2720208e-006,106.2772 0.09090291,106.2837 0.090983994,106.2903 0.57581937,106.2968 0.48479477,106.3033 0.36362433,106.3099 0.48486525,106.3164 0.48483264,106.3230 0.48483896,106.3295 0.48483837,106.3361 0.3030062,106.3426 0.09097106,106.3492 0.42429054,106.3557 0.30297115,106.3623 0.090847187,106.3688 -1.7801156e-005,106.3754 3.9911279e-006,106.3819 0.030310854,106.3885 0.33342302,106.3950 0.66668844,106.4016 0.39384317,106.4081 -3.0917654e-005,106.4147 1.4167977e-005,106.4212 0.18187766,106.4278 0.48484936,106.4343 0.18175526,106.4409 -2.0540379e-006,106.4474 0.0909376,106.4540 0.30305621,106.4605 0.30299345,106.4671 -1.6350898e-005,106.4736 0.18186373,106.4802 0.33332375,106.4867 0.18181108,106.4933 0.1819032,106.4999 0.39395604,106.5064 0.2423217,106.5130 -3.7168098e-005,106.5195 0.090971157,106.5261 0.30302346,106.5326 0.21217182,106.5392 0.51528609,106.5457 0.63632983,106.5523 0.33320013,106.5588 0.090870209,106.5654 0.090895459,106.5720 -4.2006441e-006,106.5785 0.18195431,106.5851 0.54555565,106.5916 0.54535198,106.5982 0.21200493,106.6047 0.090882204,106.6113 0.090916894,106.6178 0.33333349,106.6244 0.1212218,106.6310 0.090940535,106.6375 0.090876855,106.6441 -2.4018862e-005,106.6506 6.8835839e-006,106.6572 0.18182294,106.6638 0.33334041,106.6703 0.30302194,106.6769 0.030296566,106.6834 0.33336762,106.6900 0.75758487,106.6965 0.48481846,106.7031 0.090985723,106.7097 0.42436302,106.7162 0.63629884,106.7228 0.27261341,106.7293 0.18183714,106.7359 0.54553896,106.7425 1.1818413,106.7490 1.2423798,106.7556 0.90900958,106.7621 -2.7947377e-005,106.7687 0.75766712,106.7753 1.3030448,106.7818 0.7271716,106.7884 3.8555405e-005,106.7950 0.69717234,106.8015 1.5152383,106.8081 1.3937947,106.8146 0.5756523,106.8212 0.39392465,106.8278 0.27269354,106.8343 0.27271068,106.8409 0.090886138,106.8475 0.18183316,106.8540 0.5152638,106.8606 0.69702327,106.8672 0.42417741,106.8737 0.27264979,106.8803 0.090893522,106.8869 0.33341512,106.8934 0.72728509,106.9000 0.51507664,106.9065 0.24245849,106.9131 0.63641351,106.9197 0.484777,106.9262 0.12116594,106.9328 0.12125618,106.9394 0.39399016,106.9459 0.36361852,106.9525 0.27269962,106.9591 0.33336356,106.9656 0.60615838,106.9722 0.63637096,106.9788 0.39385703,106.9854 0.18174022,106.9919 -4.5000259e-005,106.9985 0.030361183,107.0051 0.45463276,107.0116 0.69695926,107.0182 0.57581741,107.0248 1.1821574,107.0313 2.7880135,107.0379 3.3940592,107.0445 5.5463276,107.0510 18.278997,107.0576 84.326294,107.0642 219.69189,107.0708 275.63245,107.0773 194.09767,107.0839 94.258362,107.0905 63.060619,107.0970 76.427765,107.1036 85.695557,107.1102 65.478104,107.1168 31.266081,107.1233 8.4822206,107.1299 3.9090877,107.1365 3.1210289,107.1430 1.3026146,107.1496 0.21207064,107.1562 0.87895954,107.1628 1.6061051,107.1693 1.2422903,107.1759 0.33323228,107.1825 0.090884924,107.1891 -2.0548436e-005,107.1956 3.4355544e-006,107.2022 6.8083132e-006,107.2088 0.090921141,107.2154 0.12121002,107.2219 0.12121046,107.2285 0.3030943,107.2351 0.5151915,107.2417 0.27264601,107.2482 0.060606778,107.2548 0.54561466,107.2614 1.2727951,107.2680 1.1514276,107.2746 0.66655171,107.2811 0.21207573,107.2877 0.18181826,107.2943 0.030284865,107.3009 0.15154882,107.3074 0.18181042,107.3140 0.090916611,107.3206 0.39398369,107.3272 0.54541874,107.3338 0.36360413,107.3403 0.090901561,107.3469 0.030300304,107.3535 3.7425536e-007,107.3601 1.2290508e-006,107.3666 -5.2908931e-006,107.3732 1.9935957e-005,107.3798 0.18185751,107.3864 0.39398766,107.3930 0.63638014,107.3996 0.5757075,107.4061 0.27269453,107.4127 0.18179367,107.4193 -1.5146577e-005,107.4259 9.491522e-007,107.4325 1.1352002e-005,107.4390 0.090917535,107.4456 0.18182781,107.4522 0.18184632,107.4588 0.42430732,107.4654 0.81830275,107.4720 0.84841448,107.4785 0.27257586,107.4851 0.18182129,107.4917 0.27274165,107.4983 0.18181275,107.5049 0.18192765,107.5115 0.54556441,107.5180 0.54534566,107.5246 0.21202515,107.5312 0.33337936,107.5378 0.54546338,107.5444 0.33325174,107.5510 -1.9381805e-006,107.5576 1.5760871,107.5641 3.6365173,107.5707 2.969476,107.5773 1.3635222,107.5839 0.90907562,107.5905 0.93939334,107.5971 0.90913582,107.6037 0.9999578,107.6102 0.39383268,107.6168 0.12123365,107.6234 0.18182725,107.6300 0.12115195,107.6366 -2.0357054e-005,107.6432 5.3398908e-006,107.6498 -1.0010273e-006,107.6564 -1.3362926e-006,107.6630 6.3467605e-006,107.6695 -2.4052486e-005,107.6761 8.9869609e-005,107.6827 0.39405033,107.6893 0.42418748,107.6959 0.2120249,107.7025 -3.8764476e-005,107.7091 1.0125814e-005,107.7157 -1.7359496e-006,107.7223 -3.1830355e-006,107.7289 1.4469334e-005,107.7354 0.18188712,107.7420 0.48492843,107.7486 0.72728556,107.7552 0.60596818,107.7618 0.18176363,107.7684 0.18183492,107.7750 0.18181294,107.7816 0.18183239,107.7882 0.39393854,107.7948 0.33331177,107.8014 0.18179449,107.8080 1.7911942e-006,107.8146 0.090938725,107.8211 0.18179823,107.8277 0.18190831,107.8343 0.87889326,107.8409 1.1515598,107.8475 1.5454439,107.8541 1.3031527,107.8607 1.8182877,107.8673 1.5452917,107.8739 0.99981159,107.8805 0.30291152,107.8871 -6.4792721e-006,107.8937 1.7293655e-006,107.9003 -4.3772653e-007,107.9069 2.1410566e-008,107.9135 3.5214489e-007,107.9201 -1.430101e-006,107.9267 5.3686431e-006,107.9333 0.030304117,107.9399 -9.7133134e-006,107.9465 1.6649899e-005,107.9531 0.090909936,107.9597 0.060619961,107.9663 0.42433941,107.9729 1.0607318,107.9795 1.4545212,107.9861 0.93934298,107.9927 0.7272504,107.9993 1.0302246,108.0059 0.75751501,108.0125 -3.9164669e-007,108.0191 0.48504239,108.0257 1.4242899,108.0323 2.0607133,108.0389 3.3031487,108.0455 2.484724,108.0521 2.2426074,108.0587 5.0919533,108.0653 12.486697,108.0719 19.970861,108.0785 19.422544,108.0851 24.432768,108.0917 105.81239,108.0983 207.58987,108.1049 210.50249,108.1115 118.34108,108.1181 38.686756,108.1247 19.058973,108.1313 8.4828863,108.1379 2.2719619,108.1445 0.5452767,108.1511 0.30300218,108.1577 0.27271339,108.1643 0.090877749,108.1709 1.0472635e-005,108.1775 0.090929821,108.1841 0.090889856,108.1907 -1.7956236e-005,108.1973 0.090952419,108.2039 0.697061,108.2105 0.72727954,108.2171 0.484781,108.2237 0.75753814,108.2304 0.8485539,108.2370 0.33336392,108.2436 0.21205437,108.2502 0.090858184,108.2568 -3.343677e-006,108.2634 0.09091451,108.2700 -1.8359016e-005,108.2766 4.5577963e-006,108.2832 1.2923924e-007,108.2898 -5.0754893e-006,108.2964 2.0174253e-005,108.3030 0.21214795,108.3096 0.27271071,108.3163 0.090893269,108.3229 0.090921149,108.3295 0.30308983,108.3361 0.51517087,108.3427 0.36359087,108.3493 0.18177699,108.3559 -2.015037e-005,108.3625 1.3140079e-005,108.3691 0.090919644,108.3757 0.090896703,108.3824 0.030305104,108.3890 0.090952553,108.3956 0.27271798,108.4022 0.51522136,108.4088 2.4547315,108.4154 3.4242363,108.4220 2.4240806,108.4286 1.0605195,108.4352 0.48487318,108.4419 0.54545891,108.4485 0.33331305,108.4551 0.3939946,108.4617 0.66665113,108.4683 0.27264839,108.4749 0.030288158,108.4815 3.2393782e-006,108.4882 0.090931393,108.4948 0.30304667,108.5014 0.30302486,108.5080 0.30303571,108.5146 0.30301407,108.5212 0.090886176,108.5278 -9.4331756e-007,108.5345 2.5589844e-007,108.5411 -8.0210214e-008,108.5477 6.4927868e-008,108.5543 -1.7950883e-007,108.5609 6.5315243e-007,108.5675 -2.4332724e-006,108.5742 9.0805815e-006,108.5808 0.18184544,108.5874 0.30302095,108.5940 0.18182816,108.6006 0.30309713,108.6072 0.54548484,108.6139 0.48478055,108.6205 0.090845473,108.6271 -3.8934204e-006,108.6337 1.5623593e-005,108.6403 0.18184426,108.6470 0.39405742,108.6536 0.87892932,108.6602 1.0605145,108.6668 0.39376828,108.6734 0.090873197,108.6801 0.090913966,108.6867 -1.796353e-006,108.6933 -1.5864651e-005,108.6999 6.5260101e-005,108.7065 0.90926743,108.7132 1.9091266,108.7198 1.6362629,108.7264 1.1211929,108.7330 1.1212398,108.7396 1.151517,108.7463 0.93931442,108.7529 0.181793,108.7595 0.30309275,108.7661 0.3333056,108.7728 0.27272099,108.7794 0.4242622,108.7860 0.48488057,108.7926 0.72732455,108.7992 0.90907574,108.8059 0.54529834,108.8125 0.33340389,108.8191 2.6366317,108.8257 3.7272234,108.8324 2.3028717,108.8390 1.0908304,108.8456 0.4848839,108.8522 0.96965933,108.8589 0.1211329,108.8655 0.090921223,108.8721 -1.5618825e-005,108.8787 3.1348036e-006,108.8854 3.0810352e-006,108.8920 0.090976149,108.8986 0.39403641,108.9053 0.57575309,108.9119 0.54544091,108.9185 0.54541403,108.9251 0.18172476,108.9318 -1.9447998e-005,108.9384 6.4963465e-006,108.9450 -6.5364075e-006,108.9516 1.9650292e-005,108.9583 0.18190517,108.9649 0.57577825,108.9715 0.484804,108.9782 0.30297881,108.9848 -3.4156234e-005,108.9914 8.3631812e-006,108.9980 7.0616272e-007,109.0047 -1.1189319e-005,109.0113 4.4054435e-005,109.0179 0.21220279,109.0246 0.5152598,109.0312 1.3334758,109.0378 2.7277143,109.0445 4.5455375,109.0511 3.6664934,109.0577 3.6061144,109.0644 3.1819329,109.0710 6.547606,109.0776 22.428221,109.0843 37.698818,109.0909 37.695717,109.0975 31.483824,109.1042 34.971081,109.1108 47.669846,109.1174 59.15303,109.1241 53.148212,109.1307 30.055281,109.1373 10.118262,109.1440 3.3326907,109.1506 1.7573593,109.1572 0.51495707,109.1639 0.12117085,109.1705 0.030318838,109.1771 0.18182652,109.1838 0.090888619,109.1904 -1.1363273e-005,109.1970 2.2812386e-005,109.2037 0.18186013,109.2103 0.33336371,109.2169 0.39389566,109.2236 0.090880111,109.2302 0.090909876,109.2369 -2.178761e-005,109.2435 0.33337045,109.2501 0.72728765,109.2568 0.60608244,109.2634 0.57579887,109.2700 0.48479524,109.2767 0.090850964,109.2833 7.4435144e-007,109.2900 -1.0521174e-007,109.2966 -3.2358588e-007,109.3032 1.3996695e-006,109.3099 -5.275469e-006,109.3165 1.9703606e-005,109.3231 0.090939589,109.3298 0.12121536,109.3364 0.21213742,109.3431 0.33332866,109.3497 0.18177171,109.3563 -1.7832728e-005,109.3630 0.1818296,109.3696 0.33333901,109.3763 0.30302116,109.3829 0.12127122,109.3896 0.48486188,109.3962 0.21206221,109.4028 0.090956621,109.4095 0.36368197,109.4161 0.39386442,109.4228 0.030277995,109.4294 0.30309135,109.4361 0.48484659,109.4427 0.333294,109.4493 0.090881109,109.4560 -2.9294067e-006,109.4626 -3.4582015e-006,109.4693 1.6763708e-005,109.4759 0.18185753,109.4826 0.33335063,109.4892 0.30299738,109.4958 0.12121049,109.5025 0.42435819,109.5091 1.0909928,109.5158 1.1514704,109.5224 0.7271381,109.5291 0.090865016,109.5357 0.18194431,109.5424 0.48493883,109.5490 0.54541111,109.5557 0.39385548,109.5623 0.51516354,109.5690 0.69694722,109.5756 0.27264762,109.5822 -1.6977843e-005,109.5889 2.2293534e-005,109.5955 0.21217689,109.6022 0.63647747,109.6088 1.1818165,109.6155 0.69686097,109.6221 0.33329085,109.6288 0.090872005,109.6354 0.090983301,109.6421 0.69709784,109.6487 0.93939501,109.6554 0.60594416,109.6620 0.090826854,109.6687 -1.3833662e-007,109.6753 3.2319168e-008,109.6820 9.0715542e-009,109.6886 -6.8613041e-008,109.6953 2.6540005e-007,109.7019 -9.9305714e-007,109.7086 3.7070895e-006,109.7152 0.33335295,109.7219 0.48484156,109.7285 0.18180135,109.7352 -8.8764307e-007,109.7418 1.2001929e-005,109.7485 0.090966195,109.7552 0.30303085,109.7618 0.090849616,109.7685 -3.7393099e-006,109.7751 0.090922609,109.7818 0.090901993,109.7884 -2.8369721e-005,109.7951 7.7356155e-005,109.8017 0.30314127,109.8084 0.39387238,109.8150 0.33332014,109.8217 0.48483092,109.8283 0.090833411,109.8350 3.5365242e-006,109.8417 -9.4796906e-007,109.8483 0.090909354,109.8550 0.090909027,109.8616 3.4394791e-008,109.8683 -6.5199842e-008,109.8749 2.2641944e-007,109.8816 0.18185081,109.8882 0.4848597,109.8949 0.3332977,109.9016 -1.0608107e-005,109.9082 2.8278312e-006,109.9149 -7.0246762e-007,109.9215 -1.817606e-008,109.9282 7.7528387e-007,109.9349 -3.0831914e-006,109.9415 1.1558301e-005,109.9482 0.18181992,109.9548 0.18184456,109.9615 0.48493022,109.9681 0.72731936,109.9748 0.72721541,109.9815 0.36359757,109.9881 0.33330548,109.9948 0.090886004,110.0014 0.18184884,110.0081 0.36373681,110.0148 0.69698399,110.0214 0.42418325,110.0281 0.48485374,110.0347 0.48483014,110.0414 0.72741741,110.0481 1.4848839,110.0547 1.1817223,110.0614 1.7579128,110.0681 5.7289491,110.0747 15.66864,110.0814 20.333609,110.0880 17.938467,110.0947 12.786611,110.1014 12.244123,110.1080 29.45982,110.1147 49.851051,110.1214 48.69368,110.1280 27.115908,110.1347 7.9672437,110.1414 3.0299745,110.1480 1.3330671,110.1547 0.48473668,110.1613 -4.0731535e-005,110.1680 1.1492102e-005,110.1747 -5.2341911e-006,110.1813 9.4445122e-006,110.1880 0.030319665,110.1947 0.12123277,110.2013 0.3030608,110.2080 0.39394811,110.2147 0.33331084,110.2213 0.18177351,110.2280 -2.0848533e-005,110.2347 5.7112129e-006,110.2413 -1.9948934e-006,110.2480 2.2681013e-006,110.2547 0.090949543,110.2613 0.30304527,110.2680 0.18177359,110.2747 -1.5566249e-005,110.2814 3.5903936e-006,110.2880 0.030304233,110.2947 0.18181819,110.3014 0.090907931,110.3080 -3.7415307e-006,110.3147 1.6130025e-005,110.3214 0.090931363,110.3280 0.090886846,110.3347 -1.637212e-005,110.3414 4.7154449e-006,110.3480 -2.4886085e-006,110.3547 0.090972729,110.3614 0.54554152,110.3681 0.72724855,110.3747 0.39389858,110.3814 0.21208943,110.3881 0.18181495,110.3947 0.39395657,110.4014 0.33334967,110.4081 0.27268675,110.4148 -5.391884e-005,110.4214 1.4951682e-005,110.4281 -5.8842488e-006,110.4348 8.5848314e-006,110.4415 0.18186514,110.4481 0.57580358,110.4548 0.81819224,110.4615 0.87879235,110.4682 0.63633955,110.4748 0.30296683,110.4815 0.030272955,110.4882 0.090972103,110.4949 0.48491415,110.5015 0.66670853,110.5082 0.87887996,110.5149 1.121206,110.5216 0.75740051,110.5282 0.090819657,110.5349 1.4970197e-005,110.5416 -4.0113264e-006,110.5483 1.0740572e-006,110.5549 -2.8462097e-007,110.5616 6.4350552e-008,110.5683 2.7242365e-008,110.5750 -1.7333797e-007,110.5816 6.6615775e-007,110.5883 -2.4914677e-006,110.5950 9.3003673e-006,110.6017 0.090938538,110.6084 0.18181792,110.6150 0.090880617,110.6217 -1.2734297e-005,110.6284 1.5269139e-005,110.6351 0.090908341,110.6418 -1.2312418e-005,110.6484 2.4071933e-006,110.6551 2.684777e-006,110.6618 0.090914279,110.6685 0.090903983,110.6752 -3.1046841e-006,110.6818 -8.106922e-007,110.6885 0.090933777,110.6952 0.4848972,110.7019 0.7272613,110.7086 0.33329013,110.7152 0.030281164,110.7219 2.452773e-005,110.7286 0.090944745,110.7353 0.090873681,110.7420 -2.5867119e-005,110.7487 7.1386035e-006,110.7553 -2.6855448e-006,110.7620 3.6033089e-006,110.7687 -1.1728373e-005,110.7754 4.3313186e-005,110.7821 0.2727809,110.7888 0.33329836,110.7954 0.18178986,110.8021 0.18182635,110.8088 0.21214071,110.8155 0.27279213,110.8222 0.42432979,110.8289 0.48477927,110.8355 0.1817725,110.8422 0.30309188,110.8489 0.33329868,110.8556 0.18173003,110.8623 -3.4589815e-005,110.8690 0.030312261,110.8757 -2.3344735e-006,110.8824 -6.0119187e-006,110.8890 2.6384327e-005,110.8957 0.18186553,110.9024 0.27269897,110.9091 0.09087012,110.9158 -3.29916e-006,110.9225 1.0094099e-005,110.9292 0.090911366,110.9359 -1.9248482e-005,110.9425 3.5354624e-005,110.9492 0.3334156,110.9559 0.66668642,110.9626 0.51507854,110.9693 0.12117293,110.9760 0.24250501,110.9827 0.84855169,110.9894 0.84841645,110.9961 0.3939406,111.0027 0.60617852,111.0094 0.87874645,111.0161 0.90911448,111.0228 1.8487383,111.0295 2.6666563,111.0362 1.757373,111.0429 2.48545,111.0496 8.1236544,111.0563 27.58246,111.0630 65.129333,111.0697 89.274765,111.0764 78.630066,111.0830 42.689777,111.0897 29.000145,111.0964 41.335884,111.1031 44.180077,111.1098 28.60248,111.1165 14.513895,111.1232 17.973335,111.1299 41.701809,111.1366 54.302879,111.1433 41.267551,111.1500 15.844307,111.1567 5.5443573,111.1634 1.848132,111.1701 1.9394617,111.1768 1.3634614,111.1835 0.57562923,111.1902 0.18184793,111.1969 0.30315438,111.2036 0.48481685,111.2102 0.18168232,111.2169 -4.9160944e-006,111.2236 0.48492575,111.2303 0.84850335,111.2370 0.72722501,111.2437 0.24237223,111.2504 0.03029228,111.2571 -2.8672937e-006,111.2638 7.7157265e-006,111.2705 0.48489627,111.2772 1.2425535,111.2839 1.6060185,111.2906 0.21197864,111.2973 1.4394419e-005,111.3040 0.18184032,111.3107 0.18179819,111.3174 0.090946048,111.3241 0.51531827,111.3308 0.84849185,111.3375 0.57564372,111.3442 0.4545517,111.3509 0.39390382,111.3576 0.18174668,111.3643 -1.2269513e-005,111.3710 -2.4088067e-006,111.3777 2.1907314e-005,111.3844 0.30308613,111.3911 0.54547054,111.3978 0.51514757,111.4045 0.36359799,111.4112 0.090863377,111.4179 -2.3186674e-006,111.4246 6.0263926e-007,111.4314 -9.1720608e-008,111.4381 -2.358193e-007,111.4448 1.0350826e-006,111.4515 -3.9047877e-006,111.4582 1.4585086e-005,111.4649 0.090919077,111.4716 0.030269969,111.4783 5.7863406e-005,111.4850 0.45460871,111.4917 0.54546618,111.4984 0.69699949,111.5051 0.78797245,111.5118 1.0607432,111.5185 1.2120827,111.5252 0.75735593,111.5319 0.090780459,111.5386 5.7641782e-006,111.5453 5.8987229e-007,111.5520 0.030314948,111.5588 0.090919524,111.5655 0.090894088,111.5722 0.030300051,111.5789 0.090895757,111.5856 0.03035941,111.5923 0.57593691,111.5990 0.81820011,111.6057 0.42404592,111.6124 -3.0673324e-005,111.6191 0.27283239,111.6258 0.39388302,111.6325 0.090842202,111.6393 -9.3377512e-006,111.6460 3.9814284e-005,111.6527 0.18189777,111.6594 0.30300468,111.6661 0.090834811,111.6728 0.12125463,111.6795 0.48496056,111.6862 0.66673303,111.6929 0.81810057,111.6996 0.42416009,111.7064 0.36361742,111.7131 0.30298012,111.7198 0.030315865,111.7265 0.18186699,111.7332 0.4545933,111.7399 0.66669434,111.7466 0.66664398,111.7533 0.39385724,111.7601 -4.0413925e-005,111.7668 1.1017893e-005,111.7735 -3.6548856e-006,111.7802 3.6010949e-006,111.7869 0.030310912,111.7936 0.090929851,111.8003 0.18181795,111.8071 0.090883844,111.8138 -8.0802211e-006,111.8205 7.0695523e-006,111.8272 0.18188538,111.8339 0.57579702,111.8406 0.48479542,111.8473 0.18176307,111.8541 1.4226855e-005,111.8608 0.27274251,111.8675 0.090877689,111.8742 6.0623406e-006,111.8809 0.18185763,111.8876 0.30300966,111.8944 -3.2834647e-005,111.9011 8.7959143e-006,111.9078 -2.3467251e-006,111.9145 5.9036904e-007,111.9212 -1.4576305e-008,111.9280 -5.3214814e-007,111.9347 2.1433307e-006,111.9414 -8.0417394e-006,111.9481 3.002572e-005,111.9548 0.30309865,111.9615 0.63639188,111.9683 0.81815696,111.9750 0.66663951,111.9817 0.39391226,111.9884 0.18184406,111.9951 0.48491594,112.0019 0.51510191,112.0086 0.1817525,112.0153 0.30311462,112.0220 0.87886673,112.0288 0.81809211,112.0355 0.33333346,112.0422 0.84861714,112.0489 1.5152036,112.0556 2.3031788,112.0624 4.2128625,112.0691 8.2129602,112.0758 11.36485,112.0825 21.944746,112.0893 53.552097,112.0960 72.727432,112.1027 58.387859,112.1094 27.236698,112.1161 9.6645174,112.1229 4.9089546,112.1296 6.8794394,112.1363 9.1816492,112.1430 5.8171086,112.1498 1.6660978,112.1565 0.81819606,112.1632 1.0909793,112.1699 1.2424158,112.1767 0.87870008,112.1834 0.42417377,112.1901 0.18182158,112.1968 0.3334108,112.2036 0.75758189,112.2103 0.39384031,112.2170 0.18178026,112.2238 0.42429399,112.2305 0.93949986,112.2372 1.0000538,112.2439 0.81811941,112.2507 0.57569277,112.2574 0.3029699,112.2641 0.030265329,112.2709 1.554209e-006,112.2776 9.9495619e-006,112.2843 0.030303255,112.2910 -1.0855106e-005,112.2978 1.6667246e-006,112.3045 4.1893368e-006,112.3112 0.030309796,112.3180 0.060606141,112.3247 0.090903692,112.3314 0.03031183,112.3381 0.090908431,112.3449 0.030296838,112.3516 0.090922222,112.3583 0.090887815,112.3651 0.030351358,112.3718 0.45461142,112.3785 0.42417163,112.3853 0.030257249,112.3920 0.090941109,112.3987 0.18180484,112.4055 -1.8313893e-005,112.4122 0.18182568,112.4189 0.181815,112.4257 0.09090583,112.4324 7.720997e-006,112.4391 -2.7630194e-005,112.4459 0.00010280693,112.4526 0.63656324,112.4593 1.0605727,112.4661 0.48468119,112.4728 0.090843804,112.4795 0.51524132,112.4863 1.2425008,112.4930 1.333371,112.4997 1.0302885,112.5065 0.51510173,112.5132 0.36357564,112.5199 0.18173683,112.5267 0.18180396,112.5334 0.18183208,112.5402 0.09092392,112.5469 0.090892076,112.5536 -1.1471671e-005,112.5604 0.030307405,112.5671 0.090929985,112.5738 0.090923466,112.5806 0.18194325,112.5873 0.87901706,112.5941 1.3029743,112.6008 0.54522216,112.6075 0.18175869,112.6143 0.36371237,112.6210 0.66665494,112.6278 0.3332684,112.6345 0.18179296,112.6412 0.090887547,112.6480 3.5100099e-006,112.6547 -9.6866711e-007,112.6615 3.6442191e-007,112.6682 -4.8898369e-007,112.6749 0.06064612,112.6817 0.27273098,112.6884 0.12118375,112.6952 0.18194078,112.7019 0.54549706,112.7086 0.33319974,112.7154 0.030250862,112.7221 7.217759e-006,112.7289 -1.9232687e-006,112.7356 4.7481262e-007,112.7423 2.416405e-008,112.7491 -5.715471e-007,112.7558 2.2621919e-006,112.7626 -8.4778112e-006,112.7693 3.1651252e-005,112.7761 0.3030951,112.7828 0.48484716,112.7896 0.30297086,112.7963 0.030271297,112.8030 3.4894729e-006,112.8098 -9.3575574e-007,112.8165 2.5330786e-007,112.8233 -7.7411634e-008,112.8300 5.6323945e-008,112.8368 -1.4788938e-007,112.8435 5.3526941e-007,112.8503 -1.9933259e-006,112.8570 0.33337471,112.8638 1.1515968,112.8705 1.6060637,112.8772 1.0605117,112.8840 -3.1005016e-005,112.8907 0.18187927,112.8975 0.54552829,112.9042 0.72722453,112.9110 0.27264705,112.9177 0.3030377,112.9245 0.30302706,112.9312 0.12120545,112.9380 -4.0025325e-006,112.9447 1.0726417e-006,112.9515 -2.8775736e-007,112.9582 7.831342e-008,112.9650 -2.5476698e-008,112.9717 2.3589299e-008,112.9785 -6.8883722e-008,112.9852 2.5196263e-007,112.9920 -9.3903191e-007,112.9987 3.5044081e-006,113.0055 0.030304573,113.0122 -9.6806234e-006,113.0190 2.2562897e-005,113.0257 0.42443365,113.0325 1.7579919,113.0392 3.3032248,113.0460 3.3937678,113.0527 2.1512463,113.0595 1.6672219,113.0662 15.067757,113.0730 62.284054,113.0797 98.42659,113.0865 82.930611,113.0932 38.749252,113.1000 17.270922,113.1068 14.181983,113.1135 13.81781,113.1203 10.605227,113.1270 5.8475466,113.1338 2.757108,113.1405 2.0605621,113.1473 1.7877225,113.1540 0.5756318,113.1608 1.121429,113.1675 2.2424867,113.1743 1.8180732,113.1811 1.1210387,113.1878 0.060513508,113.1946 0.21218143,113.2013 0.36363646,113.2081 0.21208459,113.2148 -8.272531e-006,113.2216 0.09092015,113.2283 0.09090706,113.2351 0.090928443,113.2419 0.18181993,113.2486 0.090882726,113.2554 -7.4110108e-006,113.2621 -2.4869092e-007,113.2689 8.406957e-006,113.2757 0.33350211,113.2824 1.454738,113.2892 1.878744,113.2959 1.2725602,113.3027 0.48472977,113.3095 0.18184558,113.3162 0.48488185,113.3230 0.66663092,113.3297 0.36367473,113.3365 0.63639659,113.3433 0.57573426,113.3500 0.39394683,113.3568 0.42421705,113.3635 0.18173818,113.3703 0.030315945,113.3771 0.27276489,113.3838 0.27278483,113.3906 0.45462769,113.3973 0.48482063,113.4041 0.33323693,113.4109 0.090828843,113.4176 2.3575103e-005,113.4244 0.30309713,113.4312 0.48484793,113.4379 0.30296564,113.4447 -3.1211213e-005,113.4514 7.976374e-006,113.4582 -6.920061e-007,113.4650 0.090930901,113.4717 0.33336419,113.4785 0.36363134,113.4853 0.18184219,113.4920 0.18181852,113.4988 0.090856448,113.5056 0.0909255,113.5123 0.24244797,113.5191 0.27272442,113.5259 0.48489398,113.5326 1.0606848,113.5394 1.2727019,113.5462 0.66656268,113.5529 0.090859756,113.5597 -2.3703169e-006,113.5665 0.030304501,113.5732 -3.5087e-006,113.5800 6.3744556e-006,113.5868 -2.19905e-005,113.5935 8.1593178e-005,113.6003 0.30311936,113.6071 0.30298552,113.6138 0.18174101,113.6206 -3.9894661e-005,113.6274 1.062018e-005,113.6341 -2.5832812e-006,113.6409 -2.8787076e-007,113.6477 3.7352354e-006,113.6545 0.12123773,113.6612 0.18183629,113.6680 0.18180414,113.6748 0.1211902,113.6815 0.030295171,113.6883 -1.090785e-005,113.6951 3.6834845e-005,113.7019 0.30307564,113.7086 0.30299371,113.7154 0.18191111,113.7222 0.57592833,113.7289 0.66652149,113.7357 0.090740263,113.7425 1.6039739e-005,113.7493 -4.3430055e-006,113.7560 1.3311854e-006,113.7628 -9.8148621e-007,113.7696 2.5948534e-006,113.7763 -9.3985527e-006,113.7831 3.5001784e-005,113.7899 0.18186457,113.7967 0.18177453,113.8034 -4.8692942e-005,113.8102 6.1552622e-005,113.8170 0.36377674,113.8238 0.60601485,113.8305 0.18168823,113.8373 -1.1790677e-005,113.8441 1.1652868e-005,113.8509 0.18182904,113.8576 0.18180877,113.8644 0.030290281,113.8712 1.4719387e-005,113.8780 0.21229373,113.8848 0.72743839,113.8915 0.84836864,113.8983 0.33313614,113.9051 -3.8681803e-005,113.9119 0.090946101,113.9186 0.18182598,113.9254 0.21210411,113.9322 0.090886571,113.9390 -3.2801095e-006,113.9458 1.5772896e-006,113.9525 -3.0290271e-006,113.9593 0.091004044,113.9661 0.63650781,113.9729 0.90907818,113.9796 0.57559359,113.9864 0.090868555,113.9932 0.30305085,114.0000 0.090867512,114.0068 1.2507307e-006,114.0135 2.4915864e-006,114.0203 -1.1218005e-005,114.0271 0.030345425,114.0339 0.69716936,114.0407 1.5758258,114.0475 1.5151111,114.0542 1.818527,114.0610 3.3032873,114.0678 4.5158534,114.0746 10.304243,114.0814 13.818139,114.0881 13.758743,114.0949 46.56274,114.1017 178.61499,114.1085 344.90121,114.1153 344.64545,114.1221 196.0842,114.1288 59.405296,114.1356 20.179316,114.1424 12.423324,114.1492 8.0897245,114.1560 2.3627222,114.1628 0.36349696,114.1696 0.30304018,114.1763 0.3333393,114.1831 0.39394563,114.1899 0.39393985,114.1967 0.36362329,114.2035 0.21206927,114.2103 -2.5644998e-005,114.2171 6.8151812e-006,114.2238 0.090971231,114.2306 0.5454753,114.2374 0.3636193,114.2442 0.27277505,114.2510 0.30300072,114.2578 0.090837009,114.2646 -1.8520654e-005,114.2714 1.2355214e-005,114.2781 0.1212526,114.2849 0.27272299,114.2917 0.18184228,114.2985 0.5152297,114.3053 0.93944597,114.3121 1.0605299,114.3189 0.36353198,114.3257 0.090900294,114.3325 0.030304393,114.3393 0.12123021,114.3460 0.27275139,114.3528 0.48485097,114.3596 0.33330593,114.3664 0.42423072,114.3732 0.030281177,114.3800 3.7864666e-005,114.3868 0.48502004,114.3936 1.3334987,114.4004 1.7575228,114.4072 0.99978614,114.4140 0.12110718,114.4208 0.030307028,114.4275 -1.0704617e-006,114.4343 2.8292473e-007,114.4411 -6.1162289e-008,114.4479 -3.8299394e-008,114.4547 2.1438042e-007,114.4615 -8.192801e-007,114.4683 3.0629528e-006,114.4751 0.09095712,114.4819 0.48493651,114.4887 0.84852755,114.4955 0.84845078,114.5023 0.54538083,114.5091 0.18175641,114.5159 -1.4446338e-005,114.5227 2.1017252e-006,114.5295 6.0409584e-006,114.5363 0.30303812,114.5431 0.33332983,114.5498 0.18179867,114.5566 4.7438287e-005,114.5634 0.3030979,114.5702 0.33331183,114.5770 0.18175928,114.5838 -3.9338902e-005,114.5906 4.7316971e-005,114.5974 0.30306479,114.6042 0.33335134,114.6110 0.48484957,114.6178 0.30298904,114.6246 0.18180194,114.6314 0.090887494,114.6382 -9.1614775e-006,114.6450 1.6458456e-006,114.6518 2.5789652e-006,114.6586 0.030304397,114.6654 0.030308276,114.6722 0.18183948,114.6790 0.48488957,114.6858 0.96987152,114.6926 1.9396501,114.6994 2.4544699,114.7062 1.2421324,114.7130 0.30294362,114.7198 0.18181503,114.7266 0.090872705,114.7334 -1.2310335e-005,114.7402 9.2964074e-006,114.7470 0.090928428,114.7538 0.33340463,114.7606 0.66672295,114.7674 0.60603106,114.7742 0.39390668,114.7811 0.33330706,114.7879 0.1817705,114.7947 -2.1542519e-005,114.8015 8.9859686e-006,114.8083 0.090921886,114.8151 0.18182091,114.8219 0.12120724,114.8287 0.090919651,114.8355 0.3030588,114.8423 0.54547501,114.8491 0.48480701,114.8559 0.090880185,114.8627 0.090945177,114.8695 0.1817932,114.8763 0.12125538,114.8831 1.1213131,114.8899 1.2726557,114.8967 0.33324629,114.9035 0.090932742,114.9104 0.39414412,114.9172 1.3032709,114.9240 1.4543993,114.9308 0.48456931,114.9376 -6.4894906e-005,114.9444 5.9673061e-005,114.9512 0.18187203,114.9580 0.21207987,114.9648 0.090902671,114.9716 0.21220239,114.9784 0.30299795,114.9852 0.090818971,114.9921 -2.7977826e-006,114.9989 0.18195559,115.0057 0.81826794,115.0125 1.4246106,115.0193 4.8494253,115.0261 9.2127256,115.0329 8.8779593,115.0397 3.3628871,115.0465 3.7281075,115.0533 10.365437,115.0602 20.973026,115.0670 38.367641,115.0738 49.969536,115.0806 39.330318,115.0874 30.059387,115.0942 28.908844,115.1010 29.363888,115.1078 30.000494,115.1147 29.150938,115.1215 22.906988,115.1283 13.3315,115.1351 7.2719121,115.1419 3.9387994,115.1487 1.9086967,115.1555 0.72704422,115.1624 0.21204965,115.1692 0.18181799,115.1760 0.090901256,115.1828 0.090921991,115.1896 0.18181872,115.1964 0.090894036,115.2033 -3.258662e-006,115.2101 8.728349e-007,115.2169 -2.3245356e-007,115.2237 5.6919074e-008,115.2305 4.7948707e-009,115.2373 -7.6108321e-008,115.2442 2.9966034e-007,115.2510 0.12124683,115.2578 0.39394671,115.2646 0.18178149,115.2714 -6.8731897e-006,115.2782 1.2018021e-006,115.2851 2.0666409e-006,115.2919 -9.4691568e-006,115.2987 3.58125e-005,115.3055 0.18191764,115.3123 0.48491466,115.3192 0.9393912,115.3260 1.0302122,115.3328 0.45446029,115.3396 0.090894833,115.3464 -1.1947421e-006,115.3533 3.1526e-007,115.3601 -6.6214284e-008,115.3669 0.090909034,115.3737 0.090909354,115.3805 -1.0214717e-006,115.3874 0.090976991,115.3942 0.66679275,115.4010 1.0605401,115.4078 0.36355308,115.4146 0.18188037,115.4215 0.33337244,115.4283 0.42421433,115.4351 0.3029702,115.4419 0.090860449,115.4488 7.4479435e-006,115.4556 0.090947591,115.4624 0.090873957,115.4692 -2.4454979e-005,115.4761 6.5930872e-006,115.4829 -1.9157039e-006,115.4897 1.0693192e-006,115.4965 -2.3616051e-006,115.5033 8.377644e-006,115.5102 0.18184592,115.5170 0.39394823,115.5238 0.3029964,115.5307 0.030307904,115.5375 0.18185031,115.5443 0.18178424,115.5511 -2.1163098e-006,115.5580 0.0909805,115.5648 0.3939738,115.5716 0.66673321,115.5784 1.1213396,115.5853 1.3029548,115.5921 0.5755676,115.5989 0.060589422,115.6057 0.090910316,115.6126 0.0302893,115.6194 0.18183424,115.6262 0.18182255,115.6331 0.24243438,115.6399 0.30307984,115.6467 0.54546022,115.6535 0.27264559,115.6604 -2.5602509e-005,115.6672 1.0093608e-005,115.6740 0.30309281,115.6809 0.60608351,115.6877 0.42424703,115.6945 0.51516145,115.7014 0.42423022,115.7082 0.48484653,115.7150 0.30296713,115.7218 -3.8610196e-005,115.7287 3.2392272e-005,115.7355 0.33345619,115.7423 0.72726971,115.7492 0.33322284,115.7560 0.090885125,115.7628 -7.3498595e-006,115.7697 1.9798072e-006,115.7765 -5.6886984e-007,115.7833 2.9554727e-007,115.7902 -6.1332258e-007,115.7970 2.1578803e-006,115.8038 -8.0187456e-006,115.8107 2.9919154e-005,115.8175 0.30306441,115.8243 0.33332145,115.8312 0.18178594,115.8380 -1.3476628e-005,115.8448 0.09095072,115.8517 0.27274358,115.8585 0.21210599,115.8653 0.1817935,115.8722 0.030283289,115.8790 3.5797561e-006,115.8859 0.030315472,115.8927 0.090915561,115.8995 0.24247976,115.9064 0.72734982,115.9132 0.81819695,115.9200 0.51506829,115.9269 0.18176778,115.9337 0.18180838,115.9406 -3.5978719e-005,115.9474 2.8219314e-005,115.9542 0.090934083,115.9611 0.090882719,115.9679 -2.1419346e-005,115.9747 1.0223193e-005,115.9816 0.090953864,115.9884 0.30304682,115.9953 0.18176855,116.0021 -2.3797049e-005,116.0089 1.9317016e-005,116.0158 -5.3473192e-005,116.0226 0.27313477,116.0295 3.9101202,116.0363 7.6974692,116.0431 7.272193,116.0500 6.1827946,116.0568 22.006231,116.0637 57.522144,116.0705 76.272957,116.0773 62.843689,116.0842 38.935005,116.0910 23.573843,116.0979 18.150023,116.1047 10.331476,116.1116 5.5755434,116.1184 8.1225138,116.1252 12.72803,116.1321 11.817257,116.1389 6.3623662,116.1458 2.7267809,116.1526 1.8181275,116.1595 1.9696598,116.1663 1.6362798,116.1732 1.212018,116.1800 0.54531085,116.1868 0.090850577,116.1937 -3.5557341e-006,116.2005 7.0018314e-006,116.2074 0.030312585,116.2142 0.12123045,116.2211 0.33343136,116.2279 0.81823117,116.2348 0.63627106,116.2416 0.12113365,116.2485 -1.1475867e-005,116.2553 5.3150791e-007,116.2621 9.3513618e-006,116.2690 0.090936944,116.2758 0.18182752,116.2827 0.18181735,116.2895 0.090908125,116.2964 0.18187094,116.3032 0.48484385,116.3101 0.2726565,116.3169 0.12123854,116.3238 0.30305976,116.3306 0.30301303,116.3375 0.33334091,116.3443 0.45454267,116.3512 0.42420501,116.3580 0.42424044,116.3649 0.48483792,116.3717 0.090891406,116.3786 3.8763533e-006,116.3854 2.1829976e-006,116.3923 -1.2609557e-005,116.3991 4.8258633e-005,116.4060 1.1213809,116.4128 1.9696791,116.4197 1.1514795,116.4265 0.63637167,116.4334 0.33329943,116.4402 0.87889379,116.4471 1.3030602,116.4540 1.0301744,116.4608 0.30291688,116.4677 0.090914071,116.4745 0.33351201,116.4814 0.96988344,116.4882 1.121127,116.4951 0.48465282,116.5019 0.18173482,116.5088 0.090890549,116.5156 -1.2800247e-005,116.5225 9.7765997e-006,116.5293 -2.6307147e-005,116.5362 0.12133818,116.5431 0.90909022,116.5499 0.51518089,116.5568 1.4855275,116.5636 4.2429743,116.5705 4.999651,116.5773 2.6355953,116.5842 0.39375275,116.5910 0.60619575,116.5979 0.484741,116.6048 0.090826914,116.6116 -8.4889589e-006,116.6185 5.737435e-006,116.6253 0.090937793,116.6322 0.30305842,116.6391 0.3029947,116.6459 -3.4310408e-005,116.6528 2.423411e-005,116.6596 0.090906493,116.6665 -1.3874615e-005,116.6733 -1.9132031e-006,116.6802 2.1530033e-005,116.6871 0.18186262,116.6939 0.33338249,116.7008 0.48483598,116.7076 0.27266571,116.7145 0.090875097,116.7214 1.150614e-005,116.7282 0.18188576,116.7351 0.57575727,116.7420 0.54539895,116.7488 0.18179388,116.7557 -2.0109335e-006,116.7625 -2.1276428e-006,116.7694 1.0522426e-005,116.7763 0.090909526,116.7831 -1.2236051e-005,116.7900 8.1389198e-006,116.7968 0.090945922,116.8037 0.30306098,116.8106 0.30299971,116.8174 0.090871751,116.8243 -6.2162762e-006,116.8312 5.0642993e-006,116.8380 0.090913892,116.8449 0.090903662,116.8518 -1.9451747e-006,116.8586 -5.635105e-006,116.8655 0.090998068,116.8724 0.60610759,116.8792 0.36353385,116.8861 0.090902351,116.8929 0.3940089,116.8998 0.60605913,116.9067 0.30297208,116.9135 0.12120736,116.9204 0.33338577,116.9273 0.60613823,116.9341 0.57578778,116.9410 0.3332409,116.9479 0.090823285,116.9547 -1.1071755e-005,116.9616 2.9300929e-006,116.9685 -6.4785206e-007,116.9754 -3.3892371e-007,116.9822 2.0037421e-006,116.9891 -7.6765818e-006,116.9960 2.8704557e-005,117.0028 0.3334212,117.0097 0.96989083,117.0166 1.4848472,117.0234 0.84831947,117.0303 0.48478937,117.0372 1.1518342,117.0440 3.3942807,117.0509 3.7576928,117.0578 4.3940811,117.0647 5.0303874,117.0715 6.7886806,117.0784 14.275084,117.0853 25.971424,117.0921 27.090071,117.0990 20.756372,117.1059 17.818087,117.1128 17.393475,117.1196 12.604601,117.1265 6.3020253,117.1334 3.2116215,117.1402 1.1513168,117.1471 1.0302672,117.1540 0.27255285,117.1609 1.4588235e-005,117.1677 0.18186122,117.1746 0.30302995,117.1815 0.18177649,117.1884 -1.9368652e-005,117.1952 6.1573228e-006,117.2021 0.090944298,117.2090 0.30304381,117.2159 0.181778,117.2227 -1.3201367e-005,117.2296 3.5542005e-006,117.2365 -1.0145417e-006,117.2434 5.0374285e-007,117.2502 -1.0004287e-006,117.2571 0.030306527,117.2640 0.12124814,117.2709 0.30306736,117.2777 0.33329332,117.2846 0.060566597,117.2915 4.6475388e-006,117.2984 -1.2737557e-006,117.3053 4.4717677e-007,117.3121 -5.1489479e-007,117.3190 0.090967976,117.3259 0.48490882,117.3328 0.54543066,117.3397 0.30295673,117.3465 -1.5443382e-005,117.3534 0.18189324,117.3603 0.48489097,117.3672 0.48480427,117.3740 0.18175115,117.3809 -1.5123479e-005,117.3878 1.2744526e-006,117.3947 1.0027517e-005,117.4016 0.27282286,117.4085 0.84857327,117.4153 0.87871391,117.4222 0.27262163,117.4291 -1.597966e-005,117.4360 1.8012835e-006,117.4429 8.776341e-006,117.4497 0.090921238,117.4566 0.090900786,117.4635 -2.7994845e-005,117.4704 0.030391544,117.4773 0.5456171,117.4842 0.75754726,117.4910 0.39377883,117.4979 -5.6910594e-005,117.5048 1.1597919e-005,117.5117 1.0523874e-005,117.5186 0.090912715,117.5255 -2.5066822e-005,117.5323 3.9333467e-005,117.5392 0.33340114,117.5461 0.48482472,117.5530 0.18175545,117.5599 -1.2295452e-005,117.5668 1.627071e-006,117.5737 5.788494e-006,117.5805 0.030312454,117.5874 0.030293742,117.5943 -6.4725182e-006,117.6012 9.9964177e-007,117.6081 2.4746105e-006,117.6150 0.091000795,117.6219 0.30302793,117.6287 0.090826549,117.6356 0.090939395,117.6425 0.30309641,117.6494 0.5454511,117.6563 0.27264559,117.6632 -2.5788557e-005,117.6701 6.9094403e-006,117.6770 -1.8474523e-006,117.6838 4.7989812e-007,117.6907 -7.2010337e-008,117.6976 -1.9190603e-007,117.7045 8.3970122e-007,117.7114 -3.1671166e-006,117.7183 1.1829569e-005,117.7252 0.030280944,117.7321 7.6510289e-005,117.7390 0.48502234,117.7459 0.96974677,117.7527 0.87864792,117.7596 0.30291635,117.7665 0.18181306,117.7734 0.090897039,117.7803 0.090902068,117.7872 -1.1747345e-005,117.7941 2.1677974e-006,117.8010 3.0772399e-006,117.8079 0.090938002,117.8148 0.333379,117.8217 0.48484412,117.8286 0.33330515,117.8355 0.27275649,117.8423 0.4848794,117.8492 0.51511526,117.8561 0.3333593,117.8630 0.48485017,117.8699 0.30299723,117.8768 0.27283347,117.8837 0.54554951,117.8906 0.54532665,117.8975 0.090771191,117.9044 0.030334668,117.9113 0.090895474,117.9182 0.03032577,117.9251 0.27282152,117.9320 0.4242118,117.9389 0.18174341,117.9458 0.030280029,117.9527 -4.710435e-006,117.9596 -8.9842952e-006,117.9665 0.090977304,117.9734 0.36367217,117.9803 0.18174267,117.9872 0.090903357,117.9941 0.18181688,118.0010 -1.667873e-005,118.0079 4.2572451e-006,118.0148 -3.490542e-007,118.0217 -2.861548e-006,118.0286 1.1796138e-005,118.0354 0.27285835,118.0423 1.1214173,118.0492 1.9698329,118.0561 3.3338268,118.0630 5.9701428,118.0699 6.6363382,118.0768 6.5455103,118.0837 6.4543862,118.0906 5.3329997,118.0976 4.4846072,118.1045 2.7573729,118.1114 1.8785512,118.1183 1.0907869,118.1252 0.96964759,118.1321 1.2428764,118.1390 5.2431798,118.1459 7.0605741,118.1528 5.1813259,118.1597 2.5449498,118.1666 0.90900487,118.1735 1.3940203,118.1804 1.1513642,118.1873 0.51506662,118.1942 0.24239446,118.2011 -2.6478121e-005,118.2080 3.4770535e-005,118.2149 0.090907715,118.2218 -2.9398294e-005,118.2287 7.8013845e-006,118.2356 -1.8052343e-006,118.2425 -5.8106104e-007,118.2494 4.1299113e-006,118.2563 0.030309208,118.2632 0.030294811,118.2701 4.57533e-006,118.2770 0.090921849,118.2840 0.090896949,118.2909 -7.6556498e-006,118.2978 0.030317295,118.3047 0.090904556,118.3116 -1.1076853e-005,118.3185 3.9768956e-006,118.3254 -4.8302745e-006,118.3323 1.5345035e-005,118.3392 0.27285901,118.3461 0.84855133,118.3530 0.6665321,118.3599 0.090828218,118.3668 6.6521661e-006,118.3738 -1.7854197e-006,118.3807 4.8906469e-007,118.3876 -1.7072097e-007,118.3945 1.9379763e-007,118.4014 -6.0450122e-007,118.4083 2.2243553e-006,118.4152 -8.2934821e-006,118.4221 3.0951676e-005,118.4290 0.18187056,118.4359 0.36365452,118.4429 0.57576007,118.4498 0.48480108,118.4567 0.57576793,118.4636 1.1212299,118.4705 0.84844029,118.4774 0.48483568,118.4843 0.090915225,118.4912 0.1818597,118.4982 0.36364269,118.5051 0.3333416,118.5120 0.54550821,118.5189 0.75762457,118.5258 0.93943709,118.5327 0.84840375,118.5396 0.42420095,118.5465 0.60606611,118.5535 0.48481113,118.5604 0.39398152,118.5673 0.36368924,118.5742 0.51508772,118.5811 0.33330163,118.5880 0.48486212,118.5950 0.33331043,118.6019 0.33332413,118.6088 0.18178764,118.6157 0.18183704,118.6226 0.36374998,118.6295 0.78791291,118.6364 0.57562762,118.6434 0.090859689,118.6503 0.18184507,118.6572 0.18178797,118.6641 0.030323585,118.6710 0.18194249,118.6780 0.66686475,118.6849 1.4243206,118.6918 1.2725211,118.6987 0.48466974,118.7056 0.09087307,118.7125 0.18181573,118.7195 0.30303341,118.7264 0.18180841,118.7333 1.2167247e-006,118.7402 -3.8196581e-006,118.7471 1.4062844e-005,118.7541 0.18185145,118.7610 0.33335117,118.7679 0.33330795,118.7748 0.090871304,118.7817 1.1573101e-005,118.7887 0.18185467,118.7956 0.30301845,118.8025 0.090876542,118.8094 -3.5650655e-006,118.8164 1.849884e-006,118.8233 0.060642935,118.8302 0.18180797,118.8371 -3.6818263e-005,118.8440 1.8383947e-005,118.8510 0.66678518,118.8579 1.7879574,118.8648 1.3938179,118.8717 0.18173103,118.8787 2.8041866e-006,118.8856 -1.06057e-006,118.8925 1.4379946e-006,118.8994 -4.6916734e-006,118.9064 0.18188217,118.9133 0.48491803,118.9202 0.51524621,118.9271 0.54537684,118.9341 0.090753056,118.9410 1.084256e-005,118.9479 1.191621e-006,118.9548 -1.5610975e-005,118.9618 6.1256673e-005,118.9687 0.30320358,118.9756 0.81827235,118.9825 0.96953762,118.9895 0.27257529,118.9964 0.39406088,119.0033 1.3637451,119.0103 1.3030572,119.0172 0.81812233,119.0241 0.727395,119.0310 1.4547542,119.0380 1.7575446,119.0449 1.939256,119.0518 2.2429428,119.0588 7.335175,119.0657 15.941127,119.0726 18.726566,119.0795 12.058989,119.0865 10.334482,119.0934 23.460039,119.1003 48.398052,119.1073 51.148575,119.1142 29.994041,119.1211 9.1486664,119.1281 4.4543147,119.1350 2.9389277,119.1419 1.4846107,119.1488 0.87869173,119.1558 0.45458582,119.1627 1.0910474,119.1696 1.2423347,119.1766 0.48468229,119.1835 0.090872437,119.1904 0.18185586,119.1974 0.24242613,119.2043 0.12118906,119.2112 0.30312321,119.2182 0.90919459,119.2251 0.96959478,119.2320 0.21202022,119.2390 0.090949193,119.2459 0.33336973,119.2528 0.33329728,119.2598 0.090867221,119.2667 -3.8194839e-006,119.2737 -5.8240215e-007,119.2806 6.1498172e-006,119.2875 -2.4018569e-005,119.2945 8.9930574e-005,119.3014 0.72742724,119.3083 1.0606059,119.3153 0.72711891,119.3222 -9.2461552e-005,119.3291 3.3613796e-005,119.3361 0.18184029,119.3430 0.30302224,119.3500 0.090882652,119.3569 -3.5457236e-007,119.3638 1.3561652e-007,119.3708 -1.878817e-007,119.3777 6.1594426e-007,119.3846 0.030315787,119.3916 0.090960845,119.3985 0.18179847,119.4055 0.090936005,119.4124 0.66680521,119.4193 1.0909092,119.4263 0.7271226,119.4332 0.090869926,119.4402 0.27283975,119.4471 0.66671371,119.4540 0.57565975,119.4610 0.12112465,119.4679 8.6619439e-006,119.4749 0.030301746,119.4818 -3.5374726e-006,119.4887 -1.9694837e-006,119.4957 1.1416495e-005,119.5026 0.090909086,119.5096 -1.1407852e-005,119.5165 1.9550369e-006,119.5235 3.5887965e-006,119.5304 0.090953536,119.5373 0.30304602,119.5443 0.18177006,119.5512 -2.0414158e-005,119.5582 9.7553066e-006,119.5651 0.090951271,119.5721 0.30304903,119.5790 0.27272168,119.5859 0.3636879,119.5929 0.48480517,119.5998 0.090852462,119.6068 0.1818905,119.6137 0.36360464,119.6207 0.30309263,119.6276 1.000149,119.6346 1.0301971,119.6415 0.33321205,119.6485 0.09087418,119.6554 2.2239767e-005,119.6623 0.18191281,119.6693 0.30299947,119.6762 0.090825617,119.6832 -5.348963e-006,119.6901 1.4376591e-006,119.6971 -4.0131312e-007,119.7040 1.6750124e-007,119.7110 -2.6868236e-007,119.7179 9.0728184e-007,119.7249 -3.3606693e-006,119.7318 1.253624e-005,119.7388 0.090923123,119.7457 0.090901226,119.7527 0.030280432,119.7596 3.7462938e-005,119.7666 0.30307081,119.7735 0.39394742,119.7805 1.3333911,119.7874 1.7878696,119.7944 1.2424017,119.8013 0.60609055,119.8083 0.5756911,119.8152 0.18179855,119.8222 0.2727479,119.8291 0.18175805,119.8361 -3.2361004e-006,119.8430 0.090971462,119.8500 0.18178736,119.8569 0.090885408,119.8639 0.33335543,119.8708 0.18178123,119.8778 1.3831338e-005,119.8847 0.18183908,119.8917 0.18180685,119.8987 0.09089116,119.9056 -3.0469448e-006,119.9126 0.090953365,119.9195 0.3333672,119.9265 0.30298123,119.9334 -4.5490313e-005,119.9404 4.2464653e-005,119.9473 0.30306825,119.9543 0.33331493,119.9612 0.18178204,119.9682 -1.29229e-005,119.9752 -2.6295183e-006,119.9821 2.3443607e-005,119.9891 0.72732985,119.9960 1.1212126,120.0030 0.75751597,120.0099 -1.466313e-005,120.0169 0.18183511,120.0238 0.30306694,120.0308 0.57587039,120.0378 0.84847635,120.0447 0.66665727,120.0517 0.93964905,120.0586 2.7282426,120.0656 9.1229925,120.0726 17.334295,120.0795 18.81806,120.0865 19.698982,120.0934 32.307064,120.1004 43.000381,120.1074 34.056107,120.1143 14.541383,120.1213 3.6957672,120.1282 1.8180431,120.1352 1.6361772,120.1422 0.99986476,120.1491 0.6362654,120.1561 0.090821601,120.1630 7.9770925e-006,120.1700 -5.3061608e-006,120.1770 1.3247932e-005,120.1839 0.12123749,120.1909 0.12119836,120.1978 0.03030262,120.2048 0.09093263,120.2118 0.09088137,120.2187 -2.1728116e-005,120.2257 5.6486638e-006,120.2327 -8.6502723e-007,120.2396 -2.1891206e-006,120.2466 0.090984128,120.2535 0.63649088,120.2605 0.96968967,120.2675 0.75759476,120.2744 0.81827551,120.2814 0.78773826,120.2884 0.18165508,120.2953 -2.5823308e-006,120.3023 3.2616441e-007,120.3093 1.2779523e-006,120.3162 -5.4383913e-006,120.3232 2.0477006e-005,120.3302 0.18186216,120.3371 0.30303165,120.3441 0.18176877,120.3511 -1.4789493e-006,120.3580 0.18187357,120.3650 0.33333185,120.3720 0.1817686,120.3789 -1.8785375e-005,120.3859 4.3096857e-006,120.3929 1.548102e-006,120.3998 0.090917706,120.4068 0.1818728,120.4138 0.48487127,120.4207 0.30295628,120.4277 4.0941823e-006,120.4347 1.1516635,120.4416 2.2727838,120.4486 1.9392945,120.4556 0.66664535,120.4626 0.72724193,120.4695 0.2726579,120.4765 -3.5429357e-006,120.4835 7.8130988e-006,120.4904 0.18189679,120.4974 0.36363655,120.5044 0.090826929,120.5113 6.0097213e-006,120.5183 0.1818842,120.5253 0.48486894,120.5323 0.33327642,120.5392 0.090882279,120.5462 0.030316034,120.5532 0.39408347,120.5602 1.363785,120.5671 1.5455118,120.5741 1.2121121,120.5811 0.75743467,120.5880 0.39380461,120.5950 0.33328384,120.6020 0.1817883,120.6090 -2.9449457e-006,120.6159 0.18190156,120.6229 0.48484847,120.6299 0.18173486,120.6369 0.030348923,120.6438 0.27282399,120.6508 0.45449582,120.6578 0.12112055,120.6648 -1.0293178e-005,120.6717 1.2190537e-006,120.6787 5.4180987e-006,120.6857 -2.2893189e-005,120.6927 8.6160529e-005,120.6996 0.33346573,120.7066 0.48483694,120.7136 0.30290091,120.7206 -7.5345473e-005,120.7276 2.0082194e-005,120.7345 -4.9782202e-006,120.7415 -1.707764e-007,120.7485 5.6620988e-006,120.7555 0.090973519,120.7624 0.30308777,120.7694 0.30296981,120.7764 0.090859607,120.7834 0.090912312,120.7904 0.09092436,120.7973 0.21216844,120.8043 0.42424068,120.8113 0.42425573,120.8183 0.54546326,120.8253 0.33325726,120.8322 -3.2711469e-005,120.8392 4.0955042e-006,120.8462 1.6332999e-005,120.8532 0.18186355,120.8602 0.30302182,120.8671 0.18178515,120.8741 0.090895392,120.8811 -5.4270135e-006,120.8881 3.0623204e-007,120.8951 4.2027818e-006,120.9021 0.090948649,120.9090 0.30305141,120.9160 0.27277103,120.9230 0.42435998,120.9300 0.69689387,120.9370 0.21199808,120.9440 0.33340558,120.9509 0.75762731,120.9579 0.72721821,120.9649 0.39389649,120.9719 0.30301285,120.9789 0.09087041,120.9859 0.090934262,120.9928 0.3939712,120.9998 0.39392602,121.0068 0.1817916,121.0138 0.33349076,121.0208 1.1517481,121.0278 1.8184819,121.0348 4.9407225,121.0417 13.577621,121.0487 20.061371,121.0557 19.84786,121.0627 14.362347,121.0697 11.242884,121.0767 18.759796,121.0837 27.577152,121.0907 31.151855,121.0976 30.938871,121.1046 30.45561,121.1116 41.275848,121.1186 51.849102,121.1256 44.874657,121.1326 21.692032,121.1396 6.0285077,121.1466 2.5455599,121.1536 3.2122314,121.1605 2.6056745,121.1675 0.84815502,121.1745 0.33336392,121.1815 0.66673148,121.1885 0.63630766,121.1955 0.36366063,121.2025 0.48490739,121.2095 0.39387539,121.2165 0.30295002,121.2235 0.12118904,121.2305 0.15151478,121.2375 0.1212091,121.2444 0.18185918,121.2514 0.30301183,121.2584 0.090882227,121.2654 0.090915024,121.2724 0.18192573,121.2794 0.78797233,121.2864 0.99995619,121.2934 0.81814438,121.3004 0.57570922,121.3074 0.27265507,121.3144 -2.4406563e-005,121.3214 0.090921499,121.3284 0.12122857,121.3354 0.30308747,121.3424 0.48483184,121.3494 0.18175535,121.3563 -2.125807e-006,121.3633 0.090939276,121.3703 0.18180791,121.3773 0.03027775,121.3843 3.0258768e-006,121.3913 -5.4462174e-007,121.3983 -8.4766776e-007,121.4053 0.090969831,121.4123 0.48489809,121.4193 0.54546779,121.4263 0.72733843,121.4333 1.0303527,121.4403 0.96966577,121.4473 0.51512116,121.4543 0.3938742,121.4613 0.27267033,121.4683 0.48485136,121.4753 0.33329844,121.4823 0.090887934,121.4893 -2.0213874e-006,121.4963 1.2837264e-006,121.5033 -3.1135964e-006,121.5103 1.1171373e-005,121.5173 0.090920188,121.5243 0.090906195,121.5313 0.09091375,121.5383 0.090897501,121.5453 -1.5148787e-005,121.5523 1.5373951e-005,121.5593 0.090903945,121.5663 5.1728916e-006,121.5733 0.090962052,121.5803 0.27272832,121.5873 0.18176694,121.5943 -1.41971e-005,121.6013 0.090942703,121.6083 0.3333903,121.6153 0.48481628,121.6223 0.090853535,121.6293 0.090943046,121.6363 0.30308819,121.6433 0.42420024,121.6503 0.090899281,121.6574 0.6060794,121.6644 0.36358836,121.6714 0.12118993,121.6784 5.1633851e-005,121.6854 0.57594705,121.6924 1.3030872,121.6994 0.9392193,121.7064 0.21204767,121.7134 0.18189551,121.7204 0.3333371,121.7274 0.18172581,121.7344 -2.4936671e-005,121.7414 0.090927571,121.7484 0.030276418,121.7554 2.2159036e-005,121.7624 0.3030611,121.7694 0.33330953,121.7765 0.090886198,121.7835 -6.2954878e-006,121.7905 2.0081741e-005,121.7975 0.3030467,121.8045 0.33334449,121.8115 0.36367404,121.8185 0.48489738,121.8255 0.51511633,121.8325 0.090823345,121.8395 -8.9298856e-006,121.8465 -8.3371797e-006,121.8536 4.2282296e-005,121.8606 0.30308053,121.8676 0.33332351,121.8746 0.24236837,121.8816 -1.4535657e-007,121.8886 0.12125339,121.8956 0.2121481,121.9026 0.33338222,121.9096 0.3939054,121.9167 0.51518565,121.9237 0.84847689,121.9307 0.51509964,121.9377 0.4848735,121.9447 0.45454413,121.9517 0.39389956,121.9587 0.12116315,121.9657 0.15155441,121.9728 0.51530123,121.9798 0.93937916,121.9868 0.4240824,121.9938 -3.7246322e-005,122.0008 3.6400761e-005,122.0078 0.24250056,122.0148 0.6667906,122.0219 1.0909491,122.0289 1.0302558,122.0359 1.5458125,122.0429 3.7885113,122.0499 5.6366391,122.0569 6.2120814,122.0639 10.548448,122.0710 30.156511,122.0780 44.668762,122.0850 49.425056,122.0920 58.578621,122.0990 161.75923,122.1060 607.45715,122.1131 1045.3818,122.1201 953.61517,122.1271 486.40814,122.1341 149.56447,122.1411 82.148857,122.1482 63.449188,122.1552 34.5089,122.1622 12.905649,122.1692 4.6657181,122.1762 3.1817858,122.1832 2.9392989,122.1903 2.2421944,122.1973 1.0604975,122.2043 1.0302374,122.2113 0.42416179,122.2183 0.57588851,122.2254 1.1515691,122.2324 0.78773272,122.2394 0.0908214,122.2464 0.2121245,122.2535 0.090948701,122.2605 0.27271736,122.2675 0.12117551,122.2745 0.18183585,122.2815 0.090883337,122.2886 0.090909019,122.2956 0.21212853,122.3026 0.18190162,122.3096 0.57579118,122.3167 0.36354512,122.3237 0.15149479,122.3307 0.33336413,122.3377 0.42421794,122.3447 0.090898439,122.3518 0.18184856,122.3588 0.21211344,122.3658 0.12118862,122.3728 0.090932652,122.3799 0.39398488,122.3869 0.39395517,122.3939 0.36366194,122.4009 0.33336452,122.4080 0.39389467,122.4150 0.272654,122.4220 0.12120367,122.4291 0.1818341,122.4361 0.27274674,122.4431 0.42431641,122.4501 0.6363796,122.4572 0.36361808,122.4642 0.39389953,122.4712 0.18172704,122.4782 1.4307019e-005,122.4853 0.090951815,122.4923 0.18183066,122.4993 0.30302641,122.5064 0.18175706,122.5134 2.9283732e-005,122.5204 0.42432007,122.5274 0.63640195,122.5345 0.8788026,122.5415 0.57565093,122.5485 0.09093859,122.5556 0.42436075,122.5626 0.78792429,122.5696 0.81805897,122.5767 0.27263498,122.5837 0.48488918,122.5907 0.36360574,122.5977 0.24244288,122.6048 0.30318016,122.6118 0.72739643,122.6188 0.72715563,122.6259 0.3028467,122.6329 -5.10684e-005,122.6399 1.3397693e-005,122.6470 -2.5188856e-006,122.6540 -3.3233489e-006,122.6610 0.030338367,122.6681 0.33340657,122.6751 0.48486951,122.6821 0.36355448,122.6892 -6.2076062e-005,122.6962 4.3757413e-005,122.7032 0.21216626,122.7103 0.30300871,122.7173 0.090845123,122.7243 0.090992913,122.7314 0.72736561,122.7384 0.63628656,122.7455 0.18173128,122.7525 3.7711867e-005,122.7595 0.42432296,122.7666 0.60603571,122.7736 0.30297533,122.7806 0.090875886,122.7877 0.03032692,122.7947 0.18189676,122.8017 0.45458212,122.8088 0.42416731,122.8158 0.090838253,122.8229 1.0216753e-005,122.8299 0.090982325,122.8369 0.33344027,122.8440 0.48486143,122.8510 0.51508605,122.8580 0.42419764,122.8651 0.30297416,122.8721 0.030265074,122.8792 5.4418488e-006,122.8862 -1.4583233e-006,122.8932 3.9108261e-007,122.9003 -1.0591028e-007,122.9073 3.2532828e-008,122.9144 -2.4215161e-008,122.9214 6.4330145e-008,122.9284 -2.331203e-007,122.9355 8.682099e-007,122.9425 0.18190214,122.9496 0.6363765,122.9566 0.30296007,122.9637 0.18182382,122.9707 0.21215546,122.9777 0.93940145,122.9848 0.84844053,122.9918 0.33330148,122.9989 1.2885076e-005,123.0059 0.1818503,123.0130 0.30304146,123.0200 0.30301896,123.0270 0.1819353,123.0341 0.69707793,123.0411 1.6368761,123.0482 8.8515997,123.0552 27.428993,123.0623 43.426392,123.0693 44.392231,123.0764 32.148109,123.0834 21.544666,123.0904 28.790468,123.0975 43.69978,123.1045 59.794773,123.1116 97.433197,123.1186 123.24433,123.1257 115.05418,123.1327 82.659416,123.1398 57.448814,123.1468 27.994741,123.1539 10.634686,123.1609 7.0906887,123.1680 4.8479548,123.1750 2.3631663,123.1821 1.1209574,123.1891 0.42407271,123.1961 0.12119036,123.2032 0.33338594,123.2102 0.48483136,123.2173 0.18176048,123.2243 3.6489294e-006,123.2314 0.090929814,123.2384 0.090890288,123.2455 -1.3230893e-005,123.2525 4.0233949e-006,123.2596 -2.8619409e-006,123.2666 0.030324286,123.2737 0.30316034,123.2807 0.84849548,123.2878 0.42412734,123.2948 0.18178903,123.3019 0.030279873,123.3090 3.4484448e-005,123.3160 0.30301625,123.3231 0.54568505,123.3301 1.576081,123.3372 1.9093058,123.3442 2.3635993,123.3513 1.4540596,123.3583 0.2724826,123.3654 0.12121547,123.3724 0.030285062,123.3795 -1.2989395e-006,123.3865 3.5938785e-006,123.3936 0.090937532,123.4006 0.24242924,123.4077 0.090863593,123.4147 5.4660555e-005,123.4218 0.39397648,123.4289 0.33335167,123.4359 0.42430556,123.4430 0.39392892,123.4500 0.36362821,123.4571 0.30296752,123.4641 0.090832256,123.4712 -5.7172906e-006,123.4783 -5.3546137e-006,123.4853 2.7138098e-005,123.4924 0.36375034,123.4994 0.72731137,123.5065 0.4847371,123.5135 0.090852745,123.5206 0.36381069,123.5277 1.3940563,123.5347 1.3029182,123.5418 0.60591483,123.5488 -4.6653986e-005,123.5559 -6.9473672e-006,123.5629 0.091049857,123.5700 1.0910541,123.5771 1.0301746,123.5841 0.33320579,123.5912 0.030302221,123.5982 0.090939902,123.6053 0.090872139,123.6124 1.175829e-005,123.6194 0.36368483,123.6265 0.36359435,123.6335 0.030265521,123.6406 0.030346751,123.6477 0.36369604,123.6547 0.51514941,123.6618 0.3029612,123.6689 -1.7011353e-005,123.6759 0.09092252,123.6830 0.090983011,123.6900 0.63649035,123.6971 0.9090507,123.7042 0.4847208,123.7112 0.030254748,123.7183 -1.4857691e-005,123.7254 5.5668665e-005,123.7324 0.33343372,123.7395 0.54545951,123.7465 0.39387208,123.7536 0.12117124,123.7607 0.090883978,123.7677 -1.5975016e-005,123.7748 0.03030647,123.7819 0.090968661,123.7889 1.3032016,123.7960 2.0909476,123.8031 1.4544451,123.8101 0.66662413,123.8172 0.54544502,123.8243 0.48479933,123.8313 0.18175769,123.8384 -1.3654004e-005,123.8455 5.6459785e-006,123.8525 0.030309409,123.8596 0.090965934,123.8667 0.39399862,123.8737 0.54545307,123.8808 0.66671073,123.8879 0.96970749,123.8949 0.54532629,123.9020 -6.2984851e-005,123.9091 1.6557895e-005,123.9161 -3.2424591e-006,123.9232 -3.5894941e-006,123.9303 1.7601924e-005,123.9374 0.18188117,123.9444 0.39402217,123.9515 0.60609639,123.9586 0.66668683,123.9656 0.84842181,123.9727 0.81817776,123.9798 0.99995828,123.9869 0.21200033,123.9939 0.030350531,124.0010 0.33339772,124.0081 0.57582182,124.0151 0.60601616,124.0222 0.1817161,124.0293 -2.7512915e-005,124.0364 0.60662854,124.0434 4.6679859,124.0505 10.061589,124.0576 12.514935,124.0646 9.3926878,124.0717 5.6063075,124.0788 14.57963,124.0859 36.035385,124.0929 51.910587,124.1000 45.208145,124.1071 24.238884,124.1142 27.368971,124.1212 69.345329,124.1283 112.06611,124.1354 105.23486,124.1425 58.77644,124.1495 21.266905,124.1566 7.8171611,124.1637 5.1510577,124.1708 2.5145133,124.1778 1.4240458,124.1849 0.81807905,124.1920 0.54542315,124.1991 0.39387873,124.2062 0.12116339,124.2132 0.090938248,124.2203 0.27274874,124.2274 0.18177496,124.2345 0.030313153,124.2415 0.2727775,124.2486 0.27269414,124.2557 0.18181349,124.2628 0.27277821,124.2699 0.42429253,124.2769 0.48484686,124.2840 0.27262694,124.2911 -4.3373548e-005,124.2982 4.2766906e-006,124.3053 2.6271749e-005,124.3123 0.33346733,124.3194 0.81817949,124.3265 0.33319935,124.3336 0.060613163,124.3407 0.33344024,124.3477 0.72730935,124.3548 0.57564092,124.3619 0.27282095,124.3690 0.78805774,124.3761 0.81804115,124.3832 0.36354864,124.3902 0.4848837,124.3973 0.39387447,124.4044 0.090845712,124.4115 -7.0601614e-006,124.4186 3.4746852e-006,124.4257 0.030302674,124.4327 -2.0457658e-006,124.4398 2.0602545e-006,124.4469 0.030340603,124.4540 0.090896487,124.4611 -3.1060128e-005,124.4682 0.030326717,124.4752 0.181877,124.4823 0.4848823,124.4894 0.48485133,124.4965 0.54547161,124.5036 0.60609859,124.5107 0.78780866,124.5178 0.36352512,124.5248 0.090944365,124.5319 0.090944782,124.5390 0.090870783,124.5461 -2.2267282e-005,124.5532 0.090916231,124.5603 0.18188192,124.5674 0.51518089,124.5745 0.36360475,124.5815 0.33330327,124.5886 0.090885922,124.5957 0.090907216,124.6028 -1.3938936e-005,124.6099 0.030328194,124.6170 0.21216601,124.6241 0.30307609,124.6312 0.30301374,124.6383 0.1817438,124.6453 -2.878036e-005,124.6524 7.7123514e-006,124.6595 -2.0671462e-006,124.6666 5.5572349e-007,124.6737 -1.5561201e-007,124.6808 6.66898e-008,124.6879 -1.1114402e-007,124.6950 3.7790849e-007,124.7021 -1.4005816e-006,124.7092 5.2247638e-006,124.7162 0.090931334,124.7233 0.27279145,124.7304 0.54547536,124.7375 0.39387938,124.7446 0.39400664,124.7517 0.96975809,124.7588 0.84845275,124.7659 1.0607463,124.7730 1.939376,124.7801 0.99978924,124.7872 0.12114211,124.7943 4.5178083e-005,124.8014 0.30306202,124.8085 0.18175578,124.8156 2.7279513e-005,124.8227 0.30313084,124.8297 0.48482427,124.8368 0.30302644,124.8439 0.57581025,124.8510 0.63629663,124.8581 0.21204783,124.8652 0.060590114,124.8723 0.030337131,124.8794 0.18182728,124.8865 0.18180116,124.8936 0.18180734,124.9007 -1.9974232e-005,124.9078 1.0505682e-005,124.9149 -2.2048644e-005,124.9220 7.7693687e-005,124.9291 0.48508477,124.9362 1.1516738,124.9433 1.1816307,124.9504 0.2724683,124.9575 1.5467464e-005,124.9646 0.33344337,124.9717 0.72733688,124.9788 0.84845835,124.9859 0.5756712,124.9930 0.18179604,125.0001 0.30307141,125.0072 0.33330959,125.0143 0.36365062,125.0214 1.0306908,125.0285 3.0917516,125.0356 6.2427316,125.0427 7.1214557,125.0498 9.4247017,125.0569 11.456192,125.0640 29.037872,125.0711 71.189468,125.0782 86.209709,125.0853 57.930786,125.0924 24.328922,125.0995 17.728588,125.1066 27.366877,125.1137 41.698795,125.1208 42.391972,125.1279 29.935904,125.1350 15.452393,125.1421 8.6353941,125.1492 4.5142293,125.1563 1.6966172,125.1634 1.0908729,125.1705 0.87874049,125.1777 0.78782898,125.1848 0.39382464,125.1919 0.09087348,125.1990 -2.9931684e-008,125.2061 1.7717946e-008,125.2132 -4.094035e-008,125.2203 1.4605257e-007,125.2274 -5.433057e-007,125.2345 2.0273039e-006,125.2416 0.030315191,125.2487 0.18185842,125.2558 0.48498201,125.2629 1.0910416,125.2700 1.1514206,125.2771 0.60595262,125.2842 0.60605401,125.2914 0.42417499,125.2985 0.090865053,125.3056 1.5939021e-006,125.3127 0.090946771,125.3198 0.30304393,125.3269 0.18177667,125.3340 -1.350041e-005,125.3411 3.0294298e-006,125.3482 1.3837471e-006,125.3553 -8.5652428e-006,125.3625 3.287947e-005,125.3696 0.2729083,125.3767 0.75758374,125.3838 0.36345366,125.3909 0.18178524,125.3980 0.27278319,125.4051 0.30304453,125.4122 0.18176009,125.4193 4.0741256e-006,125.4265 0.18188167,125.4336 0.39393705,125.4407 0.30297363,125.4478 -2.6620426e-005,125.4549 1.3484792e-005,125.4620 0.030295458,125.4691 1.6802784e-005,125.4762 0.33342355,125.4834 0.72729301,125.4905 0.48476619,125.4976 0.090864994,125.5047 2.5545185e-007,125.5118 -1.6944356e-006,125.5189 6.522735e-006,125.5260 0.18184173,125.5332 0.30302131,125.5403 0.090893008,125.5474 0.18188018,125.5545 0.48485577,125.5616 0.30301037,125.5687 0.33353558,125.5758 1.0608168,125.5830 1.3029075,125.5901 0.63609552,125.5972 0.030208619,125.6043 4.3332082e-005,125.6114 0.39404702,125.6186 0.78787041,125.6257 0.33322337,125.6328 0.12127721,125.6399 0.5758242,125.6470 0.54540682,125.6541 0.3029677,125.6613 0.030257734,125.6684 4.1709485e-005,125.6755 0.30305216,125.6826 0.57592297,125.6897 1.5456533,125.6969 1.5454984,125.7040 1.5150342,125.7111 0.8482253,125.7182 0.090819284,125.7253 5.0242711e-006,125.7325 1.044711e-005,125.7396 0.09092465,125.7467 0.18187903,125.7538 0.39406002,125.7609 0.48479757,125.7681 0.18168004,125.7752 -2.2309849e-005,125.7823 6.716059e-006,125.7894 -4.5531269e-006,125.7966 1.1496787e-005,125.8037 0.18186498,125.8108 0.48492143,125.8179 0.75771773,125.8250 1.333335,125.8322 1.0605332,125.8393 0.99991077,125.8464 0.27266791,125.8535 0.33337063,125.8607 0.30300745,125.8678 0.27278662,125.8749 0.30300781,125.8820 0.090804137,125.8892 2.8302647e-005,125.8963 0.30307361,125.9034 0.33331195,125.9105 0.18178691,125.9177 0.090917267,125.9248 0.18184724,125.9319 0.18177502,125.9390 0.090938374,125.9462 0.6364336,125.9533 0.84845257,125.9604 0.54540759,125.9676 0.3030448,125.9747 0.3939985,125.9818 0.57578647,125.9889 0.54544592,125.9961 0.48484507,126.0032 0.54547697,126.0103 0.48487142,126.0175 0.48489565,126.0246 0.66660321,126.0317 0.66681951,126.0388 4.092339,126.0460 13.062316,126.0531 18.242783,126.0602 16.514427,126.0674 11.756949,126.0745 9.6057959,126.0816 8.1512709,126.0887 7.424036,126.0959 8.2736921,126.1030 17.608175,126.1101 24.545412,126.1173 17.573351,126.1244 5.9681273,126.1315 2.6666439,126.1387 3.272645,126.1458 2.1815464,126.1529 1.4846514,126.1601 0.48469698,126.1672 0.303168,126.1743 0.8182894,126.1815 0.78769886,126.1886 0.12109077,126.1957 0.30308676,126.2029 0.30298957,126.2100 0.18187094,126.2171 0.63654464,126.2243 1.1819,126.2314 1.0301766,126.2385 0.36347002,126.2457 0.090877824,126.2528 0.090895757,126.2599 0.060693648,126.2671 0.51534748,126.2742 1.0000095,126.2814 0.81801265,126.2885 0.27260542,126.2956 -4.0850996e-006,126.3028 0.03030582,126.3099 -7.073927e-006,126.3170 2.6606174e-006,126.3242 -3.568289e-006,126.3313 0.091035709,126.3385 0.48497871,126.3456 0.54540426,126.3527 0.30288285,126.3599 -7.2522205e-005,126.3670 0.0303488,126.3741 0.18184327,126.3813 0.18178484,126.3884 -2.7381866e-005,126.3956 7.2685416e-006,126.4027 -1.6904834e-006,126.4098 -5.0715687e-007,126.4170 3.719493e-006,126.4241 -1.4371793e-005,126.4313 5.3771226e-005,126.4384 0.51529109,126.4455 1.0910094,126.4527 1.3333174,126.4598 0.99988925,126.4670 0.54538494,126.4741 0.33329239,126.4813 0.090864658,126.4884 1.1183975e-005,126.4955 0.090965912,126.5027 0.1818184,126.5098 0.090851232,126.5170 -7.5463386e-006,126.5241 0.090944707,126.5312 0.18181723,126.5384 0.21216226,126.5455 0.54550385,126.5527 0.54542738,126.5598 0.39386567,126.5670 0.090904377,126.5741 0.33336952,126.5813 0.33334562,126.5884 0.27277595,126.5955 0.33335292,126.6027 0.30296668,126.6098 0.18184151,126.6170 0.54567444,126.6241 1.0607282,126.6313 1.0908351,126.6384 0.81806505,126.6456 0.78779018,126.6527 0.78785372,126.6599 0.72724813,126.6670 0.39385566,126.6742 -3.6372854e-005,126.6813 9.7616312e-006,126.6885 -2.6712844e-006,126.6956 9.2288383e-007,126.7027 -1.0201348e-006,126.7099 3.1578129e-006,126.7170 -1.1611865e-005,126.7242 4.3292486e-005,126.7313 0.30309159,126.7385 0.48500448,126.7456 0.78788114,126.7528 0.36345786,126.7599 0.33332068,126.7671 0.33329651,126.7742 0.090929374,126.7814 0.54564226,126.7885 1.1211727,126.7957 0.4846788,126.8028 0.090981603,126.8100 0.30307284,126.8171 0.1817164,126.8243 -5.6570767e-005,126.8314 0.091026351,126.8386 0.57580847,126.8458 0.27260849,126.8529 -3.9088252e-005,126.8601 1.0502645e-005,126.8672 -2.9197765e-006,126.8744 1.1758026e-006,126.8815 -1.7833544e-006,126.8887 5.957952e-006,126.8958 0.090906687,126.9030 3.6979043e-006,126.9101 0.18186705,126.9173 0.57586944,126.9244 1.0303389,126.9316 0.7877863,126.9387 0.27263525,126.9459 -1.2994239e-005,126.9531 0.090978399,126.9602 0.33338118,126.9674 0.33327246,126.9745 0.12125172,126.9817 0.48505899,126.9888 0.93942803,126.9960 0.63614172,127.0032 0.21209471,127.0103 0.5151183,127.0175 1.2127962,127.0246 6.6375413,127.0318 10.212518,127.0389 10.150885,127.0461 6.5146847,127.0533 6.7580323,127.0604 8.8797398,127.0676 13.395001,127.0747 17.273228,127.0819 20.273563,127.0890 24.788832,127.0962 25.393164,127.1034 17.815907,127.1105 8.3318939,127.1177 6.63696,127.1248 11.607312,127.1320 16.333315,127.1392 14.544225,127.1463 8.7261705,127.1535 4.2721534,127.1606 1.4240292,127.1678 0.84845221,127.1750 0.48477793,127.1821 0.30313843,127.1893 0.72738516,127.1965 0.99995112,127.2036 0.818021,127.2108 0.30292439,127.2179 0.090914153,127.2251 -6.723003e-006,127.2323 2.1622113e-006,127.2394 -1.9255019e-006,127.2466 5.540036e-006,127.2538 -2.023593e-005,127.2609 7.5408629e-005,127.2681 0.72754872,127.2753 1.6970276,127.2824 1.0906668,127.2896 0.2422767,127.2967 1.0720806e-005,127.3039 0.090948679,127.3111 0.18182728,127.3182 0.33341363,127.3254 0.7879439,127.3326 0.72716999,127.3397 0.27272043,127.3469 0.36364332,127.3541 0.18174571,127.3612 0.09088929,127.3684 -1.8012403e-005,127.3756 1.141413e-005,127.3827 0.030298343,127.3899 7.3303063e-006,127.3971 0.18186387,127.4042 0.27280161,127.4114 0.36362654,127.4186 0.4242115,127.4257 0.5454492,127.4329 0.30296686,127.4401 -2.8437711e-005,127.4473 2.4372519e-005,127.4544 0.090907387,127.4616 -1.758092e-005,127.4688 4.7113604e-006,127.4759 -1.2633727e-006,127.4831 3.4182418e-007,127.4903 -1.0384234e-007,127.4974 7.3526337e-008,127.5046 -1.9026909e-007,127.5118 6.875934e-007,127.5190 -2.5602706e-006,127.5261 9.5541136e-006,127.5333 0.30323645,127.5405 1.0303603,127.5476 0.69691253,127.5548 1.0000383,127.5620 1.3030992,127.5692 1.8788731,127.5763 1.6968014,127.5835 0.63616478,127.5907 0.030254334,127.5979 0.090974964,127.6050 0.42430231,127.6122 0.63643539,127.6194 1.0605949,127.6265 0.63623959,127.6337 0.18178797,127.6409 0.090898663,127.6481 -1.5182724e-005,127.6552 3.7855029e-006,127.6624 4.1784382e-008,127.6696 -3.9531838e-006,127.6768 1.5772059e-005,127.6839 0.18185082,127.6911 0.39399263,127.6983 0.63637239,127.7055 0.60609484,127.7127 0.84858799,127.7198 1.0908533,127.7270 0.81807196,127.7342 0.66663975,127.7414 0.27269,127.7485 -1.619377e-005,127.7557 0.090928674,127.7629 0.03029385,127.7701 -1.1588596e-005,127.7772 0.090920784,127.7844 0.18189909,127.7916 0.33340734,127.7988 0.33325836,127.8060 0.090823568,127.8131 -1.0215786e-006,127.8203 0.090959251,127.8275 0.3333728,127.8347 0.3029708,127.8419 -4.0715233e-005,127.8490 0.03032925,127.8562 0.090903215,127.8634 0.090940453,127.8706 0.24241707,127.8778 0.03026423,127.8849 0.090946019,127.8921 0.30305904,127.8993 0.33330745,127.9065 0.090873398,127.9137 -2.5635552e-006,127.9209 7.5228024e-007,127.9280 -4.4541753e-007,127.9352 1.0294098e-006,127.9424 0.03032236,127.9496 0.18187632,127.9568 0.48488271,127.9640 0.51514399,127.9711 0.48481002,127.9783 0.30298582,127.9855 0.27278653,127.9927 0.60611784,127.9999 0.5453946,128.0071 0.1817444,128.0142 0.030335557,128.0214 0.63663191,128.0286 1.8488401,128.0358 2.9396169,128.0430 3.5758424,128.0502 3.8485503,128.0574 4.66677,128.0646 6.2430148,128.0717 12.001625,128.0789 18.910006,128.0861 18.332487,128.0933 14.150941,128.1005 13.848235,128.1077 39.321175,128.1149 188.13821,128.1220 383.24194,128.1292 395.82468,128.1364 223.80449,128.1436 71.069115,128.1508 27.33095,128.1580 24.15093,128.1652 18.694855,128.1724 8.9068642,128.1796 1.3022733,128.1868 0.63636571,128.1939 0.45440707,128.2011 0.33333918,128.2083 0.33333784,128.2155 0.18178762,128.2227 0.090868913,128.2299 -1.9462445e-006,128.2371 0.090905085,128.2443 0.090953551,128.2515 0.1818386,128.2587 0.18184163,128.2659 0.57585686,128.2730 0.75752866,128.2802 0.33323315,128.2874 0.090876408,128.2946 0.030300893,128.3018 0.15157558,128.3090 0.51514018,128.3162 0.090852432,128.3234 -4.3977702e-006,128.3306 2.7512408e-005,128.3378 0.39397493,128.3450 0.4242138,128.3522 0.21213087,128.3594 0.12118592,128.3666 0.030335277,128.3738 0.54551589,128.3810 0.42421788,128.3881 0.42423525,128.3953 0.3029893,128.4025 0.090877697,128.4097 -1.3290921e-006,128.4169 -5.6347635e-006,128.4241 2.3869919e-005,128.4313 0.18186331,128.4385 0.27272543,128.4457 0.18177609,128.4529 0.12127478,128.4601 0.51531911,128.4673 1.0000591,128.4745 0.99987918,128.4817 0.51504803,128.4889 0.24236985,128.4961 -3.8769682e-005,128.5033 8.6230884e-006,128.5105 0.030307315,128.5177 0.33334377,128.5249 0.33332342,128.5321 0.090902045,128.5393 1.8874242e-006,128.5465 -5.0535465e-007,128.5537 1.3387198e-007,128.5609 -3.0099976e-008,128.5681 -1.3482391e-008,128.5753 8.4037531e-008,128.5825 -3.2268937e-007,128.5897 1.2067987e-006,128.5969 -4.5047982e-006,128.6041 1.6813487e-005,128.6113 0.090915538,128.6185 0.030283462,128.6257 2.6449e-006,128.6329 0.090914801,128.6401 0.090903409,128.6473 -2.7381559e-006,128.6545 -3.1319853e-006,128.6617 0.090969689,128.6689 0.54550672,128.6761 0.54543126,128.6833 0.42425555,128.6905 0.4849968,128.6977 1.2120986,128.7050 0.60590667,128.7122 0.36361602,128.7194 0.18177435,128.7266 6.8897748e-006,128.7338 0.84863043,128.7410 1.9394166,128.7482 1.3028828,128.7554 -4.4379605e-005,128.7626 1.2958155e-005,128.7698 -7.4504255e-006,128.7770 1.6843835e-005,128.7842 0.090962104,128.7914 0.27275616,128.7986 0.42420223,128.8058 0.3333326,128.8130 0.51521093,128.8202 0.48482952,128.8275 0.33333236,128.8347 0.45455778,128.8419 0.33329284,128.8491 0.18177249,128.8563 -2.4458448e-005,128.8635 6.6129614e-006,128.8707 -1.9918252e-006,128.8779 1.3539715e-006,128.8851 -3.42416e-006,128.8923 1.2343441e-005,128.8995 0.090926252,128.9068 0.090886638,128.9140 9.5756614e-006,128.9212 0.09097705,128.9284 0.21210051,128.9356 0.18178451,128.9428 0.1818068,128.9500 -1.467694e-005,128.9572 0.090927809,128.9644 0.33345559,128.9717 1.0607717,128.9789 1.4242446,128.9861 1.2422948,128.9933 0.72722697,129.0005 0.5757826,129.0077 0.54560149,129.0149 1.7275017,129.0221 2.9400206,129.0294 5.6372819,129.0366 9.9411049,129.0438 18.759047,129.0510 39.466282,129.0582 155.13428,129.0654 368.79907,129.0726 438.65558,129.0799 296.59119,129.0871 117.5154,129.0943 48.932873,129.1015 34.725193,129.1087 28.151852,129.1159 36.54855,129.1232 46.880432,129.1304 46.149601,129.1376 32.693073,129.1448 19.148502,129.1520 9.907239,129.1592 3.7565892,129.1665 0.9695707,129.1737 1.1515403,129.1809 0.72718966,129.1881 1.0909944,129.1953 1.3939714,129.2025 1.6060479,129.2098 1.4545375,129.2170 1.4545914,129.2242 1.5757968,129.2314 1.5150778,129.2386 0.99991339,129.2459 0.66654795,129.2531 0.030246316,129.2603 0.33347285,129.2675 0.84855837,129.2747 0.87876511,129.2820 0.78783053,129.2892 0.63630527,129.2964 0.30294743,129.3036 0.030338775,129.3108 0.30322242,129.3181 0.81832713,129.3253 0.9694975,129.3325 0.09070497,129.3397 2.2257012e-005,129.3469 -1.1556634e-006,129.3542 0.030308524,129.3614 0.090956099,129.3686 0.33333802,129.3758 0.18179639,129.3831 0.2727142,129.3903 0.090900086,129.3975 0.12123966,129.4047 0.15149564,129.4120 0.030272393,129.4192 3.155334e-005,129.4264 0.18190531,129.4336 0.33326697,129.4409 0.36366826,129.4481 0.87882423,129.4553 0.18176068,129.4625 0.33335409,129.4698 0.33331239,129.4770 0.36363676,129.4842 0.36364877,129.4914 0.39393568,129.4987 0.18177442,129.5059 0.030277936,129.5131 1.3004777e-005,129.5203 0.18186243,129.5276 0.75766873,129.5348 1.3939656,129.5420 1.2726865,129.5493 0.93938351,129.5565 0.7273528,129.5637 0.78795505,129.5709 0.7878235,129.5782 0.45438817,129.5854 -8.315406e-005,129.5926 2.2295613e-005,129.5999 -6.0230127e-006,129.6071 1.7950082e-006,129.6143 -1.1566799e-006,129.6215 2.8317859e-006,129.6288 0.090962201,129.6360 0.3030203,129.6432 0.090895869,129.6505 0.18190004,129.6577 0.33337709,129.6649 0.3029345,129.6722 0.030257082,129.6794 0.18190156,129.6866 0.33336923,129.6939 0.30294657,129.7011 -6.0734623e-005,129.7083 0.090950392,129.7156 0.18180621,129.7228 0.09089759,129.7300 0.090903461,129.7373 0.090923287,129.7445 0.3939881,129.7517 0.66669816,129.7590 0.66665018,129.7662 0.30296695,129.7734 0.030285642,129.7807 0.090948492,129.7879 0.66677308,129.7951 1.1213659,129.8024 0.90916735,129.8096 0.72706467,129.8168 0.12103774,129.8241 0.18184401,129.8313 0.27285421,129.8385 0.66687363,129.8458 0.84839696,129.8530 0.36343113,129.8603 0.18180872,129.8675 0.30303004,129.8747 0.090860896,129.8820 -3.2008525e-006,129.8892 7.5841643e-007,129.8964 1.6742094e-007,129.9037 -1.4282526e-006,129.9109 5.545965e-006,129.9182 -2.0756954e-005,129.9254 0.18198533,129.9326 1.0304866,129.9399 1.0908091,129.9471 0.48466784,129.9543 -6.8915164e-005,129.9616 2.2671218e-005,129.9688 -2.176642e-005,129.9761 6.4397398e-005,129.9833 0.36371934,129.9905 0.42421123,129.9978 0.51531768,130.0050 1.7881542,130.0123 2.2726185,130.0195 1.2118729,130.0268 0.84850478,130.0340 1.0302361,130.0412 0.5152083,130.0485 1.272765,130.0557 2.5769031,130.0630 11.639535,130.0702 25.821751,130.0774 38.183315,130.0847 38.484417,130.0919 37.454815,130.0992 39.697605,130.1064 38.846664,130.1137 25.965927,130.1209 13.513634,130.1282 13.121794,130.1354 15.363868,130.1426 14.271682,130.1499 8.0892811,130.1571 4.6673594,130.1644 19.005751,130.1716 49.157726,130.1789 61.665737,130.1861 42.478016,130.1934 13.419513,130.2006 4.7267036,130.2078 4.4241571,130.2151 3.8482094,130.2223 2.4846747,130.2296 1.4544352,130.2368 0.30295059,130.2441 0.18182257,130.2513 0.18181008,130.2586 0.030288871,130.2658 1.5910256e-005,130.2731 0.090922624,130.2803 0.090973362,130.2876 0.36366615,130.2948 0.27263644,130.3021 -3.6451689e-005,130.3093 9.7069669e-006,130.3166 -2.373806e-006,130.3238 -2.1243417e-007,130.3311 3.2239323e-006,130.3383 -1.2684162e-005,130.3456 4.7515812e-005,130.3528 0.78805387,130.3601 1.4242321,130.3673 0.57559025,130.3746 0.030251315,130.3818 5.4771692e-005,130.3891 0.18187465,130.3963 0.18177977,130.4036 0.12117515,130.4108 0.090913452,130.4181 0.30305552,130.4253 0.42424047,130.4326 0.1817809,130.4398 -1.2478631e-005,130.4471 5.2684259e-006,130.4543 -8.5948013e-006,130.4616 0.090980887,130.4689 0.63647664,130.4761 0.78781217,130.4834 0.3029868,130.4906 0.51519251,130.4979 0.48482373,130.5051 0.33328047,130.5124 -5.4285243e-005,130.5196 8.0634047e-005,130.5269 0.48492408,130.5341 0.48481059,130.5414 0.93941396,130.5487 1.4545821,130.5559 1.3332947,130.5632 0.57571137,130.5704 0.54549879,130.5777 0.81827033,130.5849 1.1212312,130.5922 1.0605142,130.5995 0.54536271,130.6067 0.18179151,130.6140 0.030300887,130.6212 0.090920016,130.6285 0.090896055,130.6357 -1.5137357e-006,130.6430 0.090932645,130.6503 0.18181837,130.6575 0.09088482,130.6648 0.091030128,130.6720 0.48498523,130.6793 0.54539347,130.6866 0.30291566,130.6938 0.30299458,130.7011 0.33335277,130.7083 0.30298814,130.7156 -3.4615688e-005,130.7229 0.18187831,130.7301 0.72731268,130.7374 0.75755954,130.7446 0.39392042,130.7519 0.15149666,130.7592 0.090881564,130.7664 -1.3372961e-005,130.7737 0.03032271,130.7809 0.090902686,130.7882 -1.4221787e-005,130.7955 4.3678642e-006,130.8027 -3.2489072e-006,130.8100 8.6280616e-006,130.8173 0.090920582,130.8245 0.090897255,130.8318 -6.8975169e-006,130.8391 0.030306362,130.8463 0.030303255,130.8536 0.090950005,130.8608 0.33337209,130.8681 0.42426294,130.8754 0.48482183,130.8826 0.18175237,130.8899 -1.3562302e-005,130.8972 3.6956051e-006,130.9044 -1.2192612e-006,130.9117 1.1812652e-006,130.9190 -3.5059591e-006,130.9262 0.030339148,130.9335 0.21213406,130.9408 0.090868078,130.9480 -2.5992065e-006,130.9553 0.12126274,130.9626 0.36366448,130.9698 0.27267885,130.9771 0.090898313,130.9844 0.57579923,130.9916 0.18185891,130.9989 0.30305201,131.0062 0.39389801,131.0134 0.60621732,131.0207 1.7275214,131.0280 2.2121501,131.0353 5.5779715,131.0425 21.640621,131.0498 35.365417,131.0571 34.361904,131.0643 25.695042,131.0716 21.787743,131.0789 21.454206,131.0861 22.214069,131.0934 42.40052,131.1007 71.065269,131.1080 73.93557,131.1152 44.841488,131.1225 22.845303,131.1298 13.331521,131.1370 5.2411146,131.1443 2.3634315,131.1516 1.7271324,131.1589 1.0300944,131.1661 0.81845152,131.1734 3.3945444,131.1807 5.4850368,131.1880 4.8176451,131.1952 1.4842584,131.2025 0.030214299,131.2098 7.0946109e-005,131.2171 0.48490494,131.2243 0.48480362,131.2316 0.18176681,131.2389 -1.8169884e-006,131.2462 -3.4386005e-005,131.2534 0.030478535,131.2607 0.75788766,131.2680 1.1514986,131.2753 0.72698247,131.2825 0.090752803,131.2898 0.12128382,131.2971 0.42430097,131.3044 0.51513004,131.3116 0.30298689,131.3189 0.18181127,131.3262 0.12120653,131.3335 0.21213862,131.3408 0.21206787,131.3480 3.5107711e-005,131.3553 0.48504499,131.3626 1.0606329,131.3699 0.75744146,131.3771 0.57574344,131.3844 0.75756609,131.3917 0.33323589,131.3990 0.030304467,131.4063 0.30311844,131.4135 0.72732985,131.4208 0.75753945,131.4281 0.39383894,131.4354 0.090942852,131.4427 0.51522273,131.4499 0.39387545,131.4572 0.0908636,131.4645 0.090918221,131.4718 0.18183903,131.4791 0.18178774,131.4863 -2.5061163e-005,131.4936 4.8099232e-006,131.5009 5.8236133e-006,131.5082 -2.8106657e-005,131.5155 0.00010661001,131.5228 0.9699322,131.5300 1.6060508,131.5373 1.0604531,131.5446 0.63634127,131.5519 0.6363852,131.5592 0.51512736,131.5665 0.5151245,131.5737 0.60602546,131.5810 0.42420197,131.5883 0.18182749,131.5956 0.12119775,131.6029 -3.0968597e-005,131.6102 9.5691894e-006,131.6175 -7.3065239e-006,131.6247 1.9657615e-005,131.6320 0.090955146,131.6393 0.18185779,131.6466 0.39393252,131.6539 0.33329561,131.6612 0.27270997,131.6685 0.30301341,131.6757 0.18181232,131.6830 0.18183649,131.6903 0.18181463,131.6976 0.12118799,131.7049 0.18181452,131.7122 0.2121316,131.7195 0.12120798,131.7268 0.060626406,131.7341 0.36365932,131.7413 0.45454088,131.7486 0.51519734,131.7559 1.0305308,131.7632 2.1820667,131.7705 2.2726078,131.7778 1.0602932,131.7851 0.30296841,131.7924 0.6667468,131.7997 0.90907866,131.8070 0.63631117,131.8142 0.4242886,131.8215 0.60601443,131.8288 0.090825796,131.8361 0.75767171,131.8434 1.6970387,131.8507 1.636274,131.8580 0.48478258,131.8653 0.090932913,131.8726 0.18181929,131.8799 0.18179433,131.8872 -1.8655008e-005,131.8945 0.09101212,131.9017 0.30306071,131.9090 0.18171956,131.9163 0.18184082,131.9236 0.48487785,131.9309 0.33327514,131.9382 0.090884089,131.9455 -6.4610263e-006,131.9528 1.4181654e-005,131.9601 0.1212304,131.9674 0.12119338,131.9747 -1.1859015e-005,131.9820 -2.3297907e-006,131.9893 2.1180465e-005,131.9966 0.33344886,132.0039 1.1819669,132.0112 1.5151533,132.0185 0.93933761,132.0258 0.51506603,132.0331 0.39394894,132.0404 1.5763056,132.0477 4.3338485,132.0550 4.6057158,132.0623 2.5449085,132.0696 1.3331825,132.0768 1.3941993,132.0841 3.7282777,132.0914 9.5166073,132.0987 15.121867,132.1060 14.635343,132.1133 8.271286,132.1206 3.2416956,132.1279 0.87876165,132.1352 1.1817893,132.1425 0.57551581,132.1498 0.27271017,132.1571 0.30300519,132.1644 0.18184929,132.1717 0.63642222,132.1790 0.81817371,132.1863 0.57569134,132.1936 0.090866141,132.2009 0.090998754,132.2083 0.57580471,132.2156 0.36353791,132.2229 0.090947784,132.2302 0.75758648,132.2375 0.090827666,132.2448 4.642463e-006,132.2521 0.090955444,132.2594 0.39396688,132.2667 0.27268064,132.2740 0.030289579,132.2813 0.030291263,132.2886 1.5397496e-005,132.2959 0.72733355,132.3032 1.303071,132.3105 1.484887,132.3178 0.96967685,132.3251 0.63629204,132.3324 0.18176398,132.3397 -1.625985e-005,132.3470 6.0994689e-006,132.3543 -8.1374665e-006,132.3616 2.6451802e-005,132.3689 0.21215107,132.3762 0.1817854,132.3836 0.03029103,132.3909 0.090985589,132.3982 0.33345079,132.4055 0.57581353,132.4128 0.69685829,132.4201 0.36353973,132.4274 0.36368138,132.4347 0.66673279,132.4420 0.84853035,132.4493 0.72722566,132.4566 0.39381897,132.4639 -4.6445635e-005,132.4713 1.2486295e-005,132.4786 -3.4965844e-006,132.4859 1.4992856e-006,132.4932 -2.5004904e-006,132.5005 8.5031588e-006,132.5078 0.090920605,132.5151 0.090897553,132.5224 -8.3744599e-006,132.5297 2.0239968e-006,132.5370 2.7906847e-007,132.5444 -3.1406271e-006,132.5517 1.2284269e-005,132.5590 0.090909116,132.5663 -1.2384058e-005,132.5736 3.5081891e-006,132.5809 -1.6479576e-006,132.5882 0.030326413,132.5955 0.18184347,132.6028 0.1817905,132.6102 -3.1710875e-005,132.6175 3.7398899e-005,132.6248 0.30308309,132.6321 0.57581133,132.6394 0.78788376,132.6467 0.5151037,132.6540 0.30296922,132.6614 -3.6207435e-005,132.6687 9.6249705e-006,132.6760 -2.2901015e-006,132.6833 -4.6525923e-007,132.6906 4.1515827e-006,132.6979 0.090953872,132.7052 0.30304548,132.7126 0.1817721,132.7199 0.09092588,132.7272 0.39395633,132.7345 0.30299425,132.7418 0.030278828,132.7491 3.8495418e-005,132.7565 0.30311823,132.7638 0.4241896,132.7711 0.030229338,132.7784 1.0364679e-005,132.7857 4.8594666e-006,132.7931 0.090943344,132.8004 0.18180287,132.8077 0.12124005,132.8150 0.48490825,132.8223 0.48479927,132.8296 0.18176787,132.8370 0.030316096,132.8443 0.090956278,132.8516 0.57581562,132.8589 1.0303262,132.8662 0.81814134,132.8736 0.39385012,132.8809 0.03029944,132.8882 0.33342931,132.8955 0.75767142,132.9028 0.96963209,132.9102 0.42419815,132.9175 0.54558605,132.9248 0.78789771,132.9321 0.69683355,132.9395 0.39384747,132.9468 0.30304414,132.9541 0.27276886,132.9614 0.51520181,132.9687 0.6363709,132.9761 0.8487345,132.9834 1.606233,132.9907 1.3332002,132.9980 0.8482728,133.0054 0.33321756,133.0127 0.33333349,133.0200 0.3333413,133.0273 0.8788234,133.0347 1.1516125,133.0420 1.5455617,133.0493 2.1823208,133.0566 5.9099588,133.0640 9.7588911,133.0713 19.336548,133.0786 35.821404,133.0859 59.981464,133.0933 147.69409,133.1006 258.92703,133.1079 272.3837,133.1152 190.12808,133.1226 98.40731,133.1299 48.203178,133.1372 16.782871,133.1446 5.6655588,133.1519 4.1513472,133.1592 3.1513383,133.1665 2.6665158,133.1739 2.060622,133.1812 1.8484706,133.1885 0.93915433,133.1958 0.30291891,133.2032 0.63655013,133.2105 1.6367435,133.2178 2.3030186,133.2252 1.3329458,133.2325 0.57560694,133.2398 0.48484564,133.2472 0.18174016,133.2545 2.3295299e-005,133.2618 0.12125335,133.2692 0.36370525,133.2765 0.84870255,133.2838 1.6667291,133.2911 1.1512632,133.2985 0.30287141,133.3058 0.15156718,133.3131 0.27271476,133.3205 0.090869397,133.3278 0.030297503,133.3351 0.18195963,133.3425 1.1516967,133.3498 1.6060625,133.3571 1.2423584,133.3645 0.66665483,133.3718 0.545412,133.3791 0.48471802,133.3865 0.33329895,133.3938 0.27272612,133.4011 0.090884872,133.4085 0.090922803,133.4158 0.48495772,133.4232 1.0909781,133.4305 1.0605737,133.4378 0.69686753,133.4452 0.15147933,133.4525 0.48498973,133.4598 0.93940568,133.4672 0.51503533,133.4745 0.12114878,133.4818 -3.1803227e-006,133.4892 0.090909168,133.4965 2.8627203e-006,133.5039 0.090911433,133.5112 -1.2248641e-005,133.5185 3.4747868e-006,133.5259 -1.649778e-006,133.5332 3.124301e-006,133.5405 -1.0848059e-005,133.5479 4.0270486e-005,133.5552 0.30310884,133.5626 0.48485595,133.5699 0.39387721,133.5772 0.1211612,133.5846 -9.0357526e-006,133.5919 1.7382288e-005,133.5993 0.33343974,133.6066 0.87885511,133.6139 0.63627571,133.6213 0.21204937,133.6286 0.21213591,133.6360 0.42427176,133.6433 0.42423919,133.6506 0.33333337,133.6580 0.30305821,133.6653 0.30297902,133.6727 0.060560726,133.6800 0.090923607,133.6874 0.18185289,133.6947 0.30301905,133.7020 0.030255239,133.7094 0.030350024,133.7167 0.33338749,133.7241 0.39392945,133.7314 0.1817577,133.7388 -1.7854873e-005,133.7461 0.090930648,133.7534 0.090893045,133.7608 -9.717518e-006,133.7681 2.5929246e-006,133.7755 -6.5355812e-007,133.7828 2.1130939e-008,133.7902 5.6911836e-007,133.7975 -2.2977615e-006,133.8049 0.090982005,133.8122 0.57584238,133.8196 0.66661662,133.8269 0.27263862,133.8343 -2.1853504e-005,133.8416 5.8563141e-006,133.8489 -1.5703628e-006,133.8563 4.247639e-007,133.8636 -1.2859365e-007,133.8710 8.9587786e-008,133.8783 -2.2976441e-007,133.8857 8.2952056e-007,133.8930 -3.0885146e-006,133.9004 1.1525271e-005,133.9077 0.090909332,133.9151 -1.2491695e-005,133.9224 0.030333053,133.9298 0.18184549,133.9371 0.18179025,133.9445 0.030276064,133.9518 9.2043871e-007,133.9592 -2.3996259e-007,133.9665 3.935104e-008,133.9739 8.2580563e-008,133.9812 0.030317083,133.9886 0.090905182,133.9959 0.030317696,134.0033 0.18185326,134.0106 0.18177786,134.0180 -1.6052029e-005,134.0253 0.18186362,134.0327 0.33333349,134.0400 0.30314496,134.0474 0.96987814,134.0547 1.272694,134.0621 1.2730243,134.0694 3.9101448,134.0768 8.4858656,134.0842 10.787445,134.0915 9.1821728,134.0989 18.034489,134.1062 37.884197,134.1136 50.363602,134.1209 37.570335,134.1283 17.086439,134.1356 5.937881,134.1430 3.1209753,134.1503 2.0907359,134.1577 1.4846827,134.1651 0.42407516,134.1724 0.06058136,134.1798 0.090972483,134.1871 0.48491436,134.1945 0.54542881,134.2018 0.30294862,134.2092 -1.5826831e-006,134.2166 0.2121712,134.2239 0.39403492,134.2313 0.63639826,134.2386 0.39386129,134.2460 0.30295074,134.2533 0.030256361,134.2607 0.18186542,134.2681 0.36367208,134.2754 0.33333856,134.2828 0.3030104,134.2901 0.42432851,134.2975 0.81822228,134.3049 0.60597903,134.3122 0.39387706,134.3196 0.12117124,134.3269 0.060661033,134.3343 0.18183945,134.3417 0.090846606,134.3490 0.090906277,134.3564 0.30305392,134.3637 0.24239404,134.3711 2.2444283e-006,134.3785 0.090958513,134.3858 0.18178764,134.3932 -3.6876609e-005,134.4005 8.726035e-006,134.4079 1.9751335e-006,134.4153 0.0909632,134.4226 0.33336791,134.4300 0.3029964,134.4374 0.18180595,134.4447 0.18185474,134.4521 0.33338055,134.4594 0.39388928,134.4668 0.090832777,134.4742 -3.031937e-006,134.4815 -3.2065936e-006,134.4889 0.090945169,134.4963 0.48486894,134.5036 0.72738379,134.5110 0.96971071,134.5184 0.18165489,134.5257 -1.8962662e-007,134.5331 0.39407283,134.5405 0.9697476,134.5478 1.2120552,134.5552 1.2120804,134.5626 0.78779781,134.5699 3.5275127e-005,134.5773 0.54571116,134.5847 1.3335601,134.5920 1.5150037,134.5994 0.60575098,134.6068 0.18180922,134.6141 0.42429781,134.6215 0.39387161,134.6289 0.12118428,134.6362 0.12120577,134.6436 0.030291975,134.6510 0.030292261,134.6583 0.18193969,134.6657 1.1214139,134.6731 1.7273313,134.6805 1.696928,134.6878 1.3029515,134.6952 0.81801742,134.7026 0.27277181,134.7099 0.81840968,134.7173 1.2424442,134.7247 0.93917328,134.7321 0.1816874,134.7394 0.39406684,134.7468 0.90917021,134.7542 0.96965313,134.7615 0.5151121,134.7689 0.42424583,134.7763 0.36353549,134.7837 0.090875253,134.7910 0.4546721,134.7984 0.90912241,134.8058 0.63624728,134.8131 0.090837069,134.8205 6.8299091e-006,134.8279 -1.6836054e-006,134.8353 -9.5959315e-008,134.8426 2.0676996e-006,134.8500 -8.1753924e-006,134.8574 3.0635823e-005,134.8648 0.33343142,134.8721 0.75764793,134.8795 1.03029,134.8869 1.2423712,134.8943 1.0302991,134.9016 0.78783911,134.9090 0.30303574,134.9164 0.78789306,134.9238 0.48510042,134.9311 2.0909462,134.9385 1.3027296,134.9459 0.21210229,134.9533 0.18178685,134.9607 0.030245915,134.9680 0.030369824,134.9754 0.72751093,134.9828 2.30335,134.9902 3.8185532,134.9975 5.4546065,135.0049 4.9696779,135.0123 5.6973786,135.0197 7.6974649,135.0271 8.4241285,135.0344 5.8174481,135.0418 6.2138338,135.0492 21.822828,135.0566 43.246635,135.0640 61.156513,135.0713 77.850525,135.0787 199.8147,135.0861 964.41003,135.0935 2247.3606,135.1009 2543.5608,135.1083 1598.7158,135.1156 587.98322,135.1230 229.18105,135.1304 172.11243,135.1378 120.31975,135.1452 70.080124,135.1525 35.478794,135.1599 19.482775,135.1673 12.422952,135.1747 6.150414,135.1821 4.4240131,135.1895 4.1815767,135.1968 2.7573402,135.2042 2.2119067,135.2116 0.87857795,135.2190 0.45453811,135.2264 0.4242031,135.2338 0.69728571,135.2412 3.1520522,135.2485 4.0907435,135.2559 2.1511099,135.2633 1.4243175,135.2707 1.8182716,135.2781 1.4845906,135.2855 0.24222553,135.2929 0.12119859,135.3002 0.27291146,135.3076 1.1516101,135.3150 1.0302624,135.3224 1.2726591,135.3298 0.63625097,135.3372 0.4546183,135.3446 0.69705778,135.3520 0.90906739,135.3593 0.54532337,135.3667 0.18175191,135.3741 0.030293196,135.3815 0.030324189,135.3889 0.18184908,135.3963 0.33339834,135.4037 0.66670889,135.4111 0.69697571,135.4185 0.72723943,135.4258 0.48483488,135.4332 0.72731733,135.4406 0.90914792,135.4480 1.1819276,135.4554 1.2423713,135.4628 0.75754279,135.4702 0.90898079,135.4776 0.21205169,135.4850 0.63659,135.4924 1.2727402,135.4998 0.72708416,135.5072 0.30297303,135.5145 0.42437038,135.5219 0.84847265,135.5293 0.45439768,135.5367 0.030281954,135.5441 0.090930894,135.5515 0.24250019,135.5589 0.57581371,135.5663 0.63629347,135.5737 0.30302155,135.5811 0.42425317,135.5885 0.27267089,135.5959 0.090882309,135.6033 0.030299159,135.6107 0.090946972,135.6181 0.24243182,135.6255 0.12117358,135.6329 0.030294476,135.6402 0.12128905,135.6476 0.45458734,135.6550 0.36358705,135.6624 0.36360863,135.6698 0.39400038,135.6772 0.57582623,135.6846 0.66668946,135.6920 0.66678244,135.6994 1.0912012,135.7068 2.2121444,135.7142 1.6359873,135.7216 0.6665132,135.7290 0.78806376,135.7364 1.3939941,135.7438 1.0300884,135.7512 0.21199365,135.7586 0.090990387,135.7660 0.45455578,135.7734 0.18175243,135.7808 0.090898052,135.7882 -1.7989476e-005,135.7956 1.8265297e-005,135.8030 0.12123165,135.8104 0.12119034,135.8178 -6.9894104e-006,135.8252 0.090921491,135.8326 0.18185927,135.8400 0.51519763,135.8474 0.48480818,135.8548 0.18176487,135.8622 0.090914018,135.8696 0.1212111,135.8770 -2.1201577e-005,135.8844 2.8774608e-005,135.8918 0.18186021,135.8992 0.36370203,135.9066 0.72735524,135.9140 0.81808817,135.9214 0.18169843,135.9289 7.7862314e-006,135.9363 0.090934455,135.9437 0.1818036,135.9511 0.030303929,135.9585 0.18184924,135.9659 0.21209478,135.9733 0.4243747,135.9807 1.1819699,135.9881 1.2121079,135.9955 0.93924046,136.0029 0.18168233,136.0103 0.51546311,136.0177 3.9106395,136.0251 21.765846,136.0325 69.223068,136.0399 95.969894,136.0473 71.808899,136.0547 31.689863,136.0622 20.032667,136.0696 53.467133,136.0770 125.92806,136.0844 220.93486,136.0918 332.6908,136.0992 382.96826,136.1066 313.18509,136.1140 221.41808,136.1214 282.50998,136.1288 363.42917,136.1362 296.2406,136.1437 137.78543,136.1511 47.927525,136.1585 23.299992,136.1659 13.997986,136.1733 6.2105966,136.1807 1.3631339,136.1881 0.66666132,136.1955 0.30295131,136.2029 0.21208568,136.2103 0.09099713,136.2178 0.7274912,136.2252 1.3332918,136.2326 1.0909126,136.2400 1.5153495,136.2474 1.3936791,136.2548 0.27253056,136.2622 0.63651574,136.2696 1.0909271,136.2771 0.87870461,136.2845 0.60615486,136.2919 1.3638119,136.2993 1.4846755,136.3067 0.63629621,136.3141 0.84865391,136.3215 0.93937463,136.3290 0.6362235,136.3364 0.48475412,136.3438 0.27272001,136.3512 0.090879843,136.3586 0.060581796,136.3660 0.27275738,136.3735 0.212106,136.3809 -1.9299074e-005,136.3883 4.6686578e-006,136.3957 6.2579869e-007,136.4031 -7.1726595e-006,136.4105 2.8066706e-005,136.4180 0.18188876,136.4254 0.3636792,136.4328 0.39389181,136.4402 0.18174088,136.4476 -1.2811167e-005,136.4550 0.030312708,136.4625 0.12124223,136.4699 0.30305165,136.4773 0.30301952,136.4847 0.18184519,136.4921 0.18180807,136.4996 0.090875737,136.5070 0.12121582,136.5144 0.090879403,136.5218 6.9472612e-006,136.5292 0.27280271,136.5367 0.72732806,136.5441 0.78785938,136.5515 0.48482698,136.5589 0.4848856,136.5663 1.061022,136.5738 3.9704447,136.5812 6.3639889,136.5886 5.8175554,136.5960 2.2417004,136.6035 0.96955299,136.6109 0.84853482,136.6183 1.0910243,136.6257 1.1211057,136.6331 0.42407221,136.6406 0.09086208,136.6480 -5.0968406e-006,136.6554 0.09093646,136.6628 0.33337614,136.6703 0.45454848,136.6777 0.30310598,136.6851 0.7273131,136.6925 0.66662413,136.7000 0.57577533,136.7074 0.33330119,136.7148 0.27270436,136.7222 0.48492777,136.7297 0.72723752,136.7371 0.33319372,136.7445 3.2032585e-006,136.7519 0.12122373,136.7594 0.030271893,136.7668 5.3043309e-006,136.7742 0.090970159,136.7816 0.48496172,136.7891 0.81822067,136.7965 0.69685894,136.8039 0.18171142,136.8114 1.7274675e-005,136.8188 0.27284542,136.8262 0.66673493,136.8336 0.63628072,136.8411 0.27263889,136.8485 0.18182273,136.8559 0.54557115,136.8634 0.93961459,136.8708 1.2424487,136.8782 0.66641724,136.8856 0.18175435,136.8931 0.36370075,136.9005 0.33326069,136.9079 0.090839893,136.9154 -1.0647153e-005,136.9228 1.9310932e-005,136.9302 0.090989143,136.9377 0.30305913,136.9451 0.18173006,136.9525 -4.4857275e-005,136.9600 1.3593302e-005,136.9674 0.090919964,136.9748 0.18181114,136.9823 0.090926386,136.9897 0.21215467,136.9971 0.18183112,137.0046 0.4546043,137.0120 0.87890357,137.0194 1.4243779,137.0269 3.001054,137.0343 8.6075754,137.0417 11.878839,137.0492 8.8771133,137.0566 4.8795681,137.0640 19.307903,137.0715 40.488277,137.0789 48.667007,137.0863 46.606094,137.0938 46.970879,137.1012 53.091614,137.1086 52.21059,137.1161 44.028736,137.1235 41.819935,137.1309 51.365063,137.1384 46.966469,137.1458 29.086275,137.1533 14.482293,137.1607 7.8169703,137.1681 2.8173304,137.1756 0.81805956,137.1830 0.9698084,137.1904 1.0605366,137.1979 0.4846963,137.2053 0.090842739,137.2128 2.9084025e-005,137.2202 0.18184923,137.2276 0.18180628,137.2351 0.3333284,137.2425 0.30301672,137.2500 0.18189438,137.2574 0.90927792,137.2648 1.5150955,137.2723 0.75748581,137.2797 0.60609353,137.2872 0.36351261,137.2946 0.18176802,137.3020 0.12127103,137.3095 0.18181773,137.3169 0.18179806,137.3244 0.18180165,137.3318 0.090902805,137.3393 0.1212169,137.3467 0.18180832,137.3541 0.12120292,137.3616 -1.6987951e-007,137.3690 0.030306177,137.3765 0.030299991,137.3839 -3.6709332e-007,137.3914 -4.8700899e-006,137.3988 1.9848827e-005,137.4062 0.18185094,137.4137 0.30307513,137.4211 0.39388576,137.4286 -2.5972573e-005,137.4360 0.3334417,137.4435 0.72733593,137.4509 0.78783363,137.4584 0.30291545,137.4658 0.12131869,137.4732 0.93966919,137.4807 1.5454696,137.4881 0.93907821,137.4956 0.030212402,137.5030 0.36377472,137.5105 0.60601681,137.5179 0.42422834,137.5254 0.66672498,137.5328 0.72727019,137.5403 0.54536039,137.5477 0.090846933,137.5552 0.030302493,137.5626 3.4561792e-005,137.5701 0.30308783,137.5775 0.33329129,137.5850 0.090879694,137.5924 0.09096276,137.5999 0.30305293,137.6073 0.18174241,137.6148 1.0461728e-005,137.6222 0.2728104,137.6297 0.42424819,137.6371 0.39387488,137.6446 0.090856351,137.6520 -4.7997167e-007,137.6595 1.0835759e-005,137.6669 0.39398083,137.6744 0.66666621,137.6818 0.42420235,137.6893 0.090893358,137.6967 1.8688568e-005,137.7042 0.18192331,137.7116 0.66672355,137.7191 0.6363036,137.7265 0.33324879,137.7340 -3.8604423e-005,137.7414 0.030332312,137.7489 0.090900578,137.7563 -1.3940473e-005,137.7638 -5.7074571e-006,137.7712 3.6773752e-005,137.7787 0.18190795,137.7862 0.39402401,137.7936 0.66672993,137.8011 0.60591781,137.8085 0.090777561,137.8160 0.090932138,137.8234 0.30310869,137.8309 0.63634843,137.8383 0.18176064,137.8458 0.30304721,137.8533 0.18179411,137.8607 0.18189058,137.8682 0.48483425,137.8756 0.090831161,137.8831 5.8264168e-006,137.8905 1.4986603e-006,137.8980 -1.1822252e-005,137.9055 4.5793371e-005,137.9129 0.30312932,137.9204 0.51516372,137.9278 0.48481604,137.9353 0.48484632,137.9427 0.54551107,137.9502 1.0002487,137.9577 1.9092809,137.9651 1.8179318,137.9726 0.63606632,137.9800 0.090930216,137.9875 0.30307755,137.9950 0.2120395,138.0024 0.33345866,138.0099 1.0910801,138.0173 1.3332729,138.0248 1.5153811,138.0323 2.8488469,138.0397 3.3028696,138.0472 2.2118335,138.0546 1.5759443,138.0621 3.4860842,138.0696 10.243891,138.0770 15.93979,138.0845 18.333942,138.0920 22.63821,138.0994 30.153318,138.1069 34.57539,138.1143 26.633291,138.1218 12.694274,138.1293 7.3938799,138.1367 9.9098139,138.1442 10.423932,138.1517 6.5443444,138.1591 2.3022361,138.1666 0.78770602,138.1741 0.5151757,138.1815 0.75763255,138.1890 0.78782064,138.1965 0.30291548,138.2039 -1.0534461e-005,138.2114 0.090916276,138.2189 -1.8245286e-005,138.2263 3.6438887e-006,138.2338 0.030306704,138.2413 0.090900175,138.2487 0.15163727,138.2562 0.63650352,138.2637 0.63625151,138.2711 0.18167996,138.2786 0.030330358,138.2861 0.1818289,138.2935 0.18181799,138.3010 0.30301833,138.3085 0.3334671,138.3159 1.6971054,138.3234 1.6059428,138.3309 0.8484112,138.3383 0.39396837,138.3458 0.39390907,138.3533 0.18173267,138.3607 0.030279543,138.3682 2.6604589e-006,138.3757 0.030297335,138.3832 0.090989828,138.3906 0.51523256,138.3981 1.4849112,138.4056 1.969663,138.4130 1.1513544,138.4205 -2.954626e-005,138.4280 0.090922348,138.4355 0.090915434,138.4429 0.090906091,138.4504 0.18180342,138.4579 0.12121565,138.4653 0.030301183,138.4728 -2.954803e-006,138.4803 6.8317122e-006,138.4878 0.030302593,138.4952 -5.0957642e-006,138.5027 -3.104961e-006,138.5102 1.7517135e-005,138.5177 0.090912342,138.5251 0.030296434,138.5326 0.15159295,138.5401 0.39399135,138.5476 0.39390928,138.5550 0.18172564,138.5625 0.090999238,138.5700 0.75774813,138.5775 0.75748187,138.5849 0.27256462,138.5924 -1.1660003e-005,138.5999 0.18187566,138.6074 0.333372,138.6148 0.48486286,138.6223 0.48484004,138.6298 0.42418846,138.6373 0.090850882,138.6447 0.090972424,138.6522 0.48495993,138.6597 0.96982032,138.6672 1.6364727,138.6747 2.0606668,138.6821 1.9088973,138.6896 0.57550931,138.6971 0.27287352,138.7046 1.3031853,138.7121 1.5453221,138.7195 0.75742811,138.7270 0.21207353,138.7345 0.090966299,138.7420 0.48492351,138.7495 0.5454039,138.7569 0.18174058,138.7644 0.090959005,138.7719 0.54552084,138.7794 0.72732747,138.7869 0.9696939,138.7943 0.57567507,138.8018 0.30300185,138.8093 0.18177308,138.8168 -1.6288373e-005,138.8243 0.18184158,138.8318 0.63639158,138.8392 0.72724688,138.8467 -2.9868143e-005,138.8542 0.090943471,138.8617 0.27280855,138.8692 0.75765359,138.8767 0.939336,138.8841 0.78801441,138.8916 1.4244505,138.8991 1.6666155,138.9066 1.3635434,138.9141 1.0908426,138.9216 0.75756854,138.9290 1.1516713,138.9365 2.1818395,138.9440 2.2424812,138.9515 2.757746,138.9590 2.5451694,138.9665 1.8792005,138.9740 5.4554987,138.9814 7.9094939,138.9889 9.7573948,138.9964 10.242483,139.0039 11.848803,139.0114 12.272926,139.0189 13.273321,139.0264 14.880128,139.0339 23.003637,139.0413 45.160091,139.0488 84.553635,139.0563 126.71329,139.0638 206.67981,139.0713 663.77625,139.0788 3207.5396,139.0863 6753.2144,139.0938 7232.0859,139.1013 4417.6948,139.1088 1576.4814,139.1162 680.23511,139.1237 529.69592,139.1312 347.19467,139.1387 183.12044,139.1462 85.649544,139.1537 35.841412,139.1612 23.210119,139.1687 13.907413,139.1762 8.2419634,139.1837 6.756865,139.1912 3.6359041,139.1986 4.1217823,139.2061 6.1210957,139.2136 3.0297644,139.2211 2.3332682,139.2286 2.1515291,139.2361 2.3030536,139.2436 2.1816361,139.2511 1.8789905,139.2586 3.3940809,139.2661 2.5147288,139.2736 2.2429669,139.2811 5.3642588,139.2886 4.9691548,139.2961 3.4241993,139.3036 4.7271791,139.3111 2.8784363,139.3186 2.6364408,139.3260 2.4847641,139.3335 2.2728856,139.3410 3.1818619,139.3485 2.2420237,139.3560 0.93922591,139.3635 1.1819817,139.3710 1.7273856,139.3785 1.6969466,139.3860 1.6060585,139.3935 1.5756658,139.4010 1.1817923,139.4085 1.2728229,139.4160 1.2423261,139.4235 0.72711515,139.4310 1.364084,139.4385 3.9698629,139.4460 2.8177285,139.4535 1.0605286,139.4610 0.81812167,139.4685 0.2727159,139.4760 0.66674346,139.4835 0.78780293,139.4910 0.39394191,139.4985 0.54543281,139.5060 0.30298755,139.5135 0.87889266,139.5210 1.4545225,139.5285 1.030468,139.5360 1.4244214,139.5435 1.1816033,139.5510 1.3332211,139.5585 0.72723466,139.5660 0.45450941,139.5735 0.66688091,139.5810 1.72753,139.5885 2.2121384,139.5960 1.6968082,139.6035 0.90882319,139.6110 0.12108444,139.6185 0.18198426,139.6261 1.0303912,139.6336 0.66652983,139.6411 0.12110712,139.6486 0.091013521,139.6561 0.39396966,139.6636 0.4545767,139.6711 1.242568,139.6786 1.7272298,139.6861 1.0301238,139.6936 0.24239317,139.7011 0.75765622,139.7086 1.5456014,139.7161 2.4546642,139.7236 1.9392742,139.7311 1.3331797,139.7386 0.72724634,139.7461 0.6364314,139.7536 0.81819016,139.7612 0.66681474,139.7687 1.2427301,139.7762 1.6665646,139.7837 0.7874555,139.7912 0.1211031,139.7987 0.27287224,139.8062 0.75766206,139.8137 1.121254,139.8212 1.5454308,139.8287 1.0302967,139.8362 1.33347,139.8438 1.5149807,139.8513 0.42406151,139.8588 0.60614097,139.8663 0.72729582,139.8738 0.84857637,139.8813 1.2425314,139.8888 1.6969632,139.8963 1.3028362,139.9038 0.60608816,139.9114 0.93954635,139.9189 1.0302286,139.9264 0.75749326,139.9339 0.5454008,139.9414 0.33326054,139.9489 0.090906531,139.9564 0.30322379,139.9639 0.72734857,139.9715 0.84846807,139.9790 1.4849461,139.9865 1.4847517,139.9940 0.878627,140.0015 0.81819165,140.0090 1.3940842,140.0165 1.666682,140.0240 1.3031498,140.0316 2.6065371,140.0391 4.7277369,140.0466 7.395257,140.0541 13.577357,140.0616 19.819109,140.0691 28.911875,140.0767 87.094398,140.0842 299.12439,140.0917 501.99527,140.0992 458.86658,140.1067 236.18811,140.1142 91.860542,140.1218 68.21209,140.1293 60.905064,140.1368 36.084499,140.1443 15.754271,140.1518 7.7263236,140.1593 5.090538,140.1669 3.2420099,140.1744 1.4541508,140.1819 0.4544948,140.1894 0.33346656,140.1969 0.78790581,140.2045 0.57568997,140.2120 0.66658133,140.2195 0.45460072,140.2270 0.75781351,140.2345 1.1514629,140.2421 0.5755198,140.2496 0.42421579,140.2571 0.54545361,140.2646 0.18174607,140.2721 0.090916663,140.2797 0.18183939,140.2872 0.18179148,140.2947 0.09089873,140.3022 0.18184404,140.3098 0.33347028,140.3173 0.81825274,140.3248 0.54530323,140.3323 0.30321229,140.3398 1.9700752,140.3474 2.6968246,140.3549 1.4238659,140.3624 0.090812035,140.3699 0.090909421,140.3775 0.09096849,140.3850 0.48508477,140.3925 1.7273514,140.4000 1.8484094,140.4076 1.3332193,140.4151 0.6968925,140.4226 0.84857273,140.4301 1.1515273,140.4377 0.81805569,140.4452 0.2726818,140.4527 0.3333098,140.4602 0.12117448,140.4678 0.21221459,140.4753 0.75765306,140.4828 0.84842801,140.4904 0.42416432,140.4979 0.12119617,140.5054 0.12121731,140.5129 0.090887949,140.5205 0.030328508,140.5280 0.30310026,140.5355 0.57591075,140.5430 1.4547919,140.5506 2.7576303,140.5581 2.4240217,140.5656 1.5151125,140.5732 1.1515522,140.5807 0.8483482,140.5882 0.48472929,140.5958 0.090814799,140.6033 0.091045663,140.6108 1.0912325,140.6183 1.8181653,140.6259 1.1815054,140.6334 0.54537743,140.6409 0.42422342,140.6485 2.1488906e-005,140.6560 0.27277309,140.6635 0.30297345,140.6711 0.18180263,140.6786 0.090964518,140.6861 0.33339897,140.6937 0.36357838,140.7012 0.36364752,140.7087 0.45451626,140.7163 -7.7408855e-005,140.7238 0.090999641,140.7313 0.48488858,140.7389 0.36357069,140.7464 0.090955168,140.7539 0.66665149,140.7615 0.03021585,140.7690 2.1367923e-005,140.7765 0.090935074,140.7841 0.27276912,140.7916 0.48484567,140.7991 0.33331051,140.8067 0.27275229,140.8142 0.303013,140.8217 0.1817728,140.8293 0.090903178,140.8368 -3.3466553e-005,140.8444 0.00010967846,140.8519 0.69713861,140.8594 0.84839803,140.8670 0.45446789,140.8745 0.36359924,140.8820 0.12115361,140.8896 6.7780475e-006,140.8971 -2.2160968e-006,140.9047 2.0860259e-006,140.9122 -6.1282699e-006,140.9197 2.2428416e-005,140.9273 0.18186496,140.9348 0.33336034,140.9423 0.848499,140.9499 0.8181625,140.9574 0.48490351,140.9650 0.72721636,140.9725 0.12115827,140.9800 0.54564124,140.9876 1.5457386,140.9951 2.6667211,141.0027 2.3938427,141.0102 2.2726593,141.0178 1.9698036,141.0253 2.7880509,141.0328 2.7877963,141.0404 2.3028817,141.0479 2.2731893,141.0555 6.7593808,141.0630 15.668868,141.0705 23.183353,141.0781 31.246807,141.0856 56.249798,141.0932 82.610458,141.1007 88.906677,141.1083 69.903206,141.1158 49.176807,141.1234 30.632929,141.1309 19.695623,141.1384 18.242218,141.1460 18.696712,141.1535 14.725664,141.1611 6.3317618,141.1686 2.605798,141.1762 1.8784357,141.1837 0.18153733,141.1913 0.090962499,141.1988 -3.1882842e-005,141.2064 8.5142183e-006,141.2139 -2.1720407e-006,141.2214 1.7338792e-007,141.2290 1.4787333e-006,141.2365 -6.0887392e-006,141.2441 2.2877661e-005,141.2516 0.1212268,141.2592 0.18183468,141.2667 0.33334354,141.2743 0.18176095,141.2818 2.7784927e-005,141.2894 0.18183675,141.2969 0.090855949,141.3045 2.3456241e-005,141.3120 0.30314001,141.3196 0.81826991,141.3271 0.87872344,141.3347 0.45448366,141.3422 0.4849354,141.3498 0.78785622,141.3573 0.33322334,141.3649 0.090861715,141.3724 0.030364025,141.3800 0.54559058,141.3875 0.75755215,141.3951 0.51506293,141.4026 0.636374,141.4102 1.030447,141.4177 1.5152287,141.4253 1.3332481,141.4328 0.72715855,141.4404 0.33323547,141.4479 -1.5141961e-005,141.4555 0.03033408,141.4630 0.18196742,141.4706 0.72739404,141.4782 0.81810337,141.4857 1.0302416,141.4933 1.000005,141.5008 0.66661078,141.5084 0.27262682,141.5159 3.5653711e-006,141.5235 0.1818582,141.5310 0.18178509,141.5386 0.030287262,141.5461 0.27290943,141.5537 0.97001231,141.5613 1.6970406,141.5688 1.4845939,141.5764 0.66645795,141.5839 0.36357906,141.5915 0.21210596,141.5990 0.30302519,141.6066 0.33342439,141.6142 1.1518141,141.6217 2.3637753,141.6293 1.9391185,141.6368 0.72720373,141.6444 0.96997428,141.6519 1.3635936,141.6595 0.69666976,141.6671 0.18167889,141.6746 0.090919793,141.6822 0.090929173,141.6897 0.090881541,141.6973 0.12126269,141.7049 0.63648129,141.7124 0.72718406,141.7200 0.090807274,141.7275 0.090972446,141.7351 0.42430529,141.7427 0.66664356,141.7502 0.42416844,141.7578 0.18182386,141.7653 0.75761122,141.7729 0.8484571,141.7805 0.030263769,141.7880 1.3971138e-005,141.7956 0.090930723,141.8031 0.090893485,141.8107 0.030287242,141.8183 -6.1397209e-006,141.8258 1.2051471e-005,141.8334 0.18188691,141.8410 0.393924,141.8485 0.090848111,141.8561 0.030307235,141.8637 0.030306682,141.8712 0.090946585,141.8788 0.24244152,141.8863 0.30306759,141.8939 0.48484844,141.9015 0.18173125,141.9090 0.090903282,141.9166 0.42427146,141.9242 0.42421779,141.9317 -1.6333739e-005,141.9393 0.090984456,141.9469 0.51525086,141.9544 0.81824535,141.9620 0.90898514,141.9696 0.33327681,141.9771 0.39392874,141.9847 0.18188322,141.9923 0.69714975,141.9998 1.1212163,142.0074 1.0908076,142.0150 0.54527682,142.0225 -7.26461e-007,142.0301 0.72744805,142.0377 1.8789047,142.0452 2.3031533,142.0528 2.6366181,142.0604 4.2126479,142.0680 5.3938479,142.0755 3.6362364,142.0831 6.8198442,142.0907 20.035412,142.0982 42.519821,142.1058 48.725952,142.1134 33.87368,142.1209 17.058912,142.1285 25.580704,142.1361 47.580517,142.1437 53.30138,142.1512 37.146278,142.1588 32.036777,142.1664 90.199554,142.1739 148.58209,142.1815 134.71399,142.1891 63.498062,142.1967 13.448383,142.2042 4.8179436,142.2118 4.1511836,142.2194 2.3936999,142.2270 0.75754434,142.2345 0.75753182,142.2421 0.63621587,142.2497 0.48476648,142.2573 0.27269673,142.2648 0.2121222,142.2724 0.27275619,142.2800 0.18180682,142.2876 0.18185751,142.2951 0.5152669,142.3027 0.75757116,142.3103 0.48472857,142.3179 0.090842776,142.3254 0.030292947,142.3330 0.030297987,142.3406 0.030302603,142.3482 -1.7724162e-007,142.3557 -5.7941716e-006,142.3633 0.21233073,142.3709 0.69697821,142.3785 0.21194847,142.3860 0.18189517,142.3936 0.33338213,142.4012 0.30292678,142.4088 -7.6343393e-005,142.4164 5.2772612e-006,142.4239 5.5243097e-005,142.4315 0.515239,142.4391 0.54537928,142.4467 0.21215606,142.4543 0.51521367,142.4618 0.66666967,142.4694 0.93948644,142.4770 1.1212877,142.4846 1.2120446,142.4922 0.78773254,142.4997 0.48479378,142.5073 0.21214134,142.5149 0.42424378,142.5225 0.54550433,142.5301 1.0606672,142.5376 1.0000173,142.5452 0.99999088,142.5528 0.63628525,142.5604 0.30293199,142.5680 3.2389988e-005,142.5756 0.72746575,142.5831 1.1817585,142.5907 0.36346582,142.5983 0.03034669,142.6059 0.1818497,142.6135 0.090841897,142.6211 -2.2055949e-005,142.6286 5.9113549e-006,142.6362 -1.5881144e-006,142.6438 4.4073931e-007,142.6514 -1.7474858e-007,142.6590 2.5824289e-007,142.6666 -8.5826821e-007,142.6742 3.1750246e-006,142.6817 0.030312246,142.6893 0.060610626,142.6969 0.030292118,142.7045 -5.5398664e-006,142.7121 -4.5775723e-006,142.7197 2.385211e-005,142.7273 0.18184891,142.7348 0.18179289,142.7424 0.030272957,142.7500 0.09098722,142.7576 0.39405039,142.7652 0.66668493,142.7728 0.66660392,142.7804 0.54542267,142.7880 0.72739333,142.7955 1.2726732,142.8031 0.60595,142.8107 0.51512599,142.8183 -4.6681354e-005,142.8259 8.2206225e-006,142.8335 1.3802901e-005,142.8411 0.090995446,142.8487 0.51519936,142.8563 0.66665131,142.8639 0.60607475,142.8714 0.60602653,142.8790 0.66680104,142.8866 1.6668365,142.8942 1.605814,142.9018 0.48466283,142.9094 0.12123603,142.9170 6.8403625e-007,142.9246 0.18182163,142.9322 -1.4520278e-005,142.9398 3.4556404e-006,142.9474 6.9872863e-007,142.9550 -6.2511986e-006,142.9625 0.090971574,142.9701 0.5153147,142.9777 1.0606321,142.9853 1.2726231,142.9929 0.84849268,143.0005 0.75759381,143.0081 0.48471436,143.0157 0.090957634,143.0233 0.96993095,143.0309 1.8183931,143.0385 2.0302784,143.0461 1.4849706,143.0537 2.6366146,143.0613 2.8182406,143.0689 7.669415,143.0765 28.005651,143.0841 50.246857,143.0917 56.817204,143.0993 43.056393,143.1069 31.90757,143.1145 32.152096,143.1221 30.514462,143.1296 23.785833,143.1372 17.846638,143.1448 12.54454,143.1524 8.4234571,143.1600 3.5751696,143.1676 4.6675153,143.1752 9.6675663,143.1828 10.453979,143.1904 6.029335,143.1980 3.0299027,143.2056 1.6360397,143.2132 0.39372301,143.2208 0.090885736,143.2284 0.18187965,143.2360 0.48486888,143.2436 0.36364466,143.2512 0.48482367,143.2588 0.4243241,143.2664 1.2728863,143.2740 1.3635505,143.2816 0.84839034,143.2892 0.63635749,143.2968 0.60604668,143.3044 0.39384684,143.3121 -5.5737e-005,143.3197 2.6691736e-005,143.3273 0.18186608,143.3349 0.36362842,143.3425 0.15149902,143.3501 0.09088441,143.3577 0.030365802,143.3653 0.39411777,143.3729 0.57563239,143.3805 0.060471907,143.3881 0.12123986,143.3957 0.090927638,143.4033 0.36374137,143.4109 0.63637614,143.4185 0.57567787,143.4261 0.57580185,143.4337 1.1517763,143.4413 2.0303833,143.4489 1.3633356,143.4565 0.18165779,143.4641 0.12130688,143.4717 0.424355,143.4794 0.84863907,143.4870 1.5758371,143.4946 1.6968919,143.5022 1.4543878,143.5098 0.90903598,143.5174 0.90913242,143.5250 0.60602564,143.5326 0.42419457,143.5402 0.33327505,143.5478 0.090860836,143.5554 -1.0149124e-005,143.5630 1.5776986e-005,143.5707 0.30327129,143.5783 1.5456916,143.5859 1.8484077,143.5935 1.3029423,143.6011 0.84840298,143.6087 0.33318639,143.6163 0.090824075,143.6239 0.09097255,143.6315 0.54554123,143.6391 0.54536909,143.6468 0.18177891,143.6544 0.33336085,143.6620 0.33335897,143.6696 0.51517797,143.6772 0.42419598,143.6848 0.18177119,143.6924 0.090917088,143.7000 0.18182552,143.7077 0.090871692,143.7153 1.8283021e-005,143.7229 0.090910904,143.7305 -2.5598873e-005,143.7381 5.828048e-006,143.7457 2.2885267e-006,143.7533 -1.4983534e-005,143.7610 5.7649282e-005,143.7686 0.51526988,143.7762 0.84850925,143.7838 0.666538,143.7914 -6.5079548e-005,143.7990 0.18187229,143.8066 0.21209893,143.8143 0.030276174,143.8219 6.6351441e-007,143.8295 -1.7825118e-007,143.8371 4.9449334e-008,143.8447 -1.953563e-008,143.8523 2.8691822e-008,143.8600 -9.5236672e-008,143.8676 3.522762e-007,143.8752 -1.3139489e-006,143.8828 4.9038217e-006,143.8904 -1.8302464e-005,143.8980 6.8310263e-005,143.9057 0.39410183,143.9133 0.72736627,143.9209 0.75745773,143.9285 0.1816453,143.9361 -2.644993e-005,143.9438 0.090999015,143.9514 0.54553127,143.9590 0.54539603,143.9666 0.30300689,143.9742 0.18185197,143.9819 0.18176846,143.9895 0.060547769,143.9971 -8.4951716e-006,144.0047 0.090971522,144.0123 0.48488426,144.0200 0.42423722,144.0276 0.51518536,144.0352 0.63639313,144.0428 1.1515328,144.0504 1.696977,144.0581 2.1213677,144.0657 3.0610073,144.0733 5.3951278,144.0809 11.487206,144.0886 21.881962,144.0962 31.273226,144.1038 27.72538,144.1114 23.848139,144.1191 22.757345,144.1267 18.210514,144.1343 11.089521,144.1419 12.365794,144.1495 27.367302,144.1572 34.332668,144.1648 22.450285,144.1724 7.2095027,144.1800 3.6366084,144.1877 6.2733078,144.1953 7.1514773,144.2029 5.4235368,144.2106 1.817611,144.2182 0.87862748,144.2258 0.18170595,144.2334 0.18187213,144.2411 0.33331439,144.2487 0.090868987,144.2563 -2.4097269e-006,144.2639 1.7640353e-006,144.2716 -4.6465616e-006,144.2792 0.03033638,144.2868 0.54563445,144.2945 1.0304095,144.3021 0.75748289,144.3097 0.30286828,144.3173 -8.1115453e-005,144.3250 0.091010086,144.3326 0.57583165,144.3402 0.63631445,144.3479 0.33326626,144.3555 0.090876438,144.3631 0.030331116,144.3707 0.090881146,144.3784 4.5780227e-005,144.3860 0.3940261,144.3936 0.57576978,144.4013 0.54543936,144.4089 0.21201614,144.4165 -4.0195708e-005,144.4242 1.4398548e-005,144.4318 -1.7396973e-005,144.4394 0.090985224,144.4471 0.39398694,144.4547 0.3333883,144.4623 0.4544743,144.4700 0.090867832,144.4776 0.78810835,144.4852 1.5455494,144.4929 2.1817725,144.5005 2.0907762,144.5081 1.1513538,144.5158 -4.49158e-005,144.5234 0.18195394,144.5310 0.63641495,144.5387 0.48471698,144.5463 0.090855464,144.5539 -7.5639268e-006,144.5616 6.293413e-005,144.5692 0.3941932,144.5768 1.1517373,144.5845 1.4848505,144.5921 1.0906481,144.5998 0.48468602,144.6074 0.48485318,144.6150 0.51521063,144.6227 0.87897301,144.6303 1.2120929,144.6379 0.60582078,144.6456 0.030203383,144.6532 1.6543199e-005,144.6609 -4.4257295e-006,144.6685 1.1587023e-006,144.6761 -2.0880161e-007,144.6838 -3.2359375e-007,144.6914 1.5032897e-006,144.6990 -5.6899157e-006,144.7067 0.18196094,144.7143 1.0001127,144.7220 0.87864685,144.7296 0.21201679,144.7372 0.030304067,144.7449 0.090958953,144.7525 0.30304325,144.7602 0.18178511,144.7678 0.18180995,144.7755 0.12119296,144.7831 0.090922251,144.7907 0.18185213,144.7984 0.30305153,144.8060 0.27268165,144.8137 -3.9679027e-005,144.8213 8.53653e-006,144.8289 5.535896e-006,144.8366 0.090923399,144.8442 0.090891317,144.8519 0.091044068,144.8595 0.63647711,144.8672 0.60590303,144.8748 0.090812378,144.8824 -9.8315031e-006,144.8901 6.9179921e-005,144.8977 0.30311495,144.9054 0.30297381,144.9130 0.27268291,144.9207 0.54561144,144.9283 1.5153502,144.9360 1.7575611,144.9436 1.2725127,144.9513 0.30289689,144.9589 0.18189327,144.9665 0.36367285,144.9742 0.51515979,144.9818 0.48477066,144.9895 0.090820871,144.9971 3.0114867e-005,145.0048 0.21224079,145.0124 0.5757814,145.0201 0.66667199,145.0277 1.8185356,145.0354 3.1212335,145.0430 2.3639565,145.0507 6.8508835,145.0583 18.6084,145.0660 31.218199,145.0736 72.711014,145.0813 128.88879,145.0889 141.05464,145.0966 93.651909,145.1042 41.506588,145.1119 22.847288,145.1195 19.968506,145.1272 12.149465,145.1348 6.059803,145.1425 4.8791604,145.1501 6.4550614,145.1578 7.0906711,145.1654 5.2415419,145.1731 2.0598857,145.1807 0.54534876,145.1884 0.57578105,145.1960 0.57571578,145.2037 0.3029843,145.2113 0.090884872,145.2190 -1.813764e-005,145.2266 0.091023132,145.2343 0.8789497,145.2419 1.2120775,145.2496 0.72717434,145.2572 0.5151301,145.2649 0.54549378,145.2726 0.7576167,145.2802 0.84851062,145.2879 0.90900427,145.2955 0.27261025,145.3032 -4.89894e-006,145.3108 2.1684618e-006,145.3185 -3.7748373e-006,145.3261 1.2931598e-005,145.3338 0.090924889,145.3415 0.090896681,145.3491 0.030294387,145.3568 0.09091337,145.3644 0.090900421,145.3721 9.3864337e-006,145.3797 0.090926275,145.3874 0.090898044,145.3951 0.090899691,145.4027 0.090921335,145.4104 0.48486489,145.4180 0.48482653,145.4257 -1.5204665e-005,145.4333 0.090972394,145.4410 0.30305049,145.4487 0.18175061,145.4563 -8.1572798e-006,145.4640 0.090932786,145.4716 0.090889521,145.4793 -1.2508901e-005,145.4870 2.5449046e-006,145.4946 2.3302591e-006,145.5023 0.090959407,145.5099 0.33335239,145.5176 0.33336729,145.5253 0.60608733,145.5329 0.6061359,145.5406 0.75771517,145.5482 0.75752544,145.5559 0.48471186,145.5636 0.090597987,145.5712 0.940723,145.5789 10.33609,145.5866 17.879414,145.5942 15.058909,145.6019 7.7860737,145.6095 3.3933744,145.6172 2.848428,145.6249 1.4239247,145.6325 0.21205163,145.6402 0.30319005,145.6479 0.66678333,145.6555 0.96967477,145.6632 0.96959168,145.6709 0.60592788,145.6785 0.18183994,145.6862 0.66680849,145.6939 0.84844118,145.7015 0.54538119,145.7092 0.39390296,145.7168 0.30300146,145.7245 0.36371633,145.7322 0.78793877,145.7398 0.66658473,145.7475 0.2726588,145.7552 0.21213938,145.7628 0.24240781,145.7705 0.090915903,145.7782 0.18182129,145.7859 0.030249739,145.7935 1.4591024e-005,145.8012 0.090923667,145.8089 0.090893909,145.8165 -1.1521888e-005,145.8242 0.090986364,145.8319 0.66683394,145.8395 1.2727858,145.8472 1.0302427,145.8549 0.6666376,145.8625 0.63632327,145.8702 0.75764179,145.8779 1.1818523,145.8855 0.78771985,145.8932 0.18171385,145.9009 -9.8522141e-006,145.9086 2.9797739e-006,145.9162 -2.0663688e-006,145.9239 5.2858559e-006,145.9316 0.090963729,145.9392 0.30304557,145.9469 0.18177444,145.9546 0.090903364,145.9623 0.27284226,145.9699 0.757568,145.9776 0.2726433,145.9853 0.2121194,145.9930 0.090860866,146.0006 2.0255815e-005,146.0083 0.1820244,146.0160 0.7577197,146.0237 0.72713846,146.0313 0.39384067,146.0390 0.72733223,146.0467 1.7278167,146.0543 4.8799753,146.0620 10.001412,146.0697 15.091655,146.0774 15.999537,146.0851 13.151,146.0927 10.969055,146.1004 7.7569451,146.1081 6.8180933,146.1158 6.1207948,146.1234 4.5148582,146.1311 4.0605993,146.1388 3.4542553,146.1465 2.3632703,146.1541 1.333271,146.1618 0.96980566,146.1695 0.99998969,146.1772 0.72701722,146.1849 0.090745613,146.1925 0.030327352,146.2002 0.090928018,146.2079 0.30305859,146.2156 0.33333585,146.2232 0.51531911,146.2309 1.0304186,146.2386 0.84831935,146.2463 0.27256247,146.2540 -1.2160777e-005,146.2616 0.090936132,146.2693 0.090886839,146.2770 -1.1838334e-005,146.2847 -4.1579897e-006,146.2924 2.8472947e-005,146.3000 0.30308706,146.3077 0.3939175,146.3154 0.18179798,146.3231 0.090901896,146.3308 0.030274533,146.3385 -2.5131155e-006,146.3461 4.2456782e-007,146.3538 8.1506278e-007,146.3615 -3.6850879e-006,146.3692 1.392615e-005,146.3769 0.090911821,146.3846 -2.4892572e-005,146.3922 4.2099629e-005,146.3999 0.090908006,146.4076 -3.7904651e-005,146.4153 1.0419207e-005,146.4230 -3.7699378e-006,146.4307 4.6601785e-006,146.4383 0.091008745,146.4460 0.3030366,146.4537 0.18171413,146.4614 0.030310573,146.4691 0.18188293,146.4768 0.36363071,146.4845 0.12114569,146.4921 3.4372454e-006,146.4998 0.30308005,146.5075 0.48481476,146.5152 0.18185608,146.5229 0.30312505,146.5306 0.42424068,146.5383 0.57572901,146.5460 0.54541171,146.5536 0.3332665,146.5613 0.030314764,146.5690 0.18185586,146.5767 0.090857275,146.5844 -2.1634876e-005,146.5921 1.8002591e-005,146.5998 0.090926059,146.6075 0.12119354,146.6152 0.18181787,146.6228 0.27275673,146.6305 0.39391834,146.6382 0.1818058,146.6459 0.18185671,146.6536 0.18181291,146.6613 0.090891674,146.6690 0.1818471,146.6767 0.33336207,146.6844 0.363619,146.6921 0.81824976,146.6998 1.6061064,146.7074 1.1514496,146.7151 0.48482993,146.7228 0.57572651,146.7305 0.33329079,146.7382 0.09088885,146.7459 1.7265285e-005,146.7536 0.090990983,146.7613 0.36373708,146.7690 0.72731805,146.7767 0.66655076,146.7844 0.1816891,146.7921 2.0402127e-005,146.7998 1.0305227,146.8075 2.8790715,146.8152 3.5453436,146.8229 1.9391352,146.8305 0.57567316,146.8382 0.090892658,146.8459 0.090889744,146.8536 0.09090098,146.8613 0.18181667,146.8690 -3.5736022e-005,146.8767 4.6072888e-005,146.8844 0.33340839,146.8921 1.8184558,146.8998 3.9093609,146.9075 3.8179479,146.9152 1.4239028,146.9229 0.18176435,146.9306 0.33336419,146.9383 0.5758664,146.9460 0.87888044,146.9537 0.66653001,146.9614 0.18169585,146.9691 1.2036765e-005,146.9768 0.12126375,146.9845 0.27279255,146.9922 0.54551542,146.9999 0.78782111,147.0076 0.51506591,147.0153 0.2121399,147.0230 0.48495841,147.0307 0.81809705,147.0384 1.4250387,147.0461 8.8211565,147.0538 23.700697,147.0615 35.091522,147.0692 31.816658,147.0769 39.796234,147.0846 115.33286,147.0923 247.60146,147.1000 279.1102,147.1077 178.27151,147.1154 66.860023,147.1231 30.481546,147.1308 22.998747,147.1385 15.543104,147.1462 5.938055,147.1539 4.2123013,147.1616 4.3027549,147.1693 2.7269161,147.1770 1.6057658,147.1847 0.42403492,147.1924 0.48490062,147.2002 0.75755197,147.2079 0.4241924,147.2156 0.42429209,147.2233 0.57575059,147.2310 0.60610527,147.2387 0.818115,147.2464 0.12112314,147.2541 0.18186601,147.2618 0.27274993,147.2695 0.48486912,147.2772 0.54546773,147.2849 0.48483878,147.2926 0.12109304,147.3003 0.0001169023,147.3080 1.1518407,147.3157 2.1213002,147.3235 1.8179219,147.3312 0.48460561,147.3389 0.030289585,147.3466 0.090948932,147.3543 0.36364663,147.3620 0.36362189,147.3697 0.30300614,147.3774 -1.0430525e-005,147.3851 0.18190408,147.3928 0.60612851,147.4005 0.69694221,147.4083 0.54543138,147.4160 0.63637716,147.4237 0.72727144,147.4314 0.63630509,147.4391 0.1817591,147.4468 1.9477168e-006,147.4545 0.30304912,147.4622 0.48485842,147.4699 0.54544455,147.4777 0.33331537,147.4854 0.090903841,147.4931 2.4475247e-007,147.5008 0.090923101,147.5085 0.18191461,147.5162 0.45459887,147.5239 0.48479015,147.5317 0.27265197,147.5394 0.030281255,147.5471 0.030305689,147.5548 -1.1947607e-005,147.5625 -2.4829396e-006,147.5702 2.1881597e-005,147.5779 0.18192652,147.5857 0.90921813,147.5934 1.4243164,147.6011 1.5453728,147.6088 0.84831291,147.6165 0.21206221,147.6242 0.090920582,147.6319 0.18186209,147.6397 0.39396653,147.6474 0.30296999,147.6551 0.030261787,147.6628 6.2510676e-006,147.6705 0.090952449,147.6782 0.48491859,147.6860 0.66667217,147.6937 0.48478729,147.7014 0.18176569,147.7091 -9.1794518e-006,147.7168 2.0046643e-006,147.7246 0.030319337,147.7323 0.18187055,147.7400 0.5151642,147.7477 0.48483059,147.7554 0.18177871,147.7632 0.030295342,147.7709 0.18186024,147.7786 0.3030577,147.7863 0.33328551,147.7940 -4.5611789e-005,147.8018 -5.1426599e-007,147.8095 0.091005363,147.8172 0.93960261,147.8249 1.7273823,147.8326 1.6665219,147.8404 0.57554567,147.8481 0.090860486,147.8558 -2.171244e-006,147.8635 2.2789573e-006,147.8712 -6.944897e-006,147.8790 2.550215e-005,147.8867 0.18184686,147.8944 0.18180163,147.9021 0.27277139,147.9099 0.78794283,147.9176 0.8484019,147.9253 0.18174802,147.9330 1.6092119e-005,147.9408 -3.9249262e-006,147.9485 -3.9349268e-007,147.9562 5.4995112e-006,147.9639 0.090932965,147.9717 0.18181773,147.9794 0.09088698,147.9871 -1.1614704e-005,147.9948 2.3115816e-005,148.0026 0.18188228,148.0103 0.33333388,148.0180 0.36368999,148.0257 1.0608439,148.0335 2.0000758,148.0412 2.2123921,148.0489 4.273716,148.0566 8.4556618,148.0644 10.787611,148.0721 8.0597839,148.0798 8.8191185,148.0876 17.942419,148.0953 31.36636,148.1030 34.787178,148.1107 31.820305,148.1185 53.402008,148.1262 80.124382,148.1339 71.204903,148.1417 34.991051,148.1494 10.996445,148.1571 4.8175907,148.1649 3.0299203,148.1726 1.0603029,148.1803 0.18182009,148.1880 0.30312029,148.1958 0.48484311,148.2035 0.33322793,148.2112 0.090840988,148.2190 3.1256826e-005,148.2267 0.30309632,148.2344 0.5151881,148.2422 0.69708228,148.2499 0.96981013,148.2576 0.84836864,148.2654 0.42414153,148.2731 0.8789627,148.2808 1.7273959,148.2886 1.6664971,148.2963 0.69680399,148.3040 0.27277422,148.3118 0.33330134,148.3195 0.090782106,148.3272 6.9365458e-005,148.3350 0.72743875,148.3427 1.2729568,148.3504 1.9697446,148.3582 1.2119303,148.3659 0.54525083,148.3736 0.12110478,148.3814 0.12122962,148.3891 0.12122648,148.3968 0.48492303,148.4046 0.87881333,148.4123 0.72721589,148.4201 0.36358556,148.4278 0.1212031,148.4355 0.09090326,148.4433 0.1819187,148.4510 0.69700259,148.4587 0.33321345,148.4665 -3.1171508e-005,148.4742 8.3354043e-006,148.4820 -2.168214e-006,148.4897 3.3693183e-007,148.4974 8.2068163e-007,148.5052 -3.6199156e-006,148.5129 0.090985574,148.5207 0.72742236,148.5284 1.2121195,148.5361 0.84839565,148.5439 0.48480254,148.5516 0.575903,148.5594 1.3334299,148.5671 1.0604272,148.5748 0.42410949,148.5826 -2.0288653e-005,148.5903 2.0114453e-006,148.5981 1.2244994e-005,148.6058 0.18185289,148.6135 0.3636727,148.6213 0.5758239,148.6290 0.75755203,148.6368 0.42415994,148.6445 0.45467064,148.6523 1.1818864,148.6600 0.78770417,148.6677 -7.6398719e-005,148.6755 2.046929e-005,148.6832 -5.4738139e-006,148.6910 1.4247247e-006,148.6987 -2.247437e-007,148.7065 -5.2587689e-007,148.7142 2.3284174e-006,148.7219 -8.7883318e-006,148.7297 3.2826902e-005,148.7374 0.18183786,148.7452 0.090870216,148.7529 -6.3384941e-006,148.7607 -8.4877811e-006,148.7684 4.0292653e-005,148.7762 0.3636851,148.7839 0.66681176,148.7917 1.2726909,148.7994 0.33315089,148.8072 0.090949245,148.8149 0.33340105,148.8226 0.48481858,148.8304 0.18176089,148.8381 0.18181539,148.8459 0.21210609,148.8536 0.18185465,148.8614 0.30309078,148.8691 0.48489183,148.8769 0.48475525,148.8846 -5.2536081e-005,148.8924 0.18186373,148.9001 0.15147057,148.9079 0.48502707,148.9156 2.0002515,148.9234 2.484864,148.9311 1.8785539,148.9389 0.33311138,148.9466 3.5779773e-005,148.9544 0.54560864,148.9621 1.3335056,148.9699 1.69704,148.9776 1.4240938,148.9854 1.0304165,148.9931 2.3643358,149.0009 5.4550195,149.0086 7.0610843,149.0164 13.730738,149.0241 74.883453,149.0319 280.14731,149.0397 431.19382,149.0474 353.7756,149.0552 164.3221,149.0629 69.505981,149.0707 68.213448,149.0784 64.299423,149.0862 45.328468,149.0939 30.999166,149.1017 38.943909,149.1094 55.609146,149.1172 55.300785,149.1249 41.784248,149.1327 30.604048,149.1405 24.9685,149.1482 19.755659,149.1560 12.786057,149.1637 7.8776345,149.1715 2.9992714,149.1792 1.2725221,149.1870 0.72718418,149.1948 0.39385766,149.2025 0.090884939,149.2103 0.21223868,149.2180 0.72765785,149.2258 1.8183631,149.2335 1.9392017,149.2413 2.3028274,149.2491 2.2120485,149.2568 1.6665735,149.2646 0.2422775,149.2723 1.072693e-006,149.2801 -3.3601702e-006,149.2878 1.2368728e-005,149.2956 0.030295452,149.3034 1.7899723e-005,149.3111 0.090959698,149.3189 0.18182373,149.3266 0.33337411,149.3344 0.51515651,149.3422 0.30294487,149.3499 0.030257145,149.3577 2.7183782e-005,149.3655 0.090894081,149.3732 0.091006592,149.3810 0.60629749,149.3887 1.2424595,149.3965 1.1209991,149.4043 0.42411122,149.4120 0.1818025,149.4198 -2.759745e-006,149.4276 0.090944737,149.4353 0.090865843,149.4431 4.0666786e-005,149.4508 0.48494327,149.4586 0.66669035,149.4664 0.60598946,149.4741 0.18178287,149.4819 0.21219486,149.4897 0.33335924,149.4974 0.3029474,149.5052 0.030223675,149.5130 1.5602251e-005,149.5207 0.090928577,149.5285 0.18182397,149.5363 0.12119123,149.5440 0.15157802,149.5518 0.33340296,149.5596 0.30296156,149.5673 0.090838805,149.5751 -7.0877331e-006,149.5829 1.9737233e-006,149.5906 -8.0674897e-007,149.5984 0.18192317,149.6062 0.90919745,149.6139 1.1211616,149.6217 1.000115,149.6295 2.1215634,149.6372 3.0605254,149.6450 1.6663812,149.6528 1.0909182,149.6605 1.242525,149.6683 1.6060643,149.6761 1.2119789,149.6838 0.60590559,149.6916 0.090830758,149.6994 -9.0289439e-007,149.7072 0.030317461,149.7149 0.4243952,149.7227 0.9697535,149.7305 0.57561189,149.7382 0.18179771,149.7460 0.30304849,149.7538 0.18176579,149.7616 -4.2637392e-005,149.7693 8.02988e-005,149.7771 0.60621452,149.7849 1.0606401,149.7926 0.96960986,149.8004 0.63631999,149.8082 0.60602611,149.8160 0.21204831,149.8237 -1.2862382e-005,149.8315 6.5447275e-006,149.8393 0.0909447,149.8471 0.33336967,149.8548 0.48490101,149.8626 0.66667449,149.8704 0.39386123,149.8781 0.18189549,149.8859 0.48492172,149.8937 0.45442757,149.9015 0.21208383,149.9093 0.18179314,149.9170 0.12128415,149.9248 0.60606861,149.9326 0.12110423,149.9404 0.090935253,149.9481 0.18184441,149.9559 0.27279416,149.9637 0.66678524,149.9715 1.2425115,149.9792 1.3332798,149.9870 0.93932408,149.9948 0.66659248,150.0026 0.66696423,150.0104 2.2731118,150.0181 2.7576585,150.0259 4.5772085,150.0337 16.549763,150.0415 34.730251,150.0492 36.93729,150.0570 24.239288,150.0648 17.788145,150.0726 23.850395,150.0804 33.63995,150.0881 94.037415,150.0959 328.55954,150.1037 571.57843,150.1115 525.31238,150.1193 260.05673,150.1270 103.01261,150.1348 103.58488,150.1426 137.94257,150.1504 119.20071,150.1582 63.804878,150.1660 23.569469,150.1737 9.7560577,150.1815 5.7571912,150.1893 4.7270555,150.1971 3.2724037,150.2049 1.9391025,150.2127 1.5150031,150.2204 1.1211939,150.2282 1.1212133,150.2360 1.0301951,150.2438 0.60606217,150.2516 0.63643193,150.2594 0.90896082,150.2671 0.48472747,150.2749 0.21213724,150.2827 0.21212658,150.2905 0.12118104,150.2983 1.0509215e-005,150.3061 0.27303743,150.3139 1.0607259,150.3216 0.63605469,150.3294 0.090797782,150.3372 0.12122092,150.3450 0.15158811,150.3528 0.54553294,150.3606 0.48480192,150.3684 0.30303311,150.3761 0.48494548,150.3839 0.72718793,150.3917 0.30291533,150.3995 0.36368459,150.4073 0.33330199,150.4151 0.18179899,150.4229 0.21214111,150.4307 0.30301064,150.4385 0.090872303,150.4462 -1.96572e-006,150.4540 0.090926118,150.4618 0.12120605,150.4696 0.030296031,150.4774 0.15157299,150.4852 0.51516014,150.4930 0.24236107,150.5008 0.090952359,150.5086 0.30316573,150.5164 0.54548836,150.5242 0.4848192,150.5319 0.39387697,150.5397 0.18173903,150.5475 0.4547275,150.5553 1.394179,150.5631 1.5755881,150.5709 0.54518801,150.5787 -5.0444261e-005,150.5865 4.3006283e-005,150.5943 0.090913065,150.6021 0.030267246,150.6099 1.3668819e-005,150.6177 0.12129319,150.6255 0.9091661,150.6333 1.1818031,150.6410 0.75755054,150.6488 0.54542845,150.6566 0.42421946,150.6644 0.27277786,150.6722 0.30301535,150.6800 0.18172562,150.6878 0.12125514,150.6956 0.78800613,150.7034 1.3031077,150.7112 1.3636097,150.7190 0.87867796,150.7268 0.36360803,150.7346 0.33344704,150.7424 0.48480558,150.7502 0.27257249,150.7580 -2.3274642e-005,150.7658 6.2551794e-006,150.7736 -1.7446804e-006,150.7814 7.2318431e-007,150.7892 -1.1480182e-006,150.7970 3.8690928e-006,150.8048 -1.4329202e-005,150.8126 0.030385682,150.8204 0.39404505,150.8282 0.39382648,150.8360 0.33329651,150.8438 0.30310351,150.8516 0.3029699,150.8594 0.030261751,150.8672 0.030315511,150.8750 0.090950407,150.8828 0.30307397,150.8906 0.36361843,150.8984 0.30302021,150.9062 0.36366734,150.9140 0.42421684,150.9218 0.36363864,150.9296 0.69709641,150.9374 1.0000771,150.9452 0.93924737,150.9530 0.42411488,150.9608 0.30303377,150.9686 -1.3021545e-005,150.9764 0.090957768,150.9842 0.57589495,150.9920 1.1212215,150.9998 0.54533595,151.0076 0.18175697,151.0154 -1.183388e-005,151.0232 -1.2308045e-005,151.0310 1.000816,151.0388 7.1837187,151.0466 14.789428,151.0544 17.788019,151.0622 16.150671,151.0701 18.033022,151.0779 46.495823,151.0857 99.073006,151.0935 145.43878,151.1013 222.11496,151.1091 311.43793,151.1169 312.01624,151.1247 218.12352,151.1325 116.22351,151.1403 70.599075,151.1481 50.390301,151.1559 37.936367,151.1637 22.875626,151.1715 11.967892,151.1794 7.1809235,151.1872 4.1813712,151.1950 2.8481202,151.2028 1.2116152,151.2106 0.18163624,151.2184 0.030297978,151.2262 0.03032059,151.2340 0.18183926,151.2418 0.1818026,151.2496 0.090894692,151.2574 0.060617987,151.2653 0.18184531,151.2731 0.36374623,151.2809 0.78788996,151.2887 0.45444563,151.2965 0.18181302,151.3043 0.18181244,151.3121 0.30314699,151.3199 0.78799659,151.3277 0.66650307,151.3356 0.090789676,151.3434 0.090921417,151.3512 0.09087833,151.3590 3.5694557e-005,151.3668 0.27289462,151.3746 0.5757978,151.3824 0.42411426,151.3903 0.15142222,151.3981 -1.1394542e-006,151.4059 0.18185687,151.4137 0.18178564,151.4215 -2.9599951e-005,151.4293 0.090988196,151.4371 0.57585877,151.4450 0.54536849,151.4528 0.12114527,151.4606 0.090912893,151.4684 -2.6879467e-005,151.4762 6.4368487e-006,151.4840 1.133878e-006,151.4919 -1.0973484e-005,151.4997 4.2762749e-005,151.5075 0.33340237,151.5153 0.69703168,151.5231 0.90907073,151.5309 0.36353767,151.5388 0.12116332,151.5466 2.9962303e-005,151.5544 0.42438322,151.5622 0.9697395,151.5700 0.818115,151.5778 0.57573962,151.5857 0.48485404,151.5935 0.48483682,151.6013 0.33325768,151.6091 0.090935163,151.6169 0.54566789,151.6248 1.3333862,151.6326 1.0603832,151.6404 0.18172285,151.6482 0.090953983,151.6560 0.090882249,151.6639 0.090943255,151.6717 0.18181553,151.6795 0.21213156,151.6873 0.57584423,151.6951 0.78796953,151.7030 1.121333,151.7108 1.3637013,151.7186 1.3635091,151.7264 0.90894169,151.7343 0.63628882,151.7421 0.1817368,151.7499 -1.1426192e-005,151.7577 2.8184982e-006,151.7656 1.529484e-007,151.7734 0.030306758,151.7812 0.18187371,151.7890 0.42429593,151.7968 0.36356667,151.8047 0.0302651,151.8125 0.09092515,151.8203 0.090924561,151.8281 0.18186978,151.8360 0.33338764,151.8438 0.69701624,151.8516 0.848432,151.8595 0.39382935,151.8673 -3.5635272e-005,151.8751 1.7904833e-005,151.8829 0.090919167,151.8908 0.090896904,151.8986 -7.4038435e-006,151.9064 -4.2519105e-006,151.9142 0.12137011,151.9221 0.75783598,151.9299 1.1818956,151.9377 1.1210287,151.9455 0.66664988,151.9534 1.1211973,151.9612 0.66645944,151.9690 0.57581097,151.9769 0.84855896,151.9847 0.90913296,151.9925 1.2120929,152.0004 0.60593307,152.0082 0.21207875,152.0160 0.545717,152.0238 2.0608997,152.0317 2.5757852,152.0395 1.9696496,152.0473 1.4848211,152.0552 1.6667311,152.0630 4.122653,152.0708 14.427155,152.0787 25.03249,152.0865 29.060938,152.0943 29.424433,152.1022 41.978035,152.1100 109.1198,152.1178 240.02612,152.1257 277.74631,152.1335 179.6644,152.1413 64.040359,152.1492 19.116974,152.1570 11.575896,152.1648 12.66708,152.1727 11.393319,152.1805 7.3623948,152.1883 4.0295634,152.1962 3.181633,152.2040 2.7877007,152.2118 1.5150446,152.2197 1.2121432,152.2275 0.84839272,152.2353 0.51505798,152.2432 0.3030903,152.2510 0.60618687,152.2588 0.8181718,152.2667 0.81807762,152.2745 0.48482165,152.2823 0.63646048,152.2902 0.84845632,152.2980 0.36348951,152.3059 -4.155259e-005,152.3137 0.090953849,152.3215 0.18180534,152.3294 -4.2661206e-005,152.3372 5.8925889e-005,152.3451 0.21218823,152.3529 0.36357883,152.3607 0.15152031,152.3686 0.2727935,152.3764 0.39389449,152.3842 0.18175428,152.3921 -2.6619669e-005,152.3999 0.090989396,152.4078 0.75769591,152.4156 0.90903354,152.4234 0.33322608,152.4313 0.18184702,152.4391 0.45461121,152.4470 0.90908289,152.4548 0.75751537,152.4627 0.27272403,152.4705 0.3636851,152.4783 0.48486415,152.4862 0.36359441,152.4940 0.090861812,152.5019 0.030282577,152.5097 0.090995044,152.5175 0.60615218,152.5254 0.57566029,152.5332 0.090826459,152.5411 -8.1452913e-007,152.5489 1.2245046e-005,152.5568 0.18187036,152.5646 0.45459253,152.5725 0.72736764,152.5803 1.3031199,152.5881 1.2726574,152.5960 0.66654372,152.6038 0.48494056,152.6117 1.0303549,152.6195 0.66649747,152.6274 0.12114352,152.6352 0.12126695,152.6431 0.48490155,152.6509 0.66666585,152.6588 0.63642561,152.6666 0.84846616,152.6744 0.42412594,152.6823 0.21212494,152.6901 0.39407557,152.6980 0.72731346,152.7058 0.5150038,152.7137 0.090833679,152.7215 1.8071647e-006,152.7294 -5.1972e-007,152.7372 2.7161573e-007,152.7451 -5.66746e-007,152.7529 1.9954794e-006,152.7608 -7.4156137e-006,152.7686 2.7668626e-005,152.7765 0.18190083,152.7843 0.33332697,152.7922 0.18176085,152.8000 0.090880983,152.8079 -1.6072399e-005,152.8157 4.2952479e-006,152.8236 -1.1076291e-006,152.8314 1.3500023e-007,152.8393 5.6773581e-007,152.8471 0.030317638,152.8550 0.090899535,152.8628 6.6281686e-006,152.8707 0.12125909,152.8785 0.18180956,152.8864 0.090871394,152.8942 -2.6569332e-005,152.9021 0.12132113,152.9099 1.7880846,152.9178 2.4544945,152.9257 1.3331257,152.9335 -5.0906441e-005,152.9414 0.030330904,152.9492 0.090917222,152.9571 0.27272201,152.9649 0.30301386,152.9728 0.090901464,152.9806 7.3997962e-006,152.9885 -2.1990816e-005,152.9963 0.1213244,153.0042 0.48495951,153.0121 0.5759685,153.0199 1.7579455,153.0278 3.2125411,153.0356 5.1515117,153.0435 6.5163894,153.0513 26.343546,153.0592 84.896439,153.0670 139.28004,153.0749 130.32199,153.0828 75.501495,153.0906 42.633522,153.0985 42.334717,153.1063 43.605942,153.1142 42.240993,153.1221 37.362877,153.1299 35.75713,153.1378 30.452785,153.1456 22.300781,153.1535 13.603873,153.1613 6.7262597,153.1692 5.0301952,153.1771 3.7269516,153.1849 2.0905552,153.1928 0.8179695,153.2006 0.30284432,153.2085 -6.232749e-005,153.2164 0.090925798,153.2242 0.090904616,153.2321 1.2260278e-006,153.2400 -4.212315e-007,153.2478 0.090909541,153.2557 0.18182668,153.2635 0.33333841,153.2714 0.303031,153.2793 0.3030223,153.2871 -8.2061288e-006,153.2950 1.3155217e-006,153.3029 2.9447572e-006,153.3107 -1.3095475e-005,153.3186 0.090980113,153.3264 0.48497987,153.3343 0.69711244,153.3422 1.1515566,153.3500 0.90894896,153.3579 0.48471832,153.3658 0.39389491,153.3736 0.3030186,153.3815 0.18179342,153.3894 0.090905465,153.3972 0.090898871,153.4051 -1.1579086e-005,153.4130 4.9503524e-007,153.4208 9.6003032e-006,153.4287 0.090919703,153.4366 0.090906523,153.4444 0.090933114,153.4523 0.27275029,153.4602 0.39392498,153.4680 0.33332875,153.4759 0.27275056,153.4838 0.27270269,153.4916 0.090864465,153.4995 1.2431774e-005,153.5074 0.090931617,153.5152 0.12119337,153.5231 0.21226354,153.5310 0.87895495,153.5388 0.87864071,153.5467 0.181624,153.5546 9.615023e-005,153.5624 0.48504877,153.5703 0.75756502,153.5782 0.48469061,153.5861 0.1211441,153.5939 0.42440003,153.6018 1.1819427,153.6097 1.1514125,153.6175 0.63625759,153.6254 0.33327359,153.6333 0.090858042,153.6412 -6.5770673e-006,153.6490 1.7624328e-006,153.6569 -4.7227272e-007,153.6648 1.2655306e-007,153.6726 -3.3911444e-008,153.6805 9.0852357e-009,153.6884 -2.4274727e-009,153.6963 6.2411287e-010,153.7041 -6.8828089e-011,153.7120 -3.4886299e-010,153.7199 1.4643782e-009,153.7278 -5.5089795e-009,153.7356 2.0572772e-008,153.7435 -7.6786648e-008,153.7514 2.8659088e-007,153.7593 -1.0696403e-006,153.7671 3.9922152e-006,153.7750 0.091011539,153.7829 0.30303618,153.7908 0.12110937,153.7986 -1.4421646e-005,153.8065 1.965975e-005,153.8144 0.75767952,153.8223 1.5151801,153.8301 1.1211112,153.8380 0.18185128,153.8459 0.72744578,153.8538 1.4849592,153.8616 1.5756938,153.8695 0.90889096,153.8774 0.090803482,153.8853 8.4832745e-006,153.8932 -2.2697379e-006,153.9010 5.9517311e-007,153.9089 -1.1081627e-007,153.9168 -1.519559e-007,153.9247 7.1869277e-007,153.9325 -2.7229798e-006,153.9404 1.0173835e-005,153.9483 0.090920717,153.9562 0.090902001,153.9641 0.030287219,153.9719 2.0749112e-005,153.9798 0.18187022,153.9877 0.33335176,153.9956 0.39394075,154.0035 0.39390522,154.0114 0.18177925,154.0192 -4.7034071e-005,154.0271 0.00013802008,154.0350 0.45467475,154.0429 0.54550201,154.0508 2.0006289,154.0586 7.9113936,154.0665 20.760929,154.0744 30.849621,154.0823 31.909464,154.0902 39.366199,154.0981 49.668438,154.1059 46.057667,154.1138 26.965294,154.1217 16.908394,154.1296 22.638966,154.1375 33.334492,154.1454 29.573069,154.1532 15.996799,154.1611 6.9076095,154.1690 3.9090748,154.1769 4.2425165,154.1848 3.0907025,154.1927 2.3331513,154.2006 1.3028052,154.2084 0.57566291,154.2163 0.33326516,154.2242 -4.5348006e-005,154.2321 1.2149519e-005,154.2400 -3.2473849e-006,154.2479 8.3929859e-007,154.2558 -1.0960835e-007,154.2637 -4.0094417e-007,154.2715 1.7135044e-006,154.2794 0.090958849,154.2873 0.36375314,154.2952 0.75763988,154.3031 0.78778422,154.3110 0.18170194,154.3189 -3.7001457e-005,154.3268 5.7500212e-005,154.3347 0.3334018,154.3425 0.45453754,154.3504 0.757779,154.3583 1.5153348,154.3662 1.4543792,154.3741 0.93924731,154.3820 0.7272253,154.3899 0.39385423,154.3978 0.12124411,154.4057 0.27270845,154.4136 -7.1395363e-005,154.4215 1.9103318e-005,154.4293 -5.0136641e-006,154.4372 9.5017538e-007,154.4451 1.2133597e-006,154.4530 -5.8040459e-006,154.4609 2.2004157e-005,154.4688 0.090944484,154.4767 0.18189929,154.4846 0.30297351,154.4925 -9.897018e-005,154.5004 3.2273758e-005,154.5083 0.09094806,154.5162 0.18184541,154.5241 0.18186507,154.5320 0.3334012,154.5399 0.33324885,154.5477 0.090808198,154.5556 -9.7682296e-006,154.5635 1.2876462e-005,154.5714 0.09091866,154.5793 0.18186803,154.5872 0.42428133,154.5951 0.54554933,154.6030 0.75769329,154.6109 0.69690788,154.6188 0.39377245,154.6267 0.18176568,154.6346 0.27275822,154.6425 0.33338752,154.6504 0.66665637,154.6583 0.39387763,154.6662 0.63647658,154.6741 1.0607972,154.6820 1.2120095,154.6899 0.30279234,154.6978 1.4315367e-005,154.7057 0.18188056,154.7136 0.27269825,154.7215 0.090864398,154.7294 0.090913601,154.7373 0.090898223,154.7452 7.4032173e-006,154.7531 0.18185717,154.7610 0.27270287,154.7689 -3.0702868e-005,154.7768 8.2269307e-006,154.7847 -2.2030429e-006,154.7926 5.8475348e-007,154.8005 0.090974756,154.8084 0.39403689,154.8163 0.42430085,154.8242 0.48484105,154.8321 0.30288684,154.8400 0.15151365,154.8479 0.60614073,154.8558 0.48475,154.8637 0.030244788,154.8716 9.2881701e-006,154.8795 -2.5107959e-006,154.8874 7.5446741e-007,154.8953 -5.0694598e-007,154.9032 1.2733497e-006,154.9111 -4.5867127e-006,154.9190 1.7074513e-005,154.9269 0.21222344,154.9348 0.57577884,154.9427 0.42418262,154.9507 0.4849565,154.9586 0.87891382,154.9665 0.90900218,154.9744 0.48474717,154.9823 0.66667461,154.9902 0.66668761,154.9981 0.4848628,155.0060 0.60605556,155.0139 0.63637829,155.0218 0.81826991,155.0297 1.8187311,155.0376 5.7594047,155.0455 14.760088,155.0534 24.577726,155.0613 31.364639,155.0693 36.911804,155.0772 52.246311,155.0851 60.727287,155.0930 52.209038,155.1009 40.332184,155.1088 44.882469,155.1167 82.715706,155.1246 186.42276,155.1325 265.27808,155.1404 218.09535,155.1483 103.42824,155.1563 35.960312,155.1642 18.058865,155.1721 12.786714,155.1800 8.9992027,155.1879 6.1506453,155.1958 2.241658,155.2037 0.39376593,155.2116 0.09087079,155.2195 1.250456e-005,155.2275 0.09094537,155.2354 0.090875328,155.2433 -2.5257248e-005,155.2512 0.030321205,155.2591 0.12124626,155.2670 0.18180142,155.2749 0.0302797,155.2829 0.33340758,155.2908 0.90918767,155.2987 1.1212313,155.3066 0.87872088,155.3145 0.45444986,155.3224 0.030265927,155.3303 -1.4953978e-006,155.3383 2.7564887e-005,155.3462 0.18183018,155.3541 0.090884894,155.3620 0.090942457,155.3699 0.18180589,155.3778 0.090877078,155.3857 0.090922713,155.3937 0.21223471,155.4016 0.63643342,155.4095 0.57571548,155.4174 0.69701749,155.4253 0.93944228,155.4333 0.81804186,155.4412 0.090789489,155.4491 9.191388e-006,155.4570 8.4939647e-006,155.4649 0.090925507,155.4728 0.09089452,155.4808 0.030305186,155.4887 0.18186586,155.4966 0.36363718,155.5045 0.18176742,155.5124 -1.1090448e-005,155.5204 0.060632531,155.5283 0.12119892,155.5362 0.030303966,155.5441 0.18186873,155.5520 0.36368272,155.5600 0.48484999,155.5679 0.60612714,155.5758 1.0910734,155.5837 1.2423387,155.5916 0.42402121,155.5996 -4.3096152e-005,155.6075 6.7946144e-007,155.6154 4.0383627e-005,155.6233 0.27275217,155.6313 0.18177637,155.6392 0.090914369,155.6471 0.48491147,155.6550 1.0303202,155.6629 0.81813717,155.6709 0.21212281,155.6788 0.27273512,155.6867 0.45451751,155.6946 0.27272418,155.7026 0.36379316,155.7105 0.96976912,155.7184 0.87860703,155.7263 0.48480299,155.7343 0.48485959,155.7422 0.39398074,155.7501 0.81830209,155.7580 0.81817579,155.7660 0.48470664,155.7739 -7.3613643e-005,155.7818 0.090946734,155.7897 0.09088359,155.7977 1.2865161e-005,155.8056 0.12122102,155.8135 0.12118562,155.8215 0.090919927,155.8294 0.030303612,155.8373 -1.3181308e-005,155.8452 0.090968557,155.8532 0.3939513,155.8611 0.18176262,155.8690 0.090904653,155.8770 0.090905964,155.8849 -4.8082429e-006,155.8928 6.0421701e-007,155.9007 2.391833e-006,155.9087 -1.0172234e-005,155.9166 3.8299404e-005,155.9245 0.090922572,155.9325 0.030259658,155.9404 3.6329739e-006,155.9483 0.090910755,155.9563 0.030300001,155.9642 0.030301711,155.9721 1.0522506e-006,155.9800 -1.2882301e-005,155.9880 5.0480132e-005,155.9959 0.24253058,156.0038 0.36354586,156.0118 -3.9781215e-005,156.0197 0.30307987,156.0276 0.4849765,156.0356 1.6973077,156.0435 3.1821914,156.0514 4.3939161,156.0594 3.7271438,156.0673 4.7578778,156.0752 8.3654461,156.0832 18.852045,156.0911 30.638344,156.0990 32.120678,156.1070 29.605816,156.1149 30.909546,156.1228 32.69688,156.1308 31.878296,156.1387 30.969906,156.1467 34.303497,156.1546 34.45351,156.1625 24.815176,156.1705 11.937543,156.1784 9.8489017,156.1863 11.848705,156.1943 11.060027,156.2022 6.6955771,156.2101 1.3325815,156.2181 0.6970005,156.2260 0.5151884,156.2340 0.81818318,156.2419 0.33312744,156.2498 -9.3109746e-005,156.2578 0.091163501,156.2657 0.9700914,156.2737 1.4545244,156.2816 0.90870064,156.2895 0.090679869,156.2975 0.030386856,156.3054 0.39400932,156.3133 0.39385921,156.3213 0.12122589,156.3292 0.48487997,156.3372 0.21204063,156.3451 -1.4455966e-005,156.3531 0.030347029,156.3610 0.33340257,156.3689 0.51516312,156.3769 0.42422307,156.3848 0.18183303,156.3928 0.1817546,156.4007 -6.4402535e-005,156.4086 1.7584804e-005,156.4166 -5.9329554e-006,156.4245 6.1462979e-006,156.4325 0.090966769,156.4404 0.30304101,156.4484 0.1817921,156.4563 0.18180497,156.4642 0.030256435,156.4722 0.091014713,156.4801 0.54552603,156.4881 0.45452726,156.4960 0.51516068,156.5040 0.36355573,156.5119 0.090840571,156.5199 -3.7115467e-006,156.5278 0.18184261,156.5357 0.33332908,156.5437 0.1818108,156.5516 0.48497945,156.5596 1.333361,156.5675 0.93934935,156.5755 0.6363104,156.5834 0.45470867,156.5914 1.2125033,156.5993 1.7878587,156.6073 1.2117853,156.6152 0.36338836,156.6232 0.090941854,156.6311 0.69723278,156.6391 1.8487755,156.6470 3.0000775,156.6550 2.7874894,156.6629 0.72696584,156.6709 0.090980873,156.6788 0.24241796,156.6868 0.090862431,156.6947 0.090988338,156.7026 0.54577136,156.7106 1.2729106,156.7185 1.1816064,156.7265 0.75735587,156.7345 0.57581151,156.7424 0.72742873,156.7504 0.81809139,156.7583 0.30283028,156.7663 0.27274343,156.7742 0.484835,156.7822 0.090835482,156.7901 0.090929694,156.7981 0.18181667,156.8060 0.09089449,156.8140 -1.3561461e-005,156.8219 3.708544e-005,156.8299 0.27278534,156.8378 0.3636117,156.8458 0.24242635,156.8537 0.39397454,156.8617 0.45459136,156.8696 0.48487738,156.8776 0.42413065,156.8856 0.18177858,156.8935 0.3636983,156.9015 0.30298442,156.9094 0.12125506,156.9174 0.333426,156.9253 0.48493138,156.9333 0.81817353,156.9412 0.66655666,156.9492 0.60612565,156.9571 1.1818802,156.9651 1.2120016,156.9731 0.51509374,156.9810 0.72751564,156.9890 1.8789772,156.9969 2.0607278,157.0049 2.3335052,157.0128 2.9094853,157.0208 5.6372328,157.0288 9.3040905,157.0367 14.455733,157.0447 23.48842,157.0526 45.43124,157.0606 76.55513,157.0686 111.70617,157.0765 201.87256,157.0845 727.70752,157.0924 1970.2188,157.1004 2627.0833,157.1084 1945.6193,157.1163 816.85089,157.1243 257.23502,157.1322 153.74724,157.1402 106.47276,157.1482 69.992455,157.1561 41.65958,157.1641 20.752527,157.1720 10.998458,157.1800 8.3330441,157.1880 6.7573395,157.1959 4.5755186,157.2039 3.4845464,157.2119 2.3330727,157.2198 1.7878762,157.2278 1.9392982,157.2357 1.0907698,157.2437 0.96987438,157.2517 1.9396468,157.2596 2.0301301,157.2676 0.96934193,157.2756 0.66658479,157.2835 0.57589966,157.2915 1.0909319,157.2995 0.66657329,157.3074 0.78797841,157.3154 0.99995744,157.3234 0.5150311,157.3313 0.36368695,157.3393 0.69698077,157.3473 0.30301416,157.3552 0.33339548,157.3632 0.45462698,157.3712 0.63630581,157.3791 0.27260911,157.3871 0.51518488,157.3951 0.87876987,157.4030 0.78780049,157.4110 0.54549891,157.4190 0.3334831,157.4269 1.0306762,157.4349 2.5759282,157.4429 2.363333,157.4508 1.2420931,157.4588 0.18170971,157.4668 0.21225254,157.4747 0.60615724,157.4827 0.63625669,157.4907 0.30294889,157.4986 0.45468968,157.5066 1.0000758,157.5146 0.99993098,157.5226 0.63622761,157.5305 0.18173029,157.5385 2.9095381e-005,157.5465 0.72736406,157.5544 0.90907061,157.5624 0.39394507,157.5704 0.81818527,157.5784 0.27264324,157.5863 0.30324197,157.5943 0.90917307,157.6023 0.57556999,157.6102 0.3635596,157.6182 0.27272406,157.6262 0.27275509,157.6342 0.30301806,157.6421 0.12116824,157.6501 0.030330474,157.6581 0.090905949,157.6661 -6.4242013e-005,157.6740 0.00010292878,157.6820 0.54564279,157.6900 0.87882411,157.6980 0.75744933,157.7059 0.42413265,157.7139 0.27272829,157.7219 0.424303,157.7299 0.57573557,157.7378 0.2726852,157.7458 0.18178546,157.7538 0.090953395,157.7618 0.27278197,157.7697 0.1817902,157.7777 0.18177316,157.7857 0.060591538,157.7937 0.30308729,157.8017 0.51523489,157.8096 0.78785074,157.8176 0.36353886,157.8256 0.33339241,157.8336 0.66691762,157.8415 1.5455809,157.8495 1.4846941,157.8575 0.96967918,157.8655 1.1211926,157.8735 0.69675928,157.8814 0.21211275,157.8894 0.75770563,157.8974 1.0302814,157.9054 0.75749075,157.9134 0.27263126,157.9213 2.0382295e-005,157.9293 0.12122834,157.9373 0.12120791,157.9453 0.27281344,157.9533 0.60617203,157.9612 0.99995852,157.9692 0.54536349,157.9772 0.63633472,157.9852 0.4241769,157.9932 0.27279222,158.0012 0.4848361,158.0091 0.18176293,158.0171 1.0002272,158.0251 3.637325,158.0331 8.3647404,158.0411 9.939353,158.0491 7.5146689,158.0570 6.0300922,158.0650 6.8797455,158.0730 14.365728,158.0810 28.703522,158.0890 80.872498,158.0970 198.8493,158.1050 278.76251,158.1129 238.82724,158.1209 153.70905,158.1289 111.93425,158.1369 97.056725,158.1449 81.090218,158.1529 152.8685,158.1609 454.17596,158.1688 693.41284,158.1768 588.81134,158.1848 276.50311,158.1928 81.55204,158.2008 44.027847,158.2088 31.118309,158.2168 23.361454,158.2248 13.360869,158.2327 5.2108822,158.2407 3.121032,158.2487 2.2723012,158.2567 0.27258956,158.2647 1.1820894,158.2727 1.8182837,158.2807 1.8182147,158.2887 1.4847728,158.2967 0.84831971,158.3046 0.3331905,158.3126 0.30299619,158.3206 0.36366034,158.3286 0.3636528,158.3366 0.45460713,158.3446 0.57573718,158.3526 0.36355585,158.3606 0.33336744,158.3686 0.36372292,158.3766 0.63654006,158.3846 1.1514775,158.3926 0.42400661,158.4005 0.12113407,158.4085 0.060651641,158.4165 0.18181829,158.4245 0.33352989,158.4325 0.90923727,158.4405 0.57546729,158.4485 0.090828598,158.4565 0.57589304,158.4645 1.0303948,158.4725 1.2425598,158.4805 1.1514261,158.4885 0.33313009,158.4965 0.090828896,158.5045 0.030332619,158.5125 0.3637028,158.5205 0.66679895,158.5285 1.1211853,158.5365 0.42405722,158.5445 0.03027479,158.5524 4.7593126e-006,158.5604 0.030303963,158.5684 0.030318448,158.5764 0.090899147,158.5844 4.6306729e-007,158.5924 0.030300174,158.6004 1.0899264e-005,158.6084 0.33338532,158.6164 0.54546261,158.6244 0.39390507,158.6324 0.21216522,158.6404 0.60605597,158.6484 0.18182077,158.6564 0.72737616,158.6644 0.84841245,158.6724 0.30294198,158.6804 0.090898,158.6884 0.030287918,158.6964 -5.3094336e-006,158.7044 1.0740096e-005,158.7124 0.090921789,158.7204 0.090897873,158.7284 0.15164086,158.7364 0.66692078,158.7444 1.060648,158.7524 0.99986428,158.7604 0.63620794,158.7684 0.21201611,158.7764 0.090883598,158.7844 0.090949267,158.7924 0.54557312,158.8004 1.0607028,158.8084 1.0301865,158.8165 0.33324322,158.8245 0.42452276,158.8325 1.4546762,158.8405 1.2421583,158.8485 0.3028321,158.8565 4.2372326e-006,158.8645 0.18185364,158.8725 0.21211274,158.8805 0.12128048,158.8885 0.30309314,158.8965 0.30301684,158.9045 0.3030214,158.9125 0.48498997,158.9205 1.1517456,158.9285 1.4545931,158.9365 1.3027596,158.9445 0.57560301,158.9525 1.1823123,158.9605 2.6971188,158.9685 2.029906,158.9766 1.2118735,158.9846 0.60598773,158.9926 0.42426613,159.0006 0.48496529,159.0086 0.87881202,159.0166 1.0608578,159.0246 3.3340721,159.0326 6.1823292,159.0406 10.334832,159.0486 17.819628,159.0566 20.849382,159.0647 27.912262,159.0727 49.797054,159.0807 109.62986,159.0887 222.30083,159.0967 293.00415,159.1047 244.7032,159.1127 135.91666,159.1207 90.816864,159.1287 109.0947,159.1367 106.81127,159.1448 65.533127,159.1528 29.391329,159.1608 45.705742,159.1688 79.066467,159.1768 78.630623,159.1848 42.535526,159.1928 14.389029,159.2008 4.1503677,159.2089 2.5451939,159.2169 1.3027952,159.2249 1.0302923,159.2329 0.63626075,159.2409 0.39388716,159.2489 0.6061821,159.2569 1.18183,159.2650 0.84836417,159.2730 0.51512992,159.2810 0.27269381,159.2890 0.18180749,159.2970 0.33340147,159.3050 0.9395861,159.3130 1.6061738,159.3211 1.4240799,159.3291 0.84833008,159.3371 0.63636434,159.3451 0.45448741,159.3531 -5.1053677e-005,159.3611 0.030347878,159.3692 0.3940202,159.3772 0.72732866,159.3852 0.60595524,159.3932 0.060566559,159.4012 0.12120149,159.4092 0.091024928,159.4173 1.9093833,159.4253 2.8181608,159.4333 1.7876128,159.4413 0.42410362,159.4493 0.030310785,159.4574 0.030302541,159.4654 -1.3152252e-005,159.4734 4.5762961e-005,159.4814 0.30307123,159.4894 0.33335683,159.4975 0.5151574,159.5055 0.33328617,159.5135 0.45476571,159.5215 1.5154762,159.5295 1.9999449,159.5376 1.2420917,159.5456 0.4241181,159.5536 0.51521301,159.5616 0.63626748,159.5697 0.090836793,159.5777 1.5803673e-005,159.5857 9.1026513e-006,159.5937 0.09101522,159.6017 0.51532835,159.6098 0.93944931,159.6178 0.81802738,159.6258 0.27254814,159.6338 1.6481463e-005,159.6419 0.30310795,159.6499 0.33328193,159.6579 0.090864003,159.6659 0.090984702,159.6740 0.30312359,159.6820 0.66674262,159.6900 1.1212343,159.6980 1.0302556,159.7061 0.78780454,159.7141 0.18170857,159.7221 0.030260541,159.7301 0.090933956,159.7382 0.18181431,159.7462 0.090899676,159.7542 0.090898514,159.7622 -3.944277e-007,159.7703 0.18187928,159.7783 0.54553545,159.7863 0.6969502,159.7944 0.42424104,159.8024 0.48480484,159.8104 0.090835705,159.8184 0.12127053,159.8265 0.27273402,159.8345 0.30301523,159.8425 0.27277422,159.8506 0.30300021,159.8586 0.090835273,159.8666 -4.5291304e-006,159.8746 1.8073399e-006,159.8827 -2.7001156e-006,159.8907 8.9935729e-006,159.8987 0.090907909,159.9068 0.090936922,159.9148 0.181925,159.9228 0.39393726,159.9309 0.2726239,159.9389 0.12122355,159.9469 0.33338043,159.9550 0.3332859,159.9630 0.12121211,159.9710 0.54567361,159.9791 1.3939847,159.9871 0.81804317,159.9951 0.48475429,160.0032 0.090828143,160.0112 9.4119978e-006,160.0192 0.1818957,160.0273 0.60615057,160.0353 0.81820953,160.0433 0.84848022,160.0514 1.1821958,160.0594 3.1522391,160.0674 5.5459867,160.0755 6.5151749,160.0835 9.3356085,160.0915 23.336956,160.0996 33.637745,160.1076 34.331825,160.1156 25.664755,160.1237 22.242373,160.1317 22.788162,160.1397 21.816559,160.1478 12.088449,160.1558 5.3627114,160.1639 3.8488674,160.1719 6.4853144,160.1799 5.9992957,160.1880 2.5446608,160.1960 0.57554531,160.2040 0.39400277,160.2121 1.2426943,160.2201 2.2120972,160.2282 1.3936412,160.2362 0.51507008,160.2442 -9.9720673e-006,160.2523 0.03029963,160.2603 0.030344013,160.2684 0.33339977,160.2764 0.545452,160.2844 0.72731435,160.2925 0.93938655,160.3005 0.48473999,160.3086 -3.6803372e-005,160.3166 1.1619664e-005,160.3246 0.091019236,160.3327 0.30300662,160.3407 0.030207489,160.3488 0.12126046,160.3568 0.39399809,160.3649 0.78791082,160.3729 0.69688642,160.3809 0.090846345,160.3890 0.030344548,160.3970 0.18188328,160.4051 0.36373737,160.4131 0.48479435,160.4212 0.09077277,160.4292 -5.9738927e-006,160.4372 0.030304689,160.4453 0.090908445,160.4533 0.18187335,160.4614 0.45463711,160.4694 0.60611111,160.4775 0.57572216,160.4855 0.42418358,160.4936 0.30298188,160.5016 0.090862229,160.5096 0.090934657,160.5177 0.3637253,160.5257 0.48486722,160.5338 0.18170126,160.5418 0.33338219,160.5499 1.6971819,160.5579 2.3939683,160.5660 1.5150301,160.5740 0.48472136,160.5821 0.090848647,160.5901 0.090947233,160.5982 0.27275282,160.6062 0.30300507,160.6143 0.27280569,160.6223 0.72735459,160.6304 0.75753528,160.6384 0.48475304,160.6465 0.090839729,160.6545 1.0379154e-005,160.6626 0.18188034,160.6706 0.48490021,160.6787 0.48478544,160.6867 0.090846121,160.6948 4.1833887e-006,160.7028 -1.1210159e-006,160.7109 3.0043097e-007,160.7189 -8.0643034e-008,160.7270 2.212373e-008,160.7350 -7.8473166e-009,160.7431 9.2647339e-009,160.7511 -2.9212959e-008,160.7592 1.0759328e-007,160.7672 -4.0118337e-007,160.7753 1.4972273e-006,160.7833 -5.58805e-006,160.7914 2.0856191e-005,160.7994 0.090908632,160.8075 -1.9061892e-005,160.8155 -6.3430917e-007,160.8236 0.091001175,160.8316 0.63646376,160.8397 0.69692069,160.8477 0.36352429,160.8558 0.030301759,160.8639 0.3030754,160.8719 0.30302331,160.8800 0.12117204,160.8880 -2.0817411e-005,160.8961 0.090934567,160.9041 0.21213689,160.9122 0.30300751,160.9202 0.090919994,160.9283 0.18191475,160.9364 0.30303016,160.9444 0.18172199,160.9525 -4.4471253e-005,160.9605 2.4404813e-005,160.9686 0.27289581,160.9766 1.1518947,160.9847 2.1213412,160.9928 1.8786372,161.0008 1.6362131,161.0089 1.0907465,161.0169 0.69687963,161.0250 0.57561678,161.0331 2.3348849,161.0411 14.974793,161.0492 41.249992,161.0572 67.095444,161.0653 69.603577,161.0734 50.449455,161.0814 32.419483,161.0895 25.18577,161.0975 82.087212,161.1056 199.84396,161.1137 236.44733,161.1217 159.42746,161.1298 65.557922,161.1378 32.785164,161.1459 31.545488,161.1540 25.179497,161.1620 14.542705,161.1701 6.5740952,161.1781 2.8175569,161.1862 1.3635122,161.1943 1.605992,161.2023 1.2726048,161.2104 1.3333242,161.2185 0.7575053,161.2265 0.36363304,161.2346 0.36366674,161.2427 1.1213236,161.2507 1.4847943,161.2588 0.66649568,161.2668 0.030287165,161.2749 0.18184926,161.2830 0.27278137,161.2910 0.57584107,161.2991 0.66657752,161.3072 0.060496584,161.3152 4.809472e-005,161.3233 0.54549527,161.3314 0.51511174,161.3394 0.18180494,161.3475 0.090907343,161.3556 -2.0406906e-005,161.3636 5.8933633e-006,161.3717 -3.1654695e-006,161.3798 6.7685814e-006,161.3878 0.091015175,161.3959 0.3030681,161.4040 0.18170023,161.4121 -3.4894609e-005,161.4201 0.090944603,161.4282 0.18181607,161.4363 0.090882055,161.4443 5.2805271e-006,161.4524 0.090915017,161.4605 0.030289859,161.4685 -7.2165869e-007,161.4766 2.3291553e-007,161.4847 -2.0997162e-007,161.4927 6.0699438e-007,161.5008 -2.2181316e-006,161.5089 8.2660263e-006,161.5170 0.12133826,161.5250 0.90921867,161.5331 1.2423973,161.5412 0.96954972,161.5492 0.090810418,161.5573 0.1212629,161.5654 0.45457518,161.5735 0.36359894,161.5815 0.090913296,161.5896 0.27279708,161.5977 0.63645816,161.6058 1.1516809,161.6138 1.7577896,161.6219 2.0301898,161.6300 1.029973,161.6380 0.45453694,161.6461 0.60621488,161.6542 0.63622051,161.6623 0.060448155,161.6703 2.6093872e-005,161.6784 -1.2137382e-005,161.6865 2.245543e-005,161.6946 0.18187328,161.7026 0.33333182,161.7107 0.18176901,161.7188 -4.3264361e-005,161.7269 8.9485678e-005,161.7350 0.30314618,161.7430 0.33325067,161.7511 0.090813451,161.7592 -5.1633683e-006,161.7673 0.09090513,161.7753 0.030324025,161.7834 0.2729342,161.7915 0.72737604,161.7996 0.54522908,161.8076 0.030180028,161.8157 0.03036114,161.8238 0.30310979,161.8319 0.63642353,161.8400 0.72725981,161.8480 0.5453763,161.8561 0.18174395,161.8642 -1.3345398e-005,161.8723 2.4996646e-006,161.8804 3.3477827e-006,161.8884 0.090944059,161.8965 0.3030622,161.9046 0.3029919,161.9127 0.030267028,161.9208 7.3059264e-006,161.9288 0.18199348,161.9369 0.57582515,161.9450 0.33317193,161.9531 0.090831518,161.9612 1.0542363e-006,161.9693 0.090938032,161.9773 0.33349991,161.9854 0.69704807,161.9935 0.48473719,162.0016 0.57571167,162.0097 0.39383644,162.0178 0.030349797,162.0258 0.30312228,162.0339 0.33336323,162.0420 0.48489356,162.0501 1.1823736,162.0582 4.6371708,162.0663 7.5456114,162.0743 7.211781,162.0824 5.3333302,162.0905 8.334898,162.0986 18.12454,162.1067 30.154001,162.1148 33.151108,162.1229 28.362379,162.1309 24.060286,162.1390 23.514765,162.1471 20.483379,162.1552 13.179535,162.1633 5.3316665,162.1714 2.3328063,162.1795 1.9999247,162.1876 1.9696267,162.1956 0.99996638,162.2037 1.1817938,162.2118 0.69675887,162.2199 -7.1582079e-005,162.2280 2.8897048e-005,162.2361 0.15164006,162.2442 0.69701779,162.2523 0.48472333,162.2604 0.090850674,162.2684 -2.2107617e-006,162.2765 1.6331489e-006,162.2846 -4.3219648e-006,162.2927 1.5655585e-005,162.3008 0.18189979,162.3089 0.48487085,162.3170 0.42418522,162.3251 0.1817887,162.3332 0.090887941,162.3413 -1.4381116e-005,162.3494 2.103605e-005,162.3574 0.090915337,162.3655 0.030282859,162.3736 -1.5564594e-006,162.3817 4.9431833e-007,162.3898 -4.2074325e-007,162.3979 1.1886981e-006,162.4060 -4.3342934e-006,162.4141 1.6149406e-005,162.4222 0.18185815,162.4303 0.33335024,162.4384 0.30299786,162.4465 0.090879999,162.4546 0.091003142,162.4627 0.33340681,162.4708 0.36360651,162.4788 0.48477814,162.4869 0.30296692,162.4950 0.090899728,162.5031 -3.6189119e-006,162.5112 1.6244412e-006,162.5193 -2.8788083e-006,162.5274 9.8913079e-006,162.5355 0.090920061,162.5436 0.090902969,162.5517 0.090940677,162.5598 0.27276513,162.5679 0.27268413,162.5760 0.060607471,162.5841 0.0909006,162.5922 -4.0108862e-005,162.6003 9.2859736e-006,162.6084 2.967653e-006,162.6165 -2.1158481e-005,162.6246 8.1671227e-005,162.6327 0.51540124,162.6408 1.1515753,162.6489 0.81799167,162.6570 0.18165402,162.6651 0.21220338,162.6732 1.1516991,162.6813 1.5453646,162.6894 0.66657448,162.6975 0.48483506,162.7056 0.36360437,162.7137 0.42423773,162.7218 0.12115572,162.7299 2.8693277e-005,162.7380 0.090898491,162.7461 0.030334126,162.7542 0.45481488,162.7623 1.0909811,162.7704 0.66643035,162.7785 0.12106719,162.7866 -9.0762924e-006,162.7947 8.8900185e-007,162.8028 5.521214e-006,162.8109 0.091046035,162.8190 0.54560506,162.8271 0.72722602,162.8352 0.4847019,162.8433 0.18174756,162.8514 0.0908935,162.8595 -1.5778869e-005,162.8676 2.6098023e-006,162.8758 5.3409708e-006,162.8839 0.12123643,162.8920 0.21211948,162.9001 0.090875804,162.9082 0.030352931,162.9163 0.42431596,162.9244 0.57575589,162.9325 1.212236,162.9406 1.8486931,162.9487 1.8788073,162.9568 1.5150218,162.9649 1.1210514,162.9730 0.54536277,162.9811 0.484853,162.9892 0.51524311,162.9973 1.1212308,163.0055 1.2121483,163.0136 1.4243617,163.0217 1.1817745,163.0298 1.1819897,163.0379 3.728756,163.0460 10.97165,163.0541 16.182554,163.0622 16.575327,163.0703 21.944212,163.0784 60.831001,163.0865 110.06974,163.0947 116.99403,163.1028 70.652771,163.1109 28.81237,163.1190 23.485424,163.1271 26.426754,163.1352 46.250942,163.1433 80.371208,163.1514 88.663376,163.1596 59.384182,163.1677 27.296673,163.1758 13.391731,163.1839 7.1196008,163.1920 2.5750675,163.2001 1.5756503,163.2082 0.93910694,163.2163 0.45451623,163.2245 0.72736526,163.2326 0.84846711,163.2407 0.51501828,163.2488 0.060522132,163.2569 6.6701809e-006,163.2650 9.2112094e-007,163.2731 0.090956569,163.2813 0.33337632,163.2894 0.33328995,163.2975 0.090863705,163.3056 -8.7976687e-006,163.3137 2.2769194e-005,163.3218 0.090904795,163.3299 0.03031333,163.3381 0.18182908,163.3462 0.090897039,163.3543 0.27286366,163.3624 0.66673678,163.3705 0.63636619,163.3786 0.57572329,163.3868 0.30292359,163.3949 0.21205139,163.4030 0.33355102,163.4111 1.4548508,163.4192 1.6969601,163.4274 1.242133,163.4355 0.21187714,163.4436 0.03032144,163.4517 0.090926528,163.4598 0.21211071,163.4680 0.18180637,163.4761 0.030283019,163.4842 3.712199e-005,163.4923 0.30308393,163.5004 0.3939431,163.5086 0.39394265,163.5167 0.33329707,163.5248 0.090855613,163.5329 1.4246026e-005,163.5410 0.090910777,163.5492 -2.1021693e-005,163.5573 1.1350769e-005,163.5654 0.090950638,163.5735 0.60618842,163.5817 1.0302813,163.5898 0.57564414,163.5979 0.57589495,163.6060 1.5152146,163.6141 1.0604477,163.6223 0.27280918,163.6304 0.57594478,163.6385 0.72719598,163.6466 0.36345595,163.6548 0.12112188,163.6629 -2.954311e-006,163.6710 -5.9679187e-006,163.6791 0.090976782,163.6873 0.5758391,163.6954 0.63630527,163.7035 0.33333603,163.7116 0.39400098,163.7198 0.57569915,163.7279 0.18173988,163.7360 -1.6667193e-005,163.7441 4.5209317e-006,163.7523 -1.4155869e-006,163.7604 1.1412067e-006,163.7685 -3.1493473e-006,163.7766 1.1456824e-005,163.7848 0.090924338,163.7929 0.09089455,163.8010 -1.5020083e-005,163.8092 1.6717337e-005,163.8173 0.090928383,163.8254 0.090886302,163.8335 7.1181682e-007,163.8417 0.030302085,163.8498 3.023079e-006,163.8579 0.18183203,163.8661 0.09088324,163.8742 1.4417092e-005,163.8823 0.18188302,163.8905 0.51524717,163.8986 0.81828821,163.9067 0.93929487,163.9148 0.30288202,163.9230 0.090886064,163.9311 -4.3053969e-006,163.9392 0.09090551,163.9474 0.090995498,163.9555 0.72741777,163.9636 1.0606345,163.9718 0.7879228,163.9799 0.81817925,163.9880 0.63622332,163.9962 0.36351925,164.0043 0.090869851,164.0124 -9.4693532e-006,164.0206 9.4173629e-006,164.0287 0.030297408,164.0368 1.3062562e-005,164.0450 0.27277896,164.0531 0.63650846,164.0612 1.3639411,164.0694 3.4556329,164.0775 9.0018768,164.0856 16.18395,164.0938 22.515776,164.1019 27.761402,164.1100 60.680115,164.1182 110.3736,164.1263 115.87176,164.1345 72.835815,164.1426 46.210751,164.1507 59.853485,164.1589 70.150864,164.1670 53.932327,164.1751 23.720684,164.1833 7.7858047,164.1914 3.6968036,164.1995 3.5758684,164.2077 3.0909593,164.2158 2.7573268,164.2240 1.4239768,164.2321 1.1816642,164.2402 0.48454136,164.2484 -7.7045617e-005,164.2565 4.8123999e-005,164.2647 0.090944506,164.2728 0.090869986,164.2809 -2.9851239e-005,164.2891 7.8015401e-006,164.2972 -1.3531525e-006,164.3054 -2.389562e-006,164.3135 1.0912163e-005,164.3216 0.18190737,164.3298 0.57579702,164.3379 0.39384377,164.3461 0.030254858,164.3542 6.5754484e-006,164.3623 0.030331532,164.3705 0.18183148,164.3786 0.090872586,164.3868 0.030319499,164.3949 0.06058659,164.4031 4.3713721e-005,164.4112 0.48498586,164.4193 0.84862602,164.4275 1.2426502,164.4356 1.5453732,164.4438 1.0602684,164.4519 0.75759441,164.4601 2.0910978,164.4682 2.6666231,164.4764 1.7270989,164.4845 0.27277663,164.4926 0.48491907,164.5008 0.3331902,164.5089 0.090820044,164.5171 -1.426553e-005,164.5252 1.4988711e-005,164.5334 0.090934709,164.5415 0.090862915,164.5497 8.776701e-005,164.5578 0.48500749,164.5660 0.66661149,164.5741 0.36351636,164.5823 0.090852067,164.5904 0.090980396,164.5985 0.57605845,164.6067 1.2727948,164.6148 0.75728983,164.6230 0.18166769,164.6311 -3.4233035e-006,164.6393 0.18184444,164.6474 0.21210499,164.6556 -1.6253223e-005,164.6637 0.090963021,164.6719 0.30304965,164.6800 0.30305973,164.6882 0.45475265,164.6963 0.96989107,164.7045 1.0604812,164.7126 0.60582578,164.7208 0.54538798,164.7289 0.51510453,164.7371 0.090872549,164.7452 9.5459318e-006,164.7534 -1.6347868e-006,164.7615 -3.0075616e-006,164.7697 1.3665982e-005,164.7778 0.090934016,164.7860 0.18185446,164.7942 0.30302906,164.8023 0.33341306,164.8105 0.7576341,164.8186 0.63622814,164.8268 0.12118575,164.8349 0.18185996,164.8431 0.33336109,164.8512 0.48485878,164.8594 0.30293539,164.8675 -3.2778975e-005,164.8757 1.1517833,164.8838 3.0304112,164.8920 2.4543393,164.9002 1.0604706,164.9083 -4.2892563e-005,164.9165 1.083751e-005,164.9246 -4.5484853e-007,164.9328 -9.0193416e-006,164.9409 3.6534526e-005,164.9491 0.090899795,164.9572 5.0567115e-007,164.9654 0.090939894,164.9736 0.060558733,164.9817 0.090916507,164.9899 0.18185174,164.9980 0.3333832,165.0062 0.72734344,165.0143 0.99997759,165.0225 0.84859914,165.0307 1.5760635,165.0388 2.2728436,165.0470 3.546402,165.0551 10.397004,165.0633 22.124187,165.0715 29.365198,165.0796 39.216564,165.0878 83.994415,165.0959 214.12839,165.1041 318.52472,165.1123 281.21524,165.1204 155.69579,165.1286 69.955574,165.1367 41.178371,165.1449 32.967503,165.1531 23.847139,165.1612 20.211351,165.1694 14.149865,165.1775 8.6954117,165.1857 3.392849,165.1939 1.878543,165.2020 1.2422388,165.2102 0.72726554,165.2184 0.87878579,165.2265 0.39379689,165.2347 0.030305067,165.2428 0.66677505,165.2510 0.90901649,165.2592 0.33329153,165.2673 0.1819457,165.2755 0.30299532,165.2837 0.18171112,165.2918 0.12126391,165.3000 0.30321166,165.3082 0.72748142,165.3163 1.0909231,165.3245 0.78758907,165.3327 0.39380518,165.3408 0.57579339,165.3490 0.21209787,165.3572 0.33337635,165.3653 0.4848249,165.3735 0.18175307,165.3817 -1.2744677e-005,165.3898 1.4961517e-005,165.3980 0.090920188,165.4062 0.33350927,165.4143 1.2425618,165.4225 1.42
[truncated: 2,471,861 more chars]
