# Supplementary material for: Polypy: A Framework to Interpret Polymer Properties from Mass Spectrometry Data
Source: Polymers (Basel). 2024 Jun 22;16(13):1771. doi: 10.3390/polym16131771 (PMC11244493; doi:10.3390/polym16131771)
Supplement: Supplementary file 1 [file polymers-16-01771-s001.zip › Aryl_resins_MS_raw_data/VV_27b_10min.ascii]

0.2954,+,NANO-ESI,ms1,-,profile,44.9218-2505.2732,136512,44.9218 0,44.9261 2.2566965e-008,44.9303 -7.8988201e-008,44.9346 2.9341788e-007,44.9389 -1.0948038e-006,44.9431 4.0862465e-006,44.9474 0.49998304,44.9516 1.1562272,44.9559 1.1562731,44.9601 0.50001496,44.9644 3.5896537e-006,44.9686 0.031195633,44.9729 0.31246766,44.9772 0.187557,44.9814 0.031273935,44.9857 7.5985633e-007,44.9899 -2.0701042e-007,44.9942 6.8104001e-008,44.9984 0.093749806,45.0027 0.34374985,45.0070 0.34375018,45.0112 0.093750179,45.0155 -1.3691204e-008,45.0197 3.6689836e-009,45.0240 -9.8321673e-010,45.0283 2.6348385e-010,45.0325 -7.0609622e-011,45.0368 1.8925491e-011,45.0410 -5.0846606e-012,45.0453 1.4110762e-012,45.0496 -5.59103e-013,45.0538 8.2526688e-013,45.0581 -2.7422225e-012,45.0623 1.0144726e-011,45.0666 -3.7840835e-011,45.0709 1.4123412e-010,45.0751 -5.2715365e-010,45.0794 1.9675965e-009,45.0837 -7.3440374e-009,45.0879 2.7411566e-008,45.0922 -1.0231346e-007,45.0964 3.8188421e-007,45.1007 -1.4253799e-006,45.1050 0.03122839,45.1092 0.093757205,45.1135 1.9696539e-005,45.1178 -5.2804803e-006,45.1220 1.4232218e-006,45.1263 -4.1183051e-007,45.1305 2.2395834e-007,45.1348 -4.8401142e-007,45.1391 1.7122629e-006,45.1433 0.49999192,45.1476 0.875,45.1519 0.50000805,45.1561 -1.707857e-006,45.1604 4.5778026e-007,45.1647 -1.2307687e-007,45.1689 3.4477079e-008,45.1732 -1.4818592e-008,45.1775 2.4796158e-008,45.1817 -8.4374257e-008,45.1860 3.127349e-007,45.1903 -1.1666932e-006,45.1945 4.3545151e-006,45.1988 -1.6253151e-005,45.2031 0.093727775,45.2073 0.09377221,45.2116 1.6273523e-005,45.2159 -4.3609916e-006,45.2201 1.1686636e-006,45.2244 -3.1318356e-007,45.2287 8.3942574e-008,45.2330 -2.2552365e-008,45.2372 6.2577179e-009,45.2415 -2.4761322e-009,45.2458 3.6465035e-009,45.2500 -1.2111018e-008,45.2543 4.4802427e-008,45.2586 -1.6711699e-007,45.2628 6.2373397e-007,45.2671 -2.3280738e-006,45.2714 8.6895134e-006,45.2757 -3.2433538e-005,45.2799 0.31242406,45.2842 0.5000211,45.2885 0.1875703,45.2927 1.2864961e-005,45.2970 -3.4475627e-006,45.3013 9.2388058e-007,45.3056 -2.4758231e-007,45.3098 6.6347305e-008,45.3141 -1.7779806e-008,45.3184 4.7646478e-009,45.3227 -1.276834e-009,45.3269 3.4216707e-010,45.3312 -9.1694298e-011,45.3355 2.4572641e-011,45.3397 -6.5862086e-012,45.3440 1.7695047e-012,45.3483 -4.91091e-013,45.3526 1.9467361e-013,45.3568 -2.8757945e-013,45.3611 9.5573386e-013,45.3654 -3.5357385e-012,45.3697 1.3188664e-011,45.3739 -4.922427e-011,45.3782 1.8372866e-010,45.3825 -6.8576522e-010,45.3868 2.5596121e-009,45.3911 -9.553732e-009,45.3953 3.5659237e-008,45.3996 -1.3309774e-007,45.4039 4.967859e-007,45.4082 -1.8542495e-006,45.4124 0.8749764,45.4167 1.0937598,45.4210 0.34376383,45.4253 0.031244595,45.4296 8.6581122e-006,45.4338 -2.3220232e-006,45.4381 6.2903439e-007,45.4424 -1.9386324e-007,45.4467 1.4636174e-007,45.4509 -3.9160699e-007,45.4552 1.4202164e-006,45.4595 0.093744181,45.4638 0.31249222,45.4681 0.31250775,45.4723 0.093755811,45.4766 -1.4191863e-006,45.4809 3.803149e-007,45.4852 -1.0191781e-007,45.4895 2.7314789e-008,45.4938 -7.3302009e-009,45.4980 2.0030335e-009,45.5023 -6.8114897e-010,45.5066 7.2141126e-010,45.5109 -2.2046756e-009,45.5152 8.0981595e-009,45.5194 -3.0191256e-008,45.5237 1.1267919e-007,45.5280 -4.2057138e-007,45.5323 1.569778e-006,45.5366 0.093743622,45.5409 0.34374422,45.5451 0.34375024,45.5494 0.28122422,45.5537 0.18751457,45.5580 2.7751939e-005,45.5623 -7.436985e-006,45.5666 1.9929685e-006,45.5709 -5.3407723e-007,45.5751 1.4312239e-007,45.5794 -3.8354017e-008,45.5837 1.0278031e-008,45.5880 -2.7539147e-009,45.5923 7.365058e-010,45.5966 -1.9180678e-010,45.6009 3.0638273e-011,45.6051 6.9284398e-011,45.6094 -3.0781569e-010,45.6137 1.162107e-009,45.6180 -4.3410862e-009,45.6223 1.6204007e-008,45.6266 -6.048154e-008,45.6309 2.2574683e-007,45.6352 -8.4259767e-007,45.6394 3.144987e-006,45.6437 -1.1738632e-005,45.6480 0.093712114,45.6523 0.1875,45.6566 0.093787894,45.6609 1.175389e-005,45.6652 -3.1524678e-006,45.6695 8.5470202e-007,45.6738 -2.6600068e-007,45.6780 2.0922489e-007,45.6823 -5.7093473e-007,45.6866 2.0747332e-006,45.6909 0.031222463,45.6952 0.18748942,45.6995 0.093780272,45.7038 8.2005408e-006,45.7081 -3.6773968e-006,45.7124 6.5088493e-006,45.7167 -2.2360196e-005,45.7210 0.093750022,45.7253 2.2229557e-005,45.7295 -5.9628378e-006,45.7338 1.6193752e-006,45.7381 0.093749359,45.7424 0.31250006,45.7467 0.18750021,45.7510 0.031250048,45.7553 -1.3500556e-008,45.7596 3.6178809e-009,45.7639 -9.6952613e-010,45.7682 2.5982547e-010,45.7725 -6.9671262e-011,45.7768 1.8831017e-011,45.7811 -5.6453288e-012,45.7854 3.7485713e-012,45.7897 -9.3493616e-012,45.7940 3.3652386e-011,45.7983 -1.2527383e-010,45.8026 4.6749382e-010,45.8068 -1.7448911e-009,45.8111 6.512781e-009,45.8154 -2.4308882e-008,45.8197 9.0732627e-008,45.8240 -3.3865851e-007,45.8283 1.2640394e-006,45.8326 0.031218134,45.8369 0.18746372,45.8412 0.18754159,45.8455 3.2428896e-005,45.8498 -8.7161006e-006,45.8541 2.4319925e-006,45.8584 -1.0109651e-006,45.8627 1.6117714e-006,45.8670 -5.4366392e-006,45.8713 0.31249037,45.8756 0.34376386,45.8799 0.21870482,45.8842 0.34364197,45.8885 0.56250775,45.8928 0.3126047,45.8971 0.031294208,45.9014 -4.4097997e-006,45.9057 1.1832287e-006,45.9100 -3.2263532e-007,45.9143 1.0718618e-007,45.9186 -1.0608402e-007,45.9229 3.1717445e-007,45.9272 -1.1627379e-006,45.9315 4.3342479e-006,45.9358 -1.6176011e-005,45.9401 0.18741967,45.9444 0.49997678,45.9487 0.31258655,45.9530 3.7740996e-005,45.9573 -1.0113854e-005,45.9616 2.7103165e-006,45.9660 -7.2631224e-007,45.9703 1.9463761e-007,45.9746 -5.2159091e-008,45.9789 1.3977624e-008,45.9832 -3.7457273e-009,45.9875 1.0037634e-009,45.9918 -2.6891903e-010,45.9961 7.1803605e-011,46.0004 -1.8265979e-011,46.0047 1.2520525e-012,46.0090 1.3261437e-011,46.0133 -5.4304394e-011,46.0176 2.0397871e-010,46.0219 -7.6169282e-010,46.0262 2.843096e-009,46.0305 -1.061187e-008,46.0348 3.9608697e-008,46.0391 -1.4783876e-007,46.0435 0.31249964,46.0478 0.56249976,46.0521 0.5625003,46.0564 0.18750036,46.0607 4.4141597e-009,46.0650 -1.1829029e-009,46.0693 3.1699376e-010,46.0736 -8.4950269e-011,46.0779 2.2764632e-011,46.0822 -6.1005814e-012,46.0865 1.6349904e-012,46.0908 -4.3892429e-013,46.0952 1.2046294e-013,46.0995 -4.2879739e-014,46.1038 5.1052363e-014,46.1081 -1.6134277e-013,46.1124 5.9438207e-013,46.1167 -2.216426e-012,46.1210 8.2722206e-012,46.1253 -3.0875805e-011,46.1296 1.1524352e-010,46.1340 -4.3014495e-010,46.1383 1.6055106e-009,46.1426 -5.9925487e-009,46.1469 2.2367107e-008,46.1512 -8.3484949e-008,46.1555 3.1160653e-007,46.1598 -1.1630673e-006,46.1641 4.3411333e-006,46.1685 -1.6203225e-005,46.1728 0.093727879,46.1771 0.093772046,46.1814 1.6524331e-005,46.1857 -5.4911065e-006,46.1900 5.4388001e-006,46.1943 -1.6265352e-005,46.1986 0.093750075,46.2030 1.5951144e-005,46.2073 -4.2903248e-006,46.2116 1.2084316e-006,46.2159 -5.4296328e-007,46.2202 9.6339295e-007,46.2245 -3.310932e-006,46.2289 1.2281656e-005,46.2332 0.031203918,46.2375 0.49989158,46.2418 0.75003171,46.2461 0.34384301,46.2504 0.062517047,46.2548 7.7600453e-006,46.2591 -2.0668089e-005,46.2634 0.18745539,46.2677 0.31249994,46.2720 0.18754479,46.2763 2.0043019e-005,46.2807 -5.3711374e-006,46.2850 1.4393599e-006,46.2893 -3.857204e-007,46.2936 1.0336554e-007,46.2979 -2.7699951e-008,46.3023 7.4230559e-009,46.3066 -1.9892703e-009,46.3109 5.3322097e-010,46.3152 -1.433982e-010,46.3195 4.0314231e-011,46.3239 -1.784406e-011,46.3282 3.1060928e-011,46.3325 -1.0640999e-010,46.3368 3.9462142e-010,46.3411 -1.472235e-009,46.3455 5.4949143e-009,46.3498 -2.050964e-008,46.3541 7.6551942e-008,46.3584 -2.8572907e-007,46.3628 1.06648e-006,46.3671 -3.9806214e-006,46.3714 1.4857614e-005,46.3757 -5.5455839e-005,46.3800 0.34365067,46.3844 0.50000745,46.3887 0.3125973,46.3930 4.8588932e-005,46.3973 -1.3033707e-005,46.4017 3.5406485e-006,46.4060 -1.1274999e-006,46.4103 0.093750179,46.4146 0.031250145,46.4190 3.1835167e-008,46.4233 -8.603509e-009,46.4276 2.5754641e-009,46.4319 -1.6975421e-009,46.4363 4.214896e-009,46.4406 -1.5163613e-008,46.4449 5.6445646e-008,46.4492 -2.1064174e-007,46.4536 7.8620633e-007,46.4579 0.18749666,46.4622 0.31251162,46.4665 0.031207256,46.4709 0.34360924,46.4752 0.74997127,46.4795 0.5001263,46.4839 0.093825571,46.4882 1.8300881e-006,46.4925 -5.4375079e-007,46.4968 3.4474431e-007,46.5012 -8.352601e-007,46.5055 2.9966052e-006,46.5098 -1.1152362e-005,46.5142 0.18745676,46.5185 0.31251508,46.5228 0.093789235,46.5271 -2.8528727e-006,46.5315 7.9143558e-007,46.5358 -3.1257281e-007,46.5401 4.5881691e-007,46.5445 -1.5228358e-006,46.5488 5.6331287e-006,46.5531 -2.1011947e-005,46.5575 0.18741398,46.5618 0.49993446,46.5661 0.59383142,46.5705 0.18758769,46.5748 -1.0272219e-006,46.5791 -7.7885147e-007,46.5835 4.1432318e-006,46.5878 0.093733408,46.5921 0.31247625,46.5965 0.31252649,46.6008 0.093753055,46.6051 0.1874624,46.6095 0.3437286,46.6138 0.31253898,46.6181 3.4928285e-005,46.6225 -9.3600929e-006,46.6268 2.5083211e-006,46.6311 -6.7218093e-007,46.6355 1.8013129e-007,46.6398 -4.8271648e-008,46.6441 1.2935847e-008,46.6485 -3.4665288e-009,46.6528 9.2887015e-010,46.6571 -2.485776e-010,46.6615 6.5339623e-011,46.6658 -1.2753486e-011,46.6701 -1.4334943e-011,46.6745 7.0102944e-011,46.6788 -2.66106e-010,46.6832 9.9442921e-010,46.6875 -3.7120056e-009,46.6918 1.3855102e-008,46.6962 -5.171395e-008,46.7005 0.031249929,46.7048 0.031250071,46.7092 5.0339889e-008,46.7135 -8.5929113e-009,46.7179 -1.5976019e-008,46.7222 7.2506417e-008,46.7265 -2.7407964e-007,46.7309 1.0239227e-006,46.7352 -3.8220237e-006,46.7396 1.4265708e-005,46.7439 -5.3246556e-005,46.7482 0.3436428,46.7526 0.50003725,46.7569 0.18759722,46.7613 1.8712894e-005,46.7656 -4.9934979e-006,46.7699 1.2590738e-006,46.7743 -4.2222709e-008,46.7786 -1.090456e-006,46.7830 4.4045637e-006,46.7873 -1.652959e-005,46.7917 0.093727395,46.7960 0.093772605,46.8003 1.6557351e-005,46.8047 -4.4370422e-006,46.8090 1.1890403e-006,46.8134 -3.1863939e-007,46.8177 8.5389068e-008,46.8221 -2.2882588e-008,46.8264 6.1320837e-009,46.8307 -1.6432777e-009,46.8351 4.403661e-010,46.8394 -1.1800944e-010,46.8438 3.1624203e-011,46.8481 -8.4746689e-012,46.8525 2.2710627e-012,46.8568 -6.0866964e-013,46.8612 1.6337111e-013,46.8655 -4.4749208e-014,46.8698 1.5608591e-014,46.8742 -1.7682016e-014,46.8785 5.5124061e-014,46.8829 -2.0283571e-013,46.8872 7.5630002e-013,46.8916 -2.8226681e-012,46.8959 1.0535507e-011,46.9003 -3.9323596e-011,46.9046 1.4677468e-010,46.9090 -5.4783411e-010,46.9133 2.0447819e-009,46.9177 -7.6321145e-009,46.9220 2.8486745e-008,46.9264 -1.0632629e-007,46.9307 3.9686114e-007,46.9351 -1.4812779e-006,46.9394 5.5288451e-006,46.9438 -2.0636324e-005,46.9481 0.18740973,46.9525 0.56238037,46.9568 0.78129017,46.9612 0.34390378,46.9655 4.1009771e-005,46.9699 -1.0989806e-005,46.9742 2.9450512e-006,46.9786 -7.8921556e-007,46.9829 2.1149417e-007,46.9873 -5.667626e-008,46.9916 1.5188107e-008,46.9960 -4.0700621e-009,47.0003 1.0905097e-009,47.0047 -2.9153785e-010,47.0090 7.5524177e-011,47.0134 -1.052627e-011,47.0177 -3.3431716e-011,47.0221 1.4427104e-010,47.0264 -5.437123e-010,47.0308 2.0307926e-009,47.0351 -7.5802866e-009,47.0395 2.8293387e-008,47.0438 -1.0560451e-007,47.0482 0.093749858,47.0526 0.093750127,47.0569 1.809133e-007,47.0613 -3.1441834e-007,47.0656 1.0768639e-006,47.0700 0.12494713,47.0743 0.40623078,47.0787 0.18755805,47.0830 1.6772201e-005,47.0874 -4.4946169e-006,47.0918 1.2044685e-006,47.0961 -3.2277373e-007,47.1005 8.6496968e-008,47.1048 -2.3179476e-008,47.1092 6.2116419e-009,47.1135 -1.6645969e-009,47.1179 4.460789e-010,47.1223 -1.1953973e-010,47.1266 3.2032068e-011,47.1310 -8.5757018e-012,47.1353 2.2672957e-012,47.1397 -4.9254557e-013,47.1440 -2.9741051e-013,47.1484 1.6824391e-012,47.1528 -6.4330568e-012,47.1571 2.4052373e-011,47.1615 -8.9786081e-011,47.1658 3.3512793e-010,47.1702 -1.25086e-009,47.1746 4.6688129e-009,47.1789 -1.742626e-008,47.1833 6.5043217e-008,47.1876 -2.427727e-007,47.1920 9.0614469e-007,47.1964 -3.3821689e-006,47.2007 0.18748301,47.2051 0.31248477,47.2094 0.31252101,47.2138 0.031267568,47.2182 -4.6360083e-006,47.2225 1.2423584e-006,47.2269 -3.3292741e-007,47.2313 8.9217949e-008,47.2356 -2.3908642e-008,47.2400 6.407042e-009,47.2443 -1.7169601e-009,47.2487 4.6011128e-010,47.2531 -1.233007e-010,47.2574 3.3042142e-011,47.2618 -8.8546384e-012,47.2662 2.3728671e-012,47.2705 -6.3587953e-013,47.2749 1.7039659e-013,47.2793 -4.5638549e-014,47.2836 1.2139304e-014,47.2880 -2.913736e-015,47.2924 -4.8581988e-016,47.2967 4.8579131e-015,47.3011 -1.8947964e-014,47.3055 7.0941571e-014,47.3098 -2.6484674e-013,47.3142 9.8855147e-013,47.3186 -3.6897542e-012,47.3229 1.3771941e-011,47.3273 -5.1403524e-011,47.3317 1.9186271e-010,47.3360 -7.1612399e-010,47.3404 2.6729197e-009,47.3448 -9.976624e-009,47.3491 3.7237566e-008,47.3535 -1.3898854e-007,47.3579 5.1877214e-007,47.3622 -1.9363074e-006,47.3666 7.2272328e-006,47.3710 -2.6975509e-005,47.3753 0.31243005,47.3797 0.50002271,47.3841 0.18756387,47.3884 5.8553269e-006,47.3928 -1.570083e-006,47.3972 4.2437838e-007,47.4016 -1.2726447e-007,47.4059 8.4640227e-008,47.4103 -2.1130617e-007,47.4147 7.6066249e-007,47.4190 -2.831646e-006,47.4234 1.0567052e-005,47.4278 -3.9440783e-005,47.4322 0.3435874,47.4365 0.9061318,47.4409 0.96887082,47.4453 0.37515262,47.4496 0.09378244,47.4540 7.4887203e-006,47.4584 -2.0068278e-006,47.4628 5.3778996e-007,47.4671 -1.4411698e-007,47.4715 3.8620474e-008,47.4759 -1.0349446e-008,47.4803 2.7731841e-009,47.4846 -7.4218315e-010,47.4890 1.9525083e-010,47.4934 -3.873904e-011,47.4978 -4.0321808e-011,47.5021 2.0005383e-010,47.5065 -7.5997647e-010,47.5109 2.8401561e-009,47.5153 -1.0601782e-008,47.5196 3.9571201e-008,47.5240 -1.4769884e-007,47.5284 5.5128305e-007,47.5328 -2.0576535e-006,47.5371 7.6801516e-006,47.5415 -2.8666022e-005,47.5459 0.31243607,47.5503 0.49999994,47.5546 0.34381399,47.5590 2.8769409e-005,47.5634 -7.7096274e-006,47.5678 2.0660264e-006,47.5722 -5.5365388e-007,47.5765 1.4836826e-007,47.5809 -3.9759904e-008,47.5853 1.0655486e-008,47.5897 -2.8577933e-009,47.5941 7.7454826e-010,47.5984 -2.4009822e-010,47.6028 1.8577678e-010,47.6072 -5.0303911e-010,47.6116 1.8265687e-009,47.6160 -6.8039605e-009,47.6203 2.5391984e-008,47.6247 -9.4774123e-008,47.6291 3.5374225e-007,47.6335 -1.3203359e-006,47.6379 4.928128e-006,47.6422 -1.8394139e-005,47.6466 0.18740098,47.6510 0.49996793,47.6554 0.34383777,47.6598 0.12501714,47.6642 0.18749315,47.6685 0.093788236,47.6729 1.1909347e-005,47.6773 -3.1914665e-006,47.6817 8.5524931e-007,47.6861 -2.2918974e-007,47.6905 6.1418277e-008,47.6948 -1.645887e-008,47.6992 4.4106483e-009,47.7036 -1.1819656e-009,47.7080 3.1674319e-010,47.7124 -8.488088e-011,47.7168 2.2746478e-011,47.7211 -6.0959657e-012,47.7255 1.6349579e-012,47.7299 -4.432154e-013,47.7343 1.3773149e-013,47.7387 -1.0767198e-013,47.7431 2.9297428e-013,47.7475 -1.064335e-012,47.7518 3.9647877e-012,47.7562 -1.4796395e-011,47.7606 5.5226684e-011,47.7650 -2.0613233e-010,47.7694 7.6938472e-010,47.7738 -2.8717129e-009,47.7782 1.071861e-008,47.7826 -4.0006995e-008,47.7869 1.493253e-007,47.7913 -5.5735364e-007,47.7957 2.0803111e-006,47.8001 -7.7647192e-006,47.8045 0.062489387,47.8089 0.06251061,47.8133 7.7721525e-006,47.8177 -2.0827813e-006,47.8221 5.5814365e-007,47.8264 -1.4957141e-007,47.8308 4.0082405e-008,47.8352 -1.0742267e-008,47.8396 2.8823874e-009,47.8440 -7.861391e-010,47.8484 2.6186775e-010,47.8528 -2.6127159e-010,47.8572 7.8327839e-010,47.8616 -2.8721416e-009,47.8660 1.0706428e-008,47.8704 -3.9957829e-008,47.8748 1.4914077e-007,47.8791 -5.5666453e-007,47.8835 2.0777388e-006,47.8879 -7.7551167e-006,47.8923 0.093749925,47.8967 0.031257782,47.9011 -2.0143921e-006,47.9055 5.3981609e-007,47.9099 -1.4465749e-007,47.9143 3.8756404e-008,47.9187 -1.035267e-008,47.9231 2.6501328e-009,47.9275 -2.4670055e-010,47.9319 -1.6638251e-009,47.9363 6.9028214e-009,47.9407 -2.5950232e-008,47.9451 9.6908479e-008,47.9495 -3.617221e-007,47.9538 1.3501239e-006,47.9582 0.093660772,47.9626 0.49990755,47.9670 0.56253892,47.9714 0.31260458,47.9758 4.7113866e-005,47.9802 -1.2625569e-005,47.9846 3.3833992e-006,47.9890 -9.06683e-007,47.9934 2.429729e-007,47.9978 -6.511204e-008,48.0022 1.7449416e-008,48.0066 -4.6786846e-009,48.0110 1.2634652e-009,48.0154 -3.7468306e-010,48.0198 2.3514901e-010,48.0242 -5.6593491e-010,48.0286 2.0287967e-009,48.0330 -7.5500513e-009,48.0374 2.8174401e-008,48.0418 -1.0515875e-007,48.0462 3.9250233e-007,48.0506 -1.4650062e-006,48.0550 5.4681041e-006,48.0594 -2.040958e-005,48.0638 0.093742482,48.0682 0.031272475,48.0726 1.3420566e-006,48.0770 1.1911117e-007,48.0814 -1.8188628e-006,48.0858 7.1571449e-006,48.0902 0.031223049,48.0946 0.31242871,48.0990 0.56249726,48.1034 0.34383202,48.1078 -1.0361984e-005,48.1122 0.34362152,48.1166 0.74997818,48.1210 0.50010693,48.1254 0.09381488,48.1298 2.9066757e-006,48.1343 -7.7911324e-007,48.1387 2.0947016e-007,48.1431 -5.8684854e-008,48.1475 2.5248202e-008,48.1519 -4.230607e-008,48.1563 1.4398967e-007,48.1607 -5.3370871e-007,48.1651 1.9910565e-006,48.1695 0.093741767,48.1739 0.18750103,48.1783 4.8639035e-006,48.1827 0.031231312,48.1871 0.093735494,48.1915 0.093770429,48.1959 1.7150898e-005,48.2003 -4.5960951e-006,48.2047 1.2316609e-006,48.2092 -3.3006032e-007,48.2136 8.8449511e-008,48.2180 -2.370269e-008,48.2224 6.3518435e-009,48.2268 -1.702166e-009,48.2312 4.5614623e-010,48.2356 -1.22238e-010,48.2400 3.2757318e-011,48.2444 -8.778301e-012,48.2488 2.3524078e-012,48.2532 -6.3039797e-013,48.2577 1.6893408e-013,48.2621 -4.5271431e-014,48.2665 1.2133692e-014,48.2709 -3.2585362e-015,48.2753 8.991674e-016,48.2797 -3.377996e-016,48.2841 4.5197975e-016,48.2885 -1.470248e-015,48.2929 5.4295828e-015,48.2973 -2.025024e-014,48.3018 7.5579374e-014,48.3062 -2.820971e-013,48.3106 1.0529212e-012,48.3150 -3.9300035e-012,48.3194 1.4668643e-011,48.3238 -5.4750388e-011,48.3282 2.0435464e-010,48.3326 -7.6274925e-010,48.3371 2.8469436e-009,48.3415 -1.0626152e-008,48.3459 3.966186e-008,48.3503 -1.4803702e-007,48.3547 5.5254469e-007,48.3591 -2.0623602e-006,48.3635 0.87497616,48.3680 1.156258,48.3724 0.50002176,48.3768 -5.3653812e-006,48.3812 1.437814e-006,48.3856 -3.853051e-007,48.3900 1.0325398e-007,48.3945 -2.766998e-008,48.3989 7.4149966e-009,48.4033 -1.9870692e-009,48.4077 5.3249438e-010,48.4121 -1.4269773e-010,48.4165 3.8240109e-011,48.4210 -1.0247577e-011,48.4254 2.7461436e-012,48.4298 -7.3591101e-013,48.4342 1.9720937e-013,48.4386 -5.2848415e-014,48.4430 1.4163424e-014,48.4475 -3.7996776e-015,48.4519 1.0337848e-015,48.4563 -3.3506617e-016,48.4607 3.0639686e-016,48.4651 -8.9058463e-016,48.4696 3.2562782e-015,48.4740 -1.2135811e-014,48.4784 4.5291766e-014,48.4828 -1.6904916e-013,48.4872 6.3097162e-013,48.4917 -2.3550866e-012,48.4961 8.790307e-012,48.5005 -3.2809613e-011,48.5049 1.2246111e-010,48.5093 -4.5708323e-010,48.5138 1.7060521e-009,48.5182 -6.3677996e-009,48.5226 2.3767662e-008,48.5270 -8.8712241e-008,48.5315 3.3111633e-007,48.5359 -1.2358838e-006,48.5403 4.6129076e-006,48.5447 -1.7217566e-005,48.5491 0.18740486,48.5536 0.56244165,48.5580 0.5000872,48.5624 0.093832172,48.5668 -1.524018e-005,48.5713 0.093726635,48.5757 0.09377306,48.5801 1.6780494e-005,48.5845 -4.4968319e-006,48.5890 1.2050597e-006,48.5934 -3.2293158e-007,48.5978 8.6539139e-008,48.6022 -2.3190731e-008,48.6067 6.214647e-009,48.6111 -1.6653993e-009,48.6155 4.4629328e-010,48.6199 -1.1959757e-010,48.6244 3.2049721e-011,48.6288 -8.5886749e-012,48.6332 2.3015906e-012,48.6376 -6.1677969e-013,48.6421 1.6528445e-013,48.6465 -4.4292881e-014,48.6509 1.1869593e-014,48.6554 -3.1808105e-015,48.6598 8.5239271e-016,48.6642 -2.2842395e-016,48.6686 6.1213073e-017,48.6731 -1.6404168e-017,48.6775 4.3971312e-018,48.6819 -1.182623e-018,48.6864 3.328985e-019,48.6908 -1.4885304e-019,48.6952 2.6250569e-019,48.6997 -9.0125526e-019,48.7041 3.342866e-018,48.7085 -1.2471525e-017,48.7129 4.6548153e-017,48.7174 -1.7373944e-016,48.7218 6.484781e-016,48.7262 -2.4204284e-015,48.7307 9.03419e-015,48.7351 -3.3719894e-014,48.7395 1.2585866e-013,48.7440 -4.6976442e-013,48.7484 1.7533843e-012,48.7528 -6.5444633e-012,48.7573 2.4427049e-011,48.7617 -9.1173347e-011,48.7661 3.4030231e-010,48.7706 -1.2701699e-009,48.7750 4.7408779e-009,48.7794 -1.7695209e-008,48.7839 6.604693e-008,48.7883 -2.4651854e-007,48.7927 9.2012425e-007,48.7972 -3.4343414e-006,48.8016 1.2818594e-005,48.8060 -4.7845082e-005,48.8105 0.31239754,48.8149 0.56245196,48.8193 0.56257004,48.8238 0.18760467,48.8282 1.7233393e-005,48.8326 -4.6258851e-006,48.8371 1.2683338e-006,48.8415 -4.469758e-007,48.8460 5.1948422e-007,48.8504 -1.6310954e-006,48.8548 0.093726695,48.8593 0.18750787,48.8637 2.1099362e-005,48.8681 -5.225475e-006,48.8726 -1.9988136e-007,48.8770 6.0262796e-006,48.8815 -2.3907929e-005,48.8859 0.18746716,48.8903 0.18753278,48.8948 2.414968e-005,48.8992 -6.8634745e-006,48.9036 3.3018521e-006,48.9081 0.031243522,48.9125 0.31249192,48.9170 0.3125082,48.9214 6.0357734e-006,48.9258 -1.6172377e-006,48.9303 4.3254133e-007,48.9347 -1.1275652e-007,48.9392 1.8437765e-008,48.9436 3.9022709e-008,48.9481 -1.7455052e-007,48.9525 6.5924974e-007,48.9569 -2.4627084e-006,48.9614 9.1925522e-006,48.9658 0.031215418,48.9703 0.31245565,48.9747 0.31253859,48.9791 0.093784057,48.9836 -1.2567966e-006,48.9880 3.3679589e-007,48.9925 -9.0253522e-008,48.9969 2.4182656e-008,49.0014 -6.4676287e-009,49.0058 1.6852987e-009,49.0102 -2.728614e-010,49.0147 -5.9411182e-010,49.0191 2.6496401e-009,49.0236 -1.0005516e-008,49.0280 3.7376363e-008,49.0325 -1.3951463e-007,49.0369 5.2073699e-007,49.0414 -1.9436379e-006,49.0458 7.2545786e-006,49.0503 -2.7077527e-005,49.0547 0.18743297,49.0591 0.31252247,49.0636 0.093811013,49.0680 6.2061372e-006,49.0725 -1.6589614e-006,49.0769 4.2905614e-007,49.0814 -5.7080854e-008,49.0858 -2.0080401e-007,49.0903 8.6040086e-007,49.0947 -3.2411444e-006,49.0992 1.2105452e-005,49.1036 -4.5185414e-005,49.1081 0.31238511,49.1125 0.5624944,49.1170 0.34385875,49.1214 0.031302456,49.1259 -6.4413412e-006,49.1303 1.7261482e-006,49.1348 -4.6257244e-007,49.1392 1.2395998e-007,49.1437 -3.3218726e-008,49.1481 8.9018819e-009,49.1526 -2.3853119e-009,49.1570 6.384282e-010,49.1615 -1.6814961e-010,49.1659 3.4101763e-011,49.1704 3.1765215e-011,49.1748 -1.6118473e-010,49.1793 6.1303956e-010,49.1837 -2.2912148e-009,49.1882 8.5527194e-009,49.1926 -3.1923012e-008,49.1971 1.1915186e-007,49.2015 -4.4473117e-007,49.2060 1.6599473e-006,49.2104 -6.1957094e-006,49.2149 0.74999154,49.2194 0.75000846,49.2238 6.2031372e-006,49.2283 -1.6623138e-006,49.2327 4.4546613e-007,49.2372 -1.1937576e-007,49.2416 3.1990069e-008,49.2461 -8.5719893e-009,49.2505 2.2945235e-009,49.2550 -6.0520272e-010,49.2594 1.26042e-010,49.2639 1.0111482e-010,49.2684 -5.3057558e-010,49.2728 2.0214048e-009,49.2773 -7.5558386e-009,49.2817 2.8204912e-008,49.2862 -1.0527487e-007,49.2906 3.9293582e-007,49.2951 -1.4666224e-006,49.2995 5.4741286e-006,49.3040 0.49997783,49.3085 1.1562428,49.3129 0.78127104,49.3174 0.031235045,49.3218 0.18748395,49.3263 0.18752128,49.3308 1.7493068e-005,49.3352 -4.6877831e-006,49.3397 1.2562298e-006,49.3441 -3.3664384e-007,49.3486 9.0213646e-008,49.3531 -2.417541e-008,49.3575 6.4785137e-009,49.3620 -1.7361097e-009,49.3664 4.6524395e-010,49.3709 -1.2468386e-010,49.3754 3.3442651e-011,49.3798 -9.0736828e-012,49.3843 2.848615e-012,49.3887 -2.3200153e-012,49.3932 6.4318511e-012,49.3977 -2.3409772e-011,49.4021 8.7216366e-011,49.4066 -3.254898e-010,49.4110 1.2148703e-009,49.4155 -4.534467e-009,49.4200 1.6924774e-008,49.4244 -6.317125e-008,49.4289 2.3578495e-007,49.4334 -8.8006078e-007,49.4378 3.2848031e-006,49.4423 -1.2260435e-005,49.4467 0.09371043,49.4512 0.1875,49.4557 0.093789577,49.4601 1.2276011e-005,49.4646 -3.2897183e-006,49.4691 8.8157685e-007,49.4735 -2.362445e-007,49.4780 6.3308697e-008,49.4825 -1.6965494e-008,49.4869 4.5466453e-009,49.4914 -1.2193085e-009,49.4959 3.3011263e-010,49.5003 -1.0101549e-010,49.5048 7.3920425e-011,49.5093 -1.9467745e-010,49.5137 7.0486e-010,49.5182 -2.625032e-009,49.5227 9.7963104e-009,49.5271 -3.6564046e-008,49.5316 0.09375,49.5361 3.6792439e-008,49.5405 -1.0570884e-008,49.5450 5.4875486e-009,49.5495 -1.13794e-008,49.5539 4.0033953e-008,49.5584 -1.487719e-007,49.5629 5.5511174e-007,49.5674 -2.0718921e-006,49.5718 7.733267e-006,49.5763 0.031192604,49.5808 0.31243756,49.5852 0.31255126,49.5897 0.093806341,49.5942 7.8140329e-006,49.5986 -2.0922128e-006,49.6031 5.5400324e-007,49.6076 0.031249739,49.6121 0.093750075,49.6165 8.9238796e-008,49.6210 -2.3914167e-008,49.6255 6.4084986e-009,49.6299 -1.717344e-009,49.6344 4.6021459e-010,49.6389 -1.2332974e-010,49.6434 3.305722e-011,49.6478 -8.8861869e-012,49.6523 2.4840774e-012,49.6568 -1.0492271e-012,49.6613 1.7127376e-012,49.6657 -5.8022584e-012,49.6702 2.1498527e-011,49.6747 -8.0200242e-011,49.6791 2.9933372e-010,49.6836 -1.1172514e-009,49.6881 4.1701087e-009,49.6926 -1.556481e-008,49.6970 5.8095214e-008,49.7015 -2.1683871e-007,49.7060 8.0934433e-007,49.7105 -3.0208539e-006,49.7150 1.127525e-005,49.7194 -4.208455e-005,49.7239 0.28114808,49.7284 0.4375461,49.7329 0.093839593,49.7373 -6.9524924e-007,49.7418 1.7972852e-007,49.7463 -2.358626e-008,49.7508 -8.5413326e-008,49.7552 3.6528323e-007,49.7597 -1.3758649e-006,49.7642 5.1387142e-006,49.7687 -1.9181e-005,49.7732 0.18739931,49.7776 0.49996307,49.7821 0.34385478,49.7866 0.093740828,49.7911 0.31246227,49.7956 0.18757434,49.8000 2.5941994e-005,49.8045 -6.5802292e-006,49.8090 3.7604872e-007,49.8135 5.0773469e-006,49.8180 -2.0687807e-005,49.8224 0.093742326,49.8269 0.031272892,49.8314 1.493931e-006,49.8359 -4.0034246e-007,49.8404 1.072835e-007,49.8448 -2.8749767e-008,49.8493 7.7043438e-009,49.8538 -2.0646049e-009,49.8583 5.5327137e-010,49.8628 -1.4826533e-010,49.8673 3.9732044e-011,49.8717 -1.0647368e-011,49.8762 2.8532745e-012,49.8807 -7.6461862e-013,49.8852 2.0490204e-013,49.8897 -5.49095e-014,49.8942 1.4714612e-014,49.8986 -3.9432128e-015,49.9031 1.0566994e-015,49.9076 -2.831736e-016,49.9121 7.5884669e-017,49.9166 -2.0335524e-017,49.9211 5.449499e-018,49.9255 -1.4603492e-018,49.9300 3.913301e-019,49.9345 -1.0481852e-019,49.9390 2.7903122e-020,49.9435 -6.782936e-021,49.9480 -7.7459951e-022,49.9525 9.8832121e-021,49.9570 -3.8762501e-020,49.9614 1.4518202e-019,49.9659 -5.4202209e-019,49.9704 2.0231175e-018,49.9749 -7.551235e-018,49.9794 2.8184767e-017,49.9839 -1.0519879e-016,49.9884 3.9265136e-016,49.9929 -1.4655594e-015,49.9973 5.4701578e-015,50.0018 -2.041719e-014,50.0063 7.6206578e-014,50.0108 -2.8443873e-013,50.0153 1.0616595e-012,50.0198 -3.9626106e-012,50.0243 1.4790325e-011,50.0288 -5.5204445e-011,50.0333 2.0604897e-010,50.0378 -7.6907142e-010,50.0422 2.870536e-009,50.0467 -1.071419e-008,50.0512 3.99904e-008,50.0557 -1.4926289e-007,50.0602 5.5711945e-007,50.0647 -2.0794314e-006,50.0692 0.2812269,50.0737 0.56250423,50.0782 0.31253514,50.0827 0.093695104,50.0872 0.31240225,50.0917 0.49999958,50.0961 0.31259945,50.1006 4.950392e-005,50.1051 -1.3266005e-005,50.1096 3.5549592e-006,50.1141 -9.5244854e-007,50.1186 2.5446448e-007,50.1231 -6.5309699e-008,50.1276 6.7465051e-009,50.1321 3.8335294e-008,50.1366 0.093749709,50.1411 0.34375021,50.1456 0.31249872,50.1501 0.031255931,50.1546 -2.14886e-005,50.1591 0.093743019,50.1636 0.031270351,50.1681 1.2619228e-005,50.1726 -4.1812611e-005,50.1771 0.31244957,50.1816 0.3125383,50.1861 0.093790777,50.1905 3.7657237e-006,50.1950 5.7872867e-006,50.1995 -2.6918311e-005,50.2040 0.18742885,50.2085 0.31252319,50.2130 0.093814828,50.2175 5.8448773e-006,50.2220 -1.5582724e-006,50.2265 3.8760319e-007,50.2310 8.0351859e-009,50.2355 -4.1983455e-007,50.2400 1.6714895e-006,50.2445 -6.2667777e-006,50.2490 0.093688264,50.2535 0.34369886,50.2580 0.31257543,50.2625 5.3764401e-005,50.2670 -1.4408577e-005,50.2715 3.8643266e-006,50.2760 -1.0472296e-006,50.2805 3.2419496e-007,50.2850 -2.4946092e-007,50.2895 6.7368802e-007,50.2940 -2.4455367e-006,50.2985 9.1094034e-006,50.3030 0.093715191,50.3075 0.4999527,50.3121 0.50004727,50.3166 0.093784854,50.3211 -9.121527e-006,50.3256 2.4430021e-006,50.3301 -6.4953264e-007,50.3346 1.5487167e-007,50.3391 3.0122067e-008,50.3436 -2.754081e-007,50.3481 1.0716269e-006,50.3526 -4.0115178e-006,50.3571 1.4976002e-005,50.3616 -5.589829e-005,50.3661 0.3124215,50.3706 0.34380379,50.3751 0.093814075,50.3796 5.9664617e-006,50.3841 -1.5988877e-006,50.3886 4.2847108e-007,50.3931 -1.1483076e-007,50.3976 3.0807385e-008,50.4022 -8.3868796e-009,50.4067 2.7369917e-009,50.4112 -2.5604345e-009,50.4157 7.5052808e-009,50.4202 -2.746347e-008,50.4247 1.0235921e-007,50.4292 -3.8201301e-007,50.4337 1.4258408e-006,50.4382 -5.3219028e-006,50.4427 0.031241084,50.4472 1.3124489,50.4517 2.4999421,50.4562 2.1875746,50.4608 0.50005776,50.4653 -6.3517346e-006,50.4698 0.093718641,50.4743 0.56245345,50.4788 0.56253982,50.4833 0.18753493,50.4878 -1.1519852e-006,50.4923 3.0865738e-007,50.4968 -8.2524046e-008,50.5014 2.1406635e-008,50.5059 -3.0935772e-009,50.5104 -9.0357259e-009,50.5149 3.9241211e-008,50.5194 -1.4794465e-007,50.5239 5.5259471e-007,50.5284 -2.062648e-006,50.5329 7.6987953e-006,50.5374 0.031192305,50.5420 0.31243455,50.5465 0.34378085,50.5510 0.18755735,50.5555 0.031279065,50.5600 -1.8302444e-007,50.5645 4.9047003e-008,50.5690 -1.3143563e-008,50.5736 3.522203e-009,50.5781 -9.4388142e-010,50.5826 2.5293989e-010,50.5871 -6.7782668e-011,50.5916 1.8164359e-011,50.5961 -4.867648e-012,50.6007 1.3044253e-012,50.6052 -3.4955979e-013,50.6097 9.3674634e-014,50.6142 -2.5102967e-014,50.6187 6.7270408e-015,50.6232 -1.802703e-015,50.6278 4.8308999e-016,50.6323 -1.2946009e-016,50.6368 3.470241e-017,50.6413 -9.3360766e-018,50.6458 2.6382363e-018,50.6503 -1.2159869e-018,50.6549 2.2256519e-018,50.6594 -7.6873443e-018,50.6639 2.8526663e-017,50.6684 -1.0643033e-016,50.6729 3.9723579e-016,50.6774 -1.4826664e-015,50.6820 5.5340025e-015,50.6865 -2.0655485e-014,50.6910 7.7095916e-014,50.6955 -2.8775799e-013,50.7000 1.0740472e-012,50.7046 -4.0088458e-012,50.7091 1.4962887e-011,50.7136 -5.5848475e-011,50.7181 2.084526e-010,50.7227 -7.7804246e-010,50.7272 2.9040177e-009,50.7317 -1.083915e-008,50.7362 4.0456772e-008,50.7407 -1.5100356e-007,50.7453 5.6361586e-007,50.7498 -2.1036776e-006,50.7543 7.851906e-006,50.7588 -2.9306982e-005,50.7634 0.18743446,50.7679 0.3125,50.7724 0.18756551,50.7769 2.9345851e-005,50.7814 -7.8640724e-006,50.7860 2.107407e-006,50.7905 -5.647409e-007,50.7950 1.5133875e-007,50.7995 -4.0555612e-008,50.8041 1.0868056e-008,50.8086 -2.9124114e-009,50.8131 7.8046525e-010,50.8176 -2.0914837e-010,50.8222 5.6047379e-011,50.8267 -1.5019524e-011,50.8312 4.0249184e-012,50.8357 -1.0785937e-012,50.8403 2.8904047e-013,50.8448 -7.7456555e-014,50.8493 2.0755861e-014,50.8539 -5.5588731e-015,50.8584 1.4774848e-015,50.8629 -3.5048548e-016,50.8674 -7.5716083e-017,50.8720 6.534631e-016,50.8765 -2.5384049e-015,50.8810 9.5011525e-015,50.8855 -3.5469881e-014,50.8901 1.3239197e-013,50.8946 -4.941491e-013,50.8991 1.8443955e-012,50.9037 -6.8841517e-012,50.9082 2.5694859e-011,50.9127 -9.5905145e-011,50.9173 3.5796263e-010,50.9218 -1.3360821e-009,50.9263 4.9868767e-009,50.9308 -1.8613367e-008,50.9354 6.9473721e-008,50.9399 -2.5930788e-007,50.9444 0.34375,50.9490 2.5940079e-007,50.9535 -6.9620683e-008,50.9580 1.9054909e-008,50.9626 -6.5918946e-009,50.9671 7.3113733e-009,50.9716 -2.2655376e-008,50.9762 8.3318582e-008,50.9807 -3.1065105e-007,50.9852 1.1594052e-006,50.9898 -4.3274158e-006,50.9943 0.093703441,50.9988 0.34371084,51.0034 0.31255704,51.0079 4.0684499e-005,51.0124 -1.0880482e-005,51.0170 2.833222e-006,51.0215 -4.5124659e-007,51.0260 -1.028665e-006,51.0306 4.5664651e-006,51.0351 0.18748149,51.0396 0.56247807,51.0442 0.56251597,51.0487 0.31251794,51.0532 3.599529e-006,51.0578 -9.6459792e-007,51.0623 2.5849189e-007,51.0669 -6.9269973e-008,51.0714 1.8561337e-008,51.0759 -4.9682356e-009,51.0805 1.3096874e-009,51.0850 -2.6999072e-010,51.0895 -2.2989537e-010,51.0941 1.1897343e-009,51.0986 -4.5295199e-009,51.1031 1.6930095e-008,51.1077 -6.3197383e-008,51.1122 2.3588375e-007,51.1168 -8.8042844e-007,51.1213 3.286169e-006,51.1258 -1.226551e-005,51.1304 0.093709454,51.1349 0.18750206,51.1395 0.093782321,51.1440 0.031262428,51.1485 4.3422806e-006,51.1531 -1.0990154e-006,51.1576 5.3305236e-008,51.1622 0.34374994,51.1667 2.8241413e-007,51.1712 -7.5681022e-008,51.1758 2.0281131e-008,51.1803 -5.4356617e-009,51.1849 1.4594337e-009,51.1894 -4.0151088e-010,51.1940 1.464628e-010,51.1985 -1.843166e-010,51.2030 5.9085264e-010,51.2076 -2.1793156e-009,51.2121 8.1272455e-009,51.2167 -3.0332792e-008,51.2212 1.1321559e-007,51.2258 -4.2257309e-007,51.2303 1.5772391e-006,51.2348 -5.8869905e-006,51.2394 0.093741953,51.2439 0.093758047,51.2485 5.8945707e-006,51.2530 -1.5796209e-006,51.2576 4.2330603e-007,51.2621 -1.1344055e-007,51.2667 3.0412544e-008,51.2712 -8.1979454e-009,51.2757 2.3761264e-009,51.2803 -1.3057879e-009,51.2848 2.8470639e-009,51.2894 0.031249851,51.2939 0.093750037,51.2985 1.3232882e-007,51.3030 -1.3804351e-008,51.3076 -7.7134587e-008,51.3121 3.2237995e-007,51.3167 -1.2125112e-006,51.3212 4.5281308e-006,51.3258 -1.6901755e-005,51.3303 0.093725681,51.3349 0.093776718,51.3394 4.8450311e-006,51.3440 0.093728438,51.3485 0.093768448,51.3531 1.0724396e-005,51.3576 1.6243752e-006,51.3622 -1.7224989e-005,51.3667 1.093725,51.3713 1.0937748,51.3758 1.809455e-005,51.3804 -4.848855e-006,51.3849 1.2990118e-006,51.3895 -3.4669307e-007,51.3940 8.7626013e-008,51.3986 -3.7730206e-009,51.4031 -7.2551678e-008,51.4077 2.9401272e-007,51.4122 -1.1036134e-006,51.4168 4.1208646e-006,51.4213 -1.5381427e-005,51.4259 0.09374436,51.4304 0.031266905,51.4350 1.1051826e-006,51.4395 -2.9616544e-007,51.4441 7.9366018e-008,51.4486 -2.1268145e-008,51.4532 5.6984035e-009,51.4577 -1.5232836e-009,51.4623 3.9414355e-010,51.4669 -5.3127617e-011,51.4714 -1.8169678e-010,51.4760 7.8000711e-010,51.4805 -2.9386371e-009,51.4851 1.0975668e-008,51.4896 -4.0968246e-008,51.4942 1.5291303e-007,51.4987 -5.7074254e-007,51.5033 2.1302762e-006,51.5078 0.031241773,51.5124 0.18749987,51.5170 0.093758248,51.5215 -1.8799037e-006,51.5261 1.0466378e-007,51.5306 1.4616185e-006,51.5352 -5.951807e-006,51.5397 0.093694024,51.5443 0.31248909,51.5489 0.18752885,51.5534 0.18746038,51.5580 0.34373546,51.5625 0.28131765,51.5671 3.7121223e-005,51.5717 -9.9479412e-006,51.5762 2.6667326e-006,51.5808 -7.1796734e-007,51.5853 2.0486441e-007,51.5899 -1.0142199e-007,51.5945 0.18749978,51.5990 0.34375,51.6036 0.18750022,51.6081 4.9859747e-008,51.6127 -1.3342549e-008,51.6173 3.5054259e-009,51.6218 -6.7770362e-010,51.6264 -7.9507489e-010,51.6309 3.8585064e-009,51.6355 -1.4640479e-008,51.6401 0.031249776,51.6446 0.093750075,51.6492 2.0705026e-007,51.6537 -6.9104992e-008,51.6583 6.9354847e-008,51.6629 -2.0832974e-007,51.6674 7.6404081e-007,51.6720 -2.8481254e-006,51.6766 1.0629549e-005,51.6811 -3.9674142e-005,51.6857 0.3123683,51.6903 0.78114372,51.6948 0.87507737,51.6994 0.34391052,51.7040 3.9754035e-005,51.7085 -1.0653236e-005,51.7131 2.8548397e-006,51.7176 -7.6502857e-007,51.7222 2.0498209e-007,51.7268 -5.482126e-008,51.7313 1.4281907e-008,51.7359 -2.3005586e-009,51.7405 -5.0818119e-009,51.7450 2.2630546e-008,51.7496 -8.5449322e-008,51.7542 3.191995e-007,51.7587 -1.1914702e-006,51.7633 0.74997211,51.7679 1.5624304,51.7724 1.7500378,51.7770 0.78131837,51.7816 -1.0032743e-005,51.7861 4.1915596e-006,51.7907 -6.7331293e-006,51.7953 0.093685247,51.7999 0.34369534,51.8044 0.31257957,51.8090 5.6759e-005,51.8136 -1.5210628e-005,51.8181 4.077704e-006,51.8227 -1.0986312e-006,51.8273 3.1640511e-007,51.8318 -1.6688647e-007,51.8364 3.5114459e-007,51.8410 -1.23781e-006,51.8456 4.6005639e-006,51.8501 -1.7166203e-005,51.8547 0.093726531,51.8593 0.093773454,51.8638 1.7188046e-005,51.8684 -4.60603e-006,51.8730 1.2343183e-006,51.8776 -3.3077109e-007,51.8821 8.8639588e-008,51.8867 -2.3753401e-008,51.8913 6.3649472e-009,51.8959 -1.7039536e-009,51.9004 4.5021542e-010,51.9050 -9.6730526e-011,51.9096 -6.3349936e-011,51.9141 3.501795e-010,51.9187 -1.3375088e-009,51.9233 5.0003681e-009,51.9279 -1.8665869e-008,51.9324 6.9670257e-008,51.9370 -2.6004167e-007,51.9416 9.7059569e-007,51.9462 -3.6227127e-006,51.9507 0.31248191,51.9553 0.56248397,51.9599 0.50002223,51.9645 0.093768574,51.9690 -4.8254506e-006,51.9736 1.2842255e-006,51.9782 -3.1095351e-007,51.9828 -4.0557339e-008,51.9874 4.7326927e-007,51.9919 -1.8527193e-006,51.9965 6.93832e-006,52.0011 -2.5903208e-005,52.0057 0.18747036,52.0102 0.18751805,52.0148 0.093770526,52.0194 0.093712978,52.0240 0.3124803,52.0286 0.1875526,52.0331 1.9772853e-005,52.0377 -5.2987029e-006,52.0423 1.4199395e-006,52.0469 -3.80513e-007,52.0515 1.0196743e-007,52.0560 -2.7317785e-008,52.0606 7.2932815e-009,52.0652 -1.8525381e-009,52.0698 1.1608069e-010,52.0744 1.3885724e-009,52.0789 -5.6710072e-009,52.0835 2.1297646e-008,52.0881 -7.9527702e-008,52.0927 2.968435e-007,52.0973 -1.1079594e-006,52.1019 4.1354169e-006,52.1064 -1.5435284e-005,52.1110 0.093728855,52.1156 0.093771219,52.1202 1.5035841e-005,52.1248 -2.5525515e-006,52.1294 -4.8278198e-006,52.1339 0.093741581,52.1385 0.093758196,52.1431 5.9245144e-006,52.1477 -1.5876432e-006,52.1523 4.2545454e-007,52.1569 -1.1401274e-007,52.1614 3.0552982e-008,52.1660 -8.1875475e-009,52.1706 2.1940854e-009,52.1752 -5.8795796e-010,52.1798 1.5752233e-010,52.1844 -4.2071301e-011,52.1890 1.074673e-011,52.1935 -9.1109217e-013,52.1981 -7.1043254e-012,52.2027 2.9331718e-011,52.2073 -1.1023388e-010,52.2119 4.1164583e-010,52.2165 -1.5365061e-009,52.2211 5.7349641e-009,52.2257 -2.1405535e-008,52.2302 7.9895322e-008,52.2348 -2.9820617e-007,52.2394 1.1130429e-006,52.2440 -4.1543894e-006,52.2486 0.031244321,52.2532 0.031255677,52.2578 4.158539e-006,52.2624 -1.1143995e-006,52.2670 2.9863529e-007,52.2715 -8.0027874e-008,52.2761 2.1445761e-008,52.2807 -5.747006e-009,52.2853 1.5400748e-009,52.2899 -4.1270715e-010,52.2945 1.105967e-010,52.2991 -2.9637553e-011,52.3037 7.9422311e-012,52.3083 -2.1283481e-012,52.3129 5.7035182e-013,52.3174 -1.5284209e-013,52.3220 4.0958417e-014,52.3266 -1.097598e-014,52.3312 2.9413278e-015,52.3358 -7.8821223e-016,52.3404 2.1122113e-016,52.3450 -5.6591919e-017,52.3496 1.5125011e-017,52.3542 -3.9023403e-018,52.3588 4.8274323e-019,52.3634 1.9720124e-018,52.3680 -8.3717651e-018,52.3726 3.1518291e-017,52.3772 -1.177134e-016,52.3818 4.3938005e-016,52.3863 -1.6399741e-015,52.3909 6.1211387e-015,52.3955 -2.2846911e-014,52.4001 8.5275184e-014,52.4047 -3.1828625e-013,52.4093 1.1879908e-012,52.4139 -4.4341288e-012,52.4185 1.6550207e-011,52.4231 -6.177299e-011,52.4277 2.3056519e-010,52.4323 -8.6057561e-010,52.4369 3.2120642e-009,52.4415 -1.1988901e-008,52.4461 4.4748091e-008,52.4507 -1.6702049e-007,52.4553 6.2339728e-007,52.4599 -2.3268055e-006,52.4645 8.6847085e-006,52.4691 -3.241533e-005,52.4737 0.31232959,52.4783 0.87490654,52.4829 0.78136539,52.4875 0.3438687,52.4921 0.093792543,52.4967 0.031252727,52.5013 0.031254999,52.5059 6.4927935e-006,52.5105 -1.7399282e-006,52.5151 4.6625863e-007,52.5197 -1.2492923e-007,52.5243 3.3410853e-008,52.5289 -8.7014218e-009,52.5335 1.3913285e-009,52.5381 3.1374088e-009,52.5427 -1.3942642e-008,52.5473 5.2638555e-008,52.5519 0.031249665,52.5565 0.18750003,52.5611 0.18749908,52.5657 4.9218943e-006,52.5703 -1.7503971e-005,52.5749 0.093726173,52.5795 0.093773827,52.5841 1.7460879e-005,52.5887 -4.678443e-006,52.5933 1.2511189e-006,52.5979 -3.2555513e-007,52.6025 5.0970336e-008,52.6071 1.2172282e-007,52.6117 -5.3792604e-007,52.6163 2.0301902e-006,52.6210 -7.5836065e-006,52.6256 0.093747884,52.6302 0.093735613,52.6348 0.2186639,52.6394 0.49992093,52.6440 0.5625515,52.6486 0.31254843,52.6532 0.25004789,52.6578 5.3067874e-005,52.6624 -2.5835667e-005,52.6670 0.093736462,52.6716 0.093766145,52.6762 1.2781928e-005,52.6808 -3.4252919e-006,52.6854 9.1794175e-007,52.6901 -2.4612723e-007,52.6947 6.6473888e-008,52.6993 -1.9743524e-008,52.7039 1.249431e-008,52.7085 -3.0234869e-008,52.7131 1.0845564e-007,52.7177 -4.0362863e-007,52.7223 1.5062116e-006,52.7269 -5.6217887e-006,52.7315 0.093683153,52.7361 0.34370151,52.7408 0.31255633,52.7454 0.093806922,52.7500 8.2960742e-006,52.7546 -2.2231447e-006,52.7592 5.9566457e-007,52.7638 -1.5928777e-007,52.7684 4.1425871e-008,52.7730 -6.398992e-009,52.7776 -1.5836171e-008,52.7823 6.9751998e-008,52.7869 -2.6319884e-007,52.7915 9.8314331e-007,52.7961 -3.6697465e-006,52.8007 1.3697233e-005,52.8053 -5.1124371e-005,52.8099 0.31239429,52.8145 0.49999958,52.8192 0.31260732,52.8238 4.5393714e-005,52.8284 7.8243438e-006,52.8330 -7.6704426e-005,52.8376 0.40616807,52.8422 0.34383282,52.8468 0.093793981,52.8515 0.3124713,52.8561 0.56247622,52.8607 0.56253302,52.8653 0.18754315,52.8699 -2.2928627e-005,52.8745 0.093742602,52.8792 0.031273298,52.8838 1.5759342e-006,52.8884 -4.2231625e-007,52.8930 1.1317165e-007,52.8976 -3.0327563e-008,52.9022 8.1271336e-009,52.9069 -2.1778968e-009,52.9115 5.8362948e-010,52.9161 -1.5640014e-010,52.9207 4.191187e-011,52.9253 -1.1231478e-011,52.9300 3.0097938e-012,52.9346 -8.0656001e-013,52.9392 2.1614069e-013,52.9438 -5.7921075e-014,52.9484 1.5521679e-014,52.9530 -4.159778e-015,52.9577 1.1158564e-015,52.9623 -3.0322739e-016,52.9669 9.6941869e-017,52.9715 -8.4516193e-017,52.9761 2.4113861e-016,52.9808 -8.8012515e-016,52.9854 3.2796931e-015,52.9900 -1.2239888e-014,52.9946 4.5684481e-014,52.9993 -1.7051531e-013,53.0039 6.364412e-013,53.0085 -2.37549e-012,53.0131 8.8664163e-012,53.0177 -3.3093528e-011,53.0224 1.2352021e-010,53.0270 -4.6103396e-010,53.0316 1.7207898e-009,53.0362 -6.4227756e-009,53.0409 2.3972738e-008,53.0455 -8.947724e-008,53.0501 3.3397001e-007,53.0547 -1.2465289e-006,53.0594 4.652617e-006,53.0640 -1.7365695e-005,53.0686 0.093726255,53.0732 0.093773723,53.0779 1.7388369e-005,53.0825 -4.659707e-006,53.0871 1.2487008e-006,53.0917 -3.3462487e-007,53.0964 8.9672241e-008,53.1010 -2.4030225e-008,53.1056 6.4395818e-009,53.1102 -1.7256707e-009,53.1149 4.6244941e-010,53.1195 -1.2395206e-010,53.1241 3.3312061e-011,53.1287 -9.2836849e-012,53.1334 3.8194617e-012,53.1380 -5.9938035e-012,53.1426 2.0157532e-011,53.1473 -7.4643805e-011,53.1519 2.7844582e-010,53.1565 -1.0392446e-009,53.1611 3.8789252e-009,53.1658 -1.4477918e-008,53.1704 5.403821e-008,53.1750 -2.0169531e-007,53.1797 7.5281906e-007,53.1843 -2.809865e-006,53.1889 1.0487703e-005,53.1935 -3.9144899e-005,53.1982 0.34362242,53.2028 0.74997497,53.2074 0.50011301,53.2121 0.093818076,53.2167 3.0957176e-006,53.2213 -8.2958491e-007,53.2260 2.2231076e-007,53.2306 -5.95745e-008,53.2352 1.5964675e-008,53.2399 -4.2781871e-009,53.2445 1.1464616e-009,53.2491 -3.0722699e-010,53.2538 8.2330184e-011,53.2584 -2.2062708e-011,53.2630 5.9123279e-012,53.2677 -1.5843763e-012,53.2723 4.2457848e-013,53.2769 -1.1377786e-013,53.2816 3.0490008e-014,53.2862 -8.1706619e-015,53.2908 2.1895634e-015,53.2955 -5.8676466e-016,53.3001 1.5727446e-016,53.3047 -4.2273962e-017,53.3094 1.1805495e-017,53.3140 -4.9439617e-018,53.3186 7.969934e-018,53.3233 -2.6938174e-017,53.3279 9.9792717e-017,53.3325 -3.722704e-016,53.3372 1.3894285e-015,53.3418 -5.1859677e-015,53.3465 1.9356399e-014,53.3511 -7.2246903e-014,53.3557 2.6965848e-013,53.3604 -1.0064885e-012,53.3650 3.7566751e-012,53.3696 -1.4021625e-011,53.3743 5.2335119e-011,53.3789 -1.9533852e-010,53.3836 7.2909251e-010,53.3882 -2.7213058e-009,53.3928 1.0157158e-008,53.3975 -3.7911146e-008,53.4021 1.4150172e-007,53.4067 -5.2814892e-007,53.4114 1.9712932e-006,53.4160 0.031213025,53.4207 1.0624352,53.4253 1.343804,53.4299 0.34380829,53.4346 -1.5330617e-005,53.4392 4.0008026e-006,53.4439 -6.7100007e-007,53.4485 -1.3173803e-006,53.4532 0.031255659,53.4578 -2.1320731e-005,53.4624 0.093742102,53.4671 0.031273551,53.4717 1.5557526e-006,53.4764 -4.3235448e-007,53.4810 1.7351567e-007,53.4856 -2.6168971e-007,53.4903 8.7331915e-007,53.4949 -3.2319094e-006,53.4996 1.2055532e-005,53.5042 -4.4994758e-005,53.5089 0.31239933,53.5135 0.50002712,53.5182 0.18759342,53.5228 1.9847048e-005,53.5274 -5.3185768e-006,53.5321 1.4252631e-006,53.5367 -3.8193957e-007,53.5414 1.0235146e-007,53.5460 -2.7427753e-008,53.5507 7.349251e-009,53.5553 -1.9664843e-009,53.5600 5.1594323e-010,53.5646 -9.7085937e-011,53.5693 -1.2766939e-010,53.5739 6.0784e-010,53.5785 -2.3039268e-009,53.5832 8.6087333e-009,53.5878 -3.2134245e-008,53.5925 1.1994034e-007,53.5971 -4.4767225e-007,53.6018 1.6709166e-006,53.6064 -6.2366216e-006,53.6111 0.093684882,53.6157 0.34369335,53.6204 0.34380665,53.6250 0.093815029,53.6297 0.18750578,53.6343 0.31249851,53.6390 0.093750864,53.6436 -1.2074473e-007,53.6483 3.7907959e-008,53.6529 -3.0877374e-008,53.6576 8.5606693e-008,53.6622 -3.1157987e-007,53.6669 1.1608292e-006,53.6715 -4.3321734e-006,53.6762 1.616949e-005,53.6808 0.4999378,53.6855 2.1874244,53.6901 2.406307,53.6948 1.0938108,53.6994 0.093758628,53.7041 0.3437472,53.7087 0.34375104,53.7134 0.093750201,53.7180 1.313235e-007,53.7227 -3.0237084e-007,53.7274 1.0782624e-006,53.7320 -4.0110804e-006,53.7367 1.4967564e-005,53.7413 -5.5864792e-005,53.7460 0.31243932,53.7506 0.34375,53.7553 0.31256062,53.7599 5.5936624e-005,53.7646 -1.4989615e-005,53.7692 4.0162113e-006,53.7739 -1.0737216e-006,53.7786 2.7827042e-007,53.7832 -3.9247769e-008,53.7879 -1.2132259e-007,53.7925 5.2459916e-007,53.7972 -1.9772751e-006,53.8018 0.093692899,53.8065 0.37495711,53.8111 0.31254712,53.8158 0.093797699,53.8205 8.1482212e-006,53.8251 -2.1416838e-007,53.8298 -7.2932171e-006,53.8344 0.093689241,53.8391 0.31245023,53.8437 0.31254977,53.8484 0.09381061,53.8531 7.9757274e-006,53.8577 -2.3014761e-006,53.8624 0.31250024,53.8670 0.34375033,53.8717 0.18749887,53.8764 5.2065116e-006,53.8810 -1.9255698e-005,53.8857 0.18748046,53.8903 0.18750598,53.8950 0.18749565,53.8997 0.18751141,53.9043 0.093769215,53.9090 3.1067027e-006,53.9136 -8.3263154e-007,53.9183 2.2351267e-007,53.9230 -6.1335633e-008,53.9276 2.180805e-008,53.9323 -2.5892726e-008,53.9370 8.1769343e-008,53.9416 -3.0121444e-007,53.9463 1.1232009e-006,53.9509 0.031224353,53.9556 0.18747281,53.9603 0.18752718,53.9649 0.031275645,53.9696 -1.0424727e-006,53.9743 -6.9313444e-009,53.9789 1.0704268e-006,53.9836 -4.2752376e-006,53.9883 0.093677163,53.9929 0.31249994,53.9976 0.093822874,54.0023 4.2983756e-006,54.0069 -1.1436982e-006,54.0116 2.7598418e-007,54.0162 3.9889407e-008,54.0209 -4.3561877e-007,54.0256 1.7027654e-006,54.0302 -6.3760854e-006,54.0349 0.093683168,54.0396 0.34369186,54.0442 0.34380808,54.0489 0.093816869,54.0536 6.3854245e-006,54.0583 -1.7111533e-006,54.0629 4.5855165e-007,54.0676 -1.2288184e-007,54.0723 3.2929648e-008,54.0769 -8.8244265e-009,54.0816 2.3647531e-009,54.0863 -6.3370215e-010,54.0909 1.6981834e-010,54.0956 -4.5507601e-011,54.1003 1.2195043e-011,54.1049 -3.2680052e-012,54.1096 8.75754e-013,54.1143 -2.346831e-013,54.1189 6.2890773e-014,54.1236 -1.6856428e-014,54.1283 4.5286417e-015,54.1330 -1.2564507e-015,54.1376 4.9672564e-016,54.1423 -7.3039529e-016,54.1470 2.4250634e-015,54.1516 -8.9707481e-015,54.1563 3.3461278e-014,54.1610 -1.2488686e-013,54.1657 4.6613288e-013,54.1703 -1.739819e-012,54.1750 6.4937942e-012,54.1797 -2.4237784e-011,54.1844 9.0466398e-011,54.1890 -3.3766162e-010,54.1937 1.2603063e-009,54.1984 -4.7040349e-009,54.2030 1.7557591e-008,54.2077 -6.5532895e-008,54.2124 2.4459845e-007,54.2171 -9.1295232e-007,54.2217 3.407552e-006,54.2264 -1.2718529e-005,54.2311 0.093708105,54.2358 0.18750167,54.2404 0.093785129,54.2451 0.093696482,54.2498 0.34368879,54.2545 0.34380865,54.2591 0.093816184,54.2638 6.4049782e-006,54.2685 -1.7163931e-006,54.2732 4.5995606e-007,54.2779 -1.2325918e-007,54.2825 3.3034592e-008,54.2872 -8.8668504e-009,54.2919 2.429507e-009,54.2966 -8.5031537e-010,54.3012 9.7159658e-010,54.3059 -3.0363072e-009,54.3106 1.117473e-008,54.3153 -4.166678e-008,54.3200 1.5550792e-007,54.3246 -5.8042303e-007,54.3293 2.1664007e-006,54.3340 -8.0859891e-006,54.3387 0.031249994,54.3434 8.0957197e-006,54.3480 -2.1661126e-006,54.3527 5.6792084e-007,54.3574 -1.0534845e-007,54.3621 -1.4660395e-007,54.3668 6.9185035e-007,54.3714 0.031226264,54.3761 0.15623868,54.3808 0.093776777,54.3855 9.8067749e-006,54.3902 -2.6278356e-006,54.3948 7.0358743e-007,54.3995 -1.8625131e-007,54.4042 4.1346425e-008,54.4089 2.0887931e-008,54.4136 -1.2491603e-007,54.4183 4.7882531e-007,54.4229 -1.7905641e-006,54.4276 0.093667455,54.4323 0.46867087,54.4370 0.53128481,54.4417 0.31258804,54.4464 0.031295359,54.4511 -6.4903843e-006,54.4557 1.7390764e-006,54.4604 -4.6527285e-007,54.4651 1.2184096e-007,54.4698 -2.2043231e-008,54.4745 -3.3684785e-008,54.4792 1.5680162e-007,54.4838 -5.9358189e-007,54.4885 2.2177476e-006,54.4932 -8.2782362e-006,54.4979 0.093716063,54.5026 0.18751441,54.5073 0.093726277,54.5120 0.37484938,54.5167 0.68752956,54.5213 0.25015199,54.5260 2.3825978e-005,54.5307 -6.3848365e-006,54.5354 1.7109957e-006,54.5401 -4.5850948e-007,54.5448 1.2287113e-007,54.5495 -3.2929307e-008,54.5542 8.8338199e-009,54.5589 -2.4026865e-009,54.5635 7.7606005e-010,54.5682 -7.0137024e-010,54.5729 2.0295561e-009,54.5776 -7.4175754e-009,54.5823 2.7643519e-008,54.5870 -1.0316671e-007,54.5917 0.093749814,54.5964 0.093750276,54.6011 -3.5632135e-007,54.6058 1.7186692e-006,54.6104 -6.5190193e-006,54.6151 0.749991,54.6198 0.78125894,54.6245 6.5372001e-006,54.6292 -1.7595466e-006,54.6339 5.0034015e-007,54.6386 -2.416505e-007,54.6433 4.6625814e-007,54.6480 -1.6235307e-006,54.6527 6.0284619e-006,54.6574 -2.2492559e-005,54.6621 0.18740466,54.6668 0.4999266,54.6715 0.50009096,54.6761 0.093847126,54.6808 -1.9662284e-006,54.6855 5.2690694e-007,54.6902 -1.4119939e-007,54.6949 3.783834e-008,54.6996 -1.0139843e-008,54.7043 2.7172549e-009,54.7090 -7.2816442e-010,54.7137 1.9513194e-010,54.7184 -5.2291043e-011,54.7231 1.4012748e-011,54.7278 -3.7547292e-012,54.7325 1.0047709e-012,54.7372 -2.6398068e-013,54.7419 5.1049138e-014,54.7466 5.9818897e-014,54.7513 -2.903614e-013,54.7560 1.1017385e-012,54.7607 -4.1170036e-012,54.7654 1.5367806e-011,54.7701 -5.7359936e-011,54.7748 2.1409324e-010,54.7795 -7.9909268e-010,54.7842 2.9825744e-009,54.7889 -1.1132315e-008,54.7936 4.1550823e-008,54.7983 -1.5508641e-007,54.8030 5.7885245e-007,54.8077 -2.1605383e-006,54.8124 8.0641048e-006,54.8171 -3.0098878e-005,54.8218 0.18743278,54.8265 0.31249991,54.8312 0.18756755,54.8359 0.093778841,54.8406 0.09374664,54.8453 -1.5252963e-005,54.8500 0.093725577,54.8547 0.093773954,54.8594 1.7594137e-005,54.8641 -5.309812e-006,54.8688 3.6436165e-006,54.8735 -9.2650798e-006,54.8782 0.093693987,54.8829 0.34365618,54.8876 0.56249356,54.8923 0.34386948,54.8970 5.569743e-005,54.9017 -1.492568e-005,54.9064 3.9997531e-006,54.9111 -1.0718455e-006,54.9158 2.8723093e-007,54.9205 -7.6971546e-008,54.9252 2.0626675e-008,54.9299 -5.527494e-009,54.9346 1.4812461e-009,54.9393 -3.969412e-010,54.9441 1.0637129e-010,54.9488 -2.8504456e-011,54.9535 7.6359518e-012,54.9582 -2.0365129e-012,54.9629 5.0933623e-013,54.9676 -6.1376309e-016,54.9723 -5.0698996e-013,54.9770 2.0287929e-012,54.9817 -7.6089378e-012,54.9864 2.8409795e-011,54.9911 -1.0604079e-010,54.9958 3.9579265e-010,55.0005 -1.4772769e-009,55.0052 5.5138636e-009,55.0100 -2.0580226e-008,55.0147 7.6814665e-008,55.0194 0.031249709,55.0241 1.0701191e-006,55.0288 0.093656451,55.0335 0.49990496,55.0382 0.50009489,55.0429 0.093843967,55.0476 -2.3340619e-006,55.0523 4.9989612e-006,55.0571 -1.7663418e-005,55.0618 0.093726844,55.0665 0.093771406,55.0712 0.031254742,55.0759 0.093733765,55.0806 0.093767047,55.0853 1.278917e-005,55.0900 -3.4272143e-006,55.0947 9.1841764e-007,55.0995 -2.4611558e-007,55.1042 6.5953536e-008,55.1089 -1.7674088e-008,55.1136 4.7362647e-009,55.1183 -1.2692141e-009,55.1230 3.4012129e-010,55.1277 -9.114498e-011,55.1324 2.4424835e-011,55.1372 -6.5453155e-012,55.1419 1.7539996e-012,55.1466 -4.7003308e-013,55.1513 1.2595846e-013,55.1560 -3.375408e-014,55.1607 9.0453437e-015,55.1654 -2.4239459e-015,55.1702 6.495416e-016,55.1749 -1.7397985e-016,55.1796 4.6313214e-017,55.1843 -1.1255619e-017,55.1890 -1.2958353e-018,55.1937 1.644192e-017,55.1985 -6.447861e-017,55.2032 2.4149658e-016,55.2079 0.03125,55.2126 3.3652255e-015,55.2173 -1.2560552e-014,55.2220 4.6881634e-014,55.2268 -1.7498335e-013,55.2315 6.5311645e-013,55.2362 -2.4377245e-012,55.2409 9.0986836e-012,55.2456 -3.396038e-011,55.2504 1.267554e-010,55.2551 -4.7310816e-010,55.2598 1.7658524e-009,55.2645 -6.5909553e-009,55.2692 2.4600407e-008,55.2740 -9.1819778e-008,55.2787 3.4271267e-007,55.2834 -1.2791578e-006,55.2881 4.7743915e-006,55.2928 -1.7820175e-005,55.2976 0.093725629,55.3023 0.093774348,55.3070 1.7843875e-005,55.3117 -4.7817621e-006,55.3164 1.2814062e-006,55.3212 -3.433889e-007,55.3259 9.202234e-008,55.3306 -2.4666418e-008,55.3353 6.6342065e-009,55.3401 -1.8679744e-009,55.3448 8.3707252e-010,55.3495 -1.4802737e-009,55.3542 5.084476e-009,55.3589 -1.8859483e-008,55.3637 7.0360429e-008,55.3684 -2.6260827e-007,55.3731 9.8016972e-007,55.3778 -3.6584329e-006,55.3826 1.3654915e-005,55.3873 -5.0966275e-005,55.3920 0.31238657,55.3967 0.5624581,55.4015 0.50009871,55.4062 0.093852207,55.4109 0.031206999,55.4156 0.31244749,55.4204 0.34378931,55.4251 0.093794785,55.4298 1.669777e-005,55.4346 -4.738634e-005,55.4393 0.34358796,55.4440 0.74996579,55.4487 0.50014704,55.4535 0.093834527,55.4582 1.8786907e-006,55.4629 -5.0344613e-007,55.4676 1.3491243e-007,55.4724 -3.615353e-008,55.4771 9.6883461e-009,55.4818 -2.596261e-009,55.4866 6.9573985e-010,55.4913 -1.8644092e-010,55.4960 4.9955193e-011,55.5007 -1.3361354e-011,55.5055 3.4852533e-012,55.5102 -5.7829793e-013,55.5149 -1.1725566e-012,55.5197 5.2691415e-012,55.5244 -1.9906037e-011,55.5291 7.436228e-011,55.5339 -2.7757072e-010,55.5386 1.0360235e-009,55.5433 -3.8669019e-009,55.5481 1.4433029e-008,55.5528 0.093749791,55.5575 0.31249976,55.5622 0.31250027,55.5670 0.031250212,55.5717 -9.6027058e-008,55.5764 1.7173505e-007,55.5812 -5.9096584e-007,55.5859 2.1923438e-006,55.5906 -8.1792177e-006,55.5954 0.031249993,55.6001 8.1900034e-006,55.6048 -2.195078e-006,55.6096 5.8949973e-007,55.6143 -1.6270415e-007,55.6191 6.1260678e-008,55.6238 -8.2329983e-008,55.6285 2.6808129e-007,55.6333 -9.9009196e-007,55.6380 3.6926506e-006,55.6427 -1.378187e-005,55.6475 0.18742047,55.6522 0.56243932,55.6569 0.56256068,55.6617 0.18757971,55.6664 1.3224115e-005,55.6711 -1.5607203e-006,55.6759 -6.9833845e-006,55.6806 0.031249728,55.6854 8.0560421e-006,55.6901 -2.1597361e-006,55.6948 5.821073e-007,55.6996 -1.6848082e-007,55.7043 9.1763823e-008,55.7090 -1.9857764e-007,55.7138 7.0261177e-007,55.7185 -2.6121261e-006,55.7233 9.7468555e-006,55.7280 -3.6378889e-005,55.7327 0.31241721,55.7375 0.56247413,55.7422 0.59380454,55.7470 0.21881983,55.7517 1.651009e-005,55.7564 -4.4242825e-006,55.7612 1.1854092e-006,55.7659 -3.1691744e-007,55.7707 8.214311e-008,55.7754 -1.1622559e-008,55.7801 -3.5665419e-008,55.7849 1.5430186e-007,55.7896 -5.8160009e-007,55.7944 2.1723131e-006,55.7991 -8.1084509e-006,55.8039 0.031249993,55.8086 8.1192884e-006,55.8133 -2.1757837e-006,55.8181 5.8304607e-007,55.8228 -1.5618586e-007,55.8276 4.1639829e-008,55.8323 -1.0357923e-008,55.8371 -2.1258025e-010,55.8418 1.1210531e-008,55.8465 -4.4634277e-008,55.8513 1.6734339e-007,55.8560 0.031219559,55.8608 0.18746641,55.8655 0.18753935,55.8703 3.1376185e-005,55.8750 -9.5771466e-006,55.8798 6.9298057e-006,55.8845 -1.8142988e-005,55.8893 0.093726173,55.8940 0.093773924,55.8987 1.7580182e-005,55.9035 -4.7110952e-006,55.9082 1.2624683e-006,55.9130 -3.383133e-007,55.9177 9.0660421e-008,55.9225 -2.4294966e-008,55.9272 6.5105086e-009,55.9320 -1.7446709e-009,55.9367 4.6753279e-010,55.9415 -1.2528835e-010,55.9462 3.3574449e-011,55.9510 -8.997093e-012,55.9557 2.4106147e-012,55.9605 -6.4447926e-013,55.9652 1.6706375e-013,55.9700 -2.3709835e-014,55.9747 -7.2249823e-014,55.9795 3.1274489e-013,55.9842 -1.1788471e-012,55.9890 4.4030777e-012,55.9937 -1.6435084e-011,55.9985 6.1343292e-011,56.0032 -2.2896066e-010,56.0080 8.5458346e-010,56.0127 -3.1896878e-009,56.0175 1.1905339e-008,56.0222 -4.443605e-008,56.0270 1.6585517e-007,56.0317 -6.1904564e-007,56.0365 2.3105549e-006,56.0412 -8.6240243e-006,56.0460 0.093690701,56.0507 0.31244129,56.0555 0.34380051,56.0602 0.093819715,56.0650 5.860828e-006,56.0698 -1.5881179e-006,56.0745 4.9107683e-007,56.0793 -3.7606085e-007,56.0840 1.0132219e-006,56.0888 -3.6771769e-006,56.0935 0.1874814,56.0983 0.34373334,56.1030 0.3437728,56.1078 0.0937692,56.1125 -4.9147047e-006,56.1173 1.317025e-006,56.1221 -3.529114e-007,56.1268 9.4491e-008,56.1316 -2.5017815e-008,56.1363 5.5708278e-009,56.1411 2.7374558e-009,56.1458 -1.6522954e-008,56.1506 0.18749961,56.1554 0.49999964,56.1601 0.50000042,56.1649 0.09375038,56.1696 -6.3321153e-008,56.1744 2.0104514e-008,56.1791 -1.7092001e-008,56.1839 4.8266479e-008,56.1887 -1.7599054e-007,56.1934 0.093749791,56.1982 0.093750156,56.2029 0.03125016,56.2077 6.8325512e-008,56.2125 -1.4444696e-007,56.2172 5.0950911e-007,56.2220 -1.8937744e-006,56.2267 0.18747476,56.2315 0.3125084,56.2363 0.093773015,56.2410 -5.9355607e-006,56.2458 1.5905987e-006,56.2505 -4.2625064e-007,56.2553 1.1424731e-007,56.2601 -3.06967e-008,56.2648 8.5282856e-009,56.2696 -3.4135492e-009,56.2744 5.125552e-009,56.2791 -1.7090104e-008,56.2839 6.3241025e-008,56.2886 -2.3589715e-007,56.2934 8.8043407e-007,56.2982 -3.2861624e-006,56.3029 1.2265419e-005,56.3077 -4.5780009e-005,56.3125 0.34361759,56.3172 0.65624875,56.3220 0.34385708,56.3268 0.093808495,56.3315 -7.480729e-006,56.3363 1.1562158,56.3411 1.2812065,56.3458 1.0624686,56.3506 0.31255409,56.3554 0.093809932,56.3601 8.2821734e-006,56.3649 -2.2193731e-006,56.3697 5.9450923e-007,56.3744 -1.5844556e-007,56.3792 3.9214225e-008,56.3840 1.6055719e-009,56.3887 -4.5645489e-008,56.3935 1.8099537e-007,56.3983 -6.7840284e-007,56.4030 2.532865e-006,56.4078 -9.4539855e-006,56.4126 0.093719468,56.4173 0.1875,56.4221 0.09378054,56.4269 9.4634815e-006,56.4316 -2.5355962e-006,56.4364 6.7797635e-007,56.4412 -1.760596e-007,56.4459 2.619311e-008,56.4507 7.1313337e-008,56.4555 -3.1148218e-007,56.4603 1.1747318e-006,56.4650 -4.3878763e-006,56.4698 0.093701184,56.4746 0.31248254,56.4793 0.18755351,56.4841 2.0601352e-005,56.4889 -5.5206983e-006,56.4936 1.4794228e-006,56.4984 -3.9645212e-007,56.5032 1.0624024e-007,56.5080 -2.8469975e-008,56.5127 7.6292412e-009,56.5175 -2.0441961e-009,56.5223 5.4679422e-010,56.5271 -1.4277965e-010,56.5318 2.4269196e-011,56.5366 4.5722773e-011,56.5414 -2.0718477e-010,56.5462 7.8309415e-010,56.5509 -2.9254785e-009,56.5557 1.0919893e-008,56.5605 -4.0758088e-008,56.5652 1.5212734e-007,56.5700 -5.6780698e-007,56.5748 2.1193084e-006,56.5796 0.18749107,56.5844 0.49999973,56.5891 0.343759,56.5939 0.093747765,56.5987 1.9991678e-006,56.6035 0.18746227,56.6082 0.49996072,56.6130 0.50003904,56.6178 0.18753928,56.6226 -7.7291543e-006,56.6273 0.09368211,56.6321 0.34369251,56.6369 0.31258366,56.6417 5.9660262e-005,56.6465 -1.5987605e-005,56.6512 4.284318e-006,56.6560 -1.1481008e-006,56.6608 3.0766515e-007,56.6656 -8.2447329e-008,56.6703 2.2094028e-008,56.6751 -5.9207013e-009,56.6799 1.5866148e-009,56.6847 -4.2517728e-010,56.6895 1.1393897e-010,56.6942 -3.0536972e-011,56.6990 8.1977541e-012,56.7038 -2.2510535e-012,56.7086 8.0568121e-013,56.7134 -9.7153622e-013,56.7181 3.0807039e-012,56.7229 -1.1352376e-011,56.7277 4.2332943e-011,56.7325 -1.5799484e-010,56.7373 5.8970401e-010,56.7421 -2.2010376e-009,56.7468 8.215248e-009,56.7516 -3.0662957e-008,56.7564 1.1444777e-007,56.7612 -4.2716991e-007,56.7660 1.5943882e-006,56.7708 0.031213988,56.7755 0.18748601,56.7803 0.093789771,56.7851 1.1387402e-005,56.7899 -3.0607407e-006,56.7947 8.5445311e-007,56.7995 -3.5678639e-007,56.8042 0.34374955,56.8090 0.5000003,56.8138 4.3905638e-007,56.8186 -1.176572e-007,56.8234 3.1529478e-008,56.8282 -8.449196e-009,56.8330 2.2641924e-009,56.8377 -6.0675237e-010,56.8425 1.6259595e-010,56.8473 -4.3572063e-011,56.8521 1.1676328e-011,56.8569 -3.1289882e-012,56.8617 8.3849946e-013,56.8665 -2.2470091e-013,56.8713 6.0222403e-014,56.8760 -1.6166586e-014,56.8808 4.4380266e-015,56.8856 -1.5839978e-015,56.8904 1.8976958e-015,56.8952 -6.0072517e-015,56.9000 2.2133445e-014,56.9048 -8.2534585e-014,56.9096 3.0803501e-013,56.9144 -1.1497178e-012,56.9191 4.2912549e-012,56.9239 -1.6016867e-011,56.9287 5.9782047e-011,56.9335 -2.2313315e-010,56.9383 8.3283186e-010,56.9431 -3.1084983e-009,56.9479 1.1602296e-008,56.9527 -4.3304912e-008,56.9575 1.6163312e-007,56.9623 -6.0328665e-007,56.9670 2.2517331e-006,56.9718 -8.4044668e-006,56.9766 0.093749709,56.9814 0.031259257,56.9862 -5.0446083e-006,56.9910 1.1215791e-005,56.9958 0.56245822,57.0006 1.5624645,57.0054 1.5624939,57.0102 1.062413,57.0150 0.56249738,57.0198 0.34385082,57.0246 0.093806349,57.0294 9.475104e-006,57.0342 -2.5391128e-006,57.0389 6.8042476e-007,57.0437 -1.8233845e-007,57.0485 4.8862582e-008,57.0533 -1.3094066e-008,57.0581 3.5089096e-009,57.0629 -9.402934e-010,57.0677 2.5192182e-010,57.0725 -6.7301935e-011,57.0773 1.7261238e-011,57.0821 -1.7361324e-012,57.0869 -1.0319611e-011,57.0917 4.3019279e-011,57.0965 -1.6177343e-010,57.1013 6.0413335e-010,57.1061 -2.2549804e-009,57.1109 8.4166079e-009,57.1157 -3.1414519e-008,57.1205 1.172529e-007,57.1253 -4.3763976e-007,57.1301 1.6334654e-006,57.1349 0.031243613,57.1397 0.18749134,57.1445 0.1875087,57.1493 6.4027072e-006,57.1541 -1.7161555e-006,57.1589 4.6129068e-007,57.1637 -1.2884058e-007,57.1685 5.402887e-008,57.1733 -8.7270564e-008,57.1781 0.031250004,57.1829 7.4714649e-008,57.1877 -1.0034304e-008,57.1925 -3.4588883e-008,57.1973 1.4840647e-007,57.2021 -5.5909209e-007,57.2069 2.0881657e-006,57.2117 0.093741328,57.2165 0.1875,57.2213 0.093758672,57.2261 -2.0602711e-006,57.2309 4.4360527e-007,57.2357 2.8609668e-007,57.2405 -1.5882056e-006,57.2453 0.031225082,57.2501 0.093758285,57.2549 2.2709035e-005,57.2597 -6.0979933e-006,57.2645 1.6807329e-006,57.2693 -6.2436385e-007,57.2741 8.1663154e-007,57.2789 -2.6423741e-006,57.2837 9.7538023e-006,57.2885 -3.6376376e-005,57.2934 0.18745026,57.2982 0.18754971,57.3030 3.642324e-005,57.3078 -9.7605862e-006,57.3126 2.6155606e-006,57.3174 -7.0070638e-007,57.3222 1.8700973e-007,57.3270 -4.7264049e-008,57.3318 2.0270208e-009,57.3366 3.916503e-008,57.3414 -1.58704e-007,57.3462 5.9570931e-007,57.3510 -2.2243498e-006,57.3558 8.3024979e-006,57.3607 -3.0988656e-005,57.3655 0.18743069,57.3703 0.31250006,57.3751 0.18756911,57.3799 3.165361e-005,57.3847 -1.0627571e-005,57.3895 1.0854502e-005,57.3943 -3.2792759e-005,57.3991 0.68743336,57.4039 1.500016,57.4087 1.3438113,57.4136 0.34377205,57.4184 -2.0096613e-005,57.4232 0.18742633,57.4280 0.4999603,57.4328 0.53123027,57.4376 0.53125328,57.4424 0.3438051,57.4472 0.18756227,57.4520 3.2598848e-005,57.4569 -8.7357494e-006,57.4617 2.3409825e-006,57.4665 -6.2732994e-007,57.4713 1.6810965e-007,57.4761 -4.5047607e-008,57.4809 1.2064414e-008,57.4857 -3.2056675e-009,57.4906 7.5707035e-010,57.4954 1.7774057e-010,57.5002 -1.4682658e-009,57.5050 5.6959006e-009,57.5098 -2.1317417e-008,57.5146 7.958149e-008,57.5194 -2.970375e-007,57.5243 1.1086761e-006,57.5291 -4.1380695e-006,57.5339 1.5445103e-005,57.5387 -5.764794e-005,57.5435 0.34362459,57.5483 0.56250221,57.5531 0.3438665,57.5580 0.03130788,57.5628 -7.1791646e-006,57.5676 1.923853e-006,57.5724 -5.1554883e-007,57.5772 1.3815536e-007,57.5820 -3.7022495e-008,57.5869 9.9211857e-009,57.5917 -2.658652e-009,57.5965 7.1245831e-010,57.6013 -1.9092261e-010,57.6061 5.1162914e-011,57.6110 -1.3710498e-011,57.6158 3.674101e-012,57.6206 -9.8457549e-013,57.6254 2.6384382e-013,57.6302 -7.0704137e-014,57.6351 1.8947075e-014,57.6399 -5.077301e-015,57.6447 1.3602863e-015,57.6495 -3.6335106e-016,57.6543 9.2985358e-017,57.6592 -8.5532287e-018,57.6640 -5.8788328e-017,57.6688 2.4373291e-016,57.6736 -9.16233e-016,57.6784 3.4215316e-015,57.6833 -1.2771132e-014,57.6881 4.7667619e-014,57.6929 -1.7791664e-013,57.6977 6.6406337e-013,57.7026 -2.4785772e-012,57.7074 9.2511433e-012,57.7122 -3.4529348e-011,57.7170 1.2887875e-010,57.7218 -4.8103233e-010,57.7267 1.7954248e-009,57.7315 -6.7013168e-009,57.7363 2.501227e-008,57.7411 -9.3356817e-008,57.7460 3.4844882e-007,57.7508 -1.3005646e-006,57.7556 4.8542806e-006,57.7604 -1.8118315e-005,57.7653 0.093725219,57.7701 0.093774751,57.7749 1.8142671e-005,57.7797 -4.8618331e-006,57.7846 1.3029037e-006,57.7894 -3.4931023e-007,57.7942 9.4210847e-008,57.7990 -2.7499549e-008,57.8039 1.5779152e-008,57.8087 -3.5617905e-008,57.8135 1.2670405e-007,57.8184 -4.7124388e-007,57.8232 1.7584417e-006,57.8280 -6.5631589e-006,57.8328 0.093681224,57.8377 0.34369019,57.8425 0.34380978,57.8473 0.093818821,57.8522 6.5713175e-006,57.8570 -1.7609625e-006,57.8618 4.7189775e-007,57.8666 -1.2645782e-007,57.8715 3.3887815e-008,57.8763 -9.0811607e-009,57.8811 2.4335423e-009,57.8860 -6.5212957e-010,57.8908 1.7473981e-010,57.8956 -4.6766469e-011,57.9004 1.2309083e-011,57.9053 -2.4652424e-012,57.9101 -2.4496559e-012,57.9149 1.2265403e-011,57.9198 -4.6616568e-011,57.9246 1.7421775e-010,57.9294 -6.5031747e-010,57.9343 2.427287e-009,57.9391 -9.0597085e-009,57.9439 3.3814821e-008,57.9488 -1.262118e-007,57.9536 4.7107801e-007,57.9584 -1.7582704e-006,57.9633 6.5626391e-006,57.9681 -2.4494659e-005,57.9729 0.093749978,57.9778 2.452738e-005,57.9826 -6.572765e-006,57.9874 1.7613069e-006,57.9923 -4.7182579e-007,57.9971 1.2582555e-007,58.0019 -3.1430503e-008,58.0068 -1.1668289e-010,58.0116 3.1903838e-008,58.0164 -1.2751195e-007,58.0213 4.7819054e-007,58.0261 -1.7854229e-006,58.0310 6.6641469e-006,58.0358 0.49997324,58.0406 1.562407,58.0455 1.9999572,58.0503 1.1250799,58.0551 0.093822986,58.0600 5.5444425e-006,58.0648 -1.4857828e-006,58.0697 3.9815578e-007,58.0745 -1.0669664e-007,58.0793 2.8592261e-008,58.0842 -7.6620719e-009,58.0890 2.0532602e-009,58.0938 -5.5022681e-010,58.0987 1.4744816e-010,58.1035 -3.9512744e-011,58.1084 1.0588511e-011,58.1132 -2.8374787e-012,58.1180 7.6037944e-013,58.1229 -2.0376427e-013,58.1277 5.4604169e-014,58.1326 -1.4632669e-014,58.1374 3.9212204e-015,58.1422 -1.0507972e-015,58.1471 2.8158959e-016,58.1519 -7.5459565e-017,58.1568 2.0221436e-017,58.1616 -5.4188821e-018,58.1665 1.4521379e-018,58.1713 -3.891449e-019,58.1761 1.0430123e-019,58.1810 -2.802244e-020,58.1858 7.7784519e-021,58.1907 -3.0887762e-021,58.1955 4.576317e-021,58.2004 -1.5217774e-020,58.2052 5.6300155e-020,58.2100 -2.1000308e-019,58.2149 7.8378739e-019,58.2197 -2.9254355e-018,58.2246 1.0918997e-017,58.2294 -4.0754487e-017,58.2343 1.5211375e-016,58.2391 -5.6775496e-016,58.2440 2.1191115e-015,58.2488 -7.9094556e-015,58.2536 2.9521544e-014,58.2585 -1.101874e-013,58.2633 4.1126786e-013,58.2682 -1.5350313e-012,58.2730 5.7294174e-012,58.2779 -2.1384668e-011,58.2827 7.9817028e-011,58.2876 -2.9791211e-010,58.2924 1.111939e-009,58.2973 -4.1502473e-009,58.3021 1.5490549e-008,58.3070 0.093749791,58.3118 0.31249976,58.3167 0.34375024,58.3215 0.093750209,58.3264 -1.5343566e-008,58.3312 3.567366e-009,58.3360 1.0757926e-009,58.3409 -7.8717282e-009,58.3457 3.0414171e-008,58.3506 -1.1379596e-007,58.3554 4.2481068e-007,58.3603 -1.5855999e-006,58.3651 5.9181593e-006,58.3700 0.031205595,58.3748 0.31244877,58.3797 0.31254864,58.3846 0.093762636,58.3894 0.1874356,58.3943 0.31249839,58.3991 0.18757093,58.4040 3.1475014e-005,58.4088 -8.4237918e-006,58.4137 2.2171166e-006,58.4185 -4.4384615e-007,58.4234 -4.420088e-007,58.4282 2.2121574e-006,58.4331 -8.4074472e-006,58.4379 0.031250115,58.4428 7.9304018e-006,58.4476 -5.0573738e-007,58.4525 -5.9088893e-006,58.4573 0.093681678,58.4622 0.34369075,58.4670 0.34380925,58.4719 0.093818203,58.4768 6.519178e-006,58.4816 -1.7470401e-006,58.4865 4.6835774e-007,58.4913 -1.262222e-007,58.4962 3.6486206e-008,58.5010 -1.971158e-008,58.5059 4.2360753e-008,58.5107 -1.4974486e-007,58.5156 0.21874952,58.5205 0.375,58.5253 0.18750048,58.5302 1.4148206e-007,58.5350 -1.1571403e-008,58.5399 -9.522131e-008,58.5447 3.9249832e-007,58.5496 0.18746556,58.5545 0.40622383,58.5593 0.37500486,58.5642 0.18753606,58.5690 1.8250357e-005,58.5739 0.09368296,58.5788 0.31244272,58.5836 0.34380037,58.5885 0.093820475,58.5933 5.8947621e-006,58.5982 -1.5796599e-006,58.6031 4.2331254e-007,58.6079 -1.1343801e-007,58.6128 3.0398738e-008,58.6176 -8.146011e-009,58.6225 2.1823752e-009,58.6274 -5.8270599e-010,58.6322 1.4823759e-010,58.6371 -1.0184961e-011,58.6419 -1.0752429e-010,58.6468 4.4032886e-010,58.6517 -1.6539512e-009,58.6565 6.1760712e-009,58.6614 -2.3052552e-008,58.6663 8.6042427e-008,58.6711 -3.2114804e-007,58.6760 1.1986651e-006,58.6808 -4.4739431e-006,58.6857 1.6698714e-005,58.6906 -6.2326908e-005,58.6954 0.31242165,58.7003 0.34378329,58.7052 0.18756938,58.7100 3.1494128e-005,58.7149 -8.439697e-006,58.7198 2.2616355e-006,58.7246 -6.0603207e-007,58.7295 1.6227499e-007,58.7344 -4.3009607e-008,58.7392 9.7476081e-009,58.7441 4.0240558e-009,58.7489 -2.584752e-008,58.7538 9.9375896e-008,58.7587 -3.7169193e-007,58.7635 1.3875252e-006,58.7684 -5.1789066e-006,58.7733 1.9329962e-005,58.7782 0.031146945,58.7830 0.56234723,58.7879 0.81247008,58.7928 0.71888608,58.7976 0.12513755,58.8025 -3.8879552e-006,58.8074 1.0844774e-006,58.8122 -4.4959376e-007,58.8171 7.1385904e-007,58.8220 -2.4060453e-006,58.8268 8.91117e-006,58.8317 0.093715861,58.8366 0.43743691,58.8414 0.50000316,58.8463 0.1875536,58.8512 0.031285182,58.8561 -6.8853883e-006,58.8609 0.093680359,58.8658 0.31247497,58.8707 0.18757653,58.8755 2.947573e-005,58.8804 -7.8988696e-006,58.8853 2.1169253e-006,58.8902 -5.6807204e-007,58.8950 1.5515919e-007,58.8999 -5.2511353e-008,58.9048 5.4875851e-008,58.9096 -1.670039e-007,58.9145 6.1319753e-007,58.9194 -2.2860054e-006,58.9243 8.5316433e-006,58.9291 -3.1843625e-005,58.9340 0.18745945,58.9389 0.18753448,58.9438 0.031281285,58.9486 -1.7002594e-007,58.9535 4.5563326e-008,58.9584 -1.2209902e-008,58.9633 3.2719853e-009,58.9681 -8.7684437e-010,58.9730 2.3507696e-010,58.9779 -6.3379246e-011,58.9828 1.8417809e-011,58.9876 -1.028639e-011,58.9925 2.2728239e-011,58.9974 -8.0633861e-011,59.0023 2.998356e-010,59.0071 -1.1188162e-009,59.0120 4.1758303e-009,59.0169 -1.5586004e-008,59.0218 5.8173779e-008,59.0267 -2.1712978e-007,59.0315 0.093749925,59.0364 0.031250238,59.0413 1.5589086e-008,59.0462 -4.1771102e-009,59.0510 1.117832e-009,59.0559 -2.9382577e-010,59.0608 5.7361269e-011,59.0657 6.4417548e-011,59.0706 -3.1507016e-010,59.0754 1.1959799e-009,59.0803 -4.4692787e-009,59.0852 1.6682737e-008,59.0901 -6.2267631e-008,59.0950 2.3241009e-007,59.0998 -8.6745592e-007,59.1047 3.2377243e-006,59.1096 -1.2084599e-005,59.1145 0.093702756,59.1194 0.18751645,59.1242 0.031292848,59.1291 -3.2140363e-006,59.1340 8.6124703e-007,59.1389 -2.3064248e-007,59.1438 6.12403e-008,59.1487 -1.4296354e-008,59.1535 -4.0616368e-009,59.1584 3.0547533e-008,59.1633 -1.1814027e-007,59.1682 4.4205601e-007,59.1731 -1.6502421e-006,59.1780 6.1595024e-006,59.1828 -2.2989974e-005,59.1877 0.18745059,59.1926 0.34372276,59.1975 0.31256831,59.2024 0.49999997,59.2073 1.5624616,59.2122 1.3125554,59.2170 0.34376189,59.2219 -2.9062605e-006,59.2268 7.7881072e-007,59.2317 -2.0870374e-007,59.2366 5.5929586e-008,59.2415 -1.4994599e-008,59.2464 4.0434589e-009,59.2512 -1.177807e-009,59.2561 6.6742123e-010,59.2610 -1.4919099e-009,59.2659 5.3006981e-009,59.2708 -1.9712759e-008,59.2757 7.3557381e-008,59.2806 -2.7454308e-007,59.2855 1.0247129e-006,59.2903 -3.8246749e-006,59.2952 1.4275353e-005,59.3001 -5.3281834e-005,59.3050 1.5623766,59.3099 1.9375343,59.3148 1.0313641,59.3197 0.093772009,59.3246 -7.4301547e-006,59.3295 8.5940273e-006,59.3343 -2.6947968e-005,59.3392 0.18743855,59.3441 0.2812677,59.3490 0.093806811,59.3539 1.0108991e-005,59.3588 -2.7089741e-006,59.3637 7.2594236e-007,59.3686 -1.9453574e-007,59.3735 5.2131064e-008,59.3784 -1.396992e-008,59.3833 3.7436143e-009,59.3882 -1.003202e-009,59.3930 2.6883484e-010,59.3979 -7.2041484e-011,59.4028 1.9305387e-011,59.4077 -5.1731575e-012,59.4126 1.3854007e-012,59.4175 -3.6794865e-013,59.4224 8.6259938e-014,59.4273 2.2949145e-014,59.4322 -1.7808376e-013,59.4371 6.8945462e-013,59.4420 -2.579982e-012,59.4469 9.6313929e-012,59.4518 -3.5949028e-011,59.4567 1.3417754e-010,59.4616 -5.0080906e-010,59.4665 1.8692374e-009,59.4714 -6.976808e-009,59.4763 2.6040482e-008,59.4812 -9.7194416e-008,59.4860 3.6277183e-007,59.4909 -1.3540223e-006,59.4958 5.0538001e-006,59.5007 0.093730249,59.5056 0.34372649,59.5105 0.34376717,59.5154 0.18751913,59.5203 3.7839141e-006,59.5252 -1.0140014e-006,59.5301 2.7173132e-007,59.5350 -7.2826815e-008,59.5399 1.9549987e-008,59.5448 -5.3661866e-009,59.5497 1.912942e-009,59.5546 -2.2852635e-009,59.5595 7.228667e-009,59.5644 -2.6631898e-008,59.5693 9.9308487e-008,59.5742 0.031249478,59.5791 0.5,59.5840 5.0974506e-007,59.5889 -1.3661679e-007,59.5938 3.667428e-008,59.5987 -1.0067011e-008,59.6036 3.5904133e-009,59.6085 -4.2940509e-009,59.6134 1.3586819e-008,59.6183 -5.0057931e-008,59.6232 1.866627e-007,59.6281 -6.9665941e-007,59.6330 2.6002228e-006,59.6379 -9.7051598e-006,59.6428 0.093718626,59.6477 0.28124961,59.6527 0.40628093,59.6576 0.34376007,59.6625 0.093747824,59.6674 7.0324961e-007,59.6723 -1.8845458e-007,59.6772 5.0501445e-008,59.6821 -1.3533182e-008,59.6870 3.6264682e-009,59.6919 -9.7140052e-010,59.6968 2.5878699e-010,59.7017 -6.3654131e-011,59.7066 -4.1975251e-012,59.7115 8.0459042e-011,59.7164 -3.1767086e-010,59.7213 1.1903384e-009,59.7262 -4.4441064e-009,59.7311 1.6587668e-008,59.7360 -6.1912488e-008,59.7409 2.310843e-007,59.7459 -8.6250697e-007,59.7508 3.2192506e-006,59.7557 0.093705565,59.7606 0.31248289,59.7655 0.18754904,59.7704 1.2660663e-005,59.7753 -3.4111149e-006,59.7802 9.8259875e-007,59.7851 -5.1898377e-007,59.7900 0.18749975,59.7949 0.18750018,59.7999 0.093750276,59.8048 8.8419341e-008,59.8097 -2.3695964e-008,59.8146 6.356168e-009,59.8195 -1.7264246e-009,59.8244 5.4893878e-010,59.8293 -4.691999e-010,59.8342 1.3279405e-009,59.8391 -4.8430118e-009,59.8440 1.8045823e-008,59.8490 -6.734669e-008,59.8539 2.5136492e-007,59.8588 -9.3820233e-007,59.8637 3.5017779e-006,59.8686 -1.3070155e-005,59.8735 0.093703888,59.8784 0.18750785,59.8833 0.09376467,59.8883 0.18743455,59.8932 0.34374633,59.8981 0.18758008,59.9030 2.9134011e-005,59.9079 -7.8072344e-006,59.9128 2.092157e-006,59.9177 -5.6064937e-007,59.9227 1.5024096e-007,59.9276 -4.0261078e-008,59.9325 1.0789027e-008,59.9374 -2.8912031e-009,59.9423 7.7475554e-010,59.9472 -2.0754394e-010,59.9521 5.534637e-011,59.9571 -1.3821632e-011,59.9620 -6.552983e-014,59.9669 1.4086612e-011,59.9718 -5.6286684e-011,59.9767 2.1108031e-010,59.9816 -7.8810958e-010,59.9866 2.941638e-009,59.9915 -1.0979488e-008,59.9964 4.0980215e-008,60.0013 -1.5295591e-007,60.0062 5.7089784e-007,60.0111 -2.1308379e-006,60.0161 7.9532119e-006,60.0210 -2.968483e-005,60.0259 0.18742289,60.0308 0.31252512,60.0357 0.093820386,60.0407 6.3552989e-006,60.0456 -1.7030708e-006,60.0505 4.5638325e-007,60.0554 -1.2230007e-007,60.0603 3.2773563e-008,60.0653 -8.7825498e-009,60.0702 2.3535185e-009,60.0751 -6.30688e-010,60.0800 1.6900965e-010,60.0849 -4.529066e-011,60.0899 1.2136923e-011,60.0948 -3.2527117e-012,60.0997 8.7276941e-013,60.1046 -2.3805659e-013,60.1096 7.9375918e-014,60.1145 -7.9430752e-014,60.1194 2.3836337e-013,60.1243 -8.7410412e-013,60.1292 3.2583623e-012,60.1342 -1.2160501e-011,60.1391 4.5387954e-011,60.1440 -1.6940742e-010,60.1489 6.3230182e-010,60.1539 -2.3600242e-009,60.1588 8.808632e-009,60.1637 -3.2877633e-008,60.1686 1.2271356e-007,60.1736 -4.5802008e-007,60.1785 1.7095293e-006,60.1834 -6.3807033e-006,60.1883 0.093741275,60.1933 0.093758717,60.1982 6.3894477e-006,60.2031 -1.7124436e-006,60.2080 4.5972084e-007,60.2130 -1.2627714e-007,60.2179 4.5345363e-008,60.2228 -5.5097015e-008,60.2277 1.7505597e-007,60.2327 -6.4518724e-007,60.2376 2.4059214e-006,60.2425 -8.9793521e-006,60.2475 0.093688317,60.2524 0.34365714,60.2573 0.5312714,60.2622 0.53131753,60.2672 0.56252086,60.2721 0.31253958,60.2770 1.5616086e-005,60.2820 -4.1847161e-006,60.2869 1.1212987e-006,60.2918 -3.0008061e-007,60.2967 7.8917068e-008,60.3017 -1.5558573e-008,60.3066 -1.6692558e-008,60.3115 8.2338822e-008,60.3165 -3.12693e-007,60.3214 1.1685443e-006,60.3263 -4.3618979e-006,60.3313 0.031244038,60.3362 0.03125596,60.3411 4.3690457e-006,60.3461 -1.1801843e-006,60.3510 3.512807e-007,60.3559 -2.248407e-007,60.3609 5.4810209e-007,60.3658 -1.9677461e-006,60.3707 0.18747383,60.3757 0.3125087,60.3806 0.093773849,60.3855 -6.1507276e-006,60.3905 1.6482511e-006,60.3954 -4.4169272e-007,60.4003 1.183633e-007,60.4053 -3.1718596e-008,60.4102 8.4998408e-009,60.4151 -2.2777582e-009,60.4201 6.103853e-010,60.4250 -1.6356685e-010,60.4299 4.3824173e-011,60.4349 -1.1714325e-011,60.4398 3.0289545e-012,60.4447 -4.0033707e-013,60.4497 -1.4280614e-012,60.4546 6.1132488e-012,60.4595 -2.3027139e-011,60.4645 8.6003475e-011,60.4694 -3.2101721e-010,60.4744 1.1981787e-009,60.4793 -4.4721218e-009,60.4842 1.6691891e-008,60.4892 -6.2301353e-008,60.4941 2.3253554e-007,60.4990 -8.6792301e-007,60.5040 3.2394637e-006,60.5089 0.093705282,60.5139 0.31248277,60.5188 0.18754934,60.5237 1.2734999e-005,60.5287 -3.4126965e-006,60.5336 9.1458236e-007,60.5386 -2.4530917e-007,60.5435 6.6567857e-008,60.5484 -2.0939325e-008,60.5534 1.7184396e-008,60.5583 -4.7801006e-008,60.5633 1.7403563e-007,60.5682 -6.4840282e-007,60.5731 2.4198048e-006,60.5781 -9.0316717e-006,60.5830 0.031251833,60.5880 1.6747887e-006,60.5929 0.78123832,60.5979 0.75001001,60.6028 6.7194665e-006,60.6077 -1.800659e-006,60.6127 4.825344e-007,60.6176 -1.2930789e-007,60.6226 3.4651485e-008,60.6275 -9.2857828e-009,60.6325 2.4883726e-009,60.6374 -6.6682537e-010,60.6423 1.7869355e-010,60.6473 -4.7885695e-011,60.6522 1.2832304e-011,60.6572 -3.4389796e-012,60.6621 9.2239866e-013,60.6671 -2.502904e-013,60.6720 7.8676764e-014,60.6770 -6.4397706e-014,60.6819 1.7892426e-013,60.6868 -6.5135928e-013,60.6918 2.4267415e-012,60.6967 -9.0564648e-012,60.7017 3.3802315e-011,60.7066 -1.2616475e-010,60.7116 4.7090121e-010,60.7165 -1.7576062e-009,60.7215 6.5601444e-009,60.7264 -2.4485287e-008,60.7314 9.1389659e-008,60.7363 -3.4110559e-007,60.7413 1.2731532e-006,60.7462 -4.7519566e-006,60.7512 0.093700111,60.7561 0.34370655,60.7611 0.34379351,60.7660 0.093799502,60.7710 6.3400375e-006,60.7759 0.093710117,60.7809 0.34370965,60.7858 0.31254065,60.7908 0.093788572,60.7957 -1.5683567e-006,60.8007 4.2028296e-007,60.8056 -1.1262589e-007,60.8106 3.0180939e-008,60.8155 -8.0871869e-009,60.8205 2.1649502e-009,60.8254 -5.718494e-010,60.8304 1.2223947e-010,60.8353 8.2958335e-011,60.8403 -4.5413148e-010,60.8452 1.7337359e-009,60.8502 -6.4814252e-009,60.8551 2.4194248e-008,60.8601 -9.030412e-008,60.8650 3.3705408e-007,60.8700 -1.2580311e-006,60.8749 4.6955129e-006,60.8799 0.093637116,60.8848 0.49993938,60.8898 0.3438513,60.8948 0.093817621,60.8997 -2.2439754e-005,60.9047 0.1874253,60.9096 0.31250095,60.9146 0.18757074,60.9195 3.6304114e-005,60.9245 -2.3529974e-005,60.9294 0.12496841,60.9344 0.2187434,60.9393 0.15628561,60.9443 0.062498145,60.9493 0.40620399,60.9542 0.53123337,60.9592 0.28130108,60.9641 3.7479007e-005,60.9691 -9.5752248e-006,60.9740 8.1817041e-007,60.9790 6.3041593e-006,60.9840 0.031192642,60.9889 0.34363782,60.9939 0.50006247,60.9988 0.093853787,61.0038 -2.6338214e-006,61.0088 6.0811334e-007,61.0137 2.0166077e-007,61.0187 -1.4149623e-006,61.0236 5.4587226e-006,61.0286 -2.042186e-005,61.0336 0.18738645,61.0385 0.49996912,61.0435 0.43757796,61.0484 0.31250203,61.0534 0.34366193,61.0584 0.56249923,61.0633 0.31262308,61.0683 0.031300202,61.0732 -4.8675074e-006,61.0782 1.2925467e-006,61.0832 -3.0221355e-007,61.0881 -8.3832212e-008,61.0931 0.093749732,61.0981 0.093750253,61.1030 1.7580068e-007,61.1080 -4.7110451e-008,61.1129 1.2624478e-008,61.1179 -3.383066e-009,61.1229 9.065827e-010,61.1278 -2.4294844e-010,61.1328 6.5125086e-011,61.1378 -1.7528997e-011,61.1427 4.9847799e-012,61.1477 -2.4085853e-012,61.1527 4.6495338e-012,61.1576 -1.6190948e-011,61.1626 6.0119888e-011,61.1675 -2.2430975e-010,61.1725 8.3719798e-010,61.1775 -3.1247767e-009,61.1824 1.1663007e-008,61.1874 -4.3531355e-008,61.1924 1.6247773e-007,61.1973 -6.0643669e-007,61.2023 2.2634824e-006,61.2073 -8.448289e-006,61.2122 0.031249991,61.2172 8.4598596e-006,61.2222 -2.2670424e-006,61.2271 6.0751387e-007,61.2321 -1.6279938e-007,61.2371 4.3626404e-008,61.2421 -1.1690901e-008,61.2470 3.1330796e-009,61.2520 -8.4031809e-010,61.2570 2.2789774e-010,61.2619 -7.1194765e-011,61.2669 5.6863941e-011,61.2719 -1.5626965e-010,61.2768 5.6826643e-010,61.2818 -2.116995e-009,61.2868 7.9004581e-009,61.2917 -2.9487612e-008,61.2967 1.1006035e-007,61.3017 -4.1079247e-007,61.3067 1.5332539e-006,61.3116 0.031221326,61.3166 0.21869379,61.3216 0.28129372,61.3265 5.0669645e-005,61.3315 -1.357825e-005,61.3365 3.6385934e-006,61.3415 -9.7484428e-007,61.3464 2.6044094e-007,61.3514 -6.6827326e-008,61.3564 6.8426287e-009,61.3614 3.9467587e-008,61.3663 -1.6473038e-007,61.3713 6.1951272e-007,61.3763 -2.3135381e-006,61.3812 8.635453e-006,61.3862 -3.2231306e-005,61.3912 0.18742794,61.3962 0.3125,61.4011 0.18757208,61.4061 3.2202039e-005,61.4111 -8.3716823e-006,61.4161 1.2815628e-006,61.4210 3.2466089e-006,61.4260 -1.4269575e-005,61.4310 0.49995416,61.4360 0.78125006,61.4410 0.5000456,61.4459 0.093764447,61.4509 -3.7121667e-006,61.4559 9.9477279e-007,61.4609 -2.665756e-007,61.4658 7.1435963e-008,61.4708 -1.9143146e-008,61.4758 5.1299054e-009,61.4808 -1.374676e-009,61.4858 3.6831624e-010,61.4907 -9.8459713e-011,61.4957 2.5487839e-011,61.5007 -3.4820187e-012,61.5057 -1.1563515e-011,61.5106 4.9741475e-011,61.5156 -1.8742018e-010,61.5206 7.0000511e-010,61.5256 -2.6128457e-009,61.5306 9.7522941e-009,61.5355 -3.6399751e-008,61.5405 1.3585949e-007,61.5455 -5.0708582e-007,61.5505 1.8926617e-006,61.5555 -7.0642241e-006,61.5605 0.093680643,61.5654 0.34368399,61.5704 0.34382844,61.5754 0.031320643,61.5804 -1.0359547e-005,61.5854 2.7761141e-006,61.5903 -7.4393449e-007,61.5953 1.993629e-007,61.6003 -5.3447142e-008,61.6053 1.440695e-008,61.6103 -4.1756723e-009,61.6153 2.2945139e-009,61.6202 -5.0024673e-009,61.6252 1.7716919e-008,61.6302 -6.5871347e-008,61.6352 2.4579157e-007,61.6402 -9.1738121e-007,61.6452 3.4240543e-006,61.6501 0.59370381,61.6551 0.84360987,61.6601 0.71876156,61.6651 0.3126272,61.6701 0.093762457,61.6751 0.093765482,61.6801 2.1589545e-005,61.6850 -5.7916809e-006,61.6900 1.5751557e-006,61.6950 -5.0840799e-007,61.7000 4.5836271e-007,61.7050 -1.3251254e-006,61.7100 4.8425832e-006,61.7150 0.49997994,61.7200 1.3124735,61.7249 1.1562771,61.7299 1.9879686e-005,61.7349 -5.3272838e-006,61.7399 1.4275856e-006,61.7449 -3.8255908e-007,61.7499 1.0251676e-007,61.7549 -2.7472062e-008,61.7599 7.3618605e-009,61.7649 -1.9728044e-009,61.7698 5.2866467e-010,61.7748 -1.4166933e-010,61.7798 3.7963018e-011,61.7848 -1.016945e-011,61.7898 2.7112223e-012,61.7948 -6.744787e-013,61.7998 -1.3582763e-014,61.8048 7.2895157e-013,61.8098 -2.9025155e-012,61.8148 1.0882136e-011,61.8198 -4.062984e-011,61.8247 1.5165143e-010,61.8297 -5.6602895e-010,61.8347 2.1126625e-009,61.8397 -7.8853608e-009,61.8447 2.9431535e-008,61.8497 -1.0985109e-007,61.8547 4.1001121e-007,61.8597 -1.5303374e-006,61.8647 5.7118727e-006,61.8697 -2.1319152e-005,61.8747 0.31248045,61.8797 0.34374997,61.8847 0.31251958,61.8897 2.1228219e-005,61.8947 -5.2697533e-006,61.8997 -1.5136017e-007,61.9046 0.031223822,61.9096 0.093758687,61.9146 2.3459643e-005,61.9196 -6.2866307e-006,61.9246 1.6846823e-006,61.9296 -4.5151003e-007,61.9346 1.2119985e-007,61.9396 -3.3247172e-008,61.9446 1.1777777e-008,61.9496 -1.3861975e-008,61.9546 4.3673342e-008,61.9596 -1.6084621e-007,61.9646 5.9976765e-007,61.9696 -2.2384343e-006,61.9746 8.3547511e-006,61.9796 -3.1183488e-005,61.9846 0.24990845,61.9896 0.53116357,61.9946 0.62504858,61.9996 0.25014049,62.0046 0.09373536,62.0096 1.1874093,62.0146 2.0312641,62.0196 1.5625778,62.0246 3.8557617e-005,62.0296 0.09371718,62.0346 0.31249341,62.0396 0.18752593,62.0446 2.1570074e-006,62.0496 -5.7802623e-007,62.0546 1.5489701e-007,62.0596 -4.1507722e-008,62.0646 1.1119364e-008,62.0696 -2.9658545e-009,62.0746 7.4300688e-010,62.0796 -5.8737928e-012,62.0846 -7.1965889e-010,62.0896 2.8848006e-009,62.0946 -1.0820561e-008,62.0996 4.0401222e-008,62.1046 -1.5079847e-007,62.1096 5.6284523e-007,62.1146 -2.1007791e-006,62.1196 0.093757384,62.1246 0.093722105,62.1296 0.18744099,62.1346 0.31249997,62.1397 0.1875591,62.1447 2.8046657e-005,62.1497 -7.5158359e-006,62.1547 2.0140651e-006,62.1597 -5.3972144e-007,62.1647 1.4463251e-007,62.1697 -3.8758071e-008,62.1747 1.038624e-008,62.1797 -2.7832652e-009,62.1847 7.4584872e-010,62.1897 -1.9986972e-010,62.1947 5.356033e-011,62.1997 -1.4352891e-011,62.2047 3.8462328e-012,62.2097 -1.030699e-012,62.2147 2.7620278e-013,62.2198 -7.4015765e-014,62.2248 1.9834459e-014,62.2298 -5.3151559e-015,62.2348 1.4243083e-015,62.2398 -3.8158083e-016,62.2448 1.0188184e-016,62.2498 -2.5910744e-017,62.2548 1.7510448e-018,62.2598 1.8911078e-017,62.2648 -7.740332e-017,62.2698 2.9072955e-016,62.2749 -1.0856164e-015,62.2799 4.0521146e-015,62.2849 -1.5124254e-014,62.2899 5.6450179e-014,62.2949 -2.1069613e-013,62.2999 7.8640778e-013,62.3049 -2.9352092e-012,62.3099 1.0955452e-011,62.3149 -4.0890416e-011,62.3200 1.5262047e-010,62.3250 -5.6964466e-010,62.3300 2.1261566e-009,62.3350 -7.9357232e-009,62.3400 2.96195e-008,62.3450 -1.1055261e-007,62.3500 4.1262942e-007,62.3550 -1.5401089e-006,62.3601 5.748343e-006,62.3651 -2.1455264e-005,62.3701 0.18744415,62.3751 0.31251821,62.3801 0.18755068,62.3851 0.31250459,62.3901 0.093749046,62.3952 2.9549892e-007,62.4002 -7.9179969e-008,62.4052 2.1193268e-008,62.4102 -5.5856928e-009,62.4152 1.1474897e-009,62.4202 9.9639585e-010,62.4253 -5.1337041e-009,62.4303 1.9540286e-008,62.4353 -7.3034265e-008,62.4403 2.7262223e-007,62.4453 -1.0175495e-006,62.4503 3.7979296e-006,62.4554 -1.4175492e-005,62.4604 0.18745455,62.4654 0.3125,62.4704 0.18754546,62.4754 1.419508e-005,62.4804 -3.8039416e-006,62.4855 1.0193654e-006,62.4905 -2.731656e-007,62.4955 7.3201903e-008,62.5005 -1.9616467e-008,62.5055 5.2571396e-009,62.5106 -1.4102639e-009,62.5156 3.8342565e-010,62.5206 -1.2330946e-010,62.5256 1.097847e-010,62.5306 -3.1584868e-010,62.5357 1.1537152e-009,62.5407 -4.2994097e-009,62.5457 1.6045432e-008,62.5507 0.093749791,62.5557 0.34374976,62.5608 0.34375024,62.5658 0.093750209,62.5708 -1.6055219e-008,62.5758 4.3024113e-009,62.5809 -1.1529444e-009,62.5859 3.0896169e-010,62.5909 -8.2794271e-011,62.5959 2.2186869e-011,62.6009 -5.9455574e-012,62.6060 1.5932673e-012,62.6110 -4.2695727e-013,62.6160 1.1441468e-013,62.6210 -3.0661468e-014,62.6261 8.2205462e-015,62.6311 -2.2178747e-015,62.6361 6.5019038e-016,62.6411 -3.8270042e-016,62.6462 8.806348e-016,62.6512 -3.1401152e-015,62.6562 1.1680911e-014,62.6612 -4.3587584e-014,62.6663 1.6268459e-013,62.6713 -6.0720732e-013,62.6763 2.2663555e-012,62.6813 -8.4590026e-012,62.6864 3.1572595e-011,62.6914 -1.1784235e-010,62.6964 4.3983772e-010,62.7015 -1.6416613e-009,62.7065 6.1273786e-009,62.7115 -2.286998e-008,62.7165 8.5360483e-008,62.7216 -3.1860162e-007,62.7266 1.1891567e-006,62.7316 -4.4384387e-006,62.7367 1.6566139e-005,62.7417 -6.1831866e-005,62.7467 0.31242245,62.7517 0.34378168,62.7568 0.18756899,62.7618 3.2491487e-005,62.7668 -8.7069393e-006,62.7719 2.3332514e-006,62.7769 -6.252555e-007,62.7819 1.6755351e-007,62.7870 -4.4900329e-008,62.7920 1.2032213e-008,62.7970 -3.224345e-009,62.8020 8.6404728e-010,62.8071 -2.3154396e-010,62.8121 6.2048242e-011,62.8171 -1.6627442e-011,62.8222 4.4557565e-012,62.8272 -1.1940361e-012,62.8322 3.1997308e-013,62.8373 -8.5745071e-014,62.8423 2.2977478e-014,62.8473 -6.1568521e-015,62.8524 1.6477941e-015,62.8574 -4.3375025e-016,62.8624 8.7050542e-017,62.8675 8.5600097e-017,62.8725 -4.2950269e-016,62.8775 1.6325656e-015,62.8826 -6.1013278e-015,62.8876 2.2774863e-014,62.8926 -8.5006024e-014,62.8977 3.1727873e-013,62.9027 -1.184219e-012,62.9077 4.4200073e-012,62.9128 -1.6497345e-011,62.9178 6.1575099e-011,62.9229 -2.298244e-010,62.9279 8.5780216e-010,62.9329 -3.201682e-009,62.9380 1.1950035e-008,62.9430 -4.4602604e-008,62.9480 1.6647584e-007,62.9531 -6.2135854e-007,62.9581 2.3191737e-006,62.9632 -8.6561395e-006,62.9682 0.03124998,62.9732 8.7092294e-006,62.9783 -2.4664027e-006,62.9833 1.1556266e-006,62.9883 -2.1560722e-006,62.9934 7.4692944e-006,62.9984 -2.7723667e-005,63.0035 0.18746439,63.0085 0.18753105,63.0135 0.031277291,63.0186 -1.0963015e-006,63.0236 2.9378251e-007,63.0287 -7.8726444e-008,63.0337 2.1095957e-008,63.0387 -5.650072e-009,63.0438 1.50237e-009,63.0488 -3.5887868e-010,63.0539 -6.701216e-011,63.0589 6.270271e-010,63.0640 -2.4413289e-009,63.0690 9.1391463e-009,63.0740 -3.4118447e-008,63.0791 0.09374997,63.0841 0.093749993,63.0892 2.3278905e-007,63.0942 -7.6413897e-007,63.0993 2.8240263e-006,63.1043 -1.0532942e-005,63.1093 0.09369339,63.1144 0.3124181,63.1194 0.59371305,63.1245 0.59377861,63.1295 0.43758169,63.1346 0.093817286,63.1396 7.4043128e-006,63.1446 7.8501353e-007,63.1497 -1.0546157e-005,63.1547 0.093693934,63.1598 0.31241047,63.1648 0.49999297,63.1699 0.3126176,63.1749 5.5456119e-005,63.1800 -1.4860904e-005,63.1850 3.9823649e-006,63.1901 -1.0671782e-006,63.1951 2.8597807e-007,63.2002 -7.6635267e-008,63.2052 2.0536408e-008,63.2103 -5.503265e-009,63.2153 1.4747427e-009,63.2203 -3.9519557e-010,63.2254 1.0590293e-010,63.2304 -2.8379438e-011,63.2355 7.6050052e-012,63.2405 -2.037959e-012,63.2456 5.4612342e-013,63.2506 -1.4634588e-013,63.2557 3.9209416e-014,63.2607 -1.0478201e-014,63.2658 2.6997388e-015,63.2708 -3.1974049e-016,63.2759 -1.4211887e-015,63.2809 6.0051261e-015,63.2860 -2.2601429e-014,63.2910 8.4408426e-014,63.2961 -3.1506148e-013,63.3011 1.1759464e-012,63.3062 -4.3891306e-012,63.3112 1.6382094e-011,63.3163 -6.1144909e-011,63.3214 2.2821871e-010,63.3264 -8.5180868e-010,63.3315 3.1793108e-009,63.3365 -1.1866534e-008,63.3416 4.4290928e-008,63.3466 -1.6531247e-007,63.3517 6.1701616e-007,63.3567 -2.3029654e-006,63.3618 8.5956408e-006,63.3668 -3.2082571e-005,63.3719 1.5624175,63.3769 2.1875269,63.3820 1.0938253,63.3870 7.3093315e-006,63.3921 -1.9587239e-006,63.3972 5.2489077e-007,63.4022 -1.4065809e-007,63.4073 3.7692967e-008,63.4123 -1.010075e-008,63.4174 2.7065385e-009,63.4224 -7.2446854e-010,63.4275 1.9108519e-010,63.4326 -3.9803869e-011,63.4376 -3.1891999e-011,63.4427 1.6739252e-010,63.4477 -6.3773847e-010,63.4528 2.3837825e-009,63.4578 -8.8982146e-009,63.4629 3.3212146e-008,63.4680 -1.2396185e-007,63.4730 4.6267809e-007,63.4781 -1.72691e-006,63.4831 0.031223813,63.4882 0.093758732,63.4932 2.3854263e-005,63.4983 -6.3482157e-006,63.5034 1.5363778e-006,63.5084 2.0335762e-007,63.5135 -2.3501955e-006,63.5185 0.031226899,63.5236 0.18749721,63.5287 0.37499908,63.5337 0.56250232,63.5388 0.31252417,63.5438 2.9025184e-006,63.5489 -7.7780442e-007,63.5540 2.0843285e-007,63.5590 -5.585499e-008,63.5641 1.4967789e-008,63.5692 -4.0110071e-009,63.5742 1.0748532e-009,63.5793 -2.8803471e-010,63.5843 7.7186396e-011,63.5894 -2.068409e-011,63.5945 5.542837e-012,63.5995 -1.4853466e-012,63.6046 3.9803704e-013,63.6097 -1.0666431e-013,63.6147 2.8583306e-014,63.6198 -7.6590786e-015,63.6248 2.050362e-015,63.6299 -5.4165999e-016,63.6350 1.1608534e-016,63.6400 7.7380245e-017,63.6451 -4.2566023e-016,63.6502 1.6254148e-015,63.6552 -6.0765614e-015,63.6603 2.2682927e-014,63.6654 -8.4662969e-014,63.6704 3.1599812e-013,63.6755 -1.1794386e-012,63.6806 4.4021627e-012,63.6856 -1.643073e-011,63.6907 6.1326423e-011,63.6958 -2.288961e-010,63.7008 8.5433688e-010,63.7059 -3.1887459e-009,63.7110 1.1901745e-008,63.7160 -4.442234e-008,63.7211 1.6580293e-007,63.7262 -6.1884651e-007,63.7312 2.3097964e-006,63.7363 -8.6211348e-006,63.7414 0.031249991,63.7465 8.6331138e-006,63.7515 -2.3134703e-006,63.7566 6.1997036e-007,63.7617 -1.6619759e-007,63.7667 4.4762764e-008,63.7718 -1.2838197e-008,63.7769 6.5862298e-009,63.7819 -1.3506788e-008,63.7870 4.7444978e-008,63.7921 -1.7628932e-007,63.7972 6.57773e-007,63.8022 -2.4550293e-006,63.8073 9.1631891e-006,63.8124 -3.4200886e-005,63.8174 0.18746179,63.8225 0.18752109,63.8276 0.093782559,63.8327 1.4584842e-005,63.8377 -3.6751494e-006,63.8428 1.1431947e-007,63.8479 3.2185574e-006,63.8529 -1.298985e-005,63.8580 0.18744931,63.8631 0.31251764,63.8682 0.093795978,63.8732 -3.3338633e-006,63.8783 8.9339511e-007,63.8834 -2.3940834e-007,63.8885 6.4155635e-008,63.8935 -1.7192161e-008,63.8986 4.6070832e-009,63.9037 -1.234587e-009,63.9088 3.3083944e-010,63.9138 -8.8656978e-011,63.9189 2.3757919e-011,63.9240 -6.3665236e-012,63.9291 1.7059842e-012,63.9341 -4.5682544e-013,63.9392 1.2116009e-013,63.9443 -2.7772315e-014,63.9494 -1.008389e-014,63.9545 6.8117387e-014,63.9595 -2.6241073e-013,63.9646 9.8161616e-013,63.9697 -3.6643921e-012,63.9748 1.3677212e-011,63.9798 -5.1049161e-011,63.9849 1.9053699e-010,63.9900 -7.1116435e-010,63.9951 2.6543652e-009,64.0002 -9.9072093e-009,64.0052 3.6977873e-008,64.0103 -1.38017e-007,64.0154 5.1513769e-007,64.0205 -1.9227105e-006,64.0256 7.1763657e-006,64.0306 0.1249405,64.0357 0.53113586,64.0408 0.59374797,64.0459 0.34387344,64.0510 5.9060887e-005,64.0560 -1.5844735e-005,64.0611 4.3126342e-006,64.0662 -1.404368e-006,64.0713 1.3045388e-006,64.0764 -3.8140265e-006,64.0815 1.3952822e-005,64.0865 -5.200204e-005,64.0916 0.31236568,64.0967 0.56249821,64.1018 0.34385836,64.1069 0.093810752,64.1120 1.0190738e-005,64.1170 -2.731266e-006,64.1221 7.3339214e-007,64.1272 -2.0205134e-007,64.1323 7.4747888e-008,64.1374 -9.6929654e-008,64.1425 0.031250004,64.1475 8.185355e-008,64.1526 -2.1934838e-008,64.1577 5.8785377e-009,64.1628 -1.5772458e-009,64.1679 4.2991313e-010,64.1730 -1.4226569e-010,64.1781 1.3911949e-010,64.1831 -4.1423956e-010,64.1882 1.5179756e-009,64.1933 -5.6581815e-009,64.1984 2.1116692e-008,64.2035 -7.8815845e-008,64.2086 2.9417376e-007,64.2137 -1.0979802e-006,64.2188 4.098124e-006,64.2238 -1.529592e-005,64.2289 0.18741639,64.2340 0.49997488,64.2391 0.31259036,64.2442 3.8622617e-005,64.2493 -1.0354007e-005,64.2544 2.7898652e-006,64.2595 -8.0450769e-007,64.2646 4.2793118e-007,64.2696 -9.0722727e-007,64.2747 3.2012524e-006,64.2798 0.49998608,64.2849 1.3124484,64.2900 1.6875181,64.2951 0.87504697,64.3002 0.34374711,64.3053 1.0669401e-006,64.3104 -2.8592976e-007,64.3155 7.6680585e-008,64.3206 -2.0766469e-008,64.3256 6.3783201e-009,64.3307 -4.7452064e-009,64.3358 1.2603127e-008,64.3409 -4.5671353e-008,64.3460 1.7009786e-007,64.3511 -6.3477859e-007,64.3562 2.3692339e-006,64.3613 -8.8429697e-006,64.3664 0.18743315,64.3715 0.49994522,64.3766 0.50005478,64.3817 0.18756688,64.3868 8.8977386e-006,64.3919 -2.5328977e-006,64.3970 1.2330972e-006,64.4021 -2.3994778e-006,64.4071 8.3655204e-006,64.4122 0.03118589,64.4173 0.31241885,64.4224 0.34380934,64.4275 0.093824126,64.4326 6.6762323e-006,64.4377 -1.7890595e-006,64.4428 4.7939676e-007,64.4479 -1.2836321e-007,64.4530 3.4011947e-008,64.4581 -7.6726492e-009,64.4632 -3.3250485e-009,64.4683 2.0975676e-008,64.4734 -8.0585295e-008,64.4785 3.0139324e-007,64.4836 -1.1250909e-006,64.4887 4.1993562e-006,64.4938 -1.5673771e-005,64.4989 0.18741734,64.5040 0.49997017,64.5091 0.34383431,64.5142 0.031295113,64.5193 -5.9476924e-006,64.5244 2.2287034e-006,64.5295 -2.9668258e-006,64.5346 0.031236485,64.5397 0.093737558,64.5448 0.093766958,64.5499 1.4081342e-005,64.5550 -3.7735426e-006,64.5601 1.0115374e-006,64.5652 -2.7226048e-007,64.5703 7.7412224e-008,64.5754 -3.7365162e-008,64.5805 7.2047882e-008,64.5856 -2.5084813e-007,64.5907 0.09375,64.5958 2.4879219e-007,64.6009 -6.4696991e-008,64.6060 9.9728394e-009,64.6111 2.4814645e-008,64.6162 -1.0924321e-007,64.6213 4.1219644e-007,64.6264 -1.5396837e-006,64.6315 5.7470661e-006,64.6366 -2.1450547e-005,64.6417 0.18738404,64.6469 0.49996328,64.6520 0.34384951,64.6571 0.093812563,64.6622 9.5406504e-006,64.6673 -2.5564545e-006,64.6724 6.8429711e-007,64.6775 -1.8049901e-007,64.6826 3.7635044e-008,64.6877 2.9979613e-008,64.6928 -1.5757277e-007,64.6979 6.003678e-007,64.7030 -2.2441045e-006,64.7081 8.3768173e-006,64.7132 0.031185964,64.7183 0.31242123,64.7234 0.31258512,64.7286 6.4787047e-005,64.7337 0.09373235,64.7388 0.50000376,64.7439 0.56250054,64.7490 0.18749556,64.7541 1.9334466e-005,64.7592 0.031144422,64.7643 0.49987513,64.7694 0.56254381,64.7745 0.53136253,64.7796 0.31256473,64.7848 0.18749203,64.7899 2.5132651e-006,64.7950 -6.7347679e-007,64.8001 1.8041258e-007,64.8052 -4.8111772e-008,64.8103 1.2017862e-008,64.8154 4.5078621e-011,64.8205 -1.2200553e-008,64.8256 4.8761937e-008,64.8308 -1.8286373e-007,64.8359 0.093749747,64.8410 0.093750246,64.8461 1.8295654e-007,64.8512 -4.8991474e-008,64.8563 1.2992809e-008,64.8614 -2.9751477e-009,64.8665 -1.0936121e-009,64.8717 7.3506232e-009,64.8768 -2.8311554e-008,64.8819 1.0590519e-007,64.8870 -3.9534558e-007,64.8921 0.31249943,64.8972 0.34375045,64.9023 0.093750432,64.9075 1.6282304e-008,64.9126 -3.3514667e-008,64.9177 1.1778626e-007,64.9228 -4.3767025e-007,64.9279 1.6330441e-006,64.9330 0.1874928,64.9382 0.56249052,64.9433 0.5625096,64.9484 0.093757205,64.9535 -1.8061133e-006,64.9586 4.8367332e-007,64.9637 -1.2841437e-007,64.9689 2.9939507e-008,64.9740 8.6698542e-009,64.9791 -6.4628239e-008,64.9842 2.4986687e-007,64.9893 -9.349248e-007,64.9945 3.4901523e-006,64.9996 0.093703151,65.0047 0.312484,65.0098 0.18754427,65.0149 0.093690902,65.0200 0.34368354,65.0252 0.34381384,65.0303 0.093822092,65.0354 6.9719308e-006,65.0405 -1.8683062e-006,65.0456 5.0066046e-007,65.0508 -1.3416471e-007,65.0559 3.5952564e-008,65.0610 -9.6332879e-009,65.0661 2.5773002e-009,65.0713 -6.7503103e-010,65.0764 1.2258165e-010,65.0815 1.8478902e-010,65.0866 -8.6183466e-010,65.0917 3.2628527e-009,65.0969 -1.2190691e-008,65.1020 4.5504063e-008,65.1071 -1.698411e-007,65.1122 6.3391826e-007,65.1174 -2.366048e-006,65.1225 8.8310799e-006,65.1276 0.031183988,65.1327 0.31242591,65.1379 0.34378287,65.1430 0.1875741,65.1481 3.3183376e-005,65.1532 -8.8923316e-006,65.1583 2.3829275e-006,65.1635 -6.3856589e-007,65.1686 1.7111827e-007,65.1737 -4.5848864e-008,65.1789 1.2261548e-008,65.1840 -3.1931293e-009,65.1891 5.0981225e-010,65.1942 1.1543081e-009,65.1994 -5.1275988e-009,65.2045 1.9357879e-008,65.2096 -7.2310513e-008,65.2147 2.6990881e-007,65.2199 -1.0074166e-006,65.2250 3.760101e-006,65.2301 -1.4034268e-005,65.2352 0.093704693,65.2404 0.18749999,65.2455 0.0937953,65.2506 1.4084315e-005,65.2558 -3.8792855e-006,65.2609 1.4315847e-006,65.2660 -1.8468534e-006,65.2711 5.9562735e-006,65.2763 -2.198022e-005,65.2814 0.18738604,65.2865 0.49995625,65.2917 0.34387571,65.2968 6.2584586e-005,65.3019 -1.6771133e-005,65.3071 4.4942535e-006,65.3122 -1.20435e-006,65.3173 3.2273633e-007,65.3225 -8.6485429e-008,65.3276 2.3175961e-008,65.3327 -6.210517e-009,65.3378 1.6639922e-009,65.3430 -4.4488532e-010,65.3481 1.1539686e-010,65.3532 -1.6659998e-011,65.3584 -4.8773e-011,65.3635 2.1177443e-010,65.3686 -7.9839835e-010,65.3738 2.9820915e-009,65.3789 -1.1130983e-008,65.3840 4.1545626e-008,65.3892 -1.5506563e-007,65.3943 5.7876969e-007,65.3994 -2.1602102e-006,65.4046 8.0628051e-006,65.4097 0.031186782,65.4149 0.34363165,65.4200 0.50004178,65.4251 0.18761604,65.4303 2.2071927e-005,65.4354 -5.9449831e-006,65.4405 1.7060131e-006,65.4457 -8.7857183e-007,65.4508 1.8082844e-006,65.4559 -6.3551038e-006,65.4611 0.093675248,65.4662 0.34369516,65.4714 0.312565,65.4765 0.093806699,65.4816 0.34368351,65.4868 0.87493718,65.4919 0.78133333,65.4970 0.18756525,65.5022 0.093741566,65.5073 0.093752436,65.5125 -4.0329741e-007,65.5176 1.0645881e-007,65.5227 -2.250059e-008,65.5279 -1.6468535e-008,65.5330 8.8385612e-008,65.5382 -3.3710538e-007,65.5433 1.2601508e-006,65.5484 -4.7039262e-006,65.5536 1.7557153e-005,65.5587 -6.553065e-005,65.5639 0.31241766,65.5690 0.34378499,65.5741 0.18757296,65.5793 3.3114284e-005,65.5844 -8.8738152e-006,65.5896 2.3779717e-006,65.5947 -6.3726338e-007,65.5998 1.7086522e-007,65.6050 -4.6139505e-008,65.6101 1.3677376e-008,65.6153 -8.5663103e-009,65.6204 2.0588542e-008,65.6256 -7.3794261e-008,65.6307 2.746134e-007,65.6359 -1.0247525e-006,65.6410 3.8247449e-006,65.6461 -1.4275525e-005,65.6513 0.09370546,65.6564 0.18749706,65.6616 0.093806177,65.6667 -2.6412632e-005,65.6719 0.18745051,65.6770 0.1875274,65.6822 0.093788363,65.6873 1.6142129e-005,65.6924 -4.3257296e-006,65.6976 1.1593258e-006,65.7027 -3.1118023e-007,65.7079 8.5289749e-008,65.7130 -2.9951224e-008,65.7182 3.4510158e-008,65.7233 -1.0809708e-007,65.7285 3.9791371e-007,65.7336 -1.4836924e-006,65.7388 5.5373594e-006,65.7439 -2.0667625e-005,65.7491 0.18737736,65.7542 0.49998081,65.7594 0.28135133,65.7645 0.093795545,65.7697 1.4325001e-005,65.7748 -3.838747e-006,65.7800 1.0286899e-006,65.7851 -2.7566364e-007,65.7903 7.3871092e-008,65.7954 -1.9795637e-008,65.8006 5.3047451e-009,65.8057 -1.4215413e-009,65.8109 3.8093817e-010,65.8160 -1.0208208e-010,65.8212 2.7355486e-011,65.8263 -7.3305979e-012,65.8315 1.9644206e-012,65.8366 -5.2641821e-013,65.8418 1.4107342e-013,65.8469 -3.782759e-014,65.8521 1.0224144e-014,65.8572 -3.0655812e-015,65.8624 2.03738e-015,65.8675 -5.0841353e-015,65.8727 1.8300757e-014,65.8778 -6.8125044e-014,65.8830 2.5422251e-013,65.8881 -9.4885124e-013,65.8933 3.5415043e-012,65.8984 -1.3218365e-011,65.9036 4.9336445e-011,65.9088 -1.841441e-010,65.9139 6.8730249e-010,65.9191 -2.5652982e-009,65.9242 9.5747588e-009,65.9294 -3.5736985e-008,65.9345 1.333853e-007,65.9397 -4.9784933e-007,65.9448 1.8581811e-006,65.9500 -6.9355028e-006,65.9552 0.093677327,65.9603 0.34368676,65.9655 0.34381321,65.9706 0.093822725,65.9758 6.9445509e-006,65.9809 -1.8609676e-006,65.9861 4.9869368e-007,65.9913 -1.3363784e-007,65.9964 3.5812416e-008,66.0016 -9.5996668e-009,66.0067 2.5830105e-009,66.0119 -7.3150747e-010,66.0170 3.4279984e-010,66.0222 -6.3968292e-010,66.0274 2.2161153e-009,66.0325 -8.2255198e-009,66.0377 3.0688742e-008,66.0428 -1.1453986e-007,66.0480 4.2750943e-007,66.0532 -1.5956425e-006,66.0583 5.9556005e-006,66.0635 -2.2228778e-005,66.0686 0.18738444,66.0738 0.49995568,66.0790 0.34387743,66.0841 6.3398074e-005,66.0893 -1.6989077e-005,66.0944 4.5524935e-006,66.0996 -1.2193553e-006,66.1048 3.2451476e-007,66.1099 -7.8592308e-008,66.1151 -1.0178275e-008,66.1203 1.1932474e-007,66.1254 -4.6716531e-007,66.1306 1.7494957e-006,66.1357 -6.5314098e-006,66.1409 0.09367498,66.1461 0.31247574,66.1512 0.18757264,66.1564 0.031281404,66.1616 4.6935537e-007,66.1667 -1.2555648e-007,66.1719 3.2829792e-008,66.1771 -5.7509189e-009,66.1822 -9.8302699e-009,66.1874 4.507697e-008,66.1926 -1.7049328e-007,66.1977 6.3695393e-007,66.2029 -2.3775378e-006,66.2081 0.031225724,66.2132 0.093750007,66.2184 0.031274185,66.2236 2.7509921e-006,66.2287 -2.0144023e-006,66.2339 5.3068675e-006,66.2391 -1.9214745e-005,66.2442 0.093723796,66.2494 0.093776196,66.2546 1.9196556e-005,66.2597 -5.144203e-006,66.2649 1.3785195e-006,66.2701 -3.6940924e-007,66.2752 9.8992558e-008,66.2804 -2.6527545e-008,66.2856 7.1086497e-009,66.2907 -1.9046518e-009,66.2959 5.0931276e-010,66.3011 -1.3242643e-010,66.3063 2.0345111e-011,66.3114 5.1063861e-011,66.3166 -2.2462382e-010,66.3218 8.4751078e-010,66.3269 -3.1657064e-009,66.3321 1.1816387e-008,66.3373 -4.4103846e-008,66.3424 0.09375,66.3476 0.031250015,66.3528 8.0334658e-008,66.3580 -3.391585e-007,66.3631 1.276416e-006,66.3683 -4.7669369e-006,66.3735 1.7792943e-005,66.3787 -6.6410837e-005,66.3838 0.31241888,66.3890 0.31256169,66.3942 0.093814567,66.3993 9.2147175e-006,66.4045 -2.4693782e-006,66.4097 6.6196549e-007,66.4149 -1.7826072e-007,66.4200 5.1017722e-008,66.4252 -2.5795289e-008,66.4304 5.2163546e-008,66.4356 -1.8287423e-007,66.4407 6.7939436e-007,66.4459 -2.5349327e-006,66.4511 0.093725272,66.4563 0.18749999,66.4614 0.093774751,66.4666 2.5378843e-006,66.4718 -6.8008995e-007,66.4770 1.8224731e-007,66.4821 -4.8837798e-008,66.4873 1.3087357e-008,66.4925 -3.5072165e-009,66.4977 9.4032648e-010,66.5029 -2.537722e-010,66.5080 7.4678007e-011,66.5132 -4.4919516e-011,66.5184 1.0500301e-010,66.5236 -3.751246e-010,66.5287 1.3956213e-009,66.5339 -5.2078302e-009,66.5391 1.9437454e-008,66.5443 -7.2548552e-008,66.5495 2.7078121e-007,66.5546 -1.0106676e-006,66.5598 3.7722302e-006,66.5650 -1.4079525e-005,66.5702 0.093704551,66.5754 0.18749997,66.5805 0.093795449,66.5857 1.4099189e-005,66.5909 -3.7782329e-006,66.5961 1.012473e-006,66.6013 -2.7131773e-007,66.6065 7.2706449e-008,66.6116 -1.9483531e-008,66.6168 5.2211049e-009,66.6220 -1.3991263e-009,66.6272 3.7492853e-010,66.6324 -1.0046147e-010,66.6375 2.6883499e-011,66.6427 -7.0634193e-012,66.6479 1.3676974e-012,66.6531 1.5934774e-012,66.6583 -7.7425046e-012,66.6635 2.9379135e-011,66.6686 -1.0978395e-010,66.6738 4.0979481e-010,66.6790 -1.5295312e-009,66.6842 5.7088441e-009,66.6894 -2.1307802e-008,66.6946 7.9529435e-008,66.6998 -2.968367e-007,66.7049 0.34375,66.7101 2.9587125e-007,66.7153 -7.5973396e-008,66.7205 7.993056e-009,66.7257 4.4012793e-008,66.7309 -1.8406286e-007,66.7361 0.093749747,66.7412 0.093750253,66.7464 1.8552799e-007,66.7516 -4.9456542e-008,66.7568 1.2281549e-008,66.7620 3.352526e-010,66.7672 -1.3625047e-008,66.7724 5.4170176e-008,66.7776 -2.0307408e-007,66.7827 7.5819457e-007,66.7879 -2.8299596e-006,66.7931 1.0562595e-005,66.7983 0.03121026,66.8035 0.31244579,66.8087 0.31255421,66.8139 0.031289753,66.8191 -1.0413639e-005,66.8243 2.2141351e-006,66.8295 1.5582614e-006,66.8346 -8.4482162e-006,66.8398 0.09368404,66.8450 0.31245402,66.8502 0.28130132,66.8554 0.093808614,66.8606 1.1139089e-005,66.8658 -2.6248742e-006,66.8710 -6.4073384e-007,66.8762 5.1885686e-006,66.8814 -2.0115433e-005,66.8866 0.15620817,66.8918 0.25,66.8969 0.15629181,66.9021 2.019561e-005,66.9073 -5.4118686e-006,66.9125 1.4500454e-006,66.9177 -3.878252e-007,66.9229 1.011244e-007,66.9281 -1.6636346e-008,66.9333 -3.4592176e-008,66.9385 1.5502178e-007,66.9437 -5.8554826e-007,66.9489 0.093751557,66.9541 0.18749295,66.9593 0.65624058,66.9645 0.78125918,66.9697 0.50000727,66.9749 -1.3970293e-006,66.9801 3.7436894e-007,66.9853 -1.0032112e-007,66.9905 2.6881636e-008,66.9956 -7.1964226e-009,67.0008 1.9016082e-009,67.0060 -4.0935089e-010,67.0112 -2.6441305e-010,67.0164 1.4671845e-009,67.0216 -5.6048433e-009,67.0268 2.0954085e-008,67.0320 -7.8218555e-008,67.0372 2.9194638e-007,67.0424 -1.0896649e-006,67.0476 0.093753435,67.0528 0.093736716,67.0580 0.093710966,67.0632 0.18749996,67.0684 0.09378916,67.0736 1.3463923e-005,67.0788 -3.6079969e-006,67.0840 9.6685346e-007,67.0892 -2.5909279e-007,67.0944 6.9430428e-008,67.0996 -1.8605631e-008,67.1048 4.9858477e-009,67.1100 -1.3360835e-009,67.1152 3.5803707e-010,67.1204 -9.5944627e-011,67.1256 2.5709206e-011,67.1308 -6.8835571e-012,67.1360 1.8227071e-012,67.1412 -4.0664317e-013,67.1464 -1.9633023e-013,67.1516 1.1921191e-012,67.1568 -4.5725702e-012,67.1621 1.7099704e-011,67.1673 -6.3831988e-011,67.1725 2.3824967e-010,67.1777 -8.8924673e-010,67.1829 3.3190355e-009,67.1881 -1.238801e-008,67.1933 4.6237158e-008,67.1985 -1.7257615e-007,67.2037 6.4412535e-007,67.2089 -2.4041415e-006,67.2141 8.9732475e-006,67.2193 -3.3491859e-005,67.2245 0.18742299,67.2297 0.3437213,67.2349 0.3125574,67.2401 0.406317,67.2453 0.50000906,67.2505 0.343748,67.2557 0.093750805,67.2610 -1.4642822e-007,67.2662 -6.6690887e-008,67.2714 4.1324583e-007,67.2766 0.093747787,67.2818 0.34372234,67.2870 0.50000924,67.2922 0.18752539,67.2974 -6.4222463e-006,67.3026 1.7210024e-006,67.3078 -4.6118572e-007,67.3130 1.2358602e-007,67.3182 -3.3116923e-008,67.3235 8.8705461e-009,67.3287 -2.362283e-009,67.3339 5.7778415e-010,67.3391 5.1380084e-011,67.3443 -7.8343637e-010,67.3495 3.0826586e-009,67.3547 -1.1548241e-008,67.3599 4.3114174e-008,67.3651 -1.6092291e-007,67.3703 6.0063138e-007,67.3756 -2.2418039e-006,67.3808 8.3673358e-006,67.3860 -3.1230345e-005,67.3912 0.31241304,67.3964 0.5625062,67.4016 0.34381178,67.4068 0.18748559,67.4120 0.18750069,67.4173 0.09379603,67.4225 1.4387594e-005,67.4277 -3.8555072e-006,67.4329 1.0331453e-006,67.4381 -2.767282e-007,67.4433 7.3674435e-008,67.4485 -1.7944537e-008,67.4538 -1.9036026e-009,67.4590 2.5563155e-008,67.4642 -1.0035853e-007,67.4694 3.7590485e-007,67.4746 -1.4033869e-006,67.4798 5.2381124e-006,67.4850 -1.9550818e-005,67.4903 0.093723267,67.4955 0.093776718,67.5007 1.9578594e-005,67.5059 -5.2466939e-006,67.5111 1.4064283e-006,67.5163 -3.7854835e-007,67.5216 1.0763954e-007,67.5268 -5.1978226e-008,67.5320 1.0027266e-007,67.5372 -3.4914112e-007,67.5424 1.2964073e-006,67.5477 -4.8369216e-006,67.5529 1.80529e-005,67.5581 -6.7380723e-005,67.5633 0.31241786,67.5685 0.31256208,67.5737 0.093817085,67.5790 0.031219708,67.5842 0.18745296,67.5894 0.18755051,67.5946 0.031272434,67.5998 0.0937391,67.6051 0.031271137,67.6103 -1.3218061e-006,67.6155 8.2631022e-006,67.6207 0.093717307,67.6259 0.56241614,67.6312 0.75002742,67.6364 0.31257686,67.6416 7.2016255e-006,67.6468 -1.9367822e-006,67.6521 5.4486338e-007,67.6573 -2.4250755e-007,67.6625 4.2515526e-007,67.6677 -1.4582311e-006,67.6729 0.093754932,67.6782 0.18748063,67.6834 0.18747376,67.6886 0.093776539,67.6938 1.9387948e-005,67.6991 -5.1953698e-006,67.7043 1.3917943e-006,67.7095 -3.7134154e-007,67.7147 9.3446502e-008,67.7200 -2.4088485e-009,67.7252 -8.3828219e-008,67.7304 3.3775453e-007,67.7356 -1.2673041e-006,67.7409 4.7318858e-006,67.7461 -1.7661821e-005,67.7513 0.09374354,67.7565 0.031269331,67.7618 1.5419567e-006,67.7670 -1.3595292e-006,67.7722 3.8963872e-006,67.7774 -1.4227261e-005,67.7827 0.12495871,67.7879 0.24999073,67.7931 0.18753114,67.7984 0.062526189,67.8036 5.6281419e-006,67.8088 -1.5165709e-006,67.8140 4.3764223e-007,67.8193 -2.3387427e-007,67.8245 4.9786058e-007,67.8297 -1.7577149e-006,67.8350 6.5335812e-006,67.8402 -2.4378791e-005,67.8454 0.18744621,67.8506 0.34372416,67.8559 0.3125608,67.8611 4.8043636e-005,67.8663 -1.1632274e-005,67.8716 0.093748324,67.8768 0.40619513,67.8820 0.40623111,67.8873 0.18755953,67.8925 2.1132744e-005,67.8977 1.8966344e-007,67.9030 0.56247586,67.9082 1.1562402,67.9134 0.87502849,67.9187 2.4175313e-006,67.9239 -6.4783706e-007,67.9291 1.7360421e-007,67.9344 -4.6521599e-008,67.9396 1.2466624e-008,67.9448 -3.3407266e-009,67.9501 8.9516405e-010,67.9553 -2.3963251e-010,67.9605 6.3285328e-011,67.9658 -1.3487084e-011,67.9710 -9.3440169e-012,67.9762 5.0869343e-011,67.9815 -1.9415121e-010,67.9867 7.2580014e-010,67.9919 -2.7092921e-009,67.9972 1.0112275e-008,68.0024 -3.7743174e-008,68.0076 1.4087304e-007,68.0129 -5.2579605e-007,68.0181 1.9624858e-006,68.0233 -7.3248025e-006,68.0286 0.78124017,68.0338 0.78125936,68.0391 0.50000727,68.0443 -1.3753364e-006,68.0495 2.8810987e-007,68.0548 2.2305025e-007,68.0600 -1.1804526e-006,68.0652 4.4991716e-006,68.0705 -1.6817741e-005,68.0757 0.31245881,68.0810 0.56247443,68.0862 0.56254047,68.0914 0.28128529,68.0967 0.062492535,68.1019 0.031247068,68.1072 5.2459531e-005,68.1124 0.031042924,68.1176 0.99970657,68.1229 1.2500761,68.1281 0.75025529,68.1334 0.093889639,68.1386 -1.0367476e-005,68.1438 2.7781662e-006,68.1491 -7.4425805e-007,68.1543 1.9861794e-007,68.1596 -5.0146841e-008,68.1648 1.9504587e-009,68.1701 4.2353744e-008,68.1753 -1.7138272e-007,68.1805 0.31249952,68.1858 0.5,68.1910 0.31250048,68.1963 1.7245216e-007,68.2015 -4.6212708e-008,68.2068 1.2383878e-008,68.2120 -3.3185832e-009,68.2172 8.8934371e-010,68.2225 -2.3849403e-010,68.2277 6.4550802e-011,68.2330 -1.968932e-011,68.2382 1.4201689e-011,68.2435 -3.7119072e-011,68.2487 1.3428615e-010,68.2540 -5.0006993e-010,68.2592 1.8661601e-009,68.2644 -6.9651915e-009,68.2697 2.5996926e-008,68.2749 -9.7031169e-008,68.2802 3.6216005e-007,68.2854 -1.3517298e-006,68.2907 5.045209e-006,68.2959 -1.8830784e-005,68.3012 0.093718737,68.3064 0.093792252,68.3117 -3.6208061e-005,68.3169 0.31237257,68.3222 0.56245768,68.3274 0.50010669,68.3327 0.093854114,68.3379 -1.1243606e-006,68.3432 2.5362769e-007,68.3484 1.0997235e-007,68.3537 -6.9360823e-007,68.3589 2.6647056e-006,68.3642 -9.9661038e-006,68.3694 0.09368737,68.3747 0.34364527,68.3799 0.56249279,68.3852 0.3438834,68.3904 6.2176674e-005,68.3957 -1.6661621e-005,68.4009 4.4642825e-006,68.4062 -1.1940228e-006,68.4114 3.1140982e-007,68.4167 -5.1506664e-008,68.4219 -1.054232e-007,68.4272 4.7324974e-007,68.4324 -1.7877373e-006,68.4377 0.093756512,68.4429 0.093725555,68.4482 0.093741022,68.4534 0.031276915,68.4587 1.7872508e-006,68.4639 -5.0893556e-007,68.4692 2.4834509e-007,68.4744 -4.8444224e-007,68.4797 1.6895622e-006,68.4849 0.34374261,68.4902 0.87499034,68.4955 0.87500966,68.5007 0.31250742,68.5060 -1.6833217e-006,68.5112 4.5108789e-007,68.5165 -1.2088026e-007,68.5217 3.2392862e-008,68.5270 -8.6804777e-009,68.5322 2.3261499e-009,68.5375 -6.2334993e-010,68.5428 1.670421e-010,68.5480 -4.4763075e-011,68.5533 1.1995299e-011,68.5585 -3.2141275e-012,68.5638 8.6014529e-013,68.5690 -2.2616625e-013,68.5743 4.4441471e-014,68.5796 4.8426659e-014,68.5848 -2.3817523e-013,68.5901 9.0435629e-013,68.5953 -3.379551e-012,68.6006 1.2614971e-011,68.6059 -4.7084524e-011,68.6111 1.7573876e-010,68.6164 -6.5592898e-010,68.6216 2.4481945e-009,68.6269 -9.1376631e-009,68.6321 3.410549e-008,68.6374 -1.2729564e-007,68.6427 4.7511932e-007,68.6479 -1.7733394e-006,68.6532 6.6188268e-006,68.6585 0.031201007,68.6637 0.31244671,68.6690 0.31254369,68.6742 0.093798332,68.6795 5.7341617e-006,68.6848 0.3437151,68.6900 0.50002843,68.6953 0.18745634,68.7005 0.31241912,68.7058 0.34375221,68.7111 0.31257209,68.7163 7.5586031e-005,68.7216 -4.1542873e-005,68.7269 0.18744537,68.7321 0.31251809,68.7374 0.093804792,68.7427 4.7980011e-006,68.7479 -1.2832874e-006,68.7532 3.3472259e-007,68.7584 -5.5485287e-008,68.7637 -1.1282432e-007,68.7690 5.0683644e-007,68.7742 -1.9146942e-006,68.7795 7.1525756e-006,68.7848 -2.6697982e-005,68.7900 0.093750373,68.7953 2.5140669e-005,68.8006 -1.5811084e-006,68.8058 -1.8820443e-005,68.8111 0.093754008,68.8164 0.062444273,68.8216 0.34366739,68.8269 0.34382021,68.8322 0.093824007,68.8374 8.4362055e-006,68.8427 -5.3827971e-006,68.8480 1.3095437e-005,68.8532 -4.7002926e-005,68.8585 0.31233743,68.8638 0.74988806,68.8691 0.75013828,68.8743 0.18766533,68.8796 1.0050174e-005,68.8849 -2.6931909e-006,68.8901 7.2170735e-007,68.8954 -1.9339943e-007,68.9007 5.1826181e-008,68.9059 -1.3888114e-008,68.9112 3.7216652e-009,68.9165 -9.9731268e-010,68.9218 2.6725466e-010,68.9270 -7.1617524e-011,68.9323 1.9191693e-011,68.9376 -5.1428909e-012,68.9428 1.3781652e-012,68.9481 -3.6931371e-013,68.9534 9.8966747e-014,68.9587 -2.65206e-014,68.9639 7.1068546e-015,68.9692 -1.9044579e-015,68.9745 5.1034677e-016,68.9797 -1.3676007e-016,68.9850 3.6648287e-017,68.9903 -9.8209045e-018,68.9956 2.632074e-018,69.0008 -7.0652107e-019,69.0061 1.937762e-019,69.0114 -6.8522789e-020,69.0167 8.0304129e-020,69.0219 -2.527113e-019,69.0272 9.3062234e-019,69.0325 -3.4700859e-018,69.0378 1.2950868e-017,69.0430 -4.8337679e-017,69.0483 1.8041586e-016,69.0536 -6.7338553e-016,69.0589 2.5133492e-015,69.0641 -9.3808425e-015,69.0694 3.5013127e-014,69.0747 -1.3068325e-013,69.0800 4.8776315e-013,69.0853 -1.8205307e-012,69.0905 6.794963e-012,69.0958 -2.5361569e-011,69.1011 9.4659704e-011,69.1064 -3.5330858e-010,69.1116 1.3186915e-009,69.1169 -4.921894e-009,69.1222 1.8370512e-008,69.1275 -6.8566237e-008,69.1328 2.5591714e-007,69.1380 -9.5518692e-007,69.1433 3.5651465e-006,69.1486 0.031202637,69.1539 0.1874817,69.1592 0.093802288,69.1644 1.338812e-005,69.1697 -3.5876803e-006,69.1750 9.6141946e-007,69.1803 -2.5767909e-007,69.1856 6.9211509e-008,69.1908 -1.9144201e-008,69.1961 7.3593687e-009,69.2014 -1.0292434e-008,69.2067 3.3812896e-008,69.2120 -1.2497009e-007,69.2173 4.6610873e-007,69.2225 -1.7396189e-006,69.2278 6.4929427e-006,69.2331 -2.4234294e-005,69.2384 0.18744582,69.2437 0.3125,69.2490 0.1875542,69.2542 2.4229666e-005,69.2595 -6.384792e-006,69.2648 1.3073142e-006,69.2701 1.1562554e-006,69.2754 0.093641981,69.2807 0.49988779,69.2859 0.56254762,69.2912 0.31262523,69.2965 6.28747e-005,69.3018 -3.6794434e-005,69.3071 0.18738025,69.3124 0.56240439,69.3177 0.56259477,69.3229 0.18762374,69.3282 0.031271536,69.3335 -5.6860404e-006,69.3388 1.5237154e-006,69.3441 -4.0831728e-007,69.3494 1.0941872e-007,69.3547 -2.9321459e-008,69.3600 7.8574143e-009,69.3652 -2.1056048e-009,69.3705 5.6430904e-010,69.3758 -1.5144476e-010,69.3811 4.1420211e-011,69.3864 -1.422299e-011,69.3917 1.546927e-011,69.3970 -4.7657277e-011,69.4023 1.7517508e-010,69.4076 -6.5310057e-010,69.4128 2.4374436e-009,69.4181 -9.0974783e-009,69.4234 3.3955473e-008,69.4287 -1.267356e-007,69.4340 4.7302888e-007,69.4393 -1.7655358e-006,69.4446 0.031222994,69.4499 0.093758985,69.4552 2.4621169e-005,69.4605 -6.5985691e-006,69.4657 1.770932e-006,69.4710 -4.8457662e-007,69.4763 1.6722143e-007,69.4816 -1.8428057e-007,69.4869 5.6993917e-007,69.4922 -2.0956581e-006,69.4975 7.8133835e-006,69.5028 0.031187577,69.5081 0.34365243,69.5134 0.5000065,69.5187 0.3126047,69.5240 5.404761e-005,69.5293 -1.4483258e-005,69.5346 3.8806502e-006,69.5399 -1.0380611e-006,69.5451 2.7125068e-007,69.5504 -4.6847031e-008,69.5557 -8.3896346e-008,69.5610 3.824733e-007,69.5663 -1.4461267e-006,69.5716 5.4025109e-006,69.5769 -2.0165699e-005,69.5822 0.093722411,69.5875 0.093777575,69.5928 2.0096502e-005,69.5981 -5.0369185e-006,69.6034 4.9266902e-008,69.6087 4.8407919e-006,69.6140 -1.9414289e-005,69.6193 0.093749531,69.6246 2.123758e-005,69.6299 0.18748739,69.6352 0.34374243,69.6405 0.31250781,69.6458 1.3279143e-005,69.6511 -2.4246385e-005,69.6564 0.18737878,69.6617 0.49996328,69.6670 0.31263155,69.6723 5.6263878e-005,69.6776 -1.5077292e-005,69.6829 4.0403329e-006,69.6882 -1.0827069e-006,69.6935 2.9013808e-007,69.6988 -7.7749661e-008,69.7041 2.0834943e-008,69.7094 -5.5832374e-009,69.7147 1.4961663e-009,69.7200 -4.0093465e-010,69.7253 1.0744035e-010,69.7306 -2.8791292e-011,69.7359 7.7153379e-012,69.7412 -2.0675152e-012,69.7465 5.5404173e-013,69.7518 -1.4846917e-013,69.7571 3.9785991e-014,69.7624 -1.0661674e-014,69.7677 2.8571925e-015,69.7730 -7.6615538e-016,69.7783 2.0717698e-016,69.7836 -6.2485627e-017,69.7889 4.2749842e-017,69.7942 -1.0851812e-016,69.7995 3.913558e-016,69.8048 -1.4570333e-015,69.8101 5.437257e-015,69.8155 -2.0293783e-014,69.8208 7.5744566e-014,69.8261 -2.827094e-013,69.8314 1.0551861e-012,69.8367 -3.9383826e-012,69.8420 1.4699641e-011,69.8473 -5.4865019e-011,69.8526 2.047785e-010,69.8579 -7.6431639e-010,69.8632 2.8527385e-009,69.8685 -1.0647577e-008,69.8738 3.9741074e-008,69.8791 -1.483298e-007,69.8844 5.5362693e-007,69.8897 -2.0663601e-006,69.8951 7.7124932e-006,69.9004 -2.8786153e-005,69.9057 0.18746066,69.9110 0.18753932,69.9163 2.8817558e-005,69.9216 -7.7223749e-006,69.9269 2.0694006e-006,69.9322 -5.5454689e-007,69.9375 1.486045e-007,69.9428 -3.9822243e-008,69.9481 1.0671351e-008,69.9535 -2.8596516e-009,69.9588 7.6631412e-010,69.9641 -2.0535275e-010,69.9694 5.5029332e-011,69.9747 -1.4746464e-011,69.9800 3.9516788e-012,69.9853 -1.0589497e-012,69.9906 2.8377165e-013,69.9959 -7.6043609e-014,70.0013 2.0377758e-014,70.0066 -5.4607232e-015,70.0119 1.463339e-015,70.0172 -3.921518e-016,70.0225 1.0513905e-016,70.0278 -2.8369893e-017,70.0331 8.3313193e-018,70.0384 -4.9531621e-018,70.0438 1.1481629e-017,70.0491 -4.0976771e-017,70.0544 1.5243881e-016,70.0597 -5.6882858e-016,70.0650 2.1230622e-015,70.0703 -7.9241186e-015,70.0756 2.9576019e-014,70.0810 -1.1038967e-013,70.0863 4.1201894e-013,70.0916 -1.5378216e-012,70.0969 5.7397724e-012,70.1022 -2.1423153e-011,70.1075 7.9959879e-011,70.1129 -2.9844263e-010,70.1182 1.1139086e-009,70.1235 -4.1575587e-009,70.1288 1.551769e-008,70.1341 -5.7918307e-008,70.1394 2.1617451e-007,70.1448 -8.0685084e-007,70.1501 3.0114936e-006,70.1554 -1.1240113e-005,70.1607 0.093689576,70.1660 0.24997967,70.1714 0.34361783,70.1767 0.87486607,70.1820 0.75022477,70.1873 0.031407002,70.1926 -3.2872857e-005,70.1979 8.8090919e-006,70.2033 -2.3606128e-006,70.2086 6.3258426e-007,70.2139 -1.6951653e-007,70.2192 4.5426123e-008,70.2246 -1.2173047e-008,70.2299 3.2620671e-009,70.2352 -8.7415114e-010,70.2405 2.3425029e-010,70.2458 -6.2773134e-011,70.2512 1.6821605e-011,70.2565 -4.5077614e-012,70.2618 1.2079606e-012,70.2671 -3.2368463e-013,70.2724 8.6671562e-014,70.2778 -2.2973155e-014,70.2831 5.2133281e-015,70.2884 2.1222199e-015,70.2937 -1.3704e-014,70.2991 5.2698568e-014,70.3044 -1.9710766e-013,70.3097 7.3579673e-013,70.3150 -2.7463205e-012,70.3204 1.0250386e-011,70.3257 -3.8258591e-011,70.3310 1.4279652e-010,70.3363 -5.3297439e-010,70.3417 1.9892756e-009,70.3470 -7.4247808e-009,70.3523 2.7712284e-008,70.3576 -1.0343344e-007,70.3630 3.8605538e-007,70.3683 -1.4409147e-006,70.3736 5.3780768e-006,70.3789 -2.0073154e-005,70.3843 0.093722567,70.3896 0.093777388,70.3949 2.023012e-005,70.4002 -5.8729852e-006,70.4056 3.2602168e-006,70.4109 -7.1680042e-006,70.4162 0.28117299,70.4216 0.90615666,70.4269 1.0938243,70.4322 0.43760097,70.4375 7.3056123e-007,70.4429 -1.9544407e-007,70.4482 5.115476e-008,70.4535 -9.1573584e-009,70.4589 -1.4531405e-008,70.4642 6.7290216e-008,70.4695 -2.5465224e-007,70.4748 9.5140228e-007,70.4802 -3.5512685e-006,70.4855 0.093689509,70.4908 0.31249997,70.4962 0.093810529,70.5015 3.553798e-006,70.5068 -9.523269e-007,70.5122 2.5519938e-007,70.5175 -6.8386939e-008,70.5228 1.8325959e-008,70.5282 -4.9108904e-009,70.5335 1.3159934e-009,70.5388 -3.526528e-010,70.5442 9.450199e-011,70.5495 -2.5324201e-011,70.5548 6.7865305e-012,70.5602 -1.8196911e-012,70.5655 4.9163831e-013,70.5708 -1.4670387e-013,70.5762 9.513973e-014,70.5815 -2.3386333e-013,70.5868 8.4038408e-013,70.5922 -3.1279465e-012,70.5975 1.1672426e-011,70.6028 -4.3565578e-011,70.6082 1.6260415e-010,70.6135 -6.0690425e-010,70.6188 2.2652116e-009,70.6242 -8.4546832e-009,70.6295 3.1556286e-008,70.6348 -1.1778081e-007,70.6402 4.3960554e-007,70.6455 -1.6407852e-006,70.6509 6.1240717e-006,70.6562 0.093726501,70.6615 0.2811895,70.6669 0.31251991,70.6722 0.093805335,70.6775 4.9892988e-006,70.6829 -1.3370043e-006,70.6882 3.5828307e-007,70.6936 -9.6010744e-008,70.6989 2.5728431e-008,70.7042 -6.8945658e-009,70.7096 1.847571e-009,70.7149 -4.9511495e-010,70.7203 1.3272661e-010,70.7256 -3.5748002e-011,70.7309 1.0253854e-011,70.7363 -5.2645371e-012,70.7416 1.0804345e-011,70.7470 -3.795593e-011,70.7523 1.4103167e-010,70.7576 -5.262169e-010,70.7630 1.9640076e-009,70.7683 -7.3304567e-009,70.7737 2.7360217e-008,70.7790 -1.0211936e-007,70.7843 3.8115058e-007,70.7897 -1.4226077e-006,70.7950 5.3097456e-006,70.8004 -1.981811e-005,70.8057 0.093722902,70.8111 0.093777075,70.8164 1.9846455e-005,70.8217 -5.3182757e-006,70.8271 1.4249151e-006,70.8324 -3.8091838e-007,70.8378 9.863318e-008,70.8431 -1.3579688e-008,70.8485 -4.432793e-008,70.8538 1.909107e-007,70.8591 -7.1937859e-007,70.8645 2.6868393e-006,70.8698 -1.0028856e-005,70.8752 0.093684174,70.8805 0.34364522,70.8859 0.50003856,70.8912 0.18762212,70.8966 2.2626771e-005,70.9019 -6.1121132e-006,70.9073 0.18750133,70.9126 0.31249967,70.9179 0.09375038,70.9233 -6.0861105e-008,70.9286 1.9139495e-008,70.9340 -1.5692592e-008,70.9393 4.3633197e-008,70.9447 -1.5885368e-007,70.9500 5.9183321e-007,70.9554 -2.2086722e-006,70.9607 8.2435772e-006,70.9661 0.093718581,70.9714 0.59365654,70.9768 0.81255627,70.9821 0.093828686,70.9875 -2.0910667e-005,70.9928 5.6044628e-006,70.9982 -1.5053508e-006,71.0035 4.1645157e-007,71.0089 -1.6032861e-007,71.0142 2.2484485e-007,71.0196 -7.3910525e-007,71.0249 2.7318124e-006,71.0303 -1.0189036e-005,71.0356 1.0936795,71.0410 2.3436866,71.0463 2.2188272,71.0517 0.87507159,71.0570 -8.6472073e-006,71.0624 1.3273618e-006,71.0677 3.3388917e-006,71.0731 -1.4684438e-005,71.0784 0.093701996,71.0838 0.18749999,71.0892 0.093797959,71.0945 1.4878875e-005,71.0999 -3.9871575e-006,71.1052 1.0684582e-006,71.1106 -2.8632695e-007,71.1159 7.6756223e-008,71.1213 -2.067287e-008,71.1266 5.9285883e-009,71.1320 -3.0398231e-009,71.1373 6.2307306e-009,71.1427 -2.1884873e-008,71.1481 8.1315832e-008,71.1534 -3.0340499e-007,71.1588 1.132403e-006,71.1641 -4.226576e-006,71.1695 0.031231223,71.1748 0.093725838,71.1802 0.18744656,71.1855 0.34372857,71.1909 0.31253272,71.1963 0.18756039,71.2016 3.5582085e-005,71.2070 -9.5350861e-006,71.2123 2.5551594e-006,71.2177 -6.8471735e-007,71.2231 1.8348673e-007,71.2284 -4.9169753e-008,71.2338 1.3176235e-008,71.2391 -3.530894e-009,71.2445 9.4618968e-010,71.2498 -2.535562e-010,71.2552 6.795231e-011,71.2606 -1.8230915e-011,71.2659 4.9654222e-012,71.2713 -1.6292109e-012,71.2766 1.5511001e-012,71.2820 -4.5754659e-012,71.2874 1.6752199e-011,71.2927 -6.2438749e-011,71.2981 2.3302321e-010,71.3035 -8.6972984e-010,71.3088 3.2461793e-009,71.3142 -1.2116046e-008,71.3195 4.5221952e-008,71.3249 -1.687865e-007,71.3303 6.2997901e-007,71.3356 -2.3513346e-006,71.3410 8.7761255e-006,71.3464 -3.2756026e-005,71.3517 0.18741485,71.3571 0.31252775,71.3624 0.09382771,71.3678 7.0351753e-006,71.3732 -1.9821009e-006,71.3785 8.9265404e-007,71.3839 -1.588478e-006,71.3893 5.4616876e-006,71.3946 -2.0260026e-005,71.4000 0.093722314,71.4054 0.093777671,71.4107 2.0280628e-005,71.4161 -5.436742e-006,71.4215 1.4645744e-006,71.4268 -4.2108482e-007,71.4322 2.1964766e-007,71.4376 -4.575092e-007,71.4429 1.6105199e-006,71.4483 0.031209577,71.4537 0.18745399,71.4590 0.18755275,71.4644 4.1131978e-005,71.4698 -1.102235e-005,71.4751 2.9538398e-006,71.4805 -7.9204847e-007,71.4859 2.1409662e-007,71.4912 -6.4269535e-008,71.4966 4.2965475e-008,71.5020 -1.0759642e-007,71.5073 3.8745253e-007,71.5127 -1.442339e-006,71.5181 5.3823728e-006,71.5234 -2.0088903e-005,71.5288 0.12497217,71.5342 0.28127757,71.5396 0.093769953,71.5449 -3.4729446e-006,71.5503 0.093743943,71.5557 0.49998963,71.5610 0.50001001,71.5664 0.18750747,71.5718 -1.6925918e-006,71.5772 4.535712e-007,71.5825 -1.2154545e-007,71.5879 3.2571077e-008,71.5933 -8.7282093e-009,71.5986 2.3389368e-009,71.6040 -6.2677519e-010,71.6094 1.6795967e-010,71.6148 -4.5008868e-011,71.6201 1.2061221e-011,71.6255 -3.2320975e-012,71.6309 8.6611962e-013,71.6363 -2.3209784e-013,71.6416 6.2196288e-014,71.6470 -1.6667e-014,71.6524 4.4663272e-015,71.6577 -1.1968613e-015,71.6631 3.2072815e-016,71.6685 -8.5946905e-017,71.6739 2.3031564e-017,71.6793 -6.1718692e-018,71.6846 1.6539026e-018,71.6900 -4.4320337e-019,71.6954 1.1876712e-019,71.7008 -3.1826562e-020,71.7061 8.528699e-021,71.7115 -2.2854726e-021,71.7169 6.1244773e-022,71.7223 -1.6412029e-022,71.7276 4.398003e-023,71.7330 -1.1785521e-023,71.7384 3.1582169e-024,71.7438 -8.4632439e-025,71.7492 2.2680355e-025,71.7545 -6.0816621e-026,71.7599 1.6443114e-026,71.7653 -4.9506037e-027,71.7707 3.3580742e-027,71.7760 -8.4820073e-027,71.7814 3.0572625e-026,71.7868 -1.1381837e-025,71.7922 4.2473923e-025,71.7976 -1.5852682e-024,71.8029 5.9168733e-024,71.8083 -2.2084137e-023,71.8137 8.242689e-023,71.8191 -3.0764906e-022,71.8245 1.1482671e-021,71.8298 -4.2857928e-021,71.8352 1.5996345e-020,71.8406 -5.9704817e-020,71.8460 2.2284194e-019,71.8514 -8.3173579e-019,71.8568 3.1043743e-018,71.8621 -1.1586745e-017,71.8675 4.3246501e-017,71.8729 -1.6141301e-016,71.8783 6.0245838e-016,71.8837 -2.2486158e-015,71.8891 8.3927192e-015,71.8944 -3.132503e-014,71.8998 1.1691729e-013,71.9052 -4.3638343e-013,71.9106 1.628759e-012,71.9160 -6.0791693e-012,71.9214 2.2689836e-011,71.9267 -8.4687687e-011,71.9321 3.1608724e-010,71.9375 -1.1797713e-009,71.9429 4.4033586e-009,71.9483 -1.6435063e-008,71.9537 6.1342469e-008,71.9591 -2.2895523e-007,71.9644 0.3124997,71.9698 0.31250027,71.9752 0.093750231,71.9806 -4.0558124e-008,71.9860 9.4658581e-008,71.9914 -3.3810409e-007,71.9968 1.2578666e-006,72.0021 -4.6937703e-006,72.0075 1.7518734e-005,72.0129 -6.5386848e-005,72.0183 0.34361842,72.0237 0.50004566,72.0291 0.18761936,72.0345 2.3015875e-005,72.0399 -6.1516753e-006,72.0453 0.093751416,72.0506 0.34374931,72.0560 0.34375039,72.0614 0.093750201,72.0668 -8.7059311e-009,72.0722 2.3300466e-009,72.0776 -6.1347283e-010,72.0830 1.2364663e-010,72.0884 1.1895361e-010,72.0938 -5.9952926e-010,72.0992 2.2793654e-009,72.1046 -8.5186702e-009,72.1099 3.1798095e-008,72.1153 -1.1868396e-007,72.1207 4.4297644e-007,72.1261 -1.6533638e-006,72.1315 0.093652546,72.1369 0.43740773,72.1423 0.50001889,72.1477 0.37508741,72.1531 0.093829356,72.1585 8.2927454e-006,72.1639 -9.1797756e-006,72.1693 0.74999017,72.1747 0.78126025,72.1801 7.1400846e-006,72.1854 -5.0648913e-007,72.1908 -5.1152688e-006,72.1962 2.0969566e-005,72.2016 0.031136243,72.2070 1.624802,72.2124 2.1563132,72.2178 1.1876904,72.2232 5.2826905e-005,72.2286 -1.4156243e-005,72.2340 3.7935065e-006,72.2394 -1.0165539e-006,72.2448 2.7238008e-007,72.2502 -7.2878123e-008,72.2556 1.9108796e-008,72.2610 -3.5505718e-009,72.2664 -4.9087605e-009,72.2718 2.318812e-008,72.2772 -8.7851298e-008,72.2826 0.03125,72.2880 8.7976936e-008,72.2934 -2.3575613e-008,72.2988 6.317646e-009,72.3042 -1.6929668e-009,72.3096 4.5368034e-010,72.3150 -1.2160704e-010,72.3204 3.2708721e-011,72.3258 -9.2171965e-012,72.3312 4.1573845e-012,72.3366 -7.4121742e-012,72.3420 2.5493318e-011,72.3474 -9.4569269e-011,72.3528 3.5281444e-010,72.3582 -1.3168032e-009,72.3636 4.9147975e-009,72.3690 -1.8344004e-008,72.3744 6.846718e-008,72.3798 -2.5554715e-007,72.3852 0.34374979,72.3906 1.0560524e-006,72.3960 -2.8703464e-006,72.4014 1.0426208e-005,72.4068 -3.8837843e-005,72.4122 0.18745022,72.4176 0.18754306,72.4230 0.031288218,72.4284 -1.1373071e-006,72.4338 3.047715e-007,72.4392 -8.167909e-008,72.4446 2.191849e-008,72.4500 -5.9877574e-009,72.4554 2.0306969e-009,72.4608 -2.1346682e-009,72.4662 6.5083938e-009,72.4716 -2.3900936e-008,72.4770 8.9103054e-008,72.4825 -3.3254008e-007,72.4879 1.2411649e-006,72.4933 -4.6325204e-006,72.4987 1.7290411e-005,72.5041 0.49993333,72.5095 1.2186413,72.5149 1.0000485,72.5203 0.18759637,72.5257 2.1586131e-005,72.5311 -5.7845241e-006,72.5365 1.5501033e-006,72.5419 -4.1538766e-007,72.5473 1.1131318e-007,72.5527 -2.9829057e-008,72.5582 7.9934166e-009,72.5636 -2.1420294e-009,72.5690 5.7400856e-010,72.5744 -1.5381948e-010,72.5798 4.1219646e-011,72.5852 -1.1045801e-011,72.5906 2.9599888e-012,72.5960 -7.9319797e-013,72.6014 2.1254653e-013,72.6068 -5.6919625e-014,72.6122 1.5113555e-014,72.6177 -3.5296077e-015,72.6231 -9.9662521e-016,72.6285 7.5171353e-015,72.6339 -2.9074535e-014,72.6393 1.087904e-013,72.6447 -4.0612221e-013,72.6501 1.5158302e-012,72.6555 -5.6576861e-012,72.6610 2.1116747e-011,72.6664 -7.8816099e-011,72.6718 2.9417324e-010,72.6772 -1.0979715e-009,72.6826 4.0980663e-009,72.6880 -1.5295615e-008,72.6934 5.7089323e-008,72.6988 -2.1308013e-007,72.7043 7.9529997e-007,72.7097 -2.9683752e-006,72.7151 0.34372348,72.7205 0.56250006,72.7259 0.31252649,72.7313 2.9305916e-006,72.7367 -7.8532258e-007,72.7422 2.1044613e-007,72.7476 -5.6394121e-008,72.7530 1.5112168e-008,72.7584 -4.0496708e-009,72.7638 1.0852066e-009,72.7692 -2.9080752e-010,72.7747 7.7929288e-011,72.7801 -2.0884549e-011,72.7855 5.6021416e-012,72.7909 -1.5222208e-012,72.7963 4.8626543e-013,72.8017 -4.2273804e-013,72.8072 1.2047535e-012,72.8126 -4.3966462e-012,72.8180 1.6383244e-011,72.8234 -6.1141606e-011,72.8288 2.282029e-010,72.8342 -8.5174345e-010,72.8397 3.1790455e-009,72.8451 -1.1865465e-008,72.8505 4.4286637e-008,72.8559 -1.6529535e-007,72.8613 6.16948e-007,72.8668 -2.3026955e-006,72.8722 8.5945758e-006,72.8776 -3.207838e-005,72.8830 0.18741482,72.8884 0.34375611,72.8939 0.18756059,72.8993 0.18740855,72.9047 0.49995199,72.9101 0.34385881,72.9156 0.093816295,72.9210 1.0370028e-005,72.9264 -2.7786757e-006,72.9318 7.4378346e-007,72.9372 -1.9621801e-007,72.9427 4.1023231e-008,72.9481 3.2146335e-008,72.9535 -1.6962818e-007,72.9589 6.4642347e-007,72.9644 -2.4162746e-006,72.9698 9.0194535e-006,72.9752 -3.3664444e-005,72.9806 0.2187044,72.9861 0.21879476,72.9915 3.7827263e-005,72.9969 -2.4712292e-005,73.0023 0.18741186,73.0078 0.56243026,73.0132 0.56256926,73.0186 0.18759057,73.0240 1.5732654e-005,73.0295 -4.2159436e-006,73.0349 1.1297636e-006,73.0403 -3.0274737e-007,73.0457 8.1128455e-008,73.0512 -2.1740327e-008,73.0566 5.8258447e-009,73.0620 -1.5611754e-009,73.0674 4.183546e-010,73.0729 -1.1210819e-010,73.0783 3.004209e-011,73.0837 -8.050503e-012,73.0892 2.1573258e-012,73.0946 -5.7810744e-013,73.1000 1.5491784e-013,73.1054 -4.1513962e-014,73.1109 1.1124675e-014,73.1163 -2.9811505e-015,73.1217 7.9896849e-016,73.1272 -2.1446657e-016,73.1326 5.882888e-017,73.1380 -2.0831007e-017,73.1434 2.4491953e-017,73.1489 -7.714203e-017,73.1543 2.8410028e-016,73.1597 -1.0593501e-015,73.1652 3.9536415e-015,73.1706 -1.4756486e-014,73.1760 5.507705e-014,73.1815 -2.0556942e-013,73.1869 7.6726678e-013,73.1923 -2.8637444e-012,73.1978 1.0688631e-011,73.2032 -3.989422e-011,73.2086 1.4890106e-010,73.2141 -5.55758e-010,73.2195 2.0743094e-009,73.2249 -7.7421465e-009,73.2304 2.8896766e-008,73.2358 -1.0785421e-007,73.2412 4.0255469e-007,73.2467 -1.5024941e-006,73.2521 5.6079043e-006,73.2575 0.093728073,73.2630 0.34372392,73.2684 0.34376904,73.2738 0.18752125,73.2793 4.211438e-006,73.2847 -1.1709803e-006,73.2901 4.7213695e-007,73.2956 -7.1752555e-007,73.3010 2.3981436e-006,73.3064 0.093740135,73.3119 0.18750018,73.3173 0.031259827,73.3228 -2.5450581e-006,73.3282 6.8200944e-007,73.3336 -1.8276086e-007,73.3391 4.8975167e-008,73.3445 -1.3124071e-008,73.3499 3.5169003e-009,73.3554 -9.4240005e-010,73.3608 2.5239719e-010,73.3663 -6.710757e-011,73.3717 1.6011114e-011,73.3771 3.0697025e-012,73.3826 -2.8293312e-011,73.3880 1.101123e-010,73.3935 -4.1219952e-010,73.3989 1.5388099e-009,73.4043 -5.743527e-009,73.4098 0.093749523,73.4152 0.34374961,73.4207 0.31250045,73.4261 0.093750432,73.4315 -2.4420457e-008,73.4370 0.031249996,73.4424 3.4818889e-008,73.4479 2.9616706e-008,73.4533 -1.5330338e-007,73.4587 0.34374943,73.4642 0.5000003,73.4696 4.9461812e-007,73.4751 -1.3302076e-007,73.4805 3.7422399e-008,73.4860 -1.6657868e-008,73.4914 2.9208291e-008,73.4968 -1.0018302e-007,73.5023 3.715555e-007,73.5077 -1.3861583e-006,73.5132 5.1735219e-006,73.5186 -1.9309588e-005,73.5241 0.093716718,73.5295 0.18744184,73.5349 0.31252059,73.5404 0.093830958,73.5458 6.4364235e-006,73.5513 -1.2631457e-006,73.5567 -1.3845601e-006,73.5622 6.8021327e-006,73.5676 -2.5826239e-005,73.5731 0.18738593,73.5785 0.4999212,73.5840 0.50007868,73.5894 0.18761413,73.5949 2.5898922e-005,73.6003 -6.9402367e-006,73.6057 1.859803e-006,73.6112 -4.9837888e-007,73.6166 1.3355256e-007,73.6221 -3.5788617e-008,73.6275 9.5904191e-009,73.6330 -2.5699827e-009,73.6384 6.8868788e-010,73.6439 -1.8454777e-010,73.6493 4.9444046e-011,73.6548 -1.3212564e-011,73.6602 3.4019432e-012,73.6657 -3.9402116e-013,73.6711 -1.8263429e-012,73.6766 7.70014e-012,73.6820 -2.8976731e-011,73.6875 1.0821608e-010,73.6929 -4.0392228e-010,73.6984 1.5076025e-009,73.7038 -5.6269704e-009,73.7093 2.1002084e-008,73.7147 -7.8388091e-008,73.7202 2.9257541e-007,73.7256 -1.0920073e-006,73.7311 4.0758032e-006,73.7365 -1.5212512e-005,73.7420 0.093700901,73.7474 0.18749997,73.7529 0.093799114,73.7584 1.5242047e-005,73.7638 -4.1084249e-006,73.7693 1.1903553e-006,73.7747 -6.5267665e-007,73.7802 1.4203724e-006,73.7856 -5.0292178e-006,73.7911 1.8698096e-005,73.7965 -6.976915e-005,73.8020 0.31241477,73.8074 0.31256479,73.8129 0.093817726,73.8183 1.0102352e-005,73.8238 -4.1506401e-006,73.8293 6.4998794e-006,73.8347 -2.1850516e-005,73.8402 0.18747395,73.8456 0.18751898,73.8511 0.093771003,73.8565 4.03686e-006,73.8620 -1.0696891e-006,73.8675 2.4154667e-007,73.8729 1.036107e-007,73.8784 -6.560723e-007,73.8838 2.5209019e-006,73.8893 -9.4283459e-006,73.8947 0.031249989,73.9002 9.4461684e-006,73.9057 -2.5384272e-006,73.9111 7.0673383e-007,73.9166 -2.883001e-007,73.9220 4.4644247e-007,73.9275 -1.4975815e-006,73.9330 5.5443543e-006,73.9384 -2.0681608e-005,73.9439 0.093721718,73.9493 0.09377826,73.9548 2.0711328e-005,73.9603 -5.550095e-006,73.9657 1.4872808e-006,73.9712 -3.9855252e-007,73.9766 1.0680169e-007,73.9821 -2.862007e-008,73.9876 7.6694331e-009,73.9930 -2.0552078e-009,73.9985 5.5074062e-010,74.0039 -1.4757845e-010,74.0094 3.9525966e-011,74.0149 -1.0512757e-011,74.0203 2.5216457e-012,74.0258 4.2718251e-013,74.0313 -4.2310088e-012,74.0367 1.6498322e-011,74.0422 -6.1767633e-011,74.0476 2.3059142e-010,74.0531 -8.6067253e-010,74.0586 3.2123713e-009,74.0640 -1.1989865e-008,74.0695 0.093749881,74.0750 0.1875,74.0804 0.093750119,74.0859 1.1989796e-008,74.0914 -3.2129448e-009,74.0968 8.6098351e-010,74.1023 -2.3072158e-010,74.1078 6.1827501e-011,74.1132 -1.6568143e-011,74.1187 4.4398326e-012,74.1242 -1.1897566e-012,74.1296 3.1882252e-013,74.1351 -8.5436534e-014,74.1406 2.2894677e-014,74.1460 -6.1351884e-015,74.1515 1.6440763e-015,74.1570 -4.4056849e-016,74.1624 1.1806112e-016,74.1679 -3.163727e-017,74.1734 8.477918e-018,74.1788 -2.2718718e-018,74.1843 6.0879821e-019,74.1898 -1.6314212e-019,74.1952 4.3716996e-020,74.2007 -1.1711372e-020,74.2062 3.1247204e-021,74.2117 -7.8649367e-022,74.2171 2.097501e-023,74.2226 7.0272881e-022,74.2281 -2.8321539e-021,74.2335 1.0626801e-020,74.2390 -3.9678448e-020,74.2445 1.4809966e-019,74.2499 -5.5276743e-019,74.2554 2.0631466e-018,74.2609 -7.7004774e-018,74.2664 2.8741224e-017,74.2718 -1.0727359e-016,74.2773 4.0038739e-016,74.2828 -1.4944038e-015,74.2882 5.5777043e-015,74.2937 -2.0818196e-014,74.2992 7.770172e-014,74.3047 -2.9001348e-013,74.3101 1.0824448e-012,74.3156 -4.0401111e-012,74.3211 1.5079289e-011,74.3266 -5.6281858e-011,74.3320 2.100661e-010,74.3375 -7.840496e-010,74.3430 2.9263822e-009,74.3485 -1.0922413e-008,74.3539 4.0766757e-008,74.3594 -1.5215761e-007,74.3649 5.6791225e-007,74.3704 -2.1196727e-006,74.3758 7.9114543e-006,74.3813 -2.952867e-005,74.3868 0.18743113,74.3923 0.28126946,74.3977 0.09381365,74.4032 1.1462012e-005,74.4087 -3.0715182e-006,74.4142 8.2308685e-007,74.4197 -2.2056572e-007,74.4251 5.9105858e-008,74.4306 -1.5838827e-008,74.4361 4.2443915e-009,74.4416 -1.1373864e-009,74.4470 3.0479141e-010,74.4525 -8.1682189e-011,74.4580 2.1911244e-011,74.4635 -5.9558083e-012,74.4690 1.9101522e-012,74.4744 -1.6844068e-012,74.4799 4.8277437e-012,74.4854 -1.7628034e-011,74.4909 6.5689988e-011,74.4964 -2.4515287e-010,74.5018 9.1499963e-010,74.5073 -3.4151371e-009,74.5128 1.2746638e-008,74.5183 -4.7575472e-008,74.5238 1.7757043e-007,74.5292 -6.6276283e-007,74.5347 2.4736919e-006,74.5402 -9.2327937e-006,74.5457 0.031250011,74.5512 9.1633237e-006,74.5567 -2.1874862e-006,74.5621 -4.1425795e-007,74.5676 3.845073e-006,74.5731 -1.4967377e-005,74.5786 1.3124441,74.5841 1.7500191,74.5895 0.87505275,74.5950 -1.0017679e-005,74.6005 0.0312414,74.6060 0.031259205,74.6115 6.9699936e-006,74.6170 -1.867748e-006,74.6225 5.0040558e-007,74.6279 -1.3371498e-007,74.6334 3.4411404e-008,74.6389 -3.918716e-009,74.6444 -1.8741432e-008,74.6499 7.889205e-008,74.6554 -2.9685231e-007,74.6609 1.1086117e-006,74.6663 -4.1379481e-006,74.6718 1.5444499e-005,74.6773 -5.7644964e-005,74.6828 0.37490207,74.6883 0.50004494,74.6938 0.28129315,74.6993 0.31247243,74.7048 0.34379035,74.7102 0.093794145,74.7157 -2.1020933e-006,74.7212 5.6330623e-007,74.7267 -1.5095129e-007,74.7322 4.045101e-008,74.7377 -1.0839813e-008,74.7432 2.9047855e-009,74.7487 -7.7840673e-010,74.7542 2.0859331e-010,74.7596 -5.5900218e-011,74.7651 1.4989763e-011,74.7706 -4.0540657e-012,74.7761 1.2252354e-012,74.7816 -8.4658105e-013,74.7871 2.1611764e-012,74.7926 -7.7987608e-012,74.7981 2.9036277e-011,74.8036 -1.0835573e-010,74.8091 4.0442141e-010,74.8146 -1.5094591e-009,74.8200 5.6338965e-009,74.8255 -2.1027883e-008,74.8310 0.093749911,74.8365 0.18749988,74.8420 0.031250756,74.8475 -2.4014835e-006,74.8530 8.8491952e-006,74.8585 -3.2998105e-005,74.8640 0.1874111,74.8695 0.34374997,74.8750 0.18758887,74.8805 3.3229629e-005,74.8860 -9.5403484e-006,74.8915 4.9291693e-006,74.8970 -1.0176386e-005,74.9024 0.18732661,74.9079 0.8747251,74.9134 1.2813077,74.9189 0.65653712,74.9244 0.09386269,74.9299 -1.829378e-006,74.9354 4.9022651e-007,74.9409 -1.3136777e-007,74.9464 3.5203119e-008,74.9519 -9.43351e-009,74.9574 2.5279361e-009,74.9629 -6.7742029e-010,74.9684 1.8153096e-010,74.9739 -4.8645532e-011,74.9794 1.3035724e-011,74.9849 -3.493233e-012,74.9904 9.360956e-013,74.9959 -2.5084906e-013,75.0014 6.722088e-014,75.0069 -1.8013443e-014,75.0124 4.8271298e-015,75.0179 -1.2935426e-015,75.0234 3.4662873e-016,75.0289 -9.2863544e-017,75.0344 2.4795573e-017,75.0399 -6.3108397e-018,75.0454 4.4554729e-019,75.0509 4.5296439e-018,75.0564 -1.8565867e-017,75.0619 6.9739809e-017,75.0674 -2.6041552e-016,75.0729 9.7200482e-016,75.0784 -3.6279124e-015,75.0839 1.35408e-014,75.0894 -5.0539573e-014,75.0949 1.8863353e-013,75.1004 -7.0405449e-013,75.1059 2.6278081e-012,75.1114 -9.808012e-012,75.1169 3.6607353e-011,75.1224 -1.3663301e-010,75.1279 5.0996807e-010,75.1334 -1.903401e-009,75.1389 7.1042403e-009,75.1444 -2.6515817e-008,75.1499 9.8967433e-008,75.1554 -3.693853e-007,75.1609 1.378691e-006,75.1665 -5.1458164e-006,75.1720 1.9206209e-005,75.1775 0.09367764,75.1830 0.90615898,75.1885 1.0312886,75.1940 0.56257987,75.1995 0.093788929,75.2050 0.093730912,75.2105 0.12500282,75.2160 8.7930002e-006,75.2215 -2.3562925e-006,75.2270 6.3142454e-007,75.2325 -1.6920519e-007,75.2380 4.5342546e-008,75.2435 -1.2150611e-008,75.2490 3.2560448e-009,75.2546 -8.7253454e-010,75.2601 2.338163e-010,75.2656 -6.2656588e-011,75.2711 1.6790182e-011,75.2766 -4.498805e-012,75.2821 1.2036116e-012,75.2876 -3.1525886e-013,75.2931 5.7318679e-014,75.2986 8.6020885e-014,75.3041 -4.0144418e-013,75.3096 1.5198871e-012,75.3152 -5.6785874e-012,75.3207 2.1196263e-011,75.3262 -7.9113188e-011,75.3317 2.9528155e-010,75.3372 -1.1021065e-009,75.3427 4.1134944e-009,75.3482 -1.5353175e-008,75.3537 5.7304064e-008,75.3592 -2.1388126e-007,75.3648 7.9828874e-007,75.3703 -2.9795262e-006,75.3758 1.1120762e-005,75.3813 0.031173851,75.3868 0.56227124,75.3923 1.1562245,75.3978 0.75016862,75.4034 0.31261089,75.4089 0.031287268,75.4144 0.031246811,75.4199 1.014692e-005,75.4254 -2.7191079e-006,75.4309 7.2864981e-007,75.4364 -1.9526018e-007,75.4420 5.2329096e-008,75.4475 -1.403964e-008,75.4530 3.8250221e-009,75.4585 -1.2592776e-009,75.4640 1.2118497e-009,75.4695 -3.5883341e-009,75.4750 1.3142578e-008,75.4806 -4.898612e-008,75.4861 1.8281743e-007,75.4916 -6.8234152e-007,75.4971 2.5467648e-006,75.5026 -9.5055238e-006,75.5081 0.093678899,75.5137 0.31243926,75.5192 0.34378031,75.5247 0.18758115,75.5302 3.5366589e-005,75.5357 -9.475365e-006,75.5413 2.5318825e-006,75.5468 -6.5135703e-007,75.5523 7.3321011e-008,75.5578 3.5816521e-007,75.5633 -1.5061261e-006,75.5688 5.6668241e-006,75.5744 0.031228501,75.5799 0.31247079,75.5854 0.31252906,75.5909 0.093771525,75.5964 -5.5253981e-006,75.6020 0.093751408,75.6075 0.18749936,75.6130 0.31250009,75.6185 0.18750024,75.6241 0.093749933,75.6296 5.2518152e-007,75.6351 -1.8661237e-006,75.6406 6.9398989e-006,75.6461 -2.5895666e-005,75.6517 0.093740344,75.6572 0.031279001,75.6627 1.2178646e-008,75.6682 6.4128299e-006,75.6738 -2.5665839e-005,75.6793 0.093740486,75.6848 0.031278376,75.6903 1.8521559e-006,75.6959 -4.963286e-007,75.7014 1.3300296e-007,75.7069 -3.56413e-008,75.7124 9.5509289e-009,75.7180 -2.5593971e-009,75.7235 6.8585104e-010,75.7290 -1.8379001e-010,75.7345 4.9250874e-011,75.7401 -1.3197938e-011,75.7456 3.5367e-012,75.7511 -9.477421e-013,75.7566 2.5396878e-013,75.7622 -6.8052822e-014,75.7677 1.8220997e-014,75.7732 -4.8253714e-015,75.7787 1.0789281e-015,75.7843 5.1014592e-016,75.7898 -3.1198959e-015,75.7953 1.1970481e-014,75.8009 -4.4765837e-014,75.8064 1.6710696e-013,75.8119 -6.23715e-013,75.8174 2.3279503e-012,75.8230 -8.6888188e-012,75.8285 3.2430079e-011,75.8340 -1.2104173e-010,75.8396 4.5177509e-010,75.8451 -1.6862014e-009,75.8506 6.2935608e-009,75.8561 -2.3490033e-008,75.8617 8.7673982e-008,75.8672 -3.2723358e-007,75.8727 1.2213635e-006,75.8783 -4.5586085e-006,75.8838 0.74997783,75.8893 1.3124803,75.8949 1.0937774,75.9004 2.2715207e-005,75.9059 -6.0870757e-006,75.9115 1.6311753e-006,75.9170 -4.3711205e-007,75.9225 1.1713449e-007,75.9281 -3.1388957e-008,75.9336 8.4114129e-009,75.9391 -2.2540367e-009,75.9447 6.0402233e-010,75.9502 -1.6186205e-010,75.9557 4.3374752e-011,75.9613 -1.1623264e-011,75.9668 3.1146338e-012,75.9723 -8.3428522e-013,75.9779 2.2224402e-013,75.9834 -5.4619757e-014,75.9889 -3.7855884e-015,75.9945 6.9773451e-014,76.0000 -2.7533292e-013,76.0055 1.0316459e-012,76.0111 -3.8515766e-012,76.0166 1.4375875e-011,76.0221 -5.3656461e-011,76.0277 2.0026689e-010,76.0332 -7.4747425e-010,76.0387 2.7898661e-009,76.0443 -1.0412869e-008,76.0498 3.8864901e-008,76.0554 -1.4505899e-007,76.0609 5.4141685e-007,76.0664 -2.020779e-006,76.0720 7.5423363e-006,76.0775 0.031186314,76.0830 0.37492597,76.0886 0.37507391,76.0941 0.062563755,76.0997 -7.4636364e-006,76.1052 2.0000577e-006,76.1107 -5.3596273e-007,76.1163 1.4362385e-007,76.1218 -3.8487403e-008,76.1274 1.0313608e-008,76.1329 -2.7637752e-009,76.1384 7.406224e-010,76.1440 -1.9848072e-010,76.1495 5.3237824e-011,76.1551 -1.4453829e-011,76.1606 4.5730676e-012,76.1661 -3.8374729e-012,76.1717 1.0777388e-011,76.1772 -3.9275302e-011,76.1828 1.4633614e-010,76.1883 -5.4611538e-010,76.1939 2.0382978e-009,76.1994 -7.6077171e-009,76.2049 2.839497e-008,76.2105 -1.059811e-007,76.2160 3.9556284e-007,76.2216 -1.476395e-006,76.2271 5.5104824e-006,76.2327 -2.0567271e-005,76.2382 0.093749985,76.2437 2.0590491e-005,76.2493 -5.5177443e-006,76.2548 1.478749e-006,76.2604 -3.9678616e-007,76.2659 1.0827106e-007,76.2715 -3.6265241e-008,76.2770 3.6783405e-008,76.2826 -1.1087515e-007,76.2881 4.0675084e-007,76.2937 -1.5162559e-006,76.2992 5.658751e-006,76.3047 -2.1120528e-005,76.3103 0.093721114,76.3158 0.093778864,76.3214 2.1152333e-005,76.3269 -5.6682629e-006,76.3325 1.5189388e-006,76.3380 -4.0701332e-007,76.3436 1.0898634e-007,76.3491 -2.8897688e-008,76.3547 6.5950854e-009,76.3602 2.5202018e-009,76.3658 -1.6678008e-008,76.3713 6.419743e-008,76.3769 -2.4013204e-007,76.3824 8.9640628e-007,76.3880 -3.3457754e-006,76.3935 1.2487748e-005,76.3991 -4.6609148e-005,76.4046 0.31238079,76.4102 0.5624975,76.4157 0.34384432,76.4213 0.093805827,76.4268 1.0619072e-005,76.4324 -2.8455652e-006,76.4379 7.6229719e-007,76.4435 -2.0338329e-007,76.4490 5.1171483e-008,76.4546 -1.2842543e-009,76.4601 -4.6043311e-008,76.4657 1.8547448e-007,76.4712 -6.9591351e-007,76.4768 2.5983989e-006,76.4823 -9.6984986e-006,76.4879 0.093678743,76.4934 0.34365121,76.4990 0.50000185,76.5045 0.31262708,76.5101 6.186375e-005,76.5157 -1.6580872e-005,76.5212 4.454545e-006,76.5268 -1.235913e-006,76.5323 0.09375032,76.5379 -3.9986624e-008,76.5434 1.0678303e-008,76.5490 -2.723229e-009,76.5545 2.136919e-010,76.5601 1.8688844e-009,76.5657 -7.6899473e-009,76.5712 2.8893357e-008,76.5768 -1.0789257e-007,76.5823 4.0271084e-007,76.5879 -1.5030776e-006,76.5934 5.6100716e-006,76.5990 -2.0938973e-005,76.6045 0.093721367,76.6101 0.09377861,76.6157 2.0970263e-005,76.6212 -5.6194635e-006,76.6268 1.5058278e-006,76.6323 -4.033742e-007,76.6379 1.0754211e-007,76.6435 -2.676002e-008,76.6490 -5.1182014e-010,76.6546 2.8812345e-008,76.6601 -1.1474792e-007,76.6657 4.3021572e-007,76.6713 -1.6062503e-006,76.6768 5.9952899e-006,76.6824 -2.2376793e-005,76.6879 0.093727604,76.6935 0.093755968,76.6991 0.09374851,76.7046 0.09375,76.7102 0.09375149,76.7157 0.093744032,76.7213 0.093772374,76.7269 2.2414444e-005,76.7324 -6.0064754e-006,76.7380 1.6095762e-006,76.7435 -4.3132377e-007,76.7491 1.1558334e-007,76.7547 -3.0973268e-008,76.7602 8.3000149e-009,76.7658 -2.2241833e-009,76.7714 5.9601923e-010,76.7769 -1.5970625e-010,76.7825 4.2755653e-011,76.7881 -1.1302909e-011,76.7936 2.4523274e-012,76.7992 1.494765e-012,76.8047 -8.4323624e-012,76.8103 3.2237442e-011,76.8159 -1.205278e-010,76.8214 4.4991169e-010,76.8270 -1.6792582e-009,76.8326 6.2676513e-009,76.8381 -2.3393319e-008,76.8437 8.731282e-008,76.8493 -3.2588571e-007,76.8548 0.18750003,76.8604 0.34374782,76.8660 0.34372166,76.8715 0.093760043,76.8771 2.6210817e-005,76.8827 -7.0688625e-006,76.8882 2.0624516e-006,76.8938 -1.18041e-006,76.8994 2.6592427e-006,76.9049 -9.4573097e-006,76.9105 0.031249998,76.9161 9.4324723e-006,76.9216 -2.5276518e-006,76.9272 6.7734391e-007,76.9328 -1.8151133e-007,76.9384 4.8644413e-008,76.9439 -1.3051072e-008,76.9495 3.5557925e-009,76.9551 -1.1710216e-009,76.9606 1.128077e-009,76.9662 -3.3414749e-009,76.9718 1.2238837e-008,76.9773 0.031249955,76.9829 0.09375,76.9885 4.562116e-008,76.9941 -1.2225284e-008,76.9996 3.2760308e-009,77.0052 -8.7789348e-010,77.0108 2.3525129e-010,77.0163 -6.3041315e-011,77.0219 1.6893362e-011,77.0275 -4.526966e-012,77.0331 1.2131232e-012,77.0386 -3.2514413e-013,77.0442 8.7348748e-014,77.0498 -2.4223977e-014,77.0554 9.5399288e-015,77.0609 -1.3934861e-014,77.0665 4.6202828e-014,77.0721 -1.7089065e-013,77.0777 6.374133e-013,77.0832 -2.3789623e-012,77.0888 8.8791804e-012,77.0944 -3.3140542e-011,77.1000 1.2369336e-010,77.1055 -4.6167165e-010,77.1111 1.7231383e-009,77.1167 -6.4314207e-009,77.1223 2.4004558e-008,77.1278 -8.959433e-008,77.1334 3.3440082e-007,77.1390 -1.2481137e-006,77.1446 4.6584446e-006,77.1501 -1.7387125e-005,77.1557 0.093707152,77.1613 0.18747433,77.1669 0.18754016,77.1724 0.031293806,77.1780 -2.1914846e-006,77.1836 5.872601e-007,77.1892 -1.5737012e-007,77.1948 4.2170996e-008,77.2003 -1.130071e-008,77.2059 3.0282892e-009,77.2115 -8.115012e-010,77.2171 2.1746072e-010,77.2227 -5.8273698e-011,77.2282 1.5615832e-011,77.2338 -4.184725e-012,77.2394 1.121759e-012,77.2450 -3.0196136e-013,77.2506 8.5992303e-014,77.2561 -4.1984442e-014,77.2617 8.1945091e-014,77.2673 -2.8581792e-013,77.2729 1.0614151e-012,77.2785 -3.9601738e-012,77.2840 1.4780522e-011,77.2896 -5.5166535e-011,77.2952 2.0590288e-010,77.3008 -7.6850937e-010,77.3064 2.8683751e-009,77.3120 -1.070589e-008,77.3175 3.9958529e-008,77.3231 -1.4914073e-007,77.3287 5.5665106e-007,77.3343 -2.0776376e-006,77.3399 7.7545492e-006,77.3455 -2.8942984e-005,77.3510 0.093749963,77.3566 2.9004403e-005,77.3622 -7.8293879e-006,77.3678 0.1875018,77.3734 0.34374946,77.3790 0.18750043,77.3846 2.1349505e-008,77.3901 -5.7527805e-009,77.3957 1.6596627e-009,77.4013 -8.8553426e-010,77.4069 1.8824764e-009,77.4125 -6.6449144e-009,77.4181 2.4699272e-008,77.4237 -9.2159823e-008,77.4292 0.031250004,77.4348 7.5375837e-008,77.4404 3.4103088e-008,77.4460 -2.1181405e-007,77.4516 8.1322338e-007,77.4572 -3.0413348e-006,77.4628 1.1353067e-005,77.4684 -4.2374482e-005,77.4740 0.18744205,77.4795 0.18755791,77.4851 4.2438453e-005,77.4907 -1.1372308e-005,77.4963 3.0472374e-006,77.5019 -8.1568953e-007,77.5075 2.152651e-007,77.5131 -4.5301356e-008,77.5187 -3.4082184e-008,77.5243 1.8165058e-007,77.5298 -6.9257953e-007,77.5354 2.5888839e-006,77.5410 -9.663765e-006,77.5466 0.03125,77.5522 9.6247259e-006,77.5578 -2.4054073e-006,77.5634 -3.9629455e-009,77.5690 2.4216947e-006,77.5746 -9.6836893e-006,77.5802 0.093679786,77.5858 0.3124361,77.5914 0.31257778,77.5970 0.031321641,77.6025 -9.6970707e-006,77.6081 2.6855589e-006,77.6137 -1.0443837e-006,77.6193 1.4918678e-006,77.6249 -4.9234377e-006,77.6305 1.8203387e-005,77.6361 -6.7895788e-005,77.6417 0.34361339,77.6473 0.50004745,77.6529 0.18762392,77.6585 2.3903545e-005,77.6641 -6.4055284e-006,77.6697 1.7165781e-006,77.6753 -4.6024877e-007,77.6809 1.2427327e-007,77.6865 -3.6806121e-008,77.6921 2.2942089e-008,77.6977 -5.4963866e-008,77.7033 1.9692908e-007,77.7089 -7.3281359e-007,77.7145 2.7345534e-006,77.7201 -1.0206256e-005,77.7257 0.74999845,77.7312 0.56251425,77.7368 -1.5698919e-005,77.7424 0.093692772,77.7480 0.18752877,77.7536 5.0132759e-005,77.7592 -1.3413708e-005,77.7648 3.5178773e-006,77.7704 -6.5665233e-007,77.7760 -8.9166525e-007,77.7816 4.2237525e-006,77.7872 0.031233825,77.7928 0.49994832,77.7984 0.87499988,77.8040 0.56255156,77.8096 0.093766347,77.8152 -4.1978819e-006,77.8208 1.1249203e-006,77.8264 -3.0144861e-007,77.8320 8.078019e-008,77.8377 -2.1646937e-008,77.8433 5.8008012e-009,77.8489 -1.55446e-009,77.8545 4.1655385e-010,77.8601 -1.1162531e-010,77.8657 2.9912604e-011,77.8713 -8.0157807e-012,77.8769 2.1480151e-012,77.8825 -5.756102e-013,77.8881 1.542463e-013,77.8937 -4.132689e-014,77.8993 1.1048378e-014,77.9049 -2.863155e-015,77.9105 4.0328488e-016,77.9161 1.2503858e-015,77.9217 -5.4053501e-015,77.9273 2.0372738e-014,77.9329 -7.6091958e-014,77.9385 2.8401879e-013,77.9441 -1.0600716e-012,77.9497 3.9565976e-012,77.9553 -1.4767555e-011,77.9609 5.5118219e-011,77.9665 -2.0572252e-010,77.9722 7.6783591e-010,77.9778 -2.8658602e-009,77.9834 1.0696498e-008,77.9890 -3.992346e-008,77.9946 1.4900978e-007,78.0002 -5.5616215e-007,78.0058 2.0758118e-006,78.0114 -7.7477316e-006,78.0170 2.891753e-005,78.0226 -0.00010793138,78.0282 0.68718159,78.0338 1.3749775,78.0395 0.84402025,78.0451 0.18764304,78.0507 1.6947693e-005,78.0563 -8.5512129e-006,78.0619 0.18747918,78.0675 0.34373021,78.0731 0.31252685,78.0787 0.18752246,78.0843 0.093744181,78.0899 2.3627686e-006,78.0956 -3.1137392e-006,78.1012 1.0092885e-005,78.1068 -3.7260859e-005,78.1124 0.18742196,78.1180 0.34370163,78.1236 0.34384078,78.1292 8.2946593e-005,78.1348 -2.4595069e-005,78.1404 0.87497532,78.1461 1.0937598,78.1517 2.5953801e-005,78.1573 3.4658206e-007,78.1629 -2.7344913e-005,78.1685 0.093750589,78.1741 2.4856428e-005,78.1797 8.5065012e-006,78.1854 -5.8889946e-005,78.1910 0.31237003,78.1966 0.50000781,78.2022 0.31259862,78.2078 0.09381143,78.2134 1.2979393e-005,78.2190 -5.9249805e-006,78.2247 1.0720334e-005,78.2303 0.34371185,78.2359 1.6874171,78.2415 2.7187102,78.2471 2.1875935,78.2527 0.34382528,78.2584 -2.2091106e-005,78.2640 1.4292823e-005,78.2696 0.18746372,78.2752 0.4999114,78.2808 0.40627944,78.2865 0.093831435,78.2921 7.3394708e-006,78.2977 -1.9920012e-006,78.3033 6.2793612e-007,78.3089 -5.1961126e-007,78.3145 1.4505824e-006,78.3202 -5.2831451e-006,78.3258 0.093660563,78.3314 0.31249994,78.3370 0.093839511,78.3426 5.2790974e-006,78.3483 -1.4146553e-006,78.3539 3.7908978e-007,78.3595 -1.0158594e-007,78.3651 2.7222416e-008,78.3707 -7.2952333e-009,78.3764 1.956256e-009,78.3820 -5.2918359e-010,78.3876 1.6031708e-010,78.3932 -1.1204727e-010,78.3989 2.8788358e-010,78.4045 -1.0395711e-009,78.4101 3.8707149e-009,78.4157 -1.4444488e-008,78.4213 5.3911748e-008,78.4270 -2.0121915e-007,78.4326 0.093749724,78.4382 0.093750283,78.4438 2.0135592e-007,78.4495 -5.4304778e-008,78.4551 1.5847363e-008,78.4607 -9.0804964e-009,78.4663 2.0475042e-008,78.4720 -7.2825387e-008,78.4776 2.7084897e-007,78.4832 -1.0106545e-006,78.4888 3.7720827e-006,78.4945 0.031199632,78.5001 0.18748054,78.5057 0.09380576,78.5113 1.3710497e-005,78.5170 -1.8339924e-006,78.5226 0.093636446,78.5282 0.49988604,78.5338 0.56254548,78.5395 0.43751416,78.5451 0.59373903,78.5507 0.65631056,78.5564 0.43759033,78.5620 0.093784347,78.5676 -9.0492804e-006,78.5732 2.8769005e-006,78.5789 0.1873872,78.5845 0.74986398,78.5901 0.96875185,78.5958 0.68763262,78.6014 0.21879724,78.6070 0.31249955,78.6126 0.093812153,78.6183 1.1223678e-005,78.6239 -2.9128416e-005,78.6295 0.18739246,78.6352 0.4999201,78.6408 0.50010073,78.6464 0.093859561,78.6521 4.1014931e-007,78.6577 -4.6086534e-006,78.6633 0.09369012,78.6689 0.31248474,78.6746 0.18754305,78.6802 0.093774617,78.6858 1.4295707e-005,78.6915 -3.8320668e-006,78.6971 1.031374e-006,78.7027 -2.9311289e-007,78.7084 1.4099768e-007,78.7140 -2.7087583e-007,78.7196 9.4257746e-007,78.7253 -3.4997227e-006,78.7309 1.3057398e-005,78.7365 -4.8733913e-005,78.7422 0.18746439,78.7478 0.18747346,78.7534 0.34371197,78.7591 0.34374893,78.7647 0.31257874,78.7704 8.3218198e-005,78.7760 -5.0343304e-005,78.7816 0.093759105,78.7873 1.3857166e-005,78.7929 0.093688004,78.7985 0.187521,78.8042 0.031298939,78.8098 -3.5697706e-006,78.8154 9.6327597e-007,78.8211 -2.8303754e-007,78.8267 1.688031e-007,78.8324 -3.9218452e-007,78.8380 1.400045e-006,78.8436 -5.208426e-006,78.8493 0.093661472,78.8549 0.31249994,78.8605 0.093838595,78.8662 5.2130649e-006,78.8718 -1.3969604e-006,78.8775 3.7434793e-007,78.8831 -1.0031519e-007,78.8887 2.6881779e-008,78.8944 -7.2035968e-009,78.9000 1.930371e-009,78.9057 -5.1728966e-010,78.9113 1.3862746e-010,78.9169 -3.717731e-011,78.9226 1.0070263e-011,78.9282 -3.100695e-012,78.9339 2.3318248e-012,78.9395 -6.2268832e-012,78.9451 2.2577516e-011,78.9508 -8.4090138e-011,78.9564 3.1380906e-010,78.9621 -1.1712433e-009,78.9677 4.3715263e-009,78.9734 -1.6316216e-008,78.9790 6.0898394e-008,78.9846 -2.2729618e-007,78.9903 8.4835671e-007,78.9959 -3.1663933e-006,79.0016 1.1818196e-005,79.0072 0.56245345,79.0129 1.6874481,79.0185 1.7500298,79.0242 1.1562945,79.0298 1.8818684e-005,79.0354 -5.0378803e-006,79.0411 1.3312784e-006,79.0467 0.093749188,79.0524 0.31249964,79.0580 0.31250048,79.0637 0.031250454,79.0693 -7.59307e-008,79.0750 2.0347231e-008,79.0806 -5.452002e-009,79.0863 1.4590539e-009,79.0919 -3.8376671e-010,79.0975 7.5889378e-011,79.1032 8.0249619e-011,79.1088 -3.9693046e-010,79.1145 1.5075997e-009,79.1201 -5.6339351e-009,79.1258 2.1029887e-008,79.1314 -7.8492114e-008,79.1371 2.9296282e-007,79.1427 -1.0934497e-006,79.1484 4.0811738e-006,79.1540 -1.5232511e-005,79.1597 1.0936923,79.1653 1.56252,79.1710 0.75005239,79.1766 -3.2852267e-006,79.1823 8.8280507e-007,79.1879 -2.4571946e-007,79.1936 1.0000332e-007,79.1992 -1.542856e-007,79.2049 5.1717626e-007,79.2105 -1.9145766e-006,79.2162 7.1417207e-006,79.2218 -2.6654518e-005,79.2275 0.18738249,79.2331 0.49991885,79.2388 0.50008112,79.2444 0.18761754,79.2501 0.093776658,79.2557 0.093742885,79.2614 1.9504444e-006,79.2671 -5.2124301e-007,79.2727 1.3436586e-007,79.2784 -1.6175363e-008,79.2840 -6.9682606e-008,79.2897 2.9493356e-007,79.2953 -1.1101444e-006,79.3010 4.1459875e-006,79.3066 -1.5475085e-005,79.3123 0.093700044,79.3179 0.18749997,79.3236 0.093799964,79.3292 1.5498363e-005,79.3349 -4.153143e-006,79.3406 1.1129305e-006,79.3462 -2.9823548e-007,79.3519 7.9919133e-008,79.3575 -2.141638e-008,79.3632 5.7397704e-009,79.3688 -1.5409279e-009,79.3745 4.2346709e-010,79.3802 -1.528167e-010,79.3858 1.8777875e-010,79.3915 -5.9833805e-010,79.3971 2.2057527e-009,79.4028 -8.2253555e-009,79.4084 3.0698196e-008,79.4141 -1.1457691e-007,79.4198 4.2764486e-007,79.4254 -1.5961347e-006,79.4311 5.9573867e-006,79.4367 -2.2235248e-005,79.4424 0.18736339,79.4481 0.56241071,79.4537 0.50012845,79.4594 0.093873538,79.4650 -3.752554e-005,79.4707 0.21870786,79.4764 0.2187773,79.4820 0.093785092,79.4877 1.1134192e-005,79.4933 -2.9836638e-006,79.4990 7.9954151e-007,79.5047 -2.1425558e-007,79.5103 5.7414724e-008,79.5160 -1.5385595e-008,79.5216 4.1229122e-009,79.5273 -1.1047807e-009,79.5330 2.9586963e-010,79.5386 -7.8606399e-011,79.5443 1.8531253e-011,79.5500 4.4887887e-012,79.5556 -3.6491313e-011,79.5613 1.4148864e-010,79.5670 -5.2950716e-010,79.5726 1.9767037e-009,79.5783 -7.3779174e-009,79.5839 2.7537238e-008,79.5896 -1.0277953e-007,79.5953 3.8361253e-007,79.6009 -1.4317887e-006,79.6066 5.3439844e-006,79.6123 -1.9945799e-005,79.6179 0.18735765,79.6236 0.68735558,79.6293 0.93752551,79.6349 0.68765378,79.6406 0.18761441,79.6463 1.1257009e-005,79.6519 -3.0165734e-006,79.6576 8.0836043e-007,79.6633 -2.1661877e-007,79.6689 5.8048002e-008,79.6746 -1.5555299e-008,79.6803 4.1683967e-009,79.6859 -1.1170025e-009,79.6916 2.9926922e-010,79.6973 -7.9981938e-011,79.7029 2.0633821e-011,79.7086 -2.546455e-012,79.7143 -1.0450762e-011,79.7200 4.4353653e-011,79.7256 -1.6697783e-010,79.7313 6.2360844e-010,79.7370 -2.3276496e-009,79.7426 8.6877083e-009,79.7483 -3.242593e-008,79.7540 1.2102583e-007,79.7596 -4.5171416e-007,79.7653 0.31249946,79.7710 0.34375027,79.7767 0.18750049,79.7823 1.9342812e-007,79.7880 -4.9749325e-008,79.7937 5.5524079e-009,79.7993 2.7546585e-008,79.8050 0.093749709,79.8107 0.31249994,79.8164 0.18750027,79.8220 2.0019569e-007,79.8277 -5.5435498e-007,79.8334 2.017385e-006,79.8391 -7.515805e-006,79.8447 0.31241545,79.8504 0.78118861,79.8561 0.84382063,79.8617 0.53132206,79.8674 0.31251094,79.8731 0.093747638,79.8788 7.7070797e-007,79.8844 -2.0263138e-007,79.8901 3.9752688e-008,79.8958 4.3642515e-008,79.9015 -2.1434531e-007,79.9071 8.1380716e-007,79.9128 -3.0411347e-006,79.9185 1.1351667e-005,79.9242 -4.2369029e-005,79.9299 0.18744206,79.9355 0.18755791,79.9412 4.2432854e-005,79.9469 -1.1370823e-005,79.9526 3.046943e-006,79.9582 -8.1601172e-007,79.9639 2.1685263e-007,79.9696 -5.1330808e-008,79.9753 -1.1549695e-008,79.9810 9.7542802e-008,79.9866 -3.7865411e-007,79.9923 1.4171909e-006,79.9980 -5.2905457e-006,80.0037 1.9746618e-005,80.0093 -7.3702009e-005,80.0150 0.31241009,80.0207 0.31256816,80.0264 0.09382271,80.0321 6.290285e-006,80.0377 0.031226249,80.0434 0.09373159,80.0491 0.093775928,80.0548 2.1774371e-005,80.0605 -5.8477326e-006,80.0662 1.614772e-006,80.0718 -6.1089077e-007,80.0775 8.2872134e-007,80.0832 -2.7041804e-006,80.0889 9.988813e-006,80.0946 0.093675211,80.1002 0.62491852,80.1059 0.68756652,80.1116 0.34382302,80.1173 0.031262498,80.1230 -9.8385735e-006,80.1287 0.093698569,80.1343 0.34367752,80.1400 0.50000125,80.1457 0.31259367,80.1514 4.2938751e-005,80.1571 0.18745795,80.1628 0.43740281,80.1685 0.65620661,80.1741 0.37509313,80.1798 0.093824491,80.1855 9.3384378e-006,80.1912 -2.5246391e-006,80.1969 7.5936163e-007,80.2026 -5.1262947e-007,80.2083 1.2912029e-006,80.2139 -4.6525506e-006,80.2196 1.7320421e-005,80.2253 -6.4634434e-005,80.2310 0.31237498,80.2367 0.65614927,80.2424 0.93754524,80.2481 0.5001657,80.2538 0.093812399,80.2594 4.3959176e-006,80.2651 -1.1582066e-006,80.2708 2.3654201e-007,80.2765 2.1215997e-007,80.2822 -1.0852991e-006,80.2879 4.1293838e-006,80.2936 -1.5433507e-005,80.2993 0.0937289,80.3050 0.093771085,80.3107 1.5452762e-005,80.3163 -4.1409226e-006,80.3220 1.1096553e-006,80.3277 -2.9735756e-007,80.3334 7.9683709e-008,80.3391 -2.135285e-008,80.3448 5.7211298e-009,80.3505 -1.5299139e-009,80.3562 3.9805345e-010,80.3619 -6.2169825e-011,80.3676 -1.494226e-010,80.3733 6.5992423e-010,80.3789 -2.4904818e-009,80.3846 9.3027683e-009,80.3903 -3.4723453e-008,80.3960 1.2960167e-007,80.4017 -4.8372311e-007,80.4074 1.8054388e-006,80.4131 0.062457137,80.4188 0.18748344,80.4245 0.093797304,80.4302 1.3617811e-005,80.4359 -3.8515236e-006,80.4416 1.7872402e-006,80.4473 -3.2973867e-006,80.4530 0.093653664,80.4587 0.49982265,80.4644 0.7188648,80.4701 0.093925528,80.4758 -1.7942628e-005,80.4815 4.8080933e-006,80.4871 -1.2882684e-006,80.4928 3.4458446e-007,80.4985 -8.9963237e-008,80.5042 1.5239323e-008,80.5099 2.9016467e-008,80.5156 -1.3131815e-007,80.5213 4.962975e-007,80.5270 -1.8540245e-006,80.5327 6.9203688e-006,80.5384 0.4999719,80.5441 1.1562397,80.5498 0.78128076,80.5555 2.5366126e-006,80.5612 0.09374927,80.5669 0.093750231,80.5726 -1.2396791e-008,80.5783 -6.7525137e-009,80.5840 3.9411432e-008,80.5897 -1.5090596e-007,80.5954 5.6425881e-007,80.6011 -2.1063024e-006,80.6068 7.8615958e-006,80.6125 -2.9342486e-005,80.6182 0.09374997,80.6239 2.9387245e-005,80.6296 -7.8747571e-006,80.6353 2.1093779e-006,80.6410 -5.6210644e-007,80.6467 1.388739e-007,80.6524 6.6611534e-009,80.6581 -1.6554546e-007,80.6638 6.5557799e-007,80.6695 -2.4569692e-006,80.6752 9.1730535e-006,80.6809 -3.4238048e-005,80.6867 0.18741219,80.6924 0.34374958,80.6981 0.18758905,80.7038 3.0065416e-005,80.7095 6.5062422e-006,80.7152 0.06240806,80.7209 1.2185286,80.7266 1.8125551,80.7323 0.81271571,80.7380 4.0980885e-005,80.7437 -1.0981717e-005,80.7494 2.9426337e-006,80.7551 -7.8791766e-007,80.7608 2.0879509e-007,80.7665 -4.7197126e-008,80.7722 -2.0026807e-008,80.7779 1.2731998e-007,80.7836 -4.892936e-007,80.7893 0.56249934,80.7951 0.50000066,80.8008 4.3019864e-007,80.8065 -1.1177634e-007,80.8122 1.6868766e-008,80.8179 4.4315183e-008,80.8236 -1.9414806e-007,80.8293 7.3233787e-007,80.8350 -2.7354276e-006,80.8407 1.021021e-005,80.8464 -3.8108537e-005,80.8521 0.18742068,80.8578 0.34369931,80.8636 0.34384757,80.8693 6.6310691e-005,80.8750 0.31243011,80.8807 0.49998805,80.8864 0.56250548,80.8921 0.68748903,80.8978 0.75003743,80.9035 0.34379783,80.9092 -2.1931842e-006,80.9150 5.8771474e-007,80.9207 -1.5749286e-007,80.9264 4.2208676e-008,80.9321 -1.132898e-008,80.9378 3.1037672e-009,80.9435 -1.0851855e-009,80.9492 1.2368105e-009,80.9549 -3.8623025e-009,80.9607 1.4213544e-008,80.9664 -5.2996203e-008,80.9721 1.9778746e-007,80.9778 -7.3821406e-007,80.9835 2.7552944e-006,80.9892 -1.0283807e-005,80.9949 0.093677804,81.0007 0.31243098,81.0064 0.31259066,81.0121 7.4403892e-005,81.0178 -1.9937212e-005,81.0235 5.3388917e-006,81.0292 -1.4167191e-006,81.0349 3.2754207e-007,81.0407 1.0668511e-007,81.0464 -7.5437794e-007,81.0521 2.9110743e-006,81.0578 -1.0890813e-005,81.0635 0.18732114,81.0692 0.74985021,81.0750 0.78137094,81.0807 0.34392613,81.0864 5.0818908e-005,81.0921 -1.3618082e-005,81.0978 3.6492816e-006,81.1036 -9.7792827e-007,81.1093 2.6213331e-007,81.1150 -7.0524692e-008,81.1207 1.994411e-008,81.1264 -9.2463317e-009,81.1321 1.7040964e-008,81.1379 -5.8921902e-008,81.1436 2.1866443e-007,81.1493 -8.1580248e-007,81.1550 3.0447943e-006,81.1607 -1.1364307e-005,81.1665 0.093713455,81.1722 0.18749967,81.1779 0.093787841,81.1836 6.8521563e-006,81.1893 1.3760281e-005,81.1951 -6.1899344e-005,81.2008 0.31237,81.2065 0.50000006,81.2122 0.31262979,81.2180 6.2815881e-005,81.2237 -1.6832944e-005,81.2294 4.5107718e-006,81.2351 -1.2087645e-006,81.2408 3.2391716e-007,81.2466 -8.6805386e-008,81.2523 2.327786e-008,81.2580 -6.2989534e-009,81.2637 1.9160724e-009,81.2695 -1.364902e-009,81.2752 3.543678e-009,81.2809 -1.2810818e-008,81.2866 4.770348e-008,81.2924 -1.7801766e-007,81.2981 6.6442152e-007,81.3038 -2.4798708e-006,81.3095 9.2558203e-006,81.3153 0.031179287,81.3210 0.31242254,81.3267 0.31256533,81.3324 0.18751121,81.3382 0.31248134,81.3439 0.1875634,81.3496 2.4823779e-005,81.3554 -6.7052069e-006,81.3611 1.9950417e-006,81.3668 -1.2744814e-006,81.3725 3.1029804e-006,81.3783 -1.113831e-005,81.3840 1.3124243,81.3897 2.4999328,81.3954 2.218833,81.4012 0.78132647,81.4069 -9.0743952e-006,81.4126 4.3601867e-007,81.4184 7.3317669e-006,81.4241 -2.9765743e-005,81.4298 0.1873894,81.4356 0.46866742,81.4413 0.62492484,81.4470 0.75005347,81.4527 0.3439436,81.4585 5.6995461e-005,81.4642 -1.5273225e-005,81.4699 4.0928089e-006,81.4757 -1.0967613e-006,81.4814 2.9390219e-007,81.4871 -7.8757779e-008,81.4929 2.1104947e-008,81.4986 -5.6555702e-009,81.5043 1.515611e-009,81.5101 -4.0641152e-010,81.5158 1.0991135e-010,81.5215 -3.3201029e-011,81.5273 2.2885109e-011,81.5330 -5.8341623e-011,81.5387 2.1049786e-010,81.5445 -7.8371359e-010,81.5502 2.9245952e-009,81.5559 -1.0915557e-008,81.5617 4.0740961e-008,81.5674 -1.5206069e-007,81.5731 5.6754811e-007,81.5789 -2.1183046e-006,81.5846 7.9063157e-006,81.5903 -2.9509365e-005,81.5961 0.093749925,81.6018 2.9712406e-005,81.6075 -8.4719732e-006,81.6133 4.1732446e-006,81.6190 -8.2209826e-006,81.6248 0.18748976,81.6305 0.18751018,81.6362 0.031258132,81.6420 -3.7325776e-006,81.6477 7.1453828e-006,81.6534 0.18747462,81.6592 0.65623218,81.6649 0.68744677,81.6707 0.49997282,81.6764 0.28133982,81.6821 3.8003167e-005,81.6879 -1.9610128e-005,81.6936 0.093752511,81.6993 9.4843435e-006,81.7051 -2.5167337e-006,81.7108 5.8181161e-007,81.7166 1.8972555e-007,81.7223 -1.3408827e-006,81.7280 5.1742422e-006,81.7338 -1.9357671e-005,81.7395 0.34370798,81.7453 0.5624603,81.7510 0.49997923,81.7568 0.40622962,81.7625 0.3125689,81.7682 0.031327821,81.7740 -1.0922027e-005,81.7797 2.9268062e-006,81.7855 -7.8430423e-007,81.7912 2.1017213e-007,81.7969 -5.6320332e-008,81.8027 1.5092061e-008,81.8084 -4.0433159e-009,81.8142 1.0799717e-009,81.8199 -2.7624014e-010,81.8257 2.4896175e-011,81.8314 1.7669524e-010,81.8372 -7.3174355e-010,81.8429 2.7505049e-009,81.8486 -1.0271112e-008,81.8544 3.8337074e-008,81.8601 -1.4308884e-007,81.8659 5.3406177e-007,81.8716 -1.9933202e-006,81.8774 0.031220959,81.8831 0.093758687,81.8889 3.0701529e-005,81.8946 -2.1961408e-005,81.9003 0.18744451,81.9061 0.31251949,81.9118 0.093802214,81.9176 -3.7528323e-006,81.9233 7.9548272e-007,81.9291 5.7128318e-007,81.9348 -3.0809558e-006,81.9406 1.1753519e-005,81.9463 -4.393671e-005,81.9521 0.28118989,81.9578 0.28131005,81.9636 4.4009586e-005,81.9693 -1.1793364e-005,81.9751 3.1602999e-006,81.9808 -8.4687412e-007,81.9866 2.2693914e-007,81.9923 -6.0813491e-008,81.9981 1.6296356e-008,82.0038 -4.3669788e-009,82.0096 1.1702321e-009,82.0153 -3.1359398e-010,82.0211 8.4048643e-011,82.0268 -2.2575015e-011,82.0326 6.2445873e-012,82.0383 -2.4015666e-012,82.0441 3.3614268e-012,82.0498 -1.1044903e-011,82.0556 4.0821454e-011,82.0613 -1.5225327e-010,82.0671 5.6823779e-010,82.0728 -2.1208688e-009,82.0786 7.9158911e-009,82.0843 -2.9545067e-008,82.0901 1.102734e-007,82.0958 -4.1158205e-007,82.1016 1.5361794e-006,82.1074 0.31249198,82.1131 0.49998969,82.1189 0.50001067,82.1246 0.093758054,82.1304 -2.0185346e-006,82.1361 5.4173796e-007,82.1419 -1.4825359e-007,82.1476 5.1233464e-008,82.1534 -5.6672214e-008,82.1591 1.7546627e-007,82.1649 -6.4524437e-007,82.1707 2.4057067e-006,82.1764 -8.9783125e-006,82.1822 0.093674049,82.1879 0.31244889,82.1937 0.34373927,82.1994 0.37503189,82.2052 0.18756607,82.2109 0.12498222,82.2167 0.18750012,82.2225 0.093803734,82.2282 7.7202267e-006,82.2340 0.093668342,82.2397 0.37491226,82.2455 1.0311961,82.2513 2.2499976,82.2570 2.8438001,82.2628 1.8438835,82.2685 2.3880093e-005,82.2743 0.18742965,82.2801 0.18753508,82.2858 0.093791112,82.2916 2.2866539e-005,82.2973 -2.1231966e-005,82.3031 0.18744914,82.3089 0.31249961,82.3146 0.18755229,82.3204 1.6272052e-005,82.3261 -4.3604514e-006,82.3319 1.1684391e-006,82.3377 -3.1295116e-007,82.3434 8.3270258e-008,82.3492 -2.0104242e-008,82.3549 -2.8608262e-009,82.3607 3.1552066e-008,82.3665 -1.2335798e-007,82.3722 4.6191749e-007,82.3780 -1.7244522e-006,82.3838 6.436414e-006,82.3895 -2.4023153e-005,82.3953 0.18737027,82.4010 0.49995893,82.4068 0.34386134,82.4126 0.093820021,82.4183 1.068348e-005,82.4241 -2.8628788e-006,82.4299 7.6717328e-007,82.4356 -2.055818e-007,82.4414 5.5091469e-008,82.4472 -1.4767386e-008,82.4529 3.9736063e-009,82.4587 -1.1258453e-009,82.4645 5.2947419e-010,82.4702 -9.9203923e-010,82.4760 3.4389376e-009,82.4818 -1.2764739e-008,82.4875 4.7623889e-008,82.4933 -1.7774521e-007,82.4991 6.6341084e-007,82.5048 -2.4760986e-006,82.5106 9.2417349e-006,82.5164 -3.4493642e-005,82.5221 0.18740572,82.5279 0.31254005,82.5337 0.062583596,82.5394 -2.702669e-006,82.5452 7.2424245e-007,82.5510 -1.9407713e-007,82.5567 5.200738e-008,82.5625 -1.3936546e-008,82.5683 3.7346144e-009,82.5741 -1.0007744e-009,82.5798 2.6818037e-010,82.5856 -7.1866069e-011,82.5914 1.9262106e-011,82.5971 -5.1765432e-012,82.6029 1.4425024e-012,82.6087 -5.9306759e-013,82.6145 9.2972158e-013,82.6202 -3.1260437e-012,82.6260 1.15754e-011,82.6318 -4.3178863e-011,82.6375 1.611532e-010,82.6433 -6.0148359e-010,82.6491 2.2449622e-009,82.6549 -8.3790574e-009,82.6606 3.1273757e-008,82.6664 -1.1672545e-007,82.6722 0.093749724,82.6779 0.093750484,82.6837 0.18749744,82.6895 0.062473409,82.6953 0.093749925,82.7010 0.031277016,82.7068 2.6438943e-006,82.7126 -7.053489e-007,82.7184 1.7728769e-007,82.7241 -3.7404617e-009,82.7299 -1.6235512e-007,82.7357 0.093749948,82.7415 0.03125019,82.7472 -4.3171013e-009,82.7530 3.8686019e-009,82.7588 -1.1157944e-008,82.7646 4.0766388e-008,82.7704 -1.5191991e-007,82.7761 5.669591e-007,82.7819 -2.1160881e-006,82.7877 7.8980329e-006,82.7935 -2.9478429e-005,82.7992 0.09374997,82.8050 2.9523577e-005,82.8108 -7.911508e-006,82.8166 2.1200672e-006,82.8224 -5.681195e-007,82.8281 1.5223904e-007,82.8339 -4.0790638e-008,82.8397 1.0911178e-008,82.8455 -2.8507583e-009,82.8512 4.9094689e-010,82.8570 8.8729685e-010,82.8628 -4.0405328e-009,82.8686 1.5276086e-008,82.8744 -5.706843e-008,82.8801 2.1301501e-007,82.8859 -7.9505554e-007,82.8917 0.18746373,82.8975 0.56241733,82.9033 0.75002766,82.9091 0.3125858,82.9148 7.7746854e-006,82.9206 -2.0829877e-006,82.9264 5.5664185e-007,82.9322 -1.4341065e-007,82.9380 1.695361e-008,82.9437 7.561529e-008,82.9495 -3.1944407e-007,82.9553 1.2022593e-006,82.9611 -4.4899566e-006,82.9669 1.6758924e-005,82.9727 -6.2550796e-005,82.9785 0.31236097,82.9842 0.5624482,82.9900 0.50012285,82.9958 0.093868732,83.0016 -1.7998617e-006,83.0074 4.8231084e-007,83.0132 -1.2922989e-007,83.0189 3.4569457e-008,83.0247 -9.0374428e-009,83.0305 1.5774455e-009,83.0363 2.7286848e-009,83.0421 -1.2493412e-008,83.0479 4.724884e-008,83.0537 -1.7651624e-007,83.0594 6.5886945e-007,83.0652 -2.4591607e-006,83.0710 9.1785141e-006,83.0768 -3.4257668e-005,83.0826 0.18740909,83.0884 0.312543,83.0942 0.093778193,83.1000 0.18747817,83.1057 0.28130734,83.1115 0.18751299,83.1173 0.093751751,83.1231 0.031203926,83.1289 0.34364,83.1347 0.56253374,83.1405 0.18760784,83.1463 1.393165e-005,83.1521 -3.7332979e-006,83.1579 1.0004214e-006,83.1636 -2.6808596e-007,83.1694 7.1841399e-008,83.1752 -1.9258009e-008,83.1810 5.1848232e-009,83.1868 -1.4797353e-009,83.1926 7.3373252e-010,83.1984 -1.4551833e-009,83.2042 5.0873723e-009,83.2100 -1.8895816e-008,83.2158 0.093749538,83.2216 0.31249958,83.2274 0.31250042,83.2331 0.093750462,83.2389 1.8944535e-008,83.2447 -5.2839906e-009,83.2505 2.1898967e-009,83.2563 -3.4755032e-009,83.2621 1.1712906e-008,83.2679 -4.337959e-008,83.2737 1.6181855e-007,83.2795 -6.0394348e-007,83.2853 2.2541371e-006,83.2911 -8.4132835e-006,83.2969 1.1561638,83.3027 2.2187195,83.3085 1.6875939,83.3143 0.5000369,83.3201 -9.2826504e-006,83.3259 2.4874953e-006,83.3317 -6.6658043e-007,83.3375 1.7862521e-007,83.3432 -4.786661e-008,83.3490 1.2826789e-008,83.3548 -3.4366796e-009,83.3606 9.1889385e-010,83.3664 -2.3861707e-010,83.3722 3.5497681e-011,83.3780 9.6655586e-011,83.3838 -4.2215975e-010,83.3896 1.5921136e-009,83.3954 -5.9467746e-009,83.4012 2.2196778e-008,83.4070 -8.2847023e-008,83.4128 3.0921626e-007,83.4186 -1.154111e-006,83.4244 4.3075761e-006,83.4302 -1.6077491e-005,83.4360 0.09370029,83.4418 0.18749559,83.4476 0.093817249,83.4534 -4.5266304e-005,83.4592 0.31235284,83.4650 0.50004071,83.4708 0.18763204,83.4766 2.4350498e-005,83.4824 -6.5252602e-006,83.4882 1.7485903e-006,83.4940 -4.6857409e-007,83.4998 1.2556499e-007,83.5056 -3.3648028e-008,83.5114 9.0170014e-009,83.5172 -2.4172608e-009,83.5230 6.5131489e-010,83.5289 -1.8780501e-010,83.5347 9.9857178e-011,83.5405 -2.1162576e-010,83.5463 7.4670198e-010,83.5521 -2.7754048e-009,83.5579 1.0355752e-008,83.5637 -3.8650718e-008,83.5695 1.4425876e-007,83.5753 -5.3842774e-007,83.5811 2.0096138e-006,83.5869 0.093741789,83.5927 0.3124907,83.5985 0.3125059,83.6043 0.093774945,83.6101 -6.5565779e-005,83.6159 0.31236881,83.6217 0.49999985,83.6275 0.3126317,83.6333 6.37302e-005,83.6391 -1.7077933e-005,83.6450 4.5764136e-006,83.6508 -1.2263437e-006,83.6566 3.2859219e-007,83.6624 -8.7926345e-008,83.6682 2.3086661e-008,83.6740 -4.4130384e-009,83.6798 -5.4369869e-009,83.6856 2.6163638e-008,83.6914 -9.9225709e-008,83.6972 3.7076913e-007,83.7030 -1.3839624e-006,83.7088 5.1654961e-006,83.7147 -1.9279574e-005,83.7205 0.09372212,83.7263 0.28118968,83.7321 0.50004119,83.7379 0.031299014,83.7437 0.1873665,83.7495 1.687457,83.7553 2.0938232,83.7611 1.4063363,83.7670 3.8565424e-005,83.7728 -1.0334469e-005,83.7786 2.7693529e-006,83.7844 -7.4211016e-007,83.7902 1.9886477e-007,83.7960 -5.328916e-008,83.8018 1.4275838e-008,83.8076 -3.8099106e-009,83.8135 9.6264574e-010,83.8193 -4.0346313e-011,83.8251 -8.0141382e-010,83.8309 3.2462868e-009,83.8367 -1.2184721e-008,83.8425 4.5496261e-008,83.8483 -1.6981399e-007,83.8541 6.3381066e-007,83.8600 -2.3656191e-006,83.8658 8.8293755e-006,83.8716 -3.2954536e-005,83.8774 0.18740088,83.8832 0.31255949,83.8890 8.3242165e-005,83.8949 -2.2301434e-005,83.9007 5.9568783e-006,83.9065 -1.5242797e-006,83.9123 1.3973577e-007,83.9181 9.6555232e-007,83.9239 -4.0023042e-006,83.9298 1.5044884e-005,83.9356 -5.6181761e-005,83.9414 0.3124423,83.9472 0.34374261,83.9530 0.40625721,83.9588 0.31250554,83.9647 0.3125509,83.9705 5.7969704e-005,83.9763 -1.553428e-005,83.9821 4.1627582e-006,83.9879 -1.1155045e-006,83.9938 2.9892442e-007,83.9996 -8.0103533e-008,84.0054 2.1465638e-008,84.0112 -5.7525718e-009,84.0170 1.5429232e-009,84.0229 -4.186595e-010,84.0287 1.3159215e-010,84.0345 -1.0768215e-010,84.0403 2.9915101e-010,84.0461 -1.0890068e-009,84.0520 4.0572012e-009,84.0578 -1.5141017e-008,84.0636 5.65114e-008,84.0694 -2.1092156e-007,84.0752 7.8723809e-007,84.0811 -2.9382672e-006,84.0869 1.0966712e-005,84.0927 -4.0931871e-005,84.0985 0.31234518,84.1044 0.78115112,84.1102 0.78134882,84.1160 0.31265485,84.1218 4.1001855e-005,84.1277 -1.1034028e-005,84.1335 3.1309887e-006,84.1393 -1.4891006e-006,84.1451 2.8253869e-006,84.1510 -9.8131677e-006,84.1568 0.093675666,84.1626 0.31243894,84.1684 0.31256101,84.1743 0.093824401,84.1801 9.7712636e-006,84.1859 -2.6184275e-006,84.1917 7.0166629e-007,84.1976 -1.880272e-007,84.2034 5.0386099e-008,84.2092 -1.3502082e-008,84.2150 3.6181846e-009,84.2209 -9.6957131e-010,84.2267 2.5980973e-010,84.2325 -6.9589744e-011,84.2384 1.8528377e-011,84.2442 -4.5181237e-012,84.2500 -4.5752692e-013,84.2558 6.3491721e-012,84.2617 -2.4941276e-011,84.2675 9.342347e-011,84.2733 -3.4878059e-010,84.2792 1.3018033e-009,84.2850 -4.8588231e-009,84.2908 1.8134948e-008,84.2966 -6.7686393e-008,84.3025 2.5263091e-007,84.3083 -9.4291295e-007,84.3141 3.5193036e-006,84.3200 -1.3135355e-005,84.3258 0.093718365,84.3316 0.18747841,84.3375 0.1875374,84.3433 3.3208424e-005,84.3491 -8.8989045e-006,84.3549 2.3845332e-006,84.3608 -6.3851394e-007,84.3666 1.6933097e-007,84.3724 -3.8758106e-008,84.3783 -1.4314441e-008,84.3841 9.602752e-008,84.3899 -3.6982641e-007,84.3958 1.3833893e-006,84.4016 -5.1641455e-006,84.4074 1.9274737e-005,84.4133 -7.194058e-005,84.4191 0.34360516,84.4249 0.50005025,84.4308 0.18763137,84.4366 2.5298988e-005,84.4424 -6.7794272e-006,84.4483 1.8166988e-006,84.4541 -4.8682512e-007,84.4600 1.3045569e-007,84.4658 -3.4958507e-008,84.4716 9.3679056e-009,84.4775 -2.5103064e-009,84.4833 6.7256728e-010,84.4891 -1.7976132e-010,84.4950 4.6424017e-011,84.5008 -5.9196866e-012,84.5066 -2.2751249e-011,84.5125 9.6933565e-011,84.5183 -3.6501258e-010,84.5242 1.3632261e-009,84.5300 -5.0882996e-009,84.5358 1.8991495e-008,84.5417 -7.0883367e-008,84.5475 2.6456314e-007,84.5534 -9.874484e-007,84.5592 3.6855258e-006,84.5650 -1.3755758e-005,84.5709 0.09369088,84.5767 0.18752941,84.5825 5.179648e-005,84.5884 -1.5688172e-005,84.5942 1.0952693e-005,84.6001 -2.8123672e-005,84.6059 0.093740299,84.6117 0.031279761,84.6176 1.9700087e-006,84.6234 -5.2797424e-007,84.6293 1.4173241e-007,84.6351 -3.8913235e-008,84.6410 1.3909496e-008,84.6468 -1.6722828e-008,84.6526 5.2985193e-008,84.6585 -1.9523334e-007,84.6643 7.2800646e-007,84.6702 -2.7170095e-006,84.6760 1.0140845e-005,84.6819 -3.7849404e-005,84.6877 0.18741532,84.6935 0.34371239,84.6994 0.31258461,84.7052 0.031325538,84.7111 -1.0132685e-005,84.7169 2.7152796e-006,84.7228 -7.2761986e-007,84.7286 1.9498198e-007,84.7344 -5.2249774e-008,84.7403 1.4001492e-008,84.7461 -3.7520125e-009,84.7520 1.0054354e-009,84.7578 -2.6942887e-010,84.7637 7.2199483e-011,84.7695 -1.9347461e-011,84.7754 5.1845837e-012,84.7812 -1.389325e-012,84.7871 3.7230061e-013,84.7929 -9.9766258e-014,84.7988 2.6734596e-014,84.8046 -7.164131e-015,84.8105 1.919789e-015,84.8163 -5.1445033e-016,84.8221 1.3785877e-016,84.8280 -3.6943547e-017,84.8338 9.9043761e-018,84.8397 -2.6709999e-018,84.8455 7.7883697e-019,84.8514 -4.4415566e-019,84.8572 9.9780543e-019,84.8631 -3.5473318e-018,84.8689 1.3192584e-017,84.8748 -4.9226855e-017,84.8806 1.8372993e-016,84.8865 -6.8574649e-016,84.8923 2.5594663e-015,84.8982 -9.5528774e-015,84.9040 3.5654924e-014,84.9099 -1.3307714e-013,84.9157 4.9669416e-013,84.9216 -1.8538467e-012,84.9274 6.9192391e-012,84.9333 -2.5825165e-011,84.9391 9.6389209e-011,84.9450 -3.5976117e-010,84.9509 1.3427628e-009,84.9567 -5.0116822e-009,84.9626 1.8705503e-008,84.9684 -6.9815734e-008,84.9743 0.031249905,84.9801 0.031250097,84.9860 6.9828424e-008,84.9918 -1.8712109e-008,84.9977 5.0143205e-009,85.0035 -1.3436983e-009,85.0094 3.6007483e-010,85.0152 -9.6489899e-011,85.0211 2.5856796e-011,85.0270 -6.92964e-012,85.0328 1.8596574e-012,85.0387 -5.0844648e-013,85.0445 1.7397813e-013,85.0504 -1.8743896e-013,85.0562 5.7581229e-013,85.0621 -2.115976e-012,85.0679 7.8887218e-012,85.0738 -2.9441265e-011,85.0797 1.0988511e-010,85.0855 -4.1013198e-010,85.0914 1.5307651e-009,85.0972 -5.7133844e-009,85.1031 2.132448e-008,85.1089 -7.9590883e-008,85.1148 2.970628e-007,85.1207 -1.1087488e-006,85.1265 4.1382632e-006,85.1324 -1.5445537e-005,85.1382 0.093696237,85.1441 0.18750797,85.1500 0.093771785,85.1558 0.093766011,85.1617 2.5590098e-005,85.1675 -6.8574336e-006,85.1734 1.8376016e-006,85.1793 -4.924247e-007,85.1851 1.3195026e-007,85.1910 -3.5336978e-008,85.1968 9.3870929e-009,85.2027 -2.2085458e-009,85.2086 -5.5376509e-010,85.2144 4.4241766e-009,85.2203 -1.7144369e-008,85.2261 6.4158442e-008,85.2320 -2.3950852e-007,85.2379 8.93947e-007,85.2437 -3.3365457e-006,85.2496 1.245323e-005,85.2555 -4.6480083e-005,85.2613 0.18744677,85.2672 0.1875325,85.2730 0.18742475,85.2789 0.49989578,85.2848 0.50011742,85.2906 0.093871161,85.2965 -2.2492916e-006,85.3024 6.0274965e-007,85.3082 -1.615206e-007,85.3141 4.3284832e-008,85.3200 -1.1605819e-008,85.3258 3.1349812e-009,85.3317 -9.3319252e-010,85.3376 5.9756955e-010,85.3434 -1.4571306e-009,85.3493 5.2313509e-009,85.3552 -1.946982e-008,85.3610 7.2653719e-008,85.3669 -2.7116667e-007,85.3728 1.0120938e-006,85.3786 -3.7775098e-006,85.3845 1.4099071e-005,85.3904 -5.2622967e-005,85.3962 0.18746951,85.4021 0.093810834,85.4080 1.415501e-005,85.4138 -3.8084197e-006,85.4197 1.0775505e-006,85.4256 -5.0149765e-007,85.4314 9.2842737e-007,85.4373 -3.2124444e-006,85.4432 1.1922296e-005,85.4490 0.49995321,85.4549 1.5624406,85.4608 1.6875514,85.4667 0.8750459,85.4725 0.34374887,85.4784 6.3739941e-007,85.4843 -1.7084696e-007,85.4901 4.5937774e-008,85.4960 -1.289055e-008,85.5019 5.6209446e-009,85.5078 -9.5929504e-009,85.5136 3.2753189e-008,85.5195 -1.2142941e-007,85.5254 4.5300064e-007,85.5312 -1.6907074e-006,85.5371 6.310333e-006,85.5430 -2.3552497e-005,85.5489 0.18736081,85.5547 0.56239969,85.5606 0.53137577,85.5665 0.12512754,85.5724 6.2009931e-006,85.5782 -1.6630125e-006,85.5841 4.5057112e-007,85.5900 -1.3914122e-007,85.5958 1.059642e-007,85.6017 -2.8472826e-007,85.6076 0.093750492,85.6135 0.31249598,85.6193 0.3125138,85.6252 -4.8868296e-005,85.6311 0.31245458,85.6370 0.3437506,85.6429 0.31254306,85.6487 5.6878842e-005,85.6546 0.34370777,85.6605 0.96874297,85.6664 0.50003028,85.6722 0.34375241,85.6781 0.18750019,85.6840 -7.776971e-007,85.6899 4.1650937e-006,85.6957 -1.5883972e-005,85.7016 0.093728237,85.7075 0.093771741,85.7134 1.5930949e-005,85.7193 -4.2786769e-006,85.7251 1.1824951e-006,85.7310 -4.5097485e-007,85.7369 6.2135609e-007,85.7428 0.031247608,85.7487 0.093720116,85.7545 0.18751036,85.7604 2.7246157e-005,85.7663 -7.3012106e-006,85.7722 1.9565214e-006,85.7781 -5.2429334e-007,85.7839 1.40496e-007,85.7898 -3.7649023e-008,85.7957 1.0088891e-008,85.8016 -2.7035416e-009,85.8075 7.2447298e-010,85.8133 -1.9413492e-010,85.8192 5.2009074e-011,85.8251 -1.3885912e-011,85.8310 3.530416e-012,85.8369 -2.3458102e-013,85.8428 -2.5926164e-012,85.8486 1.0605979e-011,85.8545 -3.9834486e-011,85.8604 1.4874381e-010,85.8663 -5.5518495e-010,85.8722 2.0721604e-009,85.8781 -7.7340712e-009,85.8839 2.8866424e-008,85.8898 -1.0774021e-007,85.8957 4.0212618e-007,85.9016 -1.5008842e-006,85.9075 5.6018562e-006,85.9134 0.7811873,85.9193 2.4061043,85.9251 2.7500675,85.9310 1.1563963,85.9369 0.093716405,85.9428 0.31249088,85.9487 0.18753089,85.9546 2.4428018e-006,85.9605 -6.5460233e-007,85.9664 1.7541522e-007,85.9722 -4.7006374e-008,85.9781 1.2596377e-008,85.9840 -3.3753889e-009,85.9899 9.0417884e-010,85.9958 -2.4105604e-010,86.0017 5.9973339e-011,86.0076 1.1834219e-012,86.0135 -6.4717696e-011,86.0193 2.5770919e-010,86.0252 -9.6619712e-010,86.0311 3.6073671e-009,86.0370 -1.3464338e-008,86.0429 5.0253952e-008,86.0488 0.093749627,86.0547 0.34375015,86.0606 0.31249866,86.0665 0.093756333,86.0724 -2.2784967e-005,86.0782 0.18735757,86.0841 0.56241113,86.0900 0.56254381,86.0959 0.40635508,86.1018 0.093856245,86.1077 0.5624575,86.1136 1.6561892,86.1195 1.6875522,86.1254 0.75004625,86.1313 -1.1886954e-006,86.1372 2.9274113e-007,86.1431 1.7835434e-008,86.1490 -3.6413923e-007,86.1549 1.4388429e-006,86.1607 -5.3916629e-006,86.1666 2.0129406e-005,86.1725 -7.5131924e-005,86.1784 0.31240556,86.1843 0.34379014,86.1902 0.18758364,86.1961 3.7972008e-005,86.2020 -1.017651e-005,86.2079 2.7310314e-006,86.2138 -7.4680679e-007,86.2197 2.5598456e-007,86.2256 -2.7709117e-007,86.2315 8.5243107e-007,86.2374 -3.1328775e-006,86.2433 1.1680005e-005,86.2492 0.031169161,86.2551 0.31245017,86.2610 0.18759429,86.2669 3.4337696e-005,86.2728 -8.5239371e-006,86.2787 -2.4489219e-007,86.2846 9.5050482e-006,86.2905 -3.7778515e-005,86.2964 0.18741514,86.3023 0.3125,86.3082 0.1875848,86.3141 3.811016e-005,86.3200 -1.0530955e-005,86.3259 4.0107598e-006,86.3318 -5.5116552e-006,86.3377 1.8037063e-005,86.3436 -6.6641813e-005,86.3495 0.34358487,86.3554 0.56255031,86.3613 0.18765154,86.3672 2.0433674e-005,86.3731 -7.3129158e-006,86.3790 0.031221149,86.3849 0.093759686,86.3908 2.7709937e-005,86.3967 -7.4254876e-006,86.4026 1.9898237e-006,86.4085 -5.3321713e-007,86.4144 1.4288733e-007,86.4203 -3.8289869e-008,86.4262 1.0260803e-008,86.4321 -2.7503086e-009,86.4380 7.3961687e-010,86.4439 -2.079415e-010,86.4498 9.2093819e-011,86.4557 -1.6042968e-010,86.4616 5.4966404e-010,86.4675 -2.0383868e-009,86.4734 7.604485e-009,86.4793 -2.8381805e-008,86.4852 1.0593113e-007,86.4911 -3.9537406e-007,86.4970 1.475682e-006,86.5029 -5.5077899e-006,86.5088 2.0557109e-005,86.5148 -7.6726727e-005,86.5207 0.46859848,86.5266 0.71876723,86.5325 0.4063969,86.5384 6.0796941e-005,86.5443 -1.6292433e-005,86.5502 4.3679797e-006,86.5561 -1.1781934e-006,86.5620 3.4445063e-007,86.5679 -1.9952549e-007,86.5738 4.5366053e-007,86.5797 -1.6152377e-006,86.5856 6.0077637e-006,86.5915 -2.2417591e-005,86.5975 0.093719333,86.6034 0.093780674,86.6093 2.2313765e-005,86.6152 -5.4893071e-006,86.6211 -3.5846716e-007,86.6270 6.9242351e-006,86.6329 -2.7340775e-005,86.6388 0.093739867,86.6447 0.031280261,86.6506 1.7352975e-006,86.6566 3.5539978e-007,86.6625 -3.1573122e-006,86.6684 1.2274866e-005,86.6743 0.09370333,86.6802 0.74993998,86.6861 0.8750518,86.6920 0.34379613,86.6979 0.093748592,86.7039 5.7109668e-007,86.7098 -1.5303894e-007,86.7157 4.1013823e-008,86.7216 -1.1004205e-008,86.7275 2.999736e-009,86.7334 -9.9388886e-010,86.7393 9.7564823e-010,86.7452 -2.9088663e-009,86.7512 1.0660644e-008,86.7571 -3.9736847e-008,86.7630 1.4829847e-007,86.7689 -5.5350085e-007,86.7748 2.0658681e-006,86.7807 0.18749174,86.7866 0.74998903,86.7926 0.78126085,86.7985 0.34375826,86.8044 0.031248128,86.8103 5.1314703e-007,86.8162 -1.7697161e-007,86.8221 1.9471229e-007,86.8281 -6.0191383e-007,86.8340 2.2131144e-006,86.8399 -8.251196e-006,86.8458 0.74998879,86.8517 0.87501073,86.8576 0.50000834,86.8636 -1.6064383e-006,86.8695 4.3048064e-007,86.8754 -1.1535684e-007,86.8813 3.0912751e-008,86.8872 -8.2850296e-009,86.8932 2.2249314e-009,86.8991 -6.1403621e-010,86.9050 2.3104492e-010,86.9109 -3.1011724e-010,86.9168 1.0094903e-009,86.9228 -3.7281351e-009,86.9287 1.3904148e-008,86.9346 -5.189256e-008,86.9405 1.936814e-007,86.9464 -7.2289015e-007,86.9524 2.6980927e-006,86.9583 -1.0070276e-005,86.9642 0.031249989,86.9701 1.0085996e-005,86.9760 -2.702764e-006,86.9820 7.2426513e-007,86.9879 -1.940828e-007,86.9938 5.2008758e-008,86.9997 -1.3936892e-008,87.0057 3.734697e-009,87.0116 -1.0007943e-009,87.0175 2.6818486e-010,87.0234 -7.1866034e-011,87.0294 1.925808e-011,87.0353 -5.1606002e-012,87.0412 1.3827999e-012,87.0471 -3.7019156e-013,87.0530 9.7856883e-014,87.0590 -2.1206259e-014,87.0649 -1.3041298e-014,87.0708 7.3379494e-014,87.0767 -2.8049945e-013,87.0827 1.0487012e-012,87.0886 -3.9146147e-012,87.0945 1.4610911e-011,87.1005 -5.453334e-011,87.1064 2.0353852e-010,87.1123 -7.5968071e-010,87.1182 2.8354081e-009,87.1242 -1.0582788e-008,87.1301 3.9498861e-008,87.1360 -1.4742429e-007,87.1419 5.5024179e-007,87.1479 -2.053705e-006,87.1538 7.6651831e-006,87.1597 -2.8609285e-005,87.1656 0.093743265,87.1716 0.7812255,87.1775 1.5624809,87.1834 1.18756,87.1894 1.6199439e-005,87.1953 -4.338945e-006,87.2012 1.1550703e-006,87.2072 -2.8099029e-007,87.2131 -3.1210007e-008,87.2190 4.0588878e-007,87.2249 -1.5924777e-006,87.2309 5.9644949e-006,87.2368 -2.2267259e-005,87.2427 0.093719542,87.2487 0.093780428,87.2546 2.2302575e-005,87.2605 -5.9764634e-006,87.2665 1.6015249e-006,87.2724 -4.2916378e-007,87.2783 1.1500387e-007,87.2843 -3.0817823e-008,87.2902 8.2583487e-009,87.2961 -2.213141e-009,87.3021 5.9356298e-010,87.3080 -1.609364e-010,87.3139 5.0136402e-011,87.3199 -3.9598897e-011,87.3258 1.0826411e-010,87.3317 -3.9348763e-010,87.3377 1.4658017e-009,87.3436 -5.4701506e-009,87.3495 2.041641e-008,87.3555 -7.6201495e-008,87.3614 2.8441198e-007,87.3673 -1.0615302e-006,87.3733 3.9620213e-006,87.3792 0.031197129,87.3851 0.1874796,87.3911 0.093808368,87.3970 1.4947974e-005,87.4029 -4.0056361e-006,87.4089 1.0733982e-006,87.4148 -2.876406e-007,87.4208 7.7079626e-008,87.4267 -2.0655175e-008,87.4326 5.5350098e-009,87.4386 -1.4832324e-009,87.4445 3.9748366e-010,87.4504 -1.0658512e-010,87.4564 2.8825478e-011,87.4623 -8.708494e-012,87.4683 6.0065568e-012,87.4742 -1.5318292e-011,87.4801 5.5270812e-011,87.4861 -2.0578107e-010,87.4920 7.6791407e-010,87.4980 -2.8661007e-009,87.5039 1.0697331e-008,87.5098 -3.992637e-008,87.5158 1.490199e-007,87.5217 -5.5619699e-007,87.5277 2.0759319e-006,87.5336 -7.7481409e-006,87.5395 0.093664154,87.5455 0.31246927,87.5514 0.18759413,87.5574 3.6181656e-005,87.5633 -9.3338804e-006,87.5692 1.1509077e-006,87.5752 4.7314452e-006,87.5811 0.03122974,87.5871 0.28122258,87.5930 0.12502779,87.5990 1.9984393e-005,87.6049 -5.3552553e-006,87.6108 1.435058e-006,87.6168 -3.8455531e-007,87.6227 1.0305002e-007,87.6287 -2.7614515e-008,87.6346 7.3999149e-009,87.6406 -1.9829711e-009,87.6465 5.3138582e-010,87.6525 -1.4241622e-010,87.6584 3.823717e-011,87.6643 -1.0521272e-011,87.6703 3.8450011e-012,87.6762 -4.8582518e-012,87.6822 1.5589001e-011,87.6881 -5.7502218e-011,87.6941 2.144367e-010,87.7000 -8.003076e-010,87.7060 2.9870288e-009,87.7119 -1.1148686e-008,87.7179 4.1610988e-008,87.7238 -1.5530748e-007,87.7298 5.7966457e-007,87.7357 -2.163521e-006,87.7416 8.0750551e-006,87.7476 -3.0139068e-005,87.7535 0.09374997,87.7595 3.0175153e-005,87.7654 -8.0510599e-006,87.7714 2.0267037e-006,87.7773 -5.5077308e-008,87.7833 -1.8067193e-006,87.7892 7.2825774e-006,87.7952 0.18747105,87.8011 0.49998939,87.8071 0.34378162,87.8130 0.093752556,87.8190 -4.8716839e-007,87.8249 1.3012425e-007,87.8309 -3.3290007e-008,87.8368 3.0250189e-009,87.8428 2.1194548e-008,87.8487 -8.7810896e-008,87.8547 3.3007524e-007,87.8606 -1.2325871e-006,87.8666 4.6006344e-006,87.8726 -1.71713e-005,87.8785 0.093711801,87.8845 0.18747525,87.8904 0.18754481,87.8964 4.0191342e-005,87.9023 -1.0763726e-005,87.9083 2.8604027e-006,87.9142 -6.7703115e-007,87.9202 -1.5253357e-007,87.9261 1.2873322e-006,87.9321 0.093744263,87.9380 0.18743843,87.9440 0.31247815,87.9499 0.18756726,87.9559 2.7475757e-005,87.9619 -1.222306e-005,87.9678 0.093689211,87.9738 0.34370419,87.9797 0.31255233,87.9857 0.09380535,87.9916 8.5393872e-008,87.9976 0.093674198,88.0036 0.343701,88.0095 0.3125594,88.0155 0.093811072,88.0214 1.1087704e-005,88.0274 -2.9752218e-006,88.0333 8.1231906e-007,88.0393 -2.7382589e-007,88.0453 2.8293991e-007,88.0512 -8.5798285e-007,88.0572 3.1492355e-006,88.0631 0.74994594,88.0691 2.1873181,88.0750 2.7185738,88.0810 1.7500385,88.0870 0.71890181,88.0929 0.59380168,88.0989 0.50008118,88.1048 0.093838073,88.1108 -1.8620035e-006,88.1168 5.0153949e-007,88.1227 -1.440059e-007,88.1287 7.4447932e-008,88.1346 -1.5378676e-007,88.1406 5.4073843e-007,88.1466 -2.0093237e-006,88.1525 0.18750623,88.1585 0.34372464,88.1645 0.49986383,88.1704 0.59370792,88.1764 0.34387591,88.1823 0.093820676,88.1883 3.1768707e-006,88.1943 -8.513104e-007,88.2002 2.2812731e-007,88.2062 -6.1131701e-008,88.2122 1.6381566e-008,88.2181 -4.3897996e-009,88.2241 1.1763434e-009,88.2301 -3.1522665e-010,88.2360 8.4471451e-011,88.2420 -2.2634174e-011,88.2479 6.0587503e-012,88.2539 -1.5990376e-012,88.2599 3.3691669e-013,88.2658 2.5152721e-013,88.2718 -1.3431677e-012,88.2778 5.1215551e-012,88.2837 -1.9144557e-011,88.2897 7.1462281e-011,88.2957 -2.6672553e-010,88.3016 9.9551767e-010,88.3076 -3.7156369e-009,88.3136 1.3868117e-008,88.3195 -5.1760892e-008,88.3255 1.931906e-007,88.3315 -7.2105803e-007,88.3374 2.6912526e-006,88.3434 -1.004474e-005,88.3494 0.031249987,88.3554 1.0070647e-005,88.3613 -2.7318581e-006,88.3673 0.093750678,88.3733 0.093749851,88.3792 8.7664667e-008,88.3852 -2.3494476e-008,88.3912 6.3065482e-009,88.3971 -1.7298603e-009,88.4031 6.1240524e-010,88.4091 -7.1967926e-010,88.4151 2.2664506e-009,88.4210 -8.3467668e-009,88.4270 3.1123051e-008,88.4330 -1.1615454e-007,88.4389 4.335291e-007,88.4449 -1.6180888e-006,88.4509 6.039299e-006,88.4568 -2.2540873e-005,88.4628 0.093719169,88.4688 0.093780801,88.4748 2.2576525e-005,88.4807 -6.04976e-006,88.4867 1.6207509e-006,88.4927 -4.327693e-007,88.4987 1.1019858e-007,88.5046 -7.9891747e-009,88.5106 -7.8257777e-008,88.5166 3.2104805e-007,88.5226 -1.2060298e-006,88.5285 4.5034235e-006,88.5345 -1.6808983e-005,88.5405 0.18744561,88.5465 0.31250095,88.5524 0.18755054,88.5584 0.093697555,88.5644 0.3437233,88.5704 0.18757653,88.5763 2.3844234e-005,88.5823 -6.3814405e-006,88.5883 1.6796636e-006,88.5943 -3.3670321e-007,88.6002 -3.3302075e-007,88.6062 1.6689553e-006,88.6122 -6.3433081e-006,88.6182 0.18740653,88.6241 0.53109026,88.6301 0.84360218,88.6361 1.0937366,88.6421 0.87519771,88.6481 0.31268105,88.6540 0.031291381,88.6600 -5.9861628e-007,88.6660 -1.3858526e-006,88.6720 0.093674257,88.6780 0.49986827,88.6839 0.75003058,88.6899 0.34389549,88.6959 4.1442403e-005,88.7019 -1.1115798e-005,88.7079 3.0175568e-006,88.7138 -9.5357137e-007,88.7198 7.9654137e-007,88.7258 -2.2327019e-006,88.7318 8.1348853e-006,88.7378 -3.0309209e-005,88.7437 0.093749955,88.7497 3.0394332e-005,88.7557 -8.2810357e-006,88.7617 2.7274828e-006,88.7677 -2.628419e-006,88.7737 0.031257603,88.7796 0.093721114,88.7856 0.31248939,88.7916 0.18753175,88.7976 2.3806185e-006,88.8036 -6.3479723e-007,88.8096 1.5838668e-007,88.8155 1.3043554e-009,88.8215 -1.6363123e-007,88.8275 6.5327549e-007,88.8335 -2.4496635e-006,88.8395 9.1460943e-006,88.8455 0.093602642,88.8514 0.74973601,88.8574 1.1562723,88.8634 0.75017464,88.8694 0.50003111,88.8754 0.56247836,88.8814 0.50009608,88.8874 0.09385138,88.8934 4.1977648e-007,88.8993 -1.1262256e-007,88.9053 3.0683502e-008,88.9113 -1.0103149e-008,88.9173 9.7273283e-009,88.9233 -2.8807728e-008,88.9293 1.0551165e-007,88.9353 -3.932696e-007,88.9413 1.4676815e-006,88.9472 -5.4778834e-006,88.9532 2.0445454e-005,88.9592 -7.6309901e-005,88.9652 0.31240195,88.9712 0.34379697,88.9772 0.68756086,88.9832 1.0937598,88.9892 1.1562605,88.9952 0.75002676,89.0011 4.237314e-006,89.0071 -1.1354925e-006,89.0131 3.0432693e-007,89.0191 -8.1727194e-008,89.0251 2.2557998e-008,89.0311 -8.498608e-009,89.0371 1.143551e-008,89.0431 -3.7245858e-008,89.0491 1.3755856e-007,89.0551 -5.1302817e-007,89.0611 1.9147042e-006,89.0671 0.09362831,89.0730 0.49987558,89.0790 0.50012434,89.0850 0.093871817,89.0910 -1.9198133e-006,89.0970 5.1376071e-007,89.1030 -1.3507267e-007,89.1090 2.6489104e-008,89.1150 2.9130032e-008,89.1210 -1.4302354e-007,89.1270 5.4300733e-007,89.1330 -2.0291643e-006,89.1390 7.5742414e-006,89.1450 0.031221366,89.1510 0.18748945,89.1570 0.093781486,89.1630 2.1841372e-006,89.1690 -5.8528622e-007,89.1750 1.568402e-007,89.1810 -4.2028738e-008,89.1869 1.1262514e-008,89.1929 -3.0180358e-009,89.1989 8.0874829e-010,89.2049 -2.167215e-010,89.2109 5.8074726e-011,89.2169 -1.5560506e-011,89.2229 4.1627409e-012,89.2289 -1.0892465e-012,89.2349 1.939109e-013,89.2409 3.1371989e-013,89.2469 -1.4489346e-012,89.2529 5.4824539e-012,89.2589 -2.0482373e-011,89.2649 7.6453406e-011,89.2709 -2.8535138e-010,89.2769 1.0650441e-009,89.2829 -3.9751109e-009,89.2889 1.4836596e-008,89.2949 -5.5375345e-008,89.3009 0.093749657,89.3069 0.18750015,89.3129 3.0398641e-007,89.3189 -8.1459362e-008,89.3249 2.1828944e-008,89.3309 -5.8496306e-009,89.3369 1.5679021e-009,89.3429 -4.2153131e-010,89.3489 1.180976e-010,89.3549 -5.0828709e-011,89.3609 8.5214599e-011,89.3669 -2.9004968e-010,89.3729 1.0750674e-009,89.3789 -4.0105324e-009,89.3850 1.4968228e-008,89.3910 -5.5866732e-008,89.3970 2.0851496e-007,89.4030 -7.7825382e-007,89.4090 2.9047267e-006,89.4150 -1.0841498e-005,89.4210 0.093707584,89.4270 0.1875148,89.4330 0.031288467,89.4390 -2.8996799e-006,89.4450 7.7434811e-007,89.4510 -1.9748514e-007,89.4570 1.5528567e-008,89.4630 1.3539881e-007,89.4690 -5.5717186e-007,89.4750 2.0934528e-006,89.4810 -7.8172498e-006,89.4870 0.093663141,89.4930 0.34368038,89.4991 0.3125951,89.5051 0.031325251,89.5111 -9.7732809e-006,89.5171 2.6189634e-006,89.5231 -7.0180801e-007,89.5291 1.880647e-007,89.5351 -5.0396011e-008,89.5411 1.3504704e-008,89.5471 -3.6188781e-009,89.5531 9.6975694e-010,89.5591 -2.5986738e-010,89.5651 6.9637109e-011,89.5712 -1.8660773e-011,89.5772 5.000559e-012,89.5832 -1.3400082e-012,89.5892 3.5908426e-013,89.5952 -9.6224406e-014,89.6012 2.5785416e-014,89.6072 -6.9097611e-015,89.6132 1.8516204e-015,89.6192 -4.9618179e-016,89.6252 1.3296268e-016,89.6313 -3.5630239e-017,89.6373 9.5479084e-018,89.6433 -2.5586189e-018,89.6493 6.8582454e-019,89.6553 -1.8447966e-019,89.6613 5.2041002e-020,89.6673 -2.3670852e-020,89.6733 4.2641619e-020,89.6794 -1.4690596e-019,89.6854 5.4502434e-019,89.6914 -2.0333499e-018,89.6974 7.5889644e-018,89.7034 -2.8324712e-017,89.7094 1.0571811e-016,89.7154 -3.9457844e-016,89.7215 1.4727101e-015,89.7275 -5.4966899e-015,89.7335 2.0515646e-014,89.7395 -7.657186e-014,89.7455 2.8579399e-013,89.7515 -1.0666871e-012,89.7575 3.9812645e-012,89.7636 -1.4859525e-011,89.7696 5.5461153e-011,89.7756 -2.0700119e-010,89.7816 7.726037e-010,89.7876 -2.8836378e-009,89.7936 1.0762784e-008,89.7997 -4.0170622e-008,89.8057 1.4993137e-007,89.8117 -5.5959833e-007,89.8177 2.0886246e-006,89.8237 -7.7955065e-006,89.8298 0.093739338,89.8358 0.093760654,89.8418 7.8078347e-006,89.8478 -2.0922787e-006,89.8538 5.6067375e-007,89.8598 -1.5025356e-007,89.8659 4.0296943e-008,89.8719 -1.0922519e-008,89.8779 3.390038e-009,89.8839 -2.6369416e-009,89.8899 7.1580346e-009,89.8960 -2.5997132e-008,89.9020 9.6838079e-008,89.9080 0.031249272,89.9140 2.8135034e-006,89.9201 -1.0161096e-005,89.9261 0.031249996,89.9321 1.0146868e-005,89.9381 -2.7128372e-006,89.9441 7.0369197e-007,89.9502 -1.0171171e-007,89.9562 -2.9692893e-007,89.9622 1.2895439e-006,89.9682 -4.8616284e-006,89.9743 1.8158386e-005,89.9803 -6.7777175e-005,89.9863 0.3124046,89.9923 0.34381291,89.9983 0.093828529,90.0044 9.4090847e-006,90.0104 -2.516068e-006,90.0164 6.5446051e-007,90.0224 -1.0157171e-007,90.0285 -2.4824931e-007,90.0345 1.094669e-006,90.0405 -4.1307517e-006,90.0465 1.5429536e-005,90.0526 -5.7591868e-005,90.0586 0.34354487,90.0646 0.78118449,90.0706 0.59391123,90.0767 0.18763492,90.0827 2.5362784e-005,90.0887 -6.7963542e-006,90.0948 1.8206732e-006,90.1008 -4.8581001e-007,90.1068 1.2242488e-007,90.1128 -3.849177e-009,90.1189 -1.0704738e-007,90.1249 4.3207518e-007,90.1309 -1.6213799e-006,90.1370 6.0539155e-006,90.1430 -2.2596032e-005,90.1490 0.093719095,90.1550 0.093780875,90.1611 2.2623286e-005,90.1671 -6.031989e-006,90.1731 1.5029082e-006,90.1792 2.0862664e-008,90.1852 -1.5866174e-006,90.1912 6.3261341e-006,90.1972 -2.3719767e-005,90.2033 0.12497126,90.2093 0.18752092,90.2153 0.062523119,90.2214 4.3398641e-006,90.2274 -1.1561684e-006,90.2334 2.8447275e-007,90.2395 1.837568e-008,90.2455 0.093749456,90.2515 2.1512694e-006,90.2576 -7.8789699e-006,90.2636 0.093662836,90.2696 0.31246877,90.2757 0.18759556,90.2817 3.6822839e-005,90.2877 -9.7837965e-006,90.2938 2.3094697e-006,90.2998 5.4678009e-007,90.3058 -4.4971594e-006,90.3119 0.03122852,90.3179 0.093723826,90.3239 0.093798481,90.3300 -5.1225943e-005,90.3360 0.31238848,90.3420 0.34382379,90.3481 0.093835369,90.3541 8.1247836e-006,90.3601 -2.2079785e-006,90.3662 7.0651765e-007,90.3722 -6.1795834e-007,90.3783 1.7654052e-006,90.3843 0.093703665,90.3903 0.34369743,90.3964 0.34381029,90.4024 0.031297136,90.4084 -1.2541419e-005,90.4145 3.3914719e-006,90.4205 -1.023505e-006,90.4266 7.0232369e-007,90.4326 -1.7858531e-006,90.4386 6.4415685e-006,90.4447 -2.3982275e-005,90.4507 0.18747112,90.4568 0.18752104,90.4628 0.093773238,90.4688 4.4733874e-006,90.4749 -1.1987401e-006,90.4809 3.2122824e-007,90.4869 -8.608005e-008,90.4930 2.3067019e-008,90.4990 -6.1813563e-009,90.5051 1.6566182e-009,90.5111 -4.4463716e-010,90.5172 1.2180228e-010,90.5232 -4.2538389e-011,90.5292 4.8345137e-011,90.5353 -1.5085119e-010,90.5413 5.5510196e-010,90.5474 -2.0697168e-009,90.5534 7.7243634e-009,90.5594 -2.882997e-008,90.5655 1.0760384e-007,90.5715 -4.0161652e-007,90.5776 1.4989782e-006,90.5836 -5.5947298e-006,90.5897 2.0881558e-005,90.5957 -7.7937533e-005,90.6018 0.31240162,90.6078 0.43754169,90.6138 0.18758713,90.6199 3.9334715e-005,90.6259 -1.0540496e-005,90.6320 2.8242316e-006,90.6380 -7.5561434e-007,90.6441 1.9800646e-007,90.6501 -3.6351494e-008,90.6562 -5.2621388e-008,90.6622 2.4686068e-007,90.6682 -9.348949e-007,90.6743 3.4929894e-006,90.6803 -1.3038073e-005,90.6864 0.093716845,90.6924 0.18748198,90.6985 0.18752335,90.7045 0.062533692,90.7106 5.594718e-006,90.7166 -1.4865368e-006,90.7227 3.5099345e-007,90.7287 8.2693873e-008,90.7348 -6.8185506e-007,90.7408 2.6449402e-006,90.7469 -9.8986748e-006,90.7529 0.18742077,90.7590 0.62493962,90.7650 0.71883428,90.7711 0.2813189,90.7771 -7.3196661e-006,90.7832 1.9905767e-006,90.7892 -6.4208257e-007,90.7953 5.7763555e-007,90.8013 -1.6685451e-006,90.8074 6.0970046e-006,90.8134 -2.2721229e-005,90.8195 0.093718924,90.8255 0.093781061,90.8316 2.2700604e-005,90.8376 -5.8918708e-006,90.8437 8.6506464e-007,90.8497 2.4323062e-006,90.8558 -1.0595246e-005,90.8618 0.18742286,90.8679 0.40617993,90.8739 0.31258526,90.8800 0.03132917,90.8860 -1.2638334e-005,90.8921 1.0455791e-005,90.8982 -2.9186202e-005,90.9042 0.093739755,90.9103 0.031281196,90.9163 2.0594293e-006,90.9224 -5.5546019e-007,90.9284 1.6225579e-007,90.9345 -9.3524328e-008,90.9405 2.1184566e-007,90.9466 -7.539133e-007,90.9527 2.8040236e-006,90.9587 -1.0462989e-005,90.9648 0.031249987,90.9708 1.047963e-005,90.9769 -2.8082441e-006,90.9829 7.5253814e-007,90.9890 -2.0169114e-007,90.9950 5.4168154e-008,91.0011 -1.4965945e-008,91.0072 5.6915961e-009,91.0132 -7.7998434e-009,91.0193 2.5509424e-008,91.0253 -9.4245067e-008,91.0314 3.514979e-007,91.0375 -1.3118478e-006,91.0435 4.8962715e-006,91.0496 -1.8274652e-005,91.0556 6.8207599e-005,91.0617 -0.0002545754,91.0677 1.967816,91.0738 4.7183895,91.0799 4.1881042,91.0859 1.9069526,91.0920 0.00023788544,91.0980 -6.3746571e-005,91.1041 1.7082584e-005,91.1102 -4.5788365e-006,91.1162 1.2314422e-006,91.1223 -3.465799e-007,91.1284 1.547879e-007,91.1344 -2.725655e-007,91.1405 9.3553894e-007,91.1465 -3.4698558e-006,91.1526 1.2944884e-005,91.1587 0.031201316,91.1647 0.31244504,91.1708 0.34378153,91.1769 0.37504625,91.1829 0.3125194,91.1890 0.18749511,91.1950 1.4559993e-006,91.2011 -3.780624e-007,91.2072 5.6133953e-008,91.2132 1.5357067e-007,91.2193 -6.7047688e-007,91.2254 2.5285347e-006,91.2314 0.1874889,91.2375 0.3125,91.2436 0.18751112,91.2496 -2.539927e-006,91.2557 6.9572275e-007,91.2618 -2.4277301e-007,91.2678 2.7533412e-007,91.2739 -8.5861461e-007,91.2800 3.159364e-006,91.2860 -1.1779749e-005,91.2921 0.09367799,91.2982 0.31241387,91.3042 0.40627897,91.3103 0.21883266,91.3164 0.09377645,91.3224 0.34371421,91.3285 0.5624941,91.3346 0.34380934,91.3406 8.6456694e-006,91.3467 0.093662195,91.3528 0.31247047,91.3588 0.18759114,91.3649 3.710196e-005,91.3710 -9.943019e-006,91.3771 2.6672672e-006,91.3831 -7.2528371e-007,91.3892 2.3366533e-007,91.3953 -2.0933489e-007,91.4013 6.0370462e-007,91.4074 -2.205649e-006,91.4135 0.093718112,91.4195 0.18751071,91.4256 2.9043053e-005,91.4317 -7.7827071e-006,91.4378 2.0855434e-006,91.4438 -5.5886608e-007,91.4499 1.4976015e-007,91.4560 -4.013145e-008,91.4621 1.0754081e-008,91.4681 -2.8817866e-009,91.4742 7.7223655e-010,91.4803 -2.0693737e-010,91.4863 5.5453305e-011,91.4924 -1.4859903e-011,91.4985 3.98203e-012,91.5046 -1.0670703e-012,91.5106 2.8594436e-013,91.5167 -7.6624931e-014,91.5228 2.053329e-014,91.5289 -5.5023358e-015,91.5349 1.4744691e-015,91.5410 -3.9511665e-016,91.5471 1.0588362e-016,91.5532 -2.8387439e-017,91.5592 7.6579802e-018,91.5653 -2.2423105e-018,91.5714 1.3107341e-018,91.5775 -3.0006887e-018,91.5835 1.0692799e-017,91.5896 -3.9773557e-017,91.5957 1.4841288e-016,91.6018 -5.5392053e-016,91.6079 2.0674285e-015,91.6139 -7.7163871e-015,91.6200 2.880034e-014,91.6261 -1.0749325e-013,91.6322 4.0120354e-013,91.6382 -1.4974362e-012,91.6443 5.5889711e-012,91.6504 -2.0860057e-011,91.6565 7.7857248e-011,91.6626 -2.905913e-010,91.6686 1.0845914e-009,91.6747 -4.0480863e-009,91.6808 1.5108915e-008,91.6869 -5.6391915e-008,91.6930 2.1047497e-007,91.6990 -7.8556832e-007,91.7051 2.932024e-006,91.7112 -1.0943369e-005,91.7173 0.09367317,91.7234 0.31242654,91.7295 0.3125965,91.7355 7.9182268e-005,91.7416 -2.1218442e-005,91.7477 5.6854324e-006,91.7538 -1.5216539e-006,91.7599 4.0074519e-007,91.7659 -8.1207382e-008,91.7720 -7.5955214e-008,91.7781 3.8506687e-007,91.7842 -1.4644273e-006,91.7903 5.4730644e-006,91.7964 -2.0429401e-005,91.8024 0.18741025,91.8085 0.49993715,91.8146 0.50006485,91.8207 0.18757957,91.8268 0.031270385,91.8329 4.9521163e-006,91.8390 -1.3270247e-006,91.8450 3.5560467e-007,91.8511 -9.5291874e-008,91.8572 2.5535503e-008,91.8633 -6.8427846e-009,91.8694 1.8336705e-009,91.8755 -4.9137122e-010,91.8816 1.3167349e-010,91.8876 -3.5284917e-011,91.8937 9.4560566e-012,91.8998 -2.5365951e-012,91.9059 6.8959335e-013,91.9120 -2.2158764e-013,91.9181 1.9671611e-013,91.9242 -5.6530524e-013,91.9303 2.0646596e-012,91.9363 -7.6939245e-012,91.9424 2.8713242e-011,91.9485 -1.0716728e-010,91.9546 3.9998663e-010,91.9607 -1.4928939e-009,91.9668 5.5720171e-009,91.9729 -2.0796776e-008,91.9790 7.7621038e-008,91.9851 -2.8970965e-007,91.9911 1.0813006e-006,91.9972 -4.0358032e-006,92.0033 1.5063069e-005,92.0094 -5.6220797e-005,92.0155 0.31242931,92.0216 0.34378016,92.0277 0.18756211,92.0338 0.18752882,92.0399 0.31248865,92.0460 0.093767256,92.0521 0.031156292,92.0582 0.53098595,92.0642 1.0312295,92.0703 0.65641797,92.0764 0.40633556,92.0825 0.18758909,92.0886 3.00095e-005,92.0947 -8.2285678e-006,92.1008 2.9025384e-006,92.1069 -3.3811843e-006,92.1130 1.0622835e-005,92.1191 -3.9113111e-005,92.1252 0.18741016,92.1313 0.34371641,92.1374 0.3125672,92.1435 0.093828708,92.1496 1.0728679e-005,92.1557 -3.5767382e-006,92.1618 3.57769e-006,92.1679 -1.0734612e-005,92.1739 0.031250041,92.1800 1.0535095e-005,92.1861 -2.8247725e-006,92.1922 7.6318963e-007,92.1983 -2.2777097e-007,92.2044 1.4784329e-007,92.2105 -3.6361362e-007,92.2166 0.34375,92.2227 3.4696387e-007,92.2288 -8.9397034e-008,92.2349 1.0595673e-008,92.2410 4.7025775e-008,92.2471 -1.9871604e-007,92.2532 7.4789637e-007,92.2593 -2.7930841e-006,92.2654 0.031221496,92.2715 0.093749993,92.2776 0.031278469,92.2837 2.9998876e-006,92.2898 -1.5024659e-006,92.2959 3.0099779e-006,92.3020 -1.0538194e-005,92.3081 0.03125,92.3142 1.0496922e-005,92.3203 -2.8113482e-006,92.3264 7.4766564e-007,92.3325 -1.7909694e-007,92.3386 -3.1342346e-008,92.3447 3.0450627e-007,92.3508 -1.1867784e-006,92.3569 4.4429489e-006,92.3630 -1.6586289e-005,92.3691 0.09369646,92.3752 0.18749996,92.3813 0.093803622,92.3874 1.6364893e-005,92.3935 -3.5307537e-006,92.3997 -2.2434108e-006,92.4058 0.31247032,92.4119 0.56249815,92.4180 0.34378698,92.4241 0.093726143,92.4302 0.18737008,92.4363 0.49995965,92.4424 0.34385911,92.4485 0.09382315,92.4546 1.1373571e-005,92.4607 -3.0575195e-006,92.4668 8.5564545e-007,92.4729 -3.6483974e-007,92.4790 0.093749851,92.4851 0.093750179,92.4912 1.5018969e-007,92.4973 -3.9956625e-008,92.5034 9.6253627e-009,92.5096 1.4586545e-009,92.5157 -1.5462064e-008,92.5218 6.0394463e-008,92.5279 -2.2613315e-007,92.5340 8.4420293e-007,92.5401 -3.1509198e-006,92.5462 1.1760376e-005,92.5523 0.74991268,92.5584 2.2186825,92.5645 2.4999945,92.5706 2.7187972,92.5767 1.156348,92.5829 0.34375694,92.5890 -1.512753e-006,92.5951 4.0537429e-007,92.6012 -1.0862868e-007,92.6073 2.9109373e-008,92.6134 -7.8004696e-009,92.6195 2.0902746e-009,92.6256 -5.6003086e-010,92.6317 1.4968941e-010,92.6379 -3.8683546e-011,92.6440 5.032768e-012,92.6501 1.8557192e-011,92.6562 -7.9268488e-011,92.6623 2.9853986e-010,92.6684 -1.1149764e-009,92.6745 4.1616848e-009,92.6806 -1.5532951e-008,92.6868 5.7974553e-008,92.6929 -2.1638184e-007,92.6990 8.0761453e-007,92.7051 -3.0143069e-006,92.7112 1.1250476e-005,92.7173 -4.199081e-005,92.7234 0.18742277,92.7296 0.31246108,92.7357 0.31257716,92.7418 0.031331021,92.7479 -1.1244076e-005,92.7540 3.0131077e-006,92.7601 -8.0749157e-007,92.7662 2.1662817e-007,92.7724 -5.8959372e-008,92.7785 1.9193028e-008,92.7846 -1.7809343e-008,92.7907 5.2047053e-008,92.7968 -1.9039311e-007,92.8029 7.0957952e-007,92.8091 -2.6481275e-006,92.8152 9.8836872e-006,92.8213 0.031173857,92.8274 0.31240356,92.8335 0.34382045,92.8397 0.093838058,92.8458 7.9172041e-006,92.8519 -2.0708483e-006,92.8580 3.6557404e-007,92.8641 6.0877323e-007,92.8702 -2.8009274e-006,92.8764 1.059576e-005,92.8825 -3.9585146e-005,92.8886 0.18741152,92.8947 0.3125,92.9008 0.18758847,92.9070 3.9654591e-005,92.9131 -1.0631638e-005,92.9192 2.8689406e-006,92.9253 -8.43316e-007,92.9315 5.0412893e-007,92.9376 -1.1732269e-006,92.9437 4.189083e-006,92.9498 -1.558429e-005,92.9559 0.09368968,92.9621 0.343573,92.9682 0.74994153,92.9743 0.50021386,92.9804 0.031358909,92.9866 -1.8545583e-005,92.9927 4.7987592e-006,92.9988 -6.4797786e-007,93.0049 -2.2074232e-006,93.0110 0.31246719,93.0172 0.50001085,93.0233 0.18752983,93.0294 -7.4479567e-006,93.0355 1.64069e-006,93.0417 8.8588325e-007,93.0478 -5.1847851e-006,93.0539 1.9854815e-005,93.0600 -7.4240175e-005,93.0662 0.43726435,93.0723 0.906259,93.0784 0.68747741,93.0845 1.031098,93.0907 1.1563224,93.0968 0.84400588,93.1029 0.12515633,93.1091 -3.2942582e-005,93.1152 1.5908125e-005,93.1213 -3.0689724e-005,93.1274 0.093740135,93.1336 0.031281143,93.1397 2.0896382e-006,93.1458 -5.5961272e-007,93.1520 1.48655e-007,93.1581 -3.496417e-008,93.1642 -8.811269e-009,93.1703 7.0218071e-008,93.1765 -2.7208196e-007,93.1826 0.093749896,93.1887 0.031250302,93.1949 1.9567434e-008,93.2010 -5.2159526e-009,93.2071 1.2948489e-009,93.2132 3.6978441e-011,93.2194 -1.4429886e-009,93.2255 5.7354441e-009,93.2316 -2.1500441e-008,93.2378 8.0272457e-008,93.2439 -2.9961222e-007,93.2500 1.1182617e-006,93.2562 -4.173753e-006,93.2623 1.5577942e-005,93.2684 0.78114831,93.2746 1.4686238,93.2807 1.0000197,93.2868 0.34388271,93.2930 8.037081e-005,93.2991 -2.1542917e-005,93.3052 5.7947564e-006,93.3114 -1.6344698e-006,93.3175 7.4270736e-007,93.3236 -1.3363352e-006,93.3298 4.6029504e-006,93.3359 -1.707676e-005,93.3420 0.093694985,93.3482 0.18749978,93.3543 0.093805782,93.3604 1.4389077e-005,93.3666 5.4753773e-006,93.3727 0.031174544,93.3789 0.31240532,93.3850 0.31260204,93.3911 7.7525699e-005,93.3973 -2.0774631e-005,93.4034 5.5669393e-006,93.4095 -1.4915385e-006,93.4157 3.9878987e-007,93.4218 -1.0350693e-007,93.4279 1.5206346e-008,93.4341 4.2693561e-008,93.4402 -1.8599711e-007,93.4464 7.0134899e-007,93.4525 -2.6195992e-006,93.4586 9.7777911e-006,93.4648 -3.6494348e-005,93.4709 0.18740255,93.4771 0.34374821,93.4832 0.18760452,93.4893 1.1865408e-005,93.4955 0.093713097,93.5016 0.093766831,93.5078 0.31246659,93.5139 0.49999374,93.5200 0.34380808,93.5262 1.6095048e-005,93.5323 -1.1877992e-007,93.5385 -1.5622527e-005,93.5446 0.093695223,93.5507 0.18750006,93.5569 0.093804434,93.5630 1.6897357e-005,93.5692 -4.5232609e-006,93.5753 1.1944043e-006,93.5815 -2.5400556e-007,93.5876 -1.7849479e-007,93.5937 9.6808515e-007,93.5999 -3.6941337e-006,93.6060 1.3809505e-005,93.6122 -5.1547813e-005,93.6183 0.31230086,93.6245 0.78112024,93.6306 0.75017083,93.6367 0.18768893,93.6429 1.2433068e-005,93.6490 -3.3595609e-006,93.6552 1.0042463e-006,93.6613 -6.5720332e-007,93.6675 1.6246177e-006,93.6736 -5.8416927e-006,93.6798 2.1743803e-005,93.6859 -8.1139697e-005,93.6921 0.31241196,93.6982 0.34375283,93.7043 0.31257662,93.7105 0.031331461,93.7166 -1.1307709e-005,93.7228 3.0301783e-006,93.7289 -8.1213892e-007,93.7351 2.1814712e-007,93.7412 -6.0387833e-008,93.7474 2.3388242e-008,93.7535 -3.3162898e-008,93.7597 1.092704e-007,93.7658 -4.0394906e-007,93.7720 1.5066404e-006,93.7781 -5.6230401e-006,93.7843 2.0987118e-005,93.7904 -7.8331381e-005,93.7966 0.31240046,93.8027 0.343795,93.8089 0.28127393,93.8150 0.31250802,93.8212 0.18756181,93.8273 2.7556762e-005,93.8335 0.03121938,93.8396 0.093759716,93.8458 2.0100004e-005,93.8519 0.093744375,93.8581 0.093751654,93.8642 -2.4246376e-007,93.8704 6.4973264e-008,93.8765 -1.7410953e-008,93.8827 4.6656421e-009,93.8888 -1.2502571e-009,93.8950 3.3503222e-010,93.9012 -8.9775971e-011,93.9073 2.4046843e-011,93.9135 -6.4043571e-012,93.9196 1.5687784e-012,93.9258 1.2978376e-013,93.9319 -2.0882109e-012,93.9381 8.2237238e-012,93.9442 -3.0809039e-011,93.9504 1.1502118e-010,93.9565 -4.2930828e-010,93.9627 1.6023335e-009,93.9688 -5.9804801e-009,93.9750 2.2321284e-008,93.9812 -8.3311029e-008,93.9873 3.1094635e-007,93.9935 -1.160563e-006,93.9996 4.331634e-006,94.0058 -1.6167201e-005,94.0119 0.18732268,94.0181 0.62493682,94.0243 0.37519416,94.0304 7.5355048e-005,94.0366 -2.1913984e-005,94.0427 1.229576e-005,94.0489 0.74992895,94.0550 1.9373648,94.0612 2.3124282,94.0674 1.3438567,94.0735 0.34388128,94.0797 0.84351289,94.0858 2.4369719,94.0920 3.093859,94.0982 1.1567881,94.1043 0.12515001,94.1105 2.2103072e-006,94.1166 -5.9229592e-007,94.1228 1.5871831e-007,94.1290 -4.2531859e-008,94.1351 1.1397334e-008,94.1413 -3.0541507e-009,94.1474 8.1842494e-010,94.1536 -2.1931459e-010,94.1598 5.8769926e-011,94.1659 -1.5748649e-011,94.1721 4.2202023e-012,94.1783 -1.13097e-012,94.1844 3.0336009e-013,94.1906 -8.2383109e-014,94.1967 2.614982e-014,94.2029 -2.2211166e-014,94.2091 6.2697867e-014,94.2152 -2.2859714e-013,94.2214 8.5175535e-013,94.2276 -3.1786654e-012,94.2337 1.1863808e-011,94.2399 -4.427992e-011,94.2460 1.6526844e-010,94.2522 -6.1684063e-010,94.2584 2.3022688e-009,94.2645 -8.5928882e-009,94.2707 3.2071714e-008,94.2769 -1.1970306e-007,94.2830 4.4677444e-007,94.2892 -1.6675212e-006,94.2954 6.2237827e-006,94.3015 -2.3229373e-005,94.3077 0.093718208,94.3139 0.093781799,94.3200 2.3081486e-005,94.3262 -5.529716e-006,94.3324 -9.6458189e-007,94.3385 9.3892631e-006,94.3447 -3.6595382e-005,94.3509 0.187401,94.3570 0.34374997,94.3632 0.18759896,94.3694 3.6775695e-005,94.3756 -9.8548207e-006,94.3817 2.6408072e-006,94.3879 -7.0765998e-007,94.3941 1.8963243e-007,94.4002 -5.0816013e-008,94.4064 1.3617223e-008,94.4126 -3.6490224e-009,94.4187 9.7783248e-010,94.4249 -2.6203079e-010,94.4311 7.0216437e-011,94.4372 -1.8815069e-011,94.4434 5.0385035e-012,94.4496 -1.3375206e-012,94.4558 3.1119202e-013,94.4619 9.2870048e-014,94.4681 -6.8275241e-013,94.4743 2.6383483e-012,94.4804 -9.8713789e-012,94.4866 3.6850165e-011,94.4928 -1.3753915e-010,94.4990 5.1334675e-010,94.5051 -1.9159905e-009,94.5113 7.1511779e-009,94.5175 -2.669071e-008,94.5237 9.9618475e-008,94.5298 0.18749906,94.5360 0.1875031,94.5422 -1.0840547e-005,94.5484 0.093670942,94.5545 0.31242806,94.5607 0.31258753,94.5669 0.031330641,94.5731 -1.0870747e-005,94.5792 2.9130465e-006,94.5854 -7.8061225e-007,94.5916 2.0918148e-007,94.5978 -5.6054503e-008,94.6039 1.5020666e-008,94.6101 -4.0239123e-009,94.6163 1.0738448e-009,94.6225 -2.7116034e-010,94.6286 1.0709828e-011,94.6348 2.2836183e-010,94.6410 -9.2423336e-010,94.6472 3.4688368e-009,94.6534 -1.2952095e-008,94.6595 4.8343207e-008,94.6657 -1.804344e-007,94.6719 6.7344536e-007,94.6781 -2.5135373e-006,94.6842 9.3814142e-006,94.6904 -3.5014771e-005,94.6966 0.1873955,94.7028 0.4062258,94.7090 0.28136563,94.7151 3.8825267e-005,94.7213 0.093683593,94.7275 0.18750401,94.7337 0.093800247,94.7399 1.7781169e-005,94.7460 -4.7648373e-006,94.7522 1.2768384e-006,94.7584 -3.421558e-007,94.7646 9.1687838e-008,94.7708 -2.4569687e-008,94.7769 6.5839649e-009,94.7831 -1.7643119e-009,94.7893 4.7278309e-010,94.7955 -1.2668708e-010,94.8017 3.3929422e-011,94.8079 -9.0209966e-012,94.8140 2.1519726e-012,94.8202 4.1387569e-013,94.8264 -3.8079613e-012,94.8326 1.4819144e-011,94.8388 -5.5472831e-011,94.8450 2.0708792e-010,94.8511 -7.729371e-010,94.8573 2.884879e-009,94.8635 -1.0767392e-008,94.8697 4.0187736e-008,94.8759 -1.499949e-007,94.8821 5.5983423e-007,94.8883 -2.0895002e-006,94.8944 0.031218316,94.9006 0.09376055,94.9068 2.8887933e-005,94.9130 -7.7596515e-006,94.9192 2.1485002e-006,94.9254 -8.3378461e-007,94.9316 1.1865596e-006,94.9377 -3.9127049e-006,94.9439 1.4465342e-005,94.9501 -5.3952743e-005,94.9563 0.31232205,94.9625 0.74989265,94.9687 0.75011337,94.9749 0.31264725,94.9811 0.093803838,94.9873 1.6967238e-005,94.9934 -4.5446304e-006,94.9996 1.2100082e-006,95.0058 -2.9505574e-007,95.0120 -2.9886259e-008,95.0182 4.1465859e-007,95.0244 -1.6288782e-006,95.0306 6.1013188e-006,95.0368 -2.2778111e-005,95.0430 0.34359297,95.0491 0.78125805,95.0553 0.56242412,95.0615 1.3432169,95.0677 2.7184668,95.0739 2.3130159,95.0801 0.53177023,95.0863 0.093655899,95.0925 0.43743312,95.0987 0.5935927,95.1049 1.2498852,95.1111 1.0938303,95.1173 1.0625498,95.1235 1.0937181,95.1296 1.1563704,95.1358 0.18773486,95.1420 0.031219184,95.1482 0.093760304,95.1544 2.9047245e-005,95.1606 -7.7926179e-006,95.1668 2.1210453e-006,95.1730 -6.9098218e-007,95.1792 6.4276333e-007,95.1854 -1.8801677e-006,95.1916 6.8784152e-006,95.1978 -2.5635427e-005,95.2040 1.1562198,95.2102 1.1562701,95.2164 0.8750307,95.2226 0.56248033,95.2288 1.3124657,95.2350 1.1875334,95.2412 0.56252515,95.2474 0.18749122,95.2536 0.87496817,95.2598 1.0937608,95.2659 0.50003064,95.2721 0.093742453,95.2783 2.0746943e-006,95.2845 0.031249443,95.2907 1.4898241e-007,95.2969 -3.9929251e-008,95.3031 1.0723348e-008,95.3093 -2.9611322e-009,95.3155 1.1203993e-009,95.3217 -1.5203483e-009,95.3279 4.961306e-009,95.3341 -1.8326242e-008,95.3403 6.8348811e-008,95.3465 -2.5508828e-007,95.3527 9.5207616e-007,95.3589 -3.5534842e-006,95.3651 1.3262862e-005,95.3713 -4.9501701e-005,95.3775 0.18744412,95.3837 0.18753217,95.3899 0.093797378,95.3961 1.9048062e-005,95.4024 -3.0352555e-006,95.4086 -6.9091448e-006,95.4148 0.09366253,95.4210 0.3436743,95.4272 0.3438257,95.4334 0.093837157,95.4396 8.3306622e-006,95.4458 -2.2323736e-006,95.4520 5.9821139e-007,95.4582 -1.6030327e-007,95.4644 4.2956621e-008,95.4706 -1.151113e-008,95.4768 3.0846485e-009,95.4830 -8.2659624e-010,95.4892 2.2150382e-010,95.4954 -5.9356589e-011,95.5016 1.5905843e-011,95.5078 -4.2623049e-012,95.5140 1.1421738e-012,95.5202 -3.0606946e-013,95.5264 8.2017739e-014,95.5326 -2.1978404e-014,95.5389 5.8896827e-015,95.5451 -1.5786716e-015,95.5513 4.2455917e-016,95.5575 -1.194463e-016,95.5637 5.3195932e-017,95.5699 -9.3335288e-017,95.5761 3.2016689e-016,95.5823 -1.1874212e-015,95.5885 4.4298514e-015,95.5947 -1.6533231e-014,95.6009 6.1707726e-014,95.6071 -2.3031501e-013,95.6133 8.5961707e-013,95.6196 -3.2083956e-012,95.6258 1.1974867e-011,95.6320 -4.4694443e-011,95.6382 1.6681546e-010,95.6444 -6.2261435e-010,95.6506 2.3238169e-009,95.6568 -8.6733065e-009,95.6630 3.2371851e-008,95.6692 -1.208232e-007,95.6754 4.509549e-007,95.6817 -1.6831234e-006,95.6879 6.2820118e-006,95.6941 -2.344669e-005,95.7003 0.093718775,95.7065 0.093779519,95.7127 3.1903877e-005,95.7189 -3.8289298e-005,95.7251 0.093751676,95.7314 3.1486277e-005,95.7376 -7.9273113e-006,95.7438 2.2043673e-007,95.7500 7.0467786e-006,95.7562 -2.8409875e-005,95.7624 0.093739457,95.7686 0.031281423,95.7749 2.0512546e-006,95.7811 -5.4967671e-007,95.7873 1.4729996e-007,95.7935 -3.9481655e-008,95.7997 1.0615556e-008,95.8059 -2.9776162e-009,95.8121 1.294152e-009,95.8184 -2.198929e-009,95.8246 7.5020656e-009,95.8308 -2.7811415e-008,95.8370 1.0375138e-007,95.8432 -3.8722334e-007,95.8494 1.4452505e-006,95.8557 -5.3941858e-006,95.8619 0.3125177,95.8681 0.34368205,95.8743 0.43735737,95.8805 0.5625,95.8867 0.34389311,95.8930 6.8609479e-005,95.8992 -1.8572215e-005,95.9054 5.6742961e-006,95.9116 -4.1237954e-006,95.9178 1.08213e-005,95.9241 0.18741861,95.9303 0.74990755,95.9365 0.75008571,95.9427 0.75003117,95.9489 1.5624481,95.9552 1.6563026,95.9614 0.75004637,95.9676 1.1252486e-005,95.9738 -4.7230849e-005,95.9800 0.31243479,95.9863 0.312565,95.9925 0.031297684,95.9987 -1.2611779e-005,96.0049 3.1414108e-006,96.0111 4.716328e-008,96.0174 -3.330588e-006,96.0236 1.3276262e-005,96.0298 -4.9778217e-005,96.0360 0.18744567,96.0423 0.18752676,96.0485 0.18744604,96.0547 0.34373683,96.0609 0.18760645,96.0672 2.9943201e-005,96.0734 0.031225543,96.0796 0.031277899,96.0858 0.093661666,96.0920 1.6557266,96.0983 3.2183495,96.1045 2.6878181,96.1107 0.9692691,96.1169 0.093932524,96.1232 -1.6832239e-005,96.1294 4.5105512e-006,96.1356 -1.2086944e-006,96.1419 3.238865e-007,96.1481 -8.6760835e-008,96.1543 2.3132468e-008,96.1605 -5.7624705e-009,96.1668 -8.4465879e-011,96.1730 6.101295e-009,96.1792 -2.4322675e-008,96.1854 9.1196306e-008,96.1917 -3.4048804e-007,96.1979 1.2708516e-006,96.2041 -4.743275e-006,96.2104 0.093649879,96.2166 0.37493181,96.2228 0.34380463,96.2290 0.1875851,96.2353 4.1005023e-005,96.2415 -1.0988138e-005,96.2477 2.9444609e-006,96.2540 -7.888799e-007,96.2602 2.1083707e-007,96.2664 -5.4408947e-008,96.2726 6.782197e-009,96.2789 2.7286774e-008,96.2851 -1.1593923e-007,96.2913 4.3650323e-007,96.2976 -1.6301963e-006,96.3038 6.0847387e-006,96.3100 -2.2710465e-005,96.3163 0.093749978,96.3225 2.273788e-005,96.3287 -6.0930888e-006,96.3350 1.6327706e-006,96.3412 -4.3753494e-007,96.3474 1.1724663e-007,96.3537 -3.1418679e-008,96.3599 8.4192919e-009,96.3661 -2.2561248e-009,96.3724 6.0457578e-010,96.3786 -1.620087e-010,96.3848 4.3413613e-011,96.3911 -1.1633583e-011,96.3973 3.1174616e-012,96.4035 -8.3538889e-013,96.4098 2.238599e-013,96.4160 -5.998793e-014,96.4222 1.6075018e-014,96.4285 -4.3076365e-015,96.4347 1.1543208e-015,96.4409 -3.0932325e-016,96.4472 8.2885443e-017,96.4534 -2.2195311e-017,96.4597 5.8895744e-018,96.4659 -1.3613017e-018,96.4721 -4.4488027e-019,96.4784 3.1411865e-018,96.4846 -1.2120812e-017,96.4908 4.5345469e-017,96.4971 -1.6927376e-016,96.5033 6.3179706e-016,96.5096 -2.3580914e-015,96.5158 8.801228e-015,96.5220 -3.2849283e-014,96.5283 1.2260511e-013,96.5345 -4.5760547e-013,96.5407 1.7079448e-012,96.5470 -6.3746521e-012,96.5532 2.3792449e-011,96.5595 -8.8801799e-011,96.5657 3.314396e-010,96.5719 -1.2370495e-009,96.5782 4.6171045e-009,96.5844 -1.7232662e-008,96.5907 6.4318357e-008,96.5969 -2.4005877e-007,96.6032 8.9598393e-007,96.6094 -3.3441279e-006,96.6156 1.2481463e-005,96.6219 -4.6585214e-005,96.6281 0.18743628,96.6344 0.18756367,96.6406 4.6659847e-005,96.6468 -1.2499984e-005,96.6531 3.3366071e-006,96.6593 -8.4550106e-007,96.6656 4.5131404e-008,96.6718 6.6509756e-007,96.6781 -2.7057436e-006,96.6843 1.0158643e-005,96.6905 -3.7931673e-005,96.6968 0.1874014,96.7030 0.31253213,96.7093 0.093840025,96.7155 8.0638147e-006,96.7218 -1.9803799e-006,96.7280 -1.429504e-007,96.7343 2.5525476e-006,96.7405 -1.006804e-005,96.7468 0.062481381,96.7530 0.09375,96.7592 0.062518604,96.7655 1.0107485e-005,96.7717 -2.6565951e-006,96.7780 5.1812333e-007,96.7842 5.8436336e-007,96.7905 -2.8558491e-006,96.7967 1.083986e-005,96.8030 0.031209111,96.8092 0.40615761,96.8155 0.56250393,96.8217 0.31257778,96.8280 0.093800619,96.8342 0.031174267,96.8405 0.34360799,96.8467 0.50005007,96.8530 0.18763918,96.8592 2.649538e-005,96.8655 -7.0999854e-006,96.8717 1.9025887e-006,96.8780 -5.0983823e-007,96.8842 1.3662155e-007,96.8905 -3.6609759e-008,96.8967 9.807251e-009,96.9030 -2.6165032e-009,96.9092 6.5802291e-010,96.9155 -1.5378499e-011,96.9217 -5.9661004e-010,96.9280 2.4020139e-009,96.9342 -9.0121244e-009,96.9405 3.3649002e-008,96.9467 -1.2559329e-007,96.9530 4.687592e-007,96.9592 -1.7495745e-006,96.9655 6.5300278e-006,96.9717 -2.4372363e-005,96.9780 0.0937206,96.9842 0.093771502,96.9905 0.03127363,96.9967 4.4138437e-006,97.0030 -1.1271277e-006,97.0093 9.4320768e-008,97.0155 0.093749605,97.0218 0.093750328,97.0280 2.165296e-007,97.0343 -5.3885298e-008,97.0405 -1.005982e-009,97.0468 5.7918164e-008,97.0530 -2.3068517e-007,97.0593 8.6488762e-007,97.0656 -3.2291068e-006,97.0718 1.2052442e-005,97.0781 0.18745366,97.0843 0.68742424,97.0906 0.68747795,97.0968 0.40633169,97.1031 6.778269e-005,97.1094 -2.1509284e-005,97.1156 1.8250474e-005,97.1219 0.031198127,97.1281 0.3124449,97.1344 0.34377772,97.1406 0.28115979,97.1469 0.49995583,97.1532 0.31265017,97.1594 6.5841887e-005,97.1657 -1.7643699e-005,97.1719 4.7279955e-006,97.1782 -1.2669652e-006,97.1845 3.3951102e-007,97.1907 -9.0983974e-008,97.1970 2.4399538e-008,97.2032 -6.607376e-009,97.2095 2.0281632e-009,97.2158 -1.5048656e-009,97.2220 3.9914516e-009,97.2283 -1.4461983e-008,97.2345 5.3860557e-008,97.2408 -2.0099549e-007,97.2471 0.18749942,97.2533 0.34374991,97.2596 0.31249991,97.2659 0.093752488,97.2721 0.093623303,97.2784 0.49987045,97.2846 0.50012946,97.2909 0.093876846,97.2972 -2.0096543e-006,97.3034 5.8500831e-007,97.3097 -3.3023721e-007,97.3160 7.3595265e-007,97.3222 -2.6137554e-006,97.3285 0.31246644,97.3348 0.50001138,97.3410 0.18752944,97.3473 -3.6164829e-006,97.3536 0.093695343,97.3598 0.31247759,97.3661 0.18756276,97.3723 1.6118709e-005,97.3786 -4.3191922e-006,97.3849 1.1568645e-006,97.3911 -3.0794311e-007,97.3974 7.4820818e-008,97.4037 8.6853378e-009,97.4099 -1.0957702e-007,97.4162 4.2965684e-007,97.4225 -1.6091699e-006,97.4288 0.34375465,97.4350 -1.7066548e-005,97.4413 0.093693651,97.4476 0.18749999,97.4538 0.093806259,97.4601 1.745599e-005,97.4664 -4.6776927e-006,97.4726 1.2534849e-006,97.4789 -3.3589728e-007,97.4852 9.0010644e-008,97.4914 -2.412022e-008,97.4977 6.4635142e-009,97.5040 -1.7320326e-009,97.5102 4.6413406e-010,97.5165 -1.2437436e-010,97.5228 3.3328687e-011,97.5291 -8.9311137e-012,97.5353 2.3932774e-012,97.5416 -6.413283e-013,97.5479 1.7185724e-013,97.5541 -4.605271e-014,97.5604 1.2340779e-014,97.5667 -3.3069676e-015,97.5730 8.8617053e-016,97.5792 -2.374678e-016,97.5855 6.3634396e-017,97.5918 -1.7052059e-017,97.5981 4.5690971e-018,97.6043 -1.2230538e-018,97.6106 3.227774e-019,97.6169 -6.7962801e-020,97.6232 -5.0956264e-020,97.6294 2.7181517e-019,97.6357 -1.0363836e-018,97.6420 3.8740086e-018,97.6482 -1.446073e-017,97.6545 5.3972936e-017,97.6608 -2.0144602e-016,97.6671 7.5186721e-016,97.6733 -2.806232e-015,97.6796 1.0473844e-014,97.6859 -3.9092055e-014,97.6922 1.4590525e-013,97.6985 -5.4456954e-013,97.7047 2.0325248e-012,97.7110 -7.5860941e-012,97.7173 2.8313964e-011,97.7236 -1.0567764e-010,97.7298 3.9442596e-010,97.7361 -1.4721362e-009,97.7424 5.4945279e-009,97.7487 -2.0507505e-008,97.7550 7.6541198e-008,97.7612 -2.8567857e-007,97.7675 1.0662527e-006,97.7738 -3.9796282e-006,97.7801 1.4853368e-005,97.7863 0.093575165,97.7926 0.7185865,97.7989 0.62521869,97.8052 0.00013689265,97.8115 -3.668321e-005,97.8177 9.8300243e-006,97.8240 -2.634154e-006,97.8303 7.0585872e-007,97.8366 -1.8908443e-007,97.8429 5.0426319e-008,97.8491 -1.2606671e-008,97.8554 -3.6810277e-012,97.8617 1.2623422e-008,97.8680 -5.0494069e-008,97.8743 1.8936703e-007,97.8806 -7.0702657e-007,97.8868 2.6389364e-006,97.8931 0.18748842,97.8994 0.34375003,97.9057 0.093762338,97.9120 -5.7231573e-006,97.9183 0.031221841,97.9245 0.093760349,97.9308 2.6182857e-005,97.9371 -7.0162369e-006,97.9434 1.880146e-006,97.9497 -5.0382386e-007,97.9560 1.3500924e-007,97.9622 -3.6175642e-008,97.9685 9.6832515e-009,97.9748 -2.5546694e-009,97.9811 5.3469146e-010,97.9874 4.1614195e-010,97.9937 -2.199479e-009,98.0000 8.3824112e-009,98.0062 -3.1332512e-008,98.0125 1.1695632e-007,98.0188 -4.3652537e-007,98.0251 1.6292665e-006,98.0314 -6.0809925e-006,98.0377 0.12499319,98.0440 0.18741061,98.0503 0.31248757,98.0565 0.12509976,98.0628 1.9884084e-005,98.0691 0.37475264,98.0754 1.4059405,98.0817 1.5314236,98.0880 0.50032163,98.0943 8.1437036e-005,98.1006 0.031175271,98.1069 0.93725759,98.1131 1.8747709,98.1194 1.7502743,98.1257 0.28152788,98.1320 -4.0067731e-005,98.1383 1.0857629e-005,98.1446 -3.3598317e-006,98.1509 2.5810327e-006,98.1572 -6.9645885e-006,98.1635 2.5279145e-005,98.1698 -9.4158961e-005,98.1761 0.43741539,98.1823 0.37507558,98.1886 0.43750668,98.1949 0.56250596,98.2012 0.343806,98.2075 0.031268477,98.2138 0.18749486,98.2201 0.3437511,98.2264 0.34374991,98.2327 0.093750477,98.2390 -4.6158604e-007,98.2453 1.5592032e-006,98.2516 -5.7756529e-006,98.2579 2.1545009e-005,98.2642 -8.0410369e-005,98.2705 0.31239897,98.2767 0.34379283,98.2830 0.28133932,98.2893 0.093790777,98.2956 -1.077176e-005,98.3019 2.8865156e-006,98.3082 -7.7350148e-007,98.3145 2.0727572e-007,98.3208 -5.5543808e-008,98.3271 1.4884112e-008,98.3334 -3.988506e-009,98.3397 1.0688029e-009,98.3460 -2.8641003e-010,98.3523 7.6757677e-011,98.3586 -2.0599415e-011,98.3649 5.6342743e-012,98.3712 -1.9361865e-012,98.3775 2.1101903e-012,98.3838 -6.5049411e-012,98.3901 2.3911317e-011,98.3964 -8.9146933e-011,98.4027 3.327012e-010,98.4090 -1.2417499e-009,98.4153 4.6346429e-009,98.4216 -1.729811e-008,98.4279 6.4562585e-008,98.4342 -2.4097014e-007,98.4405 8.9938476e-007,98.4468 -3.3568183e-006,98.4531 0.031222731,98.4594 0.09374322,98.4657 0.093722865,98.4720 0.18749216,98.4783 0.093808353,98.4846 1.6892969e-005,98.4909 -4.5266574e-006,98.4972 1.2124131e-006,98.5035 -3.2265839e-007,98.5098 7.8129588e-008,98.5161 1.0166646e-008,98.5224 -1.1881193e-007,98.5287 4.6511747e-007,98.5350 -1.7417877e-006,98.5413 6.5025165e-006,98.5476 -2.4270079e-005,98.5539 0.093720719,98.5602 0.093771443,98.5665 0.031273387,98.5728 4.9594505e-006,98.5791 -3.1626937e-006,98.5855 7.6915439e-006,98.5918 0.093601033,98.5981 0.49994421,98.6044 0.28138173,98.6107 0.093802959,98.6170 1.8021301e-005,98.6233 -4.8291781e-006,98.6296 1.2940777e-006,98.6359 -3.4677481e-007,98.6422 9.2925461e-008,98.6485 -2.4901269e-008,98.6548 6.6727166e-009,98.6611 -1.7877495e-009,98.6674 4.7778564e-010,98.6737 -1.2326017e-010,98.6800 1.5217808e-011,98.6864 6.2403575e-011,98.6927 -2.6485497e-010,98.6990 9.970863e-010,98.7053 -3.7237666e-009,98.7116 1.3899034e-008,98.7179 -5.1876253e-008,98.7242 0.03125,98.7305 4.8637478e-008,98.7368 -2.5370042e-009,98.7431 -3.8496474e-008,98.7494 1.5653556e-007,98.7558 -5.8768961e-007,98.7621 2.1943856e-006,98.7684 -8.1904618e-006,98.7747 0.093659095,98.7810 0.31246746,98.7873 0.18759964,98.7936 3.8401671e-005,98.7999 -1.0290514e-005,98.8062 2.7575556e-006,98.8126 -7.3894387e-007,98.8189 1.9801523e-007,98.8252 -5.3062262e-008,98.8315 1.4219128e-008,98.8378 -3.8103081e-009,98.8441 1.0210505e-009,98.8504 -2.7361152e-010,98.8568 7.3319899e-011,98.8631 -1.964775e-011,98.8694 5.2656724e-012,98.8757 -1.4134816e-012,98.8820 3.8786392e-013,98.8883 -1.3787228e-013,98.8946 1.6360726e-013,98.9010 -5.1658704e-013,98.9073 1.9028798e-012,98.9136 -7.095457e-012,98.9199 2.6480909e-011,98.9262 -9.8835523e-011,98.9325 3.6888848e-010,98.9388 -1.3768202e-009,98.9452 5.1387734e-009,98.9515 -1.9179694e-008,98.9578 7.1585305e-008,98.9641 -2.6718129e-007,98.9704 9.9721376e-007,98.9767 -3.7219495e-006,98.9831 1.3891615e-005,98.9894 -5.1848347e-005,98.9957 1.8435265,99.0020 3.4687009,99.0083 2.9376688,99.0147 1.5626148,99.0210 0.5000363,99.0273 0.49999028,99.0336 0.34375358,99.0399 -2.1987607e-006,99.0463 6.5453064e-006,99.0526 -2.3984205e-005,99.0589 0.093717322,99.0652 0.093782529,99.0715 2.4654415e-005,99.0779 -8.9528503e-006,99.0842 0.093640342,99.0905 0.49980494,99.0968 0.75004721,99.1031 0.34395617,99.1095 0.093720503,99.1158 0.34366119,99.1221 0.3438122,99.1284 0.21875137,99.1347 0.31248814,99.1411 0.18758889,99.1474 4.4031822e-005,99.1537 -2.5807805e-005,99.1600 0.18743017,99.1664 0.43747056,99.1727 0.31256962,99.1790 0.093793839,99.1853 2.1465039e-006,99.1917 -1.0610386e-005,99.1980 0.031249933,99.2043 1.0847189e-005,99.2106 -2.917965e-006,99.2170 8.2387345e-007,99.2233 -3.7732633e-007,99.2296 6.8542056e-007,99.2359 -2.3645146e-006,99.2423 8.7732833e-006,99.2486 -3.2731037e-005,99.2549 0.093749963,99.2612 3.2784414e-005,99.2676 -8.7852559e-006,99.2739 2.35419e-006,99.2802 -6.3085395e-007,99.2865 1.6905163e-007,99.2929 -4.5305828e-008,99.2992 1.2159171e-008,99.3055 -3.3275103e-009,99.3119 1.1499925e-009,99.3182 -1.272296e-009,99.3245 3.9394141e-009,99.3308 -1.4486411e-008,99.3372 5.4010222e-008,99.3435 -2.0156938e-007,99.3498 7.5232288e-007,99.3562 -2.8079298e-006,99.3625 1.0480171e-005,99.3688 0.031170057,99.3751 0.31240165,99.3815 0.31260628,99.3878 8.0850019e-005,99.3941 -2.1665424e-005,99.4005 5.8057167e-006,99.4068 -1.5558423e-006,99.4131 4.1722305e-007,99.4195 -1.129348e-007,99.4258 3.4485645e-008,99.4321 -2.5000791e-008,99.4385 6.5519984e-008,99.4448 -2.3709606e-007,99.4511 8.8292921e-007,99.4575 -3.2948649e-006,99.4638 0.18746932,99.4701 0.34375,99.4765 0.18753071,99.4828 3.2993837e-006,99.4891 -8.8414578e-007,99.4955 2.3695794e-007,99.5018 -6.3620639e-008,99.5081 1.750705e-008,99.5145 -6.4030341e-009,99.5208 8.1043483e-009,99.5271 -2.601592e-008,99.5335 9.59662e-008,99.5398 -3.5787534e-007,99.5461 0.18749961,99.5525 0.18750021,99.5588 0.093750469,99.5651 -3.4230993e-007,99.5715 1.6785474e-006,99.5778 0.31249112,99.5842 0.5624885,99.5905 0.50001234,99.5968 0.18750614,99.6032 8.0869704e-006,99.6095 0.56246018,99.6158 1.7498972,99.6222 2.2187834,99.6285 1.1563444,99.6349 9.2188711e-006,99.6412 -2.4703838e-006,99.6475 6.6198953e-007,99.6539 -1.7739274e-007,99.6602 4.7532151e-008,99.6666 -1.2722841e-008,99.6729 3.3556771e-009,99.6792 -6.9891365e-010,99.6856 -5.603345e-010,99.6919 2.9405411e-009,99.6982 -1.1202676e-008,99.7046 4.1873257e-008,99.7109 -1.5630192e-007,99.7173 5.8337747e-007,99.7236 -2.1773685e-006,99.7300 0.031217005,99.7363 0.093760975,99.7426 3.0135869e-005,99.7490 -8.2608958e-006,99.7553 2.905557e-006,99.7617 -3.3609438e-006,99.7680 0.031231359,99.7744 0.18740311,99.7807 0.43739927,99.7870 0.50002235,99.7934 0.3126395,99.7997 7.1638693e-005,99.8061 -1.8056649e-005,99.8124 5.8227602e-007,99.8188 1.5730231e-005,99.8251 -6.3508298e-005,99.8314 0.37486908,99.8378 0.50005484,99.8441 0.18761617,99.8505 1.2870218e-005,99.8568 0.093746379,99.8632 0.093751036,99.8695 0.03124986,99.8759 9.4541484e-008,99.8822 -4.6759745e-008,99.8886 9.2497245e-008,99.8949 -3.2325127e-007,99.9012 1.2005958e-006,99.9076 -4.4794619e-006,99.9139 0.031225776,99.9203 0.093728513,99.9266 0.093778223,99.9330 3.1426978e-005,99.9393 -3.0992684e-005,99.9457 0.093722463,99.9520 0.093770966,99.9584 0.031273697,99.9647 4.4037047e-006,99.9711 -1.1800233e-006,99.9774 3.1606686e-007,99.9838 -8.415698e-008,99.9901 2.053754e-008,99.9965 2.0136619e-009,100.0028 -2.8596089e-008,100.0092 1.1237946e-007,100.0155 -4.2095289e-007,100.0219 1.5715477e-006,100.0282 -5.865671e-006,100.0346 2.1892745e-005,100.0409 -8.1711347e-005,100.0473 0.37483481,100.0536 0.65618211,100.0600 0.71874106,100.0663 0.74994397,100.0727 1.5313424,100.0790 2.2809198,100.0854 9.3688507,100.0917 36.491486,100.0981 52.406509,100.1045 38.78933,100.1108 12.97419,100.1172 5.6566133,100.1235 6.46771,100.1299 9.7181015,100.1362 8.4697819,100.1426 3.8762243,100.1489 0.59428263,100.1553 3.2831962e-005,100.1616 -8.7980707e-006,100.1680 2.3579366e-006,100.1744 -6.3302667e-007,100.1807 1.7399714e-007,100.1871 -6.2916584e-008,100.1934 7.7661525e-008,100.1998 -2.477442e-007,100.2061 9.1338165e-007,100.2125 -3.4060329e-006,100.2188 1.2711685e-005,100.2252 -4.7444199e-005,100.2316 0.18743509,100.2379 0.18756485,100.2443 4.7436901e-005,100.2506 -1.2409857e-005,100.2570 2.1989545e-006,100.2634 3.6153112e-006,100.2697 -1.6661696e-005,100.2761 0.09369,100.2824 0.21872015,100.2888 0.18755695,100.2951 0.031297617,100.3015 -1.7585332e-006,100.3079 4.712355e-007,100.3142 -1.2627723e-007,100.3206 3.3838557e-008,100.3269 -9.0677341e-009,100.3333 2.4298852e-009,100.3397 -6.5113742e-010,100.3460 1.7448556e-010,100.3524 -4.6756984e-011,100.3588 1.2529488e-011,100.3651 -3.3575321e-012,100.3715 8.9971916e-013,100.3778 -2.4109818e-013,100.3842 6.4607187e-014,100.3906 -1.7312822e-014,100.3969 4.6393231e-015,100.4033 -1.2432008e-015,100.4096 3.3313925e-016,100.4160 -8.9264686e-017,100.4224 2.3894912e-017,100.4287 -6.3083916e-018,100.4351 1.3368665e-018,100.4415 9.6150244e-019,100.4478 -5.1833925e-018,100.4542 1.9773561e-017,100.4606 -7.391629e-017,100.4669 2.7591188e-016,100.4733 -1.029807e-015,100.4797 3.8435988e-015,100.4860 -1.4345643e-014,100.4924 5.3542908e-014,100.4988 -1.9984067e-013,100.5051 7.4587466e-013,100.5115 -2.7838623e-012,100.5179 1.039034e-011,100.5242 -3.8780344e-011,100.5306 1.4474168e-010,100.5370 -5.4022603e-010,100.5433 2.0163107e-009,100.5497 -7.5255695e-009,100.5561 2.8088031e-008,100.5624 -1.0483426e-007,100.5688 3.9127778e-007,100.5752 -1.4603842e-006,100.5815 5.45066e-006,100.5879 -2.034375e-005,100.5943 0.18745108,100.6006 0.3437168,100.6070 0.31255773,100.6134 5.1219879e-005,100.6197 -1.3724415e-005,100.6261 3.6740296e-006,100.6325 -9.7069301e-007,100.6389 2.0846795e-007,100.6452 1.369088e-007,100.6516 -7.5617953e-007,100.6580 2.888027e-006,100.6643 -1.0796723e-005,100.6707 0.03125006,100.6771 1.0526103e-005,100.6834 0.093747526,100.6898 0.093748763,100.6962 8.0096934e-006,100.7026 -3.0217692e-005,100.7089 0.18736647,100.7153 0.499908,100.7217 0.50009143,100.7281 0.18763608,100.7344 0.50001836,100.7408 0.74999225,100.7472 0.34376407,100.7535 0.093746513,100.7599 1.2561572e-006,100.7663 -1.3326625e-006,100.7727 4.074715e-006,100.7790 0.18744177,100.7854 0.49997765,100.7918 0.34381396,100.7982 0.093766809,100.8045 -4.1933963e-006,100.8109 1.1199259e-006,100.8173 -2.8599868e-007,100.8237 2.3981826e-008,100.8301 1.9010901e-007,100.8364 -7.844817e-007,100.8428 2.9480359e-006,100.8492 -1.100847e-005,100.8556 0.031249957,100.8619 1.114731e-005,100.8683 -3.3746767e-006,100.8747 2.3507027e-006,100.8811 -6.0283442e-006,100.8874 2.1764206e-005,100.8938 -8.1034414e-005,100.9002 0.31239823,100.9066 0.34379303,100.9130 0.18759084,100.9193 3.8399856e-005,100.9257 -1.4316265e-006,100.9321 0.093675174,100.9385 0.53113604,100.9449 0.68757486,100.9512 0.18760429,100.9576 6.0831749e-006,100.9640 -3.4663881e-006,100.9704 7.7825171e-006,100.9768 0.12497097,100.9831 0.56228244,100.9895 1.1873405,100.9959 1.6554331,101.0023 3.9371502,101.0087 17.391527,101.0151 103.02768,101.0214 205.60681,101.0278 205.48894,101.0342 112.43624,101.0406 37.450661,101.0470 12.565758,101.0533 5.2518001,101.0597 2.0631418,101.0661 0.43752182,101.0725 0.84348089,101.0789 1.3748312,101.0853 1.9686086,101.0917 3.0307958,101.0980 4.4998045,101.1044 3.7192111,101.1108 2.0943587,101.1172 0.43783057,101.1236 0.2811617,101.1300 0.8746835,101.1363 1.6248572,101.1427 1.3752342,101.1491 0.62525678,101.1555 0.12511238,101.1619 -1.5566393e-005,101.1683 0.21868972,101.1747 0.2812624,101.1811 0.093802288,101.1874 2.2710803e-005,101.1938 0.031187857,101.2002 0.18747926,101.2066 0.093812719,101.2130 1.6570595e-005,101.2194 -5.4890024e-006,101.2258 5.3845383e-006,101.2322 -1.604998e-005,101.2386 0.093688384,101.2449 0.18753222,101.2513 5.3113363e-005,101.2577 -1.4230068e-005,101.2641 3.8030312e-006,101.2705 -9.8101248e-007,101.2769 1.2072728e-007,101.2833 4.9822006e-007,101.2897 -2.1137835e-006,101.2961 7.9575029e-006,101.3025 0.12482029,101.3088 0.81235963,101.3152 0.65643632,101.3216 0.093875855,101.3280 1.4860071e-005,101.3344 -6.4718217e-005,101.3408 0.31240642,101.3472 0.34381109,101.3536 0.093827024,101.3600 8.7940407e-006,101.3664 -2.2713591e-006,101.3728 2.907301e-007,101.3792 1.1087052e-006,101.3856 -4.7259459e-006,101.3920 1.7796394e-005,101.3983 -6.6464505e-005,101.4047 0.31235608,101.4111 0.56244904,101.4175 0.50012743,101.4239 0.093863256,101.4303 0.31248802,101.4367 0.34376138,101.4431 0.18750902,101.4495 0.03124685,101.4559 5.3324134e-006,101.4623 -1.7989027e-005,101.4687 0.093692414,101.4751 0.1875,101.4815 0.093807414,101.4879 1.8620583e-005,101.4943 -7.5756057e-006,101.5007 1.16813e-005,101.5071 -3.9152073e-005,101.5135 0.18739928,101.5199 0.31253284,101.5263 0.093842044,101.5327 8.3084542e-006,101.5391 -2.2218064e-006,101.5455 5.7817141e-007,101.5519 -9.0711197e-008,101.5583 -2.1538916e-007,101.5647 9.5234998e-007,101.5711 -3.5942769e-006,101.5775 1.342574e-005,101.5839 -5.011235e-005,101.5903 0.18744342,101.5967 0.18753259,101.6031 0.093797915,101.6095 1.9479139e-005,101.6159 -3.8040748e-006,101.6223 -4.2647021e-006,101.6287 0.093646549,101.6351 0.43734032,101.6415 0.6562531,101.6479 0.40644222,101.6543 9.1245194e-005,101.6607 -2.4450992e-005,101.6671 6.5521394e-006,101.6735 -1.7557788e-006,101.6799 4.7049645e-007,101.6863 -1.2607842e-007,101.6927 3.3782779e-008,101.6991 -9.0435117e-009,101.7055 2.3887865e-009,101.7119 -5.1096122e-010,101.7183 -3.4515646e-010,101.7247 1.8917767e-009,101.7311 -7.2224791e-009,101.7375 2.70001e-008,101.7439 -1.0078536e-007,101.7503 0.093749598,101.7567 0.18749997,101.7632 0.093750559,101.7696 -3.9738188e-007,101.7760 0.31249925,101.7824 0.31250072,101.7888 0.093749784,101.7952 0.093751892,101.8016 0.093742415,101.8080 0.093690567,101.8144 0.312451,101.8208 0.31254897,101.8272 0.09380962,101.8336 7.7915565e-006,101.8400 -2.087907e-006,101.8464 5.5950545e-007,101.8529 -1.4996249e-007,101.8593 4.03036e-008,101.8657 -1.1240999e-008,101.8721 4.657593e-009,101.8785 -7.3890662e-009,101.8849 2.4900267e-008,101.8913 -9.221867e-008,101.8977 3.4399952e-007,101.9041 -1.2838731e-006,101.9105 4.7918429e-006,101.9170 -1.7884804e-005,101.9234 0.093692265,101.9298 0.18749997,101.9362 0.093807749,101.9426 1.7915119e-005,101.9490 -4.8011707e-006,101.9554 1.2882612e-006,101.9618 -3.5152431e-007,101.9682 1.1774416e-007,101.9747 -1.1943398e-007,101.9811 3.6001066e-007,101.9875 -1.3207035e-006,101.9939 4.9231598e-006,102.0003 -1.8373283e-005,102.0067 0.18735884,102.0131 1.124398,102.0195 4.7801423,102.0260 8.1247177,102.0324 6.1259623,102.0388 2.3759,102.0452 0.62520897,102.0516 0.59369129,102.0580 0.40627393,102.0645 0.4999021,102.0709 1.6872811,102.0773 2.8750546,102.0837 2.1877849,102.0901 0.00014110649,102.0965 0.031045461,102.1029 1.4678547,102.1094 4.3738546,102.1158 6.0314279,102.1222 3.8136065,102.1286 1.3132477,102.1350 0.062619239,102.1414 0.46849161,102.1479 1.0310291,102.1543 1.4687018,102.1607 1.4065325,102.1671 0.65650296,102.1735 0.093791693,102.1800 -1.1011713e-005,102.1864 2.9508114e-006,102.1928 -7.9072925e-007,102.1992 2.1189015e-007,102.2056 -5.6773537e-008,102.2121 1.5188572e-008,102.2185 -3.9765937e-009,102.2249 7.1666845e-010,102.2313 1.1103198e-009,102.2377 -5.1584146e-009,102.2442 1.9524755e-008,102.2506 0.093749732,102.2570 0.3437497,102.2634 0.31250036,102.2698 2.8013781e-007,102.2763 -1.0030032e-007,102.2827 1.2105016e-007,102.2891 -3.8392244e-007,102.2955 1.4147412e-006,102.3020 -5.2754267e-006,102.3084 1.9688398e-005,102.3148 0.031135522,102.3212 0.49989766,102.3276 0.37514192,102.3341 7.5287062e-005,102.3405 -2.0174728e-005,102.3469 5.4063739e-006,102.3533 -1.4492999e-006,102.3598 3.9043189e-007,102.3662 -1.1232264e-007,102.3726 5.8832629e-008,102.3790 0.031249877,102.3855 0.18749985,102.3919 0.18750015,102.3983 1.1570098e-007,102.4047 -3.1004269e-008,102.4112 8.3082528e-009,102.4176 -2.2263638e-009,102.4240 5.9659877e-010,102.4305 -1.5987062e-010,102.4369 4.2840592e-011,102.4433 -1.1479984e-011,102.4497 3.0762955e-012,102.4562 -8.2435605e-013,102.4626 2.2090369e-013,102.4690 -5.9195263e-014,102.4754 1.5862594e-014,102.4819 -4.2506993e-015,102.4883 1.1390803e-015,102.4947 -3.0528722e-016,102.5012 8.1985212e-017,102.5076 -2.2631208e-017,102.5140 8.5340704e-018,102.5204 -1.1504236e-017,102.5269 3.7485132e-017,102.5333 -1.3844624e-016,102.5397 5.1633741e-016,102.5462 -1.9270436e-015,102.5526 7.1923609e-015,102.5590 -2.6844353e-014,102.5655 1.0019234e-013,102.5719 -3.7395217e-013,102.5783 1.395718e-012,102.5848 -5.2092987e-012,102.5912 1.9442893e-011,102.5976 -7.2567549e-011,102.6040 2.7084701e-010,102.6105 -1.0108939e-009,102.6169 3.7730037e-009,102.6233 -1.4082145e-008,102.6298 5.25594e-008,102.6362 -1.9616972e-007,102.6426 7.3217279e-007,102.6491 -2.7327198e-006,102.6555 1.0199449e-005,102.6619 -3.8067843e-005,102.6684 0.1873972,102.6748 0.34375063,102.6813 0.18760017,102.6877 4.7326615e-005,102.6941 -4.4373523e-005,102.7006 0.18738414,102.7070 0.40623885,102.7134 0.21887159,102.7199 4.3791126e-005,102.7263 -1.1734713e-005,102.7327 3.1445491e-006,102.7392 -8.4263002e-007,102.7456 2.2574245e-007,102.7520 -6.0278438e-008,102.7585 1.5354818e-008,102.7649 -1.1361978e-009,102.7714 -1.0812078e-008,102.7778 4.4388074e-008,102.7842 -1.6675241e-007,102.7907 6.226669e-007,102.7971 -2.3240839e-006,102.8035 0.09375789,102.8100 0.34367606,102.8164 0.65612155,102.8229 0.6875478,102.8293 0.18762258,102.8357 4.6904679e-005,102.8422 -7.796345e-005,102.8486 0.31235248,102.8551 0.50000834,102.8615 0.31261405,102.8679 0.093821123,102.8744 1.4186767e-005,102.8808 -3.8016269e-006,102.8873 1.0187204e-006,102.8937 -2.7297727e-007,102.9001 7.3114947e-008,102.9066 -1.9462693e-008,102.9130 4.7304445e-009,102.9195 5.424789e-010,102.9259 -6.9012698e-009,102.9324 2.7064676e-008,102.9388 -1.0136481e-007,102.9452 3.7842216e-007,102.9517 -1.4124263e-006,102.9581 5.2716664e-006,102.9646 0.093607143,102.9710 0.53115445,102.9775 0.50010777,102.9839 0.34369513,102.9903 0.59365529,102.9968 0.62498707,103.0032 1.4369862,103.0097 6.0286288,103.0161 16.96633,103.0226 19.938698,103.0290 12.190532,103.0355 2.8138654,103.0419 0.8438096,103.0484 0.093957506,103.0548 0.34368661,103.0612 1.4679568,103.0677 6.2799692,103.0741 10.124745,103.0806 8.6259079,103.0870 5.3131585,103.0935 3.5627856,103.0999 1.437905,103.1064 0.18759458,103.1128 0.12498816,103.1193 0.031284653,103.1257 0.18740511,103.1322 0.65618098,103.1386 0.53134072,103.1451 0.12507129,103.1515 -5.1518173e-006,103.1580 0.03124846,103.1644 1.1282186e-005,103.1709 0.031246977,103.1773 8.1015116e-007,103.1838 -2.170963e-007,103.1902 5.8175321e-008,103.1967 -1.5589229e-008,103.2031 4.1773718e-009,103.2096 -1.1191278e-009,103.2160 2.9883487e-010,103.2225 -7.6130484e-011,103.2289 5.6640699e-012,103.2354 5.3484332e-011,103.2418 -2.19619e-010,103.2483 8.2505192e-010,103.2547 -3.0808127e-009,103.2612 1.1499032e-008,103.2676 -4.2918426e-008,103.2741 1.6018627e-007,103.2805 -5.9786998e-007,103.2870 2.2314559e-006,103.2935 -8.3285577e-006,103.2999 0.09365771,103.3064 0.31246695,103.3128 0.18760121,103.3193 3.882833e-005,103.3257 -9.7792863e-006,103.3322 2.8580868e-007,103.3386 8.6374894e-006,103.3451 0.031174598,103.3515 0.31241959,103.3580 0.31256396,103.3645 0.093826242,103.3709 4.6289747e-006,103.3774 0.031235404,103.3838 0.031262077,103.3903 7.9329166e-006,103.3967 -2.1257777e-006,103.4032 5.6962358e-007,103.4097 -1.5256242e-007,103.4161 4.0584734e-008,103.4226 -9.7653512e-009,103.4290 -1.5266149e-009,103.4355 1.5873814e-008,103.4419 -6.1973346e-008,103.4484 2.3203648e-007,103.4549 -8.6623544e-007,103.4613 3.2331393e-006,103.4678 -1.2067197e-005,103.4742 0.093670048,103.4807 0.34362414,103.4872 0.50004309,103.4936 0.18766136,103.5001 -2.2988112e-005,103.5065 0.18743534,103.5130 0.18753465,103.5195 0.093797848,103.5259 2.0851603e-005,103.5324 -7.6458928e-006,103.5388 0.03121783,103.5453 0.093760818,103.5518 3.0756608e-005,103.5582 -8.241851e-006,103.5647 2.2085699e-006,103.5712 -5.9183049e-007,103.5776 1.5859287e-007,103.5841 -4.2498154e-008,103.5905 1.1388237e-008,103.5970 -3.0517078e-009,103.6035 8.1776791e-010,103.6099 -2.1914334e-010,103.6164 5.8746202e-011,103.6229 -1.5825579e-011,103.6293 4.5518866e-012,103.6358 -2.3809143e-012,103.6423 4.9718047e-012,103.6487 -1.750748e-011,103.6552 6.5062802e-011,103.6617 -2.4276131e-010,103.6681 9.0604796e-010,103.6746 -3.3816758e-009,103.6811 1.2621569e-008,103.6875 -4.7107999e-008,103.6940 1.7582317e-007,103.7004 -6.5623215e-007,103.7069 2.4492826e-006,103.7134 -9.1415604e-006,103.7198 0.093672991,103.7263 0.31247553,103.7328 0.18757442,103.7393 0.031277906,103.7457 2.558901e-005,103.7522 -8.9593501e-005,103.7587 0.40604481,103.7651 0.68749988,103.7716 0.40645534,103.7781 8.9285524e-005,103.7845 -2.3925801e-005,103.7910 6.4112473e-006,103.7975 -1.7174555e-006,103.8039 4.5811032e-007,103.8104 -1.1486087e-007,103.8169 1.2975448e-009,103.8233 1.0968819e-007,103.8298 -4.4008473e-007,103.8363 1.6507709e-006,103.8428 -6.1634441e-006,103.8492 2.3004672e-005,103.8557 -8.5861437e-005,103.8622 0.31240675,103.8686 0.31254473,103.8751 0.18757954,103.8816 5.1084509e-005,103.8881 -3.5130826e-005,103.8945 0.093714856,103.9010 0.093801022,103.9075 0.031164141,103.9140 0.59349996,103.9204 1.1561433,103.9269 1.0939302,103.9334 0.34398681,103.9398 3.6444679e-005,103.9463 0.031209642,103.9528 0.093763709,103.9593 2.6162183e-005,103.9657 -7.0079886e-006,103.9722 1.8678837e-006,103.9787 -4.6303737e-007,103.9852 -1.588154e-008,103.9916 5.2664063e-007,103.9981 -2.0908424e-006,104.0046 7.8372977e-006,104.0111 0.031190842,104.0176 0.31243053,104.0240 0.34378865,104.0305 0.18753409,104.0370 0.093779951,104.0435 2.5245412e-005,104.0499 -7.4418008e-006,104.0564 4.5201832e-006,104.0629 -1.0639184e-005,104.0694 0.093664862,104.0758 0.34365058,104.0823 0.84370911,104.0888 1.1251311,104.0953 0.56261736,104.1018 0.1874809,104.1082 5.4469856e-006,104.1147 0.031248525,104.1212 4.4800635e-007,104.1277 -1.2005231e-007,104.1342 3.2170615e-008,104.1406 -8.6214049e-009,104.1471 2.3126971e-009,104.1536 -6.2876093e-010,104.1601 2.0218179e-010,104.1666 -1.7993147e-010,104.1730 5.1756865e-010,104.1795 -1.8904764e-009,104.1860 7.0448438e-009,104.1925 -2.6290797e-008,104.1990 9.8125426e-008,104.2055 -3.6623737e-007,104.2119 1.3669227e-006,104.2184 -5.1018219e-006,104.2249 1.9041738e-005,104.2314 -7.1070259e-005,104.2379 0.31235299,104.2444 0.49999979,104.2508 0.31264776,104.2573 6.8449386e-005,104.2638 -8.8922534e-006,104.2703 -3.2888238e-005,104.2768 0.18740679,104.2833 0.31253052,104.2897 0.093832493,104.2962 1.4732204e-005,104.3027 0.031189092,104.3092 0.18747856,104.3157 0.093813062,104.3222 0.18747567,104.3287 0.56240326,104.3351 0.78115648,104.3416 0.68751496,104.3481 0.34387258,104.3546 0.093831368,104.3611 1.1851159e-005,104.3676 -3.1337704e-006,104.3741 6.8306184e-007,104.3805 4.0179819e-007,104.3870 -2.2904856e-006,104.3935 8.7607941e-006,104.4000 -3.2755059e-005,104.4065 0.093749955,104.4130 3.2830936e-005,104.4195 -8.8515981e-006,104.4260 2.5731065e-006,104.4325 -1.4402526e-006,104.4389 3.1879517e-006,104.4454 0.031238293,104.4519 0.1874996,104.4584 0.093762517,104.4649 -5.6102376e-006,104.4714 1.1095478e-005,104.4779 0.093710035,104.4844 0.28115222,104.4909 0.40628302,104.4974 0.093839332,104.5039 8.9948771e-006,104.5103 -2.4103554e-006,104.5168 6.4590199e-007,104.5233 -1.7307877e-007,104.5298 4.6366551e-008,104.5363 -1.2374965e-008,104.5428 3.1299443e-009,104.5493 -1.4386094e-010,104.5558 -2.5549418e-009,104.5623 1.0364422e-008,104.5688 0.031249961,104.5753 0.093749948,104.5818 0.093750052,104.5883 3.8928658e-008,104.5948 -1.0431711e-008,104.6012 2.7953884e-009,104.6077 -7.4907858e-010,104.6142 2.0073068e-010,104.6207 -5.3789764e-011,104.6272 1.441331e-011,104.6337 -3.8595221e-012,104.6402 1.0238169e-012,104.6467 -2.354612e-013,104.6532 -8.2058892e-014,104.6597 5.6375895e-013,104.6662 -2.1731395e-012,104.6727 8.1293861e-012,104.6792 -3.034659e-011,104.6857 1.1326515e-010,104.6922 -4.2274442e-010,104.6987 1.5778263e-009,104.7052 -5.8889844e-009,104.7117 2.1979696e-008,104.7182 -8.2035704e-008,104.7247 3.0618517e-007,104.7312 -1.1427874e-006,104.7377 4.2652714e-006,104.7442 0.093691148,104.7507 0.31247735,104.7572 0.18756481,104.7637 1.7293218e-005,104.7702 -6.4761812e-006,104.7767 8.6108384e-006,104.7832 0.031181186,104.7897 0.31242329,104.7962 0.3437821,104.8027 0.1875791,104.8092 3.5807712e-005,104.8157 -9.595371e-006,104.8222 2.5712025e-006,104.8287 -6.8874846e-007,104.8352 1.836062e-007,104.8417 -4.5626432e-008,104.8482 -1.1148074e-009,104.8547 5.0093085e-008,104.8612 -1.9927292e-007,104.8677 7.4705252e-007,104.8742 -2.7891383e-006,104.8807 1.041025e-005,104.8872 -3.8854654e-005,104.8937 0.18739529,104.9002 0.31254166,104.9067 0.093812652,104.9132 0.18737359,104.9197 0.56231821,104.9262 0.78131282,104.9327 0.34397155,104.9392 0.06255018,104.9457 0.031244786,104.9523 1.2590251e-005,104.9588 -3.372164e-006,104.9653 8.9750085e-007,104.9718 -2.1759503e-007,104.9783 -2.7192481e-008,104.9848 3.2640708e-007,104.9913 -1.2785332e-006,104.9978 4.7880703e-006,105.0043 -1.7875034e-005,105.0108 0.18738657,105.0173 0.49999243,105.0238 0.21886367,105.0303 3.2120341e-005,105.0368 -3.2028038e-005,105.0433 0.24984263,105.0499 0.78115189,105.0564 0.8750025,105.0629 0.84371936,105.0694 0.59396547,105.0759 0.28117087,105.0824 1.8119596,105.0889 2.9686,105.0954 2.2191012,105.1019 0.84408587,105.1084 0.3125245,105.1150 0.31257516,105.1215 9.1701608e-005,105.1280 -2.4573264e-005,105.1345 6.5848976e-006,105.1410 -1.7645544e-006,105.1475 4.7284752e-007,105.1540 -1.2670898e-007,105.1605 3.3954191e-008,105.1670 -9.0987031e-009,105.1736 2.4381792e-009,105.1801 -6.533587e-010,105.1866 1.7508049e-010,105.1931 -4.6916342e-011,105.1996 1.2572299e-011,105.2061 -3.3694759e-012,105.2126 9.0470014e-013,105.2191 -2.4908287e-013,105.2257 9.1568558e-014,105.2322 -1.1718111e-013,105.2387 3.77178e-013,105.2452 -1.3916292e-012,105.2517 5.1897115e-012,105.2582 -1.9368606e-011,105.2647 0.03125,105.2713 -2.6981045e-010,105.2778 1.007024e-009,105.2843 -3.7585552e-009,105.2908 1.4028206e-008,105.2973 -5.2358029e-008,105.3038 1.9541795e-007,105.3104 -7.2936615e-007,105.3169 2.7222422e-006,105.3234 -1.0160331e-005,105.3299 0.093665071,105.3364 0.31247288,105.3429 0.18758124,105.3495 0.031288266,105.3560 7.3246088e-007,105.3625 -2.0245592e-007,105.3690 7.7314795e-008,105.3755 -1.0679589e-007,105.3821 3.4988986e-007,105.3886 -1.2928551e-006,105.3951 4.8218767e-006,105.4016 -1.7995944e-005,105.4081 0.093691893,105.4147 0.18749999,105.4212 0.09380807,105.4277 1.8206028e-005,105.4342 -5.4978577e-006,105.4407 0.50000119,105.4473 6.9895094e-007,105.4538 -1.4111841e-006,105.4603 4.9461141e-006,105.4668 0.093731418,105.4733 0.3749409,105.4799 0.40625012,105.4864 0.1875591,105.4929 1.8448167e-005,105.4994 -4.9418572e-006,105.5059 1.317941e-006,105.5125 -3.2955188e-007,105.5190 1.6432794e-010,105.5255 3.2894548e-007,105.5320 -1.316048e-006,105.5386 4.9356026e-006,105.5451 -1.8427685e-005,105.5516 0.1874409,105.5581 0.3125,105.5647 0.18755911,105.5712 1.8458037e-005,105.5777 -4.9415416e-006,105.5842 1.306811e-006,105.5908 -2.853422e-007,105.5973 -1.6555616e-007,105.6038 9.4766204e-007,105.6103 -3.6253591e-006,105.6169 1.355475e-005,105.6234 -5.0597268e-005,105.6299 0.31231138,105.6364 0.74992961,105.6430 0.5626744,105.6495 0.093874857,105.6560 -6.0393285e-007,105.6625 7.0345965e-007,105.6691 -2.2100216e-006,105.6756 0.031216688,105.6821 0.093761072,105.6887 3.0380806e-005,105.6952 -8.1411399e-006,105.7017 2.1815804e-006,105.7082 -5.8459779e-007,105.7148 1.5665461e-007,105.7213 -4.1978723e-008,105.7278 1.1249034e-008,105.7344 -3.0144032e-009,105.7409 8.0777163e-010,105.7474 -2.1646726e-010,105.7540 5.8039507e-011,105.7605 -1.5675235e-011,105.7670 4.657314e-012,105.7735 -2.9530356e-012,105.7801 7.1550361e-012,105.7866 -2.5668868e-011,105.7931 9.5527128e-011,105.7997 -3.5646536e-010,105.8062 1.3304307e-009,105.8127 -4.9656115e-009,105.8193 1.8533326e-008,105.8258 0.031249929,105.8323 0.093750067,105.8389 0.093749635,105.8454 1.5998049e-006,105.8519 -5.8353412e-006,105.8585 2.1743115e-005,105.8650 -8.114292e-005,105.8715 0.34361106,105.8781 0.50001103,105.8846 0.3126359,105.8911 7.1041279e-005,105.8977 -1.9172599e-005,105.9042 0.18750505,105.9107 0.093748793,105.9173 3.7660817e-007,105.9238 -1.0091964e-007,105.9303 2.7043434e-008,105.9369 -7.2468613e-009,105.9434 1.9420758e-009,105.9500 -5.2092186e-010,105.9565 1.4147281e-010,105.9630 -4.4932641e-011,105.9696 3.8249751e-011,105.9761 -1.0807126e-010,105.9826 3.940627e-010,105.9892 -1.4682844e-009,105.9957 5.4794675e-009,106.0023 -2.0451049e-008,106.0088 7.6330195e-008,106.0153 -2.8489009e-007,106.0219 1.0633064e-006,106.0284 -3.9686188e-006,106.0349 1.4812232e-005,106.0415 -5.5284254e-005,106.0480 0.31228527,106.0546 0.78111249,106.0611 0.75017607,106.0676 0.31256366,106.0742 0.90569288,106.0807 2.687175,106.0873 3.4066551,106.0938 2.344243,106.1003 0.59391612,106.1069 0.031217286,106.1134 0.18750869,106.1200 0.093747839,106.1265 6.3715379e-007,106.1331 -1.7073803e-007,106.1396 4.5752646e-008,106.1461 -1.2260329e-008,106.1527 3.2853986e-009,106.1592 -8.8038782e-010,106.1658 2.3591742e-010,106.1723 -6.3218757e-011,106.1788 1.6940718e-011,106.1854 -4.5396018e-012,106.1919 1.2164764e-012,106.1985 -3.2597899e-013,106.2050 8.7352543e-014,106.2116 -2.3407849e-014,106.2181 6.272597e-015,106.2247 -1.680867e-015,106.2312 4.5042173e-016,106.2377 -1.2069939e-016,106.2443 3.2343645e-017,106.2508 -8.6665466e-018,106.2574 2.3202273e-018,106.2639 -6.1374459e-019,106.2705 1.3458208e-019,106.2770 7.5469284e-020,106.2836 -4.3650321e-019,106.2901 1.6706666e-018,106.2967 -6.2466107e-018,106.3032 2.3317446e-017,106.3098 -8.702938e-017,106.3163 3.2482332e-016,106.3229 -1.2123505e-015,106.3294 4.5249017e-015,106.3359 -1.6888466e-014,106.3425 6.3033468e-014,106.3490 -2.3526219e-013,106.3556 8.780781e-013,106.3621 -3.277284e-012,106.3687 1.2231933e-011,106.3752 -4.5653713e-011,106.3818 1.7039507e-010,106.3883 -6.3597205e-010,106.3949 2.3736628e-009,106.4014 -8.8593115e-009,106.4080 3.3065945e-008,106.4145 -1.2341332e-007,106.4211 4.6062016e-007,106.4276 -1.7191899e-006,106.4342 0.031256218,106.4407 0.031196611,106.4473 0.34362558,106.4539 0.56253821,106.4604 0.18762231,106.4670 1.5803476e-005,106.4735 -4.2347378e-006,106.4801 1.1343564e-006,106.4866 -3.0238434e-007,106.4932 7.5099408e-008,106.4997 2.0101245e-009,106.5063 -8.3152095e-008,106.5128 3.3062346e-007,106.5194 -1.239431e-006,106.5259 0.031254627,106.5325 0.31248131,106.5390 0.40619138,106.5456 0.21875009,106.5522 0.18755876,106.5587 0.093768552,106.5653 -4.7572544e-006,106.5718 1.2763606e-006,106.5784 -3.4784895e-007,106.5849 1.1494552e-007,106.5915 -1.1191501e-007,106.5980 3.3273125e-007,106.6046 -1.2190951e-006,106.6112 4.5439733e-006,106.6177 -1.6958009e-005,106.6243 0.093700618,106.6308 0.18749997,106.6374 0.093799382,106.6439 1.6985297e-005,106.6505 -4.55091e-006,106.6571 1.2171337e-006,106.6636 -3.1729959e-007,106.6702 5.1975206e-008,106.6767 1.0943163e-007,106.6833 -4.8974334e-007,106.6898 1.8496759e-006,106.6964 0.093699761,106.7030 0.31244293,106.7095 0.31256545,106.7161 0.031301077,106.7226 -1.3364236e-005,106.7292 2.7753413e-006,106.7358 2.2640731e-006,106.7423 -1.1832758e-005,106.7489 0.093670964,106.7555 0.40617508,106.7620 0.50009894,106.7686 0.031331714,106.7751 -2.184143e-005,106.7817 5.8461364e-006,106.7883 -1.5415574e-006,106.7948 3.1966803e-007,106.8014 2.6302402e-007,106.8079 -1.3718941e-006,106.8145 5.2249329e-006,106.8211 -1.9529238e-005,106.8276 0.18739422,106.8342 0.4999665,106.8408 0.34384081,106.8473 0.093807042,106.8539 8.6864466e-006,106.8605 -2.3277057e-006,106.8670 6.237579e-007,106.8736 -1.6716031e-007,106.8801 4.4838835e-008,106.8867 -1.2183111e-008,106.8933 3.8904631e-009,106.8998 -3.3780643e-009,106.9064 9.6222337e-009,106.9130 -3.5113302e-008,106.9195 1.3084031e-007,106.9261 -4.8828269e-007,106.9327 1.8224205e-006,106.9392 -6.8018835e-006,106.9458 2.5386924e-005,106.9524 -9.475257e-005,106.9589 0.46846986,106.9655 0.93744928,106.9721 0.75013888,106.9786 0.68746316,106.9852 0.84372735,106.9918 0.59390819,106.9984 0.18764497,107.0049 2.9475286e-005,107.0115 -8.6651589e-006,107.0181 0.093754977,107.0246 0.49998608,107.0312 0.75000405,107.0378 0.78116202,107.0443 0.37514576,107.0509 0.40535581,107.0575 15.086604,107.0640 52.710377,107.0706 68.095566,107.0772 44.976486,107.0838 20.534302,107.0903 17.593512,107.0969 15.31344,107.1035 7.7514009,107.1100 2.8445578,107.1166 3.0003698,107.1232 2.4378352,107.1298 1.18761,107.1363 4.1040454e-005,107.1429 -1.2552569e-005,107.1495 9.1673892e-006,107.1561 -2.4117882e-005,107.1626 0.28121197,107.1692 0.59375548,107.1758 0.43752548,107.1824 0.12502122,107.1889 5.4337661e-006,107.1955 -1.0114952e-006,107.2021 -1.3883046e-006,107.2087 6.5652948e-006,107.2152 -2.4874676e-005,107.2218 0.093715928,107.2284 0.093784034,107.2350 2.4945553e-005,107.2415 -6.6846424e-006,107.2481 1.7912495e-006,107.2547 -4.7987947e-007,107.2613 1.2814088e-007,107.2678 -3.2649734e-008,107.2744 2.4484073e-009,107.2810 2.2860359e-008,107.2876 -9.3897221e-008,107.2941 3.5275383e-007,107.3007 -1.317212e-006,107.3073 4.9164432e-006,107.3139 -1.8349867e-005,107.3205 0.093690746,107.3270 0.1875,107.3336 0.093809143,107.3402 0.093768224,107.3468 0.093745239,107.3534 1.4384179e-006,107.3599 -3.8544513e-007,107.3665 1.0326021e-007,107.3731 -2.7568221e-008,107.3797 7.0053092e-009,107.3863 -4.5094167e-010,107.3928 -5.2024798e-009,107.3994 2.1262524e-008,107.4060 -7.9853336e-008,107.4126 2.9817201e-007,107.4192 -1.1129137e-006,107.4257 4.1537783e-006,107.4323 0.093691021,107.4389 0.28122824,107.4455 0.09381485,107.4521 1.6015507e-005,107.4587 -4.2901383e-006,107.4652 1.1439157e-006,107.4718 -2.8521765e-007,107.4784 -3.1329286e-009,107.4850 2.9779403e-007,107.4916 -1.188134e-006,107.4982 4.4550598e-006,107.5047 -1.6633288e-005,107.5113 0.093721509,107.5179 0.18741389,107.5245 0.3749626,107.5311 0.31254855,107.5377 0.18759538,107.5442 -2.6285339e-005,107.5508 0.31233573,107.5574 0.50000632,107.5640 0.31263867,107.5706 0.031323273,107.5772 -8.241168e-006,107.5838 2.2065838e-006,107.5903 -5.8457653e-007,107.5969 1.3156324e-007,107.6035 5.837267e-008,107.6101 -3.6509198e-007,107.6167 0.031251002,107.6233 0.031245958,107.6299 1.5567242e-005,107.6365 -5.7830679e-005,107.6430 0.34350148,107.6496 0.87487119,107.6562 0.75021607,107.6628 0.18769176,107.6694 2.9257026e-005,107.6760 -5.513721e-005,107.6826 0.18743561,107.6892 0.18755677,107.6958 0.031300288,107.7024 -2.0145048e-006,107.7089 5.3982728e-007,107.7155 -1.4465823e-007,107.7221 3.8767375e-008,107.7287 -1.0400948e-008,107.7353 2.8336737e-009,107.7419 -9.3302166e-010,107.7485 8.9826557e-010,107.7551 -2.6601723e-009,107.7617 9.743097e-009,107.7683 -3.6314795e-008,107.7749 1.3552571e-007,107.7814 -5.0582383e-007,107.7880 1.8879043e-006,107.7946 0.093699403,107.8012 0.34369266,107.8078 0.31256595,107.8144 5.1373252e-005,107.8210 -1.376647e-005,107.8276 3.6889967e-006,107.8342 -9.8853934e-007,107.8408 2.6489855e-007,107.8474 -7.0984775e-008,107.8540 1.9021734e-008,107.8606 -5.097113e-009,107.8672 1.3653657e-009,107.8738 -3.6398881e-010,107.8804 9.0491899e-011,107.8870 2.0492028e-012,107.8936 -9.8703178e-011,107.9001 3.9279335e-010,107.9067 -1.4725753e-009,107.9133 5.4978972e-009,107.9199 -2.0520469e-008,107.9265 7.658943e-008,107.9331 -2.8585748e-007,107.9397 1.0669163e-006,107.9463 -3.9820898e-006,107.9529 0.031222532,107.9595 0.18748562,107.9661 0.31249627,107.9727 0.31252646,107.9793 0.093777597,107.9859 -5.7815068e-006,107.9925 -3.2678422e-006,107.9991 0.18747406,108.0057 0.34372565,108.0123 0.31253713,108.0189 0.031256799,108.0255 1.3124318,108.0321 1.6875011,108.0387 1.1563133,108.0453 8.8315974e-006,108.0519 3.5209832e-005,108.0585 0.18722227,108.0651 2.1241772,108.0717 4.7495995,108.0783 4.3133998,108.0849 1.9057424,108.0915 10.05864,108.0981 23.871792,108.1047 27.188972,108.1113 14.629062,108.1179 3.6271744,108.1245 1.0003695,108.1311 0.34382129,108.1377 0.34372771,108.1443 0.34376761,108.1510 0.093745679,108.1576 1.1248907e-006,108.1642 3.2254803e-008,108.1708 -1.2540913e-006,108.1774 4.9844884e-006,108.1840 -1.8685196e-005,108.1906 0.093728602,108.1972 0.093763083,108.2038 0.031267896,108.2104 6.5355048e-006,108.2170 -1.6170785e-006,108.2236 -6.7689669e-008,108.2302 1.8881049e-006,108.2368 -7.485296e-006,108.2434 0.093688473,108.2500 0.31245512,108.2566 0.31253213,108.2632 0.21874343,108.2699 0.21875912,108.2765 0.093814544,108.2831 1.6484977e-005,108.2897 -3.3937806e-006,108.2963 -2.9113278e-006,108.3029 1.5040498e-005,108.3095 0.031150119,108.3161 0.46866399,108.3227 0.50005692,108.3293 0.34382042,108.3359 0.093797311,108.3426 -9.6625934e-007,108.3492 2.5827063e-007,108.3558 -6.6751426e-008,108.3624 8.7160341e-009,108.3690 3.1894817e-008,108.3756 -1.3630637e-007,108.3822 5.1336741e-007,108.3888 -1.917299e-006,108.3954 7.1563354e-006,108.4020 -2.6709933e-005,108.4087 0.18747441,108.4153 0.65625101,108.4219 1.0937626,108.4285 0.75002909,108.4351 0.093754761,108.4417 -1.2238203e-006,108.4483 3.3217179e-007,108.4549 -1.047813e-007,108.4616 8.6934705e-008,108.4682 -2.4296793e-007,108.4748 0.093749672,108.4814 0.093750328,108.4880 2.3682416e-007,108.4946 -6.3461755e-008,108.5012 1.7005807e-008,108.5079 -4.5570374e-009,108.5145 1.2211473e-009,108.5211 -3.2723022e-010,108.5277 8.7687933e-011,108.5343 -2.3497702e-011,108.5409 6.2966923e-012,108.5476 -1.6874189e-012,108.5542 4.5253295e-013,108.5608 -1.2259195e-013,108.5674 3.7803484e-014,108.5740 -2.8615046e-014,108.5806 7.6659599e-014,108.5873 -2.7804235e-013,108.5939 1.035583e-012,108.6005 -3.8645619e-012,108.6071 1.4423686e-011,108.6137 -5.3833989e-011,108.6203 2.0092653e-010,108.6270 -7.4992501e-010,108.6336 2.7989713e-009,108.6402 -1.04467e-008,108.6468 3.8990578e-008,108.6534 -1.4552593e-007,108.6601 5.4315143e-007,108.6667 -2.0272232e-006,108.6733 7.5662756e-006,108.6799 -2.823988e-005,108.6865 0.18735342,108.6932 0.49994373,108.6998 0.34391159,108.7064 8.0561171e-005,108.7130 -2.1920259e-005,108.7196 7.1142958e-006,108.7263 -6.5357526e-006,108.7329 1.9029621e-005,108.7395 -6.9587535e-005,108.7461 0.31233734,108.7527 0.50004518,108.7594 0.18765059,108.7660 2.7602124e-005,108.7726 -7.3965257e-006,108.7792 1.9820441e-006,108.7859 -5.311274e-007,108.7925 1.4232535e-007,108.7991 -3.8136378e-008,108.8057 1.0210124e-008,108.8124 -2.7014175e-009,108.8190 5.9481298e-010,108.8256 3.2239572e-010,108.8322 -1.8845845e-009,108.8389 7.2164661e-009,108.8455 -2.6983189e-008,108.8521 1.007234e-007,108.8587 -3.7593699e-007,108.8654 1.4031237e-006,108.8720 -5.2369278e-006,108.8786 0.18747456,108.8852 0.43747443,108.8919 0.59378904,108.8985 0.34374884,108.9051 0.37484264,108.9117 0.4999544,108.9184 0.34387857,108.9250 0.28133091,108.9316 0.18751338,108.9382 -4.9408586e-006,108.9449 8.1956177e-006,108.9515 0.031221755,108.9581 0.49984542,108.9648 1.2812066,108.9714 0.96890461,108.9780 0.18757148,108.9846 -7.3604238e-006,108.9913 1.9861891e-006,108.9979 -5.838163e-007,109.0045 3.4895137e-007,109.0112 -8.1200602e-007,109.0178 2.8992681e-006,109.0244 -1.0785827e-005,109.0311 0.18728296,109.0377 0.99963808,109.0443 1.6562119,109.0510 1.343977,109.0576 0.71900469,109.0642 0.093908563,109.0708 0.49994537,109.0775 2.3118677,109.0841 5.4051008,109.0907 7.1240826,109.0974 6.9064083,109.1040 5.6881647,109.1106 4.6881409,109.1173 2.5944786,109.1239 0.93782729,109.1305 0.3126657,109.1372 6.7017558e-005,109.1438 -1.3070528e-005,109.1504 -1.4741626e-005,109.1571 0.093694344,109.1637 0.18748207,109.1704 0.18749973,109.1770 0.18751897,109.1836 0.093801856,109.1903 2.8952776e-005,109.1969 -3.9827821e-005,109.2035 0.18750116,109.2102 0.093784295,109.2168 -8.9715031e-006,109.2234 2.4040905e-006,109.2301 -6.4422312e-007,109.2367 1.7263216e-007,109.2433 -4.6260176e-008,109.2500 1.2396367e-008,109.2566 -3.3220291e-009,109.2633 8.9087437e-010,109.2699 -2.4123417e-010,109.2765 7.4000264e-011,109.2832 -5.4752695e-011,109.2898 1.450159e-010,109.2965 -5.2534682e-010,109.3031 1.9565087e-009,109.3097 -7.3012014e-009,109.3164 2.7250218e-008,109.3230 -1.0170685e-007,109.3296 3.7960393e-007,109.3363 -1.4168086e-006,109.3429 5.2880036e-006,109.3496 -1.9736595e-005,109.3562 0.093696073,109.3629 0.31231084,109.3695 0.74991703,109.3761 0.56267697,109.3828 0.18764007,109.3894 3.1221058e-005,109.3961 -8.3661416e-006,109.4027 2.2413212e-006,109.4093 -5.9855313e-007,109.4160 1.527325e-007,109.4226 -1.2332372e-008,109.4293 -1.0342234e-007,109.4359 0.031250022,109.4426 0.031249611,109.4492 1.9375307e-006,109.4558 -6.9577322e-006,109.4625 0.18735346,109.4691 0.53128433,109.4758 0.093887486,109.4824 -2.5071764e-005,109.4891 6.7184769e-006,109.4957 -1.8003727e-006,109.5024 4.825406e-007,109.5090 -1.2966308e-007,109.5156 3.607769e-008,109.5223 -1.4638964e-008,109.5289 2.2477138e-008,109.5356 -7.5274194e-008,109.5422 2.7863908e-007,109.5489 -1.0393552e-006,109.5555 3.8790549e-006,109.5622 -1.4477883e-005,109.5688 0.062494077,109.5755 0.031258155,109.5821 3.3293734e-005,109.5888 0.093637459,109.5954 0.62486136,109.6021 0.68756938,109.6087 0.37511727,109.6153 6.0481172e-005,109.6220 -5.9363312e-005,109.6286 0.1874374,109.6353 0.18757001,109.6419 2.2193122e-005,109.6486 0.18745117,109.6552 0.18754318,109.6619 6.0474226e-006,109.6685 0.093683511,109.6752 0.18750171,109.6818 0.093809433,109.6885 1.8683575e-005,109.6951 -4.911939e-006,109.7018 9.6284282e-007,109.7084 0.34374964,109.7151 4.7614427e-007,109.7218 -1.2391142e-007,109.7284 1.9466214e-008,109.7351 4.6059451e-008,109.7417 -2.0372094e-007,109.7484 7.6887909e-007,109.7550 -2.8719976e-006,109.7617 1.0719867e-005,109.7683 -4.0010284e-005,109.7750 0.18739609,109.7816 0.31253386,109.7883 0.093844816,109.7949 8.6753225e-006,109.8016 -2.6790751e-006,109.8082 2.0404827e-006,109.8149 -5.483068e-006,109.8215 1.9893145e-005,109.8282 -7.4094685e-005,109.8349 0.31234655,109.8415 0.5,109.8482 0.31265336,109.8548 7.4151394e-005,109.8615 -1.965658e-005,109.8681 4.4696635e-006,109.8748 1.7795519e-006,109.8815 0.031196583,109.8881 0.18749419,109.8948 0.12500356,109.9014 0.3124494,109.9081 0.31255361,109.9147 0.093802206,109.9214 -2.2870506e-006,109.9281 9.5467283e-007,109.9347 -1.53158e-006,109.9414 0.093754552,109.9480 0.34373042,109.9547 0.65618974,109.9613 0.59375042,109.9680 0.34381059,109.9747 0.09376923,109.9813 -4.8271195e-006,109.9880 1.2927508e-006,109.9946 -3.435438e-007,110.0013 8.13328e-008,110.0080 1.8240021e-008,110.0146 -1.5431073e-007,110.0213 5.9904681e-007,110.0279 -2.2420352e-006,110.0346 8.3696796e-006,110.0413 -3.123888e-005,110.0479 0.09373837,110.0546 0.031284664,110.0613 1.2702677e-006,110.0679 0.093753062,110.0746 0.34373423,110.0812 0.43742219,110.0879 0.62476176,110.0946 1.0934618,110.1012 2.8738253,110.1079 9.2163382,110.1146 15.186772,110.1212 12.158523,110.1279 4.1583829,110.1345 0.59408623,110.1412 0.87494862,110.1479 1.0624452,110.1545 2.4061601,110.1612 2.7188885,110.1679 1.5001745,110.1745 0.093763322,110.1812 0.31233761,110.1879 0.62494236,110.1945 0.50017571,110.2012 0.031371333,110.2079 -2.1279309e-005,110.2145 5.7022062e-006,110.2212 -1.5280173e-006,110.2279 4.0946199e-007,110.2345 -1.0972331e-007,110.2412 2.9402495e-008,110.2479 -7.8789713e-009,110.2545 2.111324e-009,110.2612 -5.6577032e-010,110.2679 1.5160917e-010,110.2745 -4.0626624e-011,110.2812 1.0886694e-011,110.2879 -2.9173018e-012,110.2945 7.8174777e-013,110.3012 -2.0948454e-013,110.3079 5.6135455e-014,110.3146 -1.504259e-014,110.3212 4.0309544e-015,110.3279 -1.0801725e-015,110.3346 2.89453e-016,110.3412 -7.7563588e-017,110.3479 2.0781067e-017,110.3546 -5.5552226e-018,110.3612 1.4383611e-018,110.3679 -1.9781692e-019,110.3746 -6.4725115e-019,110.3813 2.7870469e-018,110.3879 -1.0501682e-017,110.3946 3.9222433e-017,110.4013 -1.4639832e-016,110.4080 5.464092e-016,110.4146 -2.0393813e-015,110.4213 7.6116498e-015,110.4280 -2.8409212e-014,110.4346 1.0603263e-013,110.4413 -3.9574905e-013,110.4480 1.4770672e-012,110.4547 -5.5129061e-012,110.4613 2.0576001e-011,110.4680 -7.6796479e-011,110.4747 2.8663003e-010,110.4814 -1.0697986e-009,110.4880 3.9928443e-009,110.4947 -1.4902623e-008,110.5014 5.5621548e-008,110.5081 -2.0759812e-007,110.5147 7.7482531e-007,110.5214 -2.8919055e-006,110.5281 1.0793554e-005,110.5348 -4.0285136e-005,110.5414 0.18739535,110.5481 0.31253409,110.5548 0.093845539,110.5615 8.6280979e-006,110.5681 -2.312064e-006,110.5748 6.1956058e-007,110.5815 -1.6601633e-007,110.5882 4.4461295e-008,110.5949 -1.1817205e-008,110.6015 2.8043776e-009,110.6082 6.006311e-010,110.6149 -5.2075042e-009,110.6216 2.0230848e-008,110.6283 0.093749717,110.6349 0.31249964,110.6416 0.31250039,110.6483 0.031250279,110.6550 -7.6054548e-008,110.6617 2.0379895e-008,110.6683 -5.4598104e-009,110.6750 1.4579158e-009,110.6817 -3.7147671e-010,110.6884 2.7883123e-011,110.6951 2.5999228e-010,110.7017 -1.067935e-009,110.7084 4.0120312e-009,110.7151 -1.4981238e-008,110.7218 5.5916836e-008,110.7285 -2.0870073e-007,110.7351 7.7894066e-007,110.7418 -2.9072653e-006,110.7485 1.0850881e-005,110.7552 -4.0499093e-005,110.7619 0.2186439,110.7686 0.65628374,110.7752 0.43759695,110.7819 0.093759231,110.7886 -2.2798722e-006,110.7953 4.9040176e-007,110.8020 3.1846156e-007,110.8087 -1.764418e-006,110.8154 6.7396954e-006,110.8220 -2.5196128e-005,110.8287 0.093714915,110.8354 0.093786255,110.8421 1.9156489e-005,110.8488 1.6367192e-005,110.8555 -8.463308e-005,110.8621 0.31239387,110.8688 0.31258044,110.8755 0.09383405,110.8822 1.1997466e-005,110.8889 -3.2148334e-006,110.8956 8.6103859e-007,110.9023 -2.2909541e-007,110.9090 5.5282257e-008,110.9156 7.9842826e-009,110.9223 -8.723012e-008,110.9290 3.4096132e-007,110.9357 -1.2767049e-006,110.9424 4.7661915e-006,110.9491 -1.7789307e-005,110.9558 0.093725689,110.9625 0.093774259,110.9692 1.7967901e-005,110.9758 -5.3660788e-006,110.9825 3.4953266e-006,110.9892 -8.6154714e-006,110.9959 0.031250082,111.0026 8.255739e-006,111.0093 -2.2021352e-006,111.0160 5.5222137e-007,111.0227 -6.5848345e-009,111.0294 -5.259634e-007,111.0361 0.093751296,111.0428 0.093744531,111.0494 2.1399088e-005,111.0561 0.093670055,111.0628 1.249221,111.0695 5.3742089,111.0762 6.7190304,111.0829 4.4070964,111.0896 1.3438655,111.0963 4.0302486,111.1030 8.0614996,111.1097 9.5000076,111.1164 6.5634446,111.1231 2.9696438,111.1298 0.84402651,111.1365 0.87493795,111.1431 1.3125749,111.1498 1.0000796,111.1565 0.90601677,111.1632 1.1249254,111.1699 0.78153014,111.1766 0.18769296,111.1833 1.7699413e-005,111.1900 -6.4357996e-006,111.1967 8.0430691e-006,111.2034 -2.5737931e-005,111.2101 0.09371534,111.2168 0.09378469,111.2235 2.545749e-005,111.2302 -6.8218478e-006,111.2369 1.8281363e-006,111.2436 -4.9021924e-007,111.2503 1.326132e-007,111.2570 -4.0199616e-008,111.2637 2.8177404e-008,111.2704 -7.2512435e-008,111.2771 2.6188985e-007,111.2838 -9.7511509e-007,111.2905 3.6388244e-006,111.2972 -1.3581131e-005,111.3039 0.093671285,111.3106 0.34360459,111.3173 0.56251478,111.3240 0.31262919,111.3307 0.18748608,111.3374 0.31242883,111.3441 0.37504137,111.3508 0.18757622,111.3575 0.093789406,111.3642 2.4037838e-005,111.3709 -6.4500114e-006,111.3776 1.7605395e-006,111.3843 -5.9170588e-007,111.3910 6.0619709e-007,111.3977 -1.8331758e-006,111.4044 6.7269666e-006,111.4111 -2.5076439e-005,111.4178 0.093715467,111.4245 0.093784973,111.4312 2.2745247e-005,111.4379 2.2844606e-006,111.4446 -3.1887183e-005,111.4513 0.34361312,111.4580 0.87488174,111.4647 0.84388298,111.4714 0.18765299,111.4781 -5.9527088e-006,111.4848 1.6305829e-006,111.4915 -5.6921004e-007,111.4983 0.18749923,111.5050 0.56245571,111.5117 0.71866453,111.5184 0.65620446,111.5251 0.31259871,111.5318 0.031336609,111.5385 -1.1545672e-005,111.5452 3.0922617e-006,111.5519 -8.2256292e-007,111.5586 1.9777261e-007,111.5653 3.15368e-008,111.5720 -3.23959e-007,111.5787 1.2643918e-006,111.5854 -4.7339404e-006,111.5921 0.031224404,111.5989 0.093727276,111.6056 0.093779892,111.6123 3.2973308e-005,111.6190 -3.18534e-005,111.6257 0.093717977,111.6324 0.093783379,111.6391 2.4976072e-005,111.6458 -6.6928187e-006,111.6525 1.7934669e-006,111.6592 -4.8058229e-007,111.6660 1.2873704e-007,111.6727 -3.4332299e-008,111.6794 8.5831307e-009,111.6861 2.3557822e-012,111.6928 -8.5938447e-009,111.6995 3.4375606e-008,111.7062 -1.2891762e-007,111.7129 4.8132841e-007,111.7196 -1.7965216e-006,111.7264 6.7052247e-006,111.7331 -2.5026122e-005,111.7398 0.093715772,111.7465 0.093784198,111.7532 2.5076257e-005,111.7599 -6.7445972e-006,111.7666 1.9004003e-006,111.7733 -8.5656166e-007,111.7801 1.5258181e-006,111.7868 -5.2470405e-006,111.7935 1.946369e-005,111.8002 -7.2612776e-005,111.8069 0.31234089,111.8136 0.56243479,111.8203 0.59378415,111.8271 0.43760237,111.8338 0.18761495,111.8405 3.8106293e-005,111.8472 -1.021131e-005,111.8539 2.7363085e-006,111.8606 -7.332128e-007,111.8674 1.9635173e-007,111.8741 -5.214298e-008,111.8808 1.2206344e-008,111.8875 3.3217527e-009,111.8942 -2.5496195e-008,111.9009 9.8670142e-008,111.9077 -3.6921028e-007,111.9144 1.3782673e-006,111.9211 -5.1442148e-006,111.9278 0.18735936,111.9345 0.7185719,111.9412 0.78131515,111.9480 0.53144127,111.9547 0.34382179,111.9614 0.093742944,111.9681 2.0393948e-006,111.9748 -4.7862136e-007,111.9816 -1.2507168e-007,111.9883 0.093750164,111.9950 0.093748674,112.0017 5.9918189e-006,112.0084 -2.1816446e-005,112.0152 0.31244794,112.0219 0.5624643,112.0286 0.50006306,112.0353 0.031298906,112.0421 6.5217382e-006,112.0488 -7.4590062e-005,112.0555 0.34356815,112.0622 0.562527,112.0689 1.5307177,112.0757 4.9366627,112.0824 9.0900974,112.0891 26.087852,112.0958 38.437374,112.1026 29.661192,112.1093 13.941731,112.1160 3.4701893,112.1227 2.4374225,112.1295 1.8128633,112.1362 0.56285763,112.1429 0.093650118,112.1496 0.59347576,112.1564 0.96870691,112.1631 0.71902579,112.1698 0.031431906,112.1765 -3.5394591e-005,112.1833 0.093623839,112.1900 0.49985617,112.1967 0.56256008,112.2034 0.31265938,112.2102 7.2009061e-005,112.2169 -1.9296214e-005,112.2236 5.1707921e-006,112.2303 -1.3856136e-006,112.2371 3.7130198e-007,112.2438 -9.9497804e-008,112.2505 2.6663423e-008,112.2573 -7.1489636e-009,112.2640 1.930577e-009,112.2707 -5.7285127e-010,112.2774 3.6071029e-010,112.2842 -8.7001212e-010,112.2909 3.1195446e-009,112.2976 -1.1608972e-008,112.3044 4.3319357e-008,112.3111 -1.6167969e-007,112.3178 6.0344132e-007,112.3245 -2.2522424e-006,112.3313 8.4061121e-006,112.3380 -3.1374391e-005,112.3447 0.093738452,112.3515 0.031284504,112.3582 2.2765682e-006,112.3649 -6.1004982e-007,112.3717 1.6347568e-007,112.3784 -4.3810395e-008,112.3851 1.1754528e-008,112.3919 -3.2046781e-009,112.3986 1.0633817e-009,112.4053 -1.0486869e-009,112.4121 3.1315208e-009,112.4188 -1.1478181e-008,112.4255 4.2784173e-008,112.4323 -1.5966958e-007,112.4390 5.9593555e-007,112.4457 0.093747154,112.4525 0.31250814,112.4592 0.21867661,112.4659 0.34360957,112.4727 0.49999464,112.4794 0.34386909,112.4861 0.093835175,112.4929 1.1846436e-005,112.4996 -3.6986373e-006,112.5063 0.5625,112.5131 0.56250054,112.5198 6.6066013e-007,112.5265 0.031249488,112.5333 0.18749993,112.5400 0.093750358,112.5468 6.8784438e-008,112.5535 -1.6472125e-008,112.5602 -2.9010248e-009,112.5670 2.8079574e-008,112.5737 -1.0942519e-007,112.5804 0.03125,112.5872 1.0982661e-007,112.5939 -2.9430165e-008,112.6007 7.8863795e-009,112.6074 -2.1133064e-009,112.6141 5.662954e-010,112.6209 -1.5173135e-010,112.6276 4.0590108e-011,112.6343 -1.0618623e-011,112.6411 1.8814763e-012,112.6478 3.0937518e-012,112.6546 -1.4257662e-011,112.6613 5.3940664e-011,112.6680 -2.0151963e-010,112.6748 7.5218831e-010,112.6815 -2.8074247e-009,112.6883 1.0478266e-008,112.6950 -3.9108404e-008,112.7018 1.4596522e-007,112.7085 -5.4479074e-007,112.7152 0.56249911,112.7220 0.50000125,112.7287 -1.2858618e-006,112.7355 6.5640306e-006,112.7422 -2.4972032e-005,112.7489 0.093715787,112.7557 0.093784176,112.7624 2.5052206e-005,112.7692 -6.7177907e-006,112.7759 1.817227e-006,112.7827 -5.5065573e-007,112.7894 3.8528842e-007,112.7962 -9.9053216e-007,112.8029 0.34375212,112.8096 0.18749101,112.8164 0.49998745,112.8231 0.5625124,112.8299 0.18750952,112.8366 -2.1678977e-006,112.8434 5.8388565e-007,112.8501 -1.6749593e-007,112.8569 8.6060808e-008,112.8636 -1.7674795e-007,112.8704 6.2097092e-007,112.8771 -2.3072951e-006,112.8838 8.6088066e-006,112.8906 -3.213016e-005,112.8973 0.31235647,112.9041 0.68744713,112.9108 0.50013441,112.9176 0.12508754,112.9243 -1.4533362e-007,112.9311 8.3493845e-008,112.9378 -1.8863868e-007,112.9446 6.7110471e-007,112.9513 -2.4959525e-006,112.9581 9.3133522e-006,112.9648 -3.4759862e-005,112.9716 0.093749136,112.9783 3.8100279e-005,112.9851 -2.0808237e-005,112.9918 0.031252496,112.9986 1.0776171e-005,113.0053 -2.927716e-006,113.0121 9.3395931e-007,113.0188 -8.0796303e-007,113.0256 2.2979948e-006,113.0323 -8.3845835e-006,113.0391 0.093687735,113.0458 0.312446,113.0526 0.31256026,113.0593 0.093780935,113.0661 1.1861851,113.0728 9.3415337,113.0796 15.373994,113.0863 15.782228,113.0931 9.7827234,113.0999 5.4698234,113.1066 1.9382282,113.1134 1.0938624,113.1201 1.0000362,113.1269 1.4687551,113.1336 1.7500343,113.1404 1.5625782,113.1471 0.78130096,113.1539 -1.197738e-005,113.1606 0.093665525,113.1674 0.31241924,113.1742 0.31260607,113.1809 8.6988373e-005,113.1877 0.031226674,113.1944 6.3062225e-006,113.2012 -1.6916558e-006,113.2079 4.5996478e-007,113.2147 -1.4808803e-007,113.2214 1.3236279e-007,113.2282 -3.8138057e-007,113.2350 1.3932535e-006,113.2417 -5.1919919e-006,113.2485 1.9376061e-005,113.2552 -7.2317249e-005,113.2620 0.31233564,113.2688 0.5936572,113.2755 0.6563285,113.2823 0.31268704,113.2890 6.5235865e-005,113.2958 -3.3282238e-005,113.3025 0.093687788,113.3093 0.18752202,113.3161 0.031310692,113.3228 -4.633157e-006,113.3296 1.2415427e-006,113.3363 -3.3268938e-007,113.3431 8.9128854e-008,113.3499 -2.3802976e-008,113.3566 6.0768475e-009,113.3634 -5.0267812e-010,113.3702 -4.0668939e-009,113.3769 1.6771571e-008,113.3837 -6.3023592e-008,113.3904 0.18749963,113.3972 0.31250018,113.4040 0.03125038,113.4107 -2.185333e-007,113.4175 4.9762349e-007,113.4242 -1.7720765e-006,113.4310 6.5911363e-006,113.4378 -2.4594172e-005,113.4445 0.093749978,113.4513 2.4625162e-005,113.4581 -6.5987642e-006,113.4648 1.7681939e-006,113.4716 -4.7355428e-007,113.4784 1.2590077e-007,113.4851 -3.0015695e-008,113.4919 -5.8478093e-009,113.4987 5.3413149e-008,113.5054 -2.0781982e-007,113.5122 7.7792026e-007,113.5190 -2.9040618e-006,113.5257 1.0839078e-005,113.5325 -4.0455041e-005,113.5393 0.18739346,113.5460 0.3125377,113.5528 0.18745419,113.5596 0.56229603,113.5663 0.96853209,113.5731 1.3750306,113.5799 0.84409362,113.5866 0.18767457,113.5934 0.031254996,113.6002 0.031256959,113.6069 9.6891736e-006,113.6137 -3.1488962e-006,113.6205 2.9059086e-006,113.6272 0.031198548,113.6340 0.18744114,113.6408 0.2813167,113.6475 0.093802571,113.6543 -1.3755454e-005,113.6611 3.6817328e-006,113.6679 -9.7052612e-007,113.6746 2.0011056e-007,113.6814 1.7016841e-007,113.6882 -8.8086455e-007,113.6949 3.3535275e-006,113.7017 -1.2534112e-005,113.7085 0.18750083,113.7152 0.09375798,113.7220 1.3278356e-005,113.7288 -5.9861166e-005,113.7356 1.3122827,113.7423 2.124871,113.7491 1.5001222,113.7559 0.34396553,113.7627 6.9080372e-005,113.7694 -9.9358185e-006,113.7762 -2.934439e-005,113.7830 0.18736678,113.7898 0.49986818,113.7965 0.68746394,113.8033 0.68764102,113.8101 0.37516534,113.8168 0.093776345,113.8236 -7.0177716e-006,113.8304 1.9211629e-006,113.8372 -6.6640791e-007,113.8439 7.4438117e-007,113.8507 -2.3112389e-006,113.8575 8.5011507e-006,113.8643 -3.1695556e-005,113.8711 0.18736036,113.8778 0.49990362,113.8846 0.50009632,113.8914 0.18763953,113.8982 3.237051e-005,113.9049 -1.0831654e-005,113.9117 1.095453e-005,113.9185 -3.2988111e-005,113.9253 0.18748815,113.9320 0.09378548,113.9388 0.031252466,113.9456 -5.3724563e-007,113.9524 9.1808516e-008,113.9592 1.700642e-007,113.9659 -7.7212951e-007,113.9727 2.9186585e-006,113.9795 -1.0903257e-005,113.9863 0.031248096,113.9931 1.8479937e-005,113.9998 -2.9376075e-005,114.0066 0.18733869,114.0134 0.62484878,114.0202 0.84373659,114.0270 0.68765491,114.0337 0.1876743,114.0405 2.3872026e-005,114.0473 0.34373781,114.0541 2.4871091e-005,114.0609 0.18728127,114.0677 0.90609324,114.0744 0.68777508,114.0812 0.374625,114.0880 4.2177467,114.0948 16.804005,114.1016 60.012508,114.1084 109.7399,114.1151 108.35499,114.1219 58.673763,114.1287 19.976427,114.1355 7.5943308,114.1423 6.7500172,114.1491 4.8448434,114.1558 0.81322777,114.1626 0.21860668,114.1694 0.31256089,114.1762 0.093769088,114.1830 0.093747489,114.1898 3.5644833e-005,114.1966 -9.5727892e-006,114.2033 2.6438829e-006,114.2101 -1.0021057e-006,114.2169 1.3644448e-006,114.2237 -4.455931e-006,114.2305 1.6460403e-005,114.2373 -6.1389903e-005,114.2441 0.18747006,114.2508 0.12500918,114.2576 0.28124249,114.2644 0.18756233,114.2712 1.8211291e-005,114.2780 -4.8800607e-006,114.2848 1.3077049e-006,114.2916 -3.5042197e-007,114.2984 9.3892965e-008,114.3052 -2.5125701e-008,114.3119 6.6033428e-009,114.3187 -1.2859011e-009,114.3255 -1.4603381e-009,114.3323 7.1278783e-009,114.3391 -2.7053073e-008,114.3459 1.0109139e-007,114.3527 -3.7733849e-007,114.3595 1.4083597e-006,114.3663 -5.2564628e-006,114.3731 1.9618841e-005,114.3799 -7.3223957e-005,114.3866 0.28113067,114.3934 0.34381998,114.4002 0.093850538,114.4070 8.4657877e-006,114.4138 -2.8534757e-006,114.4206 2.9477151e-006,114.4274 -8.9378364e-006,114.4342 0.093737915,114.4410 0.093762293,114.4478 7.7619388e-006,114.4546 1.5748169e-006,114.4614 0.031235524,114.4682 0.18742315,114.4750 0.4998807,114.4817 0.7499817,114.4885 0.56264788,114.4953 0.093837462,114.5021 -1.1400342e-005,114.5089 3.0548861e-006,114.5157 -8.1841182e-007,114.5225 2.1855094e-007,114.5293 -5.5735285e-008,114.5361 4.3742872e-009,114.5429 3.8245101e-008,114.5497 -1.5736671e-007,114.5565 5.9126268e-007,114.5633 0.031247793,114.5701 8.2406505e-006,114.5769 0.49996656,114.5837 1.0937377,114.5905 0.75003672,114.5973 3.3014662e-006,114.6041 -1.6453015e-006,114.6109 3.2797402e-006,114.6177 -1.1474389e-005,114.6245 0.093662672,114.6313 0.31242836,114.6381 0.31257129,114.6449 0.093838833,114.6517 5.9778017e-006,114.6585 1.7329265e-005,114.6653 -7.5300879e-005,114.6721 0.31234455,114.6789 0.59374285,114.6857 0.43763855,114.6925 0.093812823,114.6993 0.093751065,114.7061 2.7085449e-005,114.7129 -1.5158419e-005,114.7197 0.031240139,114.7265 0.03126115,114.7333 8.6542605e-006,114.7401 -2.3190735e-006,114.7469 6.2143988e-007,114.7537 -1.6652666e-007,114.7605 4.4623992e-008,114.7673 -1.1957836e-008,114.7741 3.2042862e-009,114.7809 -8.5848412e-010,114.7877 2.2942989e-010,114.7945 -5.9176171e-011,114.8013 7.258332e-012,114.8081 3.014947e-011,114.8149 -1.2786622e-010,114.8217 4.8134879e-010,114.8285 -1.7976527e-009,114.8353 6.709723e-009,114.8421 -2.5042963e-008,114.8489 9.346855e-008,114.8558 -3.4885528e-007,114.8626 1.3020419e-006,114.8694 -4.8596467e-006,114.8762 1.8137793e-005,114.8830 -6.7696172e-005,114.8898 0.31233546,114.8966 0.56248826,114.9034 0.34391829,114.9102 7.626514e-005,114.9170 -1.2663167e-005,114.9238 -2.5619989e-005,114.9306 0.28110021,114.9374 0.59371507,114.9442 0.37515759,114.9511 6.4032443e-005,114.9579 -1.7154664e-005,114.9647 4.5818347e-006,114.9715 -1.1714902e-006,114.9783 0.031250104,114.9851 0.31249928,114.9919 0.5,114.9987 0.31250072,115.0055 -2.4764208e-007,115.0123 1.7061288e-006,115.0191 -6.5773415e-006,115.0260 2.4604931e-005,115.0328 0.031114226,115.0396 0.59345025,115.0464 1.1873416,115.0532 1.5625116,115.0600 2.4372108,115.0668 5.1241398,115.0736 7.7496624,115.0805 6.1880326,115.0873 3.5319631,115.0941 1.6562338,115.1009 4.3111968,115.1077 9.5610228,115.1145 11.656286,115.1213 7.6581192,115.1281 1.8139628,115.1350 0.21894509,115.1418 0.31247693,115.1486 0.43743622,115.1554 0.53113782,115.1622 0.56249535,115.1690 0.34392685,115.1758 8.1395767e-005,115.1827 -2.2605644e-005,115.1895 9.0214789e-006,115.1963 -1.3479596e-005,115.2031 0.093665972,115.2099 0.31243169,115.2167 0.31256819,115.2236 0.09383449,115.2304 1.194108e-005,115.2372 -3.1999771e-006,115.2440 8.5801707e-007,115.2508 -2.318715e-007,115.2576 6.9410518e-008,115.2645 -4.5756796e-008,115.2713 1.1361997e-007,115.2781 -4.0874986e-007,115.2849 1.5214837e-006,115.2917 -5.677573e-006,115.2985 0.031226976,115.3054 0.093730561,115.3122 0.093777761,115.3190 2.5562085e-005,115.3258 -1.2733636e-005,115.3326 2.5372456e-005,115.3395 -8.8761786e-005,115.3463 0.31238911,115.3531 0.34379712,115.3599 0.18759835,115.3667 4.454868e-005,115.3736 -1.1634964e-005,115.3804 1.988044e-006,115.3872 3.6839206e-006,115.3940 0.18748139,115.4009 0.65605438,115.4077 1.249879,115.4145 0.8751592,115.4213 0.28139955,115.4281 2.9324759e-005,115.4350 -7.905488e-006,115.4418 2.2952131e-006,115.4486 -1.2748734e-006,115.4554 2.8043185e-006,115.4623 -9.9430417e-006,115.4691 0.093694448,115.4759 0.31242386,115.4827 0.46874017,115.4896 0.31261539,115.4964 1.0703853e-005,115.5032 0.18738641,115.5100 0.31250396,115.5169 0.1875978,115.5237 4.4573284e-005,115.5305 -1.1944197e-005,115.5373 3.2004666e-006,115.5442 -8.5684991e-007,115.5510 2.2671337e-007,115.5578 -4.994385e-008,115.5646 -2.695668e-008,115.5715 1.5778593e-007,115.5783 -6.0422963e-007,115.5851 2.2592881e-006,115.5919 -8.4335006e-006,115.5988 0.031249959,115.6056 8.5758629e-006,115.6124 -2.7220945e-006,115.6193 2.3120529e-006,115.6261 -6.5263971e-006,115.6329 0.062462199,115.6397 0.18747289,115.6466 0.18752292,115.6534 0.81251019,115.6602 1.1874822,115.6671 1.0937818,115.6739 2.8572933e-005,115.6807 -7.648573e-006,115.6875 2.0194077e-006,115.6944 -4.2852508e-007,115.7012 -3.0547935e-007,115.7080 1.650595e-006,115.7149 -6.2973454e-006,115.7217 0.093642749,115.7285 0.31249988,115.7354 0.093857348,115.7422 6.3172179e-006,115.7490 -1.6928159e-006,115.7559 4.5362202e-007,115.7627 -1.215564e-007,115.7695 3.257243e-008,115.7764 -8.7249896e-009,115.7832 2.3252982e-009,115.7900 -5.7559968e-010,115.7969 -2.3072298e-011,115.8037 6.6798095e-010,115.8105 -2.649045e-009,115.8174 9.9288817e-009,115.8242 -3.7069011e-008,115.8310 1.3835667e-007,115.8379 -5.1639307e-007,115.8447 1.9273475e-006,115.8515 0.09369766,115.8584 0.31244054,115.8652 0.31256825,115.8720 5.329094e-005,115.8789 -1.4280945e-005,115.8857 3.8292069e-006,115.8925 -1.0349078e-006,115.8994 3.101639e-007,115.9062 -2.0568675e-007,115.9131 5.1259804e-007,115.9199 -1.8448261e-006,115.9267 6.8671752e-006,115.9336 -2.5625628e-005,115.9404 0.093714945,115.9472 0.093785018,115.9541 2.567045e-005,115.9609 -6.8795607e-006,115.9678 1.8460412e-006,115.9746 -5.0413485e-007,115.9814 1.7037459e-007,115.9883 -1.7733929e-007,115.9951 5.3900987e-007,116.0020 -1.9788326e-006,116.0088 7.3768251e-006,116.0156 -2.753035e-005,116.0225 0.18734105,116.0293 0.56237888,116.0362 0.56262034,116.0430 0.1876623,116.0498 1.5235963e-005,116.0567 3.8735434e-005,116.0635 -0.00017019137,116.0704 0.9680286,116.0772 3.9988067,116.0840 7.6242771,116.0909 8.156889,116.0977 5.0950079,116.1046 1.4069424,116.1114 0.31258196,116.1183 0.74991196,116.1251 1.1875702,116.1319 0.81256884,116.1388 0.90621328,116.1456 0.50007993,116.1525 0.18748774,116.1593 0.18734446,116.1662 0.49993873,116.1730 1.6562923,116.1798 2.5937526,116.1867 2.1876123,116.1935 0.75008458,116.2004 3.5445375e-006,116.2072 0.031199569,116.2141 0.31243089,116.2209 0.31255966,116.2278 0.093802445,116.2346 -1.9298843e-006,116.2415 5.4326409e-007,116.2483 -2.4304367e-007,116.2552 0.093749598,116.2620 0.18749999,116.2688 0.093750447,116.2757 1.0430658e-007,116.2825 -2.7950957e-008,116.2894 7.4899802e-009,116.2962 -2.0071045e-009,116.3031 5.3792359e-010,116.3099 -1.4445085e-010,116.3168 3.9842869e-011,116.3236 -1.4911072e-011,116.3305 1.9799978e-011,116.3373 -6.4292474e-011,116.3442 2.3738589e-010,116.3510 -8.8531155e-010,116.3579 3.3040863e-009,116.3647 -1.2331875e-008,116.3716 4.602656e-008,116.3784 -1.717861e-007,116.3853 6.4116165e-007,116.3921 -2.393024e-006,116.3990 8.9315445e-006,116.4058 -3.3335429e-005,116.4127 0.21860956,116.4195 0.49989083,116.4264 0.56254935,116.4332 0.34388143,116.4401 0.09383519,116.4469 1.2671638e-005,116.4538 -3.3956021e-006,116.4607 9.0991574e-007,116.4675 -2.4382908e-007,116.4744 6.5338355e-008,116.4812 -1.750769e-008,116.4881 4.6879332e-009,116.4949 -1.242847e-009,116.5018 2.8313085e-010,116.5086 1.104233e-010,116.5155 -7.2489836e-010,116.5223 2.7893665e-009,116.5292 -1.0433283e-008,116.5361 3.8946421e-008,116.5429 -1.4536234e-007,116.5498 5.4253996e-007,116.5566 -2.0249358e-006,116.5635 7.5577195e-006,116.5703 -2.8207864e-005,116.5772 0.18734498,116.5840 0.56237972,116.5909 0.59383184,116.5978 0.28141809,116.6046 6.0364498e-005,116.6115 -1.6177652e-005,116.6183 4.3420027e-006,116.6252 -1.1892606e-006,116.6320 4.1475053e-007,116.6389 -4.696887e-007,116.6458 1.4640813e-006,116.6526 -5.3869976e-006,116.6595 2.0085279e-005,116.6663 -7.4959222e-005,116.6732 0.31234521,116.6801 0.49999911,116.6869 0.31265819,116.6938 6.3176791e-005,116.7006 0.093642779,116.7075 0.34363464,116.7144 0.50000083,116.7212 0.31265572,116.7281 7.5528435e-005,116.7349 -2.0236881e-005,116.7418 5.413965e-006,116.7487 -1.4175986e-006,116.7555 2.5604959e-007,116.7624 3.9353333e-007,116.7692 -1.8303363e-006,116.7761 6.9282914e-006,116.7830 -2.5884599e-005,116.7898 0.093714751,116.7967 0.093784876,116.8036 2.7592509e-005,116.8104 -1.3258156e-005,116.8173 0.093644246,116.8242 0.43731868,116.8310 0.65628535,116.8379 0.34392089,116.8447 0.09382505,116.8516 1.5510484e-005,116.8585 -4.1452927e-006,116.8653 1.0696335e-006,116.8722 -1.3294641e-007,116.8791 -5.3796583e-007,116.8859 2.2849877e-006,116.8928 -8.6025775e-006,116.8997 0.031237843,116.9065 0.031262904,116.9134 4.8254128e-006,116.9203 1.2123561e-005,116.9271 -5.3323922e-005,116.9340 0.18743891,116.9409 0.18753517,116.9477 0.093801446,116.9546 2.1416641e-005,116.9615 -5.7389902e-006,116.9683 1.5378687e-006,116.9752 -4.1209222e-007,116.9821 1.1039553e-007,116.9889 -2.9461813e-008,116.9958 7.4441493e-009,117.0027 -3.1264644e-010,117.0095 -6.1945631e-009,117.0164 2.5092776e-008,117.0233 -9.4182973e-008,117.0302 3.5166315e-007,117.0370 -1.312559e-006,117.0439 4.898905e-006,117.0508 0.093599007,117.0576 0.49989295,117.0645 0.53125507,117.0714 0.87495083,117.0782 1.218365,117.0851 2.4056883,117.0920 3.2499256,117.0989 3.2500372,117.1057 3.1251383,117.1126 2.1257067,117.1195 0.43790972,117.1264 0.1874949,117.1332 1.0534156e-005,117.1401 0.093757853,117.1470 -4.2103304e-005,117.1538 0.31234968,117.1607 0.59368402,117.1676 0.68760216,117.1745 0.34382769,117.1813 0.31249282,117.1882 0.1563344,117.1951 1.8908544e-005,117.2020 -4.9002933e-006,117.2088 6.9129612e-007,117.2157 2.1356259e-006,117.2226 -9.2345263e-006,117.2295 0.31248727,117.2363 0.31251252,117.2432 0.093759328,117.2501 -2.2754887e-006,117.2570 6.0976009e-007,117.2638 -1.6339672e-007,117.2707 4.3785231e-008,117.2776 -1.1733078e-008,117.2845 3.1440974e-009,117.2914 -8.4251267e-010,117.2982 2.2573965e-010,117.3051 -6.0388528e-011,117.3120 1.5799081e-011,117.3189 -2.803571e-012,117.3257 -4.5862932e-012,117.3326 2.1150498e-011,117.3395 -8.0021247e-011,117.3464 2.9895478e-010,117.3533 -1.1158739e-009,117.3601 4.164824e-009,117.3670 -1.5544481e-008,117.3739 5.8017037e-008,117.3808 -2.1653844e-007,117.3877 8.081916e-007,117.3945 -3.0164331e-006,117.4014 1.1258307e-005,117.4083 -4.2019648e-005,117.4152 0.18739077,117.4221 0.31253555,117.4289 0.093849719,117.4358 8.9918258e-006,117.4427 -2.4090982e-006,117.4496 6.4396664e-007,117.4565 -1.6660358e-007,117.4634 2.2402192e-008,117.4702 7.7012686e-008,117.4771 0.03124946,117.4840 0.31249934,117.4909 0.3125006,117.4978 0.031250797,117.5047 -1.058256e-006,117.5115 3.6445081e-006,117.5184 0.031192999,117.5253 0.18746412,117.5322 0.18748358,117.5391 0.28122038,117.5460 0.34366515,117.5528 0.56247556,117.5597 0.34393245,117.5666 7.9844031e-005,117.5735 -2.139637e-005,117.5804 5.7360448e-006,117.5873 -1.5463586e-006,117.5942 4.4900204e-007,117.6010 -2.495546e-007,117.6079 0.093749933,117.6148 0.093749948,117.6217 9.2650794e-007,117.6286 -3.021599e-006,117.6355 1.1160638e-005,117.6424 -4.1623782e-005,117.6493 0.1873918,117.6561 0.31253523,117.6630 0.09384878,117.6699 8.9061068e-006,117.6768 -2.3865562e-006,117.6837 6.3952268e-007,117.6906 -1.7137262e-007,117.6975 4.5924274e-008,117.7044 -1.2312867e-008,117.7113 3.3240632e-009,117.7181 -9.8255448e-010,117.7250 6.059564e-010,117.7319 -1.4413047e-009,117.7388 5.1595959e-009,117.7457 -1.9198376e-008,117.7526 7.1638773e-008,117.7595 -2.6737487e-007,117.7664 9.9792862e-007,117.7733 -3.724592e-006,117.7802 1.3901384e-005,117.7871 -5.1884464e-005,117.7939 0.18742903,117.8008 0.18757091,117.8077 5.1976567e-005,117.8146 -1.3928093e-005,117.8215 3.7322943e-006,117.8284 -1.0001385e-006,117.8353 2.6800592e-007,117.8422 -7.1817226e-008,117.8491 1.9244775e-008,117.8560 -5.1569935e-009,117.8629 1.3818922e-009,117.8698 -3.7022496e-010,117.8767 9.891394e-011,117.8836 -2.5405539e-011,117.8905 2.7011698e-012,117.8974 1.4603782e-011,117.9042 -6.1120962e-011,117.9111 2.2989582e-010,117.9180 -8.5852064e-010,117.9249 3.2044039e-009,117.9318 -1.1959905e-008,117.9387 4.4638249e-008,117.9456 -1.6660439e-007,117.9525 6.2182153e-007,117.9594 -2.3208393e-006,117.9663 0.031214643,117.9732 0.093761891,117.9801 3.175631e-005,117.9870 -6.9475168e-006,117.9939 -3.9688466e-006,118.0008 0.093679182,118.0077 0.34369415,118.0146 0.31257594,118.0215 0.031313986,118.0284 -1.9831699e-005,118.0353 0.031252086,118.0422 1.1463047e-005,118.0491 -3.3911665e-006,118.0560 2.1009366e-006,118.0629 -5.0126996e-006,118.0698 1.7951019e-005,118.0767 -6.6795874e-005,118.0836 0.31247982,118.0905 0.49969897,118.0974 3.1553409,118.1043 6.5306306,118.1112 6.9692278,118.1181 3.4386837,118.1250 1.1555012,118.1319 9.3095484,118.1388 19.873087,118.1457 21.564123,118.1526 11.1906,118.1595 2.8761029,118.1664 1.1562233,118.1733 0.81253797,118.1802 1.4697316e-005,118.1871 -3.9384213e-006,118.1940 1.0553739e-006,118.2009 -2.8280726e-007,118.2078 7.5783497e-008,118.2147 -2.0307612e-008,118.2217 5.441811e-009,118.2286 -1.4582519e-009,118.2355 3.9082743e-010,118.2424 -1.0495896e-010,118.2493 2.8982042e-011,118.2562 -1.0962294e-011,118.2631 1.4866093e-011,118.2700 -4.8505078e-011,118.2769 1.7916554e-010,118.2838 -6.6820316e-010,118.2907 2.4938196e-009,118.2976 -9.3077395e-009,118.3045 3.4739276e-008,118.3114 -1.296587e-007,118.3183 0.093749858,118.3252 7.2706331e-007,118.3322 -2.1257481e-006,118.3391 7.7764435e-006,118.3460 0.031189758,118.3529 0.31242087,118.3598 0.34380114,118.3667 0.12504864,118.3736 0.093729727,118.3805 0.09378919,118.3874 -5.124939e-006,118.3943 0.18742175,118.4012 0.34371787,118.4082 0.3125796,118.4151 6.4009269e-005,118.4220 -1.7152481e-005,118.4289 4.5963284e-006,118.4358 -1.2316724e-006,118.4427 3.3004972e-007,118.4496 -8.8442938e-008,118.4565 2.3699656e-008,118.4634 -6.3496923e-009,118.4704 1.6975061e-009,118.4773 -4.399022e-010,118.4842 6.1983224e-011,118.4911 1.9201546e-010,118.4980 -8.301102e-010,118.5049 3.1286393e-009,118.5118 -1.1685238e-008,118.5187 4.3615266e-008,118.5257 -1.6278685e-007,118.5326 6.0757327e-007,118.5395 -2.2676597e-006,118.5464 8.4636395e-006,118.5533 -3.1589032e-005,118.5602 0.18743029,118.5671 0.34371647,118.5741 0.31257865,118.5810 6.2738189e-005,118.5879 -1.6811045e-005,118.5948 4.5017587e-006,118.6017 -1.1948507e-006,118.6086 2.7733574e-007,118.6155 8.5601179e-008,118.6225 -6.1980586e-007,118.6294 2.3937903e-006,118.6363 -8.9559635e-006,118.6432 0.093737736,118.6501 0.093762264,118.6570 8.914506e-006,118.6640 -2.1805133e-006,118.6709 -1.9311229e-007,118.6778 2.9533371e-006,118.6847 -1.1621068e-005,118.6916 0.093699619,118.6986 0.18752536,118.7055 4.2795142e-005,118.7124 -8.6754808e-006,118.7193 0.093740635,118.7262 0.18749914,118.7332 0.093762726,118.7401 -3.048227e-006,118.7470 7.2541468e-007,118.7539 0.0937493,118.7608 0.18750018,118.7678 0.031250667,118.7747 -9.3625027e-007,118.7816 3.2897763e-006,118.7885 -1.2223677e-005,118.7954 0.093749888,118.8024 0.031262212,118.8093 -2.9628168e-006,118.8162 6.10085e-008,118.8231 2.7191973e-006,118.8300 0.18748717,118.8370 0.3437506,118.8439 0.093761533,118.8508 1.3986671e-006,118.8577 0.03118976,118.8647 0.37478563,118.8716 0.87495214,118.8785 0.5939703,118.8854 0.093830951,118.8924 0.093710721,118.8993 0.093786895,118.9062 2.6178741e-005,118.9131 -7.0151045e-006,118.9201 1.8799151e-006,118.9270 -5.0408272e-007,118.9339 1.3628849e-007,118.9408 -4.1037541e-008,118.9478 2.7853755e-008,118.9547 -7.0379656e-008,118.9616 0.18749961,118.9685 0.31250012,118.9755 0.093750335,118.9824 3.0712068e-009,118.9893 -1.4073953e-007,118.9962 5.5992746e-007,119.0032 -2.0991131e-006,119.0101 7.8370549e-006,119.0170 -2.9251076e-005,119.0240 0.31233865,119.0309 0.7499553,119.0378 0.56261486,119.0447 0.18766896,119.0517 0.21827748,119.0586 2.4053662,119.0655 3.7187619,119.0725 2.3756359,119.0794 0.9377929,119.0863 0.90609342,119.0932 2.0932283,119.1002 5.1554384,119.1071 6.6247621,119.1140 4.8757253,119.1210 1.8446927,119.1279 0.78128612,119.1348 1.4058839,119.1418 1.4689645,119.1487 0.75031036,119.1556 0.31266779,119.1626 7.5050535e-005,119.1695 -2.6768277e-005,119.1764 3.2019467e-005,119.1834 -0.000101315,119.1903 0.31242916,119.1972 0.18761761,119.2042 4.4676563e-005,119.2111 -2.940702e-005,119.2180 0.093727037,119.2250 0.093775272,119.2319 1.7783374e-005,119.2388 -4.217992e-007,119.2458 -1.6098635e-005,119.2527 0.09368135,119.2596 0.18752389,119.2666 0.031311993,119.2735 0.031244891,119.2804 0.18750107,119.2874 0.093750149,119.2943 2.2562904e-007,119.3012 -2.0518374e-007,119.3082 5.9513269e-007,119.3151 -2.1754902e-006,119.3221 8.1073731e-006,119.3290 -3.0256051e-005,119.3359 0.093729399,119.3429 0.093728997,119.3498 0.31231287,119.3567 0.7499243,119.3637 0.56266332,119.3706 0.18763888,119.3776 3.3120621e-005,119.3845 -8.8745865e-006,119.3914 2.3755103e-006,119.3984 -6.2685524e-007,119.4053 1.317475e-007,119.4122 9.991804e-008,119.4192 -5.3146795e-007,119.4261 2.0260936e-006,119.4331 0.18749052,119.4400 0.34373769,119.4469 0.31251255,119.4539 0.09375944,119.4608 -2.3031012e-006,119.4678 6.1715872e-007,119.4747 -1.6537851e-007,119.4817 4.4313822e-008,119.4886 -1.1865594e-008,119.4955 3.1455611e-009,119.5025 -7.1584172e-010,119.5094 -2.8244365e-010,119.5164 1.8458023e-009,119.5233 -7.1012605e-009,119.5302 2.6561034e-008,119.5372 -9.9149567e-008,119.5441 3.700622e-007,119.5511 -1.3811923e-006,119.5580 5.1550546e-006,119.5650 -1.924032e-005,119.5719 0.093687676,119.5789 0.28124952,119.5858 0.2813122,119.5927 0.093769759,119.5997 -5.0515869e-006,119.6066 1.3030377e-006,119.6136 0.09374965,119.6205 0.093749978,119.6275 6.8706265e-007,119.6344 -2.5105974e-006,119.6414 9.3559547e-006,119.6483 0.18732895,119.6553 0.78107315,119.6622 0.8750723,119.6691 0.50015801,119.6761 0.093853876,119.6830 8.0277096e-006,119.6900 -2.1511041e-006,119.6969 5.7617319e-007,119.7039 -1.5344415e-007,119.7108 3.756417e-008,119.7178 3.1988003e-009,119.7247 -5.0365752e-008,119.7317 1.9827839e-007,119.7386 -7.4279791e-007,119.7456 2.7731007e-006,119.7525 0.31248689,119.7595 0.56249994,119.7664 0.34376317,119.7734 -2.7265778e-006,119.7803 7.3062279e-007,119.7873 0.031249804,119.7942 5.2241518e-008,119.8012 -1.3224507e-008,119.8081 6.5274652e-010,119.8151 1.0615246e-008,119.8220 -4.3116916e-008,119.8290 1.618634e-007,119.8359 -6.0437725e-007,119.8429 2.2557972e-006,119.8498 0.093607306,119.8568 0.49985406,119.8637 0.50014579,119.8707 0.093892865,119.8776 -2.2620666e-006,119.8846 6.058695e-007,119.8915 -1.6124872e-007,119.8985 3.9084163e-008,119.9055 4.9240594e-009,119.9124 -5.8787485e-008,119.9194 2.3024222e-007,119.9263 -8.6223963e-007,119.9333 3.218933e-006,119.9402 -1.20143e-005,119.9472 0.031249983,119.9541 1.2035997e-005,119.9611 -3.2252688e-006,119.9680 8.6427053e-007,119.9750 -2.3159623e-007,119.9820 6.2056351e-008,119.9889 -1.6613667e-008,119.9959 4.3941064e-009,120.0028 -9.6162334e-010,120.0098 -5.4797183e-010,120.0167 3.1538092e-009,120.0237 -1.2068098e-008,120.0307 4.512161e-008,120.0376 -1.6842972e-007,120.0446 6.286395e-007,120.0515 -2.3462862e-006,120.0585 8.7570934e-006,120.0654 0.18733324,120.0724 0.99994147,120.0794 1.530841,120.0863 3.9989557,120.0933 5.9994264,120.1002 5.344614,120.1072 1.8136196,120.1142 0.50018364,120.1211 0.49997273,120.1281 0.43755856,120.1350 6.731609e-005,120.1420 0.031149795,120.1490 0.34359941,120.1559 0.50005454,120.1629 0.18765208,120.1698 2.9327566e-005,120.1768 -4.899443e-006,120.1838 0.093739428,120.1907 0.31249911,120.1977 0.18751299,120.2047 -2.9653884e-006,120.2116 7.6893326e-007,120.2186 -1.1013913e-007,120.2255 -3.2845637e-007,120.2325 1.4240757e-006,120.2395 -5.3682111e-006,120.2464 0.18747278,120.2534 0.34372562,120.2604 0.34378341,120.2673 0.093778133,120.2743 -7.1991685e-006,120.2812 1.9292061e-006,120.2882 -5.1717126e-007,120.2952 1.3934901e-007,120.3021 -4.0190372e-008,120.3091 2.1403904e-008,120.3161 -4.5425629e-008,120.3230 1.6030866e-007,120.3300 -5.9584886e-007,120.3370 2.2232359e-006,120.3439 -8.297653e-006,120.3509 0.031249344,120.3579 1.0903801e-005,120.3648 -1.1309825e-005,120.3718 0.093650468,120.3788 0.31246394,120.3857 0.18760982,120.3927 4.2325166e-005,120.3997 -1.1349376e-005,120.4066 3.069513e-006,120.4136 -9.2792084e-007,120.4206 0.03125022,120.4276 5.5138624e-008,120.4345 -1.4966975e-008,120.4415 4.7256901e-009,120.4485 -3.935007e-009,120.4554 1.1014787e-008,120.4624 -4.0126761e-008,120.4694 1.4950221e-007,120.4763 -5.5791975e-007,120.4833 2.0823168e-006,120.4903 0.031197507,120.4973 0.18744022,120.5042 0.18756849,120.5112 5.3527547e-005,120.5182 -1.4674688e-005,120.5251 5.1677221e-006,120.5321 -5.9955719e-006,120.5391 1.8815552e-005,120.5461 -6.9271213e-005,120.5530 0.34352341,120.5600 0.74995369,120.5670 0.50020355,120.5739 0.09387178,120.5809 2.9565142e-006,120.5879 -8.9884634e-007,120.5949 0.031250216,120.6018 4.0419398e-008,120.6088 4.781117e-008,120.6158 -2.3168367e-007,120.6228 8.7898366e-007,120.6297 -3.2844719e-006,120.6367 1.2259726e-005,120.6437 -4.5757497e-005,120.6507 0.49985713,120.6576 0.81253546,120.6646 0.43763325,120.6716 0.09376286,120.6786 -3.2186747e-006,120.6855 8.6141847e-007,120.6925 -2.2678228e-007,120.6995 4.5651827e-008,120.7065 4.4194611e-008,120.7134 -2.224496e-007,120.7204 8.4566136e-007,120.7274 -3.1604081e-006,120.7344 0.49996233,120.7414 0.75001252,120.7483 0.34378421,120.7553 0.093741581,120.7623 2.4274407e-006,120.7693 -6.512721e-007,120.7762 1.7748516e-007,120.7832 -5.8625744e-008,120.7902 5.7009085e-008,120.7972 -1.694186e-007,120.8042 6.2070609e-007,120.8111 -2.3135606e-006,120.8181 8.6341151e-006,120.8251 0.09371651,120.8321 0.31248686,120.8391 0.18753988,120.8460 -7.6675087e-006,120.8530 0.093693584,120.8600 0.28119949,120.8670 0.28131917,120.8740 5.7559493e-005,120.8810 -1.5424132e-005,120.8879 4.1331823e-006,120.8949 -1.1075629e-006,120.9019 2.96792e-007,120.9089 -7.9530921e-008,120.9159 2.1311781e-008,120.9228 -5.7108664e-009,120.9298 1.5302548e-009,120.9368 -4.0977036e-010,120.9438 1.0872386e-010,120.9508 -2.5097299e-011,120.9578 -8.3431187e-012,120.9648 5.8475842e-011,120.9717 -2.2557584e-010,120.9787 8.4388385e-010,120.9857 -3.1501719e-009,120.9927 1.175759e-008,120.9997 -4.3883134e-008,121.0067 1.6378594e-007,121.0136 -6.1130163e-007,121.0206 2.2815725e-006,121.0276 -8.5155607e-006,121.0346 0.12485272,121.0416 1.7808018,121.0486 4.6557198,121.0556 5.6876044,121.0626 3.4064989,121.0695 2.0621367,121.0765 3.2492049,121.0835 7.498807,121.0905 11.249937,121.0975 9.5630264,121.1045 9.3431711,121.1115 9.9371414,121.1185 8.7199059,121.1254 3.8455195,121.1324 0.6257059,121.1394 -3.1081439e-005,121.1464 0.03123291,121.1534 0.093715794,121.1604 0.12503302,121.1674 3.5706234e-005,121.1744 -9.8185747e-006,121.1814 3.565759e-006,121.1884 -4.4440735e-006,121.1953 1.4211301e-005,121.2023 -5.2404594e-005,121.2093 0.18742839,121.2163 0.18757156,121.2233 5.2405208e-005,121.2303 -1.3885046e-005,121.2373 3.1314391e-006,121.2443 1.3603913e-006,121.2513 -8.5738466e-006,121.2583 0.093648337,121.2653 0.31246716,121.2723 0.18759844,121.2793 0.03129239,121.2862 1.195442e-006,121.2932 -2.2601007e-006,121.3002 7.8454432e-006,121.3072 -2.9123612e-005,121.3142 0.15620092,121.3212 0.2187545,121.3282 0.18746182,121.3352 0.31244019,121.3422 0.34378117,121.3492 0.18759938,121.3562 4.4507222e-005,121.3632 -1.2725599e-005,121.3702 6.3924394e-006,121.3772 -1.2844169e-005,121.3842 0.031250332,121.3912 1.1465041e-005,121.3982 -1.4966563e-006,121.4052 -5.4796342e-006,121.4122 0.4060899,121.4192 0.9372462,121.4262 1.1875038,121.4332 0.68773425,121.4402 0.18766184,121.4472 2.252513e-005,121.4542 0.031218154,121.4612 0.093758017,121.4682 3.2037813e-005,121.4752 0.093709849,121.4821 0.40623894,121.4891 0.25003687,121.4961 2.9628227e-006,121.5031 -7.8161042e-007,121.5101 1.6342027e-007,121.5171 1.2799454e-007,121.5241 -6.7545886e-007,121.5312 2.5740173e-006,121.5382 -9.6212543e-006,121.5452 0.093652561,121.5522 0.34366122,121.5592 0.31264198,121.5662 8.8730285e-006,121.5732 0.81231755,121.5802 0.50000685,121.5872 0.3126573,121.5942 7.7529847e-005,121.6012 -2.0789566e-005,121.6082 5.6232643e-006,121.6152 -1.7021169e-006,121.6222 1.1848838e-006,121.6292 -3.037514e-006,121.6362 1.0965875e-005,121.6432 0.34370768,121.6502 0.18739083,121.6572 0.40628463,121.6642 0.12510407,121.6712 0.093743756,121.6782 0.34366545,121.6852 0.49993712,121.6922 0.40627748,121.6992 0.18759337,121.7062 4.6868096e-005,121.7132 -1.2559168e-005,121.7202 3.3654612e-006,121.7272 -9.018375e-007,121.7343 2.4166405e-007,121.7413 -6.4758353e-008,121.7483 1.7353196e-008,121.7553 -4.6501101e-009,121.7623 1.2460829e-009,121.7693 -3.3391093e-010,121.7763 8.9477509e-011,121.7833 -2.3976824e-011,121.7903 6.4238116e-012,121.7973 -1.7168168e-012,121.8043 4.4302596e-013,121.8113 -5.5167181e-014,121.8183 -2.2240508e-013,121.8254 9.4485953e-013,121.8324 -3.5572725e-012,121.8394 1.328512e-011,121.8464 -4.9586515e-011,121.8534 1.8507329e-010,121.8604 -6.9075273e-010,121.8674 2.5781097e-009,121.8744 -9.6223287e-009,121.8814 3.5913601e-008,121.8885 -1.3404103e-007,121.8955 5.0028393e-007,121.9025 -1.8672193e-006,121.9095 6.9690577e-006,121.9165 -2.6010752e-005,121.9235 0.09374997,121.9305 2.6045625e-005,121.9375 -6.9793914e-006,121.9445 1.870205e-006,121.9516 -5.0096219e-007,121.9586 1.3351915e-007,121.9656 -3.3080774e-008,121.9726 -1.2057487e-009,121.9796 3.790888e-008,121.9866 -1.5044046e-007,121.9936 5.6389092e-007,122.0007 -2.1052635e-006,122.0077 7.8576868e-006,122.0147 -2.9327442e-005,122.0217 0.09372586,122.0287 0.093742184,122.0357 0.24984226,122.0427 0.90594566,122.0498 1.4688263,122.0568 0.75029999,122.0638 0.18767563,122.0708 0.56213248,122.0778 4.1244493,122.0848 6.3743873,122.0919 8.3105211,122.0989 28.266008,122.1059 105.18858,122.1129 184.58009,122.1199 176.7368,122.1269 100.90227,122.1340 34.512894,122.1410 13.501712,122.1480 7.2197099,122.1550 4.4695716,122.1620 1.5317786,122.1691 0.71875572,122.1761 0.59383965,122.1831 0.37513104,122.1901 0.093851522,122.1971 0.031204913,122.2042 0.34351298,122.2112 1.9998568,122.2182 2.7189109,122.2252 1.7502172,122.2322 0.50006574,122.2393 -1.6863567e-005,122.2463 4.518904e-006,122.2533 -1.2109246e-006,122.2603 3.2449233e-007,122.2673 -8.6964377e-008,122.2744 2.3343524e-008,122.2814 -6.4039267e-009,122.2884 2.2706668e-009,122.2954 -2.6784739e-009,122.3025 8.4436715e-009,122.3095 -3.1098253e-008,122.3165 1.1595704e-007,122.3235 -4.3275875e-007,122.3305 1.6151855e-006,122.3376 -6.0283855e-006,122.3446 2.2499857e-005,122.3516 -8.3976622e-005,122.3586 0.31236106,122.3657 0.59366471,122.3727 0.68766129,122.3797 0.093913481,122.3867 -4.3464872e-005,122.3938 1.1647214e-005,122.4008 -3.1210855e-006,122.4078 8.363524e-007,122.4148 -2.2411596e-007,122.4219 6.0055669e-008,122.4289 -1.6091807e-008,122.4359 4.3075539e-009,122.4430 -1.1373351e-009,122.4500 2.4149419e-010,122.4570 1.7145228e-010,122.4640 -9.2738728e-010,122.4711 3.5383381e-009,122.4781 -1.3226847e-008,122.4851 4.9372339e-008,122.4921 -1.8427477e-007,122.4992 6.8777251e-007,122.5062 -2.5669863e-006,122.5132 9.5808109e-006,122.5203 -3.575864e-005,122.5273 0.093749575,122.5343 0.093786031,122.5413 0.031239837,122.5484 5.8756473e-006,122.5554 -1.2915405e-005,122.5624 0.031250685,122.5695 1.0137612e-005,122.5765 3.9172783e-006,122.5835 -2.5809302e-005,122.5906 0.093713276,122.5976 0.093786515,122.6046 2.6705782e-005,122.6117 -7.1533905e-006,122.6187 1.9060109e-006,122.6257 -4.7017383e-007,122.6328 -2.5454087e-008,122.6398 5.7206489e-007,122.6468 -2.2629661e-006,122.6539 8.4803651e-006,122.6609 0.56246531,122.6679 1.1874874,122.6750 0.78128803,122.6820 3.1739767e-006,122.6890 -8.3798432e-007,122.6961 1.7774755e-007,122.7031 1.2706303e-007,122.7101 -6.860617e-007,122.7172 2.617362e-006,122.7242 -9.7840375e-006,122.7312 0.74998659,122.7383 0.75001341,122.7453 9.8016717e-006,122.7523 -2.6265368e-006,122.7594 7.0382788e-007,122.7664 -1.8859946e-007,122.7734 5.052307e-008,122.7805 -1.3480288e-008,122.7875 3.3947032e-009,122.7946 -9.756583e-011,122.8016 -3.0048983e-009,122.8086 1.2118034e-008,122.8157 -4.5470284e-008,122.8227 1.6977438e-007,122.8297 -6.336694e-007,122.8368 2.3650605e-006,122.8438 -8.827159e-006,122.8509 0.093648411,122.8579 0.34367257,122.8649 0.37505269,122.8720 0.28133687,122.8790 0.093796559,122.8860 -3.6745095e-007,122.8931 1.4543499e-006,122.9001 0.74994457,122.9072 1.6561881,122.9142 1.5625712,122.9213 0.56255621,122.9283 -1.4262564e-005,122.9353 3.8215721e-006,122.9424 -1.0227776e-006,122.9494 2.6928265e-007,122.9565 -5.4283955e-008,122.9635 -5.2169916e-008,122.9705 2.6298633e-007,122.9776 -9.9984322e-007,122.9846 3.7366353e-006,122.9917 -1.3947625e-005,122.9987 0.093704961,123.0058 0.18749996,123.0128 0.093795158,123.0198 1.3580984e-005,123.0269 -2.311069e-006,123.0339 -4.3379873e-006,123.0410 1.9664591e-005,123.0480 -7.4325391e-005,123.0551 0.3436113,123.0621 1.4059345,123.0691 3.4998102,123.0762 3.7192013,123.0832 1.2501274,123.0903 2.0298653,123.0973 8.4039717,123.1044 15.434377,123.1114 24.029491,123.1185 24.939209,123.1255 17.784735,123.1326 8.3771677,123.1396 5.2506719,123.1467 2.1254363,123.1537 0.74998713,123.1608 0.3750928,123.1678 0.37508738,123.1748 4.9544185e-005,123.1819 -1.5501602e-005,123.1889 1.2459593e-005,123.1960 -3.4338107e-005,123.2030 0.18748787,123.2101 0.12503663,123.2171 0.031252541,123.2242 -6.2220209e-007,123.2312 1.6678857e-007,123.2383 -4.4910784e-008,123.2453 1.2843577e-008,123.2524 -6.4607621e-009,123.2594 1.2999486e-008,123.2665 -4.553997e-008,123.2735 1.6917154e-007,123.2806 -6.3118813e-007,123.2876 2.3557375e-006,123.2947 -8.7923463e-006,123.3017 0.093648039,123.3088 0.34367314,123.3158 0.34380057,123.3229 0.18759888,123.3299 4.7633421e-005,123.3370 -1.9800347e-005,123.3441 3.1566851e-005,123.3511 -0.00010647325,123.3582 0.68721282,123.3652 1.2812285,123.3723 0.84403044,123.3793 0.18762907,123.3864 -2.1731305e-005,123.3934 5.7895518e-006,123.4005 -1.4254472e-006,123.4075 0.031249696,123.4146 0.093752436,123.4216 0.3437393,123.4287 0.74999052,123.4358 0.65616232,123.4428 0.49996105,123.4499 0.18761158,123.4569 4.2116193e-005,123.4640 -1.0297469e-005,123.4710 -9.2937336e-007,123.4781 1.40167e-005,123.4852 0.49994206,123.4922 1.6561853,123.4993 1.7500371,123.5063 1.1563056,123.5134 2.3537095e-005,123.5204 -6.3071921e-006,123.5275 1.690128e-006,123.5346 -4.5290085e-007,123.5416 1.2136313e-007,123.5487 -3.252168e-008,123.5557 8.715535e-009,123.5628 -2.3383044e-009,123.5698 6.3710576e-010,123.5769 -2.0996621e-010,123.5840 2.0272806e-010,123.5910 -6.0097394e-010,123.5981 2.2013102e-009,123.6051 -8.2048111e-009,123.6122 3.0619965e-008,123.6193 -1.1428261e-007,123.6263 4.2653875e-007,123.6334 -1.5919778e-006,123.6404 5.9417666e-006,123.6475 -2.2176559e-005,123.6546 0.093696378,123.6616 0.187464,123.6687 0.18756135,123.6758 6.3227191e-005,123.6828 -4.1403877e-005,123.6899 0.093716688,123.6969 0.093788825,123.7040 0.031218445,123.7111 0.18744913,123.7181 0.18750598,123.7252 0.28114361,123.7323 0.49997395,123.7393 0.31266755,123.7464 7.5839976e-005,123.7535 -2.0320194e-005,123.7605 5.4358088e-006,123.7676 -1.4216906e-006,123.7746 2.5058335e-007,123.7817 4.194886e-007,123.7888 -1.9286933e-006,123.7958 7.2957764e-006,123.8029 -2.7256216e-005,123.8100 0.18741977,123.8170 0.37493914,123.8241 0.37509647,123.8312 8.3813517e-005,123.8382 -2.2453709e-005,123.8453 5.9958011e-006,123.8524 -1.527999e-006,123.8594 1.1577526e-007,123.8665 1.0650829e-006,123.8736 -4.376428e-006,123.8806 1.6441722e-005,123.8877 -6.139453e-005,123.8948 0.34352592,123.9019 0.75000948,123.9089 0.34393585,123.9160 0.093812145,123.9231 1.9087238e-005,123.9301 -5.1110364e-006,123.9372 1.3556536e-006,123.9443 -3.1123565e-007,123.9513 -1.1081569e-007,123.9584 7.5457444e-007,123.9655 -2.9076814e-006,123.9726 1.0876873e-005,123.9796 -4.0602496e-005,123.9867 0.18739673,123.9938 0.34375003,124.0008 0.18760304,124.0079 4.1439143e-005,124.0150 -1.3738404e-005,124.0221 1.3512495e-005,124.0291 -4.0313473e-005,124.0362 0.093761846,124.0433 0.031242734,124.0503 0.5311287,124.0574 0.968651,124.0645 0.87498868,124.0716 0.84354544,124.0786 3.2488461,124.0857 9.6852064,124.0928 15.217522,124.0999 13.876051,124.1069 8.7516308,124.1140 7.6556163,124.1211 14.903775,124.1282 20.905653,124.1352 17.971121,124.1423 8.0341225,124.1494 0.9384197,124.1565 0.1249511,124.1635 0.031296093,124.1706 -1.0833401e-007,124.1777 2.9031071e-008,124.1848 -7.7798319e-009,124.1918 2.0859865e-009,124.1989 -5.6360117e-010,124.2060 1.6830315e-010,124.2131 -1.0957923e-010,124.2202 2.7001923e-010,124.2272 -9.7055952e-010,124.2343 3.6124557e-009,124.2414 -1.3480156e-008,124.2485 5.0311492e-008,124.2555 -1.8777826e-007,124.2626 7.0084769e-007,124.2697 -2.6157859e-006,124.2768 9.7629409e-006,124.2839 -3.6438385e-005,124.2909 0.093749009,124.2980 4.025636e-005,124.3051 -2.2911097e-005,124.3122 1.1561577,124.3193 2.4061718,124.3263 2.4063275,124.3334 1.1563449,124.3405 0.093763076,124.3476 -3.4515324e-006,124.3547 9.249012e-007,124.3617 -2.4784421e-007,124.3688 6.6414394e-008,124.3759 -1.7796948e-008,124.3830 4.7690176e-009,124.3901 -1.277946e-009,124.3972 3.4244965e-010,124.4042 -9.1768607e-011,124.4113 2.4602143e-011,124.4184 -6.6338801e-012,124.4255 1.9317625e-012,124.4326 -1.0927766e-012,124.4397 2.4393792e-012,124.4467 -8.6652803e-012,124.4538 3.2223859e-011,124.4609 -1.202381e-010,124.4680 4.487582e-010,124.4751 -1.6749053e-009,124.4822 6.2512764e-009,124.4893 -2.333174e-008,124.4963 8.7081432e-008,124.5034 -3.2501544e-007,124.5105 1.2130604e-006,124.5176 -4.527526e-006,124.5247 1.6898157e-005,124.5318 -6.3069267e-005,124.5389 0.31228238,124.5459 0.74984401,124.5530 0.81261295,124.5601 0.37524715,124.5672 8.0195008e-005,124.5743 -2.1236197e-005,124.5814 4.7444705e-006,124.5885 2.2599872e-006,124.5956 0.093735568,124.6026 0.28125715,124.6097 0.093735799,124.6168 0.093713954,124.6239 0.093774825,124.6310 0.031276084,124.6381 5.0198396e-006,124.6452 -1.3451566e-006,124.6523 3.6045944e-007,124.6594 -9.6592061e-008,124.6665 2.5885022e-008,124.6735 -6.9416468e-009,124.6806 1.8798589e-009,124.6877 -5.7733585e-010,124.6948 4.2938114e-010,124.7019 -1.1402288e-009,124.7090 4.1317971e-009,124.7161 -1.5387974e-008,124.7232 5.7423875e-008,124.7303 -2.143217e-007,124.7374 7.9991565e-007,124.7445 -2.985538e-006,124.7516 1.1142972e-005,124.7586 -4.1589094e-005,124.7657 0.18739961,124.7728 0.31253263,124.7799 0.093841642,124.7870 1.1309338e-005,124.7941 -3.0305407e-006,124.8012 8.1208862e-007,124.8083 -2.1761399e-007,124.8154 5.8313645e-008,124.8225 -1.5626203e-008,124.8296 4.187326e-009,124.8367 -1.1220704e-009,124.8438 3.0067882e-010,124.8509 -8.0570758e-011,124.8580 2.1584375e-011,124.8651 -5.7614269e-012,124.8722 1.4599029e-012,124.8793 -7.7780894e-014,124.8864 -1.1489647e-012,124.8935 4.6739765e-012,124.9005 -1.7548107e-011,124.9076 6.5522789e-011,124.9147 -2.4455923e-010,124.9218 9.1277397e-010,124.9289 -3.406762e-009,124.9360 1.2715111e-008,124.9431 -4.7456801e-008,124.9502 1.7712377e-007,124.9573 -6.6108197e-007,124.9644 2.4673664e-006,124.9715 -9.2089904e-006,124.9786 0.093647964,124.9857 0.3124634,124.9928 0.18761194,124.9999 4.2947871e-005,125.0070 -1.0849259e-005,125.0141 4.4616331e-007,125.0212 9.0660196e-006,125.0283 -3.6712878e-005,125.0354 0.37485734,125.0425 0.71869648,125.0496 0.37521186,125.0567 0.99926037,125.0638 7.8403859,125.0709 21.059229,125.0780 25.562916,125.0851 18.002415,125.0922 9.6897764,125.0993 4.2202535,125.1065 3.0932755,125.1136 10.278343,125.1207 19.341188,125.1278 20.375935,125.1349 11.690781,125.1420 3.4396539,125.1491 0.34408835,125.1562 0.34375602,125.1633 0.34376052,125.1704 0.18749791,125.1775 9.0810795e-007,125.1846 -1.5001868e-008,125.1917 -8.4822489e-007,125.1988 0.093752757,125.2059 0.34373677,125.2130 0.50000036,125.2201 0.18751331,125.2272 -3.1449529e-006,125.2343 7.82543e-007,125.2414 1.5005897e-008,125.2486 -8.426818e-007,125.2557 3.3559579e-006,125.2628 -1.2581984e-005,125.2699 0.18749981,125.2770 0.12501267,125.2841 -3.2168366e-006,125.2912 8.6005537e-007,125.2983 -2.2317209e-007,125.3054 3.2574309e-008,125.3125 9.2897274e-008,125.3196 -4.041944e-007,125.3267 1.5239818e-006,125.3339 -5.6921076e-006,125.3410 2.1245849e-005,125.3481 -7.9296507e-005,125.3552 0.3123405,125.3623 0.81248713,125.3694 0.90641224,125.3765 0.50009143,125.3836 0.18747622,125.3907 6.5479298e-006,125.3978 -1.7546371e-006,125.4050 4.7018693e-007,125.4121 -1.2599514e-007,125.4192 3.3762689e-008,125.4263 -9.0473273e-009,125.4334 2.4243962e-009,125.4405 -6.4966105e-010,125.4476 1.7408849e-010,125.4547 -4.6650149e-011,125.4619 1.2500648e-011,125.4690 -3.3493672e-012,125.4761 8.9599855e-013,125.4832 -2.344063e-013,125.4903 4.1565926e-014,125.4974 6.8164041e-014,125.5045 -3.142473e-013,125.5117 1.1889047e-012,125.5188 -4.4416641e-012,125.5259 1.6578839e-011,125.5330 -6.1877767e-011,125.5401 2.309474e-010,125.5472 -8.6196861e-010,125.5543 3.2171383e-009,125.5615 -1.2007375e-008,125.5686 4.4815309e-008,125.5757 -1.6726487e-007,125.5828 6.2428518e-007,125.5899 -2.3300292e-006,125.5970 8.6964037e-006,125.6042 -3.2457716e-005,125.6113 0.18734643,125.6184 0.49991509,125.6255 0.50003606,125.6326 0.46873507,125.6397 0.50002211,125.6469 0.34390467,125.6540 9.2459552e-005,125.6611 0.031139111,125.6682 0.31239599,125.6753 0.31261706,125.6825 9.0695481e-005,125.6896 -2.4347617e-005,125.6967 6.689062e-006,125.7038 -2.4070794e-006,125.7109 2.9389887e-006,125.7181 -9.3493654e-006,125.7252 0.093647651,125.7323 0.28125983,125.7394 0.093813345,125.7465 0.093759716,125.7537 3.3904249e-005,125.7608 -9.0852564e-006,125.7679 2.4345611e-006,125.7750 -6.5239055e-007,125.7821 1.7484075e-007,125.7893 -4.6929618e-008,125.7964 1.2866241e-008,125.8035 -4.5323438e-009,125.8106 5.2625966e-009,125.8178 -1.6518888e-008,125.8249 6.081688e-008,125.8320 -2.2676352e-007,125.8391 8.4629289e-007,125.8463 -3.1586153e-006,125.8534 1.1788943e-005,125.8605 0.87490505,125.8676 2.2186463,125.8748 2.2188392,125.8819 1.3125737,125.8890 0.093699768,125.8961 0.18749623,125.9033 0.093815185,125.9104 1.9650046e-005,125.9175 -5.2846572e-006,125.9246 1.4873053e-006,125.9318 -6.6423718e-007,125.9389 1.1696205e-006,125.9460 -4.0144823e-006,125.9531 1.4889279e-005,125.9603 -5.5546272e-005,125.9674 0.31237862,125.9745 0.5000152,125.9816 0.31256059,125.9888 1.5937004,125.9959 2.3437438,126.0030 1.6563574,126.0102 0.50004721,126.0173 0.093738154,126.0244 0.031252533,126.0315 2.9952105e-006,126.0387 -1.4086377e-005,126.0458 0.093680844,126.0529 0.40596378,126.0601 1.1559241,126.0672 1.9685435,126.0743 2.8125801,126.0815 4.3748403,126.0886 6.2185574,126.0957 7.2487454,126.1029 12.841868,126.1100 14.969109,126.1171 11.033101,126.1242 5.157629,126.1314 1.8441706,126.1385 0.65622783,126.1456 0.74997145,126.1528 0.87502873,126.1599 1.0938308,126.1670 0.75013947,126.1742 0.37496063,126.1813 1.5310884,126.1884 2.7188287,126.1956 1.7502069,126.2027 0.50002086,126.2098 -4.0565355e-006,126.2170 -1.7718903e-006,126.2241 1.114517e-005,126.2312 -4.2811687e-005,126.2384 0.18738854,126.2455 0.3125363,126.2527 0.09385173,126.2598 9.1947823e-006,126.2669 -2.463906e-006,126.2741 6.6024819e-007,126.2812 -1.7692551e-007,126.2883 4.7410509e-008,126.2955 -1.2704896e-008,126.3026 3.4059666e-009,126.3097 -9.181374e-010,126.3169 2.6636138e-010,126.3240 -1.4725372e-010,126.3312 3.226574e-010,126.3383 -1.1434462e-009,126.3454 4.251405e-009,126.3526 -1.5863213e-008,126.3597 5.920533e-008,126.3668 -2.2097259e-007,126.3740 8.2473906e-007,126.3811 -3.0781853e-006,126.3883 1.1488756e-005,126.3954 0.031161556,126.4025 0.31238827,126.4097 0.34383103,126.4168 0.09385521,126.4240 0.093611598,126.4311 0.49985904,126.4382 0.5001123,126.4454 0.18764491,126.4525 3.4317716e-005,126.4597 -9.1956708e-006,126.4668 2.4627377e-006,126.4739 -6.5467674e-007,126.4811 1.5580619e-007,126.4882 3.1500427e-008,126.4954 -2.8183877e-007,126.5025 1.0959299e-006,126.5097 -4.1021503e-006,126.5168 1.5313673e-005,126.5239 0.09364567,126.5311 0.49993798,126.5382 0.34386989,126.5454 0.031296134,126.5525 -2.4865763e-005,126.5597 0.093667202,126.5668 0.28119507,126.5740 0.28127658,126.5811 0.18758374,126.5882 5.0890179e-005,126.5954 0.03119337,126.6025 0.18740363,126.6097 0.31253451,126.6168 0.093843997,126.6240 0.093657829,126.6311 0.31249753,126.6383 0.093851782,126.6454 8.8565412e-006,126.6526 -2.3732682e-006,126.6597 6.3596013e-007,126.6668 -1.7041694e-007,126.6740 4.5666056e-008,126.6811 -1.2236125e-008,126.6883 3.2754552e-009,126.6954 -8.6489038e-010,126.7026 1.8388813e-010,126.7097 1.2940803e-010,126.7169 -7.0158274e-010,126.7240 2.6771023e-009,126.7312 -1.0007484e-008,126.7383 3.7355282e-008,126.7455 -1.3942275e-007,126.7526 5.2036978e-007,126.7598 -1.9421836e-006,126.7669 7.2488383e-006,126.7741 -2.7054939e-005,126.7812 0.093712136,126.7884 0.09378954,126.7955 1.8545243e-005,126.8027 0.093639307,126.8098 0.4374266,126.8170 0.62508643,126.8241 0.28133857,126.8313 1.2904451e-005,126.8384 -3.4579784e-006,126.8456 9.2662788e-007,126.8527 -2.4830666e-007,126.8599 6.6538185e-008,126.8670 -1.782978e-008,126.8742 4.7765836e-009,126.8814 -1.2753856e-009,126.8885 3.2464464e-010,126.8957 -2.3104773e-011,126.9028 -2.322648e-010,126.9100 9.5223296e-010,126.9171 -3.5769019e-009,126.9243 1.3356252e-008,126.9314 -4.9851362e-008,126.9386 1.8606136e-007,126.9457 -6.9443962e-007,126.9529 2.5918664e-006,126.9601 -9.6736585e-006,126.9672 0.093648612,126.9744 0.34366176,126.9815 0.34383816,126.9887 0.093851402,126.9958 9.9389026e-006,127.0030 -3.5242849e-006,127.0101 4.1578396e-006,127.0173 -1.3107749e-005,127.0245 1.0936533,127.0316 2.4061751,127.0388 2.3438165,127.0459 1.5934768,127.0531 1.9057093,127.0602 2.4374225,127.0674 1.5943068,127.0746 0.50018573,127.0817 1.717957,127.0889 5.9050307,127.0960 9.1555986,127.1032 8.2820053,127.1104 4.4387178,127.1175 1.7506206,127.1247 1.0626123,127.1318 0.90628839,127.1390 0.59380919,127.1462 0.59371942,127.1533 0.75001246,127.1605 0.50009942,127.1676 0.12501128,127.1748 0.093749374,127.1820 0.093787283,127.1891 -9.7994789e-006,127.1963 3.221267e-006,127.2035 -3.0851161e-006,127.2106 0.031213881,127.2178 0.09376204,127.2249 3.3113523e-005,127.2321 -8.8733632e-006,127.2393 2.3777779e-006,127.2464 -6.3716863e-007,127.2536 1.7074083e-007,127.2608 -4.575309e-008,127.2679 1.2260367e-008,127.2751 -3.2853866e-009,127.2823 8.8037871e-010,127.2894 -2.3591337e-010,127.2966 6.3217251e-011,127.3037 -1.6940203e-011,127.3109 4.5394335e-012,127.3181 -1.2164232e-012,127.3252 3.2596256e-013,127.3324 -8.7347562e-014,127.3396 2.3406383e-014,127.3467 -6.2722595e-015,127.3539 1.6811279e-015,127.3611 -4.5184173e-016,127.3682 1.2612951e-016,127.3754 -5.2648147e-017,127.3826 8.4460163e-017,127.3897 -2.8520886e-016,127.3969 1.0564438e-015,127.4041 -3.9408238e-015,127.4112 1.4707811e-014,127.4184 -5.4894e-014,127.4256 2.0488156e-013,127.4328 -7.646821e-013,127.4399 2.8540334e-012,127.4471 -1.0652147e-011,127.4543 3.9757149e-011,127.4614 -1.4838614e-010,127.4686 5.5382354e-010,127.4758 -2.067043e-009,127.4829 7.7148519e-009,127.4901 -2.8794243e-008,127.4973 1.0746913e-007,127.5045 -4.0110845e-007,127.5116 1.4970624e-006,127.5188 -5.5875053e-006,127.5260 2.0854321e-005,127.5331 -7.7834855e-005,127.5403 0.31233728,127.5475 0.5624246,127.5547 0.59386337,127.5618 0.21890315,127.5690 0.75002754,127.5762 0.78120863,127.5833 1.3747665,127.5905 1.8748193,127.5977 1.5002196,127.6049 0.1877318,127.6120 1.2280301e-005,127.6192 -3.2907228e-006,127.6264 8.8180849e-007,127.6336 -2.362965e-007,127.6407 6.3319909e-008,127.6479 -1.6967705e-008,127.6551 4.5468038e-009,127.6623 -1.218398e-009,127.6694 3.2649175e-010,127.6766 -8.7489349e-011,127.6838 2.3444349e-011,127.6910 -6.2823349e-012,127.6981 1.6834652e-012,127.7053 -4.5111495e-013,127.7125 1.2088435e-013,127.7197 -3.2393145e-014,127.7268 8.6803267e-015,127.7340 -2.3260501e-015,127.7412 6.2330698e-016,127.7484 -1.6702636e-016,127.7556 4.475773e-017,127.7627 -1.1993637e-017,127.7699 3.2139083e-018,127.7771 -8.6121496e-019,127.7843 2.3074118e-019,127.7914 -6.1693812e-020,127.7986 1.6018958e-020,127.8058 -2.3778397e-021,127.8130 -6.5091828e-021,127.8202 2.8416737e-020,127.8273 -1.0716482e-019,127.8345 4.0026864e-019,127.8417 -1.4940073e-018,127.8489 5.5761238e-018,127.8561 -2.0811846e-017,127.8632 7.7676316e-017,127.8704 -2.8991227e-016,127.8776 1.0820434e-015,127.8848 -4.0385248e-015,127.8920 1.5073039e-014,127.8991 -5.6257279e-014,127.9063 2.0996979e-013,127.9135 -7.8367293e-013,127.9207 2.9249129e-012,127.9279 -1.0916688e-011,127.9351 4.0744491e-011,127.9422 -1.520712e-010,127.9494 5.6757737e-010,127.9566 -2.1183759e-009,127.9638 7.9064408e-009,127.9710 -2.9509316e-008,127.9782 1.1013799e-007,127.9853 -4.1106946e-007,127.9925 1.5342395e-006,127.9997 -5.7262614e-006,128.0069 2.13722e-005,128.0141 0.031124374,128.0213 0.49982533,128.0285 0.68756539,128.0356 0.46890756,128.0428 0.18747009,128.0500 0.37486559,128.0572 0.34394822,128.0644 0.40568203,128.0716 5.5606327,128.0788 10.655222,128.0859 10.437792,128.0931 10.750136,128.1003 10.843843,128.1075 24.766777,128.1147 105.1192,128.1219 208.00961,128.1291 206.48773,128.1363 114.47321,128.1435 29.830254,128.1506 10.937958,128.1578 8.2190456,128.1650 7.031724,128.1722 5.1886182,128.1794 2.0946262,128.1866 0.75027865,128.1938 0.34378397,128.2010 0.43759152,128.2082 0.00011111426,128.2153 -2.3002101e-005,128.2225 -1.9114917e-005,128.2297 0.093710572,128.2369 0.093787797,128.2441 2.716318e-005,128.2513 -7.4023137e-006,128.2585 2.4443543e-006,128.2657 -2.3747498e-006,128.2729 0.031210667,128.2801 0.12497507,128.2873 0.093796119,128.2945 2.5077537e-005,128.3017 -7.120434e-006,128.3088 3.4026889e-006,128.3160 -6.490277e-006,128.3232 2.255976e-005,128.3304 -8.3754188e-005,128.3376 0.31235668,128.3448 0.46873683,128.3520 0.40634868,128.3592 0.18752928,128.3664 0.31237915,128.3736 0.49998018,128.3808 0.34390399,128.3880 0.031341132,128.3952 -1.3677055e-005,128.4024 0.093758658,128.4096 0.093728162,128.4168 0.12494978,128.4240 0.21874635,128.4312 0.15628231,128.4384 0.062536806,128.4456 -1.714531e-005,128.4528 0.093711078,128.4600 0.093787037,128.4671 2.6467264e-005,128.4743 -7.092377e-006,128.4815 1.9005333e-006,128.4887 -5.0929543e-007,128.4959 1.3652486e-007,128.5031 -3.6770757e-008,128.5103 1.0549346e-008,128.5175 -5.4244302e-009,128.5247 1.114842e-008,128.5319 -3.9171606e-008,128.5391 1.4554743e-007,128.5463 -5.430536e-007,128.5535 0.031251594,128.5607 -5.8130449e-006,128.5679 0.21844897,128.5751 0.99981678,128.5823 0.93768787,128.5895 0.53142577,128.5967 1.2500081,128.6039 2.187464,128.6111 1.562616,128.6183 0.5000459,128.6255 -1.1548962e-005,128.6328 3.0949293e-006,128.6400 -8.3000396e-007,128.6472 2.2488535e-007,128.6544 -6.9484265e-008,128.6616 5.3039663e-008,128.6688 -1.4267951e-007,128.6760 5.1771093e-007,128.6832 -1.9282891e-006,128.6904 7.195913e-006,128.6976 -2.6857106e-005,128.7048 0.093713254,128.7120 0.093786716,128.7192 2.6848524e-005,128.7264 -6.991017e-006,128.7336 1.113752e-006,128.7408 2.5366753e-006,128.7480 0.1248503,128.7552 0.59360945,128.7624 0.53136337,128.7696 0.1876473,128.7768 3.4503024e-005,128.7840 -8.3590567e-006,128.7913 -1.0692626e-006,128.7985 1.2637577e-005,128.8057 -4.9484428e-005,128.8129 0.18740714,128.8201 0.34366104,128.8273 0.43757921,128.8345 0.093892381,128.8417 -8.1089831e-007,128.8489 2.1729853e-007,128.8561 -5.8229563e-008,128.8633 1.5605618e-008,128.8705 -4.1892019e-009,128.8778 1.1501613e-009,128.8850 -4.1117701e-010,128.8922 4.9450216e-010,128.8994 -1.5669109e-009,128.9066 5.7735119e-009,128.9138 -2.1528532e-008,128.9210 8.0345828e-008,128.9282 -2.998743e-007,128.9354 1.1192238e-006,128.9426 -4.1772937e-006,128.9499 0.78121448,128.9571 1.15625,128.9643 0.78128552,128.9715 4.409068e-006,128.9787 -1.9597092e-006,128.9859 3.4297054e-006,128.9931 -1.1759797e-005,129.0003 0.093696021,129.0076 0.28117085,129.0148 0.46878505,129.0220 0.40622544,129.0292 0.43748835,129.0364 0.43733314,129.0436 0.65685081,129.0508 1.2782125,129.0580 21.238575,129.0653 53.835056,129.0725 63.659702,129.0797 45.385223,129.0869 21.28727,129.0941 11.251625,129.1013 4.4697299,129.1086 3.7178974,129.1158 7.5596685,129.1230 17.528357,129.1302 21.406691,129.1374 14.722024,129.1446 4.6590762,129.1519 0.43808752,129.1591 0.4374305,129.1663 0.56241679,129.1735 0.65631241,129.1807 0.093867585,129.1879 -1.5687778e-005,129.1952 0.49994367,129.2024 0.81245989,129.2096 0.71882439,129.2168 2.3724342e-005,129.2240 -2.4423489e-005,129.2313 1.0936775,129.2385 1.5625252,129.2457 0.75006706,129.2529 -4.4641001e-006,129.2601 2.029969e-006,129.2674 -3.6557142e-006,129.2746 1.2593624e-005,129.2818 -4.6721794e-005,129.2890 0.18739562,129.2962 0.3125,129.3035 0.18760419,129.3107 4.7509617e-005,129.3179 0.031234561,129.3251 0.093763366,129.3323 0.031211957,129.3396 0.093750194,129.3468 3.7366302e-005,129.3540 -1.001296e-005,129.3612 2.6831303e-006,129.3685 -7.1891156e-007,129.3757 1.923423e-007,129.3829 -5.0410794e-008,129.3901 9.2881365e-009,129.3973 1.3262706e-008,129.4046 -6.2343958e-008,129.4118 2.361287e-007,129.4190 -8.8222805e-007,129.4262 3.2929963e-006,129.4335 0.031205125,129.4407 0.18746787,129.4479 0.15629292,129.4551 0.031286243,129.4624 -2.4861669e-005,129.4696 0.093706749,129.4768 0.40625873,129.4840 0.56250197,129.4913 0.50002784,129.4985 0.0937813,129.5057 -8.1507133e-006,129.5130 2.181077e-006,129.5202 -5.7306488e-007,129.5274 1.1103777e-007,129.5346 1.2896274e-007,129.5419 -6.2694022e-007,129.5491 2.3789551e-006,129.5563 -8.8894558e-006,129.5635 0.09364406,129.5708 0.34367314,129.5780 0.31258911,129.5852 0.093840756,129.5925 1.1255741e-005,129.5997 3.5002763e-006,129.6069 -2.5259384e-005,129.6142 0.093749717,129.6214 2.6305703e-005,129.6286 -7.0491642e-006,129.6358 1.8892528e-006,129.6431 -5.0739061e-007,129.6503 1.4018767e-007,129.6575 -5.332836e-008,129.6648 7.3121086e-008,129.6720 -2.3916897e-007,129.6792 8.8361122e-007,129.6865 -3.2954888e-006,129.6937 0.031216621,129.7009 0.09374997,129.7082 0.031283405,129.7154 3.3008453e-006,129.7226 -8.8444011e-007,129.7299 2.3670522e-007,129.7371 -6.2323423e-008,129.7443 1.257286e-008,129.7516 1.2037165e-008,129.7588 -6.072662e-008,129.7660 2.3088462e-007,129.7733 0.093748473,129.7805 0.18750432,129.7877 0.031234654,129.7950 1.1561618,129.8022 1.6562293,129.8094 0.96881664,129.8167 0.43754214,129.8239 1.590204e-005,129.8311 -4.2612573e-006,129.8384 1.1419647e-006,129.8456 -3.0632617e-007,129.8528 8.3266137e-008,129.8601 -2.6718931e-008,129.8673 2.3605402e-008,129.8746 -6.7705543e-008,129.8818 2.4723235e-007,129.8890 -9.2128329e-007,129.8963 3.4381226e-006,129.9035 -1.2832039e-005,129.9107 0.093660034,129.9180 0.31241399,129.9252 0.31261298,129.9325 9.2738628e-005,129.9397 -2.485096e-005,129.9469 6.6592593e-006,129.9542 -1.7844694e-006,129.9614 4.7818605e-007,129.9687 -1.2815975e-007,129.9759 3.4422012e-008,129.9831 -9.5200265e-009,129.9904 3.6559473e-009,129.9976 -5.1034541e-009,130.0049 1.6758783e-008,130.0121 -6.1935637e-008,130.0193 2.3099865e-007,130.0266 -8.6211469e-007,130.0338 3.2176679e-006,130.0411 -1.2009333e-005,130.0483 4.4822566e-005,130.0556 0.49982983,130.0628 1.2488827,130.0700 4.4362345,130.0773 6.3124027,130.0845 7.0309262,130.0918 10.811196,130.0990 14.186209,130.1063 14.875833,130.1135 9.0024776,130.1207 6.5611215,130.1280 19.992392,130.1352 42.431618,130.1425 46.253181,130.1497 28.226397,130.1570 9.0978251,130.1642 6.5925913,130.1715 11.123716,130.1787 10.407714,130.1859 4.7835293,130.1932 0.6259352,130.2004 0.031206291,130.2077 0.093735248,130.2149 0.56245768,130.2222 0.56253982,130.2294 0.093778364,130.2367 -7.3585948e-006,130.2439 1.9718987e-006,130.2512 -5.2852721e-007,130.2584 1.4208237e-007,130.2657 -3.9768331e-008,130.2729 1.6982204e-008,130.2802 -2.8159683e-008,130.2874 9.566201e-008,130.2947 -3.54511e-007,130.3019 1.3224673e-006,130.3092 -4.9356768e-006,130.3164 1.842143e-005,130.3237 -6.8754482e-005,130.3309 0.31242341,130.3382 0.31254166,130.3454 0.40624923,130.3527 0.50000888,130.3599 0.3438147,130.3672 0.093766861,130.3744 1.2318822e-005,130.3817 0.56243205,130.3889 1.5936728,130.3962 1.5625894,130.4034 0.50005358,130.4107 -1.3605376e-005,130.4179 3.6460754e-006,130.4252 -9.7804275e-007,130.4324 2.6586153e-007,130.4397 -8.534132e-008,130.4469 7.5490512e-008,130.4542 -2.1662983e-007,130.4614 7.9107861e-007,130.4687 -2.947874e-006,130.4759 1.1001129e-005,130.4832 -4.1059287e-005,130.4904 0.18737763,130.4977 0.43738505,130.5050 0.65627551,130.5122 0.59380829,130.5195 0.5000146,130.5267 0.28133246,130.5340 0.093825258,130.5412 1.7098697e-005,130.5485 -4.5865254e-006,130.5557 1.2463172e-006,130.5630 -3.9845168e-007,130.5703 3.4742689e-007,130.5775 -9.9129704e-007,130.5848 3.6179877e-006,130.5920 -1.3481523e-005,130.5993 0.093662083,130.6065 0.34360912,130.6138 0.50005424,130.6211 0.1876536,130.6283 0.093677267,130.6356 0.34365219,130.6428 0.34384173,130.6501 0.093852527,130.6574 9.9984809e-006,130.6646 -2.6792679e-006,130.6719 7.1795762e-007,130.6791 -1.9238954e-007,130.6864 5.1554196e-008,130.6936 -1.3814865e-008,130.7009 3.7019394e-009,130.7082 -9.9200059e-010,130.7154 2.6582406e-010,130.7227 -7.1231722e-011,130.7299 1.9085658e-011,130.7372 -5.1063069e-012,130.7445 1.3383399e-012,130.7517 -2.4671592e-013,130.7590 -3.5159397e-013,130.7663 1.6532236e-012,130.7735 -6.2617108e-012,130.7808 2.3395126e-011,130.7880 -8.7324419e-011,130.7953 3.2592359e-010,130.8026 -1.2164481e-009,130.8098 4.540162e-009,130.8171 -1.694529e-008,130.8244 6.3245082e-008,130.8316 -2.3605025e-007,130.8389 8.8101262e-007,130.8462 -3.2882119e-006,130.8534 1.2272626e-005,130.8607 0.093702868,130.8679 0.49988997,130.8752 0.81251246,130.8825 0.5938096,130.8897 0.3749429,130.8970 0.37494189,130.9043 0.3126049,130.9115 0.031355623,130.9188 -6.0082319e-005,130.9261 0.31234765,130.9333 0.59374523,130.9406 0.34388769,130.9479 0.093778051,130.9551 0.96867663,130.9624 2.1873846,130.9697 3.3748126,130.9769 3.406158,130.9842 2.3126767,130.9915 1.2813505,130.9987 1.1874954,131.0060 1.031168,131.0133 1.5304676,131.0205 3.4058545,131.0278 8.8699341,131.0351 57.121723,131.0424 194.63759,131.0496 284.24423,131.0569 216.48155,131.0642 83.318939,131.0714 27.633566,131.0787 22.499975,131.0860 22.374464,131.0933 22.529802,131.1005 23.969881,131.1078 15.503769,131.1151 6.4714394,131.1223 1.3445915,131.1296 0.40585545,131.1369 1.249773,131.1442 1.7186018,131.1514 2.2501006,131.1587 1.1879889,131.1660 0.15644483,131.1732 -2.4960243e-006,131.1805 9.9096417e-007,131.1878 -1.4677461e-006,131.1951 4.8802899e-006,131.2023 -1.8054565e-005,131.2096 0.093678072,131.2169 0.18752733,131.2242 0.031305261,131.2314 0.093640886,131.2387 0.31246394,131.2460 0.18761392,131.2533 4.4132776e-005,131.2605 0.031238172,131.2678 0.03125317,131.2751 -8.3832077e-007,131.2824 1.8694817e-007,131.2896 9.0592359e-008,131.2969 -5.4936862e-007,131.3042 0.49999923,131.3115 0.50000077,131.3187 5.65243e-007,131.3260 -1.5063624e-007,131.3333 3.7264716e-008,131.3406 1.5878303e-009,131.3479 -4.3621657e-008,131.3551 1.7291066e-007,131.3624 -6.4806295e-007,131.3697 2.4194969e-006,131.3770 0.093740091,131.3843 0.31248695,131.3915 0.34376246,131.3988 0.18751167,131.4061 -8.5774855e-006,131.4134 2.4623228e-005,131.4207 -8.9921065e-005,131.4279 0.37477183,131.4352 0.59386277,131.4425 0.093948595,131.4498 -1.7084471e-005,131.4571 1.1255233e-005,131.4643 -2.7937196e-005,131.4716 0.093710601,131.4789 0.093795516,131.4862 -2.7435115e-006,131.4935 0.093714863,131.5007 0.093752496,131.5080 0.093775176,131.5153 3.7475096e-005,131.5226 -3.4268825e-005,131.5299 0.093724452,131.5372 0.093761161,131.5444 0.18732952,131.5517 0.78101963,131.5590 1.000017,131.5663 0.71888989,131.5736 0.40642527,131.5809 0.18757074,131.5881 0.28125381,131.5954 0.18755093,131.6027 -6.9396832e-005,131.6100 0.31225672,131.6173 0.78111696,131.6246 0.75011766,131.6319 0.40647697,131.6391 0.00010297748,131.6464 -2.7377087e-005,131.6537 6.5242411e-006,131.6610 1.2821059e-006,131.6683 -1.1653923e-005,131.6756 0.093696743,131.6829 0.2499617,131.6902 0.25004199,131.6974 0.09378466,131.7047 0.093707211,131.7120 0.18749674,131.7193 0.093805753,131.7266 1.8647244e-005,131.7339 -4.9968567e-006,131.7412 1.3389964e-006,131.7485 -3.5880785e-007,131.7558 9.6148923e-008,131.7630 -2.5764811e-008,131.7703 6.9041377e-009,131.7776 -1.8500862e-009,131.7849 4.9576349e-010,131.7922 -1.3284875e-010,131.7995 3.5599645e-011,131.8068 -9.5413157e-012,131.8141 2.5633311e-012,131.8214 -7.1139665e-013,131.8287 2.8209783e-013,131.8359 -4.1697434e-013,131.8432 1.3858758e-012,131.8505 -5.1268551e-012,131.8578 1.9122769e-011,131.8651 -7.1368807e-011,131.8724 2.6636957e-010,131.8797 -9.9417319e-010,131.8870 3.7105612e-009,131.8943 -1.3848961e-008,131.9016 5.1688598e-008,131.9089 -1.9291781e-007,131.9162 7.2002882e-007,131.9235 -2.6873699e-006,131.9308 1.0030094e-005,131.9380 -3.7435409e-005,131.9453 0.093764372,131.9526 -2.0198353e-005,131.9599 0.18742903,131.9672 0.18754098,131.9745 0.65627933,131.9818 1.1562068,131.9891 1.1874958,131.9964 0.093817338,132.0037 2.3875853e-005,132.0110 -2.1771533e-005,132.0183 0.093714491,132.0256 0.24990049,132.0329 0.93748283,132.0402 2.1240547,132.0475 5.4361939,132.0548 6.6563225,132.0621 5.0325613,132.0694 1.4694325,132.0767 1.3121303,132.0840 1.59378,132.0913 1.4687437,132.0986 2.2183235,132.1059 3.9369273,132.1132 5.6873703,132.1205 5.0630717,132.1278 2.6571224,132.1351 0.37540829,132.1424 0.18719572,132.1497 1.4997721,132.1570 1.5939726,132.1643 0.81272322,132.1716 0.93750811,132.1789 1.093776,132.1862 0.50003254,132.1935 -8.2229608e-006,132.2008 3.1907139e-006,132.2081 -4.5396396e-006,132.2154 1.496866e-005,132.2227 0.093693323,132.2300 0.59367329,132.2373 0.50007683,132.2446 0.093806505,132.2519 -1.4768212e-005,132.2592 3.8983003e-006,132.2665 -8.2402676e-007,132.2738 -6.0250397e-007,132.2811 3.2343228e-006,132.2884 -1.2335598e-005,132.2957 0.031249978,132.3030 1.237884e-005,132.3103 -3.3124477e-006,132.3176 8.7016144e-007,132.3249 -1.6798086e-007,132.3322 -1.9831181e-007,132.3395 0.093749627,132.3469 0.093750358,132.3542 2.9805713e-007,132.3615 -2.1091438e-007,132.3688 5.4561752e-007,132.3761 -1.9716772e-006,132.3834 7.3415599e-006,132.3907 -2.7396318e-005,132.3980 0.093712591,132.4053 0.093787238,132.4126 2.8100316e-005,132.4199 -9.8382607e-006,132.4272 1.1251573e-005,132.4345 -3.5169774e-005,132.4418 0.18734737,132.4492 0.49989447,132.4565 0.53135532,132.4638 0.28140286,132.4711 3.477035e-005,132.4784 -9.3212266e-006,132.4857 2.5123552e-006,132.4930 -7.2760042e-007,132.5003 3.9790046e-007,132.5076 -8.6401087e-007,132.5149 3.0583265e-006,132.5223 -1.1370019e-005,132.5296 0.031246489,132.5369 2.5370477e-005,132.5442 -5.1991086e-005,132.5515 0.31239715,132.5588 0.56244034,132.5661 0.59377617,132.5734 0.37509528,132.5807 0.093817972,132.5881 1.5469825e-005,132.5954 -4.0976893e-006,132.6027 9.1993775e-007,132.6100 4.182497e-007,132.6173 -2.593179e-006,132.6246 9.9551235e-006,132.6319 -3.72297e-005,132.6392 0.093749918,132.6466 3.7444999e-005,132.6539 -1.0487061e-005,132.6612 4.5009801e-006,132.6685 -7.5166558e-006,132.6758 2.5567095e-005,132.6831 -9.4757735e-005,132.6904 0.31238091,132.6978 0.34380057,132.7051 0.18760543,132.7124 4.7980149e-005,132.7197 -1.3201089e-005,132.7270 0.18750325,132.7343 0.093749493,132.7417 3.1440311e-007,132.7490 -8.4249855e-008,132.7563 2.2576245e-008,132.7636 -6.0497287e-009,132.7709 1.6212199e-009,132.7782 -4.3476714e-010,132.7856 1.1774469e-010,132.7929 -3.6183445e-011,132.8002 2.6982987e-011,132.8075 -7.1750966e-011,132.8148 2.6003691e-010,132.8222 -9.6845842e-010,132.8295 3.6140277e-009,132.8368 -1.3488517e-008,132.8441 5.034325e-008,132.8514 -1.8789649e-007,132.8588 7.0128749e-007,132.8661 -2.6174214e-006,132.8734 0.18750909,132.8807 0.31246465,132.8880 0.49998698,132.8954 0.18753904,132.9027 2.8647589e-006,132.9100 -7.5901244e-007,132.9173 1.7110889e-007,132.9246 7.4634308e-008,132.9320 -4.6969021e-007,132.9393 1.8042457e-006,132.9466 -6.7477254e-006,132.9539 2.5188265e-005,132.9613 -9.4011331e-005,132.9686 0.3123818,132.9759 0.34380025,132.9832 0.18760452,132.9905 4.8019429e-005,132.9979 -1.4639688e-005,133.0052 1.0536774e-005,133.0125 -2.7508289e-005,133.0198 0.093711443,133.0272 0.093793541,133.0345 2.4141398e-006,133.0418 0.28113383,133.0491 1.0623091,133.0565 1.4375945,133.0638 0.78124654,133.0711 2.2798977,133.0784 7.5923376,133.0858 12.186243,133.0931 19.68553,133.1004 25.468134,133.1077 22.720356,133.1151 13.4084,133.1224 6.4392905,133.1297 1.7823626,133.1371 0.18770176,133.1444 -2.7248816e-005,133.1517 7.6475881e-006,133.1590 0.18749513,133.1664 0.31250912,133.1737 0.093719527,133.1810 0.18733241,133.1884 0.49994668,133.1957 0.34389442,133.2030 0.18758807,133.2103 0.031272709,133.2177 0.031167651,133.2250 0.62491822,133.2323 0.65631664,133.2397 0.28132725,133.2470 1.3261358e-005,133.2543 -3.5536016e-006,133.2617 9.5220912e-007,133.2690 -2.5500808e-007,133.2763 6.7762358e-008,133.2836 -1.6024918e-008,133.2910 -3.6676042e-009,133.2983 3.0698587e-008,133.3056 -1.1913472e-007,133.3130 0.03125,133.3203 1.1927936e-007,133.3276 -3.1149902e-008,133.3350 5.3123927e-009,133.3423 9.9032e-009,133.3496 -4.4928637e-008,133.3570 1.6982233e-007,133.3643 -6.344012e-007,133.3716 2.367934e-006,133.3790 -8.8378983e-006,133.3863 3.2985761e-005,133.3936 -0.00012311299,133.4010 0.49975735,133.4083 0.75005853,133.4156 0.34396452,133.4230 0.031322185,133.4303 -6.8858008e-006,133.4377 1.72333e-006,133.4450 -7.0424977e-009,133.4523 -1.6953952e-006,133.4597 6.7890896e-006,133.4670 0.093723208,133.4743 0.31245482,133.4817 0.34367174,133.4890 0.40627831,133.4963 0.093859173,133.5037 1.0627529e-005,133.5110 -9.0700541e-006,133.5184 0.093676038,133.5257 0.31247312,133.5330 0.18758181,133.5404 3.1473061e-005,133.5477 -8.4337598e-006,133.5551 2.2599736e-006,133.5624 -6.0559842e-007,133.5697 1.622758e-007,133.5771 -4.3466102e-008,133.5844 1.1578236e-008,133.5917 -2.8440543e-009,133.5991 -2.0282846e-010,133.6064 3.6558152e-009,133.6138 -1.4421407e-008,133.6211 5.4033283e-008,133.6285 -2.0172456e-007,133.6358 7.5291302e-007,133.6431 -2.8101067e-006,133.6505 0.031260263,133.6578 -3.8247636e-005,133.6652 0.18749981,133.6725 0.031288415,133.6798 -1.0174314e-005,133.6872 2.7256006e-006,133.6945 -7.274399e-007,133.7019 1.839843e-007,133.7092 -8.4479712e-009,133.7166 -1.502154e-007,133.7239 0.09374994,133.7312 0.031250179,133.7386 1.1523824e-008,133.7459 -3.0880065e-009,133.7533 8.2748569e-010,133.7606 -2.2173893e-010,133.7680 5.9418817e-011,133.7753 -1.5921845e-011,133.7827 4.264776e-012,133.7900 -1.136242e-012,133.7973 2.799246e-013,133.8047 1.6624585e-014,133.8120 -3.4646602e-013,133.8194 1.3693319e-012,133.8267 -5.131191e-012,133.8341 1.9156648e-011,133.8414 -7.1499966e-011,133.8488 2.6686017e-010,133.8561 -9.9600428e-010,133.8635 3.7173935e-009,133.8708 -1.3874454e-008,133.8782 5.1783719e-008,133.8855 -1.9327273e-007,133.8929 7.213531e-007,133.9002 -2.692311e-006,133.9076 1.0048532e-005,133.9149 -3.7504207e-005,133.9223 0.093750015,133.9296 0.18729705,133.9370 0.84357297,133.9443 0.6565004,133.9517 0.093914174,133.9590 -6.441725e-006,133.9664 1.7165431e-006,133.9737 -4.2402269e-007,133.9811 -2.0571717e-008,133.9884 5.0637351e-007,133.9958 -2.0050581e-006,134.0031 7.5143394e-006,134.0105 -2.8054081e-005,134.0178 0.093711957,134.0252 0.093787327,134.0325 3.1474374e-005,134.0399 -2.0325962e-005,134.0472 0.65619493,134.0546 1.0311996,134.0619 0.78132176,134.0693 0.093661971,134.0766 0.56221706,134.0840 1.1248029,134.0913 1.8123446,134.0987 4.2177205,134.1060 8.43608,134.1134 10.03079,134.1208 8.3445549,134.1281 4.9705091,134.1355 1.0947951,134.1428 0.031325091,134.1502 1.8190187e-006,134.1575 -3.488563e-005,134.1649 0.093749076,134.1722 3.8435461e-005,134.1796 -1.4022806e-005,134.1870 1.7654345e-005,134.1943 0.031192953,134.2017 0.31242329,134.2090 0.31257677,134.2164 0.031306446,134.2237 -1.5011809e-005,134.2311 4.0436189e-006,134.2385 -1.1617179e-006,134.2458 6.0301647e-007,134.2532 -1.2503543e-006,134.2605 4.3986602e-006,134.2679 -1.6345321e-005,134.2752 0.18727694,134.2826 0.74977487,134.2900 0.87508398,134.2973 0.5002659,134.3047 0.031378157,134.3120 -2.1606593e-005,134.3194 5.7802949e-006,134.3268 -1.5132033e-006,134.3341 2.7214122e-007,134.3415 4.2477143e-007,134.3488 -1.9713807e-006,134.3562 7.4612326e-006,134.3636 -2.7875325e-005,134.3709 0.09371186,134.3783 0.093788102,134.3856 2.7920054e-005,134.3930 -7.446331e-006,134.4004 1.8634975e-006,134.4077 -7.1487798e-009,134.4151 -1.8351552e-006,134.4225 7.3482743e-006,134.4298 0.093721099,134.4372 0.34371173,134.4446 0.34378666,134.4519 0.093786739,134.4593 -3.6940943e-005,134.4666 0.31246626,134.4740 0.34377524,134.4814 0.18752895,134.4887 5.5812229e-006,134.4961 -1.2524289e-006,134.5035 -5.7192642e-007,134.5108 3.5404619e-006,134.5182 -1.3590812e-005,134.5256 0.093674257,134.5329 0.3124274,134.5403 0.34380719,134.5477 0.093856417,134.5550 -4.7252681e-005,134.5624 0.18742445,134.5698 0.18756427,134.5771 0.031305749,134.5845 -2.1938299e-006,134.5919 5.8787646e-007,134.5992 -1.575318e-007,134.6066 4.2213404e-008,134.6140 -1.1311822e-008,134.6213 3.0312004e-009,134.6287 -8.1226031e-010,134.6361 2.1764825e-010,134.6434 -5.8281137e-011,134.6508 1.5462433e-011,134.6582 -3.5648589e-012,134.6655 -1.2041458e-012,134.6729 8.3822602e-012,134.6803 -3.2326995e-011,134.6877 1.2093346e-010,134.6950 -4.5143558e-010,134.7024 1.6849159e-009,134.7098 -6.288623e-009,134.7171 2.3471108e-008,134.7245 -8.7601293e-008,134.7319 0.031249881,134.7392 0.031250123,134.7466 7.1147589e-008,134.7540 3.910046e-008,134.7614 -2.2756991e-007,134.7687 8.7123607e-007,134.7761 -3.2575813e-006,134.7835 1.215986e-005,134.7909 -4.5384742e-005,134.7982 0.34363109,134.8056 0.5000419,134.8130 0.18759516,134.8203 0.093665861,134.8277 0.312417,134.8351 0.34379077,134.8425 0.18760715,134.8498 4.6839305e-005,134.8572 -1.2577831e-005,134.8646 3.469069e-006,134.8720 -1.2976735e-006,134.8793 1.7215053e-006,134.8867 -5.5886412e-006,134.8941 2.063435e-005,134.9015 -7.6953649e-005,134.9088 0.31231984,134.9162 0.50004995,134.9236 0.18766677,134.9310 3.0619743e-005,134.9384 -8.2118986e-006,134.9457 2.2259342e-006,134.9531 -6.9132363e-007,134.9605 5.392447e-007,134.9679 -1.4657085e-006,134.9752 5.3239164e-006,134.9826 -1.9831214e-005,134.9900 0.4373844,134.9974 0.84365702,135.0048 0.84385192,135.0121 0.28136611,135.0195 9.2976279e-006,135.0269 -8.7730077e-006,135.0343 2.5795543e-005,135.0417 0.34350869,135.0490 2.8429303,135.0564 5.2183166,135.0638 5.655725,135.0712 7.1257291,135.0786 22.544741,135.0859 132.7567,135.0933 310.95639,135.1007 353.89975,135.1081 207.93143,135.1155 64.309082,135.1228 22.22118,135.1302 18.532101,135.1376 12.627538,135.1450 8.3454294,135.1524 4.5323639,135.1598 1.8443432,135.1671 0.78131801,135.1745 0.59384447,135.1819 7.6096345e-005,135.1893 -1.9919018e-005,135.1967 3.5748164e-006,135.2041 5.6214972e-006,135.2114 0.093722589,135.2188 0.18746078,135.2262 0.093793556,135.2336 8.219492e-006,135.2410 0.093673706,135.2484 0.1875115,135.2558 0.062576763,135.2631 -3.3045508e-005,135.2705 0.093758143,135.2779 3.410232e-007,135.2853 0.09373989,135.2927 3.9940369e-005,135.3001 -6.076099e-006,135.3075 0.031186465,135.3148 0.18747357,135.3222 0.093823507,135.3296 1.918399e-005,135.3370 -6.6538664e-006,135.3444 7.4306863e-006,135.3518 -2.3070001e-005,135.3592 0.093691386,135.3666 0.18747316,135.3739 0.18752803,135.3813 0.093808211,135.3887 2.048965e-005,135.3961 7.0631029e-007,135.4035 -2.3317871e-005,135.4109 0.59369773,135.4183 0.87503815,135.4257 0.50004172,135.4331 -1.0394728e-005,135.4405 2.7905025e-006,135.4478 -7.6662775e-007,135.4552 2.7583698e-007,135.4626 -3.3669079e-007,135.4700 1.0709805e-006,135.4774 -3.9474767e-006,135.4848 1.471986e-005,135.4922 -5.4935441e-005,135.4996 0.18741971,135.5070 0.18759045,135.5144 3.815639e-006,135.5218 0.18741353,135.5292 0.1875754,135.5365 5.1245283e-005,135.5439 -1.3732051e-005,135.5513 3.6797039e-006,135.5587 -9.8589351e-007,135.5661 2.6363742e-007,135.5735 -6.8593515e-008,135.5809 1.0719377e-008,135.5883 2.5722425e-008,135.5957 -1.136176e-007,135.6031 4.2877537e-007,135.6105 -1.6015861e-006,135.6179 0.18750395,135.6253 0.18748377,135.6327 0.093712933,135.6401 0.15624967,135.6475 0.093788281,135.6549 1.4051213e-005,135.6623 5.6681042e-006,135.6697 -3.6727088e-005,135.6771 0.09374962,135.6845 3.8089511e-005,135.6919 -1.020677e-005,135.6993 2.7351741e-006,135.7066 -7.3328141e-007,135.7140 1.9777826e-007,135.7214 -5.7785609e-008,135.7288 3.3352951e-008,135.7362 -7.5627412e-008,135.7436 2.6917277e-007,135.7510 -1.0011266e-006,135.7584 3.7355708e-006,135.7658 -1.3942036e-005,135.7732 0.093699671,135.7806 0.18751056,135.7880 0.093760237,135.7954 0.15623629,135.8028 0.09379454,135.8102 2.4703122e-006,135.8176 0.093693294,135.8250 0.18751943,135.8324 0.03129727,135.8398 -3.5054331e-006,135.8472 9.3934244e-007,135.8546 -2.5171369e-007,135.8621 6.7452724e-008,135.8695 -1.8081289e-008,135.8769 4.8681827e-009,135.8843 -1.3903004e-009,135.8917 6.9273531e-010,135.8991 -1.3806396e-009,135.9065 4.8301052e-009,135.9139 -1.7940911e-008,135.9213 6.6937758e-008,135.9287 -2.4982594e-007,135.9361 9.3242494e-007,135.9435 0.031246068,135.9509 1.4790015e-005,135.9583 -5.4782828e-005,135.9657 0.18742447,135.9731 0.18757676,135.9805 0.093749456,135.9879 0.34366593,135.9953 0.4062444,136.0027 0.4061645,136.0101 0.50006288,136.0175 0.093923442,136.0249 0.28102607,136.0324 1.8119303,136.0398 2.9998686,136.0472 2.125361,136.0546 1.1877172,136.0620 1.0313858,136.0694 1.1558274,136.0768 3.8417566,136.0842 13.463644,136.0916 32.337738,136.0990 44.49939,136.1064 36.411324,136.1138 22.908142,136.1213 28.18252,136.1287 42.842289,136.1361 34.818748,136.1435 14.599127,136.1509 4.9075556,136.1583 2.0315444,136.1657 0.93793792,136.1731 0.093931079,136.1805 0.031228835,136.1879 0.031255953,136.1954 -2.3807161e-006,136.2028 3.8051971e-006,136.2102 -1.2840782e-005,136.2176 0.031250007,136.2250 1.2755043e-005,136.2324 -3.4275854e-006,136.2398 9.5450139e-007,136.2472 -3.9021396e-007,136.2546 6.0633084e-007,136.2621 -2.0352209e-006,136.2695 7.535024e-006,136.2769 -2.8106648e-005,136.2843 0.093712211,136.2917 0.093786433,136.2991 3.4717013e-005,136.3065 -3.2469983e-005,136.3140 0.40620247,136.3214 0.5937801,136.3288 0.50001717,136.3362 0.2812148,136.3436 0.093798675,136.3510 -3.0553441e-005,136.3584 0.18741587,136.3659 0.18758155,136.3733 0.031292599,136.3807 0.09373457,136.3881 1.95633e-005,136.3955 0.093735322,136.4029 0.3124879,136.4104 0.31251273,136.4178 1.2529955e-005,136.4252 0.093597196,136.4326 0.49984726,136.4400 0.50015318,136.4475 0.093900204,136.4549 -1.9841857e-006,136.4623 -8.3441415e-007,136.4697 5.3223489e-006,136.4771 -2.0456315e-005,136.4845 0.093683712,136.4920 0.18750015,136.4994 0.093815647,136.5068 2.2793402e-005,136.5142 -1.3870411e-005,136.5216 0.093639895,136.5291 0.3124789,136.5365 0.21880147,136.5439 0.40611136,136.5513 0.99997181,136.5587 0.6564036,136.5662 0.18759005,136.5736 1.3633045e-005,136.5810 -3.6532083e-006,136.5884 9.7894076e-007,136.5959 -2.6232422e-007,136.6033 7.0294355e-008,136.6107 -1.8836593e-008,136.6181 5.047593e-009,136.6255 -1.3525903e-009,136.6330 3.6245004e-010,136.6404 -9.7124524e-011,136.6478 2.6025161e-011,136.6552 -6.9699897e-012,136.6627 1.8531554e-012,136.6701 -4.4218877e-013,136.6775 -8.4532153e-014,136.6849 7.8040384e-013,136.6924 -3.037274e-012,136.6998 1.1369398e-011,136.7072 -4.2443021e-011,136.7146 1.5841284e-010,136.7221 -5.9124522e-010,136.7295 2.2067086e-009,136.7369 -8.236098e-009,136.7443 3.0739617e-008,136.7518 -1.147296e-007,136.7592 0.093749523,136.7666 0.09375111,136.7740 -3.091714e-006,136.7815 1.2154618e-005,136.7889 -4.5529639e-005,136.7963 0.18738177,136.8038 0.3125383,136.8112 0.093858793,136.8186 6.7036708e-006,136.8260 8.7696035e-006,136.8335 -4.1785359e-005,136.8409 0.34361792,136.8483 0.56253874,136.8558 0.18762179,136.8632 5.7158986e-006,136.8706 1.0970371e-006,136.8780 -1.0105108e-005,136.8855 1.3123876,136.8929 2.7186661,136.9003 2.7188051,136.9078 1.5626093,136.9152 0.34379974,136.9226 0.4999862,136.9301 0.50000417,136.9375 5.1771629e-008,136.9449 -1.4419862e-006,136.9523 5.7165566e-006,136.9598 -2.1425598e-005,136.9672 0.34368205,136.9746 0.50000012,136.9821 0.31256768,136.9895 2.2241347e-005,136.9969 -8.9978957e-006,137.0044 1.3749668e-005,137.0118 -4.6003286e-005,137.0192 0.31232798,137.0267 0.96862805,137.0341 1.5313778,137.0415 0.93770778,137.0490 0.31241348,137.0564 0.53085274,137.0639 3.2175829,137.0713 7.6858492,137.0787 11.593676,137.0862 9.4703455,137.0936 6.3123565,137.1010 8.3742361,137.1085 7.5946679,137.1159 4.5315928,137.1233 5.6555195,137.1308 6.7189627,137.1382 3.8137207,137.1456 1.0319026,137.1531 0.40624061,137.1605 2.4058466,137.1680 3.8435447,137.1754 2.9378688,137.1828 0.93781441,137.1903 6.4737746e-006,137.1977 -1.6722438e-006,137.2051 2.1480744e-007,137.2126 8.1318302e-007,137.2200 -3.4677894e-006,137.2275 0.031216316,137.2349 0.093760334,137.2423 3.9015726e-005,137.2498 -3.8447666e-005,137.2572 0.093721084,137.2647 0.31236351,137.2721 0.7499463,137.2795 0.5626092,137.2870 0.40620786,137.2944 0.43744454,137.3019 0.43754825,137.3093 0.34375602,137.3168 0.62463027,137.3242 1.468515,137.3316 1.3127626,137.3391 0.750256,137.3465 0.37513462,137.3540 0.18756075,137.3614 0.093799822,137.3688 2.4875028e-005,137.3763 -6.665693e-006,137.3837 1.7861879e-006,137.3912 -4.7864012e-007,137.3986 1.282599e-007,137.4061 -3.4369464e-008,137.4135 9.2098951e-009,137.4210 -2.4679512e-009,137.4284 6.6133049e-010,137.4358 -1.772151e-010,137.4433 4.7488461e-011,137.4507 -1.2727558e-011,137.4582 3.418788e-012,137.4656 -9.4679646e-013,137.4731 3.6819091e-013,137.4805 -5.2593861e-013,137.4880 1.7356562e-012,137.4954 -6.4170847e-012,137.5029 2.3934186e-011,137.5103 -8.9325269e-011,137.5178 3.333879e-010,137.5252 -1.2443043e-009,137.5326 4.644122e-009,137.5401 -1.7333269e-008,137.5475 6.4693019e-008,137.5550 -2.4145399e-007,137.5624 9.0117965e-007,137.5699 -3.3634756e-006,137.5773 0.031215752,137.5848 0.093749911,137.5922 0.12503429,137.5997 3.425884e-006,137.6071 -9.1803628e-007,137.6146 2.4604941e-007,137.6220 -6.6103759e-008,137.6295 1.8350166e-008,137.6369 -7.292928e-009,137.6444 1.0821037e-008,137.6518 -3.599316e-008,137.6593 1.3315989e-007,137.6667 -4.9667756e-007,137.6742 1.8536666e-006,137.6816 -6.9184239e-006,137.6891 2.5821651e-005,137.6965 0.031153172,137.7040 0.49987736,137.7114 0.56255436,137.7189 0.31259838,137.7264 0.093691401,137.7338 0.31244823,137.7413 0.18762159,137.7487 4.457758e-005,137.7562 -1.1928207e-005,137.7636 3.1324587e-006,137.7711 -6.0086325e-007,137.7785 -7.2926775e-007,137.7860 3.5182125e-006,137.7934 -1.3344435e-005,137.8009 0.093750633,137.8083 0.093711577,137.8158 0.18741934,137.8233 0.34364158,137.8307 0.53128535,137.8382 0.31255427,137.8456 0.34378168,137.8531 0.093859605,137.8605 8.2608103e-006,137.8680 -1.9620345e-006,137.8754 -4.1324802e-007,137.8829 3.6154038e-006,137.8904 0.031201527,137.8978 0.74998069,137.9053 0.6563037,137.9127 1.4150912e-005,137.9202 -3.7917073e-006,137.9277 1.0150352e-006,137.9351 -2.6819512e-007,137.9426 5.7680463e-008,137.9500 3.7493955e-008,137.9575 -2.076742e-007,137.9649 7.9325389e-007,137.9724 -2.965528e-006,137.9799 1.1069552e-005,137.9873 -4.131527e-005,137.9948 0.093762107,138.0022 -7.2923549e-006,138.0097 0.18737732,138.0172 0.31254047,138.0246 0.093851559,138.0321 1.0938984e-005,138.0395 -4.0501577e-006,138.0470 5.2612745e-006,138.0545 -1.6995813e-005,138.0619 0.093669869,138.0694 0.3435643,138.0769 2.0619352,138.0843 5.6869006,138.0918 8.5300074,138.0992 11.466593,138.1067 13.686877,138.1142 11.25174,138.1216 6.1584773,138.1291 2.6879942,138.1366 3.0937157,138.1440 1.7194946,138.1515 0.18777074,138.1590 0.093742706,138.1664 4.0696748e-005,138.1739 -1.0909724e-005,138.1813 2.9396056e-006,138.1888 -8.4801707e-007,138.1963 4.5229396e-007,138.2037 -9.6116628e-007,138.2112 3.3925705e-006,138.2187 -1.2609899e-005,138.2261 0.093653604,138.2336 0.31242082,138.2411 0.31257895,138.2485 0.093847141,138.2560 1.0116395e-005,138.2635 6.0075099e-006,138.2709 -3.4149409e-005,138.2784 0.093736865,138.2859 0.03128862,138.2933 2.4913588e-006,138.3008 -6.2397237e-007,138.3083 4.3664219e-009,138.3158 6.0658977e-007,138.3232 -2.4308897e-006,138.3307 9.1175434e-006,138.3382 0.031168785,138.3456 0.34356073,138.3531 0.62498122,138.3606 0.40641901,138.3680 0.093854971,138.3755 1.1666448e-005,138.3830 -9.4703173e-006,138.3905 2.6215817e-005,138.3979 -9.5398755e-005,138.4054 0.31238031,138.4129 0.34380084,138.4203 0.18760595,138.4278 4.8407186e-005,138.4353 -1.3916786e-005,138.4428 7.2572047e-006,138.4502 -1.5112113e-005,138.4577 0.031255756,138.4652 -7.9491792e-006,138.4726 0.093680717,138.4801 0.18749957,138.4876 0.093820922,138.4951 0.09370295,138.5025 0.31246847,138.5100 0.18757603,138.5175 0.031269114,138.5250 -5.8153882e-006,138.5324 4.5996926e-006,138.5399 -1.2583841e-005,138.5474 0.18740042,138.5549 0.40617874,138.5623 0.37503397,138.5698 0.31257334,138.5773 0.09381526,138.5848 0.031259846,138.5922 0.1874968,138.5997 0.18750119,138.6072 4.8276354e-007,138.6147 -1.0774698e-006,138.6221 3.8273406e-006,138.6296 0.031235313,138.6371 0.12500559,138.6446 -7.2678895e-006,138.6521 0.093680449,138.6595 0.18750075,138.6670 0.093816496,138.6745 0.031267583,138.6820 0.28120434,138.6894 0.53126568,138.6969 0.18753277,138.7044 0.031206369,138.7119 0.093764767,138.7194 3.144957e-005,138.7268 -1.1934556e-005,138.7343 1.6287644e-005,138.7418 -5.3218806e-005,138.7493 0.1562506,138.7568 5.0678158e-005,138.7642 -7.1214972e-006,138.7717 0.0936784,138.7792 0.31250143,138.7867 0.09381558,138.7942 0.093634874,138.8016 0.34366801,138.8091 0.3750256,138.8166 0.43748257,138.8241 0.50005335,138.8316 0.37511814,138.8391 0.18752423,138.8465 0.093743645,138.8540 0.18750161,138.8615 0.093749858,138.8690 5.5711024e-007,138.8765 -1.3968563e-006,138.8840 0.34370404,138.8914 0.53114456,138.8989 0.50003821,138.9064 0.28134704,138.9139 0.31250224,138.9214 0.28128758,138.9289 0.09364903,138.9364 1.9373738,138.9438 1.9063603,138.9513 0.93752784,138.9588 1.5312233,138.9663 1.406113,138.9738 2.4372654,138.9813 2.5311127,138.9888 2.7495265,138.9962 3.2496352,139.0037 3.2500207,139.0112 3.312752,139.0187 2.9375136,139.0262 5.624506,139.0337 7.967289,139.0412 16.339878,139.0487 31.371889,139.0561 48.8027,139.0636 91.392303,139.0711 308.19266,139.0786 1404.2494,139.0861 2976.8008,139.0936 3170.6018,139.1011 1884.6101,139.1086 639.07306,139.1161 245.75627,139.1236 192.13492,139.1310 144.32565,139.1385 100.9819,139.1460 59.136684,139.1535 26.320213,139.1610 12.846315,139.1685 9.6262693,139.1760 4.0014772,139.1835 1.0317653,139.1910 0.68756008,139.1985 0.43751234,139.2060 0.15613931,139.2135 0.99979466,139.2209 1.0002111,139.2284 0.12509699,139.2359 1.155898,139.2434 1.7811419,139.2509 0.90634412,139.2584 0.81257087,139.2659 0.50020641,139.2734 0.093840092,139.2809 0.093773462,139.2884 0.062361654,139.2959 0.65605313,139.3034 0.81241441,139.3109 1.9373204,139.3184 2.124893,139.3259 1.4377751,139.3334 0.53164524,139.3409 0.062516607,139.3484 0.56237555,139.3559 0.93749702,139.3634 0.21884179,139.3709 0.09377598,139.3783 0.4374958,139.3858 0.093738474,139.3933 0.21861997,139.4008 0.74974447,139.4083 1.0936754,139.4158 0.90649402,139.4233 0.37521783,139.4308 0.21869837,139.4383 0.99994838,139.4458 0.93759286,139.4533 0.093758397,139.4608 0.12502605,139.4683 3.1469273e-005,139.4758 0.124991,139.4833 0.124956,139.4908 0.3123877,139.4983 0.56241918,139.5058 0.71870953,139.5133 0.68754995,139.5208 0.96883988,139.5283 0.93760735,139.5358 5.3724598e-005,139.5433 0.031177871,139.5508 0.1874447,139.5583 0.18755171,139.5658 0.093747132,139.5733 0.65620321,139.5809 0.65628451,139.5884 0.43752435,139.5959 0.78121144,139.6034 0.62495977,139.6109 0.37501389,139.6184 0.53129315,139.6259 0.31255403,139.6334 0.093782313,139.6409 0.093714871,139.6484 0.18746348,139.6559 0.18743457,139.6634 0.40623841,139.6709 0.18761362,139.6784 0.34376159,139.6859 0.18734047,139.6934 0.56241715,139.7009 0.50010711,139.7084 0.18762015,139.7159 4.178541e-005,139.7234 -4.1627514e-005,139.7309 0.18747763,139.7385 0.187438,139.7460 0.31244007,139.7535 0.25011292,139.7610 0.093786106,139.7685 0.53118062,139.7760 0.18750399,139.7835 0.18747403,139.7910 0.31249034,139.7985 0.18759225,139.8060 3.7322872e-005,139.8135 0.12489987,139.8210 0.40612227,139.8286 0.50007933,139.8361 0.31259757,139.8436 0.31251726,139.8511 0.093785278,139.8586 0.031240823,139.8661 2.8057229e-006,139.8736 -2.0454102e-006,139.8811 5.3760896e-006,139.8886 0.31247896,139.8961 0.59372205,139.9037 0.43752906,139.9112 0.093768433,139.9187 2.8229606e-006,139.9262 -2.949332e-005,139.9337 0.18732822,139.9412 0.65600294,139.9487 0.87516391,139.9562 0.28151691,139.9638 0.18750158,139.9713 0.09371493,139.9788 0.18739903,139.9863 0.34370705,139.9938 0.31257951,140.0013 0.093860969,140.0088 -4.0271487e-005,140.0164 0.18740986,140.0239 0.4062157,140.0314 0.40632811,140.0389 0.12501518,140.0464 0.46870449,140.0539 0.78073472,140.0614 3.0302787,140.0690 8.2472944,140.0765 32.357082,140.0840 117.2802,140.0915 198.70554,140.0990 182.05212,140.1065 96.338943,140.1141 44.788372,140.1216 44.249168,140.1291 37.629143,140.1366 21.442823,140.1441 8.0344915,140.1517 1.8136518,140.1592 0.31270775,140.1667 0.093661055,140.1742 1.3745625,140.1817 2.2811105,140.1892 1.1254659,140.1968 0.18775323,140.2043 -2.8666318e-005,140.2118 7.6724991e-006,140.2193 -2.0218797e-006,140.2268 4.1453131e-007,140.2344 3.6391427e-007,140.2419 -1.8703416e-006,140.2494 7.1179052e-006,140.2569 -2.6602936e-005,140.2644 0.093747534,140.2720 0.12490069,140.2795 0.40617144,140.2870 0.34377259,140.2945 0.37499404,140.3021 0.31254828,140.3096 0.18759944,140.3171 3.3453212e-005,140.3246 0.09366031,140.3321 0.3123458,140.3397 0.59368992,140.3472 0.43769985,140.3547 0.031373631,140.3622 -2.025016e-005,140.3698 5.4240331e-006,140.3773 -1.4447094e-006,140.3848 3.544649e-007,140.3923 0.031249795,140.3999 4.5753262e-007,140.4074 -1.3972491e-006,140.4149 5.131777e-006,140.4224 0.031182338,140.4300 0.18747453,140.4375 0.093822211,140.4450 2.7758864e-005,140.4525 -3.747952e-005,140.4601 0.18737292,140.4676 0.40624994,140.4751 0.18762755,140.4826 3.579809e-005,140.4902 -2.1768981e-005,140.4977 0.031252984,140.5052 9.7750799e-006,140.5128 6.2587037e-006,140.5203 -3.4812878e-005,140.5278 0.093737595,140.5353 0.031285726,140.5429 0.062467489,140.5504 0.93734288,140.5579 1.687536,140.5655 1.0314102,140.5730 -4.3940631e-006,140.5805 0.031211929,140.5880 0.093762718,140.5956 3.5145815e-005,140.6031 -9.2354212e-006,140.6106 1.7936486e-006,140.6182 2.0615844e-006,140.6257 0.28109285,140.6332 0.87475252,140.6408 0.87508422,140.6483 0.34400162,140.6558 0.031320572,140.6634 -8.992377e-007,140.6709 0.031231191,140.6784 0.18742853,140.6859 0.31251094,140.6935 0.093781225,140.7010 0.093764447,140.7085 5.4977008e-005,140.7161 -9.022926e-005,140.7236 0.31234416,140.7311 0.49999192,140.7387 0.34389052,140.7462 0.12501578,140.7537 0.31245923,140.7613 0.18759067,140.7688 2.5186786e-005,140.7764 1.7071119e-005,140.7839 -9.3479197e-005,140.7914 0.28117201,140.7990 0.1876163,140.8065 4.7847167e-005,140.8140 -1.8549403e-005,140.8216 0.093631558,140.8291 0.43735772,140.8366 0.53134304,140.8442 0.18765523,140.8517 2.5237563e-005,140.8592 -6.7748992e-006,140.8668 1.860484e-006,140.8743 -6.6662852e-007,140.8819 8.0595953e-007,140.8894 -2.5573358e-006,140.8969 9.4239613e-006,140.9045 -3.5140682e-005,140.9120 0.093737066,140.9196 0.03128862,140.9271 2.634692e-006,140.9346 -9.9908607e-007,140.9422 0.18749975,140.9497 0.18750037,140.9572 3.2206833e-007,140.9648 -6.2032271e-008,140.9723 -7.3965772e-008,140.9799 3.5792323e-007,140.9874 -1.3578135e-006,140.9950 0.093753703,141.0025 -1.3434695e-005,141.0100 0.34365141,141.0176 0.74991447,141.0251 0.81244695,141.0327 0.81251884,141.0402 0.46893966,141.0477 0.09364108,141.0553 1.3428931,141.0628 4.0611382,141.0704 8.1867514,141.0779 11.811449,141.0855 18.248695,141.0930 19.656488,141.1005 15.126071,141.1081 11.219337,141.1156 11.498594,141.1232 18.685236,141.1307 22.344196,141.1383 17.909254,141.1458 9.9399614,141.1534 4.0006852,141.1609 2.281378,141.1684 0.9376815,141.1760 0.65632188,141.1835 0.46889853,141.1911 0.28135547,141.1986 0.093777493,141.2062 0.49998719,141.2137 1.1561214,141.2213 1.4687833,141.2288 0.09384834,141.2364 0.18742312,141.2439 0.28121614,141.2515 0.18756723,141.2590 5.7659967e-005,141.2665 -5.7425418e-006,141.2741 -3.4695939e-005,141.2816 0.093750261,141.2892 3.348236e-005,141.2967 1.0230308e-005,141.3043 -7.4410782e-005,141.3118 0.18749708,141.3194 8.5853026e-005,141.3269 -4.9798691e-005,141.3345 0.18732196,141.3420 0.56238878,141.3496 0.59388721,141.3571 0.37500095,141.3647 0.68745929,141.3722 0.53140867,141.3798 0.093831956,141.3873 0.031201512,141.3949 0.093717262,141.4024 0.093783386,141.4100 4.523126e-005,141.4175 -6.8064983e-005,141.4251 0.18743402,141.4327 0.18753868,141.4402 0.09380766,141.4478 2.3881243e-005,141.4553 -6.3769016e-006,141.4629 1.6248856e-006,141.4704 -1.2222398e-007,141.4780 -1.1361739e-006,141.4855 4.6672399e-006,141.4931 -1.7533881e-005,141.5006 0.093668796,141.5082 0.28115621,141.5157 0.343817,141.5233 0.093865894,141.5309 5.5642213e-006,141.5384 7.9077399e-006,141.5460 -3.7198024e-005,141.5535 0.09374699,141.5611 4.9103393e-005,141.5686 -4.9342976e-005,141.5762 0.093752839,141.5837 3.7825565e-005,141.5913 -8.5540105e-006,141.5989 0.031246154,141.6064 0.093671009,141.6140 0.34369293,141.6215 0.31256729,141.6291 0.09381219,141.6366 2.6877395e-005,141.6442 0.031134801,141.6518 0.34365481,141.6593 0.34376517,141.6669 0.34378546,141.6744 0.21882637,141.6820 0.093807563,141.6896 -1.1034793e-005,141.6971 0.18740733,141.7047 0.343748,141.7122 0.21880153,141.7198 0.093782678,141.7274 0.031277042,141.7349 6.0187576e-006,141.7425 -2.052928e-006,141.7500 2.1927051e-006,141.7576 0.093743049,141.7652 0.59362656,141.7727 1.1874609,141.7803 0.68763405,141.7878 0.093793161,141.7954 -1.1503485e-005,141.8030 3.0824629e-006,141.8105 -8.2565646e-007,141.8181 2.1997164e-007,141.8257 -5.4178656e-008,141.8332 -3.2719094e-009,141.8408 6.7274364e-008,141.8483 -2.6584317e-007,141.8559 0.093750075,141.8635 -2.9752723e-008,141.8710 9.674967e-007,141.8786 -3.8404874e-006,141.8862 1.4395348e-005,141.8937 -5.3744232e-005,141.9013 0.31221348,141.9089 0.87483692,141.9164 0.87506276,141.9240 0.90611857,141.9316 1.1874853,141.9391 0.81283402,141.9467 0.18772727,141.9543 2.0305024e-005,141.9618 -1.5644795e-005,141.9694 0.59364372,141.9770 0.90615511,141.9845 0.37505665,141.9921 0.18761782,141.9997 4.9409806e-005,142.0072 0.56241727,142.0148 1.3124788,142.0224 0.87506759,142.0299 0.40625122,142.0375 0.49992973,142.0451 0.90628111,142.0526 0.78085858,142.0602 1.905809,142.0678 2.1251719,142.0753 1.5315312,142.0829 1.6864524,142.0905 10.183187,142.0981 24.402203,142.1056 29.844728,142.1132 22.722368,142.1208 15.749537,142.1283 28.087484,142.1359 47.026657,142.1435 47.565674,142.1510 29.101179,142.1586 12.968309,142.1662 30.832174,142.1738 62.774158,142.1813 62.97578,142.1889 31.574631,142.1965 5.6301613,142.2041 1.937557,142.2116 1.906478,142.2192 1.8437774,142.2268 1.2501838,142.2343 0.34393191,142.2419 0.093832225,142.2495 2.6927262e-005,142.2571 0.0937059,142.2646 0.18750155,142.2722 3.9102109e-005,142.2798 -9.8675664e-006,142.2874 3.6557589e-007,142.2949 8.4064786e-006,142.3025 -3.399378e-005,142.3101 0.21866883,142.3177 0.99995792,142.3252 1.4688009,142.3328 1.1250844,142.3404 0.031268876,142.3480 -4.9489204e-006,142.3556 1.1554786e-006,142.3631 3.2735741e-007,142.3707 -2.4651495e-006,142.3783 9.5338519e-006,142.3859 -3.5672467e-005,142.3934 0.093736798,142.4010 0.031289458,142.4086 1.8495296e-006,142.4162 2.0718408e-006,142.4238 0.093739167,142.4313 0.093722671,142.4389 0.12498409,142.4465 0.21877256,142.4541 0.062528223,142.4617 1.6049515e-006,142.4692 -4.3041874e-007,142.4768 1.1662592e-007,142.4844 -3.6058712e-008,142.4920 2.7602974e-008,142.4996 -7.4355803e-008,142.5071 0.09375003,142.5147 0.031249693,142.5223 0.093750738,142.5299 -2.4123715e-006,142.5375 9.6067042e-006,142.5450 -3.6016674e-005,142.5526 0.12498678,142.5602 0.031289574,142.5678 2.7115407e-006,142.5754 -1.207393e-006,142.5830 0.12482204,142.5905 0.49998093,142.5981 0.21893348,142.6057 1.7535989e-005,142.6133 -3.2093365e-006,142.6209 -4.7001058e-006,142.6285 0.18747051,142.6360 0.34372157,142.6436 0.31254402,142.6512 0.093751773,142.6588 0.093702771,142.6664 0.093791597,142.6740 2.7562737e-005,142.6816 -4.9368446e-006,142.6891 -7.8176945e-006,142.6967 0.093640208,142.7043 0.34366226,142.7119 0.31262037,142.7195 0.031342112,142.7271 -2.4344008e-006,142.7347 -3.3656503e-005,142.7422 0.093756706,142.7498 6.7275387e-006,142.7574 0.093700849,142.7650 0.09379366,142.7726 2.0522786e-005,142.7802 0.093720324,142.7878 0.12501299,142.7954 2.7770275e-005,142.8030 -3.8851271e-005,142.8105 0.093747243,142.8181 4.9763112e-005,142.8257 -6.5768603e-005,142.8333 0.1874252,142.8409 0.18757655,142.8485 5.6774938e-005,142.8561 -1.5210885e-005,142.8637 4.0651271e-006,142.8713 -1.0486827e-006,142.8789 1.2934123e-007,142.8864 5.314227e-007,142.8940 -2.2551901e-006,142.9016 8.4898675e-006,142.9092 -3.1706229e-005,142.9168 0.093721442,142.9244 0.093748868,142.9320 0.093783103,142.9396 0.5000127,142.9472 1.1561593,142.9548 1.3437386,142.9624 0.68757671,142.9700 0.031284101,142.9776 2.6088404e-007,142.9851 -6.9287424e-008,142.9927 1.6251423e-008,143.0003 4.2867927e-009,143.0079 -3.3401914e-008,143.0155 1.2932915e-007,143.0231 -4.8394463e-007,143.0307 1.8065602e-006,143.0383 -6.7427127e-006,143.0459 2.5165844e-005,143.0535 -9.3926436e-005,143.0611 0.34356904,143.0687 0.87446642,143.0763 2.7493989,143.0839 6.0928173,143.0915 13.405241,143.0991 14.687873,143.1067 9.5944099,143.1143 5.3124671,143.1219 5.3436351,143.1295 5.3125892,143.1371 5.406661,143.1447 4.7191796,143.1523 3.5321491,143.1599 1.0310869,143.1675 3.9357798,143.1751 7.9372768,143.1827 6.1887522,143.1903 1.8449113,143.1979 0.12530287,143.2055 0.37472981,143.2131 0.84361053,143.2207 0.81262898,143.2283 0.31273091,143.2359 0.093682304,143.2435 0.4997445,143.2511 0.75005984,143.2587 0.34401062,143.2663 7.508722e-005,143.2739 -2.0124548e-005,143.2815 5.4063889e-006,143.2891 -1.4997757e-006,143.2967 5.9239414e-007,143.3043 -8.6975888e-007,143.3119 2.8867939e-006,143.3195 -1.0678064e-005,143.3271 0.093644515,143.3347 0.40610197,143.3423 0.59381711,143.3499 0.18766901,143.3575 3.2705586e-005,143.3651 -8.6382552e-006,143.3727 1.8454116e-006,143.3803 1.2572655e-006,143.3879 -6.8750519e-006,143.3955 2.6244599e-005,143.4031 -9.8109398e-005,143.4107 0.31238008,143.4183 0.31259111,143.4259 0.093845442,143.4335 1.3621353e-005,143.4411 -3.6471649e-006,143.4487 9.6647796e-007,143.4564 -2.1851987e-007,143.4640 -9.2468809e-008,143.4716 5.8844859e-007,143.4792 -2.2614693e-006,143.4868 8.4579488e-006,143.4944 -3.1572272e-005,143.5020 0.093721673,143.5096 1.1873441,143.5172 2.2187037,143.5248 1.3439437,143.5324 0.37506622,143.5400 -1.0162757e-005,143.5476 0.0936305,143.5553 0.34370887,143.5629 0.1876394,143.5705 0.093761541,143.5781 0.34370214,143.5857 0.34377959,143.5933 0.2500287,143.6009 0.093756221,143.6085 -1.4189906e-006,143.6161 3.80242e-007,143.6237 -1.0189029e-007,143.6314 2.7295801e-008,143.6390 -7.2866237e-009,143.6466 1.8490093e-009,143.6542 -1.0893873e-010,143.6618 -1.413471e-009,143.6694 5.7632108e-009,143.6770 -2.1640714e-008,143.6846 8.0804611e-008,143.6922 -3.0159629e-007,143.6999 1.1256496e-006,143.7075 -4.2012607e-006,143.7151 1.5680358e-005,143.7227 0.031143142,143.7303 0.343631,143.7379 0.3438499,143.7455 0.093855113,143.7532 1.0777301e-005,143.7608 -3.0570015e-006,143.7684 0.093750522,143.7760 0.093750052,143.7836 2.3802779e-007,143.7912 -6.5775509e-008,143.7988 2.5059954e-008,143.8065 -3.446231e-008,143.8141 1.1279508e-007,143.8217 -4.1674329e-007,143.8293 1.5542735e-006,143.8369 -5.8007072e-006,143.8445 2.1649887e-005,143.8522 -8.0803802e-005,143.8598 0.31231114,143.8674 0.50005174,143.8750 0.1876778,143.8826 2.1813274e-005,143.8902 0.093676686,143.8979 0.31242782,143.9055 0.49983352,143.9131 0.87481457,143.9207 0.93763345,143.9283 0.46898511,143.9360 0.15635376,143.9436 3.3501492e-005,143.9512 -8.9319892e-006,143.9588 2.224416e-006,143.9664 3.4921278e-008,143.9740 -2.3644047e-006,143.9817 9.4233192e-006,143.9893 -3.5331053e-005,143.9969 0.18742096,144.0045 0.34371474,144.0122 0.50002778,144.0198 0.74990362,144.0274 1.6562123,144.0350 1.7189008,144.0426 1.3125776,144.0503 0.34378979,144.0579 0.12486865,144.0655 0.65595376,144.0731 1.4992857,144.0807 4.4358792,144.0884 8.7796659,144.0960 12.904755,144.1036 27.083485,144.1112 70.047951,144.1189 98.906059,144.1265 78.451996,144.1341 30.699514,144.1417 7.2522116,144.1494 8.1560049,144.1570 8.219142,144.1646 4.8760324,144.1722 1.687413,144.1799 5.9351587,144.1875 14.841751,144.1951 16.751398,144.2027 8.2840023,144.2104 2.3756428,144.2180 1.5623065,144.2256 1.4064839,144.2332 0.81270313,144.2409 0.65631932,144.2485 0.43764791,144.2561 0.093852311,144.2638 -2.5288175e-005,144.2714 0.093710661,144.2790 0.093788728,144.2866 2.8217259e-005,144.2943 -7.6604574e-006,144.3019 2.4228614e-006,144.3095 -2.0306202e-006,144.3172 5.6998333e-006,144.3248 -2.0769952e-005,144.3324 0.093683071,144.3400 0.18749996,144.3477 0.093816951,144.3553 2.0771435e-005,144.3629 -5.5697114e-006,144.3706 1.5061503e-006,144.3782 -4.5455155e-007,144.3858 3.1197706e-007,144.3935 -7.93379e-007,144.4011 2.8617078e-006,144.4087 -1.0654104e-005,144.4164 0.3123883,144.4240 0.56246048,144.4316 0.34387234,144.4392 4.7286478e-005,144.4469 -1.2671081e-005,144.4545 3.3949771e-006,144.4621 -9.080498e-007,144.4698 2.3701305e-007,144.4774 -3.99451e-008,144.4850 -7.7253439e-008,144.4927 3.4898454e-007,144.5003 -1.3187667e-006,144.5079 4.9263849e-006,144.5156 -1.8387898e-005,144.5232 0.09367194,144.5308 0.18753736,144.5385 7.5195021e-005,144.5461 0.031170866,144.5538 0.28121582,144.5614 0.43747389,144.5690 0.56244367,144.5767 0.50003147,144.5843 0.31260297,144.5919 0.031302363,144.5996 -1.4024242e-005,144.6072 0.031253725,144.6148 -8.7364418e-007,144.6225 2.341077e-007,144.6301 -6.2733115e-008,144.6378 1.68104e-008,144.6454 -4.5046327e-009,144.6530 1.2071015e-009,144.6607 -3.234974e-010,144.6683 8.6813931e-011,144.6759 -2.3738527e-011,144.6836 8.1349814e-012,144.6912 -8.8004127e-012,144.6989 2.7067916e-011,144.7065 -9.9477239e-011,144.7141 3.7086378e-010,144.7218 -1.3840628e-009,144.7294 5.1657034e-009,144.7371 -1.9279929e-008,144.7447 7.1958425e-008,144.7523 -2.685702e-007,144.7600 1.0023838e-006,144.7676 -3.7411942e-006,144.7753 1.3963247e-005,144.7829 -5.2114992e-005,144.7905 0.18739957,144.7982 0.34366322,144.8058 0.49997604,144.8135 0.40638334,144.8211 0.093863279,144.8288 3.5781804e-006,144.8364 1.6616037e-005,144.8440 -7.0047172e-005,144.8517 0.28111479,144.8593 0.3750262,144.8670 0.218839,144.8746 0.09380684,144.8823 2.3821833e-005,144.8899 -6.3832949e-006,144.8976 1.7098979e-006,144.9052 -4.5590633e-007,144.9128 1.1362206e-007,144.9205 1.4482672e-009,144.9281 -1.1943041e-007,144.9358 0.031250015,144.9434 7.3986264e-008,144.9511 1.576791e-007,144.9587 -7.0475386e-007,144.9664 2.6615016e-006,144.9740 0.093739353,144.9817 0.49998569,144.9893 0.56251383,144.9969 0.18751134,145.0046 -4.513161e-006,145.0122 8.3414861e-006,145.0199 -2.885438e-005,145.0275 0.18731341,145.0352 0.499993,145.0428 2.4989767,145.0505 11.588141,145.0581 27.963516,145.0658 33.001072,145.0734 25.972954,145.0811 15.627662,145.0887 11.376663,145.0964 8.4676552,145.1040 20.744213,145.1117 35.872292,145.1193 35.284668,145.1270 20.755056,145.1346 5.7215033,145.1423 1.781891,145.1499 0.28144246,145.1576 2.3603754e-005,145.1652 -6.8613213e-006,145.1729 3.8402454e-006,145.1805 -8.4997755e-006,145.1882 0.18747823,145.1958 0.31244373,145.2035 0.56249624,145.2111 0.34382084,145.2188 0.093771793,145.2264 -5.5237397e-006,145.2341 1.6944275e-006,145.2418 -1.2536898e-006,145.2494 3.3204383e-006,145.2571 0.18748586,145.2647 0.3125003,145.2724 0.093764037,145.2800 -3.5119629e-006,145.2877 9.4108952e-007,145.2953 -2.5218083e-007,145.3030 6.7576309e-008,145.3106 -1.8108926e-008,145.3183 4.8552673e-009,145.3260 -1.3110374e-009,145.3336 3.8858722e-010,145.3413 -2.4324101e-010,145.3489 5.8439042e-010,145.3566 -2.0944426e-009,145.3642 7.7938482e-009,145.3719 -2.9082727e-008,145.3796 1.0854373e-007,145.3872 -4.0511659e-007,145.3949 0.093750581,145.4025 -1.9082686e-006,145.4102 7.9890069e-006,145.4178 -3.0049612e-005,145.4255 0.093717858,145.4332 0.21858312,145.4408 0.62486315,145.4485 0.53145248,145.4561 0.12515932,145.4638 0.031247098,145.4715 8.744064e-007,145.4791 -3.5933866e-007,145.4868 0.031250097,145.4944 -2.9051e-008,145.5021 0.093749776,145.5098 0.093750201,145.5174 1.3567625e-007,145.5251 -3.6360635e-008,145.5327 9.7578718e-009,145.5404 -2.668616e-009,145.5481 9.1599983e-010,145.5557 -9.9527431e-010,145.5634 3.0652409e-009,145.5710 -1.1266364e-008,145.5787 4.2002799e-008,145.5864 -1.5675428e-007,145.5940 5.850498e-007,145.6017 -2.183579e-006,145.6094 0.093610138,145.6170 0.4997741,145.6247 0.78121102,145.6323 0.59398264,145.6400 0.21875757,145.6477 0.53110129,145.6553 0.50013018,145.6630 0.18765484,145.6707 3.8527611e-005,145.6783 -1.2815997e-005,145.6860 1.2734713e-005,145.6937 -3.8124515e-005,145.7013 0.1874283,145.7090 0.31247249,145.7167 0.31254086,145.7243 0.21871206,145.7320 0.40617007,145.7397 0.31261915,145.7473 0.031347297,145.7550 -1.5221154e-005,145.7627 0.031213632,145.7703 0.093762301,145.7780 3.649744e-005,145.7857 -9.7800994e-006,145.7933 2.6207426e-006,145.8010 -7.0227452e-007,145.8087 1.8819546e-007,145.8163 -5.0464489e-008,145.8240 1.3650991e-008,145.8317 -4.1364214e-009,145.8393 2.8939871e-009,145.8470 -7.4397426e-009,145.8547 2.6866555e-008,145.8624 -1.0003258e-007,145.8700 3.7328661e-007,145.8777 -1.3931987e-006,145.8854 5.1998259e-006,145.8930 0.093624488,145.9007 0.49993178,145.9084 0.34386542,145.9160 0.093815617,145.9237 1.1047647e-005,145.9314 -3.6069312e-006,145.9391 3.3795782e-006,145.9467 -9.9117979e-006,145.9544 0.093638599,145.9621 0.34366468,145.9698 0.34380928,145.9774 0.18759394,145.9851 0.093752012,145.9928 0.18748538,146.0004 0.093806311,146.0081 -2.6093612e-006,146.0158 0.093660548,146.0235 0.31236875,146.0311 0.40637198,146.0388 0.00013482556,146.0465 -2.0525587e-005,146.0542 -5.2735482e-005,146.0618 0.43719387,146.0695 1.4056797,146.0772 3.0615215,146.0849 4.49967,146.0925 3.7818565,146.1002 3.1567295,146.1079 3.0313537,146.1156 3.4688249,146.1232 3.0933526,146.1309 4.2496634,146.1386 3.1568999,146.1463 1.3445399,146.1540 0.094044648,146.1616 -5.4736392e-005,146.1693 0.03127294,146.1770 0.093564622,146.1847 0.5623759,146.1923 0.50003606,146.2000 0.75007379,146.2077 0.50015914,146.2154 0.18753475,146.2231 4.6982568e-006,146.2307 -1.3614859e-006,146.2384 7.474315e-007,146.2461 -1.6282572e-006,146.2538 5.7659277e-006,146.2615 -2.1436754e-005,146.2691 0.093723625,146.2768 0.093770497,146.2845 0.06251505,146.2922 0.34372237,146.2999 0.56247652,146.3075 0.5000205,146.3152 0.21879368,146.3229 0.031159904,146.3306 0.31238061,146.3383 0.31262776,146.3460 9.6841926e-005,146.3536 -2.6112299e-005,146.3613 0.093757376,146.3690 -3.352824e-006,146.3767 6.279372e-006,146.3844 0.031227766,146.3921 0.3436797,146.3997 0.56249994,146.4074 0.34382045,146.4151 2.2148535e-005,146.4228 -5.9536978e-006,146.4305 1.6649229e-006,146.4382 -7.0565045e-007,146.4458 0.093604274,146.4535 0.46860158,146.4612 0.56250912,146.4689 0.50006521,146.4766 0.31261981,146.4843 0.093837842,146.4920 1.6118711e-005,146.4996 -5.7688849e-006,146.5073 6.9562439e-006,146.5150 0.031193161,146.5227 0.3123731,146.5304 0.56247395,146.5381 0.40637678,146.5458 0.03135927,146.5535 -0.00011214861,146.5611 0.31238702,146.5688 0.34377748,146.5765 0.28129941,146.5842 0.28126216,146.5919 0.31254256,146.5996 0.093815453,146.6073 -3.9153269e-006,146.6150 1.0491789e-006,146.6227 -2.8114508e-007,146.6303 7.5337539e-008,146.6380 -2.0187958e-008,146.6457 5.4097002e-009,146.6534 -1.449618e-009,146.6611 3.8844153e-010,146.6688 -1.040601e-010,146.6765 2.7775159e-011,146.6842 -7.0341762e-012,146.6919 3.5974739e-013,146.6996 5.5960158e-012,146.7073 -2.2745326e-011,146.7150 8.5390521e-011,146.7226 -3.188361e-010,146.7303 1.1900263e-009,146.7380 -4.4415396e-009,146.7457 1.657714e-008,146.7534 -6.1870786e-008,146.7611 2.3092005e-007,146.7688 -8.6186185e-007,146.7765 3.2167227e-006,146.7842 -1.2005758e-005,146.7919 0.093647748,146.7996 0.28122813,146.8073 0.18753955,146.8150 0.18751071,146.8227 0.093816541,146.8304 1.9239826e-005,146.8381 4.7622716e-006,146.8457 -3.8292659e-005,146.8534 0.093749516,146.8611 4.0072155e-005,146.8688 -1.073787e-005,146.8765 2.8769018e-006,146.8842 -7.6908475e-007,146.8919 1.9926097e-007,146.8996 -2.7910646e-008,146.9073 -8.7637204e-008,146.9150 3.7848605e-007,146.9227 -1.4263948e-006,146.9304 5.3274166e-006,146.9381 -1.9884485e-005,146.9458 0.093676314,146.9535 0.2811189,146.9612 0.65595752,146.9689 1.2185769,146.9766 1.0940511,146.9843 0.34409821,146.9920 0.03122885,146.9997 0.31242159,147.0074 0.53124231,147.0151 0.90625101,147.0228 0.62504327,147.0305 0.25001112,147.0382 0.15634003,147.0459 0.81171727,147.0536 5.7480369,147.0613 11.029941,147.0690 11.407367,147.0767 12.806177,147.0844 52.572533,147.0921 112.26417,147.0998 128.47702,147.1075 78.491966,147.1152 23.575989,147.1229 5.1582799,147.1306 2.9996758,147.1383 3.6871593,147.1460 2.9689052,147.1537 2.0630078,147.1614 1.0317264,147.1691 0.1250606,147.1769 0.21868542,147.1846 0.18760023,147.1923 0.093707137,147.2000 0.59351915,147.2077 1.0623972,147.2154 0.81267273,147.2231 0.18768953,147.2308 0.031188723,147.2385 0.34355354,147.2462 0.50010467,147.2539 0.093923621,147.2616 -6.6100338e-006,147.2693 1.8219901e-006,147.2770 -6.7752444e-007,147.2847 8.8804643e-007,147.2924 -2.874805e-006,147.3001 1.061181e-005,147.3079 -3.9574839e-005,147.3156 0.093750119,147.3233 3.8932816e-005,147.3310 -8.1167454e-006,147.3387 -6.4687911e-006,147.3464 0.031249229,147.3541 9.5308269e-006,147.3618 -2.557287e-006,147.3695 6.9774558e-007,147.3772 -2.3354333e-007,147.3849 2.3639753e-007,147.3927 -7.1207802e-007,147.4004 2.6120701e-006,147.4081 -9.736792e-006,147.4158 0.031236608,147.4235 0.031263523,147.4312 9.0289768e-006,147.4389 1.4523901e-007,147.4466 -9.6111462e-006,147.4543 0.093639091,147.4620 0.34365678,147.4698 0.31263602,147.4775 9.5518189e-005,147.4852 -2.096163e-005,147.4929 -1.1678642e-005,147.5006 0.062498115,147.5083 1.9177432e-005,147.5160 -5.1975348e-006,147.5238 0.031251378,147.5315 -3.0551507e-007,147.5392 8.1867938e-008,147.5469 -2.1937868e-008,147.5546 5.8786234e-009,147.5623 -1.5752751e-009,147.5700 4.2212114e-010,147.5777 -1.1311441e-010,147.5855 3.0310893e-011,147.5932 -8.1223136e-012,147.6009 2.176507e-012,147.6086 -5.8322e-013,147.6163 1.5624091e-013,147.6240 -4.1708285e-014,147.6318 1.0582771e-014,147.6395 -6.2010583e-016,147.6472 -8.103571e-015,147.6549 3.3036596e-014,147.6626 -1.2405037e-013,147.6703 4.6319296e-013,147.6781 -1.7288267e-012,147.6858 6.4525043e-012,147.6935 -2.4082654e-011,147.7012 8.9883545e-011,147.7089 -3.3547184e-010,147.7166 1.25208e-009,147.7244 -4.6731308e-009,147.7321 1.7441499e-008,147.7398 -6.5096813e-008,147.7475 2.4296045e-007,147.7552 -9.068001e-007,147.7630 3.3844451e-006,147.7707 0.093735971,147.7784 0.34364912,147.7861 0.74991357,147.7938 0.68750042,147.8016 0.37504819,147.8093 0.18761109,147.8170 4.9470866e-005,147.8247 -1.325532e-005,147.8324 3.5474447e-006,147.8402 -9.3365122e-007,147.8479 1.8694105e-007,147.8556 1.8596022e-007,147.8633 -9.3085487e-007,147.8711 3.5376781e-006,147.8788 -1.322066e-005,147.8865 0.031249803,147.8942 1.3961457e-005,147.9020 -6.0468942e-006,147.9097 1.0225879e-005,147.9174 0.37492779,147.9251 0.31242225,147.9328 0.31256413,147.9406 0.093820482,147.9483 1.0319788e-005,147.9560 -4.7146668e-006,147.9637 8.5387665e-006,147.9715 -2.944201e-005,147.9792 0.093710028,147.9869 0.093789965,147.9946 2.9293482e-005,148.0024 -7.7720388e-006,148.0101 1.7928937e-006,148.0178 6.0101092e-007,148.0256 -4.1973281e-006,148.0333 1.618932e-005,148.0410 -6.0563631e-005,148.0487 0.3434796,148.0565 0.99969554,148.0642 1.2814357,148.0719 0.34429488,148.0796 0.093051165,148.0874 5.4031925,148.0951 15.122266,148.1028 18.09515,148.1106 11.719936,148.1183 10.842552,148.1260 13.156075,148.1337 11.752047,148.1415 4.9710069,148.1492 1.0630349,148.1569 0.40646878,148.1647 0.09386307,148.1724 -2.8135304e-005,148.1801 0.093746811,148.1879 4.0701725e-005,148.1956 -1.0935812e-005,148.2033 3.0390736e-006,148.2110 -1.2198471e-006,148.2188 1.8402375e-006,148.2265 -6.1414239e-006,148.2342 2.2726819e-005,148.2420 -8.4770974e-005,148.2497 0.31232467,148.2574 0.49999949,148.2652 0.312677,148.2729 7.8771831e-005,148.2806 1.291037e-007,148.2884 -7.9298508e-005,148.2961 0.31232536,148.3038 0.49999139,148.3116 0.34390953,148.3193 0.031357542,148.3270 0.49994886,148.3348 1.0937397,148.3425 0.75004083,148.3502 3.7482146e-006,148.3580 -9.6871304e-007,148.3657 1.2640834e-007,148.3734 4.6317365e-007,148.3812 -1.9792399e-006,148.3889 7.4542418e-006,148.3967 -2.7839418e-005,148.4044 0.1873069,148.4121 0.65616351,148.4199 0.59386724,148.4276 0.31264806,148.4353 9.3730941e-006,148.4431 0.18737347,148.4508 0.34370121,148.4586 0.31262347,148.4663 0.00010033815,148.4740 -2.8624519e-005,148.4818 1.4154338e-005,148.4895 -2.799279e-005,148.4972 0.093714848,148.5050 0.093785495,148.5127 2.6155616e-005,148.5205 -7.008829e-006,148.5282 1.8781271e-006,148.5359 -5.032548e-007,148.5437 1.3477872e-007,148.5514 -3.5829554e-008,148.5592 8.5312672e-009,148.5669 1.7069343e-009,148.5746 -1.5360559e-008,148.5824 5.9739087e-008,148.5901 -2.2360933e-007,148.5979 8.3474873e-007,148.6056 -3.1155741e-006,148.6134 1.162825e-005,148.6211 0.031171102,148.6288 0.31244946,148.6366 0.18760352,148.6443 0.031192208,148.6521 0.49989441,148.6598 0.59382725,148.6675 0.31258938,148.6753 1.7270915e-005,148.6830 -4.6280225e-006,148.6908 1.2401463e-006,148.6985 -3.3228193e-007,148.7063 8.8906553e-008,148.7140 -2.332416e-008,148.7218 4.3845643e-009,148.7295 5.7877929e-009,148.7372 -2.7537814e-008,148.7450 1.0436987e-007,148.7527 -3.8996521e-007,148.7605 1.4555792e-006,148.7682 -5.4326797e-006,148.7760 2.0276364e-005,148.7837 0.093672901,148.7915 0.71848184,148.7992 1.2499437,148.8070 0.81274378,148.8147 0.18763666,148.8225 1.5122325e-005,148.8302 -4.5181729e-005,148.8380 0.18741228,148.8457 0.40623572,148.8534 0.50009131,148.8612 0.18755731,148.8689 0.18748461,148.8767 0.18750438,148.8844 0.09374918,148.8922 1.0380304e-006,148.8999 -2.3906618e-006,148.9077 8.5251031e-006,148.9154 0.18746616,148.9232 0.40619007,148.9309 0.37501985,148.9387 0.093784168,148.9464 0.093742296,148.9542 0.093773015,148.9619 2.2493337e-005,148.9697 -6.0541929e-006,148.9774 1.7220882e-006,148.9852 -8.3381963e-007,148.9929 1.6131837e-006,149.0007 -5.6192243e-006,149.0084 2.0864962e-005,149.0162 0.31192654,149.0240 4.5275583,149.0317 17.21368,149.0395 26.405882,149.0472 20.817245,149.0550 7.8165178,149.0627 2.1880722,149.0705 1.5619291,149.0782 2.3438497,149.0860 1.6878507,149.0937 1.7810719,149.1015 2.3434594,149.1092 3.9059031,149.1170 5.4061294,149.1248 4.7816601,149.1325 3.062701,149.1403 2.9376018,149.1480 2.625227,149.1558 2.1877897,149.1635 0.031463962,149.1713 -4.4314056e-005,149.1790 1.3103493e-005,149.1868 -8.0975551e-006,149.1946 1.928713e-005,149.2023 -6.9054928e-005,149.2101 0.18746015,149.2178 0.093829572,149.2256 1.8522564e-005,149.2333 -4.9734622e-006,149.2411 1.3701816e-006,149.2489 -5.0697355e-007,149.2566 6.5766613e-007,149.2644 -2.1237959e-006,149.2721 7.8379844e-006,149.2799 -2.9229906e-005,149.2877 0.093710005,149.2954 0.093789965,149.3032 2.9217608e-005,149.3109 -7.5892858e-006,149.3187 1.1377206e-006,149.3265 3.0390938e-006,149.3342 -1.3295034e-005,149.3420 0.031250354,149.3497 1.182332e-005,149.3575 2.1968954e-006,149.3653 -2.0613006e-005,149.3730 0.093680084,149.3808 0.18750003,149.3885 0.093819641,149.3963 2.167869e-005,149.4041 -6.008569e-006,149.4118 2.3543391e-006,149.4196 -3.4086204e-006,149.4274 1.128072e-005,149.4351 0.093707561,149.4429 0.3749029,149.4507 0.40627044,149.4584 0.18753205,149.4662 0.2812506,149.4739 0.37486547,149.4817 0.74999338,149.4895 0.34394592,149.4972 0.031278927,149.5050 -7.6772776e-006,149.5128 2.2518034e-006,149.5205 -1.3295243e-006,149.5283 3.0663468e-006,149.5361 -1.0936485e-005,149.5438 0.031241123,149.5516 0.093662962,149.5594 0.31249636,149.5671 0.09385135,149.5749 8.633403e-006,149.5827 -2.3135065e-006,149.5904 6.2011327e-007,149.5982 -1.6680761e-007,149.6060 4.7079784e-008,149.6137 -2.1502107e-008,149.6215 3.8928107e-008,149.6293 -1.3421763e-007,149.6370 4.9797228e-007,149.6448 -1.8577832e-006,149.6526 6.9335774e-006,149.6603 -2.5878089e-005,149.6681 0.09371309,149.6759 0.093789898,149.6837 1.0820294e-005,149.6914 0.093693219,149.6992 0.18750186,149.7070 0.093799226,149.7147 1.5659254e-005,149.7225 -4.5425445e-006,149.7303 2.5100749e-006,149.7380 -5.4978159e-006,149.7458 1.9482293e-005,149.7536 -7.2435701e-005,149.7614 0.31227788,149.7691 0.68737483,149.7769 0.65642554,149.7847 0.18771014,149.7924 2.3732811e-005,149.8002 -6.3595944e-006,149.8080 1.7041588e-006,149.8158 -4.5665763e-007,149.8235 1.2236896e-007,149.8313 -3.2790787e-008,149.8391 8.7868113e-009,149.8469 -2.3544828e-009,149.8546 6.3058986e-010,149.8624 -1.6773417e-010,149.8702 4.030868e-011,149.8780 6.5107524e-012,149.8857 -6.6358613e-011,149.8935 2.5894009e-010,149.9013 -9.6946018e-010,149.9091 3.6191181e-009,149.9168 -1.3507827e-008,149.9246 5.0415213e-008,149.9324 -1.8816439e-007,149.9402 7.0228458e-007,149.9479 -2.6211314e-006,149.9557 9.7828297e-006,149.9635 -3.6512385e-005,149.9713 0.09373606,149.9790 0.031291936,149.9868 -3.4913542e-006,149.9946 0.74996704,150.0024 0.90622795,150.0102 0.31252176,150.0179 0.18753934,150.0257 -2.469006e-005,150.0335 0.18735792,150.0413 0.49994078,150.0491 0.65602225,150.0568 1.3123307,150.0646 1.5311794,150.0724 2.7810493,150.0802 3.5308709,150.0880 7.9644437,150.0957 29.364866,150.1035 56.993801,150.1113 57.848621,150.1191 35.134655,150.1269 11.723186,150.1346 9.1545801,150.1424 15.092072,150.1502 16.313652,150.1580 10.002944,150.1658 3.5014753,150.1735 1.6561289,150.1813 1.9060465,150.1891 2.2503173,150.1969 1.0943203,150.2047 0.18766353,150.2125 0.093636364,150.2202 0.25004184,150.2280 9.6861528e-005,150.2358 -2.6914684e-005,150.2436 1.0791669e-005,150.2514 -1.6251293e-005,150.2592 0.031254008,150.2669 1.5643157e-007,150.2747 0.031246463,150.2825 1.3945526e-005,150.2903 -3.0216365e-006,150.2981 -1.8599982e-006,150.3059 1.0462503e-005,150.3137 -3.9992479e-005,150.3214 0.18739492,150.3292 0.34374994,150.3370 0.18760522,150.3448 3.961031e-005,150.3526 -8.8011157e-006,150.3604 -4.4086769e-006,150.3682 2.6438103e-005,150.3760 -0.00010135003,150.3837 0.3123759,150.3915 0.31259409,150.3993 0.093849547,150.4071 1.119184e-005,150.4149 7.0745346e-006,150.4227 -3.9493239e-005,150.4305 0.093749672,150.4383 4.0653096e-005,150.4461 -1.0874029e-005,150.4538 2.84058e-006,150.4616 -4.8761984e-007,150.4694 -8.9034233e-007,150.4772 4.0492832e-006,150.4850 -1.5307722e-005,150.4928 0.093700498,150.5006 0.18749997,150.5084 0.093799517,150.5162 1.5331099e-005,150.5240 -4.0605528e-006,150.5318 9.1018387e-007,150.5395 0.093749709,150.5473 2.6672637e-007,150.5551 -5.8257292e-008,150.5629 -3.371753e-008,150.5707 1.9314348e-007,150.5785 -7.3890186e-007,150.5863 2.7626304e-006,150.5941 -1.0312238e-005,150.6019 0.093680695,150.6097 0.31242859,150.6175 0.31260365,150.6253 1.5700614e-005,150.6331 0.28118765,150.6409 0.49994785,150.6486 0.53122628,150.6564 0.28138217,150.6642 0.18754379,150.6720 0.18749183,150.6798 -9.4562038e-006,150.6876 0.03124791,150.6954 1.7757337e-005,150.7032 -1.9135428e-005,150.7110 0.093700945,150.7188 0.18749972,150.7266 0.093800105,150.7344 1.5492837e-005,150.7422 -4.1514709e-006,150.7500 1.1121235e-006,150.7578 -2.9677338e-007,150.7656 7.4902935e-008,150.7734 -2.8193179e-009,150.7812 -6.3634594e-008,150.7890 2.5737461e-007,150.7968 -9.6592191e-007,150.8046 3.6065298e-006,150.8124 -1.3461005e-005,150.8202 0.031249942,150.8280 1.3644361e-005,150.8358 -4.1621161e-006,150.8436 3.0034225e-006,150.8514 -7.8518133e-006,150.8592 2.8405471e-005,150.8670 -0.00010577639,150.8748 0.37480244,150.8826 0.56252092,150.8904 0.34391221,150.8982 0.093806371,150.9060 0.18735491,150.9138 0.56237358,150.9216 0.56265306,150.9294 0.093912408,150.9372 -3.0271299e-006,150.9450 8.1116991e-007,150.9528 -2.173534e-007,150.9606 5.8195099e-008,150.9684 -1.5414084e-008,150.9762 3.457683e-009,150.9840 1.5844546e-009,150.9918 -9.7963531e-009,150.9996 3.7603289e-008,151.0074 -1.4062526e-007,151.0152 5.2492913e-007,151.0230 -1.9592094e-006,151.0308 7.3123451e-006,151.0386 0.093721755,151.0464 0.65619802,151.0542 0.90617663,151.0621 0.8125475,151.0699 1.1865283,151.0777 6.4971333,151.0855 14.622561,151.0933 17.812326,151.1011 19.030685,151.1089 23.779545,151.1167 25.250372,151.1245 19.06423,151.1323 14.157183,151.1401 11.938011,151.1479 9.4709396,151.1557 4.2206173,151.1635 2.9066982,151.1713 1.2505046,151.1792 0.50006169,151.1870 0.40636721,151.1948 0.3125906,151.2026 0.093764096,151.2104 8.0624741e-006,151.2182 -4.4938639e-005,151.2260 0.18737522,151.2338 0.3437506,151.2416 0.18762222,151.2494 5.3984459e-005,151.2573 -4.135225e-005,151.2651 0.093713693,151.2729 0.093788683,151.2807 2.9276547e-005,151.2885 -7.9012425e-006,151.2963 2.3266957e-006,151.3041 -1.4051209e-006,151.3119 3.2938497e-006,151.3197 -1.1770947e-005,151.3276 0.03125773,151.3354 -1.9182769e-005,151.3432 0.093720861,151.3510 0.062536679,151.3588 1.6717369e-005,151.3666 -4.4869712e-006,151.3744 1.2295235e-006,151.3822 -4.3086146e-007,151.3901 4.9387467e-007,151.3979 -1.5447092e-006,151.4057 5.6852973e-006,151.4135 -2.1197748e-005,151.4213 0.093721017,151.4291 0.093778968,151.4369 2.1227468e-005,151.4448 -5.689717e-006,151.4526 1.5301341e-006,151.4604 -4.304805e-007,151.4682 1.9170136e-007,151.4760 -3.3631886e-007,151.4838 1.153636e-006,151.4917 -4.2784804e-006,151.4995 0.31246194,151.5073 0.49999991,151.5151 0.34378809,151.5229 4.3335872e-006,151.5307 -1.1296802e-006,151.5386 1.8487063e-007,151.5464 3.9029607e-007,151.5542 -1.7461794e-006,151.5620 6.5948216e-006,151.5698 -2.4634581e-005,151.5777 0.093690671,151.5855 0.18745951,151.5933 0.18757017,151.6011 6.219215e-005,151.6089 -1.6282065e-005,151.6167 2.9323278e-006,151.6246 4.554101e-006,151.6324 -2.1150285e-005,151.6402 0.093680583,151.6480 0.18749999,151.6558 0.093819335,151.6637 2.1515931e-005,151.6715 -5.7671573e-006,151.6793 1.5514264e-006,151.6871 -4.3820359e-007,151.6950 0.031249965,151.7028 0.093749873,151.7106 0.093750067,151.7184 5.5949363e-007,151.7262 -1.59232e-006,151.7341 5.8101236e-006,151.7419 -2.1649468e-005,151.7497 0.093679689,151.7575 0.18750077,151.7654 0.093817011,151.7732 0.093675323,151.7810 0.62468708,151.7888 1.3749357,151.7967 0.93785262,151.8045 0.18765011,151.8123 -4.0083345e-005,151.8201 1.2346355e-005,151.8280 -9.3000845e-006,151.8358 2.4854793e-005,151.8436 -9.0124297e-005,151.8514 0.43713245,151.8593 1.0935565,151.8671 0.93783808,151.8749 0.18779127,151.8827 3.1221693e-006,151.8906 -8.3661445e-007,151.8984 2.2413329e-007,151.9062 -5.9868462e-008,151.9140 1.5326998e-008,151.9219 -1.435788e-009,151.9297 -9.5854489e-009,151.9375 3.978024e-008,151.9454 -1.495445e-007,151.9532 5.5843117e-007,151.9610 -2.0843047e-006,151.9688 7.7792547e-006,151.9767 -2.9034445e-005,151.9845 0.093710274,151.9923 0.093789682,152.0002 2.9096454e-005,152.0080 -7.8156372e-006,152.0158 2.1643725e-006,152.0236 -8.4140368e-007,152.0315 1.2011806e-006,152.0393 -3.9635197e-006,152.0471 1.4653765e-005,152.0550 0.093587026,152.0628 0.71851832,152.0706 1.2186905,152.0785 1.3751814,152.0863 0.93713176,152.0941 1.9370968,152.1020 4.465477,152.1098 19.116386,152.1176 40.337238,152.1255 48.097,152.1333 33.352917,152.1411 14.598546,152.1490 9.1878738,152.1568 7.1566415,152.1646 4.1256094,152.1725 1.8130325,152.1803 0.40650427,152.1881 6.576765e-005,152.1960 0.031232348,152.2038 4.8593506e-006,152.2116 -1.3021423e-006,152.2195 3.4892989e-007,152.2273 -9.3499104e-008,152.2351 2.5045614e-008,152.2430 -6.6777899e-009,152.2508 1.6640324e-009,152.2586 2.2090597e-011,152.2665 -1.7526141e-009,152.2743 6.9888162e-009,152.2822 -2.6204221e-008,152.2900 9.7833912e-008,152.2978 -3.6515326e-007,152.3057 1.3628603e-006,152.3135 -5.086591e-006,152.3213 0.062418416,152.3292 0.18752962,152.3370 6.3461601e-005,152.3449 0.093616381,152.3527 0.31246445,152.3605 0.18762341,152.3684 4.8519869e-005,152.3762 -1.3001482e-005,152.3841 3.4831967e-006,152.3919 -9.3052631e-007,152.3997 2.3869987e-007,152.4076 -2.4214836e-008,152.4154 -1.4186502e-007,152.4233 5.9171452e-007,152.4311 -2.2251268e-006,152.4389 8.3092891e-006,152.4468 0.12491696,152.4546 0.96876341,152.4625 0.21882957,152.4703 -2.089277e-005,152.4781 5.6678391e-006,152.4860 -1.7773566e-006,152.4938 1.4413147e-006,152.5017 -3.9880442e-006,152.5095 1.4511702e-005,152.5174 0.03114536,152.5252 0.31240004,152.5330 0.34374997,152.5409 0.37500125,152.5487 0.31254965,152.5566 0.18760303,152.5644 3.8382484e-005,152.5723 0.093645521,152.5801 0.3748129,152.5879 0.84364384,152.5958 0.84391516,152.6036 0.31269243,152.6115 0.031292524,152.6193 -1.7156945e-006,152.6272 4.5974906e-007,152.6350 -1.231973e-007,152.6429 3.3012743e-008,152.6507 -8.846305e-009,152.6586 2.3705142e-009,152.6664 -6.3522443e-010,152.6743 1.7024238e-010,152.6821 -4.5707008e-011,152.6899 1.2575522e-011,152.6978 -4.5924423e-012,152.7056 5.7938081e-012,152.7135 -1.858369e-011,152.7213 6.8544975e-011,152.7292 -2.5561145e-010,152.7370 9.539578e-010,152.7449 -3.5604313e-009,152.7527 1.328856e-008,152.7606 -4.9596768e-008,152.7684 1.8510954e-007,152.7763 -6.9088259e-007,152.7841 2.5785746e-006,152.7920 -9.6239892e-006,152.7998 0.031236596,152.8077 0.031263866,152.8155 7.266478e-006,152.8234 6.4468213e-006,152.8312 -3.3056353e-005,152.8391 0.34356877,152.8469 0.74994284,152.8548 0.56265497,152.8626 0.18759851,152.8705 1.289525e-005,152.8783 3.9700481e-006,152.8862 -2.87781e-005,152.8940 0.093709208,152.9019 0.093789816,152.9098 3.3436521e-005,152.9176 -2.1463218e-005,152.9255 0.031253073,152.9333 9.1155389e-006,152.9412 9.8621886e-006,152.9490 -4.8567988e-005,152.9569 0.18738075,152.9647 0.40616104,152.9726 0.50011373,152.9804 0.093889885,152.9883 0.093741238,152.9961 0.18750192,153.0040 0.24999902,153.0119 0.1560519,153.0197 0.59359086,153.0276 0.53143162,153.0354 0.18758589,153.0433 0.00032912751,153.0511 0.77943915,153.0590 8.5899963,153.0669 16.467209,153.0747 19.251451,153.0826 14.314539,153.0904 9.3445606,1
[truncated: 2,734,557 more chars]
