# Supplementary material for: Polypy: A Framework to Interpret Polymer Properties from Mass Spectrometry Data
Source: Polymers (Basel). 2024 Jun 22;16(13):1771. doi: 10.3390/polym16131771 (PMC11244493; doi:10.3390/polym16131771)
Supplement: Supplementary file 1 [file polymers-16-01771-s001.zip › Aryl_resins_MS_raw_data/VV_27b_15min.ascii]

0.295858,+,NANO-ESI,ms1,-,profile,44.9218-2505.2722,136512,44.9218 0,44.9261 0.18746586,44.9303 0.31249762,44.9346 0.18755618,44.9388 2.5836107e-005,44.9431 -6.9235771e-006,44.9473 1.8553654e-006,44.9516 -4.971223e-007,44.9559 1.3291979e-007,44.9601 -3.4501991e-008,44.9644 5.0730158e-009,44.9686 1.42157e-008,44.9729 -6.1943744e-008,44.9771 2.3358527e-007,44.9814 -8.7249316e-007,44.9857 3.2567457e-006,44.9899 -1.2155828e-005,44.9942 0.18745424,44.9984 0.31251597,45.0027 0.093791477,45.0069 -2.6187695e-006,45.0112 4.2655674e-007,45.0155 9.1296226e-007,45.0197 -4.0789387e-006,45.0240 1.540451e-005,45.0282 0.093661025,45.0325 0.59358358,45.0368 0.78130096,45.0410 0.78113389,45.0453 1.9060618,45.0495 1.7503079,45.0538 0.18770486,45.0581 0.093712434,45.0623 3.463959e-005,45.0666 -4.3204083e-005,45.0708 0.46862617,45.0751 0.99982101,45.0794 1.4374775,45.0836 1.0000622,45.0879 0.93750721,45.0922 1.0936704,45.0964 1.3750595,45.1007 0.7189644,45.1049 0.18754549,45.1092 0.31246495,45.1135 0.56244457,45.1177 0.56254643,45.1220 0.18755847,45.1263 0.12499431,45.1305 0.093770556,45.1348 0.093707673,45.1391 0.31247434,45.1433 0.18756694,45.1476 1.8838071e-005,45.1519 0.031234499,45.1561 0.031260863,45.1604 4.3211621e-006,45.1647 4.1511962e-006,45.1689 -2.0928936e-005,45.1732 0.09374205,45.1774 0.031273499,45.1817 1.5263652e-006,45.1860 -4.0907582e-007,45.1903 1.0977149e-007,45.1945 -2.9965292e-008,45.1988 1.0077908e-008,45.2031 -1.0344017e-008,45.2073 3.1300697e-008,45.2116 -1.1487098e-007,45.2159 4.2823066e-007,45.2201 0.093690529,45.2244 0.49993107,45.2287 0.56254667,45.2329 0.18757181,45.2372 1.242247e-005,45.2415 -4.714203e-006,45.2457 0.09373761,45.2500 0.21874337,45.2543 0.1874475,45.2586 0.31247714,45.2628 0.18757415,45.2671 2.6621918e-005,45.2714 -8.0104951e-007,45.2756 0.093637437,45.2799 0.6249519,45.2842 0.43759212,45.2885 0.37498671,45.2927 0.53125894,45.2970 0.53116465,45.3013 1.0936098,45.3055 1.1876621,45.3098 0.18756717,45.3141 0.34372529,45.3184 0.093839362,45.3226 1.2947834e-006,45.3269 -5.9931364e-007,45.3312 1.1024511e-006,45.3355 -3.8108703e-006,45.3397 0.093706198,45.3440 0.31248417,45.3483 0.18754818,45.3526 1.8033412e-005,45.3568 -3.3590095e-006,45.3611 -4.6000423e-006,45.3654 0.28118235,45.3697 0.59369421,45.3739 0.50007951,45.3782 0.12501827,45.3825 0.34369835,45.3868 0.34378895,45.3910 0.093788899,45.3953 5.4862512e-006,45.3996 -3.8446656e-006,45.4039 9.892934e-006,45.4081 -3.5730824e-005,45.4124 0.37488177,45.4167 0.93743426,45.4210 0.84383959,45.4253 0.28135902,45.4295 1.7146316e-005,45.4338 -4.947799e-006,45.4381 2.6431728e-006,45.4424 0.093652777,45.4467 0.49990043,45.4509 0.56254113,45.4552 0.34383866,45.4595 0.093808673,45.4638 9.329935e-006,45.4680 -4.3303808e-006,45.4723 0.031236989,45.4766 0.31237623,45.4809 1.0935504,45.4852 1.6874812,45.4895 1.1564933,45.4937 0.00016670609,45.4980 -0.00014935987,45.5023 1.1559203,45.5066 2.624738,45.5109 2.8752217,45.5151 1.0941252,45.5194 0.49994311,45.5237 1.1873151,45.5280 1.3438313,45.5323 0.59395617,45.5366 6.0399012e-005,45.5408 -2.7642815e-005,45.5451 0.18739483,45.5494 0.65615565,45.5537 0.65634507,45.5580 0.28129208,45.5623 0.56243169,45.5666 0.56259793,45.5708 0.093716063,45.5751 0.62476927,45.5794 1.0312533,45.5837 0.62521803,45.5880 0.031354412,45.5923 -1.9767505e-005,45.5966 6.2884696e-006,45.6008 0.031231528,45.6051 0.18743709,45.6094 0.31248066,45.6137 0.2812784,45.6180 0.34375793,45.6223 0.31250107,45.6266 0.40619069,45.6309 0.49998868,45.6351 0.34377444,45.6394 0.40620044,45.6437 0.56246132,45.6480 0.65624809,45.6523 0.78123951,45.6566 0.87498629,45.6609 0.68755877,45.6652 0.3438518,45.6695 0.093796536,45.6737 4.5519198e-005,45.6780 -0.00013675279,45.6823 1.1559896,45.6866 1.5626147,45.6909 0.56273013,45.6952 2.813424e-005,45.6995 -9.0868189e-006,45.7038 8.2107044e-006,45.7081 -2.3757722e-005,45.7124 0.34361175,45.7167 0.81246352,45.7209 0.53136605,45.7252 0.2812866,45.7295 0.21876755,45.7338 0.093760528,45.7381 0.093709044,45.7424 0.18749948,45.7467 0.093793079,45.7510 1.379474e-005,45.7553 -3.8681433e-006,45.7596 1.6764118e-006,45.7639 -2.8373834e-006,45.7682 9.6740605e-006,45.7725 0.031184768,45.7768 0.3436875,45.7811 0.3437807,45.7854 0.18758035,45.7896 -3.8194095e-005,45.7939 0.56241196,45.7982 0.50008816,45.8025 6.9086644e-005,45.8068 -6.2236875e-005,45.8111 0.34374911,45.8154 6.5848653e-005,45.8197 -8.1535632e-005,45.8240 0.49988753,45.8283 0.81241328,45.8326 1.000126,45.8369 0.09388952,45.8412 0.18740469,45.8455 0.56245339,45.8498 0.56255066,45.8541 0.18757521,45.8584 0.031229218,45.8627 0.31242961,45.8670 0.56247175,45.8713 0.4375796,45.8756 5.8679369e-005,45.8799 -1.4336865e-005,45.8842 -1.3389446e-006,45.8885 0.093679957,45.8928 0.312475,45.8971 0.18757641,45.9014 2.6037669e-005,45.9057 0.031220449,45.9100 0.21871954,45.9143 0.28128451,45.9186 0.062497001,45.9229 0.31236902,45.9272 0.84361899,45.9315 1.2500247,45.9358 0.87514889,45.9401 0.3125985,45.9444 0.18739958,45.9487 0.8436147,45.9530 0.93754584,45.9573 0.59378535,45.9616 0.56247669,45.9659 0.50009525,45.9702 0.093851961,45.9745 -1.479367e-005,45.9788 0.093711898,45.9831 0.18749991,45.9875 0.09378843,45.9918 1.370358e-005,45.9961 -7.9922193e-006,46.0004 0.093709916,46.0047 0.28123114,46.0090 0.18754604,46.0133 2.1934415e-005,46.0176 -5.8779992e-006,46.0219 1.5751988e-006,46.0262 -4.2215675e-007,46.0305 1.1325709e-007,46.0348 -3.0825774e-008,46.0391 1.003392e-008,46.0434 -9.3073833e-009,46.0477 2.719762e-008,46.0520 -9.9493647e-008,46.0564 3.7081725e-007,46.0607 -1.3839256e-006,46.0650 5.1654461e-006,46.0693 -1.9279953e-005,46.0736 0.15617646,46.0779 0.43744454,46.0822 0.53127134,46.0865 0.3438392,46.0908 4.1510033e-005,46.0951 0.09368623,46.0994 0.34374899,46.1038 0.34366167,46.1081 1.1247698,46.1124 1.6874964,46.1167 1.0940255,46.1210 0.00012951574,46.1253 -2.4247047e-005,46.1296 -3.2546472e-005,46.1339 0.34358948,46.1382 0.75000322,46.1426 0.5000124,46.1469 1.0623951,46.1512 1.1563414,46.1555 0.50015891,46.1598 3.8654631e-005,46.1641 -1.007327e-005,46.1684 1.6341221e-006,46.1727 3.5383716e-006,46.1771 0.031216074,46.1814 0.31243557,46.1857 0.50000018,46.1900 0.34374553,46.1943 0.40623337,46.1986 0.37506944,46.2029 0.093800962,46.2073 -6.8821073e-006,46.2116 0.09372659,46.2159 0.18750815,46.2202 2.258204e-005,46.2245 -6.0490725e-006,46.2288 1.6118029e-006,46.2332 -3.974794e-007,46.2375 -2.207628e-008,46.2418 4.8588754e-007,46.2461 -1.9216966e-006,46.2504 7.2016819e-006,46.2547 -2.6887952e-005,46.2591 0.3436687,46.2634 0.50004846,46.2677 6.9089576e-005,46.2720 -2.0962778e-005,46.2763 1.4755195e-005,46.2806 -3.8060003e-005,46.2850 0.40608376,46.2893 0.90621769,46.2936 0.62510842,46.2979 0.43748662,46.3022 0.59364462,46.3066 0.78130317,46.3109 0.28141096,46.3152 3.2485128e-005,46.3195 -1.7871887e-005,46.3238 0.093757138,46.3282 0.031239327,46.3325 0.093722545,46.3368 0.093775526,46.3411 2.0350933e-005,46.3454 -1.1909569e-005,46.3498 0.031247737,46.3541 0.093688861,46.3584 0.74978566,46.3627 1.6873686,46.3671 1.6875988,46.3714 1.1562647,46.3757 1.0625714,46.3800 0.71872193,46.3843 1.6873132,46.3887 1.9063206,46.3930 1.1565186,46.3973 0.00014103173,46.4016 -6.4484535e-005,46.4060 0.2811597,46.4103 0.53122556,46.4146 0.43749875,46.4189 0.68748254,46.4233 0.59381235,46.4276 0.28130206,46.4319 0.093789868,46.4362 1.8304671e-006,46.4406 0.18739392,46.4449 0.65613413,46.4492 0.81250536,46.4535 0.62503827,46.4579 0.68743664,46.4622 1.0937369,46.4665 0.87512583,46.4709 0.46862376,46.4752 1.4059681,46.4795 2.03125,46.4838 1.8439254,46.4882 1.4062487,46.4925 1.4062731,46.4968 0.78141063,46.5012 0.59374595,46.5055 0.93737376,46.5098 1.218822,46.5141 0.50021929,46.5185 0.093692288,46.5228 0.65613478,46.5271 0.62512946,46.5315 8.6895743e-005,46.5358 -1.4692857e-005,46.5401 -2.8137694e-005,46.5445 0.31242895,46.5488 0.49999356,46.5531 0.34382558,46.5574 0.031251725,46.5618 0.28111783,46.5661 0.68741745,46.5704 0.68760091,46.5748 0.18763241,46.5791 6.3356248e-007,46.5834 0.18742423,46.5878 0.59364462,46.5921 0.81250942,46.5964 0.40637746,46.6008 0.031307004,46.6051 -7.6173819e-006,46.6094 3.1125726e-006,46.6138 -4.8325819e-006,46.6181 1.6219277e-005,46.6224 -6.0050956e-005,46.6268 0.40611508,46.6311 0.68749917,46.6354 0.40638828,46.6398 4.8316117e-005,46.6441 0.31245124,46.6484 0.50000429,46.6528 0.31253153,46.6571 1.2041904e-005,46.6615 -3.2683686e-006,46.6658 1.0302908e-006,46.6701 -8.5251327e-007,46.6745 2.3799196e-006,46.6788 -8.668072e-006,46.6831 0.093745537,46.6875 0.093739755,46.6918 0.15626031,46.6962 0.2186501,46.7005 0.68737233,46.7048 0.81244129,46.7092 0.93758202,46.7135 0.34393823,46.7178 3.4531888e-005,46.7222 -9.2341097e-006,46.7265 2.4008255e-006,46.7309 -3.681628e-007,46.7352 -9.2856158e-007,46.7395 4.0829259e-006,46.7439 0.093652166,46.7482 0.56241435,46.7526 0.56254971,46.7569 0.37504724,46.7612 0.34370527,46.7656 0.50003773,46.7699 0.093848139,46.7743 0.093665257,46.7786 0.62491548,46.7830 0.74996299,46.7873 0.71873254,46.7916 0.5001238,46.7960 0.18747826,46.8003 1.1559457,46.8047 2.2186491,46.8090 1.906437,46.8133 1.062681,46.8177 0.40630633,46.8220 0.31251112,46.8264 0.34374598,46.8307 0.49998108,46.8351 0.40626088,46.8394 0.28128412,46.8438 0.093800552,46.8481 1.6724274e-005,46.8524 -1.875461e-005,46.8568 0.18743947,46.8611 0.49994901,46.8655 0.4375844,46.8698 2.5100233e-005,46.8742 0.28117573,46.8785 0.43749359,46.8829 0.43754652,46.8872 0.12504829,46.8916 2.2301292e-006,46.8959 -6.8441368e-006,46.9003 0.062477514,46.9046 0.062538065,46.9090 0.062359139,46.9133 1.1872833,46.9176 1.5313237,46.9220 0.84394675,46.9263 0.093821503,46.9307 0.093700752,46.9350 0.34359851,46.9394 0.90618616,46.9437 0.75014079,46.9481 0.34385997,46.9524 0.18741956,46.9568 0.93717498,46.9611 2.3122654,46.9655 2.406534,46.9698 0.78157377,46.9742 0.18746349,46.9785 0.3125152,46.9829 0.12503903,46.9872 0.34359902,46.9916 1.1248763,46.9959 1.3437204,47.0003 1.2189137,47.0047 0.18768117,47.0090 -5.809658e-006,47.0134 -6.9478174e-006,47.0177 0.031254653,47.0221 -1.1703617e-005,47.0264 0.18738794,47.0308 0.49996564,47.0351 0.34384403,47.0395 0.093809269,47.0438 7.3233077e-006,47.0482 4.6854043e-006,47.0525 -2.6068785e-005,47.0569 0.18744507,47.0612 0.40619293,47.0656 0.71874166,47.0700 0.59372431,47.0743 0.65620965,47.0787 0.59378779,47.0830 0.65622622,47.0874 1.1249607,47.0917 0.9064002,47.0961 0.00010408753,47.1004 -2.404897e-005,47.1048 -7.9045803e-006,47.1092 0.1874624,47.1135 0.43739486,47.1179 0.81244808,47.1222 0.65632075,47.1266 0.31261098,47.1309 0.18739751,47.1353 0.87500453,47.1397 0.093895204,47.1440 -2.9131137e-005,47.1484 3.47424e-006,47.1527 1.5239312e-005,47.1571 -6.4439351e-005,47.1615 0.53109759,47.1658 0.84378016,47.1702 0.40630445,47.1745 0.56238133,47.1789 0.93749422,47.1833 0.62516922,47.1876 0.093818292,47.1920 0.062486466,47.1963 0.031265475,47.2007 1.0562923e-005,47.2051 -2.8256965e-005,47.2094 0.18742447,47.2138 0.31252837,47.2182 0.093803123,47.2225 0.40607014,47.2269 1.1561195,47.2312 1.1249565,47.2356 1.4062366,47.2400 1.1251627,47.2443 0.50018156,47.2487 3.165106e-005,47.2531 0.28117809,47.2574 0.40628111,47.2618 0.09378887,47.2661 0.093692534,47.2705 0.31243798,47.2749 0.3438102,47.2792 0.093783163,47.2836 0.31234604,47.2880 0.87486106,47.2923 0.93766528,47.2967 0.18764748,47.3011 0.34351051,47.3054 1.2185216,47.3098 1.4687982,47.3142 1.0002373,47.3185 0.31263113,47.3229 0.46867368,47.3273 0.81246603,47.3316 0.65634298,47.3360 0.18755819,47.3404 0.093752801,47.3447 0.18745644,47.3491 0.74976677,47.3535 1.6874267,47.3578 1.0940291,47.3622 0.00010017057,47.3666 0.31239134,47.3709 0.59372634,47.3753 0.5000248,47.3797 0.25008476,47.3841 -1.2792212e-005,47.3884 0.40617126,47.3928 0.53127462,47.3972 0.28132081,47.4015 -4.2136558e-006,47.4059 0.31236872,47.4103 0.84370255,47.4146 0.68760467,47.4190 0.18758252,47.4234 1.1827521e-005,47.4278 -6.6284897e-006,47.4321 0.093705423,47.4365 0.31248564,47.4409 0.18754163,47.4453 0.03127864,47.4496 0.34352931,47.4540 1.7496953,47.4584 2.2188294,47.4627 1.3127986,47.4671 0.34377316,47.4715 0.78117633,47.4759 0.56262088,47.4802 0.093819842,47.4846 -1.2391297e-006,47.4890 5.7405705e-006,47.4934 0.09363465,47.4977 0.68727565,47.5021 1.1875424,47.5065 0.68767709,47.5109 0.28131983,47.5152 0.093757853,47.5196 0.18745318,47.5240 0.31246421,47.5284 0.31257015,47.5327 6.4017833e-005,47.5371 -1.7153923e-005,47.5415 4.5910301e-006,47.5459 -1.2083594e-006,47.5503 2.4190501e-007,47.5546 2.4090636e-007,47.5590 -1.205697e-006,47.5634 4.5823804e-006,47.5678 -1.712566e-005,47.5721 0.093726575,47.5765 0.09377344,47.5809 1.7065593e-005,47.5853 -4.2763158e-006,47.5897 0.031233646,47.5940 0.18748042,47.5984 0.18752182,47.6028 0.031247051,47.6072 0.093755513,47.6116 5.4382326e-006,47.6159 0.093725868,47.6203 0.18745275,47.6247 0.49990335,47.6291 0.7499792,47.6335 0.59383547,47.6378 0.28134134,47.6422 0.031273909,47.6466 -6.416582e-006,47.6510 1.7501396e-006,47.6554 -5.8330539e-007,47.6598 5.8294779e-007,47.6641 -1.7486196e-006,47.6685 6.4122009e-006,47.6729 -2.3902732e-005,47.6773 0.0937429,47.6817 0.031269051,47.6860 0.031255737,47.6904 -8.829953e-006,47.6948 0.12496661,47.6992 0.18749957,47.7036 0.093782105,47.7080 1.4851541e-005,47.7124 -3.9799161e-006,47.7167 1.0665419e-006,47.7211 -2.8582699e-007,47.7255 7.6652029e-008,47.7299 -2.0750614e-008,47.7343 6.3425487e-009,47.7387 0.031220004,47.7431 0.1874432,47.7474 0.62485069,47.7518 1.6559327,47.7562 2.718715,47.7606 1.7504259,47.7650 0.00022252319,47.7694 -0.00013446008,47.7738 0.50000679,47.7782 0.34367257,47.7825 1.1560827,47.7869 1.1876526,47.7913 0.50002813,47.7957 0.59370673,47.8001 0.74974799,47.8045 2.3122003,47.8089 2.6876395,47.8133 2.2813637,47.8177 1.9689858,47.8220 0.50022966,47.8264 0.031252924,47.8308 1.0949923e-005,47.8352 -1.3479898e-005,47.8396 0.093696512,47.8440 0.34363428,47.8484 0.84371078,47.8528 0.6876173,47.8572 0.18759337,47.8616 8.0551708e-006,47.8659 0.18740936,47.8703 0.65610659,47.8747 0.84379196,47.8791 0.40635473,47.8835 0.46871206,47.8879 0.59372938,47.8923 0.4999719,47.8967 0.56251264,47.9011 0.31260946,47.9055 0.062549584,47.9099 2.4733636e-006,47.9143 -2.4546957e-006,47.9187 7.3459801e-006,47.9231 -2.6932035e-005,47.9275 0.1874366,47.9319 0.37496009,47.9362 0.46878797,47.9406 0.31252337,47.9450 0.3437824,47.9494 0.031282127,47.9538 0.093682528,47.9582 0.34364524,47.9626 0.59377027,47.9670 0.28136939,47.9714 0.031281229,47.9758 2.9215316e-006,47.9802 -1.3658278e-005,47.9846 0.18737447,47.9890 0.74983108,47.9934 1.156173,47.9978 1.2500095,48.0022 1.0313761,48.0066 0.5001502,48.0110 0.1875515,48.0154 0.093785062,48.0198 -1.6590083e-006,48.0242 0.093718424,48.0286 0.093778022,48.0330 1.9327848e-005,48.0374 -5.4019115e-006,48.0418 2.2778447e-006,48.0462 -3.7092739e-006,48.0506 1.2560427e-005,48.0550 -4.6537341e-005,48.0594 0.343602,48.0638 0.74991584,48.0682 0.68761516,48.0726 0.18764947,48.0770 0.031228343,48.0814 0.31244868,48.0858 0.31254154,48.0902 0.093787834,48.0946 -7.6238925e-006,48.0990 0.09368483,48.1034 0.31247675,48.1078 0.18757091,48.1122 3.1251486e-005,48.1166 -1.8323752e-005,48.1210 0.12492946,48.1254 0.4999266,48.1298 0.56255329,48.1342 0.18758874,48.1386 1.51568e-005,48.1430 -4.039116e-006,48.1474 9.9804527e-007,48.1519 4.7402651e-008,48.1563 -1.1879063e-006,48.1607 4.7047552e-006,48.1651 -1.7632998e-005,48.1695 0.093727916,48.1739 0.093767948,48.1783 3.8178288e-005,48.1827 -8.2706734e-005,48.1871 0.56227243,48.1915 1.1874048,48.1959 1.093881,48.2003 0.50019938,48.2047 6.9258218e-005,48.2091 -1.6136313e-005,48.2135 -4.7214121e-006,48.2180 0.18747534,48.2224 0.34375036,48.2268 0.18752323,48.2312 9.7076136e-006,48.2356 -2.3610939e-006,48.2400 -2.6437814e-007,48.2444 3.4192678e-006,48.2488 -1.3414197e-005,48.2532 0.18742967,48.2576 0.4999783,48.2620 0.31257665,48.2665 3.1592739e-005,48.2709 -1.9362465e-006,48.2753 -2.3854089e-005,48.2797 0.18741731,48.2841 0.49986407,48.2885 1.0624412,48.2929 1.0313668,48.2973 0.50014591,48.3017 4.4092736e-005,48.3062 -1.1815786e-005,48.3106 3.1657412e-006,48.3150 -8.4592637e-007,48.3194 2.1762686e-007,48.3238 -2.4487212e-008,48.3282 -1.1971657e-007,48.3326 5.034139e-007,48.3370 -1.8941415e-006,48.3415 0.031224513,48.3459 0.093759358,48.3503 2.0616306e-005,48.3547 2.7337128e-006,48.3591 -3.1557112e-005,48.3635 0.18742631,48.3679 0.34371841,48.3724 0.31257272,48.3768 0.031315092,48.3812 -8.4749236e-006,48.3856 2.2333106e-006,48.3900 -4.5740185e-007,48.3944 -4.0400468e-007,48.3989 2.0737093e-006,48.4033 -7.8916864e-006,48.4077 2.9496172e-005,48.4121 -0.00011010466,48.4165 0.71846598,48.4209 1.4061618,48.4254 1.2814473,48.4298 0.68764424,48.4342 0.50004947,48.4386 0.18755232,48.4430 0.31246978,48.4474 0.49996716,48.4519 0.65616518,48.4563 1.2186924,48.4607 1.0001291,48.4651 0.1875589,48.4695 0.18746716,48.4740 0.18750273,48.4784 0.18752669,48.4828 0.031288441,48.4872 -2.1983722e-006,48.4916 5.9487905e-007,48.4961 -1.8091318e-007,48.5005 1.2872036e-007,48.5049 -3.3398567e-007,48.5093 1.2073453e-006,48.5137 -4.4958706e-006,48.5182 1.6777913e-005,48.5226 -6.2622406e-005,48.5270 0.49992087,48.5314 0.53129226,48.5359 0.18756735,48.5403 2.5307178e-005,48.5447 -1.2782858e-005,48.5491 0.031259269,48.5535 0.18738553,48.5580 0.81238455,48.5624 0.93750799,48.5668 0.8125602,48.5712 0.43755355,48.5757 0.31253698,48.5801 0.56225008,48.5845 2.1559205,48.5889 2.4376945,48.5934 1.1566005,48.5978 0.093836375,48.6022 0.093745723,48.6066 2.5428017e-005,48.6111 -2.641968e-006,48.6155 -1.4864732e-005,48.6199 0.18744726,48.6243 0.46871483,48.6288 0.50004911,48.6332 0.093803123,48.6376 -2.3122307e-006,48.6421 2.7954297e-006,48.6465 0.031241128,48.6509 0.093750037,48.6553 8.7452217e-006,48.6598 -2.3178754e-006,48.6642 5.2534409e-007,48.6686 2.167874e-007,48.6731 -1.3927105e-006,48.6775 0.49969387,48.6819 2.2183557,48.6863 2.812588,48.6908 1.5942014,48.6952 0.093883127,48.6996 0.53105402,48.7041 0.99999601,48.7085 0.6563983,48.7129 0.093815617,48.7174 0.18741882,48.7218 0.43748003,48.7262 0.46876085,48.7306 0.78112042,48.7351 1.1874918,48.7395 0.68764651,48.7439 0.28132069,48.7484 0.12498467,48.7528 0.3123956,48.7572 0.65626544,48.7617 0.28136596,48.7661 0.093723916,48.7705 0.78093326,48.7750 2.1872108,48.7794 2.281532,48.7838 0.50034744,48.7883 2.4338187e-005,48.7927 -1.617311e-005,48.7971 0.031262286,48.8016 -3.2965665e-005,48.8060 0.49983579,48.8104 1.1561521,48.8149 1.1563123,48.8193 1.031109,48.8238 1.5312095,48.8282 0.84404248,48.8326 0.093876161,48.8371 -8.9733758e-006,48.8415 2.3454297e-006,48.8459 -4.0736614e-007,48.8504 -7.1631308e-007,48.8548 3.273037e-006,48.8592 -1.237716e-005,48.8637 0.093707711,48.8681 0.18750039,48.8726 0.093790762,48.8770 1.7795142e-005,48.8814 -2.3345467e-005,48.8859 0.31233579,48.8903 1.0622439,48.8947 1.5312542,48.8992 0.90652466,48.9036 0.21884501,48.9081 0.34364977,48.9125 0.50003666,48.9169 0.18760891,48.9214 2.3511579e-005,48.9258 -1.096897e-005,48.9303 0.093711205,48.9347 0.31247821,48.9391 0.1875698,48.9436 -6.9460933e-005,48.9480 0.78106928,48.9525 1.1562535,48.9569 0.750166,48.9614 0.062561296,48.9658 0.24993829,48.9702 0.49993712,48.9747 0.75001955,48.9791 0.34385014,48.9836 2.8513534e-005,48.9880 -2.1484861e-005,48.9925 0.093731277,48.9969 0.093770176,49.0013 1.4184677e-005,49.0058 -7.1448767e-007,49.0102 -1.132962e-005,49.0147 0.093711622,49.0191 0.18749915,49.0236 0.093791738,49.0280 0.031220051,49.0325 0.18748108,49.0369 0.093796335,49.0413 1.5090432e-005,49.0458 -1.7947616e-005,49.0502 0.21865474,49.0547 0.5312351,49.0591 0.28131658,49.0636 0.12504268,49.0680 3.2663575e-006,49.0725 0.18740793,49.0769 0.49992633,49.0814 0.74990517,49.0858 0.93759286,49.0903 0.2814151,49.0947 0.093763106,49.0992 -2.1225478e-005,49.1036 0.18744805,49.1081 0.28121546,49.1125 0.31253368,49.1169 0.093818039,49.1214 7.2659514e-006,49.1258 -1.7949928e-006,49.1303 -8.6809429e-008,49.1347 0.40585834,49.1392 1.9059625,49.1436 1.5941252,49.1481 0.34405294,49.1525 -2.5797268e-005,49.1570 0.49984139,49.1614 1.2499969,49.1659 0.59388232,49.1704 0.18754807,49.1748 1.1724786e-005,49.1793 -5.9058043e-006,49.1837 1.1898453e-005,49.1882 -4.1692063e-005,49.1926 0.31245196,49.1971 0.31253082,49.2015 0.1874695,49.2060 0.34369624,49.2104 0.34380576,49.2149 0.093830861,49.2193 -3.1090698e-005,49.2238 0.31234649,49.2282 0.74995154,49.2327 0.56261641,49.2371 0.18759687,49.2416 2.2151511e-005,49.2461 -5.8078936e-006,49.2505 1.0776801e-006,49.2550 1.4979989e-006,49.2594 -7.0705983e-006,49.2639 0.1874543,49.2683 0.81242561,49.2728 1.0625143,49.2772 0.50008529,49.2817 0.03128523,49.2862 0.031219879,49.2906 0.18747397,49.2951 0.18751232,49.2995 0.031315632,49.3040 0.09350162,49.3084 1.655917,49.3129 2.4685669,49.3174 2.7502573,49.3218 0.87538266,49.3263 0.37504572,49.3307 6.3427564e-005,49.3352 -3.0575375e-005,49.3397 0.093710899,49.3441 0.18752643,49.3486 0.18735157,49.3530 1.0622426,49.3575 1.3438768,49.3620 0.53150362,49.3664 0.031308837,49.3709 -7.8386238e-006,49.3753 3.0338053e-006,49.3798 -4.2961974e-006,49.3843 1.4152238e-005,49.3887 -5.2318177e-005,49.3932 0.31238025,49.3976 0.50003302,49.4021 0.1876096,49.4066 0.031260174,49.4110 0.093745634,49.4155 2.3971921e-005,49.4199 -4.447727e-005,49.4244 0.3437162,49.4289 0.56233293,49.4333 1.0312414,49.4378 0.31271955,49.4423 2.9132761e-005,49.4467 -7.8292987e-006,49.4512 2.1814017e-006,49.4557 -8.9552594e-007,49.4601 1.4006135e-006,49.4646 -4.7073586e-006,49.4691 1.743063e-005,49.4735 0.093595885,49.4780 0.7498551,49.4824 0.75007826,49.4869 0.56251961,49.4914 0.56253165,49.4958 0.34382835,49.5003 0.31250641,49.5048 0.31252286,49.5092 0.093794197,49.5137 4.9379582e-006,49.5182 -1.32327e-006,49.5226 3.5460545e-007,49.5271 -9.5013142e-008,49.5316 2.5409895e-008,49.5360 -6.6164607e-009,49.5405 1.0531995e-009,49.5450 2.4046816e-009,49.5495 -1.0673251e-008,49.5539 4.0292594e-008,49.5584 -1.5051292e-007,49.5629 5.618179e-007,49.5673 -2.0969776e-006,49.5718 7.8269131e-006,49.5763 -2.9213739e-005,49.5807 0.18742093,49.5852 0.31253102,49.5897 0.093797393,49.5942 0.3124482,49.5986 0.56249738,49.6031 0.34379542,49.6076 0.18749896,49.6120 0.28115809,49.6165 0.49998197,49.6210 0.34380054,49.6254 0.49996811,49.6299 0.59377861,49.6344 0.40624499,49.6389 0.49996343,49.6433 0.34379855,49.6478 0.18756311,49.6523 0.0312589,49.6568 0.18744282,49.6612 0.40620986,49.6657 0.50001365,49.6702 0.40628818,49.6747 0.37497166,49.6791 0.50000155,49.6836 0.31252548,49.6881 0.31250343,49.6926 0.18754235,49.6970 0.093720496,49.7015 0.49988335,49.7060 0.81245345,49.7105 0.62513977,49.7149 9.0604124e-005,49.7194 -2.4281389e-005,49.7239 6.5119643e-006,49.7284 -1.7639343e-006,49.7328 5.4309936e-007,49.7373 -4.0831043e-007,49.7418 1.090204e-006,49.7463 -3.952905e-006,49.7507 1.4722948e-005,49.7552 -5.4944638e-005,49.7597 0.40608424,49.7642 0.90618736,49.7687 0.84387577,49.7731 0.28137836,49.7776 2.2397619e-005,49.7821 -6.009634e-006,49.7866 1.6385783e-006,49.7911 -5.4406513e-007,49.7955 5.3755798e-007,49.8000 -1.6062863e-006,49.8045 5.8881897e-006,49.8090 -2.1948763e-005,49.8135 0.1874719,49.8179 0.18752426,49.8224 0.093701638,49.8269 0.34368908,49.8314 0.31257093,49.8359 0.12503098,49.8403 0.18749835,49.8448 0.031293057,49.8493 -5.3254611e-005,49.8538 0.28118163,49.8583 0.31254736,49.8628 0.093823269,49.8672 0.093595311,49.8717 0.90595293,49.8762 1.4687518,49.8807 0.96899897,49.8852 0.28141233,49.8897 4.7943799e-005,49.8941 -7.9612459e-005,49.8986 0.78101152,49.9031 1.5624224,49.9076 1.1565113,49.9121 0.00014348708,49.9166 -3.8384176e-005,49.9210 1.0034631e-005,49.9255 -1.7502214e-006,49.9300 -3.0352155e-006,49.9345 0.093730807,49.9390 0.1874838,49.9435 0.18748543,49.9480 0.18747665,49.9524 0.18754573,49.9569 3.436688e-005,49.9614 0.093700029,49.9659 0.4373526,49.9704 0.90624577,49.9749 0.43766409,49.9794 0.093741782,49.9839 0.49986619,49.9883 1.1873114,49.9928 1.8437053,49.9973 1.562578,50.0018 1.3750037,50.0063 1.1251525,50.0108 0.37509501,50.0153 0.71871167,50.0198 0.53132373,50.0243 0.093797565,50.0287 -8.661621e-006,50.0332 0.03125773,50.0377 0.12486546,50.0422 0.78107721,50.0467 0.90633637,50.0512 0.50007325,50.0557 0.65611005,50.0602 1.0312489,50.0647 0.56271958,50.0692 8.7066815e-005,50.0737 -3.0388779e-005,50.0782 0.093723595,50.0826 0.18751316,50.0871 0.031265751,50.0916 4.6739111e-005,50.0961 -0.000183832,50.1006 1.374657,50.1051 2.0937521,50.1096 1.4690527,50.1141 0.34390214,50.1186 0.3124482,50.1231 0.3125383,50.1276 0.093791425,50.1321 1.8964984e-006,50.1366 1.4023432e-005,50.1411 -5.7996938e-005,50.1456 0.31242034,50.1501 0.40623009,50.1546 0.40630716,50.1591 0.09383893,50.1635 -1.292214e-005,50.1680 0.093709543,50.1725 0.18747379,50.1770 0.1875464,50.1815 4.1434196e-005,50.1860 -1.1123434e-005,50.1905 3.0552437e-006,50.1950 -1.0964142e-006,50.1995 1.3302197e-006,50.2040 -4.2248157e-006,50.2085 0.093718156,50.2130 0.34371805,50.2175 0.34379348,50.2220 0.093724139,50.2265 0.40619195,50.2310 0.43752369,50.2355 0.31255546,50.2400 3.6152447e-005,50.2445 -1.0586723e-005,50.2490 6.1910932e-006,50.2535 -1.4178052e-005,50.2580 0.18745255,50.2625 0.28126621,50.2670 0.18739693,50.2715 0.62495077,50.2760 0.34388384,50.2805 0.093800969,50.2850 1.2187674e-005,50.2895 -3.3088875e-006,50.2940 1.0466329e-006,50.2985 -8.773718e-007,50.3030 2.4630126e-006,50.3075 -8.9755858e-006,50.3120 0.18748158,50.3165 0.34374261,50.3210 0.3125205,50.3255 1.539822e-005,50.3300 -2.7174351e-006,50.3345 0.031226533,50.3391 0.18747343,50.3436 0.18752551,50.3481 4.776676e-005,50.3526 -9.3345298e-005,50.3571 0.78106433,50.3616 1.3124428,50.3661 1.0939087,50.3706 0.34387532,50.3751 0.18751067,50.3796 2.1729309e-005,50.3841 -1.0614307e-006,50.3886 0.28104359,50.3931 1.2498447,50.3976 1.1251754,50.4021 0.40640381,50.4066 0.093701437,50.4111 0.31250456,50.4157 0.18743436,50.4202 1.1872756,50.4247 1.6874769,50.4292 1.2501987,50.4337 0.31260991,50.4382 0.31248167,50.4427 0.18758018,50.4472 0.03121545,50.4517 0.40612707,50.4562 0.62499905,50.4607 0.74994826,50.4652 1.0937482,50.4698 0.87500501,50.4743 0.90629274,50.4788 0.28141257,50.4833 1.4110161e-005,50.4878 0.18744104,50.4923 0.37500113,50.4968 0.1875544,50.5013 2.0848902e-006,50.5058 0.18747282,50.5104 0.34375125,50.5149 0.18752222,50.5194 1.5293945e-005,50.5239 -2.2293512e-005,50.5284 0.34363398,50.5329 0.87489122,50.5374 0.87514585,50.5419 0.00012031406,50.5465 -3.1640815e-005,50.5510 6.2364961e-006,50.5555 6.6991179e-006,50.5600 -3.3037355e-005,50.5645 0.1874321,50.5690 0.25004286,50.5735 0.031305578,50.5781 -3.3400115e-006,50.5826 0.031222973,50.5871 0.18748799,50.5916 0.09378282,50.5961 4.2390889e-006,50.6006 1.1455678e-005,50.6051 0.093607292,50.6097 0.65621507,50.6142 0.68727994,50.6187 2.5932879,50.6232 3.4688106,50.6277 2.4378788,50.6322 0.96907449,50.6368 0.093789801,50.6413 0.312401,50.6458 0.43752208,50.6503 0.28132126,50.6548 0.0937941,50.6594 9.5290443e-006,50.6639 -2.4796218e-006,50.6684 3.8842501e-007,50.6729 9.2630199e-007,50.6774 -4.0941331e-006,50.6819 1.5451851e-005,50.6865 -5.7719248e-005,50.6910 0.31240246,50.6955 0.49994522,50.7000 0.75002682,50.7045 0.50013173,50.7091 4.8874248e-005,50.7136 -9.1255815e-006,50.7181 -1.2378745e-005,50.7226 0.18743502,50.7272 0.59366453,50.7317 0.96863079,50.7362 1.3124237,50.7407 1.1563799,50.7452 0.4376694,50.7498 0.093809284,50.7543 -2.2830453e-005,50.7588 0.40604159,50.7633 1.405986,50.7679 2.031235,50.7724 1.5940094,50.7769 0.5627228,50.7814 3.4585755e-005,50.7859 -9.2676955e-006,50.7905 2.4814706e-006,50.7950 -6.5722429e-007,50.7995 1.4716683e-007,50.8040 6.8638066e-008,50.8086 -4.2178249e-007,50.8131 1.6186648e-006,50.8176 -6.0535031e-006,50.8221 0.093678162,50.8267 0.31247082,50.8312 0.18758987,50.8357 -7.5810435e-006,50.8403 0.18744317,50.8448 0.18754427,50.8493 0.03128681,50.8538 -9.0857191e-007,50.8584 2.4290577e-007,50.8629 -6.2955607e-008,50.8674 0.0312199,50.8719 0.18747826,50.8765 0.31249946,50.8810 0.31251836,50.8855 0.093776882,50.8901 2.1783206e-005,50.8946 -6.6274937e-005,50.8991 0.31242055,50.9036 0.31256106,50.9082 0.093813457,50.9127 8.0797472e-006,50.9172 0.03122976,50.9218 0.28116557,50.9263 0.59376633,50.9308 0.18758579,50.9354 1.3150044e-006,50.9399 -4.2498885e-007,50.9444 3.8485055e-007,50.9489 -1.1144899e-006,50.9535 4.0735194e-006,50.9580 0.031217853,50.9625 0.31246427,50.9671 0.34376481,50.9716 0.187538,50.9761 1.0357046e-005,50.9807 0.093718357,50.9852 0.18751751,50.9897 0.031245492,50.9943 0.18741654,50.9988 0.37498179,51.0033 0.28130516,51.0079 0.18747784,51.0124 0.31249428,51.0169 0.218795,51.0215 0.31245828,51.0260 0.49999648,51.0305 0.31255567,51.0351 0.18740633,51.0396 0.49999559,51.0441 0.34370092,51.0487 1.1872252,51.0532 2.2185884,51.0578 2.3751612,51.0623 1.1566237,51.0668 9.3386865e-005,51.0714 0.093715549,51.0759 0.28110421,51.0804 1.3435035,51.0850 1.9062231,51.0895 1.5626879,51.0941 0.65644395,51.0986 0.31239343,51.1031 0.87485343,51.1077 1.0624813,51.1122 0.93765056,51.1167 0.31256169,51.1213 0.56238836,51.1258 0.78115529,51.1304 1.0625373,51.1349 0.71894467,51.1394 0.28132057,51.1440 0.18746337,51.1485 0.28126967,51.1531 0.031301819,51.1576 -8.0086975e-006,51.1621 1.0421942e-005,51.1667 -3.3681921e-005,51.1712 0.31241637,51.1758 0.53120488,51.1803 0.53126615,51.1848 0.31259307,51.1894 6.7409586e-005,51.1939 -6.1813116e-005,51.1985 0.34357691,51.2030 0.78119743,51.2076 0.5626567,51.2121 0.12510422,51.2166 6.1062697e-006,51.2212 -2.5936674e-007,51.2257 -5.0700387e-006,51.2303 2.0541831e-005,51.2348 -7.710528e-005,51.2394 0.49978271,51.2439 0.99993551,51.2485 0.84387213,51.2530 0.40642169,51.2575 0.031266537,51.2621 0.56232458,51.2666 1.1874112,51.2712 1.0938598,51.2757 0.50013697,51.2803 0.12500821,51.2848 0.18750682,51.2894 0.093782365,51.2939 7.0075466e-006,51.2985 -2.0372778e-005,51.3030 0.093738109,51.3076 0.18744348,51.3121 0.53115147,51.3166 0.65626234,51.3212 0.40633947,51.3257 0.18756819,51.3303 2.061162e-005,51.3348 0.031194992,51.3394 0.65596992,51.3439 1.9996413,51.3485 2.6250916,51.3530 1.4066857,51.3576 0.093926482,51.3621 -2.2955946e-005,51.3667 6.1493806e-006,51.3712 -1.6392108e-006,51.3758 4.0682605e-007,51.3803 1.2089697e-008,51.3849 -4.5528051e-007,51.3894 1.8092314e-006,51.3940 -6.7823457e-006,51.3985 0.031249765,51.4031 7.7043233e-006,51.4076 -5.011138e-006,51.4122 0.3435708,51.4167 1.1561635,51.4213 1.187408,51.4258 1.7500374,51.4304 0.78148353,51.4350 0.34381256,51.4395 3.3430762e-005,51.4441 -4.4970916e-006,51.4486 0.093672842,51.4532 0.53113967,51.4577 0.62505102,51.4623 0.25011382,51.4668 2.2749333e-005,51.4714 0.09369421,51.4759 0.34371412,51.4805 0.34377986,51.4850 0.18749884,51.4896 0.40622598,51.4942 0.50001884,51.4987 0.3125352,51.5033 0.093774438,51.5078 1.5630871e-005,51.5124 -3.8932714e-005,51.5169 0.34369838,51.5215 0.34380361,51.5261 2.9023797e-005,51.5306 0.093738593,51.5352 0.093732953,51.5397 0.18741882,51.5443 0.31255046,51.5488 7.3681265e-005,51.5534 -2.0097028e-005,51.5580 6.6994476e-006,51.5625 -6.6992752e-006,51.5671 0.093679152,51.5716 0.31247437,51.5762 0.18757813,51.5808 2.8974328e-005,51.5853 -7.7945324e-006,51.5899 2.2008439e-006,51.5944 -1.0080923e-006,51.5990 0.031220648,51.6036 0.15621325,51.6081 0.18752149,51.6127 0.062544279,51.6172 -1.2583572e-005,51.6218 0.18744299,51.6264 0.34375241,51.6309 0.28124192,51.6355 0.49996632,51.6400 0.56248069,51.6446 0.50002801,51.6492 0.18755762,51.6537 0.09377905,51.6583 1.825135e-005,51.6629 -4.3287869e-006,51.6674 -9.3831943e-007,51.6720 8.0834388e-006,51.6765 0.031196209,51.6811 0.4999004,51.6857 0.68752873,51.6902 0.31259924,51.6948 0.031269982,51.6994 0.093671881,51.7039 0.49987537,51.7085 0.87502682,51.7131 0.53137988,51.7176 0.093783937,51.7222 0.093755178,51.7268 6.138881e-006,51.7313 3.9652841e-006,51.7359 -2.2003125e-005,51.7405 0.093738757,51.7450 0.093721576,51.7496 0.65597969,51.7542 1.9372818,51.7587 2.0001912,51.7633 0.87529367,51.7679 7.6856551e-005,51.7724 -1.8094528e-005,51.7770 -4.4873923e-006,51.7816 0.15621033,51.7861 0.37497616,51.7907 0.37502372,51.7953 0.15629026,51.7998 2.2586512e-006,51.8044 0.093736261,51.8090 0.15622692,51.8135 0.18750824,51.8181 0.031282142,51.8227 1.280466e-006,51.8273 -3.5327953e-006,51.8318 1.2851991e-005,51.8364 -4.7880061e-005,51.8410 0.43729803,51.8455 1.0312124,51.8501 0.81256199,51.8547 0.71879619,51.8592 0.31260669,51.8638 0.18752435,51.8684 0.28125539,51.8730 0.28124908,51.8775 0.281261,51.8821 0.031270921,51.8867 -2.0637708e-007,51.8913 0.093726598,51.8958 0.18749595,51.9004 0.093789645,51.9050 -5.6573648e-005,51.9096 0.4061693,51.9141 0.43754715,51.9187 0.15631938,51.9233 7.466685e-006,51.9278 0.031245647,51.9324 0.12492304,51.9370 0.78107178,51.9416 1.0626084,51.9461 0.093920611,51.9507 -2.221963e-005,51.9553 1.2179497e-005,51.9599 -2.6498823e-005,51.9645 0.21874139,51.9690 0.093772128,51.9736 2.2580323e-005,51.9782 0.031145046,51.9828 0.74987769,51.9873 0.87504143,51.9919 0.56262052,51.9965 6.0187471e-005,52.0011 -5.4041579e-006,52.0056 -3.8581715e-005,52.0102 0.56224132,52.0148 1.7809094,52.0194 2.3438487,52.0240 1.1253998,52.0285 0.18755524,52.0331 0.49989787,52.0377 0.50009984,52.0423 0.093806885,52.0469 0.34367111,52.0514 0.50002331,52.0560 0.21871299,52.0606 0.49995667,52.0652 0.37507048,52.0698 0.31251717,52.0743 0.31248134,52.0789 0.43738344,52.0835 0.75000626,52.0881 0.34391546,52.0927 4.5429355e-005,52.0973 -1.2256861e-005,52.1018 3.5934872e-006,52.1064 -2.1159728e-006,52.1110 4.8705442e-006,52.1156 -1.7367882e-005,52.1202 0.093740657,52.1247 0.031282246,52.1293 0.1248629,52.1339 0.65621138,52.1385 0.37506768,52.1431 0.28130499,52.1477 0.18733431,52.1523 1.4685125,52.1568 1.7500743,52.1614 1.156512,52.1660 0.00011178872,52.1706 0.18741259,52.1752 0.18754478,52.1798 0.093753144,52.1843 0.3435294,52.1889 1.4685268,52.1935 1.8750093,52.1981 1.375299,52.2027 0.18769202,52.2073 0.18745893,52.2119 0.031273425,52.2165 9.479445e-006,52.2210 0.093598723,52.2256 0.59373891,52.2302 0.43739986,52.2348 1.4372175,52.2394 1.6250608,52.2440 1.0315279,52.2486 0.18769422,52.2532 8.4904714e-006,52.2578 0.031189581,52.2623 0.31242928,52.2669 0.3125706,52.2715 0.031310875,52.2761 -9.9968647e-006,52.2807 1.0515262e-005,52.2853 -3.2066604e-005,52.2899 0.18742459,52.2945 0.31251076,52.2991 0.21878223,52.3037 0.34372079,52.3082 0.43752247,52.3128 0.18755561,52.3174 1.0631091e-005,52.3220 -1.9718132e-006,52.3266 -2.745307e-006,52.3312 1.2954679e-005,52.3358 -4.9078495e-005,52.3404 0.28124088,52.3450 0.093801633,52.3496 -4.7621934e-006,52.3542 1.3157323e-006,52.3588 -5.0026591e-007,52.3634 6.8526219e-007,52.3680 -2.2409736e-006,52.3725 8.2794668e-006,52.3771 -3.088003e-005,52.3817 0.18742773,52.3863 0.31250176,52.3909 0.18756522,52.3955 5.5667981e-005,52.4001 -0.00010021321,52.4047 0.49983224,52.4093 0.75001293,52.4139 0.9061625,52.4185 1.5312105,52.4231 1.0939291,52.4277 0.50010085,52.4323 0.18750663,52.4369 0.18753643,52.4415 4.0973617e-005,52.4461 -6.7601545e-006,52.4507 -1.3939021e-005,52.4553 0.18738382,52.4599 0.87486285,52.4645 1.343796,52.4691 0.93762922,52.4737 0.31258693,52.4783 -3.7804035e-005,52.4829 0.37487474,52.4875 0.50009167,52.4921 0.093757957,52.4967 0.78105146,52.5013 1.1561809,52.5059 1.0624796,52.5105 1.2812698,52.5151 0.93769139,52.5197 0.15640444,52.5243 -4.09235e-005,52.5289 0.18743841,52.5335 0.28126943,52.5381 0.4374088,52.5427 1.0312541,52.5473 0.31264591,52.5519 2.1892265e-005,52.5565 0.093642212,52.5611 0.59365124,52.5657 0.84355348,52.5703 1.6248657,52.5749 1.2503077,52.5795 0.21897034,52.5841 0.12497498,52.5887 0.3124904,52.5933 0.31250912,52.5979 0.18751843,52.6025 1.7083352e-005,52.6071 -3.2099277e-005,52.6117 0.18743496,52.6163 0.2812697,52.6209 0.093820609,52.6255 -2.9568475e-005,52.6301 0.34369582,52.6347 0.34380236,52.6394 0.093774259,52.6440 0.18748982,52.6486 0.093766361,52.6532 -6.0409764e-007,52.6578 1.8662431e-007,52.6624 -1.4234904e-007,52.6670 3.8279319e-007,52.6716 -1.3889604e-006,52.6762 5.1735724e-006,52.6808 -1.9307288e-005,52.6854 0.37488931,52.6900 1.0624006,52.6946 1.1875035,52.6992 0.84385937,52.7039 0.28133562,52.7085 0.093773164,52.7131 -1.7082104e-005,52.7177 0.24991368,52.7223 0.4687539,52.7269 0.31257042,52.7315 0.12501371,52.7361 0.21868096,52.7407 0.43744892,52.7453 0.31258667,52.7500 0.093796901,52.7546 0.18749705,52.7592 0.093714885,52.7638 0.28118739,52.7684 0.37502196,52.7730 0.34375834,52.7776 0.28129438,52.7822 0.03128963,52.7868 -9.4392817e-006,52.7915 -1.8729129e-006,52.7961 1.6933816e-005,52.8007 -6.5869346e-005,52.8053 0.34365758,52.8099 0.43752733,52.8145 0.28133193,52.8191 0.093768977,52.8238 0.18748368,52.8284 0.18745163,52.8330 0.31250301,52.8376 0.093820192,52.8422 2.1895954e-005,52.8468 -6.3059459e-005,52.8514 0.34362173,52.8561 0.56248719,52.8607 0.37515259,52.8653 0.093646504,52.8699 0.93723494,52.8745 1.1563741,52.8791 0.43773893,52.8838 5.4485012e-005,52.8884 -1.4815736e-005,52.8930 4.7725248e-006,52.8976 -4.2732099e-006,52.9022 1.2321141e-005,52.9068 -4.5015804e-005,52.9115 0.34356725,52.9161 0.75000656,52.9207 0.34390637,52.9253 0.093795456,52.9299 1.2527161e-005,52.9345 -3.3571848e-006,52.9392 9.0031216e-007,52.9438 -2.4372378e-007,52.9484 7.4492604e-008,52.9530 -5.4225985e-008,52.9576 1.4241874e-007,52.9623 -5.1549938e-007,52.9669 1.9197726e-006,52.9715 -7.1643167e-006,52.9761 0.093742654,52.9807 0.093752429,52.9854 0.093690224,52.9900 0.37491482,52.9946 0.59368032,52.9992 0.71876216,53.0039 0.50006831,53.0085 0.34382129,53.0131 0.093818337,53.0177 6.4215878e-006,53.0223 -1.7400858e-006,53.0270 5.3811721e-007,53.0316 -4.1223763e-007,53.0362 1.1108958e-006,53.0408 -4.0317404e-006,53.0455 1.5017583e-005,53.0501 -5.6044268e-005,53.0547 0.56228662,53.0593 1.406082,53.0640 1.6874913,53.0686 1.2190044,53.0732 0.093953066,53.0778 -3.9665214e-005,53.0825 0.18746164,53.0871 0.37497237,53.0917 0.31255302,53.0963 3.6138699e-005,53.1010 0.031227769,53.1056 0.18749788,53.1102 0.18749526,53.1148 0.09373226,53.1195 0.1250056,53.1241 0.062526546,53.1287 0.093668327,53.1333 0.53109461,53.1380 0.78129202,53.1426 0.34391701,53.1472 4.5914516e-005,53.1519 -1.2304097e-005,53.1565 3.2972343e-006,53.1611 -8.8359695e-007,53.1657 2.3682016e-007,53.1704 -6.3594072e-008,53.1750 1.7532294e-008,53.1796 -6.5288757e-009,53.1843 8.5822327e-009,53.1889 -2.7802377e-008,53.1935 1.0263751e-007,53.1982 -3.8278631e-007,53.2028 1.4286522e-006,53.2074 -5.3323615e-006,53.2120 1.99028e-005,53.2167 -7.4286356e-005,53.2213 0.78100151,53.2259 1.5624205,53.2306 1.1565197,53.2352 0.00014825584,53.2398 -3.9728817e-005,53.2445 1.0644457e-005,53.2491 -2.8450004e-006,53.2537 7.3446404e-007,53.2584 -9.2555901e-008,53.2630 -3.6435978e-007,53.2676 1.5501743e-006,53.2723 0.093647487,53.2769 0.53116304,53.2815 0.53133255,53.2862 0.18758939,53.2908 2.4626945e-005,53.2954 0.093628623,53.3001 0.53115523,53.3047 0.50007194,53.3093 0.28131509,53.3140 0.28121376,53.3186 0.50001395,53.3232 0.18758874,53.3279 0.031244228,53.3325 0.093699478,53.3372 0.18750077,53.3418 0.093797415,53.3464 1.6735092e-005,53.3511 -9.0375261e-006,53.3557 0.093687631,53.3603 0.34370342,53.3650 0.31255367,53.3696 0.093805157,53.3743 2.5319262e-006,53.3789 1.655913e-005,53.3835 -6.87762e-005,53.3882 0.49974284,53.3928 1.1561612,53.3974 0.87522739,53.4021 0.28139189,53.4067 0.18750669,53.4114 0.18745786,53.4160 0.49992827,53.4206 0.56254983,53.4253 0.18757841,53.4299 1.3008296e-005,53.4346 -3.4898869e-006,53.4392 9.4994118e-007,53.4438 -3.0953257e-007,53.4485 2.8811698e-007,53.4531 -8.4299336e-007,53.4578 3.0841602e-006,53.4624 -1.1494805e-005,53.4671 0.093734294,53.4717 0.093765691,53.4763 1.1553201e-005,53.4810 -3.2686089e-006,53.4856 1.5201447e-006,53.4903 -2.8119202e-006,53.4949 9.7284274e-006,53.4996 -3.6105404e-005,53.5042 0.18743666,53.5088 0.25003129,53.5135 0.093786784,53.5181 0.093737088,53.5228 0.093771629,53.5274 1.9051784e-005,53.5321 -5.1118654e-006,53.5367 1.393765e-006,53.5414 -4.6268991e-007,53.5460 4.5689316e-007,53.5506 -1.3649804e-006,53.5553 5.0035214e-006,53.5599 -1.8650982e-005,53.5646 0.093724295,53.5692 0.093776107,53.5739 1.6628379e-005,53.5785 2.7736967e-006,53.5832 -2.772798e-005,53.5878 0.68722779,53.5925 1.968568,53.5971 1.8438497,53.6018 1.1565073,53.6064 0.00015237523,53.6111 -4.0894451e-005,53.6157 1.1187285e-005,53.6204 -3.8506746e-006,53.6250 0.031234665,53.6297 0.093752161,53.6343 2.6217205e-005,53.6390 0.18728495,53.6436 1.0934969,53.6483 1.3750316,53.6529 0.90655106,53.6576 0.00013064116,53.6622 0.31237793,53.6669 0.40630022,53.6715 0.09382008,53.6762 -2.301172e-005,53.6808 0.093729459,53.6855 0.12497104,53.6901 0.34368214,53.6948 0.6872648,53.6994 1.6560414,53.7041 1.9062507,53.7087 1.9063408,53.7134 1.6250596,53.7180 1.5312079,53.7227 1.2501574,53.7273 0.50026083,53.7320 6.6170272e-005,53.7366 -1.7723743e-005,53.7413 4.7180533e-006,53.7459 -1.1466725e-006,53.7506 -1.3188898e-007,53.7553 1.674534e-006,53.7599 -6.5669437e-006,53.7646 0.093674958,53.7692 0.31247932,53.7739 0.31242993,53.7785 0.78112203,53.7832 0.96868885,53.7878 1.0937489,53.7925 0.8751142,53.7972 0.50014699,53.8018 0.18754695,53.8065 0.18752041,53.8111 4.4924793e-005,53.8158 -2.6436734e-005,53.8204 0.093747698,53.8251 0.031266034,53.8298 1.3194567e-006,53.8344 -1.7205749e-006,53.8391 5.5633018e-006,53.8437 0.031229466,53.8484 0.18747687,53.8530 0.18751326,53.8577 0.12500119,53.8624 0.093763128,53.8670 1.486815e-005,53.8717 -3.985645e-006,53.8763 1.0729357e-006,53.8810 -3.0569947e-007,53.8857 1.4976226e-007,53.8903 -2.9334817e-007,53.8950 1.0237248e-006,53.8996 -3.8019314e-006,53.9043 1.4185423e-005,53.9090 0.031162674,53.9136 0.78105593,53.9183 1.1563197,53.9229 0.50011659,53.9276 0.40614581,53.9323 0.59374297,53.9369 0.43755096,53.9416 0.34381068,53.9463 0.093828037,53.9509 5.2680725e-006,53.9556 0.18745312,53.9603 0.53124714,53.9649 0.34376872,53.9696 0.18748744,53.9742 0.093779005,53.9789 2.2211074e-005,53.9836 -2.2107002e-005,53.9882 0.09371639,53.9929 0.12502642,53.9976 2.776003e-005,54.0022 -7.2607991e-006,54.0069 1.2803107e-006,54.0116 2.1405729e-006,54.0162 -9.8438049e-006,54.0209 0.09372399,54.0256 0.18748625,54.0302 0.18751664,54.0349 0.18744723,54.0396 0.5624361,54.0442 0.50009251,54.0489 0.093764611,54.0536 0.49986449,54.0582 0.7188068,54.0629 0.12509863,54.0676 0.1249906,54.0722 0.093767904,54.0769 0.34358567,54.0816 1.3122731,54.0862 1.6562619,54.0909 1.0939294,54.0956 0.62504596,54.1002 0.93748802,54.1049 0.50014871,54.1096 -7.4331165e-006,54.1143 0.31240708,54.1189 0.34378782,54.1236 0.18756258,54.1283 0.12502302,54.1329 0.093749262,54.1376 0.12491242,54.1423 0.37499687,54.1470 0.12509657,54.1516 5.6964741e-006,54.1563 -1.849195e-005,54.1610 0.093725078,54.1656 0.093774952,54.1703 1.8312347e-005,54.1750 -4.9272498e-006,54.1797 1.3948342e-006,54.1843 -6.51623e-007,54.1890 1.2116386e-006,54.1937 0.093711324,54.1984 0.31245682,54.2030 0.49998057,54.2077 0.6562407,54.2124 0.50006461,54.2170 0.093775354,54.2217 0.1874682,54.2264 0.18753108,54.2311 3.0789834e-005,54.2357 -3.0872165e-005,54.2404 0.31240785,54.2451 0.84366024,54.2498 1.124921,54.2545 1.2813398,54.2591 0.40642127,54.2638 0.43727347,54.2685 1.4998795,54.2732 1.0002282,54.2778 0.31262156,54.2825 2.3811286e-005,54.2872 -1.0134169e-005,54.2919 1.6724634e-005,54.2965 -5.6769393e-005,54.3012 0.4999299,54.3059 0.50005656,54.3106 0.12505531,54.3153 2.7284855e-006,54.3199 2.7745882e-006,54.3246 -1.3828623e-005,54.3293 0.093699738,54.3340 0.18751262,54.3387 0.031317178,54.3433 -7.9010038e-005,54.3480 0.43733621,54.3527 0.65631855,54.3574 0.37503538,54.3621 0.74992448,54.3667 0.75003755,54.3714 0.50002617,54.3761 0.31255907,54.3808 0.093815379,54.3855 9.9965546e-006,54.3901 -2.4213819e-006,54.3948 -3.1213327e-007,54.3995 3.670571e-006,54.4042 -1.4371666e-005,54.4089 0.093707755,54.4136 0.18749453,54.4182 0.18750061,54.4229 0.31247839,54.4276 0.31253186,54.4323 0.093794115,54.4370 5.2041109e-006,54.4417 -1.4206882e-006,54.4463 4.7813438e-007,54.4510 -4.9174952e-007,54.4557 1.4889724e-006,54.4604 -5.4646757e-006,54.4651 0.093706861,54.4698 0.31246445,54.4745 0.31253532,54.4791 0.093794428,54.4838 0.093736194,54.4885 0.28122747,54.4932 0.28127143,54.4979 0.093769282,54.5026 -1.6478676e-006,54.5073 1.6932179e-006,54.5119 -5.1253787e-006,54.5166 1.8810137e-005,54.5213 0.031148704,54.5260 0.56242687,54.5307 0.50009519,54.5354 0.18755184,54.5401 2.7297197e-005,54.5448 -6.062473e-005,54.5495 0.31238431,54.5541 0.49999979,54.5588 0.31261653,54.5635 5.7845409e-005,54.5682 -1.6685262e-005,54.5729 8.8903835e-006,54.5776 0.031208111,54.5823 0.37488484,54.5870 0.78127205,54.5917 0.34387797,54.5963 0.031196626,54.6010 0.49991295,54.6057 0.56253636,54.6104 0.31257251,54.6151 0.18743369,54.6198 0.74990654,54.6245 0.87498277,54.6292 0.96877211,54.6339 0.62508667,54.6386 0.34378037,54.6433 0.25004536,54.6480 3.0700678e-005,54.6527 6.338626e-006,54.6573 -5.6064517e-005,54.6620 0.31239295,54.6667 0.56239998,54.6714 0.84372562,54.6761 0.75003827,54.6808 0.59387124,54.6855 0.093864158,54.6902 0.093729839,54.6949 0.093773633,54.6996 -2.4905306e-005,54.7043 0.18749709,54.7090 0.093722761,54.7137 0.31242934,54.7184 0.34378028,54.7231 0.18757103,54.7278 2.8649649e-005,54.7325 0.093690112,54.7372 0.31249681,54.7419 0.093822554,54.7466 -7.2914838e-005,54.7513 0.34366778,54.7560 0.31257105,54.7607 0.09381251,54.7654 9.477968e-006,54.7701 2.1087338e-007,54.7748 -1.0323582e-005,54.7794 4.1087849e-005,54.7841 -0.0001540432,54.7888 1.0622407,54.7935 1.5624259,54.7982 1.312726,54.8029 0.1877369,54.8076 -8.7683493e-006,54.8123 -3.9279862e-006,54.8170 0.093760058,54.8217 0.093699254,54.8264 0.3437596,54.8311 0.093680345,54.8358 0.65605533,54.8406 0.93750238,54.8453 0.6564281,54.8500 0.093874097,54.8547 -5.5273026e-006,54.8594 1.3834473e-006,54.8641 -5.890064e-009,54.8688 -1.3601813e-006,54.8735 5.4471993e-006,54.8782 0.0936331,54.8829 0.56245279,54.8876 0.28142759,54.8923 -0.00015367039,54.8970 1.3122292,54.9017 1.7499707,54.9064 1.437655,54.9111 1.03109,54.9158 2.4372218,54.9205 2.3753071,54.9252 0.93786663,54.9299 0.12496233,54.9346 0.65610731,54.9393 0.68760103,54.9440 0.1875883,54.9487 0.18740712,54.9534 0.49992704,54.9581 0.46883455,54.9629 0.43747559,54.9676 0.87492311,54.9723 0.78135264,54.9770 0.18756862,54.9817 0.12502487,54.9864 2.9978959e-005,54.9911 -1.2151846e-005,54.9958 0.093687952,55.0005 0.37493679,55.0052 0.40630558,55.0099 0.12506613,55.0146 0.093717113,55.0193 0.37488356,55.0241 1.0309678,55.0288 1.7499778,55.0335 0.93780869,55.0382 0.18764254,55.0429 1.6909373e-005,55.0476 -1.7794189e-005,55.0523 0.093740433,55.0570 0.093705237,55.0617 0.34363645,55.0665 0.50006497,55.0712 0.093868718,55.0759 -4.7575832e-006,55.0806 1.2217155e-006,55.0853 -1.2877904e-007,55.0900 -7.0680579e-007,55.0947 2.9563323e-006,55.0994 0.031204116,55.1041 0.18748225,55.1089 0.093800664,55.1136 1.3467756e-005,55.1183 -3.5927967e-006,55.1230 9.0208937e-007,55.1277 -1.5178006e-008,55.1324 -8.4156409e-007,55.1371 3.3817973e-006,55.1419 -1.2686893e-005,55.1466 0.18744996,55.1513 0.43744463,55.1560 0.50003064,55.1607 0.18757226,55.1654 1.8874309e-005,55.1701 -1.8745088e-005,55.1749 0.093705177,55.1796 0.18749957,55.1843 0.093796626,55.1890 1.246388e-005,55.1937 4.5293391e-006,55.1984 0.03118716,55.2032 0.31243446,55.2079 0.46862569,55.2126 0.99983674,55.2173 1.0938629,55.2220 0.50022358,55.2267 0.12506138,55.2315 0.15622953,55.2362 0.15626949,55.2409 2.0708096e-005,55.2456 0.18732649,55.2503 1.0935247,55.2551 1.3126384,55.2598 0.40647978,55.2645 2.8667602e-005,55.2692 -3.484819e-006,55.2739 -1.4732956e-005,55.2787 0.4373042,55.2834 1.2811286,55.2881 1.0627016,55.2928 0.28127709,55.2975 0.59365082,55.3023 0.5000847,55.3070 0.18759772,55.3117 1.7402961e-005,55.3164 0.093669377,55.3211 0.3436861,55.3259 0.3438209,55.3306 0.093795478,55.3353 0.18742605,55.3400 0.40622842,55.3448 0.28134733,55.3495 0.093723163,55.3542 0.40621087,55.3589 0.218831,55.3636 1.7762803e-005,55.3684 -1.5109867e-005,55.3731 0.3435939,55.3778 1.0935854,55.3825 1.1564238,55.3873 0.34382477,55.3920 0.68733019,55.3967 1.3123666,55.4014 1.5625693,55.4062 0.750256,55.4109 7.7619756e-005,55.4156 -2.9695426e-005,55.4203 0.031255398,55.4251 8.0739046e-006,55.4298 -1.906338e-006,55.4345 -4.4946054e-007,55.4393 3.7047791e-006,55.4440 -1.437114e-005,55.4487 0.093702599,55.4534 0.18750498,55.4582 0.09377747,55.4629 0.187483,55.4676 0.31244278,55.4723 0.34383425,55.4771 0.18722622,55.4818 2.1246116,55.4865 2.5001512,55.4913 1.5627729,55.4960 0.68760192,55.5007 0.49999797,55.5055 0.34383386,55.5102 0.093813218,55.5149 8.9816085e-006,55.5196 -2.043045e-006,55.5244 -8.1046875e-007,55.5291 5.2857013e-006,55.5338 -2.0334417e-005,55.5386 0.093722105,55.5433 0.093777865,55.5480 2.0390789e-005,55.5528 -5.393546e-006,55.5575 1.1813505e-006,55.5622 6.6878948e-007,55.5670 -3.8570452e-006,55.5717 1.4760893e-005,55.5764 -5.5191995e-005,55.5812 0.31237826,55.5859 0.59370279,55.5906 0.50011206,55.5954 0.12509409,55.6001 0.093753301,55.6048 0.093702234,55.6096 0.31242287,55.6143 0.34380883,55.6190 0.093797974,55.6238 0.093732886,55.6285 0.18741222,55.6332 0.5935896,55.6380 1.0936651,55.6427 1.1875827,55.6474 0.71893489,55.6522 0.18759292,55.6569 0.031258803,55.6616 1.3975313e-006,55.6664 0.031223135,55.6711 0.093758866,55.6759 2.3710472e-005,55.6806 -6.4739384e-006,55.6853 2.1829919e-006,55.6901 -2.2575812e-006,55.6948 6.8478289e-006,55.6995 -2.5136171e-005,55.7043 0.18746968,55.7090 0.18752237,55.7138 0.093750626,55.7185 0.093751982,55.7232 0.031273227,55.7280 2.367186e-006,55.7327 -2.6894099e-007,55.7375 -1.2918105e-006,55.7422 5.4367902e-006,55.7469 -2.0457388e-005,55.7517 0.18744679,55.7564 0.31251723,55.7612 0.093799606,55.7659 0.093715489,55.7706 0.31245309,55.7754 0.31255734,55.7801 1.6980419e-005,55.7849 0.1874247,55.7896 0.31254122,55.7943 0.12494745,55.7991 0.59359783,55.8038 0.75005239,55.8086 0.56259203,55.8133 0.50002187,55.8181 0.53117537,55.8228 0.75001681,55.8275 0.34386677,55.8323 0.093769699,55.8370 4.1750827e-006,55.8418 -1.3724934e-006,55.8465 1.3145883e-006,55.8513 -3.8861263e-006,55.8560 1.4231291e-005,55.8608 -5.3044259e-005,55.8655 0.49986428,55.8703 0.87499058,55.8750 0.56263828,55.8797 6.1831757e-005,55.8845 -1.6568671e-005,55.8892 4.4368621e-006,55.8940 -1.1771358e-006,55.8987 2.7123787e-007,55.9035 9.2318892e-008,55.9082 -6.4061038e-007,55.9130 2.470375e-006,55.9177 -9.2418022e-006,55.9225 0.09368711,55.9272 0.31244639,55.9320 0.34379029,55.9367 0.28123516,55.9415 0.46869457,55.9462 0.53123093,55.9510 0.50005019,55.9557 0.18759537,55.9604 0.031273797,55.9652 9.4243933e-006,55.9699 0.031223558,55.9747 0.18749467,55.9794 0.093762621,55.9842 0.34343532,55.9889 1.937076,55.9937 2.8125381,55.9984 2.0004067,56.0032 0.75013781,56.0080 0.71877283,56.0127 0.18762973,56.0175 0.031271279,56.0222 -3.4196826e-005,56.0270 0.34369123,56.0317 0.31244004,56.0365 0.49997023,56.0412 0.50004214,56.0460 0.40632361,56.0507 0.093809433,56.0555 4.7946651e-006,56.0602 -8.5616639e-006,56.0650 0.093692236,56.0697 0.31245464,56.0745 0.31254143,56.0792 0.093827501,56.0840 -6.629312e-005,56.0888 0.40612617,56.0935 0.6561383,56.0983 1.1561073,56.1030 1.3126471,56.1078 0.53144354,56.1125 0.49989617,56.1173 1.031155,56.1220 1.0000921,56.1268 0.40641844,56.1316 1.723917e-005,56.1363 0.093758315,56.1411 0.031164303,56.1458 0.74976641,56.1506 1.2187318,56.1553 0.90641683,56.1601 0.34387702,56.1649 0.093787484,56.1696 0.09368363,56.1744 0.53108543,56.1791 0.81251389,56.1839 0.6250217,56.1886 0.90625238,56.1934 0.96864557,56.1982 1.6246021,56.2029 2.4686348,56.2077 1.9691412,56.2124 0.62537205,56.2172 0.12502292,56.2220 0.31245857,56.2267 0.25003633,56.2315 0.031328864,56.2362 0.12469466,56.2410 2.0619366,56.2458 3.1874864,56.2505 2.3129442,56.2553 0.96898758,56.2600 0.53133518,56.2648 0.093841769,56.2696 -1.6776767e-005,56.2743 1.0494975e-005,56.2791 0.031188764,56.2839 0.28118122,56.2886 0.28131893,56.2934 0.031310238,56.2982 -6.4735991e-006,56.3029 1.7136462e-006,56.3077 -3.8033875e-007,56.3124 -1.9249347e-007,56.3172 1.150474e-006,56.3220 0.093710437,56.3267 0.21867442,56.3315 0.34375462,56.3363 0.18758376,56.3410 3.2769476e-005,56.3458 -8.776331e-006,56.3506 2.3326336e-006,56.3553 -5.5333282e-007,56.3601 -1.1956222e-007,56.3649 1.0317493e-006,56.3696 -4.0078467e-006,56.3744 1.5001116e-005,56.3792 -5.6002107e-005,56.3839 0.31237891,56.3887 0.50001013,56.3935 0.31258014,56.3982 0.25001562,56.4030 0.2500039,56.4078 0.21868472,56.4125 0.68735385,56.4173 1.124981,56.4221 0.87520093,56.4268 0.031327277,56.4316 0.37483212,56.4364 0.93748647,56.4411 0.56260169,56.4459 0.31252176,56.4507 0.31248081,56.4555 0.43744737,56.4602 0.62494361,56.4650 0.59378976,56.4698 0.31258485,56.4745 0.25000769,56.4793 0.49992055,56.4841 0.7499454,56.4889 0.71875161,56.4936 0.87498128,56.4984 0.87504041,56.5032 0.50013018,56.5079 4.7920421e-005,56.5127 1.4038545e-005,56.5175 -0.00010409065,56.5223 0.78111064,56.5270 0.78136957,56.5318 0.18749656,56.5366 0.4999035,56.5414 0.59377742,56.5461 0.50008041,56.5509 0.18757904,56.5557 0.031256594,56.5605 3.4756013e-005,56.5652 -0.00010947644,56.5700 0.74986112,56.5748 0.87505549,56.5796 0.50012344,56.5843 6.019216e-005,56.5891 -2.8103885e-005,56.5939 0.09373749,56.5987 0.093763381,56.6034 2.3706929e-005,56.6082 -4.3448701e-005,56.6130 0.18744908,56.6178 0.18754596,56.6225 0.031282928,56.6273 2.3524779e-005,56.6321 0.09357056,56.6369 1.1246781,56.6416 1.6875697,56.6464 0.9065491,56.6512 0.1876162,56.6560 -3.7160376e-006,56.6608 9.957289e-007,56.6655 -2.6651077e-007,56.6703 7.0216323e-008,56.6751 -1.4327857e-008,56.6799 -1.291367e-008,56.6847 6.5991003e-008,56.6894 -2.5107551e-007,56.6942 9.3840288e-007,56.6990 -3.5028788e-006,56.7038 1.3074393e-005,56.7086 -4.8799473e-005,56.7133 0.31240064,56.7181 0.49999875,56.7229 0.31260434,56.7277 3.1577852e-005,56.7325 0.18735836,56.7373 0.65614295,56.7420 0.65637273,56.7468 0.21879698,56.7516 0.40613225,56.7564 0.50008816,56.7612 0.093866453,56.7659 -6.9952875e-006,56.7707 7.0062929e-006,56.7755 -2.1031368e-005,56.7803 0.093731686,56.7851 0.093748793,56.7899 0.093773164,56.7947 0.031221651,56.7994 0.28119195,56.8042 0.34378374,56.8090 0.15630192,56.8138 1.7852395e-005,56.8186 -8.1882881e-006,56.8234 1.4900445e-005,56.8281 -5.1418039e-005,56.8329 0.34373939,56.8377 0.093745537,56.8425 0.34363031,56.8473 0.56251627,56.8521 0.31258708,56.8569 0.2812084,56.8617 0.40627322,56.8664 0.093835607,56.8712 7.7299192e-006,56.8760 0.03120251,56.8808 0.18747531,56.8856 0.18747468,56.8904 0.34371084,56.8952 0.3437674,56.9000 0.28132635,56.9047 4.9472568e-005,56.9095 -8.7176722e-006,56.9143 -1.4608626e-005,56.9191 0.34361559,56.9239 0.74994195,56.9287 0.50012392,56.9335 0.093822628,56.9383 2.9737328e-005,56.9431 -9.1558453e-005,56.9479 0.49999955,56.9526 9.2867522e-005,56.9574 -3.3899963e-005,56.9622 0.09368398,56.9670 0.31244594,56.9718 0.4374378,56.9766 0.68754214,56.9814 0.34385824,56.9862 0.18750699,56.9910 0.093752295,56.9958 0.093764849,57.0006 0.062486287,57.0054 0.18747798,57.0102 0.12502432,57.0150 0.062522113,57.0197 1.6778056e-005,57.0245 0.031220667,57.0293 0.21873382,57.0341 0.21873218,57.0389 0.28126076,57.0437 0.31234601,57.0485 1.4060206,57.0533 1.6875607,57.0581 1.1876633,57.0629 0.68754613,57.0677 0.65629286,57.0725 0.31252441,57.0773 0.53106916,57.0821 0.96867496,57.0869 0.81261003,57.0917 0.68744135,57.0965 1.1872804,57.1013 1.5313507,57.1061 0.68782812,57.1109 0.18743634,57.1157 0.74983972,57.1205 0.7501204,57.1253 0.31263089,57.1301 0.18744543,57.1349 0.4998813,57.1397 0.74995196,57.1445 0.75011283,57.1493 0.59372342,57.1541 1.0936698,57.1589 0.81268483,57.1637 0.093847714,57.1685 -1.021091e-005,57.1733 3.6910226e-006,57.1781 -4.5525881e-006,57.1829 1.4520463e-005,57.1877 -5.3534404e-005,57.1925 0.31236079,57.1973 0.53128785,57.2021 0.18761896,57.2069 0.093748301,57.2117 0.31238341,57.2165 0.81243169,57.2213 0.90619308,57.2261 1.1873933,57.2309 1.1249943,57.2357 0.84397817,57.2405 0.09388575,57.2453 0.28119743,57.2501 0.18755424,57.2549 1.8655612e-005,57.2597 -3.0538322e-006,57.2645 0.093708113,57.2693 0.31246841,57.2741 0.31250146,57.2789 0.34374297,57.2837 0.31252655,57.2885 0.18753277,57.2933 0.093716972,57.2981 0.34367919,57.3029 0.687388,57.3077 1.1560978,57.3126 1.2188642,57.3174 0.40645993,57.3222 0.09380582,57.3270 0.093668737,57.3318 0.49991596,57.3366 0.5312323,57.3414 0.56256324,57.3462 0.18759048,57.3510 0.093777776,57.3558 0.09369991,57.3606 0.56239414,57.3654 0.65630019,57.3702 0.28134078,57.3751 0.093699373,57.3799 0.31246647,57.3847 0.18758406,57.3895 3.0383182e-005,57.3943 -9.1520187e-006,57.3991 6.2223726e-006,57.4039 0.031210661,57.4087 0.34365833,57.4135 0.5000788,57.4183 0.21861424,57.4232 1.5621234,57.4280 2.406213,57.4328 1.8440747,57.4376 0.56268167,57.4424 0.56245023,57.4472 0.59365088,57.4520 0.9686535,57.4568 0.81266165,57.4616 0.18767509,57.4665 -3.159287e-005,57.4713 0.87454551,57.4761 2.7184305,57.4809 2.3130085,57.4857 0.18784973,57.4905 -7.0592439e-005,57.4953 0.093720458,57.5002 0.31246933,57.5050 0.21880536,57.5098 2.8755794e-005,57.5146 -8.1546978e-006,57.5194 0.031253856,57.5242 0.093727939,57.5290 0.31247994,57.5339 0.28126746,57.5387 0.28112844,57.5435 0.68740124,57.5483 0.65627813,57.5531 0.62502146,57.5579 0.46883285,57.5628 0.2812261,57.5676 0.68723238,57.5724 1.4374461,57.5772 0.9377867,57.5820 0.1876623,57.5868 9.2505006e-006,57.5917 -2.5286386e-006,57.5965 8.631842e-007,57.6013 -9.2392997e-007,57.6061 2.8327406e-006,57.6109 -1.0408026e-005,57.6158 3.8803122e-005,57.6206 0.12473062,57.6254 1.437284,57.6302 1.094052,57.6350 0.093910187,57.6399 0.03123047,57.6447 2.1134683e-005,57.6495 -3.2028405e-005,57.6543 0.12499054,57.6591 0.093754418,57.6640 0.093759343,57.6688 2.352408e-005,57.6736 -4.4624758e-006,57.6784 -5.6772278e-006,57.6832 0.031244611,57.6881 0.031245142,57.6929 0.187342,57.6977 0.65621501,57.7025 0.37511307,57.7074 0.31249192,57.7122 0.34374392,57.7170 0.43743432,57.7218 0.71872532,57.7266 0.46889272,57.7315 7.2984891e-005,57.7363 -1.955906e-005,57.7411 5.2442683e-006,57.7459 -1.4161201e-006,57.7508 4.1970696e-007,57.7556 -2.6258724e-007,57.7604 6.3066409e-007,57.7652 -2.2602769e-006,57.7701 8.411258e-006,57.7749 -3.1387804e-005,57.7797 0.18741408,57.7845 0.34374997,57.7894 0.18758592,57.7942 3.1525553e-005,57.7990 -8.7663584e-006,57.8038 3.5369633e-006,57.8087 -5.3811405e-006,57.8135 1.7989107e-005,57.8183 -6.6581684e-005,57.8232 0.31240767,57.8280 0.34380844,57.8328 0.093843192,57.8376 -5.3763444e-005,57.8425 0.31237322,57.8473 0.50000054,57.8521 0.31262451,57.8570 6.1584702e-005,57.8618 -1.5759231e-005,57.8666 1.4459592e-006,57.8714 9.9780837e-006,57.8763 -4.136276e-005,57.8811 0.37474346,57.8859 1.1248586,57.8908 0.93773329,57.8956 0.28140703,57.9004 0.31248143,57.9053 0.34375137,57.9101 0.28127953,57.9149 0.093763486,57.9198 0.093753316,57.9246 0.28109509,57.9294 1.3123351,57.9342 1.3750325,57.9391 0.96883315,57.9439 0.53134698,57.9487 0.40630549,57.9536 0.40622085,57.9584 0.50000495,57.9632 0.18756562,57.9681 0.031264368,57.9729 2.1066409e-005,57.9777 -6.2951731e-005,57.9826 0.87461418,57.9874 2.3435497,57.9922 2.0626976,57.9971 1.2189188,58.0019 0.59386992,58.0068 0.34379789,58.0116 0.28124338,58.0164 0.31249088,58.0213 0.34376279,58.0261 0.49995807,58.0309 0.74995452,58.0358 0.78124225,58.0406 0.68748003,58.0454 0.56255001,58.0503 0.31261623,58.0551 0.031308167,58.0600 -7.322737e-006,58.0648 7.7501309e-006,58.0696 -2.3679499e-005,58.0745 0.093741216,58.0793 0.031275664,58.0841 1.9477584e-006,58.0890 -3.4436721e-007,58.0938 -5.7055075e-007,58.0987 2.6268801e-006,58.1035 -9.9379449e-006,58.1083 0.1874716,58.1132 0.49996942,58.1180 0.53124952,58.1229 0.37497127,58.1277 0.59364188,58.1325 0.87487245,58.1374 0.96889424,58.1422 0.31256455,58.1471 0.74985355,58.1519 0.81260258,58.1567 0.37509608,58.1616 0.18751328,58.1664 0.18744048,58.1713 0.93721181,58.1761 2.218462,58.1810 2.5939009,58.1858 1.3129032,58.1906 0.093900792,58.1955 -1.4843683e-005,58.2003 6.7632618e-006,58.2052 -1.2209087e-005,58.2100 4.2076765e-005,58.2149 -0.00015611296,58.2197 1.1871727,58.2246 1.9373724,58.2294 1.6877214,58.2342 0.56271708,58.2391 0.43756053,58.2439 0.34370503,58.2488 0.8124277,58.2536 0.6875692,58.2585 0.34386238,58.2633 -5.0422925e-005,58.2682 0.78104079,58.2730 1.1562767,58.2779 0.59388506,58.2827 0.18758756,58.2875 3.2269738e-005,58.2924 -9.7487282e-006,58.2972 6.7225283e-006,58.3021 -1.7142156e-005,58.3069 0.093710706,58.3118 0.28119966,58.3166 0.62492746,58.3215 0.90619695,58.3263 0.87508279,58.3312 0.34388596,58.3360 0.031239772,58.3409 0.31238815,58.3457 0.65620416,58.3506 0.59383595,58.3554 0.18757284,58.3603 0.093737088,58.3651 0.18747881,58.3700 0.18753076,58.3748 0.093715072,58.3797 0.31238517,58.3845 0.49999708,58.3894 0.31262627,58.3942 6.0534974e-005,58.3991 -1.1681655e-005,58.4039 -1.3816073e-005,58.4088 0.18735726,58.4136 0.87486511,58.4185 1.15628,58.4233 0.78143334,58.4282 9.8617638e-005,58.4330 -2.6523328e-005,58.4379 7.4662075e-006,58.4428 -3.3390943e-006,58.4476 5.890005e-006,58.4525 -2.022268e-005,58.4573 0.1874547,58.4622 0.2812641,58.4670 0.093793325,58.4719 -9.4396e-008,58.4767 0.093683794,58.4816 0.34369409,58.4864 0.34380803,58.4913 0.093805537,58.4962 0.093693905,58.5010 0.31242165,58.5059 0.40628031,58.5107 0.18759689,58.5156 1.8306042e-005,58.5204 0.093676925,58.5253 0.43732223,58.5302 0.87497401,58.5350 0.50021362,58.5399 8.1594604e-005,58.5447 -1.9737165e-005,58.5496 -2.6546804e-006,58.5544 0.09368071,58.5593 0.31245813,58.5642 0.34373152,58.5690 0.56247383,58.5739 0.68752718,58.5787 0.53133607,58.5836 0.12500319,58.5885 0.31235015,58.5933 0.65620494,58.5982 0.62499124,58.6030 0.87496293,58.6079 1.3122089,58.6128 2.84322,58.6176 4.1873169,58.6225 4.125277,58.6273 2.5318961,58.6322 0.43788421,58.6371 -2.6995243e-005,58.6419 2.822048e-005,58.6468 0.031128241,58.6516 0.53113312,58.6565 0.56250477,58.6614 0.5001213,58.6662 0.031347215,58.6711 0.062476501,58.6760 2.9592666e-005,58.6808 0.031194584,58.6857 0.31240574,58.6905 0.5000037,58.6954 0.31257954,58.7003 0.09380015,58.7051 6.4562869e-006,58.7100 7.444452e-006,58.7149 -3.6238522e-005,58.7197 0.31230065,58.7246 0.99990392,58.7295 1.2188237,58.7343 1.0626265,58.7392 0.31259111,58.7441 0.31232753,58.7489 0.90613699,58.7538 0.87502468,58.7587 0.78129339,58.7635 0.56256771,58.7684 0.56254089,58.7733 0.40634114,58.7781 0.093786962,58.7830 0.093702599,58.7879 0.18750371,58.7927 0.12500285,58.7976 0.28119788,58.8025 0.3750467,58.8073 0.18751353,58.8122 0.18747734,58.8171 0.093815781,58.8219 -2.2893681e-005,58.8268 0.28113866,58.8317 0.59362257,58.8366 0.75004005,58.8414 0.34393433,58.8463 5.1554576e-005,58.8512 -1.1915853e-005,58.8560 -3.8968915e-006,58.8609 0.09368033,58.8658 0.31244519,58.8706 0.49991083,58.8755 1.0936712,58.8804 1.1250838,58.8853 0.59391266,58.8901 6.1521059e-005,58.8950 0.18739597,58.8999 0.65617752,58.9047 0.68754441,58.9096 0.34382966,58.9145 0.093774974,58.9194 0.18745881,58.9242 0.34375075,58.9291 0.28121984,58.9340 0.43747374,58.9389 0.34381086,58.9437 0.18753017,58.9486 0.093779698,58.9535 -4.4646047e-005,58.9584 0.3124353,58.9632 0.34376773,58.9681 0.18756038,58.9730 0.093710333,58.9779 0.53115529,58.9827 0.59381276,58.9876 0.18758665,58.9925 1.2517883e-005,58.9974 -3.3520823e-006,59.0022 8.8924702e-007,59.0071 -2.0457968e-007,59.0120 -7.1027522e-008,59.0169 4.8876143e-007,59.0218 -1.8842057e-006,59.0266 7.0487399e-006,59.0315 -2.6313277e-005,59.0364 0.18747056,59.0413 0.18751636,59.0461 0.12495477,59.0510 0.34366104,59.0559 0.49999347,59.0608 0.3126519,59.0657 0.12482787,59.0705 1.7182152,59.0754 3.1873524,59.0803 2.6878767,59.0852 1.0004224,59.0901 9.9590958e-005,59.0949 -2.6225567e-005,59.0998 5.301596e-006,59.1047 5.0224116e-006,59.1096 -2.5394411e-005,59.1145 0.18738563,59.1193 0.49993789,59.1242 0.53134251,59.1291 0.28128016,59.1340 0.34363768,59.1389 0.56250286,59.1438 0.31263313,59.1486 0.031305298,59.1535 -6.1113706e-006,59.1584 1.6374241e-006,59.1633 -4.3773807e-007,59.1682 1.1337087e-007,59.1731 -1.5701731e-008,59.1779 -5.0580848e-008,59.1828 2.1804925e-007,59.1877 -8.2169578e-007,59.1926 3.0690283e-006,59.1975 -1.1455515e-005,59.2024 0.093695313,59.2072 0.1875308,59.2121 2.8844595e-005,59.2170 0.18744878,59.2219 0.43737003,59.2268 1.0310024,59.2317 1.4062853,59.2366 0.71902221,59.2414 0.12512678,59.2463 -2.1888034e-005,59.2512 0.49975711,59.2561 1.5622829,59.2610 1.68761,59.2659 1.0939069,59.2708 0.75005382,59.2757 0.78115553,59.2805 1.3124101,59.2854 1.3125396,59.2903 1.0000755,59.2952 0.56251889,59.3001 0.56256521,59.3050 0.18762879,59.3099 0.18742371,59.3148 0.49995178,59.3197 0.37505046,59.3245 0.37491852,59.3294 1.1871797,59.3343 2.0936048,59.3392 1.5316381,59.3441 0.25021991,59.3490 0.3748267,59.3539 0.84373128,59.3588 0.531385,59.3637 0.18753308,59.3686 0.18748553,59.3735 0.1562807,59.3783 0.062523872,59.3832 0.093752988,59.3881 0.093744166,59.3930 0.093716666,59.3979 0.18749917,59.4028 0.093786635,59.4077 3.0472118e-005,59.4126 -6.8671776e-005,59.4175 0.53104585,59.4224 1.1249276,59.4273 0.87520224,59.4322 0.093886882,59.4371 -9.8919154e-006,59.4420 -1.3404139e-005,59.4469 0.18740378,59.4518 0.62492979,59.4566 0.75002623,59.4615 0.4688127,59.4664 0.187536,59.4713 0.18746693,59.4762 0.34371665,59.4811 0.4062987,59.4860 0.12506743,59.4909 -3.2062098e-006,59.4958 0.093695901,59.5007 0.1875197,59.5056 0.03129033,59.5105 0.093686514,59.5154 0.31248161,59.5203 0.18755794,59.5252 0.093711466,59.5301 0.31246412,59.5350 0.25004238,59.5399 0.18752617,59.5448 0.093766116,59.5497 0.031257227,59.5546 0.093666516,59.5595 0.34373727,59.5644 0.12510332,59.5693 -2.4800493e-005,59.5742 0.49978727,59.5791 1.1561918,59.5840 0.75019723,59.5889 0.18759847,59.5938 1.7396474e-006,59.5987 0.031249519,59.6036 1.8498523e-007,59.6085 -2.5872137e-007,59.6134 8.4996856e-007,59.6183 -3.1414497e-006,59.6232 1.1716947e-005,59.6281 -4.373051e-005,59.6330 0.49981844,59.6379 1.1561493,59.6428 1.1563087,59.6477 0.75018024,59.6526 9.0933543e-005,59.6575 1.2951542e-005,59.6624 0.093571059,59.6673 1.1558701,59.6722 1.7813083,59.6771 0.9690429,59.6821 0.28137216,59.6870 0.093793571,59.6919 2.7748618e-005,59.6968 0.031186227,59.7017 0.49987537,59.7066 0.78127879,59.7115 0.34386733,59.7164 0.093739636,59.7213 0.34367418,59.7262 0.50002795,59.7311 0.18757394,59.7360 2.8466489e-005,59.7409 -5.35701e-005,59.7458 0.56230456,59.7507 1.0937499,59.7556 0.56269485,59.7606 0.21860291,59.7655 1.2496659,59.7704 1.8125497,59.7753 1.0003276,59.7802 0.09392184,59.7851 -9.7682969e-005,59.7900 0.49979505,59.7949 0.9374634,59.7998 0.71891826,59.8047 0.21885706,59.8096 0.093768172,59.8146 0.031246787,59.8195 0.18739149,59.8244 0.49994147,59.8293 0.43759724,59.8342 0.31235236,59.8391 1.249697,59.8440 1.7500513,59.8489 1.1252961,59.8538 0.2501837,59.8588 1.4096659e-005,59.8637 -3.7776342e-006,59.8686 1.0125447e-006,59.8735 -2.7218388e-007,59.8784 7.6094743e-008,59.8833 -3.2170426e-008,59.8882 5.2584561e-008,59.8931 -1.7818282e-007,59.8981 6.6020897e-007,59.9030 -2.4628876e-006,59.9079 9.1922147e-006,59.9128 0.031179441,59.9177 0.31242743,59.9226 0.34376496,59.9275 0.28130069,59.9325 0.093813479,59.9374 3.1972563e-006,59.9423 0.09373837,59.9472 0.093757056,59.9521 1.9705481e-005,59.9570 -4.9584098e-005,59.9620 0.53104484,59.9669 1.343528,59.9718 1.531428,59.9767 0.34402713,59.9816 1.2835538e-005,59.9865 -3.4359125e-006,59.9915 9.0689764e-007,59.9964 -1.9134566e-007,60.0013 -1.4162261e-007,60.0062 7.5793372e-007,60.0111 -2.8903933e-006,60.0160 0.09369415,60.0210 0.34373143,60.0259 0.18756208,60.0308 1.5104507e-005,60.0357 0.18745369,60.0406 0.5624668,60.0456 0.56253409,60.0505 0.18754873,60.0554 0.34351736,60.0603 1.5622144,60.0652 2.1872065,60.0702 2.7813294,60.0751 1.3130263,60.0800 0.43744278,60.0849 1.1872606,60.0898 1.2813088,60.0948 0.90650475,60.0997 0.12520836,60.1046 -7.0851136e-005,60.1095 0.34376061,60.1145 2.8197837e-005,60.1194 0.18744929,60.1243 0.18753998,60.1292 2.5377016e-005,60.1341 -6.8169893e-006,60.1391 1.8885405e-006,60.1440 -7.3654877e-007,60.1489 1.0575695e-006,60.1538 -3.4940119e-006,60.1588 1.2919692e-005,60.1637 -4.8189329e-005,60.1686 0.40608352,60.1735 0.90612578,60.1785 0.87517148,60.1834 0.093921185,60.1883 -1.7456647e-005,60.1932 4.1295889e-006,60.1982 9.4018088e-007,60.2031 -7.8915427e-006,60.2080 0.093690231,60.2129 0.31245154,60.2179 0.3125484,60.2228 0.093809709,60.2277 8.240786e-006,60.2327 -2.208144e-006,60.2376 5.9100859e-007,60.2425 -1.5568044e-007,60.2474 3.1655841e-008,60.2524 2.9075974e-008,60.2573 -1.479781e-007,60.2622 5.6289099e-007,60.2671 -2.1037865e-006,60.2721 7.8530002e-006,60.2770 -2.9310999e-005,60.2819 0.18740197,60.2869 0.40622351,60.2918 0.28135273,60.2967 0.093770243,60.3017 0.34364715,60.3066 0.59367514,60.3115 0.59382272,60.3164 0.28134429,60.3214 0.34365016,60.3263 0.78112215,60.3312 0.87501472,60.3362 0.56257164,60.3411 0.65619361,60.3460 1.1561573,60.3510 1.1563606,60.3559 0.50017947,60.3608 4.7535348e-005,60.3658 -2.2546345e-005,60.3707 0.09370213,60.3756 0.34363541,60.3806 0.62496805,60.3855 0.56258518,60.3904 0.37500384,60.3954 0.34378353,60.4003 0.093825184,60.4052 1.7596833e-005,60.4102 -4.2541287e-005,60.4151 0.18744496,60.4200 0.18755504,60.4250 4.2590811e-005,60.4299 -1.7575127e-005,60.4348 0.093690671,60.4398 0.34368023,60.4447 0.40629783,60.4496 0.21873853,60.4546 0.43743214,60.4595 0.4999823,60.4645 0.59371167,60.4694 0.65620524,60.4743 0.74999797,60.4793 0.5626542,60.4842 0.093869813,60.4891 -3.3387357e-006,60.4941 -6.8703793e-007,60.4990 6.0878556e-006,60.5040 -2.3666731e-005,60.5089 0.28114811,60.5138 0.78117722,60.5188 0.78132951,60.5237 0.28131819,60.5287 0.43741697,60.5336 0.93747801,60.5385 0.68752766,60.5435 0.40623736,60.5484 0.31255236,60.5534 0.093845434,60.5583 -8.5281703e-005,60.5632 0.74972421,60.5682 1.7497187,60.5731 2.4063284,60.5781 1.3753506,60.5830 0.31261936,60.5879 0.18754718,60.5929 4.4205543e-005,60.5978 -1.3074004e-005,60.6028 8.0867994e-006,60.6077 0.031197855,60.6127 0.18748969,60.6176 0.09377303,60.6225 0.28114253,60.6275 0.62495744,60.6324 0.50005162,60.6374 0.31256142,60.6423 0.093813919,60.6473 1.0417632e-005,60.6522 -4.1022713e-006,60.6571 5.9910035e-006,60.6621 -1.986335e-005,60.6670 0.093722038,60.6720 0.18744303,60.6769 0.53107387,60.6819 1.2185161,60.6868 1.7812126,60.6918 1.43774,60.6967 0.59395784,60.7017 0.18754952,60.7066 0.093791142,60.7116 -6.7019146e-006,60.7165 0.12495796,60.7214 0.18751158,60.7264 0.093796059,60.7313 -3.2629432e-005,60.7363 0.3123132,60.7412 0.71872193,60.7462 0.46887279,60.7511 0.25005811,60.7561 0.093822367,60.7610 0.031168558,60.7660 0.90596467,60.7709 1.8124841,60.7759 1.0939618,60.7808 0.43757483,60.7858 0.18755658,60.7907 0.031269141,60.7957 0.093719415,60.8006 0.093777388,60.8056 2.9866296e-005,60.8105 0.09362717,60.8155 0.59360284,60.8204 0.68755978,60.8254 0.34388179,60.8303 0.093793608,60.8353 0.18747273,60.8402 0.34371305,60.8452 0.49986145,60.8501 0.84370255,60.8551 0.59389877,60.8601 0.18760717,60.8650 2.1828077e-005,60.8700 -1.8543105e-006,60.8749 -1.441452e-005,60.8799 0.093709156,60.8848 0.18747701,60.8898 0.18753242,60.8947 0.06252715,60.8997 5.9827562e-005,60.9046 -0.00019951472,60.9096 0.99989504,60.9145 0.50023365,60.9195 1.3911662e-005,60.9245 0.18739626,60.9294 0.34378886,60.9344 0.21869811,60.9393 1.1871507,60.9443 2.187398,60.9492 1.5629078,60.9542 0.00021956103,60.9592 -5.7483725e-005,60.9641 1.0352634e-005,60.9691 0.093664385,60.9740 0.49986124,60.9790 0.84371871,60.9839 0.62517577,60.9889 0.00010174187,60.9939 -2.3475932e-005,60.9988 -7.8492785e-006,61.0038 0.18739834,61.0087 0.59369135,61.0137 0.53131825,61.0186 0.21883842,61.0236 2.6406942e-006,61.0286 0.18742906,61.0335 0.46868336,61.0385 0.56249928,61.0434 0.34380287,61.0484 0.18756764,61.0534 4.1092335e-005,61.0583 -2.9385066e-005,61.0633 0.093724683,61.0683 0.093778811,61.0732 1.1808855e-005,61.0782 2.5798246e-005,61.0831 -0.00011501472,61.0881 0.8748014,61.0931 1.1875277,61.0980 0.75015724,61.1030 0.18752235,61.1080 0.31247336,61.1129 0.18758415,61.1179 3.3929417e-005,61.1228 -1.7116034e-005,61.1278 3.4534809e-005,61.1328 -0.00012103369,61.1377 1.3119656,61.1427 3.0310633,61.1477 2.3441613,61.1526 0.93777132,61.1576 0.40633583,61.1626 0.093797632,61.1675 -2.3772061e-006,61.1725 0.09366136,61.1775 0.374926,61.1824 0.49991471,61.1874 0.75000983,61.1924 0.50009596,61.1973 0.49999604,61.2023 0.46875831,61.2073 0.40626529,61.2122 0.34375152,61.2172 0.31253013,61.2222 0.31239384,61.2271 0.96868449,61.2321 0.65644455,61.2371 9.8016353e-005,61.2420 -6.2555293e-005,61.2470 0.18744941,61.2520 0.187562,61.2569 5.4320685e-006,61.2619 0.21863231,61.2669 0.53114307,61.2718 0.65631992,61.2768 0.28133142,61.2818 0.28124893,61.2868 0.1875319,61.2917 0.18751808,61.2967 0.093787663,61.3017 5.1101483e-006,61.3066 9.2971932e-006,61.3116 -4.2303727e-005,61.3166 0.3124404,61.3215 0.34379023,61.3265 0.093805626,61.3315 -2.2154603e-005,61.3365 0.0937365,61.3414 0.12500177,61.3464 0.18750928,61.3514 0.093748696,61.3564 0.49975273,61.3613 1.562295,61.3663 1.7500784,61.3713 1.0940269,61.3763 0.00015278641,61.3812 -4.0960203e-005,61.3862 1.1040073e-005,61.3912 -3.1962588e-006,61.3961 1.7440167e-006,61.4011 -3.7798675e-006,61.4061 1.3376632e-005,61.4111 -4.9731323e-005,61.4160 0.3436529,61.4210 0.56248438,61.4260 0.50004095,61.4310 0.28125301,61.4360 0.34369496,61.4409 0.31265384,61.4459 0.031055136,61.4509 1.8119811,61.4559 2.6563516,61.4608 1.5628884,61.4658 0.50020045,61.4708 4.3168468e-005,61.4758 -2.2888824e-005,61.4807 0.18744184,61.4857 0.43744385,61.4907 0.49998292,61.4957 0.49995646,61.5007 0.5625549,61.5056 0.18761791,61.5106 1.6271362e-005,61.5156 2.7166263e-006,61.5206 -2.7142258e-005,61.5256 0.43729416,61.5305 1.1249213,61.5355 0.81265211,61.5405 0.31257004,61.5455 0.1875473,61.5505 0.031286657,61.5554 6.9814905e-006,61.5604 0.03118637,61.5654 0.3436195,61.5704 0.68738568,61.5754 1.0625489,61.5804 0.84377396,61.5853 1.0625103,61.5903 0.8125158,61.5953 1.1560541,61.6003 1.7499733,61.6053 1.1565529,61.6102 0.00015757159,61.6152 -4.7450922e-005,61.6202 0.031261265,61.6252 2.3811581e-006,61.6302 1.72466e-007,61.6352 -3.0715735e-006,61.6402 1.2115038e-005,61.6451 -4.5392855e-005,61.6501 0.31240016,61.6551 0.56246543,61.6601 0.50008398,61.6651 0.18757175,61.6701 0.18751171,61.6751 0.18739553,61.6800 0.87481093,61.6850 1.1563171,61.6900 0.68756312,61.6950 1.1247433,61.7000 2.0623834,61.7050 1.5940343,61.7100 0.50020307,61.7149 0.18745492,61.7199 0.28125873,61.7249 0.12508015,61.7299 -9.6478534e-006,61.7349 0.18738388,61.7399 0.49991721,61.7449 0.50010592,61.7499 0.24997136,61.7549 0.84355032,61.7598 1.0312996,61.7648 0.53143954,61.7698 0.12507419,61.7748 0.18745482,61.7798 0.31251866,61.7848 0.093787044,61.7898 0.18742532,61.7948 0.49997351,61.7998 0.34381855,61.8048 0.0937929,61.8097 8.4279627e-006,61.8147 -8.9265486e-006,61.8197 2.7280135e-005,61.8247 -0.00010020321,61.8297 0.62479502,61.8347 1.1873784,61.8397 1.4375621,61.8447 0.84400201,61.8497 0.43722209,61.8547 2.1871293,61.8597 2.4376714,61.8647 1.6565212,61.8697 0.87511081,61.8747 0.6562925,61.8796 0.34385231,61.8846 0.093785606,61.8896 9.1223346e-006,61.8946 0.093725607,61.8996 0.18752916,61.9046 -7.7024008e-005,61.9096 0.49981695,61.9146 0.7812472,61.9196 0.56262583,61.9246 0.18760987,61.9296 2.455488e-005,61.9346 -6.5842978e-006,61.9396 1.7800224e-006,61.9446 -5.3518096e-007,61.9496 3.6055789e-007,61.9546 -9.0708818e-007,61.9596 3.268088e-006,61.9646 0.03120002,61.9696 0.18748067,61.9746 0.093805179,61.9796 1.4660427e-005,61.9846 -3.9286874e-006,61.9896 1.0529556e-006,61.9946 -2.8276682e-007,61.9996 7.8013237e-008,62.0046 -2.9260558e-008,62.0096 3.9025082e-008,62.0146 -1.2684959e-007,62.0196 4.684166e-007,62.0246 -1.7469802e-006,62.0296 6.5201139e-006,62.0346 -2.4335754e-005,62.0396 0.093741067,62.0446 0.031276748,62.0496 1.7494962e-006,62.0546 -4.6930566e-007,62.0596 1.2756449e-007,62.0646 -4.0908958e-008,62.0696 3.6062136e-008,62.0746 -1.0334586e-007,62.0796 3.7735569e-007,62.0846 -1.4062084e-006,62.0896 5.2479686e-006,62.0946 -1.9587498e-005,62.0996 0.09372329,62.1046 0.093776532,62.1096 2.0404612e-005,62.1146 -8.2556071e-006,62.1196 1.2617036e-005,62.1246 -4.2215957e-005,62.1296 0.3124457,62.1346 0.34379882,62.1396 0.093782894,62.1446 3.032337e-005,62.1496 0.03109581,62.1546 0.9059847,62.1596 1.0939394,62.1647 0.21885619,62.1697 0.59353328,62.1747 0.96876538,62.1797 0.59398735,62.1847 3.403689e-005,62.1897 0.31236407,62.1947 0.53117758,62.1997 0.68752611,62.2047 0.40636367,62.2097 0.18755794,62.2147 0.093736216,62.2197 0.1874909,62.2247 0.093800128,62.2297 0.03123801,62.2348 0.093753263,62.2398 3.3168861e-005,62.2448 0.031181561,62.2498 0.3124342,62.2548 0.31255677,62.2598 0.093799926,62.2648 0.093704879,62.2698 0.3124193,62.2748 0.49998063,62.2798 0.5000211,62.2849 0.56251115,62.2899 0.50001848,62.2949 0.40615627,62.2999 0.74988115,62.3049 0.9375813,62.3099 0.5314303,62.3149 0.093814865,62.3199 0.062463023,62.3249 0.12498327,62.3300 0.12501419,62.3350 0.062527694,62.3400 1.0493046e-005,62.3450 -1.9117547e-006,62.3500 -2.8473662e-006,62.3550 1.3302751e-005,62.3600 -5.0368417e-005,62.3650 0.24990946,62.3701 0.49985245,62.3751 0.96861488,62.3801 1.000116,62.3851 0.50019658,62.3901 0.1875781,62.3951 0.09376651,62.4001 7.3980727e-006,62.4052 -1.9536928e-006,62.4102 4.159977e-007,62.4152 2.8992767e-007,62.4202 -1.5759094e-006,62.4252 0.093720362,62.4302 0.4373734,62.4353 0.87493175,62.4403 0.78132641,62.4453 0.50004947,62.4503 0.3124423,62.4553 0.68739647,62.4603 1.1875248,62.4654 0.84388459,62.4704 0.2813437,62.4754 -2.0808138e-006,62.4804 0.093770757,62.4854 0.093561605,62.4905 0.96842474,62.4955 1.3438339,62.5005 0.68781191,62.5055 0.093831301,62.5105 0.18741205,62.5156 0.34371376,62.5206 0.31258819,62.5256 9.0268841e-005,62.5306 -8.0134312e-005,62.5356 0.31238261,62.5407 0.49999133,62.5457 0.34386849,62.5507 0.03130943,62.5557 0.093722194,62.5607 0.093782246,62.5658 0.34349042,62.5708 1.5622171,62.5758 1.5002414,62.5808 0.43765882,62.5859 0.56248343,62.5909 0.56251711,62.5959 0.50009549,62.6009 0.031241076,62.6059 0.40608746,62.6110 0.59374225,62.6160 0.50008899,62.6210 0.18760148,62.6260 0.031278089,62.6311 3.3979306e-006,62.6361 -3.6365061e-006,62.6411 0.093724072,62.6461 0.18749973,62.6512 0.093776941,62.6562 1.429008e-007,62.6612 9.5941014e-006,62.6662 0.093674406,62.6713 0.68739831,62.6763 0.84381324,62.6813 0.37509453,62.6863 1.4490673e-005,62.6914 -3.8811395e-006,62.6964 1.0325426e-006,62.7014 -2.4866554e-007,62.7065 -3.7987725e-008,62.7115 4.0068164e-007,62.7165 -1.5648916e-006,62.7215 5.8594328e-006,62.7266 -2.1874877e-005,62.7316 0.093726717,62.7366 0.03133148,62.7417 -0.00019767277,62.7467 1.2497486,62.7517 1.5625119,62.7567 1.4376049,62.7618 0.71893644,62.7668 0.18757117,62.7718 0.34364015,62.7769 0.87489808,62.7819 0.78140837,62.7869 0.00011072133,62.7920 -2.9639883e-005,62.7970 7.8279036e-006,62.8020 -1.6689263e-006,62.8070 -1.1531002e-006,62.8121 0.093651287,62.8171 0.49982545,62.8221 0.75005037,62.8272 0.31268489,62.8322 6.1789724e-005,62.8372 -7.3123047e-005,62.8423 0.31236091,62.8473 0.50004554,62.8523 0.31245682,62.8574 1.1247753,62.8624 1.7810273,62.8674 2.5624559,62.8725 2.1876552,62.8775 1.562772,62.8825 0.4063848,62.8876 0.56240654,62.8926 0.68749076,62.8977 0.62505788,62.9027 0.43748081,62.9077 0.59370548,62.9128 0.50007105,62.9178 0.37507442,62.9228 0.18756485,62.9279 1.8858897e-005,62.9329 -2.5107017e-006,62.9379 -8.8188572e-006,62.9430 0.031253349,62.9480 -4.6015534e-006,62.9531 0.1874177,62.9581 0.6248852,62.9631 0.90626848,62.9682 0.46889639,62.9732 5.0674862e-005,62.9782 -6.3463199e-006,62.9833 -2.5297184e-005,62.9883 0.18746984,62.9934 0.12503816,62.9984 1.5384985e-005,63.0034 8.2020615e-006,63.0085 -4.8199585e-005,63.0135 0.71833342,63.0186 2.0309844,63.0236 1.6877774,63.0286 0.84400022,63.0337 0.40632674,63.0387 0.46856394,63.0438 1.0625163,63.0488 0.34401929,63.0538 0.031221882,63.0589 0.28121874,63.0639 0.18754686,63.0690 0.1874465,63.0740 0.3749142,63.0791 0.59360468,63.0841 0.93755305,63.0891 0.43768317,63.0942 0.18754449,63.0992 0.093736984,63.1043 0.31242695,63.1093 0.49992234,63.1144 0.5937497,63.1194 0.37512293,63.1244 0.093793049,63.1295 0.093767174,63.1345 0.18728383,63.1396 1.5619208,63.1446 3.0311544,63.1497 2.2817461,63.1547 0.75037855,63.1598 -1.15114e-005,63.1648 0.49987209,63.1699 0.71881044,63.1749 0.43756884,63.1799 0.28127259,63.1850 0.031271458,63.1900 -4.0769123e-006,63.1951 1.1075485e-008,63.2001 4.0334212e-006,63.2052 -1.6146369e-005,63.2102 0.18745252,63.2153 0.31249359,63.2203 0.24996871,63.2254 0.40623906,63.2304 0.31257507,63.2355 0.09377864,63.2405 0.18731053,63.2456 0.99962366,63.2506 1.781165,63.2557 1.4377599,63.2607 0.65654379,63.2658 0.12502249,63.2708 0.40616867,63.2759 0.34382552,63.2809 0.21877551,63.2860 0.49979734,63.2910 1.2811902,63.2961 0.87519163,63.3011 0.3438724,63.3062 -3.6467616e-005,63.3112 0.31242731,63.3163 0.34373608,63.3213 0.53128636,63.3264 0.18751261,63.3314 0.46861103,63.3365 1.0000205,63.3415 0.7188884,63.3466 0.18756856,63.3516 -4.0978768e-005,63.3567 0.31243506,63.3618 0.34378856,63.3668 0.18750289,63.3719 0.49985662,63.3769 1.0623183,63.3820 1.2812235,63.3870 1.1249723,63.3921 1.281382,63.3971 0.62524474,63.4022 0.28121886,63.4072 0.59368497,63.4123 0.50011426,63.4174 2.0280921e-005,63.4224 0.31235725,63.4275 0.56250125,63.4325 0.34385672,63.4376 0.12499391,63.4426 0.343647,63.4477 0.50003451,63.4528 0.18762286,63.4578 0.093690343,63.4629 0.74982846,63.4679 1.0625483,63.4730 0.50016534,63.4780 3.2538035e-005,63.4831 1.4380237e-006,63.4882 -3.8297174e-005,63.4932 0.18744086,63.4983 0.21879795,63.5033 0.031296339,63.5084 -6.3283055e-006,63.5135 1.1019381e-005,63.5185 -3.7752347e-005,63.5236 0.31240827,63.5286 0.59374475,63.5337 0.34383783,63.5388 0.031289078,63.5438 1.2574218e-005,63.5489 -6.4539556e-005,63.5539 0.31239048,63.5590 0.78088057,63.5641 2.21858,63.5691 1.719142,63.5742 0.59400636,63.5793 0.34364012,63.5843 0.9998337,63.5894 1.2187452,63.5944 1.031381,63.5995 0.40639755,63.6046 0.093791679,63.6096 2.1238837e-005,63.6147 0.031218464,63.6198 0.093810357,63.6248 -0.00020475528,63.6299 1.5620489,63.6350 2.5623271,63.6400 2.1567185,63.6451 0.18776201,63.6501 0.56227648,63.6552 0.78122771,63.6603 0.78132278,63.6653 0.50003964,63.6704 0.74997121,63.6755 0.65635633,63.6805 0.59360039,63.6856 1.7184998,63.6907 1.7188946,63.6957 0.90624899,63.7008 1.3124759,63.7059 0.96884239,63.7109 1.0623434,63.7160 1.4374963,63.7211 1.0627184,63.7262 0.50011098,63.7312 0.50000995,63.7363 0.5624671,63.7414 0.624991,63.7464 0.40631375,63.7515 0.18757902,63.7566 1.9068537e-005,63.7616 0.18737864,63.7667 0.49997768,63.7718 0.34380797,63.7768 0.28126788,63.7819 0.31252623,63.7870 0.1875284,63.7921 0.031270538,63.7971 -1.3977672e-007,63.8022 -9.9282033e-007,63.8073 4.1114804e-006,63.8123 -1.5454538e-005,63.8174 0.12491911,63.8225 0.34370026,63.8276 0.31256694,63.8326 0.093819357,63.8377 7.0762899e-006,63.8428 3.6146225e-006,63.8478 -2.153762e-005,63.8529 0.1561636,63.8580 0.43747991,63.8631 0.2813451,63.8681 0.031242361,63.8732 0.18747179,63.8783 0.093800962,63.8834 2.8984781e-005,63.8884 -6.2730709e-005,63.8935 0.31242606,63.8986 0.34378031,63.9037 0.18756673,63.9087 3.0889525e-005,63.9138 -8.2776432e-006,63.9189 2.2182085e-006,63.9240 -5.9442618e-007,63.9290 1.5929166e-007,63.9341 -4.2685627e-008,63.9392 1.1436152e-008,63.9443 -3.0550467e-009,63.9494 7.8297518e-010,63.9544 -7.6558107e-011,63.9595 -4.7686788e-010,63.9646 1.9842346e-009,63.9697 -7.4607618e-009,63.9747 2.7861384e-008,63.9798 -1.0399437e-007,63.9849 3.8815179e-007,63.9900 -1.4487464e-006,63.9951 5.4073325e-006,64.0001 -2.018244e-005,64.0052 7.5329372e-005,64.0103 0.093399987,64.0154 2.5929992,64.0205 4.3436079,64.0255 3.2819624,64.0306 0.50050032,64.0357 -2.8307595e-005,64.0408 -2.9562641e-005,64.0459 0.18743277,64.0509 0.18758456,64.0560 -5.7092766e-005,64.0611 0.87470961,64.0662 1.5624588,64.0713 1.1564505,64.0763 0.50014013,64.0814 0.31242758,64.0865 0.65616792,64.0916 0.50011808,64.0967 0.125064,64.1018 0.18747644,64.1068 0.18751904,64.1119 0.093750283,64.1170 0.18746145,64.1221 0.34373948,64.1272 0.34373748,64.1323 0.37501687,64.1373 0.15629056,64.1424 0.093769483,64.1475 0.093692422,64.1526 0.34367791,64.1577 0.34381104,64.1628 0.12507753,64.1679 1.4908416e-005,64.1729 -8.5144291e-007,64.1780 -1.1505258e-005,64.1831 0.12492402,64.1882 0.34367931,64.1933 0.31262919,64.1984 -5.988362e-005,64.2035 0.7498855,64.2086 0.50015968,64.2136 5.34215e-005,64.2187 -1.5322197e-005,64.2238 7.8628e-006,64.2289 -1.6129077e-005,64.2340 0.093737684,64.2391 0.093746364,64.2442 0.18748692,64.2493 0.37488815,64.2544 0.78117645,64.2594 0.65630203,64.2645 0.40633824,64.2696 0.093833819,64.2747 -3.0843946e-006,64.2798 0.093668304,64.2849 0.34368205,64.2900 0.34381732,64.2951 0.093834572,64.3002 -7.6289089e-006,64.3053 0.09369231,64.3103 0.18751085,64.3154 0.093764178,64.3205 0.18744567,64.3256 0.40611699,64.3307 0.74997342,64.3358 0.50010014,64.3409 0.31257907,64.3460 0.18746647,64.3511 0.5622955,64.3562 0.9374944,64.3613 0.56271535,64.3664 0.18756559,64.3715 0.34370354,64.3766 0.34379968,64.3816 0.15621828,64.3867 0.34366959,64.3918 0.37504095,64.3969 0.18758325,64.4020 3.2189455e-005,64.4071 -6.508536e-006,64.4122 -6.1591008e-006,64.4173 0.093669198,64.4224 0.34368113,64.4275 0.31260839,64.4326 3.3496603e-005,64.4377 0.18743415,64.4428 0.18754639,64.4479 0.031282511,64.4530 0.031218505,64.4581 0.093762651,64.4632 1.9380985e-005,64.4683 0.093670204,64.4734 0.4061591,64.4785 0.53132892,64.4836 0.21877158,64.4887 0.34369227,64.4938 0.31249452,64.4989 0.46879208,64.5040 0.34373116,64.5091 0.53121364,64.5142 0.34377548,64.5193 0.31254748,64.5244 0.18749097,64.5295 0.53120822,64.5346 0.34380814,64.5397 0.18754642,64.5448 2.0747708e-005,64.5499 0.03124221,64.5550 0.093651198,64.5601 0.56227738,64.5652 0.87508708,64.5703 0.34387869,64.5754 0.40622783,64.5805 0.34374836,64.5856 0.40628335,64.5907 0.34363839,64.5958 1.062299,64.6009 1.1563298,64.6060 0.71891505,64.6111 0.34378755,64.6162 0.40623182,64.6213 0.31257823,64.6264 0.093816228,64.6315 1.0460384e-005,64.6366 -6.1817354e-006,64.6417 0.093726613,64.6468 0.18749045,64.6519 0.12502663,64.6570 1.2317624e-005,64.6621 -3.2798598e-006,64.6672 8.0068202e-007,64.6724 7.7463966e-008,64.6775 -1.1107267e-006,64.6826 4.3658661e-006,64.6877 -1.6354246e-005,64.6928 0.31234619,64.6979 0.74995071,64.7030 0.43763977,64.7081 0.093819052,64.7132 9.5714649e-006,64.7183 -5.3650288e-006,64.7234 0.40580413,64.7285 2.5307639,64.7336 2.8128374,64.7387 1.2504423,64.7439 0.50003684,64.7490 0.50001156,64.7541 0.28127769,64.7592 0.18751617,64.7643 0.093797266,64.7694 2.3074626e-005,64.7745 -2.3489993e-005,64.7796 0.093708612,64.7847 0.40614596,64.7898 0.7499193,64.7950 0.6875748,64.8001 0.31259364,64.8052 0.18750472,64.8103 0.18753542,64.8154 4.4092685e-005,64.8205 -2.1151285e-005,64.8256 4.0512106e-005,64.8307 -0.00014090897,64.8358 1.0308056,64.8410 2.0000565,64.8461 0.87542892,64.8512 9.0423855e-005,64.8563 -3.3118977e-005,64.8614 0.18736786,64.8665 0.81235617,64.8716 1.0625799,64.8768 0.6876086,64.8819 0.34383762,64.8870 -3.7645041e-005,64.8921 0.40603521,64.8972 0.81245393,64.9023 0.59394026,64.9074 0.093875691,64.9126 -5.9186432e-006,64.9177 1.154396e-007,64.9228 5.4580114e-006,64.9279 -2.194966e-005,64.9330 0.18744247,64.9381 0.31251889,64.9432 0.093802445,64.9484 4.5605639e-006,64.9535 -1.31175e-006,64.9586 6.8605408e-007,64.9637 -1.4324793e-006,64.9688 5.0442927e-006,64.9740 -1.8746401e-005,64.9791 0.18735459,64.9842 0.84343666,64.9893 1.780948,64.9944 2.499917,64.9995 2.1878083,65.0047 0.93786174,65.0098 0.31264877,65.0149 4.9669736e-005,65.0200 -8.2056076e-006,65.0251 -1.6853859e-005,65.0303 0.093720607,65.0354 0.093779333,65.0405 1.7069622e-005,65.0456 7.4953459e-006,65.0507 -4.705731e-005,65.0559 0.78084952,65.0610 2.5308757,65.0661 2.7190213,65.0712 1.1566523,65.0763 0.46864691,65.0815 1.0311477,65.0866 0.75019705,65.0917 0.18762733,65.0968 0.093719207,65.1020 0.34369999,65.1071 0.31256664,65.1122 0.093718946,65.1173 0.84336567,65.1225 2.3433428,65.1276 2.6565685,65.1327 0.78176939,65.1378 -2.5534653e-005,65.1429 0.31238022,65.1481 0.4999226,65.1532 0.81247437,65.1583 0.65639627,65.1634 0.18761565,65.1686 6.9159714e-006,65.1737 -3.1073221e-006,65.1788 5.5131791e-006,65.1840 -1.8946952e-005,65.1891 0.18743011,65.1942 0.43744919,65.1993 0.40633547,65.2045 5.8132642e-005,65.2096 0.093688026,65.2147 0.18748045,65.2198 0.21873103,65.2250 0.40621874,65.2301 0.50000691,65.2352 0.40631816,65.2403 0.093800589,65.2455 1.0582647e-006,65.2506 -1.6987426e-005,65.2557 0.18743978,65.2609 0.31248456,65.2660 0.18756464,65.2711 3.0341791e-005,65.2763 0.09367919,65.2814 0.49988478,65.2865 0.78128147,65.2916 0.34385189,65.2968 0.21865121,65.3019 0.71853888,65.3070 1.0312951,65.3122 0.4689962,65.3173 0.031328455,65.3224 -1.5874975e-005,65.3276 4.2550109e-006,65.3327 -1.1436165e-006,65.3378 3.1906845e-007,65.3430 -1.3255786e-007,65.3481 2.111524e-007,65.3532 -7.1210872e-007,65.3584 2.6375208e-006,65.3635 -9.8388682e-006,65.3686 0.09368512,65.3738 0.34365904,65.3789 0.5312795,65.3840 0.28134096,65.3892 0.093785308,65.3943 9.8033388e-006,65.3994 -2.5250386e-006,65.4046 2.9588224e-007,65.4097 1.3418894e-006,65.4148 -5.6640251e-006,65.4200 2.1316173e-005,65.4251 0.031131539,65.4302 0.49985698,65.4354 0.56255567,65.4405 0.31263843,65.4456 6.4049469e-005,65.4508 -1.6965274e-005,65.4559 3.8057269e-006,65.4611 1.7442052e-006,65.4662 -1.0783981e-005,65.4713 0.093688905,65.4765 0.31239939,65.4816 0.56241906,65.4867 0.65626526,65.4919 0.50008434,65.4970 0.3437629,65.5022 0.34379742,65.5073 0.093836747,65.5124 5.0936565e-006,65.5176 2.9463515e-006,65.5227 -1.6881209e-005,65.5278 6.4584543e-005,65.5330 0.030970605,65.5381 1.5934523,65.5433 1.7501234,65.5484 1.1564925,65.5535 0.12514171,65.5587 0.093744017,65.5638 3.1194395e-005,65.5690 -8.6658174e-006,65.5741 3.4661518e-006,65.5793 -5.1984493e-006,65.5844 0.093664743,65.5895 0.31249014,65.5947 0.18755506,65.5998 0.18750539,65.6050 0.18742053,65.6101 0.49991634,65.6153 0.50005221,65.6204 0.28134409,65.6255 0.031320378,65.6307 -5.8012869e-005,65.6358 0.37479225,65.6410 0.99985433,65.6461 1.2499706,65.6513 1.3125242,65.6564 0.93767095,65.6615 0.31270313,65.6667 0.093718112,65.6718 0.49992594,65.6770 0.56246608,65.6821 0.65617359,65.6873 0.65627867,65.6924 0.43764955,65.6976 8.3491381e-005,65.7027 -2.2891592e-005,65.7079 0.18736735,65.7130 0.9373185,65.7182 1.1250226,65.7233 0.750126,65.7284 0.49991921,65.7336 1.0622234,65.7387 1.5001092,65.7439 0.68776405,65.7490 0.59371823,65.7542 0.78125238,65.7593 0.62503904,65.7645 0.500099,65.7696 2.3026296e-005,65.7748 0.24987556,65.7799 0.40626672,65.7851 0.37506121,65.7902 0.40629074,65.7954 0.093774609,65.8005 1.6620763e-005,65.8057 -5.7968329e-005,65.8108 0.40599746,65.8160 0.99994576,65.8211 0.68767375,65.8263 0.43755525,65.8314 0.46871719,65.8366 0.68745476,65.8417 0.75003022,65.8469 0.50010991,65.8520 0.12504533,65.8572 0.093751512,65.8623 1.8444214e-005,65.8675 -5.419151e-006,65.8727 3.2309017e-006,65.8778 -7.5046605e-006,65.8830 0.093669273,65.8881 0.34367886,65.8933 0.34382108,65.8984 0.093830891,65.9036 7.2191551e-006,65.9087 -2.1316696e-006,65.9139 1.3069492e-006,65.9190 -3.0962217e-006,65.9242 1.1078891e-005,65.9293 0.031173525,65.9345 0.31245345,65.9397 0.37497959,65.9448 0.59375137,65.9500 0.31261602,65.9551 3.0584031e-006,65.9603 0.28109181,65.9654 0.81242442,65.9706 0.68764311,65.9758 0.12510069,65.9809 0.093658157,65.9861 0.37494117,65.9912 0.31258014,65.9964 0.09381856,66.0015 2.9759431e-006,66.0067 0.031238219,66.0119 0.03125982,66.0170 6.7837873e-006,66.0222 -2.6305274e-006,66.0273 3.7380275e-006,66.0325 -1.2322529e-005,66.0377 0.34341863,66.0428 1.4684591,66.0480 1.5626292,66.0531 0.9690758,66.0583 0.093943074,66.0635 -2.0723723e-005,66.0686 7.0286214e-006,66.0738 0.093634918,66.0789 0.56229943,66.0841 0.84379846,66.0893 0.37522355,66.0944 3.3895623e-005,66.0996 0.093710579,66.1047 0.12498991,66.1099 0.18751121,66.1151 0.093754321,66.1202 0.28116032,66.1254 0.49996608,66.1306 0.49990535,66.1357 1.2184514,66.1409 2.0312917,66.1460 1.1566591,66.1512 0.00013584855,66.1564 -3.5014957e-005,66.1615 4.1984581e-006,66.1667 1.8226321e-005,66.1719 -7.7111683e-005,66.1770 0.46861163,66.1822 0.6250177,66.1874 0.31263295,66.1925 6.331686e-005,66.1977 -2.2682296e-005,66.2029 0.093674347,66.2080 0.34368312,66.2132 0.31258816,66.2184 0.031321887,66.2235 -1.7733901e-005,66.2287 0.03124531,66.2339 0.031248344,66.2390 0.062479641,66.2442 0.1249816,66.2494 0.18746084,66.2545 0.34371582,66.2597 0.34377986,66.2649 0.18757093,66.2700 3.5278536e-005,66.2752 -1.9298424e-005,66.2804 0.093681291,66.2855 0.31243056,66.2907 0.31259334,66.2959 5.9714414e-005,66.3011 0.18742099,66.3062 0.31253862,66.3114 0.093746983,66.3166 0.31245443,66.3217 0.31248656,66.3269 0.53119713,66.3321 0.50009817,66.3372 4.9461873e-005,66.3424 0.093714803,66.3476 0.093738087,66.3528 0.31246841,66.3579 0.3437736,66.3631 0.18754412,66.3683 1.7637507e-005,66.3735 -3.8825592e-006,66.3786 -2.1091919e-006,66.3838 1.2320907e-005,66.3890 -4.7178826e-005,66.3941 0.31244063,66.3993 0.34377694,66.4045 0.18754573,66.4097 0.093694478,66.4148 0.34367514,66.4200 0.31259954,66.4252 6.9240989e-005,66.4304 -1.7945398e-005,66.4355 2.5341144e-006,66.4407 7.811449e-006,66.4459 0.093662426,66.4511 0.531169,66.4562 0.50010109,66.4614 0.18748932,66.4666 0.62468415,66.4718 1.5311826,66.4769 1.0939856,66.4821 0.56252122,66.4873 0.65614492,66.4925 0.75009233,66.4977 0.28141469,66.5028 0.18747774,66.5080 0.31252292,66.5132 0.093800068,66.5184 0.093739703,66.5235 7.0200394e-006,66.5287 -1.8883271e-006,66.5339 5.3263733e-007,66.5391 -2.4206184e-007,66.5443 4.356007e-007,66.5494 -1.5004632e-006,66.5546 5.5667529e-006,66.5598 -2.0768417e-005,66.5650 0.28110284,66.5702 0.62502575,66.5753 0.18761663,66.5805 0.093736604,66.5857 0.15616407,66.5909 0.71869189,66.5961 0.50012887,66.6012 6.3179112e-005,66.6064 -1.6884242e-005,66.6116 4.3521541e-006,66.6168 -5.2278108e-007,66.6220 -2.2616734e-006,66.6272 9.5704554e-006,66.6323 -3.6023433e-005,66.6375 0.18740304,66.6427 0.3437537,66.6479 0.187582,66.6531 0.093768202,66.6583 0.093756609,66.6634 2.5629286e-005,66.6686 0.03117195,66.6738 0.28120163,66.6790 0.18758667,66.6842 3.6857731e-005,66.6894 -9.8776418e-006,66.6945 2.6495129e-006,66.6997 -7.1952059e-007,66.7049 2.2833372e-007,66.7101 -1.9376309e-007,66.7153 5.4674956e-007,66.7205 -1.9934098e-006,66.7257 7.427559e-006,66.7308 -2.7719327e-005,66.7360 0.093749978,66.7412 2.7710348e-005,66.7464 -7.2658613e-006,66.7516 1.3505346e-006,66.7568 1.8646099e-006,66.7620 -8.8099623e-006,66.7672 0.093737736,66.7723 0.093762219,66.7775 9.066327e-006,66.7827 -2.8003369e-006,66.7879 2.1343487e-006,66.7931 -5.7373418e-006,66.7983 0.031249,66.8035 9.7266366e-006,66.8087 -1.6079925e-005,66.8139 0.093734257,66.8190 0.12501892,66.8242 1.0431148e-005,66.8294 -4.8920663e-007,66.8346 -8.4761541e-006,66.8398 0.09370064,66.8450 0.18751858,66.8502 0.12495787,66.8554 0.34369799,66.8606 0.46859026,66.8658 1.3123815,66.8710 1.2188413,66.8761 0.87505907,66.8813 0.59378755,66.8865 0.50010478,66.8917 0.093867034,66.8969 0.12490243,66.9021 0.49993229,66.9073 0.40634048,66.9125 0.093821838,66.9177 4.629017e-006,66.9229 -1.2970946e-006,66.9281 5.5896993e-007,66.9333 -9.3875042e-007,66.9385 3.1962882e-006,66.9437 0.031199833,66.9489 0.18747886,66.9541 0.09381175,66.9592 -7.1793302e-006,66.9644 0.18743618,66.9696 0.34375376,66.9748 0.18754882,66.9800 0.093698516,66.9852 0.31243375,66.9904 0.31256199,66.9956 0.093822479,67.0008 1.370707e-005,67.0060 -1.6001542e-005,67.0112 0.093745522,67.0164 0.031264432,67.0216 1.5539714e-006,67.0268 -1.1810019e-006,67.0320 3.1701932e-006,67.0372 -1.1500773e-005,67.0424 0.34366286,67.0476 0.6249193,67.0528 0.50001299,67.0580 0.31258738,67.0632 0.093796432,67.0684 0.18744501,67.0736 0.43745774,67.0788 0.40633336,67.0840 4.248858e-005,67.0892 5.1439434e-005,67.0944 -0.00024827453,67.0996 1.8432002,67.1048 2.6564419,67.1100 0.93799698,67.1152 7.4359115e-005,67.1204 0.062446415,67.1256 0.18749307,67.1308 0.093757324,67.1360 0.093760237,67.1412 0.031270873,67.1464 2.0617601e-005,67.1516 -6.39563e-005,67.1568 0.40608656,67.1620 0.71874315,67.1672 0.43765619,67.1724 0.031322245,67.1776 -1.1538546e-005,67.1828 8.5301317e-006,67.1880 -2.2583043e-005,67.1932 0.093723215,67.1985 0.093771063,67.2037 0.031266559,67.2089 0.31241211,67.2141 0.65613067,67.2193 0.68752277,67.2245 0.34386063,67.2297 0.093822159,67.2349 7.7049026e-006,67.2401 1.1476616e-005,67.2453 0.093625814,67.2505 0.65600038,67.2557 1.0312296,67.2609 0.65654135,67.2661 6.8630274e-005,67.2713 0.34357342,67.2765 0.6561662,67.2818 0.84380257,67.2870 0.53136146,67.2922 0.28131384,67.2974 0.0937519,67.3026 0.18748659,67.3078 0.093801625,67.3130 3.2030486e-005,67.3182 0.031150123,67.3234 0.40614226,67.3286 0.37512457,67.3338 8.4779305e-005,67.3391 -2.27319e-005,67.3443 6.1407168e-006,67.3495 -1.8289444e-006,67.3547 1.1745791e-006,67.3599 0.12486283,67.3651 0.68737715,67.3703 0.68759203,67.3755 1.0621177,67.3807 3.0620146,67.3860 3.5314457,67.3912 2.2192042,67.3964 0.7503289,67.4016 7.055168e-005,67.4068 -1.8996241e-005,67.4120 5.4270004e-006,67.4172 -2.7101887e-006,67.4224 5.4137558e-006,67.4277 -1.8946404e-005,67.4329 0.093724705,67.4381 0.12501204,67.4433 0.18751279,67.4485 0.18748483,67.4537 0.093743391,67.4589 0.12495807,67.4642 0.31242776,67.4694 0.56240857,67.4746 1.062458,67.4798 0.9688769,67.4850 0.40636715,67.4902 0.093782753,67.4955 9.6932708e-006,67.5007 -2.0026632e-006,67.5059 -1.6837151e-006,67.5111 0.093644142,67.5163 0.49984401,67.5215 0.71876055,67.5268 0.50011462,67.5320 0.31255549,67.5372 0.40619981,67.5424 0.50000751,67.5476 0.21882133,67.5528 0.093792751,67.5581 4.7482018e-007,67.5633 0.18741705,67.5685 0.49994931,67.5737 0.62500101,67.5789 0.6562438,67.5842 0.74992043,67.5894 0.8437078,67.5946 0.5626232,67.5998 0.18763126,67.6050 1.5174068e-005,67.6103 0.093707159,67.6155 0.18751346,67.6207 0.09373904,67.6259 0.24988104,67.6311 0.49997678,67.6364 0.34385738,67.6416 0.093820132,67.6468 8.6292712e-006,67.6520 -3.9822714e-007,67.6573 -7.0378733e-006,67.6625 0.18738104,67.6677 0.49992254,67.6729 0.50004005,67.6781 0.37506422,67.6834 0.18751357,67.6886 0.40624577,67.6938 0.34377474,67.6990 0.31252006,67.7043 0.093790665,67.7095 2.0439502e-006,67.7147 9.8436894e-006,67.7199 0.34348869,67.7252 1.562241,67.7304 1.7501106,67.7356 1.0939291,67.7408 0.49997425,67.7461 0.74995661,67.7513 0.56264287,67.7565 0.21887173,67.7617 3.2906391e-005,67.7670 -2.9885691e-006,67.7722 -2.0957295e-005,67.7774 0.18744391,67.7826 0.3437351,67.7879 0.31252038,67.7931 0.21879958,67.7983 0.093736023,67.8036 0.40594891,67.8088 1.2810032,67.8140 1.3127015,67.8192 0.56277186,67.8245 0.18752861,67.8297 0.34362471,67.8349 0.62495583,67.8402 0.53132939,67.8454 0.34384441,67.8506 0.18754518,67.8559 0.18742171,67.8611 0.43739802,67.8663 0.87482768,67.8715 1.4062496,67.8768 0.90652865,67.8820 0.093847729,67.8872 0.093702719,67.8925 0.28117836,67.8977 0.6560812,67.9029 0.99997175,67.9082 0.84370226,67.9134 1.0938281,67.9186 0.53143966,67.9239 0.28131181,67.9291 4.4714117e-005,67.9343 0.093697816,67.9396 0.18752821,67.9448 0.031259008,67.9500 0.18743466,67.9553 0.31252119,67.9605 0.093801536,67.9657 3.8836656e-006,67.9710 -1.0289932e-006,67.9762 2.3195746e-007,67.9814 1.0127229e-007,67.9867 -6.3713014e-007,67.9919 2.447475e-006,67.9971 -9.1535894e-006,68.0024 3.4169938e-005,68.0076 0.09354908,68.0128 1.4058298,68.0181 2.1562605,68.0233 1.5002804,68.0286 1.0312425,68.0338 1.6247931,68.0390 1.8751115,68.0443 0.87533247,68.0495 0.00010261025,68.0547 -7.076023e-005,68.0600 0.49981219,68.0652 0.96875054,68.0705 0.562558,68.0757 0.68751204,68.0809 0.46885061,68.0862 0.4062531,68.0914 0.40626621,68.0967 0.18752964,68.1019 0.031239191,68.1071 0.093718305,68.1124 0.18744698,68.1176 0.3124814,68.1229 0.28130624,68.1281 0.18752022,68.1333 0.18751726,68.1386 0.031282008,68.1438 -1.9227418e-006,68.1491 -2.2732759e-006,68.1543 1.101709e-005,68.1595 -4.1798885e-005,68.1648 0.18744226,68.1700 0.18755877,68.1753 0.031251878,68.1805 0.18742135,68.1858 0.43733829,68.1910 0.87501067,68.1962 0.56255704,68.2015 0.87497514,68.2067 0.59392333,68.2120 5.950276e-005,68.2172 0.18742259,68.2225 0.56244725,68.2277 0.56259233,68.2329 0.2185944,68.2382 1.3431714,68.2434 2.6873603,68.2487 2.0630181,68.2539 0.5940069,68.2592 0.68738878,68.2644 0.8438282,68.2697 0.3438848,68.2749 0.031283434,68.2802 -7.3063757e-006,68.2854 1.7856446e-005,68.2906 0.031160137,68.2959 0.71848166,68.3011 1.4062711,68.3064 0.62524331,68.3116 0.18752985,68.3169 0.18754426,68.3221 -6.3395499e-005,68.3274 0.96829563,68.3326 2.3434806,68.3379 2.2814319,68.3431 1.3127099,68.3484 0.71904349,68.3536 0.031347767,68.3589 0.40608186,68.3641 0.62502104,68.3694 0.31258368,68.3746 0.093835264,68.3799 0.062331982,68.3851 0.93721664,68.3904 1.2813014,68.3956 0.78150696,68.4009 0.2501134,68.4061 0.28116208,68.4114 0.37493297,68.4166 0.34386194,68.4219 0.031265285,68.4271 0.6869514,68.4324 2.1872041,68.4376 1.9065773,68.4429 1.0003517,68.4481 0.34385535,68.4534 0.31254125,68.4587 0.03131881,68.4639 0.031236965,68.4692 1.2818918e-005,68.4744 -8.721594e-006,68.4797 0.031246291,68.4849 0.28098494,68.4902 1.2497905,68.4954 1.1251643,68.5007 0.68759704,68.5059 0.68750989,68.5112 0.53138679,68.5165 0.093784958,68.5217 0.37476566,68.5270 0.84377676,68.5322 0.43757784,68.5375 0.65622503,68.5427 0.40635055,68.5480 0.28121826,68.5532 0.65609115,68.5585 1.0624424,68.5638 0.84392881,68.5690 0.40621006,68.5743 0.87488395,68.5795 0.68769765,68.5848 0.18754235,68.5900 0.62479806,68.5953 1.0000697,68.6006 0.31270161,68.6058 0.031215064,68.6111 0.28110135,68.6163 0.50006115,68.6216 0.093888454,68.6269 -6.9045223e-006,68.6321 1.8086848e-006,68.6374 -3.2957828e-007,68.6426 -4.9059162e-007,68.6479 2.2921961e-006,68.6532 -8.6789787e-006,68.6584 3.2426604e-005,68.6637 -0.0001210382,68.6689 0.74985451,68.6742 0.78135508,68.6795 0.34385082,68.6847 0.09372934,68.6900 0.18747787,68.6953 0.18749145,68.7005 0.18755436,68.7058 0.031233512,68.7110 0.34357908,68.7163 0.65621668,68.7216 0.59384829,68.7268 0.43754998,68.7321 0.31257781,68.7374 -2.606098e-006,68.7426 0.37484777,68.7479 0.81239253,68.7532 0.9375785,68.7584 0.53129256,68.7637 0.65613914,68.7689 0.81254864,68.7742 0.53130758,68.7795 0.46874258,68.7847 0.40631372,68.7900 0.18759164,68.7953 2.8378145e-005,68.8005 0.031225041,68.8058 0.093713395,68.8111 0.49963319,68.8163 1.8435112,68.8216 1.7814835,68.8269 1.0940095,68.8321 0.34391627,68.8374 -2.7504488e-005,68.8427 0.34364852,68.8480 0.50004554,68.8532 0.2811794,68.8585 0.62494397,68.8638 0.40637842,68.8690 0.093883067,68.8743 -0.00023751306,68.8796 1.562102,68.8848 2.1874371,68.8901 1.7815779,68.8954 0.31277782,68.9006 0.18748687,68.9059 0.093793131,68.9112 0.031260271,68.9165 1.2510888e-005,68.9217 -2.8060273e-005,68.9270 0.18741082,68.9323 0.34379396,68.9375 0.18746702,68.9428 0.624915,68.9481 0.56253201,68.9534 0.40628397,68.9586 0.18759242,68.9639 3.2997235e-005,68.9692 -9.0457579e-006,68.9744 3.1829554e-006,68.9797 -3.6855515e-006,68.9850 0.34353963,68.9903 1.1873759,68.9955 0.96893358,69.0008 0.34388679,69.0061 0.093724839,69.0114 0.28118175,69.0166 0.31247157,69.0219 0.31257081,69.0272 0.03132556,69.0325 -7.4337736e-006,69.0377 -1.0719448e-005,69.0430 0.093692094,69.0483 0.18752959,69.0536 4.75692e-005,69.0588 -7.0825463e-006,69.0641 -1.9245397e-005,69.0694 0.34356654,69.0747 1.0623871,69.0800 0.87517691,69.0852 0.3124862,69.0905 0.74995893,69.0958 0.31259766,69.1011 0.28124011,69.1063 0.34371838,69.1116 0.5312404,69.1169 0.40634707,69.1222 0.093784593,69.1275 0.093707435,69.1327 0.12502238,69.1380 0.031282842,69.1433 -1.5821654e-006,69.1486 1.3456523e-005,69.1539 0.031175552,69.1591 0.37491477,69.1644 0.43755302,69.1697 0.46869716,69.1750 0.96868205,69.1803 0.71888793,69.1855 0.093839757,69.1908 -1.4345316e-005,69.1961 5.1723828e-006,69.2014 -6.3434481e-006,69.2067 0.093721829,69.2119 0.34369272,69.2172 0.50001097,69.2225 0.18756728,69.2278 1.4778574e-005,69.2331 -3.915236e-006,69.2384 8.8104235e-007,69.2436 3.9147727e-007,69.2489 0.031225339,69.2542 0.093776636,69.2595 0.031168081,69.2648 0.50000113,69.2701 9.935128e-005,69.2753 -2.6620657e-005,69.2806 7.1225541e-006,69.2859 -1.8671992e-006,69.2912 3.4559503e-007,69.2965 4.8504342e-007,69.3018 -2.2860202e-006,69.3071 0.031219669,69.3123 0.093760446,69.3176 2.7465736e-005,69.3229 -7.0802698e-006,69.3282 8.5280419e-007,69.3335 3.6700762e-006,69.3388 -1.5534675e-005,69.3441 0.093698151,69.3493 0.18749738,69.3546 0.093812324,69.3599 -2.1022584e-005,69.3652 0.31240973,69.3705 0.62480831,69.3758 1.1251193,69.3811 0.18764174,69.3864 0.49989444,69.3917 0.84373814,69.3969 1.1561079,69.4022 1.312413,69.4075 0.96890843,69.4128 0.31266943,69.4181 0.093800701,69.4234 1.6636328e-005,69.4287 2.9229786e-006,69.4340 -2.8332521e-005,69.4393 0.34363779,69.4446 0.7811265,69.4498 1.0936781,69.4551 1.4685074,69.4604 2.2499762,69.4657 1.500266,69.4710 0.84396768,69.4763 0.18746287,69.4816 0.71853787,69.4869 0.96873027,69.4922 0.87512517,69.4975 0.37520102,69.5028 0.06255427,69.5081 0.093741953,69.5134 1.3055015e-005,69.5186 -5.106047e-006,69.5239 7.368631e-006,69.5292 -2.4370314e-005,69.5345 0.093719952,69.5398 0.093774304,69.5451 5.3016513e-005,69.5504 -0.00011609651,69.5557 0.56249994,69.5610 0.00011587242,69.5663 -5.1680749e-005,69.5716 0.18747748,69.5769 0.18752824,69.5822 2.287867e-005,69.5875 -6.3109337e-006,69.5928 2.3631162e-006,69.5981 -3.1412285e-006,69.6034 1.0202545e-005,69.6087 0.031177098,69.6140 0.40623352,69.6193 0.31248653,69.6246 0.40618488,69.6299 0.34379706,69.6352 0.18758126,69.6405 4.2035543e-005,69.6458 -2.0260637e-005,69.6511 0.031252779,69.6564 9.1327784e-006,69.6617 -3.0447877e-006,69.6670 3.0457959e-006,69.6723 -9.1389738e-006,69.6776 0.03124442,69.6829 0.031242341,69.6882 0.093754731,69.6935 0.18739034,69.6988 0.71858227,69.7041 0.87501544,69.7094 0.56267631,69.7147 0.09381783,69.7200 0.187438,69.7253 0.31245542,69.7306 0.71873075,69.7359 0.68755096,69.7412 0.37508082,69.7465 3.4765257e-005,69.7518 -9.2331302e-006,69.7571 2.1641752e-006,69.7624 5.7736554e-007,69.7677 -4.4742692e-006,69.7730 1.7321297e-005,69.7783 -6.4816675e-005,69.7836 0.31235224,69.7889 0.56246006,69.7942 0.50008172,69.7995 0.25009933,69.8048 0.09376999,69.8101 0.18741658,69.8154 0.62484646,69.8207 1.1561227,69.8260 1.3125745,69.8313 0.68773121,69.8366 0.21879706,69.8420 0.31249425,69.8473 0.093812369,69.8526 -2.0437818e-005,69.8579 0.093730427,69.8632 0.093770549,69.8685 1.5471345e-005,69.8738 -4.280218e-006,69.8791 1.6482145e-006,69.8844 -2.3124533e-006,69.8897 7.6021629e-006,69.8950 0.031186603,69.9003 0.34359303,69.9056 0.90620935,69.9109 0.87515914,69.9163 0.31257761,69.9216 0.18739629,69.9269 0.43741387,69.9322 0.53137571,69.9375 0.093810804,69.9428 0.31240952,69.9481 0.34382573,69.9534 0.093707517,69.9587 0.62484831,69.9640 0.81254679,69.9694 0.4376193,69.9747 0.093811139,69.9800 -7.7998957e-006,69.9853 0.093695894,69.9906 0.1875006,69.9959 0.093801595,70.0012 1.6622e-005,70.0065 -4.2979204e-006,70.0119 5.6816179e-007,70.0172 2.0258726e-006,70.0225 -8.672524e-006,70.0278 0.34355909,70.0331 1.312219,70.0384 1.7501081,70.0437 0.78154773,70.0490 0.093772426,70.0544 0.31236428,70.0597 0.59372967,70.0650 0.4063997,70.0703 7.1292714e-005,70.0756 -1.564896e-005,70.0809 0.031218948,70.0863 0.18745103,70.0916 0.18751946,70.0969 0.1874294,70.1022 0.53108704,70.1075 0.78124744,70.1128 0.50021243,70.1181 0.00010840582,70.1235 -2.9052524e-005,70.1288 7.7947843e-006,70.1341 -2.124061e-006,70.1394 7.0078522e-007,70.1447 -6.7894314e-007,70.1501 2.0151119e-006,70.1554 -7.3821393e-006,70.1607 0.18734634,70.1660 0.81238812,70.1713 0.87499833,70.1766 0.96878397,70.1820 0.59391612,70.1873 0.12498381,70.1926 0.49986988,70.1979 0.59380674,70.2032 0.28135774,70.2086 0.12505293,70.2139 -1.1888392e-005,70.2192 0.31234643,70.2245 0.87484747,70.2298 0.9063682,70.2352 0.25017884,70.2405 3.5688779e-005,70.2458 -4.185292e-005,70.2511 0.18751784,70.2564 0.49959618,70.2618 2.655581,70.2671 4.1872406,70.2724 4.1254125,70.2777 1.9069546,70.2831 0.34396997,70.2884 0.093712769,70.2937 0.18750754,70.2990 0.093757063,70.3044 0.28113669,70.3097 0.74981153,70.3150 1.062572,70.3203 0.53137439,70.3257 0.43756855,70.3310 8.348604e-005,70.3363 -2.1761041e-005,70.3416 3.5505668e-006,70.3470 0.187362,70.3523 0.78105825,70.3576 0.96886283,70.3629 0.65614063,70.3683 1.7497565,70.3736 2.1873963,70.3789 2.3750801,70.3842 1.250398,70.3896 0.18769732,70.3949 0.093649335,70.4002 0.59363925,70.4055 0.62501222,70.4109 0.50004762,70.4162 0.28133482,70.4215 0.093802854,70.4269 2.217618e-005,70.4322 -3.6027577e-005,70.4375 0.28111786,70.4428 0.65620089,70.4482 0.50014341,70.4535 8.9290428e-005,70.4588 -6.1147228e-005,70.4642 0.34355035,70.4695 0.87491167,70.4748 0.68765062,70.4801 0.31255665,70.4855 0.34369767,70.4908 0.34384754,70.4961 0.062525153,70.5015 0.49977466,70.5068 1.0936649,70.5121 1.0312451,70.5175 1.031249,70.5228 0.93758434,70.5281 0.81263101,70.5335 0.50005269,70.5388 0.56249368,70.5441 0.31257766,70.5495 2.9175546e-005,70.5548 0.28104621,70.5601 1.0934801,70.5655 1.2813358,70.5708 0.56280088,70.5761 0.00010601596,70.5815 -4.3847849e-005,70.5868 0.093747072,70.5921 0.093733221,70.5975 0.56222779,70.6028 1.6560311,70.6081 1.6564521,70.6135 0.78151155,70.6188 0.093823738,70.6241 -1.0866858e-005,70.6295 0.03123148,70.6348 0.093760163,70.6402 4.0818113e-006,70.6455 0.093723565,70.6508 0.093776807,70.6562 -6.0015977e-006,70.6615 0.093715578,70.6668 0.093787149,70.6722 0.031201895,70.6775 0.31238514,70.6828 0.43752414,70.6882 0.28130776,70.6935 0.21875241,70.6989 0.1875392,70.7042 0.093739703,70.7095 0.34375811,70.7149 0.18748093,70.7202 0.4998877,70.7256 0.68753546,70.7309 0.31261262,70.7362 6.0921244e-005,70.7416 0.093617447,70.7469 0.84348333,70.7523 1.3437449,70.7576 0.84393859,70.7629 0.4063614,70.7683 0.28124031,70.7736 0.37499797,70.7790 0.18757397,70.7843 1.8824447e-005,70.7897 4.3258142e-006,70.7950 -3.6132893e-005,70.8003 0.18741238,70.8057 0.37494397,70.8110 0.53129071,70.8164 0.49998209,70.8217 1.0310786,70.8271 1.3124882,70.8324 0.75013733,70.8377 0.3126547,70.8431 0.03123997,70.8484 0.31240901,70.8538 0.34377012,70.8591 0.34372389,70.8645 0.59351057,70.8698 1.2498949,70.8752 1.0314829,70.8805 0.68759418,70.8858 0.81248248,70.8912 0.65629351,70.8965 0.28131738,70.9019 0.093810685,70.9072 1.522719e-005,70.9126 -4.0455798e-006,70.9179 9.53788e-007,70.9233 2.3083176e-007,70.9286 -1.877382e-006,70.9340 0.093682319,70.9393 0.40619898,70.9447 0.4999443,70.9500 0.71880442,70.9554 0.12512089,70.9607 5.1899433e-006,70.9661 -2.2389182e-005,70.9714 0.12493986,70.9767 0.53102022,70.9821 1.5622911,70.9874 1.5002962,70.9928 0.3752276,70.9981 0.34369621,71.0035 0.18755342,71.0088 0.031162335,71.0142 0.49980196,71.0195 0.87499017,71.0249 0.59393078,71.0303 0.18749717,71.0356 0.78108835,71.0410 0.87514848,71.0463 0.093827024,71.0517 0.34365755,71.0570 0.34378713,71.0624 0.49997434,71.0677 0.74988139,71.0731 1.0624652,71.0784 0.8438732,71.0838 0.34387395,71.0891 0.031276196,71.0945 0.34357268,71.0998 0.90619969,71.1052 0.56268764,71.1105 6.1422033e-005,71.1159 -1.6885078e-005,71.1213 6.1130845e-006,71.1266 0.062469922,71.1320 0.18746777,71.1373 0.28120989,71.1427 0.56239974,71.1480 0.99995261,71.1534 0.96882874,71.1587 0.43759641,71.1641 0.28112721,71.1694 0.74984866,71.1748 0.78137165,71.1802 0.31268588,71.1855 4.993434e-005,71.1909 -1.4397966e-005,71.1962 7.653558e-006,71.2016 -1.6216434e-005,71.2069 0.09376768,71.2123 0.18736778,71.2177 0.84350908,71.2230 1.2499888,71.2284 0.96895415,71.2337 0.3439036,71.2391 0.093765311,71.2445 1.0806132e-005,71.2498 -1.8967889e-005,71.2552 0.06249268,71.2605 0.062475793,71.2659 0.49979958,71.2713 1.2498672,71.2766 1.2500774,71.2820 0.81260079,71.2873 0.40631455,71.2927 0.2500973,71.2981 3.2334494e-005,71.3034 0.18741418,71.3088 0.28128961,71.3141 0.062538676,71.3195 0.21869658,71.3249 0.4374702,71.3302 0.43753028,71.3356 0.18754476,71.3410 6.3666339e-005,71.3463 -0.00018456667,71.3517 1.0935119,71.3570 1.1564337,71.3624 0.34393996,71.3678 9.1917254e-006,71.3731 -8.819776e-007,71.3785 -5.665197e-006,71.3839 0.18738204,71.3892 0.81239295,71.3946 0.812603,71.4000 0.28136799,71.4053 9.8412802e-006,71.4107 4.3131804e-006,71.4161 -2.7097469e-005,71.4214 0.18748924,71.4268 0.093780458,71.4322 3.8471048e-006,71.4375 -6.2292938e-006,71.4429 0.093672596,71.4483 0.34371123,71.4536 0.31250912,71.4590 0.40619257,71.4644 0.78103411,71.4697 1.4686093,71.4751 1.3126984,71.4805 0.6252408,71.4858 0.12508465,71.4912 2.5286772e-006,71.4966 -2.7423141e-006,71.5019 0.03123587,71.5073 0.093736492,71.5127 0.093767941,71.5180 1.4493166e-005,71.5234 -3.1071302e-006,71.5288 -2.0661996e-006,71.5342 0.093721762,71.5395 0.18750006,71.5449 0.093777955,71.5503 3.1332788e-006,71.5556 -8.3881747e-007,71.5610 2.2172034e-007,71.5664 -4.798963e-008,71.5717 -2.9785514e-008,71.5771 1.6715187e-007,71.5825 -6.388791e-007,71.5879 2.3885732e-006,71.5932 -8.9161904e-006,71.5986 0.093736008,71.6040 0.18747205,71.6094 0.28124514,71.6147 0.093799599,71.6201 -1.5623569e-005,71.6255 0.093735419,71.6308 0.031283189,71.6362 -6.4124514e-008,71.6416 7.7567838e-006,71.6470 -3.0965901e-005,71.6523 0.093753994,71.6577 1.4981244e-005,71.6631 0.18732218,71.6685 0.68736941,71.6738 0.65640229,71.6792 0.21884209,71.6846 0.3437773,71.6900 5.4935404e-005,71.6953 0.093712829,71.7007 0.31247714,71.7061 0.49989432,71.7115 0.84364957,71.7169 0.78133172,71.7222 0.34388077,71.7276 0.031291537,71.7330 8.7362605e-006,71.7384 -4.6275203e-005,71.7437 0.31243128,71.7491 0.34380329,71.7545 0.093777724,71.7599 0.21872267,71.7653 0.21877351,71.7706 0.093766943,71.7760 3.9733612e-005,71.7814 -0.00012853692,71.7868 0.68715996,71.7922 1.3124743,71.7975 0.81284845,71.8029 0.00014637866,71.8083 0.12489934,71.8137 0.40617329,71.8191 0.53126687,71.8244 0.28135458,71.8298 0.18738487,71.8352 0.93738019,71.8406 0.90630084,71.8460 0.59382814,71.8513 0.2188213,71.8567 0.28115854,71.8621 0.81236732,71.8675 1.0937363,71.8729 0.90638548,71.8783 0.31260318,71.8836 0.18754095,71.8890 0.031268373,71.8944 0.093743116,71.8998 0.031259082,71.9052 1.0281736e-005,71.9106 -5.0217994e-005,71.9159 0.31231201,71.9213 0.7498858,71.9267 0.78131723,71.9321 0.62507504,71.9375 0.78121752,71.9429 0.87506127,71.9483 0.46876976,71.9536 0.9684931,71.9590 1.7499471,71.9644 1.1878098,71.9698 0.093906648,71.9752 0.031233665,71.9806 1.5337933e-005,71.9860 -8.1519047e-006,71.9913 0.093710497,71.9967 0.34372035,72.0021 0.34376904,72.0075 0.18753949,72.0129 1.88621e-005,72.0183 -5.0455137e-006,72.0237 1.3183167e-006,72.0291 -2.2730156e-007,72.0344 -4.0927219e-007,72.0398 1.864587e-006,72.0452 -7.0496949e-006,72.0506 0.18737899,72.0560 0.62486142,72.0614 0.68756407,72.0668 0.31262782,72.0722 0.093820862,72.0776 -2.6910664e-005,72.0830 0.37489206,72.0883 0.68749428,72.0937 0.46877313,72.0991 0.34371835,72.1045 0.34380904,72.1099 0.18752164,72.1153 0.31246164,72.1207 0.34371835,72.1261 0.50000989,72.1315 0.37504563,72.1369 0.34374607,72.1423 0.62475729,72.1477 1.8433843,72.1531 2.1252966,72.1584 0.40655148,72.1638 0.31253278,72.1692 0.093688332,72.1746 0.90587324,72.1800 1.5624634,72.1854 1.0315443,72.1908 0.31269976,72.1962 0.12500565,72.2016 0.31246781,72.2070 0.31253374,72.2124 0.12502803,72.2178 0.093755215,72.2232 1.1089075e-005,72.2286 -9.7456068e-006,72.2340 2.7894923e-005,72.2394 -0.00010184269,72.2448 0.5,72.2502 0.00010151017,72.2556 -2.6212156e-005,72.2610 3.3293077e-006,72.2664 1.289858e-005,72.2718 -5.4929067e-005,72.2772 0.43725729,72.2826 1.093681,72.2880 0.75024825,72.2933 0.09388075,72.2987 -5.1135034e-005,72.3041 0.093755946,72.3095 2.7281993e-005,72.3149 -7.2741809e-006,72.3203 1.8123579e-006,72.3257 2.5430719e-008,72.3311 -1.9144293e-006,72.3365 7.6329961e-006,72.3419 -2.8620052e-005,72.3473 0.09374997,72.3527 2.8654296e-005,72.3581 -7.6147448e-006,72.3635 1.8021755e-006,72.3689 4.0679123e-007,72.3744 -3.4298291e-006,72.3798 1.3313729e-005,72.3852 -4.9829418e-005,72.3906 0.31243885,72.3960 0.34382531,72.4014 0.24980673,72.4068 1.3746765,72.4122 1.7813512,72.4176 1.0939887,72.4230 0.50014967,72.4284 8.2327591e-005,72.4338 -9.8756573e-005,72.4392 0.4060587,72.4446 0.87492764,72.4500 0.9062984,72.4554 0.62519002,72.4608 0.00012785256,72.4662 -7.6331453e-005,72.4716 0.31244877,72.4770 0.34377849,72.4824 0.18752588,72.4878 0.093759961,72.4932 0.093713589,72.4986 0.28119209,72.5040 0.28131077,72.5095 0.031332318,72.5149 -7.1825772e-005,72.5203 0.31236756,72.5257 0.50000012,72.5311 0.31263176,72.5365 7.4197189e-005,72.5419 0.031160258,72.5473 0.3124103,72.5527 0.34382391,72.5581 0.18749236,72.5635 0.49993378,72.5689 0.40636036,72.5743 5.8412839e-005,72.5798 -5.6830627e-006,72.5852 -3.5689351e-005,72.5906 0.31239679,72.5960 0.56250072,72.6014 0.3438223,72.6068 0.12504108,72.6122 0.09375301,72.6176 0.093773678,72.6230 -5.7882688e-005,72.6285 0.31235024,72.6339 0.56244737,72.6393 0.78103667,72.6447 1.8434497,72.6501 2.8433557,72.6555 3.7813213,72.6609 2.3755672,72.6663 1.0315928,72.6717 0.90590793,72.6772 2.9057384,72.6826 3.3126349,72.6880 2.2192264,72.6934 0.75033116,72.6988 0.34374812,72.7042 0.31253624,72.7096 0.12504989,72.7151 0.18737656,72.7205 0.62480742,72.7259 0.87498724,72.7313 0.68763584,72.7367 0.3438504,72.7421 0.18756738,72.7475 4.1269268e-005,72.7530 -1.124649e-005,72.7584 3.7132108e-006,72.7638 -3.6056424e-006,72.7692 0.093687303,72.7746 0.31250754,72.7800 0.31235901,72.7855 1.0311058,72.7909 0.84392339,72.7963 0.28139821,72.8017 0.03125177,72.8071 0.093731605,72.8125 0.062530562,72.8180 9.2167475e-006,72.8234 -3.4854274e-006,72.8288 4.7245467e-006,72.8342 -1.5413867e-005,72.8396 0.093698822,72.8451 0.18749884,72.8505 0.093805701,72.8559 -3.7435566e-007,72.8613 0.09371113,72.8667 0.18746503,72.8722 0.28120774,72.8776 0.3749328,72.8830 0.50001419,72.8884 0.31258577,72.8938 0.18757184,72.8993 0.093695,72.9047 0.34367979,72.9101 0.31254503,72.9155 0.18757164,72.9209 2.7434298e-005,72.9264 0.093707442,72.9318 0.18745472,72.9372 0.34364185,72.9426 0.56249064,72.9481 0.3438952,72.9535 0.031317648,72.9589 0.093672618,72.9643 0.49988881,72.9698 0.68748492,72.9752 0.40636116,72.9806 0.09382271,72.9860 0.031256326,72.9914 1.0229242e-005,72.9969 -6.1697756e-006,73.0023 0.031237835,73.0077 0.12495468,73.0131 0.31249043,73.0186 0.21877004,73.0240 0.18745676,73.0294 0.31248459,73.0349 0.18758482,73.0403 7.998121e-006,73.0457 0.09373948,73.0511 3.3964654e-005,73.0566 -9.095942e-006,73.0620 2.4161875e-006,73.0674 -5.6801611e-007,73.0728 -1.4436155e-007,73.0783 1.1456214e-006,73.0837 -4.4385229e-006,73.0891 0.093690529,73.0946 0.31249377,73.1000 0.18750444,73.1054 0.31248453,73.1108 0.18755731,73.1163 0.093748741,73.1217 0.37491006,73.1271 1.0622227,73.1326 2.1559305,73.1380 2.40639,73.1434 1.2503496,73.1488 0.50006807,73.1543 0.68754411,73.1597 0.34383675,73.1651 0.093769208,73.1706 -7.1493268e-006,73.1760 0.09372931,73.1814 0.18744145,73.1869 0.37496296,73.1923 0.40630853,73.1977 0.18756028,73.2032 -3.1357822e-006,73.2086 0.093713373,73.2140 0.18745407,73.2195 0.28122756,73.2249 0.37485468,73.2303 0.81244665,73.2358 0.59386039,73.2412 0.78116846,73.2466 1.1562257,73.2521 0.87514806,73.2575 0.3125529,73.2629 0.34377089,73.2684 0.15632749,73.2738 1.3576109e-005,73.2792 -1.283191e-006,73.2847 0.093701452,73.2901 0.31246662,73.2955 0.312493,73.3010 0.49980366,73.3064 1.3434565,73.3119 1.5627886,73.3173 0.094084293,73.3227 -5.6687873e-005,73.3282 1.1971789e-005,73.3336 0.031242205,73.3390 0.093661599,73.3445 0.99941659,73.3499 3.1869869,73.3553 3.0631459,73.3608 0.34430009,73.3662 0.31235677,73.3717 0.56250447,73.3771 0.34385231,73.3825 0.031254493,73.3880 0.49976808,73.3934 1.3123673,73.3989 1.3125653,73.4043 0.99998301,73.4097 0.99984843,73.4152 1.2813066,73.4206 0.75031579,73.4261 0.093889371,73.4315 -3.0934592e-005,73.4369 5.8139449e-005,73.4424 -0.00020163901,73.4478 1.5619006,73.4533 3.156054,73.4587 2.8439867,73.4642 1.7504047,73.4696 0.71851057,73.4750 2.5308328,73.4805 2.3129454,73.4859 0.84418774,73.4914 0.031352125,73.4968 -3.7525417e-005,73.5023 0.093715638,73.5077 0.093801297,73.5131 -4.7327147e-005,73.5186 0.40607467,73.5240 0.65626228,73.5295 0.37513268,73.5349 0.12503776,73.5404 0.093777344,73.5458 8.7381077e-006,73.5513 0.093690895,73.5567 0.28114069,73.5621 0.59369642,73.5676 0.50011063,73.5730 0.18756598,73.5785 0.18744335,73.5839 0.34369794,73.5894 0.31260893,73.5948 0.03125453,73.6003 0.40606827,73.6057 0.8435601,73.6112 1.2187361,73.6166 0.84397054,73.6221 0.34389806,73.6275 0.093803219,73.6330 2.1532422e-005,73.6384 -3.1445703e-005,73.6439 0.093737639,73.6493 0.093722068,73.6548 0.34364817,73.6602 0.78097916,73.6657 1.6249542,73.6711 1.0939692,73.6765 0.59385896,73.6820 0.34385401,73.6875 0.093784846,73.6929 0.093692854,73.6984 0.31243426,73.7038 0.34380567,73.7093 0.093822867,73.7147 2.0932701e-005,73.7202 -5.2997268e-005,73.7256 0.31236583,73.7311 0.56250197,73.7365 0.40627649,73.7420 0.90603524,73.7474 1.343803,73.7529 0.46897513,73.7583 0.18754858,73.7638 5.3041207e-005,73.7692 -5.7328023e-005,73.7747 0.43739939,73.7801 0.68750966,73.7856 0.40632865,73.7910 0.18751463,73.7965 0.34367484,73.8020 0.81233591,73.8074 1.2499043,73.8129 1.0939304,73.8183 0.34392065,73.8238 0.18740891,73.8292 0.59373379,73.8347 0.49994209,73.8401 0.74987978,73.8456 0.68756896,73.8511 0.37519366,73.8565 -3.4498339e-006,73.8620 0.49986568,73.8674 0.68747556,73.8729 0.62513512,73.8783 0.031272233,73.8838 0.37482485,73.8893 0.68738157,73.8947 0.87508583,73.9002 0.31272039,73.9056 5.7622063e-005,73.9111 -7.2607982e-005,73.9165 0.34375313,73.9220 5.9922721e-005,73.9275 -1.2911522e-005,73.9329 0.093691714,73.9384 0.71861243,73.9438 0.99998391,73.9493 0.5001626,73.9548 4.0349223e-005,73.9602 0.1873693,73.9657 0.4998624,73.9711 0.78119075,73.9766 0.75006461,73.9821 0.50015074,73.9875 0.09389551,73.9930 -0.00011236061,73.9985 0.81213558,74.0039 1.7186534,74.0094 1.2815793,74.0148 0.34396589,74.0203 1.4100118e-005,74.0258 0.031167472,74.0312 0.34364149,74.0367 0.43755531,74.0422 0.28129539,74.0476 0.28121766,74.0531 0.40619808,74.0585 0.59373021,74.0640 0.50000674,74.0695 0.49999231,74.0749 0.43752602,74.0804 0.34380436,74.0859 0.24999543,74.0913 0.34370667,74.0968 0.3125858,74.1023 0.03132876,74.1077 -2.2043965e-005,74.1132 0.37479532,74.1187 1.0624652,74.1241 0.50018543,74.1296 0.093801737,74.1351 1.6028396e-005,74.1405 1.2501138e-006,74.1460 -2.1032261e-005,74.1515 0.18746586,74.1569 0.18754043,74.1624 0.18742637,74.1679 0.78104675,74.1733 1.2187498,74.1788 0.68769073,74.1843 0.12510066,74.1897 -5.5032028e-006,74.1952 7.8464273e-006,74.2007 0.031186717,74.2062 0.28119433,74.2116 0.21882597,74.2171 5.2913569e-005,74.2226 -4.0112314e-005,74.2280 0.28100404,74.2335 0.99979091,74.2390 0.96898878,74.2444 0.18775369,74.2499 0.031152317,74.2554 0.31246859,74.2609 0.18752022,74.2663 0.34367648,74.2718 0.49992654,74.2773 0.68749434,74.2827 0.50011778,74.2882 0.18761083,74.2937 0.031229578,74.2992 0.34359258,74.3046 0.74990577,74.3101 0.78134722,74.3156 0.3126713,74.3211 6.7136316e-006,74.3265 0.093739562,74.3320 3.4918405e-005,74.3375 -8.8696552e-006,74.3430 5.5706238e-007,74.3484 6.6428343e-006,74.3539 -2.7130947e-005,74.3594 0.34362152,74.3649 0.78116947,74.3703 0.75005907,74.3758 0.50008047,74.3813 0.34376028,74.3868 0.3125332,74.3922 0.093796939,74.3977 9.6124895e-006,74.4032 -4.4970398e-005,74.4087 0.37472171,74.4141 1.1560694,74.4196 1.2812889,74.4251 1.0314554,74.4306 0.34387338,74.4361 0.31257007,74.4415 0.1249124,74.4470 0.99989277,74.4525 0.65631819,74.4580 0.65618634,74.4634 0.50012392,74.4689 0.093880363,74.4744 -2.3745524e-005,74.4799 0.093720585,74.4854 0.093782857,74.4908 6.435263e-006,74.4963 0.093695857,74.5018 0.09385597,74.5073 -0.00026564873,74.5128 1.5622032,74.5182 1.9060718,74.5237 2.7187552,74.5292 1.562928,74.5347 0.56271893,74.5402 5.5063643e-005,74.5457 -1.2855943e-005,74.5511 -3.6452511e-006,74.5566 0.093738474,74.5621 0.093760781,74.5676 7.3566503e-006,74.5731 -1.2285477e-006,74.5786 -2.44336e-006,74.5840 1.1003115e-005,74.5895 -4.1572701e-005,74.5950 0.18744218,74.6005 0.18755956,74.6060 0.031245209,74.6115 0.18743591,74.6169 0.28127113,74.6224 0.37497303,74.6279 0.50005949,74.6334 0.093743876,74.6389 0.40609235,74.6444 0.68748122,74.6499 0.68750596,74.6553 0.65627038,74.6608 0.4063448,74.6663 0.18756761,74.6718 0.093780503,74.6773 1.196278e-005,74.6828 -1.4018018e-006,74.6883 -6.3572566e-006,74.6937 2.6833422e-005,74.6992 -0.00010098511,74.7047 0.46854165,74.7102 0.75000006,74.7157 0.46895799,74.7212 0.00010229141,74.7267 -3.1112286e-005,74.7322 2.2150392e-005,74.7377 -5.749171e-005,74.7431 0.31232771,74.7486 0.78112906,74.7541 0.96881169,74.7596 0.65635377,74.7651 0.34383434,74.7706 0.093828611,74.7761 1.4352685e-005,74.7816 -1.8432193e-005,74.7871 0.18742457,74.7926 0.49997962,74.7980 0.34380016,74.8035 0.18751007,74.8090 0.18745269,74.8145 0.31244302,74.8200 0.34379974,74.8255 0.12508917,74.8310 1.7565533e-005,74.8365 0.093705289,74.8420 0.5311445,74.8475 0.96875119,74.8530 0.71882963,74.8585 0.28127909,74.8640 0.093729138,74.8695 0.31236294,74.8749 0.71859181,74.8804 0.87507856,74.8859 0.37522519,74.8914 6.1416613e-005,74.8969 -1.1510442e-005,74.9024 -1.5381875e-005,74.9079 0.093748569,74.9134 2.1078802e-005,74.9189 -8.3567365e-006,74.9244 1.2347346e-005,74.9299 -4.1035644e-005,74.9354 0.18744695,74.9409 0.18754821,74.9464 0.093705386,74.9519 0.34366801,74.9574 0.34381491,74.9629 0.1875051,74.9684 0.34363657,74.9739 0.53127247,74.9794 0.28139913,74.9849 4.2054595e-005,74.9904 3.0063488e-006,74.9959 -5.40888e-005,75.0014 0.3123267,75.0069 0.74981129,75.0124 1.06257,75.0179 0.59393364,75.0234 0.31255239,75.0289 0.49988121,75.0344 1.1560842,75.0399 1.0939823,75.0454 0.031438537,75.0509 -4.9715367e-005,75.0564 0.093675002,75.0619 0.34368208,75.0674 0.34378853,75.0729 0.31248292,75.0784 0.34381142,75.0839 0.0937609,75.0894 0.31241697,75.0949 0.31256562,75.1004 0.093821973,75.1059 1.1008387e-005,75.1114 -3.043901e-006,75.1169 1.1663225e-006,75.1224 -1.621257e-006,75.1279 5.3190861e-006,75.1334 0.093612552,75.1389 0.49991968,75.1444 0.34389842,75.1499 0.031321097,75.1554 -4.7882959e-006,75.1609 -1.1313336e-005,75.1664 0.093699045,75.1719 0.28115413,75.1774 0.96848583,75.1829 2.1871915,75.1884 2.6252418,75.1939 1.0003831,75.1995 0.21880952,75.2050 0.062534392,75.2105 2.5097801e-005,75.2160 0.03116649,75.2215 0.56236231,75.2270 0.78129566,75.2325 0.31265059,75.2380 0.18734574,75.2435 0.96856034,75.2490 0.87520534,75.2545 0.18765762,75.2600 -1.0233066e-005,75.2655 1.3080231e-006,75.2711 5.0023759e-006,75.2766 -2.1319602e-005,75.2821 0.37474531,75.2876 1.3435377,75.2931 1.3438978,75.2986 0.68759984,75.3041 0.71872681,75.3096 0.65632319,75.3151 0.62494773,75.3206 0.99991298,75.3261 0.93759209,75.3317 0.68756557,75.3372 0.56257582,75.3427 0.18758342,75.3482 0.09368781,75.3537 0.68721765,75.3592 1.6560796,75.3647 1.7500454,75.3702 1.3751512,75.3758 0.65638983,75.3813 0.74983561,75.3868 1.1874377,75.3923 0.81272101,75.3978 0.34382057,75.4033 0.62483716,75.4088 0.99997586,75.4143 0.65642363,75.4199 0.18761981,75.4254 2.1084175e-005,75.4309 -5.5637001e-006,75.4364 1.1688188e-006,75.4419 8.8901692e-007,75.4474 -4.7254262e-006,75.4529 1.8014252e-005,75.4585 -6.7337292e-005,75.4640 0.31234613,75.4695 0.50004297,75.4750 0.18764064,75.4805 3.4469231e-005,75.4860 -3.1907868e-005,75.4916 0.09373311,75.4971 0.34361726,75.5026 1.093469,75.5081 1.5626216,75.5136 0.5940181,75.5191 0.18752304,75.5247 0.093778126,75.5302 1.529246e-005,75.5357 -1.1916153e-005,75.5412 3.2373715e-005,75.5467 -0.00011758837,75.5523 0.59346193,75.5578 1.3122038,75.5633 1.7189531,75.5688 0.56291711,75.5743 0.12497716,75.5799 0.34363747,75.5854 0.50000709,75.5909 0.31262061,75.5964 0.21873972,75.6019 0.53118151,75.6075 0.56248128,75.6130 0.56258559,75.6185 0.00011311259,75.6240 -0.00010876371,75.6295 0.56239289,75.6351 0.56260753,75.6406 0.031332273,75.6461 -7.3398674e-006,75.6516 -2.9692968e-005,75.6572 0.49973774,75.6627 1.6871327,75.6682 2.1876688,75.6737 0.87543178,75.6793 5.4448843e-005,75.6848 0.093730584,75.6903 2.3165061e-005,75.6958 1.6674931e-006,75.7013 -2.9839868e-005,75.7069 0.093749456,75.7124 3.1891173e-005,75.7179 -8.6796754e-006,75.7234 2.8248801e-006,75.7290 -2.6192918e-006,75.7345 7.6527267e-006,75.7400 -2.799393e-005,75.7455 0.18741748,75.7511 0.34377027,75.7566 0.093826286,75.7621 1.2465147e-005,75.7677 -1.4093255e-005,75.7732 0.093753129,75.7787 0.12492397,75.7842 0.40615708,75.7898 0.31263104,75.7953 3.5337289e-006,75.8008 0.56231964,75.8063 0.8750127,75.8119 0.50017047,75.8174 1.1031039e-005,75.8229 0.31244195,75.8285 0.34373841,75.8340 0.34377992,75.8395 0.18756104,75.8451 0.093747951,75.8506 1.0855197e-005,75.8561 -5.7948887e-006,75.8616 1.2324496e-005,75.8672 -4.3506527e-005,75.8727 0.18746701,75.8782 0.31234962,75.8838 1.0935361,75.8893 1.500034,75.8948 1.0939561,75.9004 0.34390837,75.9059 0.093748078,75.9114 0.21867026,75.9170 0.49995226,75.9225 0.6562143,75.9280 0.75000858,75.9336 0.50012779,75.9391 0.093817212,75.9446 -7.3307374e-006,75.9502 2.963546e-006,75.9557 -4.5231868e-006,75.9612 1.513031e-005,75.9668 -5.6002737e-005,75.9723 0.37486276,75.9778 0.68747348,75.9834 0.50014222,75.9889 0.031315975,75.9944 0.3124437,76.0000 0.49984571,76.0055 0.74994814,76.0110 0.437668,76.0166 0.093839251,76.0221 5.3701624e-006,76.0276 2.9129162e-006,76.0332 -1.7023862e-005,76.0387 0.18744667,76.0443 0.31249723,76.0498 0.21877703,76.0553 0.15618128,76.0609 0.31251299,76.0664 0.093841538,76.0719 1.1923298e-005,76.0775 -1.746381e-005,76.0830 0.18748295,76.0886 0.31246939,76.0941 0.5309692,76.0996 1.2497466,76.1052 1.2502658,76.1107 0.34404331,76.1162 0.093760245,76.1218 0.093761325,76.1273 1.9521131e-005,76.1329 -1.4289198e-005,76.1384 3.7637299e-005,76.1440 -0.00013627113,76.1495 0.59351879,76.1550 0.93740225,76.1606 0.93770248,76.1661 0.31256241,76.1717 0.71878791,76.1772 0.00016928787,76.1827 -4.5509383e-005,76.1883 1.273544e-005,76.1938 -5.4287252e-006,76.1994 8.9791192e-006,76.2049 -3.0490035e-005,76.2105 0.18746142,76.2160 0.18753311,76.2215 0.24982433,76.2271 0.99979997,76.2326 1.0313967,76.2382 0.34399429,76.2437 -6.1319974e-005,76.2493 0.74976206,76.2548 1.3124142,76.2603 1.1564761,76.2659 0.28126645,76.2714 0.84353817,76.2770 0.87511396,76.2825 0.40644923,76.2881 7.0701026e-005,76.2936 -1.9445148e-005,76.2992 7.0737924e-006,76.3047 -8.8490588e-006,76.3103 0.031240398,76.3158 0.031259298,76.3214 1.0339888e-005,76.3269 -1.2699134e-005,76.3324 0.031252529,76.3380 2.5514205e-006,76.3435 0.093734317,76.3491 0.18744144,76.3546 0.40625855,76.3602 0.31246704,76.3657 0.49988031,76.3713 0.50006825,76.3768 0.18763244,76.3824 2.1623751e-005,76.3879 0.093649134,76.3935 0.34369814,76.3990 0.31253824,76.4046 0.31244075,76.4101 0.49997082,76.4157 0.34388378,76.4212 0.031321775,76.4268 0.031239823,76.4323 1.0947477e-005,76.4379 -1.0263577e-005,76.4434 0.093717769,76.4490 0.31243539,76.4545 0.71862787,76.4601 1.2187111,76.4656 0.96889412,76.4712 0.18760614,76.4768 0.09369994,76.4823 0.3124617,76.4879 0.28130892,76.4934 0.093778118,76.4990 0.093753926,76.5045 1.4737218e-005,76.5101 -4.3087298e-006,76.5156 2.4965898e-006,76.5212 -5.6777544e-006,76.5267 0.09368059,76.5323 0.31249896,76.5378 0.093823619,76.5434 -8.9354171e-006,76.5490 0.093726516,76.5545 0.12501813,76.5601 2.6221242e-005,76.5656 0.031188359,76.5712 0.312475,76.5767 0.18753953,76.5823 0.49972153,76.5878 1.6560152,76.5934 1.6564039,76.5990 0.93763351,76.6045 0.59377199,76.6101 0.50008953,76.6156 0.18762831,76.6212 2.7698856e-005,76.6267 -1.8834206e-006,76.6323 -2.01695e-005,76.6379 0.12494325,76.6434 0.53106821,76.6490 1.1561862,76.6545 0.7502352,76.6601 0.00011067263,76.6657 -4.6320136e-005,76.6712 0.12494574,76.6768 0.28121087,76.6823 0.4373138,76.6879 0.96884865,76.6935 0.093947306,76.6990 0.34342071,76.7046 1.5622135,76.7101 1.7814718,76.7157 0.87509876,76.7213 1.3435559,76.7268 1.9060981,76.7324 2.2188468,76.7380 1.1879293,76.7435 0.00014988087,76.7491 -4.0331986e-005,76.7546 1.1434548e-005,76.7602 -5.4030297e-006,76.7658 1.0177459e-005,76.7713 -3.530952e-005,76.7769 0.21860895,76.7825 0.49996793,76.7880 0.31265005,76.7936 6.3696818e-005,76.7991 -1.3222699e-005,76.8047 0.312255,76.8103 1.3746854,76.8158 1.6875747,76.8214 1.2189369,76.8270 0.75020838,76.8325 0.00011585191,76.8381 -3.9630278e-005,76.8437 0.093730159,76.8492 0.18749781,76.8548 0.093778573,76.8604 9.0804242e-006,76.8659 -2.3610107e-006,76.8715 3.6283029e-007,76.8771 9.0998611e-007,76.8826 -4.0031691e-006,76.8882 1.5103981e-005,76.8938 -5.6417495e-005,76.8993 0.65582865,76.9049 2.1870482,76.9105 2.8437989,76.9160 2.1880214,76.9216 0.62524593,76.9272 0.59370953,76.9328 0.31258598,76.9383 0.18743831,76.9439 0.40618113,76.9495 0.3751083,76.9550 0.031339787,76.9606 -1.3995799e-005,76.9662 3.2693574e-006,76.9717 9.1972021e-007,76.9773 -6.9491648e-006,76.9829 0.31213376,76.9885 1.4996488,76.9940 1.6252095,76.9996 0.96893072,77.0052 0.87497371,77.0107 0.81257683,77.0163 0.50014943,77.0219 0.1876044,77.0275 5.1144354e-005,77.0330 0.031123618,77.0386 0.46862864,77.0442 0.43762004,77.0498 0.093852811,77.0553 2.7148878e-006,77.0609 7.4515526e-007,77.0665 -5.6962645e-006,77.0720 2.2041831e-005,77.0776 -8.2477993e-005,77.0832 0.4061099,77.0888 0.593768,77.0943 0.40635714,77.0999 0.18752557,77.1055 0.37492225,77.1111 0.62492865,77.1166 0.7499541,77.1222 0.93743831,77.1278 1.3121754,77.1334 2.4373372,77.1390 2.0004027,77.1445 0.65660244,77.1501 0.093698181,77.1557 0.46857247,77.1613 0.84355474,77.1668 1.3123949,77.1724 1.3750384,77.1780 1.3126773,77.1836 0.62526006,77.1892 0.093839519,77.1947 2.274834e-005,77.2003 -6.9127993e-005,77.2059 0.40614644,77.2115 0.53125715,77.2170 0.43749949,77.2226 0.34379724,77.2282 0.34357065,77.2338 1.343585,77.2394 1.312656,77.2449 0.87508786,77.2505 0.78121561,77.2561 0.78137791,77.2617 0.00015636836,77.2673 -0.00011931923,77.2729 0.31242839,77.2784 0.34372163,77.2840 0.50003248,77.2896 0.34380424,77.2952 0.31254163,77.3008 5.7071364e-005,77.3063 -1.5378153e-005,77.3119 4.4365006e-006,77.3175 -2.3666728e-006,77.3231 5.0302433e-006,77.3287 -1.7755694e-005,77.3343 0.093725905,77.3398 0.093774013,77.3454 1.8175673e-005,77.3510 -6.5465733e-006,77.3566 8.0097025e-006,77.3622 -2.5493948e-005,77.3678 0.18735896,77.3734 0.49995542,77.3789 0.37507781,77.3845 0.25005791,77.3901 0.093802437,77.3957 0.031253945,77.4013 0.18742687,77.4069 0.49993387,77.4125 0.50006402,77.4180 0.18758334,77.4236 -4.3250375e-006,77.4292 0.062478162,77.4348 0.093728416,77.4404 0.34374267,77.4460 0.28129852,77.4516 0.093737029,77.4572 0.28103378,77.4627 0.812446,77.4683 0.62501442,77.4739 1.0000273,77.4795 0.56269515,77.4851 0.093784899,77.4907 0.18744962,77.4963 0.3125059,77.5019 0.18753198,77.5075 0.09377829,77.5130 -1.2076244e-007,77.5186 0.093706481,77.5242 0.18749766,77.5298 0.093802765,77.5354 -3.2279091e-005,77.5410 0.28111613,77.5466 0.65619838,77.5522 0.68747878,77.5578 0.96857035,77.5634 1.9060476,77.5690 2.0314922,77.5745 0.6565907,77.5801 7.8414327e-005,77.5857 -0.00015668027,77.5913 0.59354144,77.5969 0.75007099,77.6025 0.59392273,77.6081 0.43745017,77.6137 0.59378278,77.6193 0.00012610579,77.6249 -3.3858756e-005,77.6305 9.31872e-006,77.6361 -3.4133768e-006,77.6417 4.3343384e-006,77.6473 0.093660235,77.6529 0.59360731,77.6585 1.1872395,77.6641 2.0623133,77.6697 1.875234,77.6752 1.0625205,77.6808 1.4999378,77.6864 1.0940465,77.6920 0.49999908,77.6976 1.0622448,77.7032 1.3437792,77.7088 0.87512589,77.7144 0.68759602,77.7200 0.37511602,77.7256 0.28118128,77.7312 0.74983186,77.7368 1.0312442,77.7424 0.7813102,77.7480 0.68756491,77.7536 0.46883413,77.7592 0.25007707,77.7648 4.2820848e-005,77.7704 -1.2525443e-005,77.7760 7.2777239e-006,77.7816 -1.658582e-005,77.7872 5.9070211e-005,77.7928 0.093410425,77.7984 1.5618222,77.8040 2.7810709,77.8096 2.4692075,77.8152 1.0317348,77.8208 0.43746448,77.8264 0.84359163,77.8320 1.1563178,77.8376 0.68768907,77.8432 0.18762991,77.8488 1.8640752e-005,77.8544 -4.9951559e-006,77.8600 1.338325e-006,77.8656 -3.5772533e-007,77.8712 9.246439e-008,77.8768 -1.2101154e-008,77.8824 -4.4072081e-008,77.8880 1.884075e-007,77.8936 -7.0961789e-007,77.8993 2.6502855e-006,77.9049 -9.8923501e-006,77.9105 0.093739428,77.9161 0.18746102,77.9217 0.2811743,77.9273 0.31253713,77.9329 0.093843475,77.9385 -1.5336214e-005,77.9441 0.093738258,77.9497 0.031277958,77.9553 2.8434279e-006,77.9609 -5.015901e-006,77.9665 1.7221471e-005,77.9721 -6.3875275e-005,77.9777 0.8120262,77.9833 2.6870542,77.9889 2.9066482,77.9946 1.0004778,78.0002 0.31250617,78.0058 0.34359175,78.0114 0.78117222,78.0170 0.59396905,78.0226 0.18749279,78.0282 0.74985963,78.0338 0.78135097,78.0394 0.34388721,78.0450 -1.2775341e-005,78.0506 0.1873996,78.0562 0.31250212,78.0619 0.18759187,78.0675 4.2746589e-005,78.0731 -1.2048215e-005,78.0787 5.4429302e-006,78.0843 -9.7232996e-006,78.0899 0.093688935,78.0955 0.3124508,78.1011 0.31254911,78.1067 0.093811303,78.1124 8.9347304e-006,78.1180 -2.4541062e-006,78.1236 8.8097408e-007,78.1292 -1.0696659e-006,78.1348 3.397915e-006,78.1404 -1.2523024e-005,78.1460 0.093684718,78.1516 0.34359753,78.1573 0.65621388,78.1629 0.46888071,78.1685 0.18760037,78.1741 0.031286262,78.1797 0.21847481,78.1853 1.4059571,78.1909 1.5939623,78.1966 0.59405679,78.2022 6.1686114e-005,78.2078 -3.48912e-005,78.2134 0.093715861,78.2190 0.18744417,78.2246 0.34370914,78.2302 0.31257442,78.2359 0.093788333,78.2415 0.18741505,78.2471 0.31252757,78.2527 0.12506807,78.2583 0.093763277,78.2639 1.4585882e-005,78.2696 4.55708e-006,78.2752 -3.2818451e-005,78.2808 0.56219018,78.2864 1.905851,78.2920 2.5001221,78.2977 1.3129679,78.3033 0.093935244,78.3089 0.18719061,78.3145 1.124774,78.3201 1.2499565,78.3258 1.3439091,78.3314 0.65636313,78.3370 0.96865851,78.3426 1.187454,78.3482 1.5624253,78.3539 1.3440077,78.3595 0.34390658,78.3651 0.31251225,78.3707 0.031300642,78.3763 0.093720548,78.3820 0.093769804,78.3876 0.031271212,78.3932 0.031216411,78.3988 0.18749288,78.4044 0.093770564,78.4101 0.031253811,78.4157 5.656972e-006,78.4213 0.093717411,78.4269 0.34371272,78.4326 0.56250453,78.4382 0.40628445,78.4438 0.18751794,78.4494 0.093749158,78.4551 0.093758762,78.4607 7.3498181e-006,78.4663 3.3769368e-006,78.4719 -2.0860089e-005,78.4776 0.093739308,78.4832 0.12495575,78.4888 0.43737489,78.4944 0.65622544,78.5001 0.4064036,78.5057 8.7278422e-005,78.5113 -2.9096509e-005,78.5169 0.093737587,78.5226 0.3435919,78.5282 0.74996853,78.5338 0.37512442,78.5394 0.21876478,78.5451 0.31247541,78.5507 0.43744439,78.5563 0.53120464,78.5619 0.62490225,78.5676 0.96866453,78.5732 0.96884286,78.5788 0.65636176,78.5845 0.50004053,78.5901 0.34379402,78.5957 0.18757559,78.6013 -1.069679e-005,78.6070 0.31239641,78.6126 0.50002092,78.6182 0.31251958,78.6239 0.34361744,78.6295 0.68745273,78.6351 0.68755084,78.6408 0.68744802,78.6464 0.75001717,78.6520 0.50011718,78.6577 0.28130913,78.6633 0.28126791,78.6689 0.18754472,78.6745 8.8201032e-006,78.6802 0.093691006,78.6858 0.18751714,78.6914 0.093770973,78.6971 0.21866757,78.7027 0.37499079,78.7083 0.18757045,78.7140 0.21873462,78.7196 0.40619025,78.7252 0.43756154,78.7309 0.31234825,78.7365 1.2497989,78.7421 1.1564615,78.7478 0.3439447,78.7534 1.0919183e-005,78.7590 -1.0440629e-006,78.7647 -6.7445021e-006,78.7703 0.031239493,78.7760 0.031260211,78.7816 8.2002061e-006,78.7872 -4.4452077e-006,78.7929 9.5807491e-006,78.7985 -3.3880428e-005,78.8041 0.18740645,78.8098 0.43741506,78.8154 0.56253856,78.8210 0.34379315,78.8267 0.31255847,78.8323 0.093729548,78.8380 0.34367782,78.8436 0.34374246,78.8492 0.56234729,78.8549 0.87496662,78.8605 0.59397596,78.8662 0.18752532,78.8718 0.78105313,78.8774 1.1875169,78.8831 0.75015277,78.8887 0.28128958,78.8943 0.34367886,78.9000 0.46876726,78.9056 0.28127402,78.9113 0.31249124,78.9169 0.18760751,78.9225 0.031189248,78.9282 0.53094417,78.9338 0.93763512,78.9395 0.18775028,78.9451 0.21855675,78.9508 0.81235546,78.9564 0.8438974,78.9620 0.28138646,78.9677 0.18743679,78.9733 0.34371337,78.9790 0.31255022,78.9846 0.28127351,78.9903 0.31251514,78.9959 0.18754591,79.0015 0.062508263,79.0072 0.031261422,79.0128 -2.3479724e-005,79.0185 0.18745869,79.0241 0.18753435,79.0298 0.093731828,79.0354 0.56225413,79.0411 1.5621415,79.0467 2.2187355,79.0523 1.562889,79.0580 0.65630615,79.0636 1.1873477,79.0693 0.96882784,79.0749 0.56260312,79.0806 0.34381089,79.0862 0.31247887,79.0919 0.43741214,79.0975 0.78105611,79.1032 1.0314138,79.1088 0.18778729,79.1145 -4.3178377e-005,79.1201 0.49972114,79.1258 1.7496386,79.1314 2.2188776,79.1370 1.1566184,79.1427 0.43757686,79.1483 0.49994627,79.1540 0.50007355,79.1596 0.18743363,79.1653 0.49991858,79.1709 0.34389144,79.1766 0.18743008,79.1822 0.59359908,79.1879 0.84360367,79.1935 1.3123686,79.1992 1.2501935,79.2048 0.56275243,79.2105 0.28131416,79.2161 0.28126135,79.2218 0.18754195,79.2275 2.1053747e-005,79.2331 -5.1084999e-006,79.2388 -6.2167425e-007,79.2444 7.5963299e-006,79.2501 -2.9766245e-005,79.2557 0.18743306,79.2614 0.34372628,79.2670 0.31255072,79.2727 0.093800753,79.2783 0.093714468,79.2840 0.31243294,79.2896 0.40625936,79.2953 0.187592,79.3009 -1.1577289e-005,79.3066 0.18740381,79.3123 0.34370679,79.3179 0.34381753,79.3236 0.093841508,79.3292 6.1624642e-006,79.3349 4.994542e-006,79.3405 -2.6143502e-005,79.3462 0.09372855,79.3518 0.18742536,79.3575 0.53112584,79.3632 0.68750709,79.3688 0.50012743,79.3745 0.12509993,79.3801 6.7582027e-006,79.3858 7.1125469e-006,79.3914 -3.5212121e-005,79.3971 0.18740283,79.4028 0.31253198,79.4084 0.093837276,79.4141 1.0978903e-005,79.4197 0.093681984,79.4254 0.34376001,79.4310 0.21868983,79.4367 0.96846044,79.4424 1.5311273,79.4480 1.4376404,79.4537 0.9376446,79.4593 1.0311458,79.4650 1.4686871,79.4707 1.1250446,79.4763 0.96889466,79.4820 0.437572,79.4876 0.65598679,79.4933 1.1249548,79.4990 0.71907365,79.5046 0.031401236,79.5103 -6.1096634e-006,79.5160 -8.9139539e-005,79.5216 0.53116339,79.5273 0.37501013,79.5329 0.3750397,79.5386 0.18751119,79.5443 0.56243145,79.5499 0.50010955,79.5556 7.0989488e-005,79.5613 0.093678467,79.5669 0.43739998,79.5726 0.78115517,79.5782 0.75015128,79.5839 0.0001323809,79.5896 -3.7387825e-005,79.5952 1.7160181e-005,79.6009 -3.125233e-005,79.6066 0.093733408,79.6122 0.12493542,79.6179 0.59362251,79.6236 0.87502396,79.6292 0.5626474,79.6349 0.21872579,79.6406 0.65590394,79.6462 1.8746463,79.6519 2.4999621,79.6576 2.0628915,79.6632 0.75033408,79.6689 0.31235737,79.6746 0.78111142,79.6802 0.75013727,79.6859 0.3126916,79.6916 7.2555078e-005,79.6972 0.093581013,79.7029 0.65609723,79.7086 0.96865702,79.7142 1.4686474,79.7199 1.4065267,79.7256 0.18773273,79.7313 0.093671113,79.7369 0.49982315,79.7426 1.2810308,79.7483 1.4998624,79.7539 1.5313696,79.7596 1.0314282,79.7653 0.71889383,79.7710 0.18763635,79.7766 0.18741228,79.7823 0.56244469,79.7880 0.5000568,79.7936 0.28122962,79.7993 0.34375125,79.8050 0.18759221,79.8107 0.093689166,79.8163 0.4061175,79.8220 0.6561712,79.8277 0.78129083,79.8333 0.53130049,79.8390 0.46883586,79.8447 0.093894303,79.8504 -6.8450849e-005,79.8560 0.56234932,79.8617 1.1560522,79.8674 1.6874473,79.8731 1.4063386,79.8787 1.1563348,79.8844 0.71878761,79.8901 0.6250487,79.8958 0.34380013,79.9014 0.37507567,79.9071 8.8364315e-005,79.9128 -2.9611892e-005,79.9185 0.031256214,79.9241 4.7468184e-006,79.9298 -1.3235657e-006,79.9355 5.4707164e-007,79.9412 -8.6467998e-007,79.9469 2.9118578e-006,79.9525 -1.0783631e-005,79.9582 4.0225994e-005,79.9639 -0.00015013272,79.9696 1.0310485,79.9752 1.0939378,79.9809 0.18764473,79.9866 0.12488504,79.9923 0.40617287,79.9980 0.40633023,80.0036 0.093849227,80.0093 -1.7338545e-005,80.0150 0.28107879,80.0207 0.81244522,80.0264 0.53140604,80.0320 0.12506697,80.0377 0.093722671,80.0434 0.12501627,80.0491 0.21853991,80.0548 0.96848273,80.0604 1.1563118,80.0661 0.8751747,80.0718 0.50017792,80.0775 0.18746457,80.0832 0.68731159,80.0888 1.0312536,80.0945 0.71895713,80.1002 0.093860723,80.1059 0.093666613,80.1116 0.343676,80.1173 0.40627471,80.1229 0.21883599,80.1286 0.031293001,80.1343 0.031255051,80.1400 -2.0181731e-005,80.1457 0.093749948,80.1514 2.032783e-005,80.1571 0.031244505,80.1627 1.6500379e-006,80.1684 -1.1048816e-006,80.1741 2.7695878e-006,80.1798 -9.9742565e-006,80.1855 0.093710065,80.1912 0.18751419,80.1969 0.031286277,80.2025 -3.7319758e-006,80.2082 2.572089e-006,80.2139 -6.5566292e-006,80.2196 0.031241726,80.2253 0.031257708,80.2310 9.3786566e-006,80.2367 -1.3267168e-005,80.2423 0.093671955,80.2480 0.31242537,80.2537 0.31259814,80.2594 8.210502e-005,80.2651 0.093681842,80.2708 0.34370112,80.2765 0.34381601,80.2822 0.093732163,80.2879 0.3123509,80.2935 0.56244773,80.2992 0.65631878,80.3049 0.40637061,80.3106 0.09381038,80.3163 2.8644645e-006,80.3220 -2.8921818e-008,80.3277 -2.7492729e-006,80.3334 1.1026993e-005,80.3391 0.031169724,80.3448 0.34364432,80.3505 0.43750712,80.3561 0.46864668,80.3618 1.0936419,80.3675 1.0001966,80.3732 0.31245214,80.3789 1.1560036,80.3846 1.6874611,80.3903 1.7500461,80.3960 1.1565828,80.4017 0.00015474597,80.4074 0.18732749,80.4131 0.40629488,80.4188 0.09386152,80.4245 -4.7840115e-007,80.4302 4.0724985e-006,80.4359 -1.5812948e-005,80.4415 0.093695566,80.4472 0.18750098,80.4529 0.093800336,80.4586 3.0187945e-005,80.4643 -5.7386878e-005,80.4700 0.37475097,80.4757 1.1873637,80.4814 1.2188998,80.4871 0.75006229,80.4928 0.62494695,80.4985 0.6875537,80.5042 0.53137279,80.5099 0.31252977,80.5156 0.28116301,80.5213 0.40629935,80.5270 0.09382949,80.5327 0.12497053,80.5384 0.53093588,80.5441 1.874651,80.5498 2.2189174,80.5555 1.1566695,80.5612 0.00016761487,80.5669 0.031145005,80.5726 0.34371343,80.5783 0.49985969,80.5840 1.2810109,80.5897 1.5626034,80.5954 0.78155428,80.6011 9.1956405e-005,80.6068 -2.4603831e-005,80.6125 6.451392e-006,80.6182 -1.1996725e-006,80.6239 -1.6534245e-006,80.6296 0.18734398,80.6353 0.81245703,80.6410 0.43766752,80.6467 4.1461321e-005,80.6524 -9.3565068e-006,80.6581 0.03122199,80.6638 0.34359556,80.6695 1.3433204,80.6752 2.43753,80.6809 1.094234,80.6866 0.18750268,80.6923 0.74973929,80.6980 1.0626823,80.7037 0.00022099249,80.7094 -5.8574242e-005,80.7151 1.3286138e-005,80.7208 5.4353577e-006,80.7265 0.093635008,80.7323 0.5936178,80.7380 0.65625906,80.7437 0.50011384,80.7494 0.18756159,80.7551 0.18752041,80.7608 4.4994744e-005,80.7665 -1.2053908e-005,80.7722 3.2172072e-006,80.7779 -8.139267e-007,80.7836 3.821852e-008,80.7893 6.6118315e-007,80.7950 -2.6831915e-006,80.8007 0.031217972,80.8064 0.093758613,80.8121 3.9634469e-005,80.8179 -4.4876215e-005,80.8236 0.18748388,80.8293 0.093779325,80.8350 0.093675338,80.8407 0.34363663,80.8464 0.49999538,80.8521 0.40638286,80.8578 0.031342134,80.8635 -3.9438644e-005,80.8692 0.09374173,80.8749 0.031283349,80.8807 -7.9275505e-006,80.8864 0.093668297,80.8921 0.34363976,80.8978 0.49999422,80.9035 0.40637907,80.9092 0.21874343,80.9149 0.5936479,80.9206 0.68750656,80.9263 0.62491792,80.9321 0.74998647,80.9378 0.53136224,80.9435 0.2813631,80.9492 0.031290282,80.9549 0.093738653,80.9606 3.0441854e-005,80.9663 -3.4271099e-005,80.9720 0.093734369,80.9778 0.031304568,80.9835 0.03114571,80.9892 0.68726158,80.9949 1.0937876,81.0006 0.53146344,81.0063 0.093825668,81.0121 1.8731915e-006,81.0178 -5.6721774e-006,81.0235 0.093706638,81.0292 0.31247699,81.0349 0.18751806,81.0406 0.093785621,81.0463 2.0883923e-005,81.0521 -1.8178879e-006,81.0578 -1.3615409e-005,81.0635 0.093730122,81.0692 0.09376692,81.0749 2.8395838e-005,81.0806 0.093635455,81.0864 0.74985909,81.0921 1.0624129,81.0978 1.1563445,81.1035 0.50019908,81.1092 0.18748321,81.1150 0.28120142,81.1207 0.31256276,81.1264 4.9655184e-005,81.1321 -2.0551885e-005,81.1378 0.03123928,81.1436 0.031270128,81.1493 -2.6514752e-005,81.1550 0.28117937,81.1607 0.53115201,81.1664 0.8437615,81.1722 0.50006181,81.1779 0.37499005,81.1836 0.28125879,81.1893 0.31247354,81.1950 0.34377882,81.2008 0.18759115,81.2065 4.1370346e-005,81.2122 -3.2718581e-005,81.2179 0.09372212,81.2236 0.093776725,81.2294 3.8355916e-005,81.2351 0.53071588,81.2408 2.6556292,81.2465 3.3438733,81.2523 2.4378982,81.2580 1.5314224,81.2637 1.5622782,81.2694 2.2187469,81.2752 1.469159,81.2809 0.43774176,81.2866 3.1520081e-005,81.2923 -4.656348e-005,81.2981 0.18743224,81.3038 0.34366557,81.3095 0.59371525,81.3152 0.5313555,81.3210 0.37497833,81.3267 0.74979913,81.3324 1.249984,81.3381 0.81272733,81.3439 0.21883918,81.3496 0.31229767,81.3553 1.0309114,81.3610 2.155946,81.3668 2.7188578,81.3725 1.6255939,81.3782 0.093809448,81.3840 0.74977398,81.3897 0.90629512,81.3954 0.87511337,81.4011 0.43762872,81.4069 0.40625665,81.4126 0.18754116,81.4183 1.850548e-005,81.4241 -2.1964348e-005,81.4298 0.093696721,81.4355 0.18749385,81.4413 0.093827747,81.4470 0.093572974,81.4527 1.0622396,81.4584 1.0939491,81.4642 0.18773352,81.4699 -1.1388855e-007,81.4756 0.093719296,81.4814 0.18750022,81.4871 0.093779624,81.4928 0.12488291,81.4986 0.49991974,81.5043 0.53116047,81.5100 0.68761361,81.5158 0.18754259,81.5215 1.0308348,81.5272 1.6563145,81.5330 0.65668577,81.5387 0.093645178,81.5444 1.0934975,81.5502 1.4687929,81.5559 1.1877116,81.5616 0.18770927,81.5674 0.031012589,81.5731 1.4994112,81.5788 2.9685392,81.5846 2.4693179,81.5903 0.75032192,81.5960 0.87489903,81.6018 0.65636677,81.6075 0.12507711,81.6132 -3.655103e-006,81.6190 9.5691462e-007,81.6247 -1.7224809e-007,81.6305 -2.6802991e-007,81.6362 1.2444929e-006,81.6419 0.093702979,81.6477 0.34369543,81.6534 0.34381601,81.6591 0.12495127,81.6649 0.28125289,81.6706 0.093802996,81.6764 0.2811645,81.6821 0.28131592,81.6878 0.18732619,81.6936 0.93721128,81.6993 1.2187593,81.7051 1.0626348,81.7108 0.68767178,81.7165 0.28140262,81.7223 5.0700204e-005,81.7280 -7.4939935e-006,81.7338 -2.0730486e-005,81.7395 0.18743347,81.7452 0.34375107,81.7510 0.18756224,81.7567 3.5818928e-005,81.7625 -4.845373e-005,81.7682 0.31227782,81.7739 1.0310214,81.7797 1.375018,81.7854 1.0002849,81.7912 0.1876343,81.7969 0.1874676,81.8027 0.18745375,81.8084 0.56221265,81.8141 1.1561816,81.8199 0.78153187,81.8256 0.18769708,81.8314 -3.7567024e-005,81.8371 0.31237173,81.8429 0.5937143,81.8486 0.68757445,81.8544 0.5625667,81.8601 0.3125456,81.8658 8.015023e-006,81.8716 0.093697421,81.8773 0.28119287,81.8831 0.56245559,81.8888 0.53129643,81.8946 0.18760036,81.9003 1.0443887e-007,81.9061 0.093729928,81.9118 0.031286612,81.9176 -5.5556484e-008,81.9233 0.093706563,81.9291 0.34366006,81.9348 0.53124315,81.9405 0.28134766,81.9463 0.031288356,81.9520 0.093662262,81.9578 0.5309276,81.9635 1.5310017,81.9693 1.7499968,81.9750 1.4377284,81.9808 0.65649432,81.9865 0.40630245,81.9923 0.31249779,81.9980 0.56226259,82.0038 1.0624728,82.0095 0.62526059,82.0153 0.18761803,82.0210 0.031278912,82.0268 -8.4247108e-007,82.0325 0.093738459,82.0383 0.18750013,82.0440 0.093761019,82.0498 2.6571902e-006,82.0555 3.7124767e-006,82.0613 0.093714841,82.0670 0.46869981,82.0728 0.59375989,82.0786 0.31257296,82.0843 0.093674392,82.0901 0.49985221,82.0958 0.7812562,82.1016 0.84378129,82.1073 0.78130984,82.1131 0.34384826,82.1188 3.3979952e-005,82.1246 -9.1056891e-006,82.1303 2.4400429e-006,82.1361 -6.5374229e-007,82.1418 1.7472765e-007,82.1476 -4.5115069e-008,82.1534 5.7177738e-009,82.1591 2.2249877e-008,82.1649 -9.472609e-008,82.1706 3.5668367e-007,82.1764 -1.3321171e-006,82.1821 0.031215614,82.1879 0.09377078,82.1936 -9.4200977e-006,82.1994 0.28113478,82.2052 0.68744761,82.2109 0.65633744,82.2167 0.18759985,82.2224 8.3983747e-007,82.2282 0.12489147,82.2339 0.40618747,82.2397 0.37508133,82.2455 0.18758263,82.2512 -3.6231584e-006,82.2570 0.18740088,82.2627 0.4999356,82.2685 0.50007397,82.2743 0.18755138,82.2800 0.18744287,82.2858 0.31245384,82.2915 0.34378648,82.2973 0.18756279,82.3031 0.093786754,82.3088 3.2678734e-005,82.3146 -4.4072403e-005,82.3203 0.18740121,82.3261 0.34374145,82.3319 0.2813575,82.3376 0.093751065,82.3434 0.21862741,82.3491 0.40622631,82.3549 0.28137386,82.3607 6.6686858e-005,82.3664 -1.7952403e-005,82.3722 5.1173793e-006,82.3780 -2.5157674e-006,82.3837 0.093649201,82.3895 0.34377494,82.3953 0.34347591,82.4010 1.7498169,82.4068 1.3127427,82.4125 0.78144366,82.4183 0.00012558809,82.4241 0.18733542,82.4298 0.56246752,82.4356 0.28138956,82.4414 3.9456976e-005,82.4471 0.093615629,82.4529 0.40622115,82.4587 0.18762182,82.4644 0.031276103,82.4702 0.03122819,82.4760 0.12494502,82.4817 0.18753827,82.4875 0.031266894,82.4933 0.1873934,82.4990 0.31254745,82.5048 0.093785942,82.5106 0.18748266,82.5163 0.37469238,82.5221 1.9683174,82.5279 2.5626154,82.5336 1.75033,82.5394 0.78154713,82.5452 3.4354547e-005,82.5509 0.34372792,82.5567 5.3498065e-005,82.5625 0.093691431,82.5683 0.28119758,82.5740 0.59367836,82.5798 0.78127521,82.5856 0.43758878,82.5913 0.18748796,82.5971 0.34363604,82.6029 0.53128958,82.6086 0.187636,82.6144 2.3617235e-005,82.6202 -6.0299703e-006,82.6260 5.006404e-007,82.6317 4.0282871e-006,82.6375 -1.6615286e-005,82.6433 0.093715206,82.6490 0.18746537,82.6548 0.28118041,82.6606 0.43742794,82.6664 0.50004679,82.6721 0.2501395,82.6779 4.6696565e-005,82.6837 -5.1736324e-006,82.6895 -2.6008367e-005,82.6952 0.093735643,82.7010 0.031290758,82.7068 -2.5016481e-005,82.7126 0.18737753,82.7183 0.53109032,82.7241 0.75000811,82.7299 0.50014633,82.7357 0.18763748,82.7414 -4.1205527e-005,82.7472 0.59352452,82.7530 1.1873848,82.7588 1.1875925,82.7645 0.81254047,82.7703 0.71878046,82.7761 0.37517491,82.7819 7.8680576e-005,82.7877 -6.2864332e-005,82.7934 0.49976647,82.7992 1.7494416,82.8050 3.2185025,82.8108 2.7503242,82.8165 1.5628747,82.8223 0.5939846,82.8281 0.31248426,82.8339 0.53127128,82.8397 0.34383765,82.8454 0.18753281,82.8512 0.031274378,82.8570 -6.5321474e-006,82.8628 1.7458476e-006,82.8686 -4.5071312e-007,82.8743 5.6857438e-008,82.8801 2.2334214e-007,82.8859 -9.503139e-007,82.8917 3.5782064e-006,82.8975 -1.3363595e-005,82.9032 0.18742609,82.9090 0.31255361,82.9148 0.093660191,82.9206 1.1557845,82.9264 2.3436136,82.9321 1.8441201,82.9379 0.65646905,82.9437 0.31256676,82.9495 0.031324532,82.9553 -1.0933457e-005,82.9611 5.8409555e-006,82.9668 -1.2430492e-005,82.9726 0.093700558,82.9784 0.49984744,82.9842 1.1561087,82.9900 0.96890193,82.9958 0.18769135,83.0016 1.0976271e-005,83.0073 1.0164689e-006,83.0131 -1.5044399e-005,83.0189 0.093690492,83.0247 0.18751888,83.0305 0.093737118,83.0363 0.34377339,83.0421 3.4574412e-005,83.0478 0.4996751,83.0536 1.7497075,83.0594 1.6878864,83.0652 0.00030509199,83.0710 -9.0561203e-005,83.0768 0.18743327,83.0826 0.56240779,83.0884 0.65628123,83.0941 0.40634489,83.0999 0.031327859,83.1057 -8.413483e-005,83.1115 0.49989125,83.1173 0.56256902,83.1231 0.18749611,83.1289 0.31248945,83.1347 0.37497929,83.1405 0.74989933,83.1462 0.75013214,83.1520 0.12509629,83.1578 0.093702845,83.1636 0.093787648,83.1694 2.7986762e-005,83.1752 -1.8044257e-005,83.1810 0.093715698,83.1868 0.18749686,83.1926 0.093796879,83.1984 -2.5948833e-005,83.2041 0.21865882,83.2099 0.43751234,83.2157 0.18758565,83.2215 2.3305329e-005,83.2273 4.0651453e-006,83.2331 0.031184705,83.2389 0.43738359,83.2447 0.53131843,83.2505 0.15632387,83.2563 0.21870799,83.2621 0.28127742,83.2679 0.18747093,83.2737 0.43737167,83.2795 0.68741816,83.2853 0.68760747,83.2911 0.28136092,83.2968 0.78068453,83.3026 3.1243885,83.3084 3.4379613,83.3142 1.3131711,83.3200 0.00019358752,83.3258 -0.00029559873,83.3316 1.499553,83.3374 2.2188051,83.3432 1.5315901,83.3490 0.4689621,83.3548 0.093766615,83.3606 0.093745694,83.3664 0.093742132,83.3722 0.31243405,83.3780 0.56249213,83.3838 0.34382164,83.3896 0.093805104,83.3954 -3.7034784e-005,83.4012 0.34362233,83.4070 0.65627521,83.4128 0.28136504,83.4186 0.093744293,83.4244 0.093739189,83.4302 0.031298868,83.4360 -6.0467792e-005,83.4418 0.31233421,83.4476 0.74985904,83.4534 1.0625793,83.4592 0.6564157,83.4650 0.34383142,83.4708 0.093738966,83.4766 0.34369797,83.4824 0.40618896,83.4882 0.50001079,83.4940 0.31243202,83.4998 1.0622604,83.5056 1.4687698,83.5114 1.0002366,83.5172 0.21892142,83.5230 3.1390526e-005,83.5288 -2.0109284e-005,83.5346 0.09367156,83.5404 0.43734297,83.5462 0.84381992,83.5520 0.43759987,83.5578 0.34362927,83.5636 0.62483048,83.5694 0.87505466,83.5752 0.40647066,83.5811 0.093840979,83.5869 0.093631059,83.5927 0.65605712,83.5985 0.87497401,83.6043 0.81253141,83.6101 0.5939303,83.6159 0.062639236,83.6217 -1.4414561e-005,83.6275 2.1151354e-006,83.6333 5.9557947e-006,83.6391 -2.594075e-005,83.6449 0.09371601,83.6507 0.093779981,83.6565 4.5895005e-005,83.6623 -8.1625301e-005,83.6682 0.34358981,83.6740 0.56249911,83.6798 0.34391361,83.6856 6.9630922e-005,83.6914 0.093627885,83.6972 0.53102654,83.7030 1.0624624,83.7088 0.7190218,83.7146 0.00012507637,83.7204 -2.7710752e-005,83.7262 -1.4245404e-005,83.7321 0.18745823,83.7379 0.2812261,83.7437 0.28128979,83.7495 0.031295672,83.7553 1.7968805e-006,83.7611 -2.8422555e-005,83.7669 0.12495492,83.7727 0.15626238,83.7785 0.093784787,83.7844 0.09370923,83.7902 0.31247321,83.7960 0.18756646,83.8018 3.396238e-005,83.8076 0.093671933,83.8134 0.968027,83.8192 3.62427,83.8250 3.9067671,83.8309 1.5320945,83.8367 0.031438079,83.8425 -3.8269689e-005,83.8483 7.9141e-006,83.8541 6.6171947e-006,83.8599 -3.4386536e-005,83.8657 0.18738624,83.8716 0.49982908,83.8774 0.81255203,83.8832 0.49996257,83.8890 0.96856374,83.8948 1.0313445,83.9006 0.6252569,83.9065 0.093896769,83.9123 -1.8210012e-005,83.9181 4.9382043e-006,83.9239 -1.5413592e-006,83.9297 1.2269095e-006,83.9355 -3.3664371e-006,83.9414 1.2239793e-005,83.9472 0.031161491,83.9530 0.31243262,83.9588 0.34369841,83.9646 0.65608543,83.9704 0.8438499,83.9763 0.28148603,83.9821 1.7610088e-005,83.9879 0.09370926,83.9937 0.093784682,83.9995 1.243718e-005,84.0054 0.18744737,84.0112 0.28124472,84.0170 0.12501407,84.0228 0.34358412,84.0286 0.71876061,84.0345 0.28139696,84.0403 0.093801253,84.0461 0.031152776,84.0519 0.49985817,84.0577 0.53132641,84.0636 0.28136462,84.0694 0.031307302,84.0752 0.031206738,84.0810 0.18748406,84.0869 0.093799762,84.0927 -1.576093e-005,84.0985 0.18742393,84.1043 0.37493524,84.1102 0.59381205,84.1160 0.31259286,84.1218 0.093703799,84.1276 0.43737358,84.1334 0.6250543,84.1393 0.18750963,84.1451 0.68732184,84.1509 0.81263381,84.1567 0.093917795,84.1626 -9.1191387e-006,84.1684 -1.1747518e-005,84.1742 0.093727157,84.1800 0.18747839,84.1859 0.34369311,84.1917 0.46867129,84.1975 0.59362376,84.2034 0.78125179,84.2092 0.56261879,84.2150 0.43752432,84.2208 0.53116703,84.2267 0.78128356,84.2325 0.50008899,84.2383 0.40625978,84.2441 0.28124693,84.2500 0.31250137,84.2558 0.18759745,84.2616 1.871128e-005,84.2675 0.31232655,84.2733 0.93736964,84.2791 0.96885979,84.2849 0.43759507,84.2908 0.31245571,84.2966 0.343808,84.3024 0.093828656,84.3083 0.031263649,84.3141 -1.3615178e-005,84.3199 0.09370593,84.3258 0.18753932,84.3316 0.093735881,84.3374 0.43710652,84.3433 1.4372976,84.3491 1.0629119,84.3549 0.093992658,84.3607 -3.0844574e-005,84.3666 8.9488803e-006,84.3724 -4.9486998e-006,84.3782 1.0846083e-005,84.3841 0.031205596,84.3899 0.34366882,84.3957 0.46878624,84.4016 0.25003615,84.4074 0.18749028,84.4132 0.18741256,84.4191 0.93712038,84.4249 2.3434134,84.4307 2.5003273,84.4366 0.96913785,84.4424 0.50000936,84.4483 0.3438566,84.4541 0.12486392,84.4599 0.74975616,84.4658 0.81265587,84.4716 0.28146905,84.4774 4.2726704e-005,84.4833 -1.5875188e-005,84.4891 2.0772173e-005,84.4949 -6.7217945e-005,84.5008 0.31231928,84.5066 0.65619707,84.5124 0.50019062,84.5183 0.031343482,84.5241 0.093691461,84.5300 0.093805581,84.5358 0.031168127,84.5416 0.49975109,84.5475 0.81257075,84.5533 0.31270075,84.5592 0.093801156,84.5650 5.4718148e-006,84.5708 0.09372291,84.5767 0.093773738,84.5825 0.12493125,84.5884 0.49991971,84.5942 0.50005889,84.6000 0.34368068,84.6059 0.68727285,84.6117 0.93757516,84.6176 0.40649915,84.6234 0.09382695,84.6292 0.34343645,84.6351 1.2499592,84.6409 0.37531343,84.6468 0.031292055,84.6526 -2.7968041e-005,84.6584 0.093737915,84.6643 0.031283066,84.6701 4.9285263e-006,84.6760 -9.6461417e-006,84.6818 3.3658514e-005,84.6877 0.093503088,84.6935 0.96866935,84.6993 0.5000394,84.7052 0.81241679,84.7110 0.56270778,84.7169 0.28116515,84.7227 0.78108066,84.7286 0.75014538,84.7344 0.3127141,84.7403 -6.9614021e-006,84.7461 0.34351966,84.7520 0.71872807,84.7578 0.43768814,84.7636 0.093847677,84.7695 6.5084823e-006,84.7753 -1.6433685e-006,84.7812 6.4444521e-008,84.7870 1.3858512e-006,84.7929 -5.6083391e-006,84.7987 0.031242363,84.8046 0.031257454,84.8104 6.5073577e-006,84.8163 -4.7782e-006,84.8221 1.2605969e-005,84.8280 -4.5649202e-005,84.8338 0.31243879,84.8397 0.34378314,84.8455 0.18754287,84.8514 0.09375944,84.8572 0.031256273,84.8631 8.6322971e-006,84.8689 -1.0689028e-005,84.8748 0.093658924,84.8806 0.43735468,84.8865 0.59381753,84.8923 0.18764891,84.8982 0.18744181,84.9040 0.49991882,84.9099 0.7185117,84.9157 1.1874659,84.9216 0.65653795,84.9274 0.21883056,84.9333 0.18751219,84.9391 0.093795471,84.9450 1.6611881e-005,84.9508 -4.4514732e-006,84.9567 1.1926854e-006,84.9625 -3.1891133e-007,84.9684 8.2864346e-008,84.9742 -1.25196e-008,84.9801 -3.2795903e-008,84.9859 1.4371663e-007,84.9918 -5.4211461e-007,84.9976 2.0249038e-006,85.0035 -7.5581056e-006,85.0094 0.093735039,85.0152 0.093774207,85.0211 0.031172296,85.0269 0.31241253,85.0328 0.31254885,85.0386 0.2812309,85.0445 0.68723685,85.0503 1.3749356,85.0562 0.87523425,85.0621 0.37513831,85.0679 0.093840934,85.0738 0.062413439,85.0796 0.43738356,85.0855 0.43753934,85.0913 0.34376234,85.0972 0.40617037,85.1031 0.59370178,85.1089 0.56256837,85.1148 0.31265232,85.1206 6.9660637e-005,85.1265 -1.8675844e-005,85.1323 5.0371859e-006,85.1382 -1.4714165e-006,85.1441 8.4811904e-007,85.1499 -1.9210981e-006,85.1558 6.8367876e-006,85.1616 -2.5428079e-005,85.1675 0.18746947,85.1734 0.18752204,85.1792 0.093774617,85.1851 4.9970199e-006,85.1909 -1.3390105e-006,85.1968 3.5862644e-007,85.2027 -9.538828e-008,85.2085 2.289781e-008,85.2144 3.805579e-009,85.2202 -3.8125375e-008,85.2261 1.4870841e-007,85.2320 -5.5675287e-007,85.2378 2.0784689e-006,85.2437 -7.7577424e-006,85.2496 2.895481e-005,85.2554 -0.00010807013,85.2613 0.40613627,85.2671 0.34385291,85.2730 0.093836084,85.2789 1.2604708e-005,85.2847 -3.2920582e-006,85.2906 5.6249877e-007,85.2965 1.0424365e-006,85.3023 -4.7326994e-006,85.3082 0.031228287,85.3141 0.062512353,85.3199 1.1878698e-005,85.3258 0.093717813,85.3317 0.15626964,85.3375 0.093703628,85.3434 0.18751299,85.3493 0.18729565,85.3551 1.3747914,85.3610 1.4376255,85.3669 1.0939265,85.3727 0.37513596,85.3786 0.093779959,85.3845 -6.0434053e-005,85.3903 0.56229937,85.3962 0.93749011,85.4021 0.71873748,85.4079 1.6557119,85.4138 2.9689219,85.4197 0.84435505,85.4255 0.093774274,85.4314 1.4239732e-005,85.4373 5.2759842e-006,85.4431 0.031185854,85.4490 0.34370375,85.4549 0.59348816,85.4607 1.5935987,85.4666 1.0940922,85.4725 0.12517703,85.4784 1.3799739e-005,85.4842 -8.4709813e-005,85.4901 0.31240669,85.4960 0.34375021,85.5018 0.31259248,85.5077 8.7367844e-005,85.5136 -2.3140707e-005,85.5195 5.1879319e-006,85.5253 2.391165e-006,85.5312 -1.4754307e-005,85.5371 0.093720123,85.5429 0.093797691,85.5488 0.031145394,85.5547 0.46863967,85.5606 0.49993354,85.5664 1.0312028,85.5723 0.75023031,85.5782 0.0001170582,85.5841 -3.1289972e-005,85.5899 8.092391e-006,85.5958 -1.0769934e-006,85.6017 -3.7854375e-006,85.6076 1.6220229e-005,85.6134 -6.1100385e-005,85.6193 0.53102493,85.6252 1.1874434,85.6311 0.78148758,85.6369 0.00012439371,85.6428 -6.7666653e-005,85.6487 0.18740946,85.6546 0.46865839,85.6604 0.68748719,85.6663 0.68745756,85.6722 1.1560192,85.6781 2.2183471,85.6840 3.0313165,85.6898 1.750626,85.6957 0.093953878,85.7016 0.37468734,85.7075 1.3745567,85.7133 2.5310104,85.7192 2.9375792,85.7251 2.9061375,85.7310 3.2499533,85.7369 2.4691885,85.7427 1.187979,85.7486 0.18758044,85.7545 0.40610665,85.7604 0.62509447,85.7663 0.37498972,85.7721 0.62498671,85.7780 0.18763776,85.7839 0.093693547,85.7898 0.31238955,85.7957 0.46874848,85.8015 0.37502491,85.8074 0.34380943,85.8133 0.093856968,85.8192 -2.742769e-005,85.8251 0.093748569,85.8310 3.2993485e-005,85.8368 0.093678832,85.8427 0.59359342,85.8486 1.1249516,85.8545 0.81262684,85.8604 0.34381843,85.8663 0.2812472,85.8721 0.40613008,85.8780 0.8125127,85.8839 0.343927,85.8898 -1.634121e-005,85.8957 0.18747528,85.9016 0.34355345,85.9075 1.0310702,85.9133 0.9376477,85.9192 0.50017911,85.9251 0.1875083,85.9310 0.31250307,85.9369 0.093835838,85.9428 4.1748299e-007,85.9487 0.12488411,85.9545 0.65604585,85.9604 0.90635306,85.9663 0.2814602,85.9722 1.5447657e-005,85.9781 -2.2918257e-005,85.9840 7.6230586e-005,85.9899 0.030923424,85.9958 1.1559843,86.0016 0.96892309,86.0075 0.96881628,86.0134 0.84387386,86.0193 0.43762022,86.0252 0.1250263,86.0311 0.09372393,86.0370 0.093773186,86.0429 0.09368325,86.0488 0.56242144,86.0547 0.75002301,86.0605 0.65633053,86.0664 0.18756783,86.0723 0.031249564,86.0782 1.7893301e-006,86.0841 -6.7186797e-006,86.0900 2.5087382e-005,86.0959 -9.3638278e-005,86.1018 0.49993518,86.1077 0.34385464,86.1136 0.093728133,86.1195 0.3436822,86.1254 0.3438268,86.1312 0.12493762,86.1371 0.40617108,86.1430 0.3437719,86.1489 0.31260896,86.1548 1.9768217e-005,86.1607 0.31232536,86.1666 0.50001025,86.1725 0.3126334,86.1784 0.031335372,86.1843 -5.4506894e-005,86.1902 0.31242383,86.1961 0.34381625,86.2020 0.093765572,86.2079 0.2811268,86.2138 0.81239849,86.2197 1.1250064,86.2256 0.68758059,86.2315 0.40627313,86.2374 0.43743727,86.2432 0.65625215,86.2491 0.43762776,86.2550 0.093812369,86.2609 0.031261463,86.2668 0.093706556,86.2727 0.31245878,86.2786 0.28129533,86.2845 0.093778238,86.2904 4.8021258e-005,86.2963 -0.00014034931,86.3022 0.9683696,86.3081 2.0310888,86.3140 1.8753513,86.3199 0.59403425,86.3258 0.09379074,86.3317 0.093509585,86.3376 1.5621319,86.3435 2.0000856,86.3494 1.1878324,86.3553 0.18767051,86.3612 4.6258683e-006,86.3671 -6.2624051e-005,86.3730 0.31249759,86.3789 7.2077397e-005,86.3848 -3.7349386e-005,86.3907 0.093732089,86.3966 0.093763709,86.4025 0.0312691,86.4084 5.162703e-006,86.4143 -4.7042374e-007,86.4202 -3.2817261e-006,86.4261 1.3598532e-005,86.4321 -5.111648e-005,86.4380 0.18744247,86.4439 0.1875326,86.4498 0.093799263,86.4557 1.8895349e-005,86.4616 1.6282052e-006,86.4675 -2.541195e-005,86.4734 0.28118318,86.4793 0.59356225,86.4852 1.3435996,86.4911 1.6562128,86.4970 1.6563039,86.5029 0.96896398,86.5088 0.31261823,86.5147 0.12507901,86.5206 -8.1733822e-005,86.5265 0.78097671,86.5324 1.3125043,86.5383 0.87517321,86.5443 0.7810536,86.5502 1.6873193,86.5561 1.3753375,86.5620 0.12521656,86.5679 0.12488825,86.5738 0.46851587,86.5797 0.93748671,86.5856 0.50025147,86.5915 0.093848959,86.5974 1.2599872e-005,86.6033 -1.9438639e-005,86.6092 0.09369728,86.6152 0.18748908,86.6211 0.18747304,86.6270 0.31245077,86.6329 0.40618002,86.6388 0.74983215,86.6447 1.2499334,86.6506 1.2188911,86.6565 0.62515241,86.6624 0.37508738,86.6683 0.31252274,86.6743 0.31251544,86.6802 0.031315845,86.6861 -0.00011039298,86.6920 0.87463987,86.6979 1.9060425,86.7038 1.9687333,86.7097 1.8438687,86.7156 1.0627639,86.7216 0.43772897,86.7275 5.9268368e-005,86.7334 0.093668081,86.7393 0.18752939,86.7452 0.031303432,86.7511 -4.0414734e-006,86.7570 2.0176934e-007,86.7630 3.235019e-006,86.7689 -1.3142983e-005,86.7748 0.18742265,86.7807 0.53094393,86.7866 1.5935251,86.7925 1.7813892,86.7984 1.2814004,86.8044 0.90636092,86.8103 0.53136492,86.8162 0.68713921,86.8221 2.2807565,86.8280 2.6564994,86.8339 1.4065104,86.8399 1.1875277,86.8458 0.84399647,86.8517 0.2189011,86.8576 0.18729623,86.8635 0.81232196,86.8694 0.81259102,86.8754 0.62514198,86.8813 0.43748799,86.8872 1.0934613,86.8931 1.7499647,86.8990 1.1565715,86.9050 0.18763323,86.9109 0.18743619,86.9168 0.31243613,86.9227 0.56233001,86.9286 0.99990314,86.9346 0.87520647,86.9405 0.25021887,86.9464 1.9495632e-005,86.9523 0.093654901,86.9582 0.31244448,86.9642 0.3125273,86.9701 0.31244624,86.9760 0.62484896,86.9819 0.90627295,86.9879 0.65638328,86.9938 0.40633979,86.9997 0.093826279,87.0056 1.1301481e-005,87.0115 -8.8996912e-006,87.0175 0.18741055,87.0234 0.53120989,87.0293 0.43750882,87.0352 0.34371173,87.0412 0.34378844,87.0471 0.18758482,87.0530 8.267563e-005,87.0589 -0.00016603516,87.0649 0.7811591,87.0708 0.50011265,87.0767 0.31256366,87.0826 4.9527232e-005,87.0886 -1.2203827e-005,87.0945 -7.1618814e-007,87.1004 1.5070899e-005,87.1063 0.18722638,87.1123 1.1246158,87.1182 1.5000318,87.1241 0.969181,87.1300 0.031442605,87.1360 0.28106201,87.1419 0.68738335,87.1478 0.75011265,87.1538 0.18768917,87.1597 -5.0392769e-005,87.1656 0.31243876,87.1715 0.34375009,87.1775 0.49991938,87.1834 0.93708694,87.1893 2.1557901,87.1953 2.5938444,87.2012 1.8130182,87.2071 0.56283718,87.2130 0.18756181,87.2190 0.093773715,87.2249 0.0937576,87.2308 2.0778425e-005,87.2368 -1.5796357e-005,87.2427 0.18742149,87.2486 0.53115165,87.2546 0.62505335,87.2605 0.37497976,87.2664 0.81233764,87.2724 0.96887356,87.2783 0.59362531,87.2842 1.5935374,87.2902 1.5313965,87.2961 0.96900803,87.3020 0.09387625,87.3080 0.093704768,87.3139 0.09373004,87.3198 0.46856892,87.3258 0.96869904,87.3317 0.78127342,87.3376 0.93734199,87.3436 1.2186824,87.3495 0.96894348,87.3554 0.43765736,87.3614 0.40614399,87.3673 0.90606296,87.3732 1.1875554,87.3792 0.7814768,87.3851 0.34382311,87.3910 0.2812615,87.3970 0.093818076,87.4029 0.093682282,87.4088 0.59359264,87.4148 0.84375,87.4207 0.59390706,87.4267 0.093743831,87.4326 0.34365141,87.4385 0.31260744,87.4445 0.031329989,87.4504 -1.5897051e-005,87.4563 2.3118002e-005,87.4623 -7.6580094e-005,87.4682 0.31234694,87.4742 0.49999994,87.4801 0.31265327,87.4860 7.5964577e-005,87.4920 -2.0358755e-005,87.4979 5.4644806e-006,87.5039 -1.4975643e-006,87.5098 5.2535762e-007,87.5157 -6.0379011e-007,87.5217 1.8899186e-006,87.5276 -6.9564248e-006,87.5336 2.5937816e-005,87.5395 0.093529239,87.5454 0.93713504,87.5514 1.5935659,87.5573 2.0625353,87.5633 1.7189431,87.5692 1.2812886,87.5751 1.187495,87.5811 1.0314324,87.5870 0.43774837,87.5930 6.6389897e-005,87.5989 0.093632445,87.6049 0.40610519,87.6108 0.68750811,87.6168 0.40641648,87.6227 0.031346757,87.6286 -5.8698784e-005,87.6346 0.28109387,87.6405 0.68736565,87.6465 0.84380692,87.6524 0.43769547,87.6584 0.03134935,87.6643 -6.3991181e-005,87.6703 0.18746328,87.6762 0.21870758,87.6821 0.59362781,87.6881 0.81249577,87.6940 0.59387898,87.7000 0.18761501,87.7059 -1.8486882e-005,87.7119 0.093736611,87.7178 0.031276945,87.7238 0.093710095,87.7297 0.18751509,87.7357 0.031285074,87.7416 7.3104748e-006,87.7476 -3.9302631e-005,87.7535 0.18739289,87.7595 0.34375271,87.7654 0.18759593,87.7714 0.031283498,87.7773 0.031252317,87.7833 2.2776057e-006,87.7892 0.187351,87.7952 0.68737221,87.8011 0.68761259,87.8071 0.28139111,87.8130 3.3258966e-005,87.8190 -1.583849e-005,87.8249 0.093736209,87.8309 0.09377709,87.8368 -5.0710179e-005,87.8428 0.1874768,87.8487 0.093774587,87.8547 0.18745671,87.8606 0.18755606,87.8666 3.0353212e-005,87.8725 0.093653172,87.8785 0.31243682,87.8844 0.3125599,87.8904 0.34369725,87.8963 0.74993545,87.9023 0.59382123,87.9082 0.40626293,87.9142 0.49989751,87.9201 0.81256187,87.9261 0.34382433,87.9320 0.40613624,87.9380 0.53122497,87.9440 0.43763432,87.9499 0.062609412,87.9559 9.659434e-007,87.9618 -3.2794036e-005,87.9678 0.18742526,87.9737 0.37499923,87.9797 0.3750256,87.9856 0.43745407,87.9916 0.49995041,87.9976 0.343824,88.0035 0.2811811,88.0095 0.96855956,88.0154 1.1563095,88.0214 0.75011516,88.0273 0.7811116,88.0333 1.2499763,88.0393 0.81271875,88.0452 0.18762496,88.0512 -2.766806e-005,88.0571 0.18739463,88.0631 0.31252438,88.0691 0.18754992,88.0750 0.28123581,88.0810 0.31249541,88.0869 0.5311172,88.0929 1.0933709,88.0988 1.9685203,88.1048 1.7815244,88.1108 0.81283391,88.1167 0.50003052,88.1227 0.6874451,88.1287 0.62510043,88.1346 0.21884553,88.1406 0.09376879,88.1465 0.093684368,88.1525 0.34368482,88.1585 0.34375006,88.1644 0.31258851,88.1704 8.1419894e-005,88.1763 -1.9092582e-005,88.1823 -5.0568619e-006,88.1883 0.093658336,88.1942 0.31245086,88.2002 0.28130615,88.2062 0.18755236,88.2121 0.18746571,88.2181 0.53103286,88.2241 1.0624357,88.2300 0.90645963,88.2360 0.50009942,88.2419 0.31252354,88.2479 0.03127623,88.2539 9.789494e-007,88.2598 -2.4048786e-005,88.2658 0.18746534,88.2718 0.2187462,88.2777 0.21874538,88.2837 0.25003719,88.2897 0.28110227,88.2956 0.93708557,88.3016 1.7498149,88.3076 1.5003932,88.3135 0.34410414,88.3195 0.031280987,88.3255 -4.1896066e-005,88.3314 0.34346473,88.3374 1.06226,88.3434 1.1252009,88.3493 0.40656403,88.3553 5.0439798e-005,88.3613 0.093692169,88.3673 0.18746518,88.3732 0.18753384,88.3792 0.031321101,88.3852 0.093595199,88.3911 0.7497384,88.3971 1.0001066,88.4031 0.40647137,88.4090 0.18747649,88.4150 0.34370431,88.4210 0.31257203,88.4270 0.093784399,88.4329 0.0937609,88.4389 3.1107025e-005,88.4449 -7.4082868e-006,88.4508 -1.4766166e-006,88.4568 0.093719274,88.4628 0.093738824,88.4688 0.093751192,88.4747 0.09377382,88.4807 2.1748592e-005,88.4867 7.4979407e-006,88.4926 0.062366523,88.4986 0.62474674,88.5046 1.0936069,88.5106 1.6560625,88.5165 2.5621202,88.5225 3.3437259,88.5285 2.3755274,88.5345 0.81291777,88.5404 0.6559211,88.5464 2.2184112,88.5524 1.969185,88.5584 0.50030679,88.5643 0.34359467,88.5703 0.6874882,88.5763 0.40641758,88.5823 0.12505624,88.5882 0.062528662,88.5942 -9.3773242e-006,88.6002 0.18735753,88.6062 0.62486202,88.6122 0.59388697,88.6181 0.093921684,88.6241 -3.3518128e-005,88.6301 0.093716875,88.6361 0.093784615,88.6420 2.5996134e-005,88.6480 -7.1461791e-006,88.6540 2.5866168e-006,88.6600 -3.1999552e-006,88.6660 1.0213847e-005,88.6719 -3.7658341e-005,88.6779 0.18739945,88.6839 0.34375295,88.6899 0.18758872,88.6959 0.03128824,88.7018 -5.2756366e-007,88.7078 4.7891422e-006,88.7138 -1.8630526e-005,88.7198 0.18744174,88.7258 0.31249994,88.7317 0.18755849,88.7377 0.031267896,88.7437 -1.946654e-006,88.7497 -1.0111557e-005,88.7557 0.0624616,88.7617 0.12500204,88.7676 0.093739741,88.7736 0.18752779,88.7796 0.12492058,88.7856 1.1556506,88.7916 3.1556118,88.7976 3.6878824,88.8035 1.4695208,88.8095 0.18765368,88.8155 0.28109133,88.8215 0.59370691,88.8275 0.43759945,88.8335 0.31248587,88.8394 0.78108472,88.8454 1.1875089,88.8514 0.78137898,88.8574 0.5001173,88.8634 8.1466278e-005,88.8694 -2.1869293e-005,88.8754 6.00457e-006,88.8813 -2.1473275e-006,88.8873 0.37472558,88.8933 1.8431578,88.8993 2.9688046,88.9053 1.8440573,88.9113 1.4064341,88.9173 0.43770376,88.9233 0.28131118,88.9292 0.093750492,88.9352 0.62465924,88.9412 1.4061888,88.9472 0.9063943,88.9532 0.71878737,88.9592 0.5000701,88.9652 0.34388053,88.9712 0.00010252794,88.9772 -5.4801258e-005,88.9831 0.093730733,88.9891 0.21871108,88.9951 0.43747771,89.0011 0.34379658,89.0071 0.18754114,89.0131 0.031246845,89.0191 0.093721546,89.0251 0.093782842,89.0311 2.5310777e-005,89.0371 -5.7386237e-006,89.0430 -2.3586024e-006,89.0490 1.5174794e-005,89.0550 -5.8345275e-005,89.0610 0.49981752,89.0670 1.0312072,89.0730 0.90634209,89.0790 0.75005001,89.0850 0.78126228,89.0910 0.59371072,89.0970 0.31257522,89.1030 0.09375903,89.1090 0.34360039,89.1150 0.56244934,89.1210 0.65630281,89.1270 0.46888778,89.1330 0.18751392,89.1389 0.34363726,89.1449 0.50002283,89.1509 0.37506723,89.1569 0.34376732,89.1629 0.18757465,89.1689 -6.3555293e-005,89.1749 0.49988642,89.1809 0.50009602,89.1869 0.093776137,89.1929 0.18746452,89.1989 0.18748507,89.2049 0.31242368,89.2109 0.71852297,89.2169 1.1875535,89.2229 0.68757796,89.2289 1.1561242,89.2349 1.1875886,89.2409 0.75021064,89.2469 0.0001427918,89.2529 -0.00010030674,89.2589 0.56229228,89.2649 1.3122412,89.2709 1.5627217,89.2769 0.34405836,89.2829 0.18740654,89.2889 0.40623432,89.2949 0.28126717,89.3009 0.1875129,89.3069 0.093809687,89.3129 1.6479587e-005,89.3189 1.0718272e-005,89.3249 -5.9359052e-005,89.3309 0.40601045,89.3369 0.8437016,89.3429 0.50021768,89.3489 0.093865111,89.3549 3.5418509e-006,89.3609 -7.2063165e-007,89.3669 -6.5966896e-007,89.3729 3.3596507e-006,89.3789 -1.2779951e-005,89.3849 4.7763879e-005,89.3909 -0.00017828945,89.3969 0.84340543,89.4029 1.437391,89.4089 1.3751738,89.4149 0.6565479,89.4209 0.09387356,89.4269 -1.0548434e-005,89.4329 0.093752973,89.4390 0.031248625,89.4450 0.18746556,89.4510 0.31251302,89.4570 0.093770944,89.4630 2.9291303e-005,89.4690 0.093534753,89.4750 0.81231022,89.4810 0.8438254,89.4870 0.68758124,89.4930 0.53128356,89.4990 0.50004375,89.5050 0.18762295,89.5110 3.4638295e-005,89.5170 -8.4890617e-006,89.5230 -6.8499196e-007,89.5291 0.031261232,89.5351 0.34345296,89.5411 1.3435268,89.5471 1.1564959,89.5531 0.5001753,89.5591 0.34374613,89.5651 0.31255195,89.5711 4.9050486e-005,89.5771 4.9695104e-006,89.5831 -6.8938418e-005,89.5891 0.40613279,89.5952 0.53126448,89.6012 0.37508675,89.6072 0.18755583,89.6132 0.12495086,89.6192 0.34369746,89.6252 0.37503022,89.6312 0.3124913,89.6372 0.37499923,89.6432 0.21879461,89.6493 0.09378469,89.6553 2.3413813e-005,89.6613 -6.4364708e-006,89.6673 2.3303096e-006,89.6733 -2.8844686e-006,89.6793 9.2081427e-006,89.6853 -3.3950706e-005,89.6913 0.18741022,89.6974 0.31253245,89.7034 0.093816005,89.7094 0.093738474,89.7154 0.093764663,89.7214 2.8763794e-005,89.7274 -5.3814041e-005,89.7335 0.31243342,89.7395 0.31256688,89.7455 0.031302266,89.7515 -2.2572944e-005,89.7575 0.093659282,89.7635 0.34366795,89.7695 0.3438299,89.7756 0.09385097,89.7816 -1.6144699e-005,89.7876 0.18742804,89.7936 0.34374887,89.7996 0.18757629,89.8056 0.031214196,89.8117 0.31237066,89.8177 0.53118885,89.8237 0.50009483,89.8297 0.1876225,89.8357 0.031260915,89.8418 4.4306504e-005,89.8478 -0.00014372048,89.8538 0.87476295,89.8598 1.1562722,89.8658 0.75023204,89.8719 0.0001185509,89.8779 -2.2414039e-005,89.8839 0.1247967,89.8899 0.78100955,89.8959 0.84392148,89.9020 0.2814824,89.9080 0.093734927,89.9140 0.43730062,89.9200 0.81243688,89.9260 0.50019383,89.9321 0.093869239,89.9381 1.23004e-005,89.9441 0.062386416,89.9501 0.40618545,89.9561 0.34374207,89.9622 0.46872136,89.9682 0.34386554,89.9742 0.093828358,89.9802 2.8488157e-005,89.9863 -7.2057621e-005,89.9923 0.31236091,89.9983 0.56241703,90.0043 0.6562885,90.0104 0.34395117,90.0164 -1.1667512e-005,90.0224 0.43718219,90.0284 0.96872538,90.0345 0.65636438,90.0405 0.62502009,90.0465 0.56245041,90.0525 0.75003946,90.0586 0.31272572,90.0646 5.1817446e-005,90.0706 0.093632057,90.0766 0.49992961,90.0827 0.53128934,90.0887 0.34381858,90.0947 0.18748675,90.1007 0.28120184,90.1068 0.218832,90.1128 0.093708865,90.1188 0.31245282,90.1249 0.18760504,90.1309 0.093681738,90.1369 0.4998174,90.1429 0.78122538,90.1490 0.59393418,90.1550 0.12510435,90.1610 0.31215683,90.1671 1.2499321,90.1731 0.5940398,90.1791 0.28135306,90.1851 0.03129277,90.1912 -5.8352316e-006,90.1972 3.1509694e-006,90.2032 -6.7687233e-006,90.2093 0.093697853,90.2153 0.31244898,90.2213 0.31256589,90.2274 5.3797503e-005,90.2334 -1.4583854e-005,90.2394 0.093672782,90.2455 0.49989063,90.2515 0.56260711,90.2575 0.031338464,90.2636 0.093734071,90.2696 0.03125057,90.2756 0.0936791,90.2817 0.1875291,90.2877 8.3591971e-005,90.2937 0.031095004,90.2998 0.65610158,90.3058 0.68758643,90.3118 0.40639153,90.3179 5.5091503e-005,90.3239 -1.574383e-005,90.3299 7.8798812e-006,90.3360 -1.5775702e-005,90.3420 0.093672626,90.3480 0.31239918,90.3541 0.49996981,90.3601 0.50003779,90.3661 0.34384847,90.3722 0.093808495,90.3782 0.1249423,90.3843 0.21878357,90.3903 0.062533572,90.3963 0.37490842,90.4024 0.68745053,90.4084 0.68761098,90.4144 2.6498719e-005,90.4205 0.2810145,90.4265 0.71870047,90.4326 0.53147215,90.4386 0.093807638,90.4446 0.31242383,90.4507 0.43744159,90.4567 0.40626174,90.4628 0.18761472,90.4688 4.1202573e-005,90.4748 -9.4921534e-006,90.4809 -3.237652e-006,90.4869 2.2445431e-005,90.4930 -8.6551016e-005,90.4990 0.46844247,90.5050 1.3120477,90.5111 2.0625017,90.5171 1.2193419,90.5232 0.09400063,90.5292 0.18739845,90.5352 0.34377736,90.5413 0.18749192,90.5473 0.34363976,90.5534 0.56241989,90.5594 1.093477,90.5655 1.9998578,90.5715 1.78148,90.5775 1.0313203,90.5836 0.90619344,90.5896 0.78147489,90.5957 0.18770473,90.6017 0.031262398,90.6078 -7.237315e-005,90.6138 0.24994206,90.6198 0.15633956,90.6259 3.4922512e-005,90.6319 0.093614668,90.6380 0.65591466,90.6440 1.2500114,90.6501 0.59411806,90.6561 0.00010206996,90.6622 0.093668818,90.6682 0.31250879,90.6743 0.2187179,90.6803 0.4998996,90.6864 0.56258905,90.6924 0.18755139,90.6984 0.34369156,90.7045 0.31255448,90.7105 0.093800433,90.7166 -1.5466769e-006,90.7226 4.032338e-007,90.7287 -6.6131292e-008,90.7347 -1.3875388e-007,90.7408 6.2120398e-007,90.7468 -2.3462464e-006,90.7529 8.7644603e-006,90.7589 -3.2714124e-005,90.7650 0.1874567,90.7710 0.18754043,90.7771 4.697551e-005,90.7831 0.031141402,90.7892 0.34364712,90.7952 0.34382525,90.8013 0.18757294,90.8073 0.093791537,90.8134 -1.965628e-005,90.8194 0.18740615,90.8255 0.34375593,90.8315 0.31242669,90.8376 0.78120691,90.8436 0.50017649,90.8497 5.7286143e-005,90.8557 0.031232065,90.8618 1.4414052e-005,90.8679 -1.3695498e-006,90.8739 -8.9377963e-006,90.8800 0.031250101,90.8860 8.5080073e-006,90.8921 2.9234989e-006,90.8981 -2.020439e-005,90.9042 0.1874461,90.9102 0.49990234,90.9163 0.68748808,90.9223 0.46874711,90.9284 0.59370291,90.9344 0.53129053,90.9405 0.31261635,90.9466 0.031329941,90.9526 -8.4817402e-006,90.9587 -1.6364342e-007,90.9647 9.1377869e-006,90.9708 -3.6390516e-005,90.9768 0.28107285,90.9829 0.9998495,90.9890 1.2188343,90.9950 0.84390879,91.0011 0.40635413,91.0071 0.09370593,91.0132 0.31232941,91.0192 0.56248116,91.0253 0.34394985,91.0314 0.18722031,91.0374 2.2489741,91.0435 4.6246877,91.0495 3.9693155,91.0556 2.2194481,91.0617 0.50017333,91.0677 1.7489666,91.0738 4.6557813,91.0798 4.3129077,91.0859 3.3128572,91.0920 2.0942183,91.0980 1.0626534,91.1041 0.87498987,91.1101 0.71881455,91.1162 0.56256479,91.1223 0.34390429,91.1283 8.5817614e-005,91.1344 -2.4925555e-005,91.1404 0.031234138,91.1465 0.093749143,91.1526 0.031269278,91.1586 1.3026738e-005,91.1647 0.093663655,91.1708 0.49990597,91.1768 0.5625357,91.1829 0.31262246,91.1889 0.093651235,91.1950 0.87482113,91.2011 0.93759799,91.2071 0.53126395,91.2132 0.49991935,91.2193 0.56251436,91.2253 0.53132182,91.2314 0.46877629,91.2375 0.40633598,91.2435 7.5427721e-005,91.2496 -1.1879474e-005,91.2557 -2.7918404e-005,91.2617 0.093740307,91.2678 0.093705259,91.2739 0.34367117,91.2799 0.3438203,91.2860 0.093836926,91.2921 -1.6978336e-005,91.2981 0.09371797,91.3042 0.093770579,91.3103 0.03128273,91.3163 0.031223038,91.3224 0.18748677,91.3285 0.09378498,91.3345 3.2500843e-006,91.3406 -3.180015e-006,91.3467 9.4704983e-006,91.3527 -3.4704604e-005,91.3588 0.49970251,91.3649 1.7495908,91.3709 2.4999626,91.3770 1.8441532,91.3831 0.6564905,91.3892 0.34381729,91.3952 7.3642892e-005,91.4013 -3.9104198e-006,91.4074 -5.801213e-005,91.4134 0.24989861,91.4195 0.53103584,91.4256 1.2812722,91.4317 0.93763834,91.4377 0.87493986,91.4438 0.59372181,91.4499 0.65631384,91.4559 0.59372157,91.4620 1.1560884,91.4681 1.1564403,91.4742 0.34397283,91.4802 -2.5862314e-006,91.4863 0.031247344,91.4924 1.3172496e-005,91.4985 -4.0355212e-006,91.5045 2.9687455e-006,91.5106 0.18724427,91.5167 1.0310013,91.5228 1.0939342,91.5288 0.50023061,91.5349 0.093833424,91.5410 -1.3167687e-005,91.5471 0.21853413,91.5531 0.90597206,91.5592 1.2813691,91.5653 0.65641069,91.5714 0.53130597,91.5774 0.34368643,91.5835 0.90621054,91.5896 0.59394187,91.5957 0.31247157,91.6017 0.56226647,91.6078 0.93742096,91.6139 0.75017464,91.6200 0.34393999,91.6261 0.093728907,91.6321 0.31244603,91.6382 0.18760985,91.6443 3.5546978e-005,91.6504 0.031240037,91.6564 4.3073615e-006,91.6625 -1.0458047e-006,91.6686 -1.2451055e-007,91.6747 1.5440611e-006,91.6808 -6.0522261e-006,91.6868 0.093647949,91.6929 0.31251156,91.6990 0.18743512,91.7051 0.71860415,91.7112 0.87503624,91.7172 0.84381735,91.7233 0.5001443,91.7294 0.031336114,91.7355 -8.1201448e-005,91.7416 0.31237411,91.7477 0.49999851,91.7537 0.31263173,91.7598 6.0883773e-005,91.7659 -1.0329335e-005,91.7720 -1.9573103e-005,91.7781 0.12494089,91.7842 0.18753999,91.7902 4.6788769e-005,91.7963 -1.1113024e-005,91.8024 -2.3407467e-006,91.8085 0.093658835,91.8146 0.46866962,91.8207 0.65620667,91.8267 0.71866202,91.8328 0.81242692,91.8389 1.0311584,91.8450 1.4999845,91.8511 1.3439195,91.8572 1.1561171,91.8633 1.937265,91.8693 1.8440536,91.8754 0.84383118,91.8815 1.3434714,91.8876 1.4377669,91.8937 0.18783011,91.8998 -3.9791626e-005,91.9059 0.093749195,91.9120 4.2909636e-005,91.9180 -8.1123195e-005,91.9241 0.31235194,91.9302 0.49999326,91.9363 0.34387857,91.9424 0.1250045,91.9485 0.31240785,91.9546 0.43748403,91.9607 0.34386104,91.9668 0.093779728,91.9728 0.31245109,91.9789 0.18758042,91.9850 0.031221608,91.9911 0.18747157,91.9972 0.093813092,92.0033 1.2845387e-005,92.0094 6.1666105e-006,92.0155 -3.7516002e-005,92.0216 0.31238759,92.0277 0.62485993,92.0337 0.71886683,92.0398 0.12517796,92.0459 -1.6089816e-005,92.0520 8.0214541e-006,92.0581 -1.5995987e-005,92.0642 0.28102744,92.0703 0.93730301,92.0764 1.0624498,92.0825 1.0626462,92.0886 0.56264043,92.0947 0.68749171,92.1008 0.50012791,92.1069 0.093781941,92.1130 0.1250121,92.1191 4.0245654e-005,92.1251 -1.1800858e-005,92.1312 6.9550315e-006,92.1373 -1.6019618e-005,92.1434 0.093708776,92.1495 0.18748847,92.1556 0.18742914,92.1617 0.34376356,92.1678 0.28114119,92.1739 0.93723315,92.1800 1.1251761,92.1861 0.34404701,92.1922 1.7888418e-005,92.1983 0.093675651,92.2044 0.49959889,92.2105 2.1245599,92.2166 2.6876557,92.2227 1.7816103,92.2288 0.84394997,92.2349 0.59353131,92.2410 1.2499243,92.2471 0.6878649,92.2532 0.093876563,92.2593 0.093676485,92.2654 0.28120044,92.2715 0.68712252,92.2776 1.9685922,92.2837 1.5627358,92.2898 0.96897024,92.2959 0.18768375,92.3020 0.093725666,92.3081 0.093782127,92.3142 2.6415988e-005,92.3203 -7.0930901e-006,92.3264 1.9543593e-006,92.3325 -7.2382159e-007,92.3386 9.4084305e-007,92.3447 -3.0397418e-006,92.3508 1.1218972e-005,92.3569 -4.1839347e-005,92.3630 0.18740708,92.3691 0.34370017,92.3752 0.34382805,92.3813 0.093829133,92.3874 0.093733393,92.3935 0.18744227,92.3996 0.37491038,92.4057 0.37507012,92.4118 0.093860105,92.4179 2.7671595e-006,92.4240 7.0821864e-007,92.4301 -5.6007193e-006,92.4362 2.1696385e-005,92.4423 -8.1191072e-005,92.4485 0.37499994,92.4546 8.0887476e-005,92.4607 -2.0172411e-005,92.4668 -2.0451634e-007,92.4729 0.093681127,92.4790 0.31237134,92.4851 0.50003576,92.4912 0.18764363,92.4973 2.7339427e-005,92.5034 -6.6507791e-006,92.5095 -7.3860883e-007,92.5156 0.09370587,92.5217 0.24999323,92.5278 0.12504548,92.5339 8.9783507e-006,92.5401 -1.9130703e-006,92.5462 -1.3269182e-006,92.5523 0.093703471,92.5584 0.43740165,92.5645 0.65628386,92.5706 0.34376636,92.5767 0.46855196,92.5828 0.99998015,92.5889 0.75013912,92.5950 0.50003028,92.6012 0.43751553,92.6073 0.31259841,92.6134 1.1629325e-005,92.6195 0.31234527,92.6256 0.74993479,92.6317 0.56268984,92.6378 0.18731157,92.6439 1.6869699,92.6500 2.7497935,92.6562 2.4691858,92.6623 0.59417909,92.6684 0.37491906,92.6745 0.56244338,92.6806 0.56258917,92.6867 0.18763825,92.6928 2.4275287e-005,92.6989 -7.3205219e-006,92.7051 5.0052263e-006,92.7112 0.031237297,92.7173 0.093750708,92.7234 9.8459022e-006,92.7295 5.0586536e-006,92.7356 -3.0083807e-005,92.7417 0.18744808,92.7479 0.31245899,92.7540 0.43733618,92.7601 0.87478769,92.7662 1.1562461,92.7723 0.87522757,92.7784 0.343943,92.7846 0.093816049,92.7907 7.2645307e-006,92.7968 0.093649387,92.8029 0.3436662,92.8090 0.4374575,92.8151 0.78109318,92.8213 1.3748039,92.8274 1.6563272,92.8335 1.0628045,92.8396 0.28147382,92.8457 -0.00014435935,92.8519 1.1557533,92.8580 2.499644,92.8641 2.8438194,92.8702 1.9067723,92.8763 0.31287447,92.8824 0.031231457,92.8886 0.18747416,92.8947 0.18753265,92.9008 2.6210337e-005,92.9069 0.031216439,92.9130 0.093780756,92.9192 0.031160487,92.9253 0.49976712,92.9314 0.78134394,92.9375 0.37510592,92.9437 0.78096896,92.9498 1.5623903,92.9559 1.312724,92.9620 0.59396392,92.9681 0.12500653,92.9743 0.28121141,92.9804 0.18757682,92.9865 4.6576806e-005,92.9926 -6.4568543e-005,92.9988 0.34348595,93.0049 0.93732375,93.0110 0.93764704,93.0171 0.53143889,93.0233 0.31253773,93.0294 0.40623623,93.0355 0.49994382,93.0416 0.53129864,93.0478 0.18754229,93.0539 0.34362721,93.0600 0.74976867,93.0661 1.5310622,93.0723 1.8438118,93.0784 1.5626208,93.0845 1.1876974,93.0906 0.56266707,93.0968 0.59375244,93.1029 0.5936867,93.1090 0.49997556,93.1151 0.312558,93.1213 0.18754904,93.1274 0.12501293,93.1335 0.093783945,93.1397 1.6852988e-005,93.1458 0.03124284,93.1519 0.093675867,93.1580 0.49994242,93.1642 0.49999872,93.1703 0.37502304,93.1764 0.1875426,93.1826 0.37493676,93.1887 0.68732786,93.1948 0.99973631,93.2009 1.2813599,93.2071 0.59407198,93.2132 0.49992883,93.2193 0.75008434,93.2255 0.00016450962,93.2316 -4.5887518e-005,93.2377 1.9028539e-005,93.2439 0.093585081,93.2500 0.56236792,93.2561 0.56255454,93.2623 0.53123653,93.2684 0.59376818,93.2745 0.50002122,93.2807 0.43758613,93.2868 0.093868896,93.2929 3.7586963e-006,93.2991 9.3115813e-007,93.3052 0.031200578,93.3113 0.18745835,93.3175 0.18751937,93.3236 0.31239143,93.3297 0.74994361,93.3359 0.56266409,93.3420 0.09381485,93.3481 0.21865848,93.3543 0.46872103,93.3604 0.34379137,93.3665 0.18756054,93.3727 3.1703406e-005,93.3788 -8.9158293e-006,93.3849 3.9576398e-006,93.3911 -6.9145644e-006,93.3972 2.3702241e-005,93.4034 -8.7901026e-005,93.4095 0.31239486,93.4156 0.31257492,93.4218 0.093853526,93.4279 -5.566654e-005,93.4340 0.34374586,93.4402 7.1946692e-005,93.4463 -2.5143507e-005,93.4525 0.093695432,93.4586 0.28117165,93.4647 0.31256223,93.4709 0.093779661,93.4770 0.18744288,93.4832 0.18755487,93.4893 0.031306438,93.4954 0.093648806,93.5016 0.53115845,93.5077 0.50010139,93.5139 0.093836293,93.5200 0.031214735,93.5261 0.093762733,93.5323 0.093729772,93.5384 0.34368801,93.5446 0.3125549,93.5507 0.093805358,93.5568 0.093609743,93.5630 0.49986818,93.5691 0.50010675,93.5753 0.1876366,93.5814 2.9952651e-005,93.5876 -5.4899178e-006,93.5937 -7.9960864e-006,93.5998 0.093652524,93.6060 0.34366783,93.6121 0.34383085,93.6183 0.09385372,93.6244 -1.5448899e-005,93.6306 0.093730435,93.6367 0.093730882,93.6429 0.18746114,93.6490 0.18753944,93.6551 0.093752548,93.6613 0.40606272,93.6674 1.0622989,93.6736 1.187587,93.6797 0.62520027,93.6859 0.2188708,93.6920 4.2991815e-005,93.6982 -1.1597095e-005,93.7043 3.3933254e-006,93.7105 -1.9754198e-006,93.7166 4.5084421e-006,93.7228 -1.6059503e-005,93.7289 0.093670212,93.7350 0.2499775,93.7412 0.24996203,93.7473 0.62478894,93.7535 1.1250677,93.7596 0.53134972,93.7658 0.90612209,93.7719 1.0936979,93.7781 1.0313085,93.7842 0.78131479,93.7904 0.68758529,93.7965 0.34388518,93.8027 0.093777142,93.8088 1.5313219e-005,93.8150 -4.2974309e-005,93.8211 0.18739782,93.8273 0.34372365,93.8334 0.28134048,93.8396 0.031353664,93.8457 -0.0001291701,93.8519 1.1556097,93.8580 3.1246068,93.8642 3.031745,93.8703 1.1567773,93.8765 0.21877065,93.8827 0.46864727,93.8888 0.53114313,93.8950 0.74997002,93.9011 0.50022602,93.9073 0.18740211,93.9134 0.74983543,93.9196 0.65642941,93.9257 0.28140083,93.9319 4.3074684e-005,93.9380 0.093711317,93.9442 0.3437365,93.9503 0.34374458,93.9565 0.28122494,93.9627 0.18751204,93.9688 0.3435851,93.9750 1.28096,93.9811 1.7812093,93.9873 1.7498347,93.9934 2.1562314,93.9996 1.4690454,94.0057 0.71903282,94.0119 0.15635653,94.0181 0.31244582,94.0242 0.18760273,94.0304 -4.1480849e-005,94.0365 0.31232318,94.0427 0.50006133,94.0488 0.31243157,94.0550 1.1871665,94.0612 1.5626655,94.0673 0.7813161,94.0735 1.5310235,94.0796 1.9684534,94.0858 2.8435264,94.0920 3.1245437,94.0981 4.4689126,94.1043 2.719347,94.1104 2.4063485,94.1166 1.750185,94.1228 1.2190391,94.1289 0.093936726,94.1351 0.31240582,94.1412 0.3437607,94.1474 0.34377122,94.1536 0.18754698,94.1597 0.062524982,94.1659 2.1493741e-005,94.1721 0.031205518,94.1782 0.18740807,94.1844 0.34372225,94.1905 0.31254321,94.1967 0.2187537,94.2029 0.28122821,94.2090 0.34373668,94.2152 0.3438116,94.2214 0.43723547,94.2275 1.3123336,94.2337 1.0002619,94.2398 0.56258982,94.2460 0.43753034,94.2522 0.49990273,94.2583 0.81242406,94.2645 0.65635455,94.2707 0.34388152,94.2768 0.031342398,94.2830 -9.3488721e-005,94.2892 0.31238568,94.2953 0.34382111,94.3015 0.18750402,94.3077 0.37487951,94.3138 0.71870303,94.3200 0.78125983,94.3262 0.71875906,94.3323 0.68755895,94.3385 0.53131938,94.3447 0.28133595,94.3508 0.093759939,94.3570 0.18752635,94.3632 0.031180127,94.3693 0.78093517,94.3755 1.5623006,94.3817 1.656448,94.3878 0.75014967,94.3940 0.59386837,94.4002 0.00016378525,94.4064 0.031177446,94.4125 0.18749438,94.4187 0.18746293,94.4249 0.31250346,94.4310 0.093818635,94.4372 0.3746295,94.4434 1.8745968,94.4496 2.1251559,94.4557 1.3129606,94.4619 0.00020463124,94.4681 -5.462188e-005,94.4742 1.3840759e-005,94.4804 -7.3675193e-007,94.4866 -1.0895772e-005,94.4928 0.093667708,94.4989 0.25000781,94.5051 0.12501077,94.5113 0.40612504,94.5174 0.7499963,94.5236 0.50010312,94.5298 0.18758193,94.5360 1.2318778e-005,94.5421 0.093704052,94.5483 0.18750264,94.5545 0.18737401,94.5607 0.46876583,94.5668 0.12513557,94.5730 0.093706466,94.5792 0.18752472,94.5854 0.312325,94.5915 1.0935597,94.5977 1.0938935,94.6039 0.56268775,94.6101 0.18752494,94.6162 0.24997705,94.6224 0.12503211,94.6286 0.15615162,94.6348 0.40622541,94.6410 0.34368622,94.6471 0.71858609,94.6533 0.8750295,94.6595 0.71886653,94.6657 0.53143054,94.6718 8.7523709e-005,94.6780 -4.7988698e-005,94.6842 0.18743549,94.6904 0.40622878,94.6966 0.40622449,94.7027 0.50001591,94.7089 0.28128335,94.7151 0.18750943,94.7213 0.093811117,94.7275 2.2220185e-005,94.7336 -9.5990708e-006,94.7398 1.6175623e-005,94.7460 -5.5107124e-005,94.7522 0.1874442,94.7584 0.31234345,94.7645 0.84354037,94.7707 0.87523156,94.7769 0.34370166,94.7831 1.7805712,94.7893 3.1248596,94.7955 2.2194836,94.8016 0.1878875,94.8078 0.12489387,94.8140 0.15628213,94.8202 0.093769349,94.8264 0.09370897,94.8326 0.1874938,94.8387 0.093815595,94.8449 2.0081465e-005,94.8511 -5.4400648e-006,94.8573 1.6773034e-006,94.8635 -1.268809e-006,94.8697 3.398073e-006,94.8758 -1.2324385e-005,94.8820 0.18729663,94.8882 0.71860272,94.8944 0.65637177,94.9006 0.37511376,94.9068 0.31250915,94.9130 0.31253514,94.9191 0.093830153,94.9253 -2.1408849e-005,94.9315 0.093719348,94.9377 0.09375342,94.9439 0.18748832,94.9501 0.18751472,94.9563 0.093785189,94.9625 1.367787e-005,94.9686 -3.1188304e-006,94.9748 0.093703158,94.9810 0.31243011,94.9872 0.53117722,94.9934 0.71872795,94.9996 0.50015444,95.0058 4.8104117e-005,95.0120 0.093727723,95.0182 4.0883304e-005,95.0243 -1.4176894e-005,95.0305 1.5822241e-005,95.0367 -4.9114908e-005,95.0429 0.31239265,95.0491 0.50002533,95.0553 0.65599537,95.0615 2.1868207,95.0677 3.6873825,95.0739 2.8130038,95.0801 1.3754053,95.0863 0.50021249,95.0924 0.093786411,95.0986 0.2809909,95.1048 1.1871665,95.1110 1.9685595,95.1172 2.4374886,95.1234 2.0315881,95.1296 0.87531954,95.1358 0.3124465,95.1420 0.56240845,95.1482 0.50015646,95.1544 0.093887396,95.1606 1.2810332e-005,95.1668 -4.7916434e-005,95.1730 0.1874292,95.1792 0.18758121,95.1854 -4.3971127e-006,95.1916 0.34354058,95.1977 0.81243247,95.2039 0.62518817,95.2101 0.093874194,95.2163 2.2744043e-006,95.2225 -3.3256809e-005,95.2287 0.499695,95.2349 1.4684922,95.2411 1.3440768,95.2473 0.12528712,95.2535 -3.0330955e-005,95.2597 8.3372715e-006,95.2659 -3.0158951e-006,95.2721 3.7259338e-006,95.2783 -1.1888561e-005,95.2845 0.03124694,95.2907 2.4087993e-005,95.2969 0.031177588,95.3031 0.4061707,95.3093 0.53121424,95.3155 0.68748957,95.3217 0.50008374,95.3279 0.1875834,95.3341 0.18739493,95.3403 0.74984658,95.3465 0.81262368,95.3527 0.28134471,95.3589 0.31231439,95.3651 0.78111386,95.3713 0.750175,95.3775 0.18769398,95.3837 1.5050537e-005,95.3899 -4.0308551e-006,95.3961 1.0717613e-006,95.4023 -2.5588227e-007,95.4085 -4.8323237e-008,95.4147 4.4923254e-007,95.4209 -1.7487454e-006,95.4271 6.5462441e-006,95.4333 -2.4438074e-005,95.4395 0.093713976,95.4457 0.093791194,95.4519 -1.5339024e-006,95.4581 0.093706019,95.4643 0.18740927,95.4705 0.49993569,95.4768 0.53128904,95.4830 0.43756226,95.4892 0.1875812,95.4954 0.03127541,95.5016 0.093688197,95.5078 0.34369847,95.5140 0.31257054,95.5202 0.031303626,95.5264 -7.0538493e-007,95.5326 -2.034486e-005,95.5388 0.2809411,95.5450 1.3122115,95.5512 1.4688889,95.5574 1.0000696,95.5636 1.1247922,95.5698 1.6249547,95.5761 1.4064602,95.5823 0.96873772,95.5885 1.6247005,95.5947 2.4062443,95.6009 1.8753994,95.6071 0.68776757,95.6133 0.18755171,95.6195 0.093819365,95.6257 0.12481236,95.6319 1.1245782,95.6381 1.6875502,95.6444 1.0000918,95.6506 1.0938795,95.6568 0.31278622,95.6630 0.03129426,95.6692 0.093534358,95.6754 1.1558797,95.6816 1.8124825,95.6878 1.5002694,95.6940 0.59401566,95.7003 6.9492547e-005,95.7065 -2.2252376e-005,95.7127 1.9512931e-005,95.7189 -5.5802087e-005,95.7251 0.28109732,95.7313 0.68743384,95.7375 0.59392631,95.7437 0.093751952,95.7500 0.78093195,95.7562 1.4999994,95.7624 1.0627304,95.7686 0.53137916,95.7748 0.093797244,95.7810 -5.7360512e-006,95.7872 3.1014984e-006,95.7935 -6.670019e-006,95.7997 0.093708083,95.8059 0.31247169,95.8121 0.28114006,95.8183 0.49996582,95.8245 0.31263393,95.8308 0.093823768,95.8370 1.4249504e-005,95.8432 -9.5684834e-007,95.8494 -1.0424108e-005,95.8556 0.093669623,95.8618 0.31243807,95.8681 0.31255701,95.8743 0.093854554,95.8805 -8.1238577e-005,95.8867 0.46846768,95.8929 1.1559248,95.8991 1.7811745,95.9054 1.5314397,95.9116 1.1563269,95.9178 0.93766761,95.9240 0.34402344,95.9302 4.7416943e-005,95.9365 0.093658291,95.9427 0.31238192,95.9489 0.65607882,95.9551 1.1247869,95.9613 1.5937965,95.9676 1.1877751,95.9738 0.56271523,95.9800 6.9374008e-005,95.9862 -9.0594312e-006,95.9924 -3.3144555e-005,95.9987 0.56215829,96.0049 1.6560537,96.0111 1.4066027,96.0173 0.2502324,96.0235 -2.5145138e-005,96.0298 1.7306555e-005,96.0360 0.18719409,96.0422 1.4370862,96.0484 2.0000963,96.0547 1.3752515,96.0609 1.5308859,96.0671 2.8437097,96.0733 1.5006043,96.0796 0.00026637895,96.0858 0.030846568,96.0920 3.1544302,96.0982 9.7477732,96.1045 13.625093,96.1107 10.033106,96.1169 4.8139787,96.1231 1.4382838,96.1294 0.062665708,96.1356 -4.7927155e-005,96.1418 0.031276006,96.1480 0.093579642,96.1543 0.65608233,96.1605 0.68755943,96.1667 0.4376964,96.1729 5.0383209e-005,96.1792 0.31222776,96.1854 0.93725872,96.1916 1.1876026,96.1979 0.56284297,96.2041 0.00011779514,96.2103 -4.6538997e-005,96.2165 0.093731053,96.2228 0.12502177,96.2290 1.919227e-005,96.2352 2.0315965e-006,96.2415 -2.7322418e-005,96.2477 0.18734615,96.2539 0.53115153,96.2601 0.65619153,96.2664 0.90622681,96.2726 0.81263256,96.2788 0.50003183,96.2851 0.49999654,96.2913 0.31264496,96.2975 5.294802e-005,96.3038 0.093658194,96.3100 0.31237006,96.3162 0.68744552,96.3225 0.65628719,96.3287 0.46889168,96.3349 0.031357903,96.3412 -1.3325992e-005,96.3474 -1.1954788e-005,96.3536 0.15620784,96.3599 0.18749227,96.3661 0.093792923,96.3723 2.4300174e-005,96.3786 -6.5964391e-006,96.3848 2.0837965e-006,96.3910 -1.7383509e-006,96.3973 4.8698321e-006,96.4035 -1.774227e-005,96.4097 0.18738905,96.4160 0.59347552,96.4222 1.3435814,96.4284 1.6872368,96.4347 2.7499709,96.4409 1.8754901,96.4471 0.81270987,96.4534 0.62491351,96.4596 0.84357959,96.4659 1.2186333,96.4721 1.0627712,96.4783 0.18776836,96.4846 -6.9052958e-006,96.4908 1.8387176e-006,96.4970 -4.4903524e-007,96.5033 -4.2728566e-008,96.5095 6.2003585e-007,96.5158 -2.4376084e-006,96.5220 9.1310876e-006,96.5282 -3.4089291e-005,96.5345 0.18745673,96.5407 0.1875366,96.5469 0.031286862,96.5532 -1.3412104e-005,96.5594 0.031250216,96.5657 1.2498684e-005,96.5719 -2.9554433e-006,96.5781 -6.7797123e-007,96.5844 5.6680246e-006,96.5906 -2.1995846e-005,96.5969 0.18744874,96.6031 0.34371424,96.6094 0.31256512,96.6156 3.7970487e-005,96.6218 0.093738727,96.6281 0.093699917,96.6343 0.40617579,96.6406 0.49994457,96.6468 0.62495774,96.6530 0.50005347,96.6593 0.46868807,96.6655 0.56257194,96.6718 0.12516662,96.6780 1.4808542e-005,96.6843 -4.7012334e-005,96.6905 0.1874105,96.6968 0.59335393,96.7030 2.0310485,96.7092 1.875247,96.7155 1.1253204,96.7217 0.031444747,96.7280 0.093552619,96.7342 0.65600938,96.7405 1.0936265,96.7467 1.1563528,96.7530 0.78136069,96.7592 0.68753892,96.7655 0.43764159,96.7717 0.21875845,96.7779 0.43741164,96.7842 0.43762577,96.7904 0.00010562578,96.7967 -2.7556736e-005,96.8029 4.5930383e-006,96.8092 9.1875472e-006,96.8154 -4.1346946e-005,96.8217 0.37472245,96.8279 1.1248239,96.8342 1.000168,96.8404 0.81252033,96.8467 0.99995482,96.8529 0.78145182,96.8592 0.12514625,96.8654 0.031187261,96.8717 0.18747707,96.8779 0.093816608,96.8842 1.9552279e-005,96.8904 -1.0941647e-005,96.8967 0.093686603,96.9029 0.34369761,96.9092 0.3437936,96.9154 0.28122348,96.9217 0.59356165,96.9279 0.99990952,96.9342 0.84384924,96.9404 0.59375054,96.9467 0.68748188,96.9529 0.59386528,96.9592 0.50009221,96.9654 0.40625244,96.9717 0.28124997,96.9779 0.18749823,96.9842 0.34356818,96.9905 0.74995309,96.9967 0.50015974,97.0030 0.21887152,97.0092 5.2484382e-005,97.0155 -1.3578107e-005,97.0217 1.8239807e-006,97.0280 0.093631521,97.0342 0.37494311,97.0405 0.34373298,97.0467 0.43755165,97.0530 0.18757497,97.0593 0.3124572,97.0655 0.40619582,97.0718 0.74960154,97.0780 2.0618136,97.0843 3.2185147,97.0905 2.81303,97.0968 1.7502031,97.1031 2.9057939,97.1093 3.5625575,97.1156 2.6251628,97.1218 2.4999933,97.1281 2.06269,97.1343 1.5939591,97.1406 1.0626795,97.1469 0.6877414,97.1531 0.093921974,97.1594 0.093670443,97.1656 0.18753698,97.1719 5.53018e-005,97.1782 -1.475722e-005,97.1844 3.7229383e-006,97.1907 -1.3335276e-007,97.1969 -3.1900838e-006,97.2032 1.2894739e-005,97.2095 -4.83925e-005,97.2157 0.49974045,97.2220 1.2499088,97.2282 0.87528789,97.2345 0.062591672,97.2408 0.18745166,97.2470 0.093793117,97.2533 0.093712285,97.2596 0.34363094,97.2658 0.6561721,97.2721 0.65625644,97.2783 0.50015265,97.2846 0.031329211,97.2909 0.12493797,97.2971 0.12503928,97.3034 0.031281803,97.3097 2.8187708e-006,97.3159 -7.4025223e-007,97.3222 1.420255e-007,97.3285 1.7222374e-007,97.3347 0.093664266,97.3410 0.53109705,97.3472 0.9373495,97.3535 1.4685513,97.3598 1.9686502,97.3660 1.9376717,97.3723 1.1877651,97.3786 0.46885616,97.3848 0.53114247,97.3911 0.75003004,97.3974 0.28144106,97.4036 3.7570924e-005,97.4099 0.093703389,97.4162 0.18751463,97.4224 3.419711e-005,97.4287 -1.7160288e-005,97.4350 3.4444067e-005,97.4412 -0.00012062432,97.4475 0.78098655,97.4538 1.1563106,97.4601 0.56274527,97.4663 7.1800598e-005,97.4726 -4.5007851e-005,97.4789 0.062521107,97.4851 -3.9533661e-005,97.4914 0.49974275,97.4977 1.3124156,97.5039 1.0002091,97.5102 0.25013509,97.5165 0.06253361,97.5228 -3.2710168e-006,97.5290 0.34355035,97.5353 0.8436138,97.5416 0.65632176,97.5478 0.50007594,97.5541 0.34382141,97.5604 0.18758203,97.5667 0.031297568,97.5729 -4.6004402e-006,97.5792 0.18725657,97.5855 0.81238919,97.5917 0.59391224,97.5980 0.31263563,97.6043 7.5278738e-005,97.6106 -2.1023387e-005,97.6168 8.8095067e-006,97.6231 -1.4214089e-005,97.6294 0.09369681,97.6357 0.28114989,97.6419 0.40629432,97.6482 0.093865581,97.6545 4.1949593e-006,97.6608 2.0641614e-006,97.6670 -1.245293e-005,97.6733 4.7751233e-005,97.6796 -0.00017856533,97.6859 0.71865892,97.6921 0.31260073,97.6984 0.31250471,97.7047 0.28119653,97.7110 0.62493008,97.7172 0.53138953,97.7235 0.12510572,97.7298 6.4709002e-006,97.7361 -4.7177e-006,97.7424 1.2400381e-005,97.7486 0.03120511,97.7549 0.28119773,97.7612 0.28128591,97.7675 0.093793049,97.7737 9.9645777e-006,97.7800 2.2377044e-006,97.7863 -1.8917708e-005,97.7926 0.09369915,97.7989 0.18747814,97.8051 0.18751845,97.8114 0.18752776,97.8177 0.34356096,97.8240 0.84354001,97.8303 0.90630913,97.8365 0.59398252,97.8428 0.09389621,97.8491 2.6802038e-005,97.8554 0.031092912,97.8617 0.56231976,97.8680 0.56263739,97.8742 0.18765587,97.8805 2.1343916e-005,97.8868 1.5369076e-005,97.8931 0.09358348,97.8994 0.87477028,97.9056 1.1561675,97.9119 1.0626595,97.9182 0.40637651,97.9245 0.49991402,97.9308 0.59375453,97.9371 0.81247342,97.9434 0.84383154,97.9496 0.50001109,97.9559 0.78121978,97.9622 0.56258482,97.9685 0.28129455,97.9748 0.31229866,97.9811 1.312109,97.9873 2.1249387,97.9936 1.5628974,97.9999 0.50011212,98.0062 1.1872813,98.0125 1.8433379,98.0188 2.7186651,98.0251 1.8439884,98.0314 1.7187698,98.0376 1.3440012,98.0439 0.65650624,98.0502 0.40630016,98.0565 0.53119522,98.0628 0.71864843,98.0691 1.3746219,98.0754 2.5310183,98.0817 2.2191718,98.0879 0.78162301,98.0942 0.18755372,98.1005 0.18736593,98.1068 0.93708086,98.1131 1.8746889,98.1194 1.9689338,98.1257 1.0317699,98.1320 0.12524031,98.1383 0.093660243,98.1446 0.3749159,98.1508 0.46878657,98.1571 0.28121158,98.1634 0.49985075,98.1697 0.74998039,98.1760 0.87496275,98.1823 1.000069,98.1886 0.46895328,98.1949 0.18744746,98.2012 0.49987477,98.2075 0.5625456,98.2138 0.31268287,98.2201 -3.4046145e-005,98.2264 0.62458646,98.2326 1.5934467,98.2389 2.2497542,98.2452 2.9060793,98.2515 2.6565862,98.2578 1.7189058,98.2641 1.937632,98.2704 1.0628935,98.2767 0.31261355,98.2830 0.18752012,98.2893 0.18750791,98.2956 0.1874834,98.3019 0.18742704,98.3082 0.40620029,98.3145 0.37513697,98.3208 0.093700565,98.3271 0.53106701,98.3334 0.8437202,98.3397 0.81249666,98.3460 0.5938282,98.3523 0.37512487,98.3586 0.093855903,98.3649 0.093594745,98.3712 0.74960101,98.3775 1.3749727,98.3838 0.90654582,98.3901 0.37521917,98.3964 9.2896429e-005,98.4027 -6.102402e-005,98.4089 0.18739733,98.4152 0.31255445,98.4215 0.093759529,98.4278 0.31238183,98.4341 0.59352791,98.4404 1.2187995,98.4467 0.59407276,98.4531 0.24990067,98.4594 0.65617585,98.4657 0.3438265,98.4720 0.34370419,98.4783 0.56228471,98.4846 1.0313865,98.4909 0.12528379,98.4972 -2.247928e-005,98.5035 0.031226277,98.5098 0.28112784,98.5161 0.59364939,98.5224 0.65631539,98.5287 0.37508649,98.5350 0.28122219,98.5413 0.3436442,98.5476 0.53126502,98.5539 0.34384111,98.5602 0.31245467,98.5665 0.49985334,98.5728 0.74998295,98.5791 0.5002026,98.5854 0.09389212,98.5917 0.031194294,98.5980 0.3124471,98.6043 0.34375176,98.6106 0.34371093,98.6169 0.31248319,98.6232 0.31252006,98.6295 0.34372994,98.6359 0.40625688,98.6422 0.37504435,98.6485 0.81220251,98.6548 1.9994005,98.6611 2.9062402,98.6674 2.0316861,98.6737 1.1252325,98.6800 0.78143293,98.6863 0.46886224,98.6926 0.18755665,98.6989 0.03113164,98.7052 0.6247372,98.7115 1.0625986,98.7179 0.37523893,98.7242 6.3906387e-005,98.7305 0.031074315,98.7368 0.5623306,98.7431 0.5625897,98.7494 0.4999657,98.7557 1.0933425,98.7620 1.999884,98.7683 1.3129599,98.7746 0.31279206,98.7810 4.2875359e-005,98.7873 0.093565986,98.7936 0.68725723,98.7999 0.84391755,98.8062 0.18775418,98.8125 -5.7662495e-005,98.8188 0.31234503,98.8251 0.56248951,98.8315 0.34390673,98.8378 7.1561619e-005,98.8441 -1.6560442e-005,98.8504 -5.3259723e-006,98.8567 0.031244701,98.8630 0.093646966,98.8693 0.40618113,98.8757 0.31260774,98.8820 0.093792304,98.8883 0.18734111,98.8946 0.56239027,98.9009 0.56255144,98.9072 0.59369314,98.9135 0.84370089,98.9199 0.78138947,98.9262 0.4689092,98.9325 0.18755142,98.9388 0.031263977,98.9451 -3.2349319e-005,98.9514 0.093746893,98.9578 0.031284019,98.9641 0.093714327,98.9704 0.31235361,98.9767 0.84364325,98.9830 0.8436771,98.9893 1.1873218,98.9957 2.7174737,99.0020 6.2808685,99.0083 4.2822318,99.0146 2.3444901,99.0209 0.31299224,99.0273 0.093661584,99.0336 0.37490371,99.0399 0.62501115,99.0462 0.28139919,99.0525 -5.248591e-005,99.0589 0.81201965,99.0652 2.4369676,99.0715 3.3749654,99.0778 2.594393,99.0841 0.50046569,99.0905 0.40592676,99.0968 1.6557647,99.1031 2.2812603,99.1094 1.3130809,99.1157 0.0002723783,99.1221 -9.2252951e-005,99.1284 0.093703128,99.1347 0.21874073,99.1410 0.34377214,99.1474 0.40621966,99.1537 0.499993,99.1600 0.49997637,99.1663 0.49993712,99.1726 0.4375377,99.1790 0.18761796,99.1853 4.9977971e-005,99.1916 -4.794182e-005,99.1979 0.093752861,99.2043 3.635342e-005,99.2106 -9.1979973e-006,99.2169 4.3571353e-007,99.2232 0.031214211,99.2296 0.093762949,99.2359 2.7157108e-005,99.2422 0.031216227,99.2485 0.062517971,99.2549 0.03120603,99.2612 0.34351772,99.2675 0.7811746,99.2739 0.56272596,99.2802 0.093891621,99.2865 -4.3688251e-006,99.2928 2.1730061e-006,99.2992 -4.3231871e-006,99.3055 0.031234076,99.3118 0.093729302,99.3181 0.18735629,99.3245 0.59358418,99.3308 0.65638429,99.3371 0.18769594,99.3435 2.8253789e-005,99.3498 -2.6016723e-005,99.3561 0.093732588,99.3624 0.093752392,99.3688 0.09375789,99.3751 0.062473796,99.3814 0.21863933,99.3878 0.43746358,99.3941 0.31263795,99.4004 7.5510296e-005,99.4068 -2.045307e-005,99.4131 6.2964955e-006,99.4194 -4.7316607e-006,99.4258 1.263065e-005,99.4321 0.03117609,99.4384 0.34375459,99.4448 0.31233323,99.4511 1.1872835,99.4574 1.1876577,99.4637 0.56275052,99.4701 -3.4989927e-005,99.4764 0.49979949,99.4827 0.65632504,99.4891 0.2814123,99.4954 3.7320311e-005,99.5018 9.0611084e-006,99.5081 0.031128507,99.5144 0.49985164,99.5208 0.75002259,99.5271 0.71878761,99.5334 0.62492067,99.5398 0.87493718,99.5461 0.875,99.5524 1.0312676,99.5588 0.75013775,99.5651 0.28137532,99.5714 0.18750148,99.5778 0.31250367,99.5841 0.093796276,99.5905 1.793662e-005,99.5968 0.031155463,99.6031 0.34364727,99.6095 0.34383553,99.6158 0.093843684,99.6221 3.0077417e-006,99.6285 2.4403818e-005,99.6348 -0.00010063125,99.6412 0.68724686,99.6475 1.3124491,99.6538 0.9377262,99.6602 0.28120354,99.6665 1.0309025,99.6728 1.5625505,99.6792 0.9066208,99.6855 0.093842223,99.6919 0.31232426,99.6982 0.53128409,99.7045 0.28127867,99.7109 0.40623519,99.7172 0.28127936,99.7236 0.31251073,99.7299 0.18755208,99.7363 0.18748054,99.7426 0.31239101,99.7489 0.59371048,99.7553 0.50005698,99.7616 0.37508711,99.7680 0.093820095,99.7743 0.062511653,99.7807 1.9074185e-005,99.7870 -9.3022771e-007,99.7933 -1.5356007e-005,99.7997 0.093668379,99.8060 0.34357765,99.8124 0.84344631,99.8187 1.4061925,99.8251 1.156425,99.8314 0.68788117,99.8377 -0.00012262937,99.8441 1.6867989,99.8504 2.7499871,99.8568 1.9691479,99.8631 1.0313518,99.8695 0.93745607,99.8758 0.81269157,99.8822 0.28147575,99.8885 4.6664471e-005,99.8949 -2.0464295e-005,99.9012 3.5191813e-005,99.9076 -0.00012031088,99.9139 0.49999979,99.9202 0.00012081323,99.9266 -3.6254609e-005,99.9329 2.4197558e-005,99.9393 -6.0537543e-005,99.9456 0.18743443,99.9520 0.18753898,99.9583 0.093799062,99.9647 4.8455913e-005,99.9710 0.031151347,99.9774 0.6558755,99.9837 1.5623292,99.9901 1.5626959,99.9964 1.0314562,100.0028 0.43749675,100.0091 0.50003445,100.0155 0.18766263,100.0218 0.031259593,100.0282 0.28096423,100.0345 1.0621823,100.0409 1.2502354,100.0472 0.50027764,100.0536 0.31256112,100.0599 0.18741797,100.0663 0.5312041,100.0726 0.31263396,100.0790 0.40617922,100.0854 2.8102267,100.0917 11.964467,100.0981 20.248583,100.1044 18.189775,100.1108 11.096397,100.1171 6.84409,100.1235 8.8114777,100.1298 10.562047,100.1362 10.125866,100.1425 6.1890821,100.1489 2.907434,100.1552 0.50065029,100.1616 8.3202067e-006,100.1680 0.031238981,100.1743 0.03126191,100.1807 5.6503554e-006,100.1870 -1.0713393e-005,100.1934 0.21849304,100.1997 1.0621669,100.2061 1.499902,100.2124 1.4063696,100.2188 0.87534046,100.2252 0.1877282,100.2315 0.187334,100.2379 0.78108531,100.2442 0.68768495,100.2506 0.18761747,100.2570 0.34358639,100.2633 0.62498081,100.2697 0.31262225,100.2760 0.093885072,100.2824 -0.00022200297,100.2887 1.1871719,100.2951 1.1878248,100.3015 0.00023620612,100.3078 -6.0583734e-005,100.3142 6.1106639e-006,100.3205 0.18746068,100.3269 0.28126973,100.3333 0.093766391,100.3396 4.6255307e-005,100.3460 -0.00018190671,100.3523 1.0308087,100.3587 2.0310047,100.3651 1.969195,100.3714 0.59388614,100.3778 1.280916,100.3842 1.2501805,100.3905 0.65652376,100.3969 0.093878053,100.4032 0.093632035,100.4096 0.49981448,100.4160 0.65632945,100.4223 0.31256592,100.4287 0.65617818,100.4351 0.74998248,100.4414 0.65627688,100.4478 0.34391084,100.4542 7.1395385e-005,100.4605 0.031217301,100.4669 0.031267062,100.4732 6.7785709e-006,100.4796 -1.8151243e-006,100.4860 4.8142914e-007,100.4923 -1.1045693e-007,100.4987 -3.9642646e-008,100.5051 2.6905758e-007,100.5114 -1.0366668e-006,100.5178 3.8778967e-006,100.5242 0.093655154,100.5305 0.68721277,100.5369 1.3436415,100.5433 1.0937949,100.5496 0.93757963,100.5560 0.68750203,100.5624 0.9373908,100.5687 0.90638137,100.5751 0.43776226,100.5815 9.72821e-005,100.5879 -2.5444004e-005,100.5942 4.486591e-006,100.6006 7.5002445e-006,100.6070 0.18728991,100.6133 1.1560305,100.6197 1.0939727,100.6261 0.18770678,100.6324 -8.9845662e-006,100.6388 3.4163791e-006,100.6452 -4.680599e-006,100.6515 0.09371832,100.6579 0.3436133,100.6643 0.65615213,100.6707 0.5938226,100.6770 0.4063575,100.6834 0.21881574,100.6898 0.093746901,100.6961 0.18742764,100.7025 0.40618101,100.7089 0.40624481,100.7153 0.34381589,100.7216 0.18759507,100.7280 0.031245358,100.7344 0.0937078,100.7408 0.093783274,100.7471 0.093743049,100.7535 0.21872944,100.7599 0.15628955,100.7663 1.7615606e-005,100.7726 -4.2836614e-006,100.7790 0.093702495,100.7854 0.312426,100.7918 0.4375281,100.7981 0.18758886,100.8045 -2.1080754e-005,100.8109 0.1874103,100.8173 0.31249928,100.8236 0.18759239,100.8300 1.1653625e-005,100.8364 0.18741308,100.8428 0.43725252,100.8491 1.1247324,100.8555 1.3126874,100.8619 0.56279063,100.8683 0.53128475,100.8746 0.78114027,100.8810 0.87496501,100.8874 0.46884432,100.8938 0.40624896,100.9002 0.53116637,100.9065 0.62498599,100.9129 0.50002289,100.9193 0.4063662,100.9257 0.093825772,100.9321 0.18745619,100.9384 0.31247449,100.9448 0.31260151,100.9512 0.031094778,100.9576 1.1244603,100.9640 1.8750807,100.9703 1.0938531,100.9767 1.8743755,100.9831 3.7804661,100.9895 4.6254554,100.9959 3.1871884,101.0022 5.4375682,101.0086 35.058327,101.0150 219.53062,101.0214 455.9147,101.0278 448.92798,101.0342 240.20741,101.0405 75.130714,101.0469 29.255196,101.0533 17.940279,101.0597 11.095475,101.0661 8.1262455,101.0725 4.2511325,101.0788 2.6880612,101.0852 1.1878138,101.0916 1.0935235,101.0980 1.7809285,101.1044 2.4062841,101.1108 1.4692173,101.1172 0.50018305,101.1235 0.78095597,101.1299 1.8432037,101.1363 3.0312803,101.1427 1.9380338,101.1491 0.84397131,101.1555 0.37510467,101.1619 0.15633315,101.1682 0.093768448,101.1746 0.031281337,101.1810 -5.7202065e-005,101.1874 0.31228927,101.1938 0.68749267,101.2002 0.4688836,101.2066 0.40618739,101.2130 0.62499815,101.2193 0.40637919,101.2257 0.18743102,101.2321 0.4999148,101.2385 0.75003314,101.2449 0.68755931,101.2513 0.34387776,101.2577 0.31214735,101.2641 1.9058189,101.2705 2.1564848,101.2769 1.0629181,101.2832 0.093881108,101.2896 0.15622623,101.2960 0.18749134,101.3024 0.1874994,101.3088 0.093780532,101.3152 0.093718193,101.3216 0.18750706,101.3280 0.093781054,101.3344 0.15611582,101.3408 0.65612,101.3472 0.75009024,101.3536 0.34388146,101.3599 0.093790382,101.3663 -1.5509758e-007,101.3727 0.031218335,101.3791 0.09375947,101.3855 3.2826305e-005,101.3919 0.093679488,101.3983 0.31248018,101.4047 0.18755993,101.4111 0.0312993,101.4175 0.031087322,101.4239 0.4999285,101.4303 0.40632033,101.4367 0.56243902,101.4431 0.59379548,101.4495 0.34383523,101.4559 0.1875284,101.4623 0.18747823,101.4687 0.18750857,101.4751 0.09378472,101.4814 0.093653105,101.4878 0.49972185,101.4942 1.156096,101.5006 1.1564854,101.5070 0.5002386,101.5134 0.15630201,101.5198 2.4336914e-005,101.5262 -6.5213349e-006,101.5326 1.7466548e-006,101.5390 -4.6480579e-007,101.5454 1.1243985e-007,101.5518 1.5084288e-008,101.5582 -1.7279946e-007,101.5646 6.7616554e-007,101.5710 -2.5320489e-006,101.5774 9.4527231e-006,101.5838 -3.528142e-005,101.5902 0.1873634,101.5966 0.40625215,101.6030 0.18761958,101.6094 9.9219971e-005,101.6158 -0.0002396358,101.6222 1.0308686,101.6286 1.2502122,101.6350 0.31280279,101.6414 0.12497967,101.6478 0.21873219,101.6542 0.093869887,101.6606 -0.00019462801,101.6670 0.81237847,101.6734 0.34393007,101.6799 0.312352,101.6863 0.93734664,101.6927 0.93767619,101.6991 0.28146657,101.7055 -4.10545e-006,101.7119 0.18741445,101.7183 0.59366757,101.7247 0.75005764,101.7311 0.15640126,101.7375 -0.00012059353,101.7439 0.53101635,101.7503 0.84374315,101.7567 0.68770957,101.7631 0.093893677,101.7695 0.093571171,101.7759 0.56235117,101.7823 0.50019932,101.7887 0.062579356,101.7951 0.21869707,101.8016 0.40599415,101.8080 1.7181244,101.8144 2.7500696,101.8208 1.3757149,101.8272 0.00022973765,101.8336 -4.4882145e-005,101.8400 -5.0230949e-005,101.8464 0.31232151,101.8528 0.56250727,101.8592 0.65593892,101.8656 2.0933416,101.8720 2.5624211,101.8784 2.3130813,101.8849 0.094278701,101.8913 0.031056132,101.8977 0.3436785,101.9041 0.34382346,101.9105 0.093850501,101.9169 -2.5394094e-005,101.9233 0.093737237,101.9297 0.093708687,101.9361 0.31243458,101.9426 0.31253603,101.9490 0.18757492,101.9554 4.8777241e-005,101.9618 -3.9124901e-005,101.9682 0.093716852,101.9746 0.093780652,101.9810 0.093773082,101.9874 0.093739748,101.9939 4.6202189e-005,102.0003 -0.00014628952,102.0067 0.62487686,102.0131 1.936316,102.0195 7.6223936,102.0259 13.123864,102.0323 11.970305,102.0387 6.3458366,102.0452 2.282311,102.0516 0.59421593,102.0580 0.37445891,102.0644 2.7803032,102.0708 4.218647,102.0772 3.6255264,102.0837 2.0318131,102.0901 0.93760288,102.0965 1.1561027,102.1029 2.4359179,102.1093 8.0603447,102.1157 10.625185,102.1222 7.5644875,102.1286 2.7204385,102.1350 0.34415475,102.1414 0.18746455,102.1478 5.6565495e-005,102.1542 -1.5200088e-005,102.1607 4.2307597e-006,102.1671 -1.7218903e-006,102.1735 2.6566768e-006,102.1799 -8.9053819e-006,102.1863 0.09365131,102.1928 0.3436847,102.1992 0.43738842,102.2056 0.78111792,102.2120 0.8438251,102.2184 0.59395051,102.2249 0.12513362,102.2313 8.6975087e-006,102.2377 0.12481391,102.2441 0.62486589,102.2505 0.53140038,102.2570 0.18764047,102.2634 3.4270772e-005,102.2698 -1.5246336e-005,102.2762 2.6713993e-005,102.2826 0.093601882,102.2891 0.62489522,102.2955 0.62495267,102.3019 1.0309451,102.3083 1.6562347,102.3148 1.1253215,102.3212 0.50017613,102.3276 0.18755773,102.3340 0.18739109,102.3405 0.93720478,102.3469 1.6562039,102.3533 1.2190715,102.3597 0.1876905,102.3662 -2.0881515e-005,102.3726 6.3423086e-006,102.3790 -4.4864291e-006,102.3854 1.1603815e-005,102.3919 0.03120807,102.3983 0.31238583,102.4047 0.84361649,102.4111 1.0624099,102.4176 0.90634078,102.4240 0.40642616,102.4304 0.18756467,102.4368 0.093787663,102.4433 -3.9543782e-005,102.4497 0.34350565,102.4561 0.90613437,102.4625 0.84387112,102.4690 0.59377074,102.4754 0.59380597,102.4818 0.34379664,102.4883 0.37504002,102.4947 0.093862534,102.5011 5.2098253e-006,102.5075 -1.3959044e-006,102.5140 3.7342164e-007,102.5204 -9.7680193e-008,102.5268 1.7271361e-008,102.5333 2.8604722e-008,102.5397 -1.3170191e-007,102.5461 4.9823973e-007,102.5526 -1.8613919e-006,102.5590 0.03121298,102.5654 0.18747519,102.5718 0.21874847,102.5783 0.18752636,102.5847 0.093755558,102.5911 0.34362942,102.5976 0.74993956,102.6040 0.84363246,102.6104 1.4060682,102.6169 1.749805,102.6233 2.2187617,102.6297 1.9062546,102.6362 1.9065779,102.6426 0.28165281,102.6490 0.031219071,102.6555 -8.4635962e-005,102.6619 0.74959815,102.6683 1.7185888,102.6748 1.406569,102.6812 0.50028515,102.6876 0.093666866,102.6941 0.49987867,102.7005 0.50014037,102.7069 0.093844198,102.7134 3.9143652e-005,102.7198 0.093458101,102.7263 1.0937452,102.7327 0.34391814,102.7391 0.46867603,102.7456 0.18763578,102.7520 0.093693472,102.7584 0.65610576,102.7649 0.96879101,102.7713 0.50011665,102.7778 0.49968305,102.7842 1.4684602,102.7906 1.3127533,102.7971 0.59400779,102.8035 0.25011009,102.8099 0.093815804,102.8164 0.093678147,102.8228 0.3748807,102.8293 0.74974722,102.8357 1.5932842,102.8421 2.4684668,102.8486 2.9062164,102.8550 2.9378028,102.8615 1.7194118,102.8679 0.12529157,102.8743 -3.9846913e-005,102.8808 -7.8839696e-007,102.8872 0.031259868,102.8937 -3.8722195e-005,102.9001 0.18739051,102.9065 0.31250316,102.9130 0.18759651,102.9194 0.093696445,102.9259 0.31245261,102.9323 0.21881083,102.9388 0.18747893,102.9452 0.18756494,102.9516 0.093643405,102.9581 0.71848428,102.9645 1.1249181,102.9710 1.1250143,102.9774 1.0936382,102.9839 1.7184601,102.9903 2.2813036,102.9968 1.5631126,103.0032 1.5607803,103.0096 11.431141,103.0161 29.338261,103.0225 36.001644,103.0290 24.256186,103.0354 9.2230539,103.0419 2.7195594,103.0483 2.499846,103.0548 2.6561935,103.0612 2.9374354,103.0677 2.4067063,103.0741 0.84429812,103.0805 0.1874724,103.0870 0.78110194,103.0934 0.75015295,103.0999 0.28121126,103.1063 0.68719494,103.1128 1.0937653,103.1192 0.75018179,103.1257 0.74990904,103.1321 1.0625061,103.1386 0.65651697,103.1450 0.12504958,103.1515 0.18748295,103.1579 0.031316001,103.1644 3.8587968e-006,103.1708 0.093665123,103.1773 0.40609145,103.1837 0.65616465,103.1902 0.96862012,103.1966 1.7184312,103.2031 2.5935557,103.2095 2.406579,103.2160 1.0942525,103.2224 0.093905725,103.2289 -2.6729685e-005,103.2353 -1.1899496e-006,103.2418 0.031248299,103.2482 7.9630154e-006,103.2547 3.0663939e-006,103.2611 -2.02308e-005,103.2676 0.18730636,103.2741 0.65616333,103.2805 0.53137505,103.2870 0.46885756,103.2934 0.46867141,103.2999 0.81230158,103.3063 0.87503874,103.3128 0.50006092,103.3192 0.50001281,103.3257 0.31266233,103.3321 8.6780434e-005,103.3386 -3.4705776e-005,103.3451 0.031259108,103.3515 0.031204069,103.3580 0.40601704,103.3644 0.93739104,103.3709 0.71891093,103.3773 0.37513176,103.3838 0.18757632,103.3902 2.7956094e-005,103.3967 0.093668699,103.4032 0.31250295,103.4096 0.093819365,103.4161 1.3986085e-005,103.4225 -3.7744459e-005,103.4290 0.18746042,103.4354 0.18751936,103.4419 0.12500067,103.4484 0.18739091,103.4548 0.37503093,103.4613 0.12505905,103.4677 0.34352401,103.4742 0.90595025,103.4807 1.3749791,103.4871 0.9379102,103.4936 0.093959183,103.5000 0.093680099,103.5065 0.12501441,103.5130 0.093762212,103.5194 0.18738204,103.5259 0.53114408,103.5323 0.50005209,103.5388 0.31264645,103.5453 8.0811362e-005,103.5517 -2.1796604e-005,103.5582 6.3692783e-006,103.5647 -3.6790884e-006,103.5711 8.3472296e-006,103.5776 -2.971186e-005,103.5840 0.093737766,103.5905 0.031287629,103.5970 -1.5458791e-005,103.6034 0.093727566,103.6099 0.18746987,103.6164 0.34370857,103.6228 0.34380916,103.6293 0.18743859,103.6358 0.7497291,103.6422 1.4061412,103.6487 1.1877562,103.6551 0.34389117,103.6616 0.28124914,103.6681 0.28108791,103.6745 1.3433744,103.6810 1.9375422,103.6875 1.2503206,103.6939 0.50002676,103.7004 0.65629572,103.7069 0.18769261,103.7133 -1.7206783e-005,103.7198 0.093746513,103.7263 3.1084124e-005,103.7327 -1.1823276e-005,103.7392 1.6207818e-005,103.7457 0.093628824,103.7521 0.65602702,103.7586 0.87505502,103.7651 0.68734151,103.7716 1.7186222,103.7780 1.3440467,103.7845 0.81260544,103.7910 0.87481344,103.7974 1.374887,103.8039 1.1252134,103.8104 0.34394577,103.8168 0.53088081,103.8233 2.0306902,103.8298 2.8124721,103.8362 2.000675,103.8427 0.031662051,103.8492 -9.9134581e-005,103.8557 2.7526316e-005,103.8621 -1.0963818e-005,103.8686 1.6328087e-005,103.8751 -5.4351909e-005,103.8815 0.78071648,103.8880 2.2807899,103.8945 2.2815404,103.9010 1.0941322,103.9074 0.84385836,103.9139 0.96885473,103.9204 0.65617776,103.9269 0.81233871,103.9333 0.68771064,103.9398 0.093931615,103.9463 0.18736795,103.9528 0.56238323,103.9592 0.53139585,103.9657 0.031374887,103.9722 -5.3274547e-005,103.9787 0.093695961,103.9851 0.18748955,103.9916 0.18745825,103.9981 0.43735838,104.0046 0.87488675,104.0110 0.93760258,104.0175 0.43766868,104.0240 0.18755151,104.0305 0.093779258,104.0369 0.18733063,104.0434 0.84354341,104.0499 1.0938146,104.0564 0.75019759,104.0628 0.18758637,104.0693 0.31228232,104.0758 0.8124401,104.0823 0.65619606,104.0888 1.5621411,104.0952 2.4998503,104.1017 2.2191501,104.1082 0.68787318,104.1147 0.34364206,104.1212 0.50005871,104.1276 0.18760362,104.1341 0.2187328,104.1406 0.18745774,104.1471 0.59361815,104.1536 0.87502277,104.1600 0.50018281,104.1665 7.2488321e-005,104.1730 -1.6686088e-005,104.1795 -5.7500083e-006,104.1860 3.9690509e-005,104.1924 0.093549162,104.1989 0.93735075,104.2054 0.75016409,104.2119 0.34388313,104.2184 -1.5570791e-005,104.2249 0.49964932,104.2313 1.2498932,104.2378 0.81283361,104.2443 0.28126618,104.2508 0.8747716,104.2573 1.093825,104.2638 0.6563226,104.2702 0.8433907,104.2767 1.6560335,104.2832 1.4066263,104.2897 0.406629,104.2962 5.4725948e-005,104.3027 0.093667187,104.3092 0.40618223,104.3156 0.43754825,104.3221 0.0938337,104.3286 4.4135372e-006,104.3351 3.4086999e-005,104.3416 -0.00014077283,104.3481 0.87470186,104.3546 1.3749591,104.3610 1.2500048,104.3675 1.1563748,104.3740 0.53144443,104.3805 0.34379506,104.3870 0.25001448,104.3935 0.34370589,104.4000 0.40624973,104.4065 0.28123727,104.4129 0.34366974,104.4194 0.93716228,104.4259 2.4370954,104.4324 3.1562552,104.4389 2.6877098,104.4454 1.5629213,104.4519 0.18781555,104.4584 -4.766418e-006,104.4649 -6.3071848e-006,104.4714 0.49957356,104.4778 1.8435854,104.4843 1.3752102,104.4908 1.0001056,104.4973 0.56238967,104.5038 1.6244844,104.5103 2.65627,104.5168 1.9690865,104.5233 1.1878346,104.5298 0.12523639,104.5363 -2.1282392e-005,104.5428 -1.798103e-005,104.5493 0.2811389,104.5557 0.71854168,104.5622 1.0935705,104.5687 1.1563363,104.5752 0.687792,104.5817 0.093894616,104.5882 -3.1677024e-007,104.5947 -3.1994387e-005,104.6012 0.093748748,104.6077 3.6880992e-005,104.6142 -1.6590999e-005,104.6207 0.093691453,104.6272 0.49978468,104.6337 1.4372367,104.6402 2.0622528,104.6467 2.2813928,104.6532 1.3128698,104.6597 0.6250264,104.6662 0.59371406,104.6727 0.50011325,104.6792 0.18765818,104.6857 0.031192672,104.6922 0.3123863,104.6986 0.31260246,104.7051 0.093769588,104.7116 0.31242701,104.7181 0.56229055,104.7246 1.1562622,104.7311 0.53154671,104.7376 5.1316856e-005,104.7441 -1.3771566e-005,104.7506 3.7657519e-006,104.7571 -1.290471e-006,104.7636 1.3959481e-006,104.7701 -4.293554e-006,104.7766 0.031233892,104.7831 0.12500817,104.7896 0.093736663,104.7961 0.093716629,104.8026 0.093786247,104.8091 2.7520962e-005,104.8156 -7.0630626e-006,104.8221 7.2922734e-007,104.8286 4.1470253e-006,104.8351 0.093602978,104.8416 0.49995592,104.8481 0.37500972,104.8546 0.65620124,104.8612 0.4998908,104.8677 0.87488276,104.8742 0.75021493,104.8807 0.28142747,104.8872 0.1874921,104.8937 0.18753287,104.9002 0.031278286,104.9067 0.18746376,104.9132 0.28126416,104.9197 0.093786806,104.9262 -2.6851158e-005,104.9327 0.18731317,104.9392 0.59367174,104.9457 0.43765518,104.9522 0.18754087,104.9587 0.31237257,104.9652 0.81234962,104.9717 1.1875038,104.9782 1.3433431,104.9847 3.0930307,104.9912 3.843843,104.9978 2.4694989,105.0043 0.7192356,105.0108 0.18763374,105.0173 2.6704485e-005,105.0238 0.062450424,105.0303 0.18739031,105.0368 0.43743274,105.0433 0.43753994,105.0498 0.5935905,105.0563 1.2809821,105.0628 1.749825,105.0693 2.1562259,105.0758 2.4682541,105.0824 4.2178488,105.0889 5.8434272,105.0954 5.5947504,105.1019 2.2511108,105.1084 0.71901906,105.1149 0.12514424,105.1214 0.031229096,105.1279 0.093738787,105.1344 0.34358498,105.1410 1.1869446,105.1475 2.3748205,105.1540 2.0314453,105.1605 1.625308,105.1670 0.53148502,105.1735 0.40633997,105.1800 0.093788005,105.1865 0.31238598,105.1931 0.31258968,105.1996 0.093833379,105.2061 0.093648195,105.2126 0.31250018,105.2191 0.18746243,105.2256 0.499883,105.2321 0.50005972,105.2386 0.3126457,105.2452 8.4906926e-005,105.2517 -2.5167363e-005,105.2582 1.5757209e-005,105.2647 -3.786245e-005,105.2712 0.28096849,105.2777 0.99976486,105.2843 1.1563803,105.2908 0.6565339,105.2973 0.093881607,105.3038 0.031226333,105.3103 0.031281438,105.3168 -5.8745463e-005,105.3233 0.5622406,105.3299 1.1561887,105.3364 0.81272644,105.3429 0.15634307,105.3494 0.18742155,105.3559 0.40616804,105.3625 0.56246251,105.3690 0.50012636,105.3755 0.093870282,105.3820 0.093722969,105.3885 0.093809441,105.3950 -0.00016267324,105.4016 0.65593314,105.4081 0.90637547,105.4146 0.34401754,105.4211 0.031309467,105.4276 -1.5565362e-006,105.4342 -3.8649496e-006,105.4407 1.7017779e-005,105.4472 0.093549743,105.4537 0.53125238,105.4603 0.093940124,105.4668 0.218495,105.4733 1.0309232,105.4798 1.3126285,105.4863 0.56286502,105.4929 0.031329367,105.4994 0.093693398,105.5059 0.12506518,105.5124 0.093640901,105.5189 0.4685787,105.5255 0.43765593,105.5320 0.093818478,105.5385 0.18744648,105.5450 0.18750699,105.5516 0.34359494,105.5581 0.71869999,105.5646 0.50015873,105.5711 0.18763983,105.5777 0.062381607,105.5842 0.65601623,105.5907 1.031193,105.5972 1.1250063,105.6038 1.0625666,105.6103 0.62524337,105.6168 0.031299859,105.6233 0.56227791,105.6299 0.78139204,105.6364 0.00016095948,105.6429 -4.4342833e-005,105.6495 1.6400694e-005,105.6560 0.18733665,105.6625 0.81229734,105.6690 0.96874452,105.6756 0.99983984,105.6821 2.0308819,105.6886 2.7187381,105.6951 1.81311,105.7017 0.094103672,105.7082 -8.0748992e-005,105.7147 0.28112659,105.7213 0.65612179,105.7278 0.68744397,105.7343 0.74995047,105.7408 0.78122914,105.7474 0.7501331,105.7539 0.34387779,105.7604 0.31249559,105.7670 0.43727988,105.7735 1.0936061,105.7800 0.81282067,105.7866 0.18765448,105.7931 0.18747705,105.7996 0.093797363,105.8062 1.2059286e-005,105.8127 -3.9941183e-006,105.8192 3.9165643e-006,105.8258 0.03119489,105.8323 0.21865977,105.8388 0.31252667,105.8454 0.18758284,105.8519 0.18743259,105.8584 0.3436588,105.8650 0.34381342,105.8715 0.18759681,105.8780 0.031281129,105.8846 4.8946295e-006,105.8911 -2.1675223e-005,105.8976 0.18737808,105.9042 0.4062334,105.9107 0.18762513,105.9172 4.215214e-005,105.9238 -2.6784874e-005,105.9303 0.093727931,105.9368 0.18744545,105.9434 0.3748771,105.9499 0.59372389,105.9564 0.43766969,105.9630 8.9312874e-005,105.9695 -1.864723e-005,105.9761 -1.4731958e-005,105.9826 0.1873896,105.9891 0.56241512,105.9957 0.84354603,106.0022 1.2497805,106.0087 1.2813247,106.0153 0.84413046,106.0218 0.00025180707,106.0284 0.062262639,106.0349 0.93716091,106.0414 1.2189037,106.0480 0.43771893,106.0545 0.40629438,106.0611 0.31237084,106.0676 1.9985807,106.0741 6.3110237,106.0807 8.0624981,106.0872 7.0630565,106.0938 5.8131909,106.1003 3.7197337,106.1068 1.3132625,106.1134 0.00015236896,106.1199 -3.4684224e-005,106.1265 0.093599848,106.1330 0.93716192,106.1395 1.6562102,106.1461 1.1565584,106.1526 0.34395903,106.1592 1.7635752e-005,106.1657 -4.0639302e-006,106.1723 -1.3814807e-006,106.1788 9.5909072e-006,106.1853 0.1871803,106.1919 1.0622792,106.1984 0.9064734,106.2050 0.40649045,106.2115 0.093807079,106.2181 0.28122365,106.2246 0.093798213,106.2312 -3.1170151e-005,106.2377 0.18741766,106.2443 0.74964005,106.2508 2.5302563,106.2573 5.2181363,106.2639 5.0008039,106.2704 1.9697584,106.2770 0.18772773,106.2835 0.093751982,106.2901 3.9920502e-005,106.2966 -2.1411961e-005,106.3032 0.12486885,106.3097 0.49991673,106.3163 0.4063971,106.3228 0.031337529,106.3294 -2.9495261e-006,106.3359 -3.8937163e-005,106.3425 0.18739145,106.3490 0.34372595,106.3556 0.50006717,106.3621 0.50004393,106.3686 0.31252459,106.3752 0.15610725,106.3817 0.49992433,106.3883 0.34387308,106.3948 0.34373605,106.4014 0.49997106,106.4079 0.74998349,106.4145 0.90625072,106.4211 0.65637589,106.4276 0.18740508,106.4342 0.74969214,106.4407 1.1563344,106.4473 0.62521887,106.4538 0.65609443,106.4604 1.1562406,106.4669 0.62510288,106.4735 0.46881917,106.4800 0.21881199,106.4866 0.34364277,106.4931 0.6874339,106.4997 0.78131431,106.5062 0.50004447,106.5128 0.50004113,106.5193 0.74941605,106.5259 2.9681053,106.5324 3.7186902,106.5390 3.7501814,106.5456 3.031354,106.5521 2.6880236,106.5587 0.50062597,106.5652 -4.3556702e-005,106.5718 9.6394779e-006,106.5783 5.0025687e-006,106.5849 -2.9652781e-005,106.5914 0.18732077,106.5980 0.56238675,106.6046 0.50016421,106.6111 0.12513955,106.6177 0.18735917,106.6242 0.74977559,106.6308 1.1561267,106.6373 1.1564407,106.6439 0.50024003,106.6505 0.18756095,106.6570 -2.2318545e-005,106.6636 0.18737596,106.6701 0.31253648,106.6767 0.093872108,106.6832 -4.2709868e-005,106.6898 0.31224358,106.6964 0.99978662,106.7029 1.0938947,106.7095 0.59400994,106.7160 0.25006792,106.7226 0.18751509,106.7292 0.0937398,106.7357 0.15620729,106.7423 0.18746415,106.7488 0.46843809,106.7554 1.5621682,106.7620 1.9688927,106.7685 1.3128401,106.7751 0.78117341,106.7817 1.6870503,106.7882 2.3748822,106.7948 1.8128963,106.8013 0.75030541,106.8079 0.62500685,106.8145 0.75007439,106.8210 0.40635455,106.8276 0.031306174,106.8342 0.031090587,106.8407 0.81210679,106.8473 1.4061641,106.8538 1.0004154,106.8604 0.093891792,106.8670 0.74957877,106.8735 1.87481,106.8801 1.7815062,106.8867 0.9377144,106.8932 0.50008518,106.8998 0.21883982,106.9064 2.6886959e-005,106.9129 -1.7701692e-005,106.9195 0.031244246,106.9261 0.062466413,106.9326 0.31245762,106.9392 0.34377062,106.9458 0.18754913,106.9523 3.9698833e-005,106.9589 0.093636654,106.9655 0.5936327,106.9720 0.59384978,106.9786 0.18760839,106.9852 -2.076077e-006,106.9917 0.18746266,106.9983 0.28126565,107.0049 0.093782507,107.0114 -9.8310065e-006,107.0180 2.6978567e-005,107.0246 0.31196699,107.0312 2.3431652,107.0377 2.5941703,107.0443 0.96933275,107.0509 0.21857183,107.0574 2.997263,107.0640 12.308344,107.0706 18.87434,107.0771 15.315643,107.0837 9.8742781,107.0903 17.558874,107.0969 21.437817,107.1034 17.315531,107.1100 9.5035267,107.1166 2.439353,107.1231 0.40642604,107.1297 0.21881817,107.1363 7.8838442e-005,107.1429 -6.3768668e-005,107.1494 0.18739226,107.1560 0.31253076,107.1626 0.15629143,107.1692 0.1875013,107.1757 0.12500305,107.1823 0.21872288,107.1889 0.18752745,107.1955 0.093817376,107.2020 -4.1284311e-005,107.2086 0.31241933,107.2152 0.31255513,107.2218 0.093822166,107.2283 -3.4918678e-005,107.2349 0.18744749,107.2415 0.18752791,107.2481 0.093796991,107.2546 1.1295994e-006,107.2612 0.18733302,107.2678 0.46877143,107.2744 0.093920231,107.2809 -5.650186e-005,107.2875 0.28110722,107.2941 0.59377468,107.3007 0.31257337,107.3073 0.18750796,107.3138 0.093810424,107.3204 2.7262462e-005,107.3270 -2.8546609e-005,107.3336 0.093716219,107.3402 0.093792871,107.3467 -1.696572e-005,107.3533 0.21861617,107.3599 0.65618002,107.3665 0.62511468,107.3730 0.12505466,107.3796 0.18748017,107.3862 0.093818367,107.3928 1.1644617e-005,107.3994 2.0147347e-005,107.4060 -9.2241957e-005,107.4125 0.31238443,107.4191 0.3437897,107.4257 0.18763644,107.4323 0.093529515,107.4389 1.2806854,107.4454 2.2187326,107.4520 1.4692414,107.4586 0.43778938,107.4652 0.1249956,107.4718 0.093741201,107.4784 0.093793869,107.4849 -2.1990612e-005,107.4915 0.18735635,107.4981 0.56225675,107.5047 0.99991298,107.5113 0.87514412,107.5179 0.56267178,107.5244 0.18768683,107.5310 0.03110721,107.5376 0.6250031,107.5442 0.00017358312,107.5508 -4.6507783e-005,107.5574 1.2435741e-005,107.5640 -3.2318621e-006,107.5705 4.9079432e-007,107.5771 1.2690297e-006,107.5837 -5.5673768e-006,107.5903 2.1001988e-005,107.5969 -7.8446159e-005,107.6035 0.31232965,107.6101 0.56241947,107.6167 0.56261522,107.6232 0.18768254,107.6298 -4.7191002e-006,107.6364 0.18733659,107.6430 0.4999103,107.6496 0.5000512,107.6562 0.34387091,107.6628 0.093822367,107.6694 0.093714461,107.6759 0.18742982,107.6825 0.28128737,107.6891 0.093813956,107.6957 0.18744302,107.7023 0.31250116,107.7089 0.18755226,107.7155 0.093750909,107.7221 0.093785055,107.7287 -5.1807005e-005,107.7353 0.74951351,107.7419 2.062171,107.7484 2.0002232,107.7550 1.1879559,107.7616 0.093982197,107.7682 0.031145487,107.7748 0.34365636,107.7814 0.50003356,107.7880 0.18760705,107.7946 1.1365893e-005,107.8012 0.12488557,107.8078 0.46864793,107.8144 0.50010079,107.8210 0.53100407,107.8276 1.5309792,107.8342 1.4689023,107.8407 1.0313399,107.8473 0.7500701,107.8539 0.50018305,107.8605 0.09389066,107.8671 -9.1391039e-006,107.8737 0.031247059,107.8803 2.0871807e-005,107.8869 -3.6647292e-005,107.8935 0.18744539,107.9001 0.34367672,107.9067 0.49991107,107.9133 0.56247872,107.9199 0.50010288,107.9265 0.18762237,107.9331 0.031301279,107.9397 -6.140086e-005,107.9463 0.18746188,107.9529 0.093822382,107.9595 2.6412654e-005,107.9661 -3.6669517e-005,107.9727 0.18735094,107.9793 0.59362459,107.9859 0.84376615,107.9925 0.87502337,107.9991 0.87498051,108.0057 0.75010091,108.0123 0.34390175,108.0189 4.185726e-005,108.0255 0.093660146,108.0321 0.49985939,108.0387 0.81243724,108.0453 0.87502605,108.0519 0.93716341,108.0585 2.2182181,108.0651 3.2493412,108.0717 5.5613399,108.0783 8.373806,108.0849 17.149023,108.0915 53.886345,108.0981 106.58036,108.1047 108.32303,108.1113 63.018951,108.1179 23.665859,108.1245 11.564649,108.1311 6.5334182,108.1377 1.0638036,108.1443 0.062394377,108.1509 0.1562693,108.1575 0.1249315,108.1641 0.34370831,108.1707 0.31244802,108.1773 0.74978638,108.1839 1.0624237,108.1905 0.81281173,108.1971 0.28130087,108.2037 0.87485844,108.2104 0.56263459,108.2170 0.28134328,108.2236 0.031310577,108.2302 0.093597181,108.2368 0.49986023,108.2434 0.50012195,108.2500 0.18761049,108.2566 0.093786575,108.2632 1.5498985e-005,108.2698 0.031241901,108.2764 1.686028e-005,108.2830 -1.8894074e-005,108.2896 0.093719155,108.2962 0.18746151,108.3029 0.28116497,108.3095 0.37500858,108.3161 0.18763983,108.3227 0.34345451,108.3293 1.9369794,108.3359 2.5001912,108.3425 1.3127538,108.3491 0.90635395,108.3557 0.28151399,108.3623 0.093696408,108.3689 0.37493941,108.3756 0.21882454,108.3822 0.093792684,108.3888 2.4666511e-005,108.3954 -9.3471217e-006,108.4020 1.2721071e-005,108.4086 -4.1539613e-005,108.4152 0.18744475,108.4218 0.18755363,108.4285 4.9335056e-005,108.4351 -4.2139392e-005,108.4417 0.18742909,108.4483 0.34373403,108.4549 0.31251723,108.4615 0.18758476,108.4681 -4.8417347e-005,108.4747 0.49971643,108.4814 0.99995184,108.4880 0.65650594,108.4946 0.12511596,108.5012 0.12497682,108.5078 0.093782462,108.5144 1.3978716e-005,108.5210 -4.8283482e-006,108.5277 5.3340209e-006,108.5343 -1.6508622e-005,108.5409 0.18741448,108.5475 0.40623268,108.5541 0.3437722,108.5607 0.43739021,108.5674 0.71865475,108.5740 0.78120476,108.5806 0.84365988,108.5872 0.87503743,108.5938 0.6251471,108.6004 0.37513804,108.6071 0.18748626,108.6137 0.46862379,108.6203 0.71866739,108.6269 0.74998021,108.6335 0.78121054,108.6402 0.87512976,108.6468 0.34399197,108.6534 2.590948e-005,108.6600 0.062425416,108.6666 0.40613803,108.6732 0.65628266,108.6799 0.31263134,108.6865 0.031231625,108.6931 0.34368545,108.6997 0.31256711,108.7064 3.692885e-005,108.7130 0.18734147,108.7196 0.81235874,108.7262 1.0312343,108.7328 0.87500924,108.7395 0.90608221,108.7461 1.687408,108.7527 1.3753989,108.7593 0.21874568,108.7659 0.99962169,108.7726 1.7184416,108.7792 2.125468,108.7858 0.0004488267,108.7924 0.31227738,108.7991 0.37506175,108.8057 0.21879636,108.8123 0.093792945,108.8189 0.1248794,108.8256 0.62483656,108.8322 1.062218,108.8388 1.5000776,108.8454 0.78147835,108.8521 0.81256711,108.8587 0.43756038,108.8653 0.71863306,108.8719 0.75008392,108.8786 0.31264642,108.8852 2.8805202e-005,108.8918 3.1136115e-005,108.8984 -0.00015336351,108.9051 0.87473726,108.9117 1.1562768,108.9183 0.78149819,108.9249 0.093772143,108.9316 0.4998332,108.9382 0.71875793,108.9448 0.65632397,108.9515 0.50005817,108.9581 0.31257573,108.9647 4.9914004e-005,108.9713 -1.3229905e-005,108.9780 3.0020458e-006,108.9846 1.2228203e-006,108.9912 -7.8941557e-006,108.9979 0.093658708,109.0045 0.34368494,109.0111 0.3125754,109.0178 0.09382993,109.0244 2.5806983e-006,109.0310 0.21856767,109.0376 1.0621146,109.0443 1.843606,109.0509 1.6875523,109.0575 1.6560642,109.0642 1.8126203,109.0708 1.3124794,109.0774 2.7804232,109.0841 7.7465477,109.0907 20.96356,109.0973 31.591471,109.1040 31.158569,109.1106 20.598316,109.1172 9.784318,109.1239 4.5945635,109.1305 3.4691739,109.1371 1.93821,109.1438 0.84416038,109.1504 0.21890272,109.1570 0.093759663,109.1637 0.093715258,109.1703 0.31246156,109.1769 0.37494618,109.1836 0.50000632,109.1902 0.21887687,109.1968 3.746829e-005,109.2035 3.341336e-006,109.2101 -5.0840328e-005,109.2168 0.1874292,109.2234 0.18756299,109.2300 0.093707368,109.2367 0.37480292,109.2433 0.81252497,109.2499 0.84389818,109.2566 0.56252354,109.2632 0.40633166,109.2699 -5.3238622e-005,109.2765 0.49986482,109.2831 0.5001269,109.2898 9.436706e-005,109.2964 -3.7122423e-005,109.3030 0.093682304,109.3097 0.31240982,109.3163 0.31265208,109.3230 0.031089349,109.3296 1.15596,109.3362 1.156431,109.3429 0.50027841,109.3495 -0.0001152015,109.3562 1.0621214,109.3628 1.531325,109.3694 0.78162652,109.3761 0.031195683,109.3827 1.0931913,109.3894 2.499692,109.3960 2.3441887,109.4027 0.75042421,109.4093 0.34381846,109.4159 5.6324669e-005,109.4226 -1.3985212e-005,109.4292 -3.8811274e-007,109.4359 1.5539901e-005,109.4425 -6.1776176e-005,109.4492 0.34346399,109.4558 0.78128737,109.4624 0.3126798,109.4691 0.87456453,109.4757 2.312134,109.4824 2.3752921,109.4890 1.3752407,109.4957 1.3747803,109.5023 1.8750186,109.5090 1.0940899,109.5156 0.40624467,109.5222 0.65618211,109.5289 0.50014383,109.5355 0.34372011,109.5422 0.78097522,109.5488 1.2187471,109.5555 0.75030047,109.5621 0.21890675,109.5688 0.093651935,109.5754 0.53102368,109.5821 0.87501246,109.5887 0.56268758,109.5954 0.18762609,109.6020 3.265054e-005,109.6087 -8.7322378e-006,109.6153 2.276113e-006,109.6220 -3.7158136e-007,109.6286 -7.9002058e-007,109.6353 3.5319595e-006,109.6419 -1.3338768e-005,109.6485 0.09368588,109.6552 0.3123782,109.6618 0.4999862,109.6685 0.28141698,109.6751 2.5132636e-005,109.6818 0.31233114,109.6884 0.74993974,109.6951 0.65636569,109.7018 0.21878028,109.7084 0.34359729,109.7151 0.62492257,109.7217 0.65626353,109.7284 0.65631229,109.7350 0.4064247,109.7417 0.093746908,109.7483 0.31238821,109.7550 0.34382033,109.7616 0.18761861,109.7683 0.031208171,109.7749 0.28111106,109.7816 0.43750444,109.7882 0.28138626,109.7949 0.093734577,109.8015 0.24991193,109.8082 0.31248128,109.8149 0.31257445,109.8215 0.093798868,109.8282 0.1874074,109.8348 0.3436856,109.8415 0.56228566,109.8481 1.062428,109.8548 0.81274766,109.8614 0.28146017,109.8681 0.031220291,109.8747 0.34360304,109.8814 0.56243855,109.8881 0.62507749,109.8947 0.49991572,109.9014 1.3121592,109.9080 1.9061416,109.9147 1.718973,109.9213 1.062528,109.9280 1.1875525,109.9347 0.562841,109.9413 0.00010306735,109.9480 -2.9625822e-005,109.9546 1.5429334e-005,109.9613 -3.2091699e-005,109.9680 0.18744019,109.9746 0.31248954,109.9813 0.28125829,109.9879 0.34365371,109.9946 0.50004053,110.0013 0.12510546,110.0079 0.093757592,110.0146 4.8093978e-005,110.0212 -6.6973102e-005,110.0279 0.31241626,110.0346 0.5623616,110.0412 0.93747056,110.0479 0.53145516,110.0545 0.09383902,110.0612 2.9591574e-005,110.0679 0.28083163,110.0745 2.3113558,110.0812 5.1242175,110.0879 5.6254287,110.0945 4.2187576,110.1012 6.9979553,110.1078 15.058364,110.1145 24.84152,110.1212 22.285286,110.1278 8.3487673,110.1345 1.0636702,110.1412 0.62479651,110.1478 0.81233025,110.1545 1.2498795,110.1612 1.3750441,110.1678 1.3439778,110.1745 0.37526816,110.1812 2.4643523e-005,110.1878 1.6876067e-005,110.1945 0.093521133,110.2012 0.93737346,110.2078 0.59401596,110.2145 8.874679e-005,110.2212 -1.4793574e-005,110.2278 -2.9581392e-005,110.2345 0.18745083,110.2412 0.34364426,110.2478 0.81238168,110.2545 0.7813611,110.2612 0.34375584,110.2678 0.62496018,110.2745 0.53131247,110.2812 0.49990174,110.2878 0.71858078,110.2945 0.93753219,110.3012 0.6251837,110.3078 0.50005823,110.3145 0.68742383,110.3212 0.84373063,110.3279 0.56268346,110.3345 0.093763694,110.3412 0.31230968,110.3479 0.50005192,110.3545 0.18766497,110.3612 3.321957e-005,110.3679 -9.3046456e-006,110.3745 3.9968372e-006,110.3812 0.18740298,110.3879 0.62488359,110.3946 0.59378904,110.4012 0.3126002,110.4079 0.093811713,110.4146 1.3604736e-005,110.4213 -3.6442925e-006,110.4279 9.7148666e-007,110.4346 -2.4139734e-007,110.4413 -5.9712764e-009,110.4479 2.6532075e-007,110.4546 -1.0553908e-006,110.4613 3.9565216e-006,110.4680 -1.4771731e-005,110.4746 0.09366589,110.4813 0.34358114,110.4880 0.90606177,110.4947 1.5310366,110.5013 2.0311654,110.5080 1.7502302,110.5147 0.90653986,110.5214 0.50009477,110.5280 0.68730539,110.5347 1.3124447,110.5414 0.87520593,110.5481 0.31265914,110.5548 0.031202132,110.5614 0.31237441,110.5681 0.31261531,110.5748 0.031332228,110.5815 0.093625627,110.5881 0.34369075,110.5948 0.34373516,110.6015 0.40628213,110.6082 0.18763253,110.6149 4.3417378e-005,110.6215 -3.3375753e-005,110.6282 0.12491082,110.6349 0.31244773,110.6416 0.374971,110.6482 0.46873859,110.6549 0.34388795,110.6616 8.18349e-005,110.6683 -2.1908827e-005,110.6750 5.7946841e-006,110.6816 -1.2683561e-006,110.6883 -7.2175328e-007,110.6950 4.1557787e-006,110.7017 -1.5902509e-005,110.7084 0.18732238,110.7151 0.71859366,110.7217 0.81260568,110.7284 0.37520462,110.7351 1.019569e-005,110.7418 0.28106663,110.7485 0.65619957,110.7551 0.50007486,110.7618 0.40616989,110.7685 0.56258243,110.7752 0.1251674,110.7819 0.093723908,110.7886 0.093776323,110.7953 1.9295392e-005,110.8019 -4.9734826e-006,110.8086 5.9713176e-007,110.8153 0.093703277,110.8220 0.31240496,110.8287 0.53121358,110.8354 0.40636361,110.8420 9.4575676e-005,110.8487 -8.3239123e-005,110.8554 0.37495714,110.8621 0.31260943,110.8688 0.21855721,110.8755 1.18712,110.8822 1.7499928,110.8889 1.1566584,110.8955 0.00017344624,110.9022 0.18729618,110.9089 0.43747595,110.9156 0.34381735,110.9223 0.28128287,110.9290 0.25004807,110.9357 0.2187326,110.9424 0.71841669,110.9490 1.8120458,110.9557 2.4061756,110.9624 1.8440855,110.9691 0.81291145,110.9758 0.18761912,110.9825 0.49964827,110.9892 1.4996125,110.9959 1.7502819,111.0026 0.75019509,111.0092 1.3120893,111.0159 2.2497561,111.0226 2.2814713,111.0293 1.6253295,111.0360 1.0625296,111.0427 0.93776554,111.0494 0.28109163,111.0561 2.6230919,111.0628 11.338271,111.0695 27.276907,111.0762 29.127522,111.0829 17.723463,111.0896 8.7516003,111.0962 9.2177963,111.1029 12.560849,111.1096 17.186024,111.1163 17.657795,111.1230 10.377721,111.1297 6.0325837,111.1364 3.6255827,111.1431 2.7816465,111.1498 1.3442096,111.1565 0.62515593,111.1632 0.031356979,111.1699 1.2209739e-005,111.1766 -0.00010639284,111.1833 0.74965364,111.1900 1.5623333,111.1967 1.4376135,111.2034 1.0312933,111.2101 0.78143823,111.2168 0.18774046,111.2235 3.3884971e-005,111.2302 0.18712912,111.2368 1.3744973,111.2435 1.8438499,111.2502 1.3750677,111.2569 1.781099,111.2636 1.6565986,111.2703 0.43794474,111.2770 5.0142917e-005,111.2837 0.093681097,111.2904 0.21876156,111.2971 0.093772583,111.3038 0.093718752,111.3105 0.093793549,111.3172 4.3701249e-007,111.3239 0.18740571,111.3306 0.65591341,111.3373 1.6871982,111.3440 2.0937531,111.3507 1.9064829,111.3574 0.87546521,111.3641 -0.00010031542,111.3708 1.4056193,111.3775 2.3750737,111.3842 1.156817,111.3909 0.031413291,111.3976 -2.9170447e-005,111.4044 -2.0135908e-006,111.4111 0.031236524,111.4178 0.031255167,111.4245 4.3550433e-005,111.4312 -0.00012860562,111.4379 0.59361213,111.4446 0.71841788,111.4513 1.6561238,111.4580 1.1566722,111.4647 0.40648511,111.4714 0.031302918,111.4781 0.031208267,111.4848 0.53085017,111.4915 1.8746741,111.4982 1.6253835,111.5049 0.31278777,111.5116 0.18752904,111.5183 6.7575005e-005,111.5250 -1.6947175e-005,111.5317 2.0864489e-007,111.5384 1.611508e-005,111.5451 -6.4673841e-005,111.5519 0.18746887,111.5586 0.40588048,111.5653 1.5934705,111.5720 1.3127521,111.5787 0.68785709,111.5854 0.031312436,111.5921 0.49961466,111.5988 1.0936517,111.6055 0.84401351,111.6122 0.28148827,111.6189 5.4122691e-005,111.6256 -2.0865426e-005,111.6324 2.9337176e-005,111.6391 -9.6488977e-005,111.6458 0.31238481,111.6525 0.34378535,111.6592 0.31247368,111.6659 0.78107953,111.6726 1.0937878,111.6793 0.56275934,111.6860 6.7143301e-005,111.6927 -6.0947787e-006,111.6995 -4.2772404e-005,111.7062 0.21860899,111.7129 0.5624103,111.7196 0.68751103,111.7263 0.5001694,111.7330 0.0001184858,111.7397 -7.0308553e-005,111.7464 0.18738878,111.7532 0.34375542,111.7599 0.18758909,111.7666 0.062562056,111.7733 0.093571089,111.7800 0.9682371,111.7867 1.9998866,111.7934 1.6254106,111.8002 0.65656835,111.8069 0.093825459,111.8136 -6.9851817e-006,111.8203 2.0515147e-006,111.8270 -1.2204384e-006,111.8337 0.18744813,111.8404 0.4375014,111.8472 0.28122532,111.8539 0.31236005,111.8606 0.50000894,111.8673 0.34380826,111.8740 0.40626377,111.8807 0.31256971,111.8875 0.093808696,111.8942 3.207022e-006,111.9009 2.2684713e-005,111.9076 -9.3953175e-005,111.9143 0.31237912,111.9210 0.34380209,111.9278 0.18759619,111.9345 8.8277178e-005,111.9412 -0.00015872525,111.9479 0.74978399,111.9546 0.87516481,111.9614 0.18767549,111.9681 0.031240772,111.9748 5.3520625e-006,111.9815 -1.2178968e-005,111.9882 0.093734242,111.9950 0.093766034,112.0017 1.0728919e-005,112.0084 2.1893675e-007,112.0151 -1.160634e-005,112.0218 0.03124664,112.0286 2.5003608e-005,112.0353 -4.7028159e-005,112.0420 0.21859756,112.0487 0.49991301,112.0555 0.87459058,112.0622 2.7803309,112.0689 4.7183409,112.0756 4.7816701,112.0823 6.4033737,112.0891 20.430719,112.0958 34.466648,112.1025 28.942804,112.1092 12.974383,112.1160 3.12695,112.1227 1.1562833,112.1294 1.3749658,112.1361 1.0313637,112.1429 0.68760508,112.1496 0.34389445,112.1563 0.093840748,112.1630 1.5450805e-005,112.1698 -8.4867406e-006,112.1765 1.8496403e-005,112.1832 0.18729056,112.1899 0.93720227,112.1967 1.0939111,112.2034 0.34399423,112.2101 0.18754932,112.2168 0.093786471,112.2236 5.0701209e-007,112.2303 9.3306626e-006,112.2370 -3.7832546e-005,112.2437 0.18735512,112.2505 0.53115904,112.2572 0.50013191,112.2639 0.12513253,112.2707 0.031200979,112.2774 0.12500519,112.2841 0.12498328,112.2908 0.28118846,112.2976 0.18758722,112.3043 0.031258345,112.3110 0.31241292,112.3178 0.49999461,112.3245 0.37507659,112.3312 0.093798958,112.3380 0.031240862,112.3447 0.031258244,112.3514 0.093683392,112.3582 0.18747494,112.3649 0.093822263,112.3716 1.9272289e-005,112.3783 -5.1768843e-006,112.3851 1.4339259e-006,112.3918 0.093616195,112.3985 0.53110391,112.4053 0.90605074,112.4120 1.3437577,112.4187 0.78153998,112.4255 0.3126249,112.4322 0.09379746,112.4389 7.6702272e-006,112.4457 1.317457e-005,112.4524 -6.0373597e-005,112.4591 0.31242144,112.4659 0.34378913,112.4726 0.18750316,112.4793 0.1875086,112.4861 0.093803667,112.4928 0.093716726,112.4996 0.31244764,112.5063 0.31256142,112.5130 0.093737938,112.5198 0.37481806,112.5265 0.6250658,112.5332 0.28131479,112.5400 0.53104818,112.5467 0.84366465,112.5534 0.68771344,112.5602 0.093945108,112.5669 0.093701579,112.5737 0.46861821,112.5804 0.78115892,112.5871 0.65631878,112.5939 0.28139976,112.6006 4.283314e-005,112.6073 3.2397831e-005,112.6141 0.093436964,112.6208 1.343363,112.6276 1.656352,112.6343 1.0628959,112.6410 0.00021320353,112.6478 -5.7912148e-005,112.6545 1.8430566e-005,112.6613 0.03120113,112.6680 0.18748337,112.6747 0.093799114,112.6815 1.3857965e-005,112.6882 -5.2835062e-006,112.6950 7.2755684e-006,112.7017 0.093682826,112.7084 0.53109294,112.7152 0.99975646,112.7219 1.2500051,112.7287 0.71905553,112.7354 0.18767303,112.7422 0.031100683,112.7489 0.56221908,112.7556 0.87501746,112.7624 0.5627107,112.7691 0.21886,112.7759 0.18741186,112.7826 0.34380084,112.7894 0.031377211,112.7961 -3.1253483e-005,112.8029 0.031254817,112.8096 1.196731e-005,112.8163 -1.4784659e-005,112.8231 0.18745583,112.8298 0.56244463,112.8366 0.74996585,112.8433 0.65626329,112.8501 0.31258801,112.8568 6.000826e-005,112.8636 -4.3945885e-005,112.8703 0.18732429,112.8771 0.68730909,112.8838 0.84389138,112.8905 0.28148016,112.8973 2.7591941e-005,112.9040 -7.5415169e-006,112.9108 2.57228e-006,112.9175 -2.7472452e-006,112.9243 8.4171379e-006,112.9310 -3.0923409e-005,112.9378 0.093726858,112.9445 0.28105158,112.9513 1.1559196,112.9580 1.6874617,112.9648 1.2815716,112.9715 0.68739551,112.9783 1.7807877,112.9850 2.1563926,112.9918 1.3130432,112.9985 0.46872291,113.0053 1.1248047,113.0120 1.2809889,113.0188 2.3435507,113.0255 2.2187557,113.0323 2.5937023,113.0390 2.1253593,113.0458 1.1252859,113.0525 0.65613705,113.0593 0.99975163,113.0660 2.8731353,113.0728 9.6217747,113.0795 15.248691,113.0863 14.782835,113.0931 9.9398537,113.0998 5.3455896,113.1066 1.594768,113.1133 0.34391555,113.1201 7.1613445e-005,113.1268 -3.3615554e-005,113.1336 0.062471632,113.1403 0.093760185,113.1471 0.12498337,113.1538 0.34365895,113.1606 0.56245118,113.1674 0.65598845,113.1741 1.5309982,113.1809 1.4066683,113.1876 0.094055541,113.1944 0.1249008,113.2011 0.18755111,113.2079 3.6114598e-005,113.2146 -1.0722516e-005,113.2214 0.093657255,113.2282 0.49988717,113.2349 0.59384888,113.2417 0.093862094,113.2484 -2.6568182e-006,113.2552 -1.875474e-006,113.2619 1.0159675e-005,113.2687 0.031211235,113.2755 0.18750027,113.2822 0.18733427,113.2890 0.7809245,113.2957 1.1251075,113.3025 0.59401262,113.3093 0.34380201,113.3160 0.31248811,113.3228 0.31254184,113.3295 0.28102651,113.3363 0.93750983,113.3431 0.37508413,113.3498 1.0309912,113.3566 1.1564199,113.3633 0.37525856,113.3701 0.093772925,113.3769 0.093754813,113.3836 -1.2418363e-005,113.3904 0.093710758,113.3972 0.21859677,113.4039 0.5624035,113.4107 0.6561147,113.4174 1.1873089,113.4242 1.2814014,113.4310 0.93758118,113.4377 1.2186105,113.4445 1.3437991,113.4513 0.93762529,113.4580 0.68756521,113.4648 0.43769419,113.4715 0.00016624997,113.4783 -0.00021272038,113.4851 0.71843487,113.4918 1.0625074,113.4986 0.68781751,113.5054 0.00018810091,113.5121 -0.00010163615,113.5189 0.49974272,113.5257 1.093729,113.5324 0.56279039,113.5392 0.031211261,113.5460 0.343615,113.5527 0.34385246,113.5595 0.093856037,113.5663 -4.9883806e-007,113.5730 0.09364228,113.5798 0.34365255,113.5866 0.34386706,113.5933 0.031356774,113.6001 -1.4904101e-005,113.6069 4.0931891e-006,113.6136 -1.4676521e-006,113.6204 1.777246e-006,113.6272 -5.6416429e-006,113.6340 2.0790743e-005,113.6407 0.09362255,113.6475 0.56230903,113.6543 0.68751705,113.6610 0.40645126,113.6678 0.00010192797,113.6746 0.031191876,113.6813 0.093726851,113.6881 0.093798168,113.6949 -1.5885915e-005,113.7017 0.18738432,113.7084 0.31250226,113.7152 0.59336305,113.7220 2.7178442,113.7287 4.5310445,113.7355 3.5320899,113.7423 1.0944364,113.7491 0.37476191,113.7558 1.3121135,113.7626 1.4065574,113.7694 0.40668148,113.7762 0.093510635,113.7829 1.1558334,113.7897 1.468994,113.7965 0.59403855,113.8033 0.34363344,113.8100 0.59370518,113.8168 0.50016159,113.8236 0.18751951,113.8304 0.312455,113.8371 0.18761058,113.8439 0.093745776,113.8507 0.49975818,113.8575 1.3747462,113.8642 1.6249338,113.8710 1.5626391,113.8778 0.93771309,113.8846 0.68741745,113.8913 1.0624593,113.8981 0.78138185,113.9049 0.65626156,113.9117 0.53137553,113.9184 0.31245846,113.9252 1.2180204,113.9320 2.7498231,113.9388 2.1252928,113.9456 1.8440247,113.9523 0.6878196,113.9591 0.31259692,113.9659 0.031277258,113.9727 0.56221658,113.9795 1.3123084,113.9862 1.312732,113.9930 0.50013065,113.9998 0.59343153,114.0066 1.0313137,114.0134 0.40660661,114.0201 6.7260546e-005,114.0269 0.093591809,114.0337 0.59341341,114.0405 1.0937577,114.0473 0.62525016,114.0540 0.37505654,114.0608 0.34370127,114.0676 0.43759933,114.0744 0.28110304,114.0812 1.9053491,114.0880 3.9679461,114.0947 9.4004583,114.1015 36.046627,114.1083 75.207886,114.1151 79.881699,114.1219 49.203636,114.1287 13.571671,114.1354 5.4062738,114.1422 6.7181072,114.1490 8.624526,114.1558 9.0005512,114.1626 6.7198768,114.1694 3.7823753,114.1761 1.0318742,114.1829 0.37506798,114.1897 0.093737327,114.1965 0.31231827,114.2033 0.7185443,114.2101 1.0000707,114.2169 0.53151059,114.2237 0.18755579,114.2304 0.18746665,114.2372 0.28117859,114.2440 0.40618506,114.2508 0.49993736,114.2576 0.81237572,114.2644 1.3436508,114.2712 1.8438395,114.2780 1.5313768,114.2847 1.125067,114.2915 0.87480032,114.2983 1.6560472,114.3051 1.562694,114.3119 0.87533796,114.3187 0.00013635076,114.3255 -1.67494e-005,114.3323 0.18723887,114.3391 0.99977374,114.3458 1.0936257,114.3526 1.5310149,114.3594 1.8123156,114.3662 2.8744504,114.3730 4.1249461,114.3798 3.3130105,114.3866 2.0631392,114.3934 0.53150487,114.4002 0.68738335,114.4070 0.46900338,114.4138 0.031305898,114.4206 0.31237173,114.4274 0.50001484,114.4341 0.40617707,114.4409 0.68723142,114.4477 1.0001431,114.4545 0.3440024,114.4613 0.18753931,114.4681 6.7223271e-005,114.4749 -4.3957065e-005,114.4817 0.093709357,114.4885 0.18743296,114.4953 0.31256187,114.5021 0.093718871,114.5089 0.4373481,114.5157 0.53131086,114.5225 0.28139675,114.5293 5.3870062e-005,114.5361 1.0704442e-005,114.5429 -9.669899e-005,114.5497 0.31239179,114.5565 0.3125447,114.5632 0.71831584,114.5700 2.0309246,114.5768 1.6567907,114.5836 0.18789031,114.5904 -5.8619324e-005,114.5972 0.12498114,114.6040 0.093748376,114.6108 0.093777031,114.6176 2.9066065e-005,114.6244 -7.5561898e-006,114.6312 1.1566341e-006,114.6380 2.9304304e-006,114.6448 -1.2879395e-005,114.6516 0.18730301,114.6584 0.9995805,114.6652 1.6562184,114.6720 1.000405,114.6788 0.21898091,114.6856 0.093720652,114.6924 0.49988061,114.6992 0.87484407,114.7060 1.1249624,114.7128 0.75017715,114.7196 0.31258133,114.7264 0.31235206,114.7332 0.56248599,114.7400 0.34390211,114.7468 0.18750355,114.7536 0.31243479,114.7604 0.31260085,114.7673 0.00011231052,114.7741 0.093536168,114.7809 0.99949926,114.7877 1.7501117,114.7945 0.68800831,114.8013 7.5067706e-005,114.8081 -1.9533289e-005,114.8149 3.0601586e-006,114.8217 7.2946405e-006,114.8285 -3.2241333e-005,114.8353 0.093735926,114.8421 0.093702622,114.8489 0.78081691,114.8557 2.1870401,114.8625 2.2817161,114.8693 0.50029469,114.8761 1.2495492,114.8829 2.1247303,114.8897 2.3748689,114.8965 2.1254957,114.9034 0.40680939,114.9102 2.0361118e-005,114.9170 -5.4016273e-006,114.9238 1.2440335e-006,114.9306 4.2592424e-007,114.9374 -2.9480411e-006,114.9442 1.1367052e-005,114.9510 -4.2523097e-005,114.9578 0.21870901,114.9646 0.40611085,114.9714 0.84369779,114.9782 0.56266385,114.9851 0.18760064,114.9919 -3.6857578e-005,114.9987 0.4685241,115.0055 0.90622568,115.0123 0.65633392,115.0191 0.50000232,115.0259 0.37504822,115.0327 0.7809118,115.0395 1.7810833,115.0463 1.8433299,115.0532 3.874228,115.0600 6.1234732,115.0668 9.9989405,115.0736 9.6879511,115.0804 7.6578555,115.0872 2.9702833,115.0940 1.4067748,115.1008 1.3425865,115.1077 6.8414516,115.1145 10.280916,115.1213 8.9700928,115.1281 4.8766747,115.1349 1.6258148,115.1417 0.65644264,115.1485 0.34383148,115.1554 0.093732625,115.1622 0.093719609,115.1690 0.093777955,115.1758 0.28112394,115.1826 0.71869588,115.1894 0.40636122,115.1962 0.1875494,115.2031 0.093735814,115.2099 0.1874745,115.2167 0.09386605,115.2235 0.18705153,115.2303 1.6244454,115.2371 1.8751708,115.2440 1.125538,115.2508 0.09405978,115.2576 -7.4254269e-005,115.2644 0.28117591,115.2712 0.53122824,115.2780 0.4063465,115.2849 2.8268032e-005,115.2917 0.093706518,115.2985 0.093785606,115.3053 1.114576e-005,115.3121 0.03124648,115.3190 0.18731652,115.3258 1.3743738,115.3326 2.6247714,115.3394 1.906801,115.3462 0.50036973,115.3531 0.3437278,115.3599 0.499998,115.3667 0.34387165,115.3735 0.12488014,115.3803 0.71856838,115.3872 0.68768591,115.3940 0.093899794,115.4008 -9.4396373e-006,115.4076 2.9669643e-006,115.4144 -2.4276942e-006,115.4213 0.093656257,115.4281 0.65602034,115.4349 1.1250105,115.4417 0.59396368,115.4486 0.18759081,115.4554 0.031220194,115.4622 0.1874785,115.4690 0.093798764,115.4759 2.2600236e-005,115.4827 -3.8662241e-005,115.4895 0.093732148,115.4963 0.031308293,115.5032 -6.529277e-005,115.5100 0.28110918,115.5168 0.53123075,115.5236 0.43760043,115.5305 0.31247196,115.5373 0.53114957,115.5441 0.56244463,115.5509 0.65625918,115.5578 0.50003415,115.5646 0.59364372,115.5714 0.7813037,115.5782 0.50019002,115.5851 0.18758966,115.5919 5.0950457e-005,115.5987 0.18712421,115.6056 1.1873702,115.6124 0.65641725,115.6192 0.62508452,115.6260 0.1877134,115.6329 2.2135093e-005,115.6397 -1.4334024e-005,115.6465 0.031238513,115.6534 0.031263549,115.6602 0.093618825,115.6670 0.49986821,115.6738 0.50010347,115.6807 0.18764214,115.6875 1.797139e-005,115.6943 5.1638141e-005,115.7012 -0.00022454184,115.7080 1.1246192,115.7148 1.8122618,115.7217 1.9377337,115.7285 0.65662307,115.7353 0.31260157,115.7421 0.093732096,115.7490 0.31247044,115.7558 0.093885817,115.7626 -1.1413665e-005,115.7695 0.18737943,115.7763 0.49994045,115.7831 0.4063713,115.7900 0.093827017,115.7968 -6.243089e-006,115.8036 -1.5830557e-006,115.8105 1.2576707e-005,115.8173 -4.8727255e-005,115.8241 0.18747014,115.8310 0.18748082,115.8378 0.31244957,115.8446 0.28130704,115.8515 0.093816154,115.8583 2.9414367e-005,115.8652 -5.8280581e-005,115.8720 0.3435787,115.8788 0.68749624,115.8857 0.37510008,115.8925 0.37481487,115.8993 0.8123576,115.9062 0.65652514,115.9130 0.21887402,115.9198 0.49988154,115.9267 0.50008869,115.9335 0.093784086,115.9404 0.34361729,115.9472 0.59369987,115.9540 0.59376609,115.9609 0.49995649,115.9677 0.62497962,115.9745 0.62501687,115.9814 0.5313623,115.9882 0.12513582,115.9951 1.1005262e-005,116.0019 -4.8568304e-006,116.0087 8.4218764e-006,116.0156 -2.8832446e-005,116.0224 0.18736616,116.0293 0.499924,116.0361 0.593638,116.0429 0.81249774,116.0498 0.50014782,116.0566 0.46864533,116.0635 1.5302956,116.0703 4.0305562,116.0772 4.4063306,116.0840 4.4687057,116.0908 4.905952,116.0977 5.3130822,116.1045 3.1878147,116.1114 5.1233473,116.1182 10.403913,116.1250 15.218107,116.1319 12.190059,116.1387 4.5338206,116.1456 0.90672541,116.1524 0.874874,116.1593 0.90630841,116.1661 0.78128475,116.1730 0.8124187,116.1798 0.96886235,116.1866 0.59394711,116.1935 0.49999458,116.2003 0.4062278,116.2072 0.62482929,116.2140 1.3434314,116.2209 1.7501451,116.2277 0.68784583,116.2346 0.43739766,116.2414 0.74998444,116.2483 0.50011408,116.2551 0.34377584,116.2620 0.25006145,116.2688 0.34354475,116.2756 1.3433231,116.2825 2.0624428,116.2893 1.6565278,116.2962 0.90651309,116.3030 0.53111666,116.3099 1.5308852,116.3167 1.8439542,116.3236 0.68783176,116.3304 0.50001431,116.3373 0.50006837,116.3441 0.34371302,116.3510 0.62490827,116.3578 0.68751442,116.3647 0.59379256,116.3715 0.40629184,116.3784 0.31253359,116.3852 0.18755521,116.3921 0.093759716,116.3989 0.093781658,116.4058 0.031221753,116.4126 0.34358889,116.4195 1.3118711,116.4263 3.4369509,116.4332 3.6253822,116.4400 1.7820176,116.4469 0.18777716,116.4538 0.18743941,116.4606 0.031259414,116.4675 0.093735904,116.4743 0.093715653,116.4812 0.34370601,116.4880 0.34376442,116.4949 0.28118086,116.5017 0.43741715,116.5086 0.49996591,116.5154 0.5001775,116.5223 0.18750951,116.5291 0.62471807,116.5360 1.0624199,116.5429 1.0314033,116.5497 0.50025296,116.5566 0.093680672,116.5634 0.78100169,116.5703 0.87528366,116.5771 0.2497274,116.5840 2.5926964,116.5909 4.6870556,116.5977 5.0625315,116.6046 4.5628543,116.6114 3.0319562,116.6183 1.3130182,116.6251 0.68737197,116.6320 1.1874958,116.6389 0.53153855,116.6457 0.093808822,116.6526 0.031265985,116.6594 0.03124918,116.6663 0.031254094,116.6732 0.062484443,116.6800 0.18740059,116.6869 0.37502846,116.6937 0.18752812,116.7006 0.34368131,116.7074 0.34379864,116.7143 0.18748704,116.7212 0.59342062,116.7280 1.5310658,116.7349 1.4687688,116.7418 1.2189494,116.7486 0.34409717,116.7555 0.03127287,116.7623 0.093746819,116.7692 0.031239787,116.7761 0.18736865,116.7829 0.40621734,116.7898 0.31260389,116.7967 0.093836509,116.8035 4.7688914e-006,116.8104 0.093638457,116.8172 0.34365803,116.8241 0.34384269,116.8310 0.093857624,116.8378 1.0465239e-005,116.8447 -2.4450458e-006,116.8516 -6.8586326e-007,116.8584 5.1890606e-006,116.8653 -2.00718e-005,116.8722 0.093774453,116.8790 0.18727522,116.8859 1.5305223,116.8928 3.0622919,116.8996 2.4068356,116.9065 0.84423769,116.9133 9.2861024e-005,116.9202 0.09361171,116.9271 0.65569079,116.9339 1.9371281,116.9408 1.9377675,116.9477 1.3129692,116.9546 0.34406245,116.9614 1.2478828e-005,116.9683 -2.0303964e-005,116.9752 0.093725659,116.9820 0.093720622,116.9889 0.18748772,116.9958 0.18747824,117.0026 0.43735442,117.0095 0.8123827,117.0164 0.81252986,117.0232 0.59386015,117.0301 0.31263143,117.0370 0.093834467,117.0438 6.8237005e-006,117.0507 0.031231936,117.0576 0.031271894,117.0645 0.031190295,117.0713 0.40605879,117.0782 1.3118708,117.0851 2.9058824,117.0919 2.6252823,117.0988 2.3123872,117.1057 3.7491074,117.1126 5.9995637,117.1194 5.1258688,117.1263 2.3759916,117.1332 0.59419769,117.1401 0.093799643,117.1469 0.24995863,117.1538 0.18752816,117.1607 0.093793906,117.1675 1.9975736e-005,117.1744 6.8567956e-006,117.1813 -4.7407859e-005,117.1882 0.18746582,117.1950 0.093823023,117.2019 -4.0893574e-005,117.2088 0.18743442,117.2157 0.18753581,117.2225 0.093803391,117.2294 1.7879607e-005,117.2363 1.1283316e-005,117.2432 -6.3018793e-005,117.2500 0.31225559,117.2569 0.78109652,117.2638 0.84380263,117.2707 0.5939824,117.2776 0.093920566,117.2844 -1.0204752e-005,117.2913 7.5696589e-006,117.2982 -2.0074593e-005,117.3051 0.093729518,117.3119 0.31228849,117.3188 0.81242841,117.3257 0.5937199,117.3326 0.93737692,117.3395 0.78149575,117.3463 0.28132275,117.3532 0.40621379,117.3601 0.2813783,117.3670 0.12503457,117.3739 0.1874036,117.3807 0.49997783,117.3876 0.53112191,117.3945 0.96857005,117.4014 0.906425,117.4083 0.40645385,117.4151 0.093786739,117.4220 0.18733019,117.4289 0.59360236,117.4358 0.56264728,117.4427 0.18768875,117.4495 4.4140975e-007,117.4564 0.093730986,117.4633 0.18730806,117.4702 1.3120587,117.4771 2.187294,117.4840 1.9066366,117.4908 0.50033695,117.4977 0.28133234,117.5046 8.5518848e-005,117.5115 1.8782345e-006,117.5184 -9.3044837e-005,117.5253 0.31239367,117.5321 0.59341121,117.5390 1.7808517,117.5459 2.1251948,117.5528 1.2817192,117.5597 0.28149784,117.5666 0.031251635,117.5735 2.1518139e-005,117.5803 -6.1924278e-005,117.5872 0.28103122,117.5941 0.59375048,117.6010 0.34385297,117.6079 0.28132874,117.6148 0.031344492,117.6217 -1.1285057e-005,117.6285 0.18724866,117.6354 1.0935719,117.6423 0.84405255,117.6492 0.00016271127,117.6561 -4.4371882e-005,117.6630 0.12493018,117.6699 0.37498793,117.6768 0.18755499,117.6837 0.43713754,117.6905 1.9056907,117.6974 2.6563485,117.7043 1.5942799,117.7112 0.50028843,117.7181 5.2956693e-005,117.7250 -1.5338079e-005,117.7319 0.031229425,117.7388 0.093754232,117.7457 3.2529908e-005,117.7525 -4.0914205e-005,117.7594 0.18733726,117.7663 0.49991032,117.7732 0.53125459,117.7801 0.53132468,117.7870 0.28137216,117.7939 0.09381745,117.8008 -7.0144461e-006,117.8077 0.093706869,117.8146 0.093777962,117.8215 0.031280551,117.8284 1.3516614e-006,117.8353 1.6246307e-005,117.8421 -6.6341847e-005,117.8490 0.34347597,117.8559 0.87482423,117.8628 0.87516212,117.8697 0.43774521,117.8766 0.093849018,117.8835 0.09358526,117.8904 0.62477869,117.8973 0.96863091,117.9042 1.1251886,117.9111 0.43774468,117.9180 0.31242955,117.9249 0.49998397,117.9318 0.3438504,117.9387 0.093752816,117.9456 0.31239828,117.9525 0.50000578,117.9594 0.31257853,117.9663 0.093777433,117.9732 0.093728498,117.9801 0.31235316,117.9870 0.74992788,117.9939 0.56265926,118.0008 0.093902558,118.0077 -0.00014031545,118.0146 0.7496857,118.0215 1.2498771,118.0284 1.1564631,118.0353 0.50022137,118.0421 0.28125015,118.0490 0.31238997,118.0559 0.68726832,118.0628 0.9688428,118.0697 0.53132713,118.0766 0.90593874,118.0836 1.374947,118.0905 1.8740667,118.0974 5.0925927,118.1043 5.9690108,118.1112 4.407176,118.1181 1.9075218,118.1250 1.0611044,118.1319 8.9639492,118.1388 18.997528,118.1457 18.69072,118.1526 8.129241,118.1595 1.6263109,118.1664 0.43757638,118.1733 0.28131029,118.1802 0.031295661,118.1871 -5.3022991e-006,118.1940 1.3954507e-006,118.2009 -2.7913583e-007,118.2078 -2.7902971e-007,118.2147 1.3953771e-006,118.2216 0.031197494,118.2285 0.18744031,118.2354 0.18757002,118.2423 4.7911715e-005,118.2492 6.9095449e-006,118.2561 0.031174442,118.2630 0.3125048,118.2699 0.031306103,118.2768 0.34348071,118.2838 1.280988,118.2907 1.3751156,118.2976 0.6252501,118.3045 0.187626,118.3114 0.031277549,118.3183 0.031252451,118.3252 1.3627693e-005,118.3321 -4.6384862e-006,118.3390 4.9256178e-006,118.3459 -1.5064747e-005,118.3528 0.18727693,118.3597 0.78103447,118.3666 0.75028735,118.3736 0.00018887714,118.3805 0.1873858,118.3874 0.34372705,118.3943 0.31256318,118.4012 0.031311061,118.4081 -1.6357644e-005,118.4150 4.3697055e-006,118.4219 -1.1200665e-006,118.4288 1.1025065e-007,118.4357 6.7919535e-007,118.4427 -2.8272464e-006,118.4496 1.0630516e-005,118.4565 -3.9697508e-005,118.4634 0.1874592,118.4703 0.18745729,118.4772 0.28125826,118.4841 0.18750964,118.4910 0.37483284,118.4980 0.625058,118.5049 0.18769234,118.5118 0.031243889,118.5187 0.18743761,118.5256 0.37493402,118.5325 0.53119057,118.5394 0.68748677,118.5463 0.87478161,118.5533 1.4061688,118.5602 0.90652841,118.5671 0.43760768,118.5740 0.46865997,118.5809 0.74994183,118.5878 0.65637547,118.5948 0.18764475,118.6017 5.1704901e-006,118.6086 0.031247156,118.6155 6.13579e-006,118.6224 0.09363883,118.6293 0.3124806,118.6362 0.28118333,118.6432 0.87479967,118.6501 1.2499183,118.6570 1.1251428,118.6639 0.50011659,118.6708 0.40637308,118.6778 0.00013138787,118.6847 -5.2076735e-005,118.6916 0.093690008,118.6985 0.21872711,118.7054 0.28123048,118.7123 0.43747368,118.7193 0.40634581,118.7262 0.093757741,118.7331 0.31239489,118.7400 0.49999386,118.7469 0.31262973,118.7539 0.031190118,118.7608 0.49970934,118.7677 0.93743241,118.7746 0.75020301,118.7815 0.25020564,118.7885 4.8649334e-005,118.7954 -1.6206486e-005,118.8023 1.6174266e-005,118.8092 -4.8492933e-005,118.8162 0.56214011,118.8231 1.5622735,118.8300 1.3129312,118.8369 0.00021644458,118.8438 0.34330112,118.8508 1.2810696,118.8577 1.0627288,118.8646 0.62518477,118.8715 0.31254026,118.8785 0.3749316,118.8854 0.49991912,118.8923 0.56258267,118.8992 0.37503457,118.9062 0.68734586,118.9131 0.81256449,118.9200 0.3752034,118.9269 0.031325419,118.9339 -6.0824718e-006,118.9408 1.351409e-006,118.9477 6.7733419e-007,118.9546 -4.0611394e-006,118.9616 1.556831e-005,118.9685 -5.8216039e-005,118.9754 0.28108624,118.9823 0.43754986,118.9893 0.12515068,118.9962 1.1030981e-005,119.0031 -1.358532e-007,119.0101 0.03119714,119.0170 0.2186649,119.0239 0.3124966,119.0308 0.31245619,119.0378 0.65619171,119.0447 0.90604365,119.0516 1.7495031,119.0586 3.904248,119.0655 9.1861801,119.0724 9.0321751,119.0793 6.7509594,119.0863 5.9684086,119.0932 9.1855669,119.1001 12.936483,119.1071 11.93883,119.1140 6.9403667,119.1209 1.0326917,119.1279 0.43731931,119.1348 0.62489259,119.1417 1.2184515,119.1486 1.7187526,119.1556 1.5626144,119.1625 1.3751664,119.1694 0.53152585,119.1764 0.031298939,119.1833 0.18743163,119.1902 0.40614364,119.1972 0.43750012,119.2041 0.34367728,119.2110 0.6873517,119.2180 0.75006729,119.2249 0.46897635,119.2318 0.093789659,119.2388 0.28114372,119.2457 0.28132543,119.2526 0.093846314,119.2596 -2.2584402e-006,119.2665 0.093678027,119.2735 0.18751049,119.2804 0.59329224,119.2873 2.5927057,119.2943 4.3122306,119.3012 3.1572731,119.3081 0.59455526,119.3151 2.2186721e-006,119.3220 0.093750194,119.3289 0.31218085,119.3359 1.499598,119.3428 1.6252638,119.3498 0.53163469,119.3567 0.093823895,119.3636 0.12496952,119.3706 0.21871763,119.3775 0.34364349,119.3844 0.81232226,119.3914 1.2187574,119.3983 0.84393436,119.4053 0.28139868,119.4122 3.2012088e-006,119.4191 0.28092915,119.4261 0.93742144,119.4330 0.53155798,119.4400 0.093818136,119.4469 0.18737732,119.4538 0.31256518,119.4608 0.031361379,119.4677 -1.5655796e-005,119.4747 -2.5600725e-006,119.4816 0.18744598,119.4885 0.49999064,119.4955 0.31254897,119.5024 0.031275194,119.5094 -2.7360655e-005,119.5163 0.093712218,119.5233 0.093789853,119.5302 1.687787e-005,119.5371 0.093683973,119.5441 0.43725282,119.5510 1.2498398,119.5580 1.1876783,119.5649 0.56268483,119.5719 0.28131652,119.5788 0.15624924,119.5857 0.093779057,119.5927 8.9035757e-006,119.5996 0.093675867,119.6066 0.28121638,119.6135 0.28130978,119.6205 0.093814433,119.6274 -3.1194082e-005,119.6344 0.093716733,119.6413 0.09376926,119.6483 0.00010112988,119.6552 0.12465827,119.6621 1.1560838,119.6691 0.59401518,119.6760 0.37507218,119.6830 0.1875103,119.6899 0.37476271,119.6969 0.78126162,119.7038 0.40645689,119.7108 0.18754286,119.7177 0.093792856,119.7247 0.093723066,119.7316 0.34361538,119.7386 0.74989802,119.7455 0.78134888,119.7525 0.28142905,119.7594 -1.8933082e-005,119.7664 0.18741915,119.7733 0.43726194,119.7803 1.3434078,119.7872 1.9372588,119.7942 2.2813048,119.8011 1.625343,119.8081 0.87538457,119.8150 0.00022726861,119.8220 -0.00020445813,119.8289 0.74980158,119.8359 0.78145808,119.8428 0.00015487394,119.8498 -3.7789399e-005,119.8567 -3.727775e-006,119.8637 0.15618749,119.8706 0.37496921,119.8776 0.3750163,119.8845 0.21883084,119.8915 -5.5040495e-005,119.8985 0.34351858,119.9054 0.74979699,119.9124 0.96882051,119.9193 0.50032914,119.9263 0.093824811,119.9332 0.34360442,119.9402 0.50006962,119.9471 0.093858242,119.9541 -1.3088408e-005,119.9610 -4.5371389e-006,119.9680 0.093683757,119.9750 0.31245098,119.9819 0.31254119,119.9889 0.31241006,119.9958 0.65603048,120.0028 0.87495863,120.0097 0.7812407,120.0167 0.93759561,120.0236 0.65639389,120.0306 0.50001073,120.0376 0.34373301,120.0445 0.34384689,120.0515 0.12499933,120.0584 0.49968117,120.0654 1.1559138,120.0724 1.4689431,120.0793 0.56298137,120.0863 1.6855831,120.0932 10.370499,120.1002 20.185457,120.1071 18.097324,120.1141 6.4411955,120.1211 1.9381027,120.1280 1.4063851,120.1350 1.31257,120.1419 1.2813793,120.1489 0.84397173,120.1559 0.18762432,120.1628 -2.3505532e-005,120.1698 0.18742114,120.1768 0.34371865,120.1837 0.28125507,120.1907 0.18758433,120.1976 5.7120131e-005,120.2046 -1.5610038e-005,120.2116 5.316288e-006,120.2185 -5.6543922e-006,120.2255 1.7302151e-005,120.2325 -6.35584e-005,120.2394 0.49974719,120.2464 1.6868685,120.2533 3.2809494,120.2603 2.5006831,120.2673 0.53179717,120.2742 0.093690589,120.2812 0.49986547,120.2882 0.65622824,120.2951 0.40635252,120.3021 0.18753213,120.3091 0.31248647,120.3160 0.18757503,120.3230 3.0939849e-005,120.3300 -8.2039205e-006,120.3369 1.8737369e-006,120.3439 7.0961852e-007,120.3509 -4.7126873e-006,120.3578 1.8142391e-005,120.3648 -6.7861452e-005,120.3718 0.34346205,120.3787 1.1247952,120.3857 1.3438091,120.3927 1.0001721,120.3996 0.50017881,120.4066 0.18760197,120.4136 0.093747735,120.4205 0.12498467,120.4275 0.093763918,120.4345 0.18743619,120.4414 0.6560089,120.4484 1.2186478,120.4554 0.8127625,120.4623 0.18761475,120.4693 0.1874752,120.4763 0.093826577,120.4833 1.9826206e-005,120.4902 0.093669131,120.4972 0.43740761,120.5042 0.81228864,120.5111 1.5935923,120.5181 1.5625921,120.5251 1.156376,120.5321 0.78141904,120.5390 0.28136399,120.5460 0.093772769,120.5530 3.4772234e-005,120.5599 -8.3526924e-005,120.5669 0.28121966,120.5739 0.18751384,120.5809 0.31250969,120.5878 0.12501091,120.5948 0.37489223,120.6018 0.50005329,120.6088 0.18759486,120.6157 0.09371683,120.6227 0.1874965,120.6297 0.09379714,120.6367 5.7144175e-006,120.6436 2.4594468e-005,120.6506 -0.00010410025,120.6576 0.49990138,120.6646 0.53121001,120.6715 0.6560266,120.6785 1.1559943,120.6855 1.3127713,120.6925 0.31291482,120.6994 1.8182594e-005,120.7064 -4.0127334e-006,120.7134 -2.1330804e-006,120.7204 0.093619451,120.7273 0.4374119,120.7343 0.37514389,120.7413 0.031340797,120.7483 -2.4968984e-005,120.7553 0.093650214,120.7622 0.31246197,120.7692 0.18761341,120.7762 0.093650997,120.7832 0.49977291,120.7902 0.75001085,120.7971 0.5002256,120.8041 0.18747818,120.8111 0.46876761,120.8181 0.031406928,120.8251 -5.1864314e-005,120.8320 0.28110087,120.8390 0.74967486,120.8460 1.0937903,120.8530 0.56276822,120.8600 0.31255701,120.8669 0.18758801,120.8739 0.12491056,120.8809 0.68731284,120.8879 0.93747562,120.8949 0.84386933,120.9019 0.40641177,120.9088 0.12505089,120.9158 0.031257283,120.9228 1.0765776e-005,120.9298 -1.1102898e-005,120.9368 0.093637936,120.9438 0.31246153,120.9507 0.18761341,120.9577 8.2663821e-005,120.9647 0.093509398,120.9717 1.0621426,120.9787 1.3750995,120.9857 0.65660739,120.9926 0.031334419,120.9996 0.28101876,121.0066 0.87494177,121.0136 0.68766987,121.0206 0.28132802,121.0276 0.31248945,121.0346 0.37500983,121.0415 0.65598559,121.0485 1.4684052,121.0555 1.6561508,121.0625 1.3753077,121.0695 0.99972928,121.0765 3.3736281,121.0835 6.9042463,121.0905 12.310018,121.0974 18.747269,121.1044 25.217373,121.1114 24.190111,121.1184 14.285522,121.1254 5.9707575,121.1324 4.1249189,121.1394 4.7500782,121.1464 3.0950267,121.1534 0.094328165,121.1603 0.1873616,121.1673 0.00012475373,121.1743 -6.6208289e-005,121.1813 0.34342825,121.1883 1.3435504,121.1953 1.1253259,121.2023 0.21897392,121.2093 0.093691498,121.2163 0.18744899,121.2233 0.31237131,121.2303 0.50007367,121.2372 0.093928702,121.2442 -1.0474188e-005,121.2512 2.811883e-006,121.2582 -7.7263587e-007,121.2652 2.7847628e-007,121.2722 -3.4123829e-007,121.2792 1.0865353e-006,121.2862 -4.0051668e-006,121.2932 1.4935129e-005,121.3002 -5.5739081e-005,121.3072 0.34365052,121.3142 0.74981999,121.3212 1.2498995,121.3282 0.93774927,121.3352 0.093931623,121.3422 0.18728542,121.3491 0.68753237,121.3561 0.5622462,121.3631 1.8745657,121.3701 1.6255081,121.3771 0.12540655,121.3841 -0.00010825154,121.3911 0.28123882,121.3981 0.31250584,121.4051 0.28123802,121.4121 0.093789078,121.4191 0.031298589,121.4261 -8.3552477e-005,121.4331 0.37476087,121.4401 0.6250841,121.4471 0.18768537,121.4541 0.09373448,121.4611 0.12497251,121.4681 0.18747696,121.4751 0.28113419,121.4821 0.8747496,121.4891 1.5623161,121.4961 1.6564345,121.5031 0.75038481,121.5101 0.00010882328,121.5171 0.031208497,121.5241 0.093762159,121.5311 9.442907e-006,121.5381 -4.8929519e-006,121.5451 1.0128949e-005,121.5521 -3.5625053e-005,121.5591 0.093732543,121.5661 0.21861088,121.5731 1.0621395,121.5801 1.7811475,121.5871 1.4066546,121.5941 0.43757001,121.6011 0.99969679,121.6081 1.2811466,121.6151 1.3125432,121.6221 0.84399807,121.6291 0.34391364,121.6361 0.18757251,121.6431 0.093707778,121.6501 0.31246299,121.6571 0.28129053,121.6642 0.71850866,121.6712 1.4373696,121.6782 1.0627084,121.6852 0.2814838,121.6922 -4.4048655e-005,121.6992 0.28114501,121.7062 0.21886292,121.7132 0.031305261,121.7202 0.18731534,121.7272 0.84361529,121.7342 1.0310773,121.7412 1.4372792,121.7482 1.3440378,121.7552 0.43783996,121.7622 0.12501241,121.7692 0.18745708,121.7762 0.18756996,121.7833 5.7826732e-005,121.7903 0.031195957,121.7973 0.093764558,121.8043 0.031245746,121.8113 0.18734352,121.8183 0.49989572,121.8253 0.62507218,121.8323 0.37518787,121.8393 -1.9245907e-005,121.8463 0.3123357,121.8533 0.68714553,121.8604 1.3749297,121.8674 1.0001068,121.8744 1.4060998,121.8814 1.8122876,121.8884 2.8121929,121.8954 3.3435378,121.9024 3.1566157,121.9094 1.4381242,121.9164 0.62520659,121.9235 0.25020352,121.9305 -7.8939222e-005,121.9375 0.49970645,121.9445 0.78125745,121.9515 0.50026345,121.9585 0.031382814,121.9655 2.1095359e-006,121.9725 0.093608797,121.9796 0.62489724,121.9866 0.74978089,121.9936 1.749559,122.0006 2.4998631,122.0076 2.4689198,122.0146 1.7188993,122.0216 1.2814747,122.0287 0.65640438,122.0357 0.81258172,122.0427 0.37500954,122.0497 0.87475389,122.0567 2.4358025,122.0637 8.9338045,122.0708 17.340725,122.0778 22.436527,122.0848 26.996202,122.0918 44.115845,122.0988 142.74568,122.1058 536.92841,122.1129 941.37775,122.1199 892.34088,122.1269 468.30402,122.1339 141.45387,122.1409 53.166149,122.1479 40.129009,122.1550 28.161398,122.1620 17.941698,122.1690 9.3152552,122.1760 5.406621,122.1830 5.5308237,122.1901 6.3750062,122.1971 5.3134432,122.2041 2.8758516,122.2111 1.9685938,122.2181 2.1250281,122.2252 1.4376997,122.2322 1.8435727,122.2392 1.9690026,122.2462 1.0628908,122.2532 0.68746281,122.2603 0.53133172,122.2673 0.093795165,122.2743 0.34355506,122.2813 0.81233567,122.2884 1.2810192,122.2954 1.6250398,122.3024 1.1876901,122.3094 1.0937634,122.3164 0.96894246,122.3235 0.34395012,122.3305 0.093780316,122.3375 -2.5722908e-005,122.3445 0.093724102,122.3516 0.21876399,122.3586 0.18750516,122.3656 8.0476806e-005,122.3726 -0.00021188804,122.3797 0.99937743,122.3867 2.0935104,122.3937 1.7192926,122.4007 0.56284344,122.4078 0.81233037,122.4148 0.90633613,122.4218 0.43757355,122.4288 0.40614846,122.4359 0.62483752,122.4429 1.0625979,122.4499 0.46893868,122.4570 0.43727559,122.4640 0.99972337,122.4710 1.4063121,122.4780 1.0002854,122.4851 0.62513518,122.4921 0.31253767,122.4991 0.18754217,122.5062 0.12497333,122.5132 0.34356618,122.5202 0.74985224,122.5272 0.84377432,122.5343 0.74999613,122.5413 0.78129339,122.5483 0.50020504,122.5554 0.18754557,122.5624 0.59352005,122.5694 1.1561798,122.5764 0.87524122,122.5835 0.46867472,122.5905 1.1248366,122.5975 1.0625613,122.6046 0.99991512,122.6116 1.2185469,122.6186 1.4376602,122.6257 0.59410352,122.6327 0.15629891,122.6397 0.24984932,122.6468 0.65621573,122.6538 0.5938701,122.6608 0.49994683,122.6679 0.4063209,122.6749 0.21862879,122.6819 1.0618484,122.6890 2.5306559,122.6960 3.0004342,122.7030 1.2508007,122.7101 0.31271353,122.7171 4.805233e-005,122.7241 -1.8343419e-005,122.7312 2.5319758e-005,122.7382 0.093615174,122.7452 0.68724203,122.7523 1.062531,122.7593 0.68764043,122.7664 0.40637708,122.7734 0.09377145,122.7804 0.28112587,122.7875 0.40619949,122.7945 0.37513259,122.8015 0.00014082721,122.8086 -0.00012291601,122.8156 0.2811619,122.8227 0.43737975,122.8297 0.78123713,122.8367 0.53138858,122.8438 0.40626869,122.8508 0.31256202,122.8578 0.37472877,122.8649 1.1874802,122.8719 0.78126615,122.8790 1.0312257,122.8860 0.43768781,122.8930 0.43750381,122.9001 0.28133786,122.9071 0.43749267,122.9142 0.78124291,122.9212 0.65627354,122.9282 0.37505314,122.9353 0.34352759,122.9423 1.0311064,122.9494 0.74991947,122.9564 1.1249185,122.9634 0.93771362,122.9705 0.81233132,122.9775 1.6248438,122.9846 1.3440803,122.9916 0.59397918,122.9987 0.31254986,123.0057 0.093816839,123.0127 0.093635455,123.0198 0.78093833,123.0268 1.2188077,123.0339 0.84348661,123.0409 2.4365158,123.0480 6.12257,123.0550 14.027884,123.0621 19.624269,123.0691 16.315666,123.0761 7.2845354,123.0832 3.5004811,123.0902 4.3431487,123.0973 8.8083439,123.1043 30.610008,123.1114 74.138733,123.1184 98.593658,123.1255 74.110573,123.1325 32.483421,123.1396 9.34935,123.1466 1.3138065,123.1537 0.46881062,123.1607 0.031374566,123.1677 0.093680613,123.1748 0.18746509,123.1818 0.18751676,123.1889 0.18741876,123.1959 0.90578347,123.2030 1.9685748,123.2100 1.5316545,123.2171 0.56282133,123.2241 0.031339318,123.2312 0.031167896,123.2382 0.46860623,123.2453 0.78125906,123.2523 0.90591758,123.2594 1.9372184,123.2664 1.3755726,123.2735 0.00029039418,123.2805 0.18732953,123.2876 0.43730417,123.2946 0.843768,123.3017 0.53137398,123.3087 0.59383231,123.3158 0.00013280523,123.3228 0.18722853,123.3299 0.8434782,123.3370 0.87517983,123.3440 0.34399182,123.3511 0.093831807,123.3581 -3.3415246e-005,123.3652 0.21861017,123.3722 0.46861199,123.3793 0.71863967,123.3863 0.87494034,123.3934 0.87511432,123.4004 0.56259346,123.4075 0.46890163,123.4145 0.093767934,123.4216 1.1555047,123.4287 3.1244049,123.4357 3.2192836,123.4428 1.2819725,123.4498 0.18764748,123.4569 0.093755588,123.4639 0.093740672,123.4710 0.21866965,123.4780 0.34367609,123.4851 0.31260923,123.4922 0.093745358,123.4992 0.499874,123.5063 0.50011438,123.5133 0.093858875,123.5204 4.6924083e-006,123.5274 0.031206645,123.5345 0.18748404,123.5416 0.093797728,123.5486 9.7389157e-006,123.5557 0.031235654,123.5627 0.18746634,123.5698 0.49993378,123.5769 0.59358805,123.5839 1.1871924,123.5910 1.6563358,123.5980 0.78166533,123.6051 0.00010088021,123.6122 -1.6899216e-005,123.6192 -3.3292854e-005,123.6263 0.40600729,123.6333 1.1872816,123.6404 1.4375355,123.6475 1.0627292,123.6545 0.34391931,123.6616 0.18744661,123.6686 0.31248003,123.6757 0.18760116,123.6828 3.1224426e-005,123.6898 2.2735117e-005,123.6969 -0.0001221758,123.7040 0.68708259,123.7110 1.4687676,123.7181 0.81282455,123.7251 0.31262964,123.7322 6.2032814e-005,123.7393 -4.8946673e-005,123.7463 0.21856937,123.7534 0.68736792,123.7605 0.87498653,123.7675 0.75016183,123.7746 0.18762365,123.7817 0.18748216,123.7887 0.093821548,123.7958 0.062424485,123.8029 0.34366527,123.8099 0.3125872,123.8170 0.093826823,123.8241 2.9297827e-005,123.8311 -6.4261469e-005,123.8382 0.56217879,123.8453 1.6869993,123.8523 2.5000806,123.8594 1.3131263,123.8665 0.00020742648,123.8735 0.093555383,123.8806 0.4997853,123.8877 0.78121954,123.8947 0.59399688,123.9018 0.12509215,123.9089 0.18745477,123.9159 0.2186618,123.9230 0.46871197,123.9301 0.31260285,123.9371 0.21879026,123.9442 0.18753228,123.9513 0.1250449,123.9584 -1.8191318e-005,123.9654 0.18732639,123.9725 0.4063018,123.9796 0.1875885,123.9866 0.49978176,123.9937 1.1872977,124.0008 1.6560656,124.0079 1.7188554,124.0149 1.0314251,124.0220 0.93756539,124.0291 0.59395778,124.0361 0.18749286,124.0432 0.96790707,124.0503 4.0299888,124.0574 5.6877613,124.0644 3.1574523,124.0715 1.0315182,124.0786 3.3410985,124.0857 13.525914,124.0927 23.747847,124.0998 21.472307,124.1069 11.628219,124.1140 11.590152,124.1210 28.054707,124.1281 43.96595,124.1352 38.694515,124.1423 15.383399,124.1493 2.5024841,124.1564 0.43753302,124.1635 0.46876359,124.1706 0.28130379,124.1776 0.21866137,124.1847 0.53107023,124.1918 0.78128886,124.1989 0.56264037,124.2059 0.34386125,124.2130 0.12497136,124.2201 0.68732631,124.2272 1.0624688,124.2343 0.68768686,124.2413 0.00011163943,124.2484 -2.008841e-005,124.2555 -3.1295913e-005,124.2626 0.18745014,124.2696 0.31240809,124.2767 0.5001049,124.2838 0.18730129,124.2909 1.4370021,124.2980 1.7501978,124.3050 0.81290776,124.3121 0.28126717,124.3192 0.43743068,124.3263 0.31261069,124.3334 0.093824886,124.3405 8.045978e-005,124.3475 -0.00025533405,124.3546 1.249349,124.3617 2.5309346,124.3688 2.8751216,124.3759 2.2192547,124.3829 0.81290525,124.3900 0.28123593,124.3971 0.34372273,124.4042 0.28132942,124.4113 0.093829177,124.4184 3.7389902e-005,124.4254 -8.0801794e-005,124.4325 0.34358054,124.4396 0.5625124,124.4467 0.31265774,124.4538 0.031314593,124.4609 0.093590543,124.4679 0.78072524,124.4750 2.2183554,124.4821 2.6252332,124.4892 1.6879752,124.4963 0.56279564,124.5034 0.062568516,124.5105 5.2128275e-006,124.5175 -1.619469e-005,124.5246 0.09366823,124.5317 0.40594679,124.5388 1.4058785,124.5459 2.0624249,124.5530 2.0001452,124.5601 1.5313544,124.5672 1.3750224,124.5742 1.1563646,124.5813 0.7188772,124.5884 0.50018013,124.5955 0.093901061,124.6026 4.2053784e-006,124.6097 0.093594089,124.6168 0.62488139,124.6239 0.53137499,124.6310 0.21880968,124.6380 0.21869123,124.6451 0.28133461,124.6522 0.031246398,124.6593 0.31229702,124.6664 0.46885005,124.6735 0.093912445,124.6806 0.031224476,124.6877 0.093721136,124.6948 0.3123627,124.7019 0.74995017,124.7089 0.50015062,124.7160 0.093858883,124.7231 -7.7076125e-005,124.7302 0.31230453,124.7373 0.5000701,124.7444 0.18761656,124.7515 0.18749738,124.7586 0.093803257,124.7657 0.093643121,124.7728 0.34370336,124.7799 0.18764646,124.7870 0.093614183,124.7941 0.78114033,124.8012 0.50022292,124.8083 2.3424602e-005,124.8153 0.18736589,124.8224 0.31249145,124.8295 0.1876681,124.8366 0.2182657,124.8437 2.1244409,124.8508 2.2816086,124.8579 1.1880096,124.8650 0.18760864,124.8721 0.34354818,124.8792 0.74990642,124.8863 0.7814011,124.8934 0.49996853,124.9005 0.84351152,124.9076 1.1873997,124.9147 1.1564962,124.9218 0.43769976,124.9289 0.53119034,124.9360 0.37510109,124.9431 0.18743888,124.9502 0.56228739,124.9573 0.87498564,124.9644 0.62526965,124.9715 0.00014437396,124.9786 -4.051828e-005,124.9857 0.12491351,124.9928 0.6559695,124.9999 1.3434898,125.0070 1.3441005,125.0141 0.094118536,125.0212 0.12475438,125.0283 1.4991835,125.0354 4.5924239,125.0425 7.0934758,125.0496 5.5009742,125.0567 4.3736033,125.0638 16.052443,125.0709 45.9575,125.0780 59.593872,125.0851 46.728176,125.0922 23.695427,125.0993 12.346906,125.1064 6.6258655,125.1135 8.7170143,125.1206 13.092342,125.1277 14.156498,125.1348 11.439144,125.1419 6.908287,125.1490 3.063931,125.1561 0.68799502,125.1632 0.49976426,125.1703 0.9685666,125.1774 1.25001,125.1845 0.96902865,125.1917 0.28139618,125.1988 0.40606147,125.2059 0.65633881,125.2130 0.59335995,125.2201 2.1561437,125.2272 0.87550813,125.2343 0.31254268,125.2414 0.25000226,125.2485 0.49979547,125.2556 0.87506062,125.2627 0.46876815,125.2698 1.1871858,125.2769 1.5001627,125.2840 0.71890324,125.2911 0.62509221,125.2983 0.12514746,125.3054 0.28096148,125.3125 1.1872187,125.3196 1.6249105,125.3267 1.6252302,125.3338 0.65648937,125.3409 0.40637144,125.3480 0.00011984126,125.3551 0.093578234,125.3622 0.40620497,125.3693 0.28136703,125.3765 0.093819521,125.3836 -1.8573521e-005,125.3907 0.093718462,125.3978 0.093738422,125.4049 0.34368488,125.4120 0.31250376,125.4191 0.28129435,125.4262 0.21879752,125.4334 0.093767948,125.4405 0.18726289,125.4476 0.78101051,125.4547 1.0625387,125.4618 0.93759602,125.4689 0.71885937,125.4760 0.34392691,125.4831 0.031317879,125.4903 5.2203122e-005,125.4974 -0.00022418673,125.5045 1.3119344,125.5116 2.4060245,125.5187 2.5000665,125.5258 2.4062092,125.5329 2.3751838,125.5401 1.6564031,125.5472 1.562477,125.5543 1.593351,125.5614 3.0309613,125.5685 2.9690206,125.5756 2.2193043,125.5828 0.50049376,125.5899 -1.5979114e-005,125.5970 0.093679093,125.6041 0.18750903,125.6112 0.093784608,125.6183 0.093736775,125.6255 0.1250039,125.6326 0.31235456,125.6397 0.81223285,125.6468 1.0938396,125.6539 0.53146356,125.6610 0.28135926,125.6682 4.4925077e-005,125.6753 0.18732573,125.6824 0.62492573,125.6895 0.65629357,125.6966 0.50012565,125.7038 0.093835227,125.7109 0.062435575,125.7180 0.24987361,125.7251 0.6872288,125.7322 1.3748878,125.7394 1.2189862,125.7465 0.59389323,125.7536 0.43755549,125.7607 0.18757913,125.7679 0.12499701,125.7750 0.093791924,125.7821 2.6484588e-005,125.7892 -1.6315016e-006,125.7963 -1.9961861e-005,125.8035 0.062485293,125.8106 0.062482491,125.8177 0.56212747,125.8248 1.4061868,125.8320 0.78158695,125.8391 0.31255844,125.8462 0.18757679,125.8533 -4.0878513e-005,125.8605 0.37493676,125.8676 0.21877778,125.8747 0.18753162,125.8818 0.031307403,125.8890 4.4797089e-006,125.8961 -2.1365902e-005,125.9032 0.21867867,125.9103 0.59366262,125.9175 0.59373236,125.9246 0.34374496,125.9317 0.34382156,125.9388 0.093868859,125.9460 1.0143596e-005,125.9531 -2.7207711e-006,125.9602 7.3883513e-007,125.9673 -2.3439441e-007,125.9745 1.9870407e-007,125.9816 -5.6044502e-007,125.9887 2.0432058e-006,125.9959 -7.6128772e-006,126.0030 0.093616612,126.0101 0.34371331,126.0172 0.18762314,126.0244 0.12494808,126.0315 0.49993345,126.0386 0.46885949,126.0458 0.12502393,126.0529 0.1873838,126.0600 0.81201333,126.0671 2.2183256,126.0743 2.5000594,126.0814 2.3750086,126.0885 2.7182219,126.0957 5.154911,126.1028 8.8735771,126.1099 10.531423,126.1171 7.5019956,126.1242 2.8141119,126.1313 0.65661275,126.1385 0.43752962,126.1456 0.34369031,126.1527 0.53126228,126.1599 0.56225336,126.1670 1.4372888,126.1741 1.0940142,126.1813 0.50014901,126.1884 0.31258801,126.1955 0.12507547,126.2027 0.093748629,126.2098 0.18746667,126.2169 0.34366968,126.2241 0.65611809,126.2312 0.87502843,126.2383 0.50017565,126.2455 0.2812866,126.2526 0.40621254,126.2597 0.34382588,126.2669 0.2184884,126.2740 0.96868074,126.2811 0.31277823,126.2883 0.12500525,126.2954 0.12502846,126.3026 5.7370926e-005,126.3097 -0.00011268304,126.3168 0.59336483,126.3240 1.3123343,126.3311 1.0003532,126.3382 0.18778421,126.3454 -1.6313114e-005,126.3525 6.8995229e-005,126.3597 -0.00025968489,126.3668 1.0935049,126.3739 0.87532747,126.3811 0.00014949043,126.3882 -1.4250179e-005,126.3953 -9.2506736e-005,126.4025 0.49987885,126.4096 0.9059608,126.4168 1.9995992,126.4239 2.2189491,126.4310 1.1879582,126.4382 0.31260872,126.4453 0.87450624,126.4525 2.4058156,126.4596 2.6252441,126.4668 1.750469,126.4739 0.68779624,126.4810 5.6184392e-005,126.4882 0.031198043,126.4953 0.18745641,126.5025 0.18756598,126.5096 -2.5196587e-005,126.5168 0.31243384,126.5239 0.31255281,126.5310 0.24997009,126.5382 0.34368384,126.5453 0.34376651,126.5525 0.18761863,126.5596 -3.1659874e-005,126.5668 0.56220466,126.5739 1.0311311,126.5810 0.99992788,126.5882 1.4998323,126.5953 1.7500048,126.6025 1.5001698,126.6096 0.87537396,126.6168 0.1250906,126.6239 0.34362614,126.6311 0.31259909,126.6382 0.093808696,126.6454 0.093691207,126.6525 0.18749294,126.6596 0.093836777,126.6668 -2.0717045e-005,126.6739 0.28099498,126.6811 0.87478256,126.6882 0.90646458,126.6954 0.40628701,126.7025 0.62498647,126.7097 0.37513745,126.7168 0.53105205,126.7240 1.0622797,126.7311 1.2186811,126.7383 1.156268,126.7454 1.0938774,126.7526 0.71890932,126.7597 0.59368497,126.7669 0.78126448,126.7740 0.50023615,126.7812 0.093872003,126.7883 2.2019487e-006,126.7955 -1.8489542e-008,126.8026 -2.1282856e-006,126.8098 0.031214798,126.8169 0.093761712,126.8241 3.2063712e-005,126.8312 -8.6158261e-006,126.8384 2.3974967e-006,126.8455 -9.7362363e-007,126.8527 1.4969343e-006,126.8598 -5.0143976e-006,126.8670 1.8561857e-005,126.8742 -6.9237554e-005,126.8813 0.2811411,126.8885 0.46871984,126.8956 0.53127265,126.9028 0.31264815,126.9099 -4.1048985e-005,126.9171 0.31233928,126.9242 0.43752748,126.9314 0.37505725,126.9385 0.37497297,126.9457 0.49996439,126.9528 0.34388274,126.9600 8.8006476e-005,126.9672 -2.0601874e-005,126.9743 -5.6055451e-006,126.9815 0.31240967,126.9886 0.56250364,126.9958 0.34377816,127.0029 0.21867029,127.0101 0.28129026,127.0173 0.49950361,127.0244 2.530484,127.0316 3.49999,127.0387 2.5633786,127.0459 0.56278622,127.0530 1.0309695,127.0602 1.1248362,127.0674 1.8748355,127.0745 1.5940459,127.0817 1.1877853,127.0888 1.1870954,127.0960 2.6871023,127.1032 2.5002706,127.1103 1.9063487,127.1175 2.2494004,127.1246 3.8740048,127.1318 5.187396,127.1390 4.0634851,127.1461 1.594866,127.1533 0.00034532388,127.1604 -9.4685238e-005,127.1676 3.339531e-005,127.1748 -3.8892067e-005,127.1819 0.49961859,127.1891 1.5621988,127.1962 1.4690261,127.2034 0.5941093,127.2106 0.00010047272,127.2177 -5.8349113e-005,127.2249 0.28102463,127.2321 0.90602022,127.2392 0.93764496,127.2464 0.40650162,127.2535 0.093820505,127.2607 0.18733247,127.2679 0.78115004,127.2750 0.59390652,127.2822 0.18761349,127.2894 2.1900607e-005,127.2965 -5.0694193e-006,127.3037 -1.6245782e-006,127.3109 0.031231444,127.3180 0.093728714,127.3252 0.093786664,127.3324 0.031167531,127.3395 0.562123,127.3467 1.1561797,127.3539 0.78148633,127.3610 0.50015694,127.3682 0.21886429,127.3754 0.093661457,127.3825 0.31244436,127.3897 0.25004992,127.3969 0.18754148,127.4040 0.093789615,127.4112 0.12491445,127.4184 0.31246185,127.4255 0.21884258,127.4327 0.062574565,127.4399 -3.9457889e-005,127.4470 0.18737856,127.4542 0.34373564,127.4614 0.40624851,127.4685 0.53125185,127.4757 0.49992564,127.4829 0.7812463,127.4901 0.37519917,127.4972 6.4601336e-005,127.5044 -1.7227494e-005,127.5116 4.3044229e-006,127.5187 1.101471e-008,127.5259 -4.3490927e-006,127.5331 0.09361776,127.5403 0.74978995,127.5474 1.0937955,127.5546 0.71881503,127.5618 1.0622381,127.5689 1.5000072,127.5761 0.84397048,127.5833 0.50009018,127.5905 0.18765466,127.5976 -6.055011e-006,127.6048 0.18737805,127.6120 0.43739024,127.6192 0.81242216,127.6263 0.68762743,127.6335 0.28135279,127.6407 0.31243625,127.6479 0.43745774,127.6550 0.49996421,127.6622 0.59379208,127.6694 0.53122294,127.6766 0.65623409,127.6837 0.34390154,127.6909 0.09383902,127.6981 1.6932681e-005,127.7053 -9.4150782e-006,127.7124 0.093709908,127.7196 0.34368727,127.7268 0.531129,127.7340 0.74977785,127.7411 1.0937815,127.7483 0.59401786,127.7555 0.12517026,127.7627 -0.00011905778,127.7699 0.46856505,127.7770 0.68748003,127.7842 0.65637761,127.7914 0.18769291,127.7986 -9.3013325e-005,127.8057 0.6247192,127.8129 1.124948,127.8201 0.68777347,127.8273 0.09387885,127.8345 0.062484603,127.8416 3.0006031e-005,127.8488 -7.5567964e-006,127.8560 2.190701e-007,127.8632 6.6815146e-006,127.8704 0.031170089,127.8776 0.31230801,127.8847 0.50008529,127.8919 0.15636733,127.8991 0.31243396,127.9063 0.31255779,127.9135 0.093814917,127.9206 1.0018961e-005,127.9278 -7.5886801e-006,127.9350 2.033648e-005,127.9422 -7.3761883e-005,127.9494 0.49974585,127.9566 1.0935726,127.9637 1.093872,127.9709 0.50027871,127.9781 0.00013360172,127.9853 0.21838507,127.9925 1.5304303,127.9997 2.6562057,128.0068 1.6568725,128.0140 0.90651298,128.0212 0.75003242,128.0284 0.81248659,128.0356 0.84379286,128.0428 0.65628338,128.0500 0.62508112,128.0571 0.43752709,128.0643 0.68744272,128.0715 0.74984729,128.0787 1.6868641,128.0859 3.5927765,128.0931 5.0002441,128.1003 5.5604019,128.1075 22.393375,128.1146 69.506287,128.1218 124.01725,128.1290 120.54653,128.1362 64.680885,128.1434 20.011057,128.1506 9.4074764,128.1578 6.5015202,128.1650 2.6890123,128.1722 0.56280535,128.1793 0.53104359,128.1865 0.71856093,128.1937 0.8127088,128.2009 0.031518478,128.2081 -5.7959827e-005,128.2153 1.6432778e-005,128.2225 -7.7677632e-006,128.2297 1.4638147e-005,128.2369 -5.078785e-005,128.2441 0.1874717,128.2513 0.18746729,128.2584 0.3437615,128.2656 0.093832389,128.2728 2.3754543e-005,128.2800 0.031119052,128.2872 0.46859047,128.2944 0.56254184,128.3016 0.46885079,128.3088 0.53114867,128.3160 1.0310003,128.3232 1.2500232,128.3304 0.90647179,128.3376 0.50003308,128.3448 0.53118986,128.3520 0.40636736,128.3592 0.18756771,128.3663 0.18750371,128.3735 0.093783513,128.3807 0.093734898,128.3879 0.093783356,128.3951 2.9302118e-005,128.4023 -2.8135639e-006,128.4095 -1.8051171e-005,128.4167 0.12487181,128.4239 0.4061138,128.4311 0.53135788,128.4383 0.37503305,128.4455 0.50002867,128.4527 0.18753621,128.4599 0.34377354,128.4671 2.3335855e-005,128.4743 0.18737413,128.4815 0.28126475,128.4887 0.18756782,128.4959 0.18737225,128.5031 0.62476593,128.5103 0.84380966,128.5175 0.62500852,128.5247 1.2184615,128.5319 1.5939701,128.5391 0.53144526,128.5463 0.84358197,128.5535 0.90637183,128.5607 0.87483114,128.5679 1.6247863,128.5751 1.4065058,128.5823 0.59391773,128.5895 0.40635672,128.5967 0.21888325,128.6039 0.49973252,128.6111 1.2494185,128.6183 2.1246982,128.6255 2.0003994,128.6327 0.93799293,128.6399 0.43760204,128.6471 0.31259993,128.6543 7.1726281e-005,128.6615 0.093676701,128.6687 0.31248656,128.6759 0.187556,128.6831 2.4333116e-005,128.6903 -6.3926991e-006,128.6975 1.2360656e-006,128.7047 1.4489847e-006,128.7119 -7.0325832e-006,128.7191 0.09367571,128.7263 0.31247425,128.7336 0.18758117,128.7408 3.106445e-005,128.7480 -8.3733376e-006,128.7552 2.4269032e-006,128.7624 -1.3337821e-006,128.7696 2.9082594e-006,128.7768 -1.0299883e-005,128.7840 3.8293747e-005,128.7912 0.093448803,128.7984 1.0622516,128.8056 0.93777835,128.8128 0.43757939,128.8200 0.531201,128.8272 0.3751094,128.8344 0.093840912,128.8417 4.7205613e-006,128.8489 3.8216709e-005,128.8561 -0.00015759878,128.8633 0.87448227,128.8705 1.9997517,128.8777 2.2187345,128.8849 2.2189906,128.8921 1.0942112,128.8993 0.34390736,128.9065 0.093760245,128.9137 0.093728147,128.9210 0.18739279,128.9282 0.56236523,128.9354 0.99989623,128.9426 1.0937619,128.9498 0.56277102,128.9570 0.00015407991,128.9642 -4.0860268e-005,128.9714 9.3510716e-006,128.9786 3.4590828e-006,128.9859 -2.3189681e-005,128.9931 0.12495376,129.0003 0.312453,129.0075 0.37490508,129.0147 0.8121174,129.0219 2.686892,129.0291 4.2186852,129.0364 4.873529,129.0436 10.715588,129.0508 28.171911,129.0580 102.94754,129.0652 247.41646,129.0724 300.6702,129.0796 200.58864,129.0869 77.788559,129.0941 24.883793,129.1013 16.939144,129.1085 11.470347,129.1157 10.468638,129.1229 9.562645,129.1301 9.2816477,129.1374 7.6890335,129.1446 3.907676,129.1518 1.5006417,129.1590 0.18775618,129.1662 0.31233621,129.1735 0.78111798,129.1807 0.68762589,129.1879 0.3125149,129.1951 0.53108478,129.2023 0.84357506,129.2095 1.0001169,129.2168 0.5314306,129.2240 0.56252944,129.2312 0.34391388,129.2384 0.46823946,129.2456 2.0619483,129.2529 2.3439326,129.2601 1.9688901,129.2673 1.6564691,129.2745 0.7504335,129.2817 0.031330053,129.2890 0.21863508,129.2962 0.34363589,129.3034 0.6562019,129.3106 0.50019914,129.3178 0.12512019,129.3251 -2.4738227e-005,129.3323 6.2456005e-005,129.3395 -0.00022509978,129.3467 0.74998575,129.3540 0.093977511,129.3612 0.093653917,129.3684 0.21861598,129.3756 0.65589339,129.3828 1.6559428,129.3901 1.8752869,129.3973 0.87548792,129.4045 0.062564462,129.4117 0.18744108,129.4190 0.18755761,129.4262 2.5889496e-005,129.4334 -9.8762757e-006,129.4406 1.3614751e-005,129.4479 -4.4585155e-005,129.4551 0.18741608,129.4623 0.2812818,129.4695 0.1250594,129.4768 7.8980876e-005,129.4840 0.093356721,129.4912 1.4682897,129.4984 1.5316415,129.5057 0.53160733,129.5129 0.40612638,129.5201 0.84345371,129.5274 1.406234,129.5346 0.87536287,129.5418 0.093896277,129.5490 -2.5423091e-005,129.5563 8.7679691e-006,129.5635 -9.647687e-006,129.5707 0.093726523,129.5780 0.093800239,129.5852 -0.00012414441,129.5924 0.49999148,129.5996 0.12495467,129.6069 0.65626299,129.6141 0.00019574727,129.6213 0.031086911,129.6286 0.49994823,129.6358 0.34386897,129.6430 0.093717858,129.6503 0.31244391,129.6575 0.34371212,129.6647 0.49999467,129.6719 0.43740016,129.6792 0.59386671,129.6864 0.031397685,129.6936 0.34363812,129.7009 0.43752465,129.7081 0.59334666,129.7153 1.5621389,129.7226 1.4065595,129.7298 0.59418386,129.7370 0.093785152,129.7443 0.74947482,129.7515 2.1557198,129.7587 2.6877663,129.7660 1.469389,129.7732 0.37514931,129.7804 0.31250593,129.7877 0.093807921,129.7949 0.093697906,129.8021 0.34344944,129.8094 1.6241809,129.8166 3.5307944,129.8239 3.5941179,129.8311 2.3757417,129.8383 0.68788469,129.8456 0.68716067,129.8528 1.5309147,129.8600 1.6876277,129.8673 1.0628806,129.8745 0.53137851,129.8817 0.68732774,129.8890 1.0622492,129.8962 1.2500144,129.9035 0.78168106,129.9107 0.00022405623,129.9179 -9.5369258e-005,129.9252 0.093743145,129.9324 0.093708321,129.9396 0.34378323,129.9469 7.2793213e-005,129.9541 -1.9517784e-005,129.9614 5.2732348e-006,129.9686 -1.5739078e-006,129.9758 1.0220997e-006,129.9831 -2.5145555e-006,129.9903 9.0366784e-006,129.9976 -3.3634333e-005,130.0048 0.093711182,130.0120 0.18737586,130.0193 0.5935449,130.0265 1.1248801,130.0338 1.1876005,130.0410 0.62525541,130.0483 0.46869418,130.0555 1.6239688,130.0627 5.6224198,130.0700 13.527514,130.0772 21.99749,130.0845 24.344389,130.0917 20.157969,130.0990 16.407166,130.1062 13.907913,130.1134 8.3777323,130.1207 4.3121109,130.1279 11.369396,130.1352 26.619104,130.1424 33.78233,130.1497 23.631311,130.1569 10.441814,130.1642 6.3113394,130.1714 13.215625,130.1786 16.094416,130.1859 10.534698,130.1931 2.7836049,130.2004 0.40640965,130.2076 1.062155,130.2149 1.7499309,130.2221 1.749956,130.2294 1.9062889,130.2366 1.4689723,130.2439 0.84405857,130.2511 0.00016080891,130.2584 -3.0188188e-005,130.2656 -4.0070096e-005,130.2729 0.28105724,130.2801 0.59372735,130.2874 0.34390768,130.2946 0.093832202,130.3019 2.2426462e-005,130.3091 -2.8322989e-005,130.3163 0.093685716,130.3236 0.21868064,130.3308 0.43742967,130.3381 0.84356558,130.3453 1.3436091,130.3526 1.0941011,130.3598 0.00025347777,130.3671 -7.6268167e-005,130.3744 0.12493081,130.3816 0.28126562,130.3889 0.031332955,130.3961 -9.8425762e-006,130.4034 8.0390197e-007,130.4106 6.6281173e-006,130.4179 -2.7318325e-005,130.4251 0.00010265186,130.4324 -0.00038331383,130.4396 1.6557826,130.4469 1.6878527,130.4541 0.56289089,130.4614 -1.6928852e-005,130.4686 0.59332156,130.4759 1.7497782,130.4831 1.6875849,130.4904 1.5625373,130.4976 1.2188857,130.5049 0.81265408,130.5122 0.65626329,130.5194 0.68757981,130.5267 0.31259409,130.5339 0.34369582,130.5412 0.34366253,130.5484 0.49995506,130.5557 0.4376018,130.5629 0.31255138,130.5702 0.21885577,130.5775 -6.4530352e-005,130.5847 0.68712878,130.5920 1.1562753,130.5992 0.53147274,130.6065 0.28138939,130.6137 9.1056514e-005,130.6210 -3.4212557e-005,130.6283 0.093734287,130.6355 0.18747902,130.6428 0.1875013,130.6500 0.093785465,130.6573 1.6761693e-005,130.6646 -4.0685636e-006,130.6718 -4.886333e-007,130.6791 6.0237985e-006,130.6863 -2.3608165e-005,130.6936 0.093678959,130.7009 0.18749399,130.7081 0.21872008,130.7154 0.56243086,130.7226 0.62511313,130.7299 0.34361461,130.7372 0.74977225,130.7444 0.9060843,130.7517 1.2188901,130.7589 0.53161806,130.7662 0.18752366,130.7735 0.1874373,130.7807 0.25007069,130.7880 8.9377034e-005,130.7953 0.28076339,130.8025 1.5621283,130.8098 1.6877561,130.8170 1.0940317,130.8243 0.43764386,130.8316 0.18761301,130.8388 5.9610597e-005,130.8461 -2.664173e-005,130.8534 0.093647957,130.8606 0.34365404,130.8679 0.40634993,130.8752 0.15632507,130.8824 0.093737528,130.8897 0.062528409,130.8970 4.6056652e-005,130.9042 -0.00011442469,130.9115 0.3124086,130.9187 0.34367815,130.9260 0.53127432,130.9333 0.28131658,130.9405 0.49999988,130.9478 0.31238148,130.9551 0.68742383,130.9624 0.50012916,130.9696 0.49992549,130.9769 0.81240839,130.9842 0.87500244,130.9914 1.0309143,130.9987 1.7498788,131.0060 1.0943452,131.0132 1.2799367,131.0205 6.1548405,131.0278 10.900674,131.0350 56.053341,131.0423 191.68559,131.0496 301.51672,131.0568 250.20717,131.0641 115.39379,131.0714 39.297829,131.0787 20.158934,131.0859 15.845884,131.0932 11.34376,131.1005 15.06052,131.1077 16.750826,131.1150 12.440541,131.1223 5.5649877,131.1296 1.969318,131.1368 1.5936849,131.1441 1.6564329,131.1514 0.81285954,131.1586 0.093871213,131.1659 0.18745339,131.1732 0.46859011,131.1805 0.71866393,131.1877 0.46890879,131.1950 0.18755244,131.2023 0.40609953,131.2096 1.3432411,131.2168 2.6246514,131.2241 2.906117,131.2314 3.4373119,131.2387 3.1880541,131.2459 1.1882615,131.2532 0.00013744374,131.2605 -1.8301143e-005,131.2678 0.18712962,131.2750 1.187066,131.2823 1.4689002,131.2896 1.0940282,131.2969 0.62528467,131.3041 7.2316194e-005,131.3114 0.093730375,131.3187 0.093648836,131.3260 0.56225139,131.3333 0.81259328,131.3405 0.40646181,131.3478 0.093820691,131.3551 2.6072919e-006,131.3624 1.7581078e-005,131.3696 0.093517177,131.3769 0.74971354,131.3842 0.87512779,131.3915 0.5315007,131.3988 0.21881887,131.4060 0.18744048,131.4133 0.31244579,131.4206 0.40631804,131.4279 0.31258073,131.4352 0.28113526,131.4424 0.56239229,131.4497 0.53139138,131.4570 0.093755409,131.4643 0.34363413,131.4716 0.31260276,131.4788 0.093842514,131.4861 0.093692631,131.4934 0.46853217,131.5007 0.90623635,131.5080 0.71891451,131.5153 0.37507766,131.5225 0.21871674,131.5298 0.49998111,131.5371 0.37492675,131.5444 0.49989235,131.5517 0.50005269,131.5590 0.46887141,131.5662 0.28125131,131.5735 0.31245744,131.5808 0.34363934,131.5881 0.53136539,131.5954 0.00020134586,131.6027 -4.5617249e-005,131.6099 -1.8892046e-005,131.6172 0.18730642,131.6245 0.49997979,131.6318 0.34376931,131.6391 0.62472701,131.6464 1.1247984,131.6537 1.0940781,131.6610 0.25032431,131.6682 0.18745576,131.6755 0.1875613,131.6828 -1.7526953e-006,131.6901 0.093739152,131.6974 4.4994649e-005,131.7047 -1.299145e-005,131.7120 6.9685361e-006,131.7193 -1.4882827e-005,131.7265 0.093650505,131.7338 0.31239334,131.7411 0.43744844,131.7484 0.53118831,131.7557 0.81224501,131.7630 1.5624204,131.7703 1.5000887,131.7776 1.4064074,131.7849 0.78133792,131.7921 0.71882236,131.7994 0.53106642,131.8067 1.4684323,131.8140 1.4378715,131.8213 0.53157622,131.8286 0.15630381,131.8359 -1.1424187e-005,131.8432 0.18745413,131.8505 0.18753611,131.8578 0.031282824,131.8651 -8.6014179e-006,131.8724 2.8895971e-005,131.8796 0.1558968,131.8869 1.5620443,131.8942 2.062506,131.9015 1.4379785,131.9088 0.094098963,131.9161 -8.0695994e-005,131.9234 0.093725108,131.9307 0.09378577,131.9380 2.6145013e-005,131.9453 4.1463159e-006,131.9526 0.031166311,131.9599 0.3436456,131.9672 0.34385696,131.9745 0.18737097,131.9818 0.71844494,131.9891 0.96877629,131.9964 0.5941388,132.0037 -1.7684732e-005,132.0110 1.6549879,132.0182 4.4993615,132.0255 3.594825,132.0328 1.1568063,132.0401 2.3107491,132.0474 7.8099737,132.0547 11.999112,132.0620 11.96988,132.0693 8.4705276,132.0766 4.6578608,132.0839 1.2507919,132.0912 0.81232673,132.0985 1.59306,132.1058 4.2484145,132.1131 8.2174978,132.1204 9.3754101,132.1277 6.6575522,132.1350 3.407407,132.1423 1.4067309,132.1496 1.2811531,132.1569 1.5624405,132.1642 1.3440454,132.1715 0.50037622,132.1788 0.031332511,132.1861 -4.3953085e-005,132.1934 0.18744519,132.2007 0.18756631,132.2080 0.031219022,132.2153 0.40585539,132.2226 1.1872427,132.2299 1.0940827,132.2372 0.28160003,132.2445 7.6386332e-006,132.2518 0.093727604,132.2591 0.37472597,132.2665 0.96856618,132.2738 0.7501089,132.2811 0.59390795,132.2884 0.49994707,132.2957 0.90620995,132.3030 0.50026625,132.3103 6.5008127e-005,132.3176 -1.2110662e-005,132.3249 -1.6571075e-005,132.3322 0.18738727,132.3395 0.40626961,132.3468 0.31249133,132.3541 0.62493449,132.3614 0.43760434,132.3687 0.093819104,132.3760 1.9322366e-005,132.3833 -3.8706068e-005,132.3906 0.18736322,132.3979 0.40628114,132.4053 0.093895555,132.4126 0.062380172,132.4199 0.56222707,132.4272 0.84391272,132.4345 0.18774906,132.4418 -4.8164922e-005,132.4491 6.1882849e-005,132.4564 -0.00019937682,132.4637 1.0307932,132.4710 1.5938044,132.4783 0.84420675,132.4856 9.058648e-005,132.4930 0.18732972,132.5003 0.31255329,132.5076 0.09386763,132.5149 1.365128e-005,132.5222 -6.1483292e-006,132.5295 1.094187e-005,132.5368 -3.7621325e-005,132.5441 0.18743965,132.5514 0.34366491,132.5588 0.50006336,132.5661 0.12509154,132.5734 0.21867855,132.5807 0.34372669,132.5880 0.31255502,132.5953 0.12503842,132.6026 0.093776569,132.6099 -5.8207228e-005,132.6173 0.28120801,132.6246 0.12508011,132.6319 2.3989227e-005,132.6392 -3.0046745e-005,132.6465 0.18726955,132.6538 0.84357131,132.6611 0.81272417,132.6684 0.18775281,132.6758 -0.00018770152,132.6831 0.46864015,132.6904 0.34382111,132.6977 0.31258637,132.7050 0.031339984,132.7123 0.093711548,132.7197 0.12495795,132.7270 0.18748972,132.7343 0.093826763,132.7416 1.9500743e-005,132.7489 6.1330052e-006,132.7562 -4.4037119e-005,132.7636 0.28106737,132.7709 0.68742365,132.7782 0.59389901,132.7855 0.18763092,132.7928 1.881061e-005,132.8001 -6.0503457e-006,132.8075 5.3898548e-006,132.8148 -1.5509728e-005,132.8221 0.18740001,132.8294 0.53115392,132.8367 0.62501544,132.8441 0.62481803,132.8514 1.0624306,132.8587 0.62534595,132.8660 0.12491024,132.8733 0.93725991,132.8807 0.84401703,132.8880 0.09391696,132.8953 0.031250447,132.9026 0.18722634,132.9099 1.2495625,132.9173 1.8748875,132.9246 1.6565692,132.9319 0.59409112,132.9392 0.28124836,132.9466 0.31251428,132.9539 0.18759835,132.9612 0.031291291,132.9685 0.093679219,132.9758 0.37467134,132.9832 0.93744349,132.9905 0.50033009,132.9978 0.12510087,133.0051 0.09376505,133.0125 1.9272367e-005,133.0198 -9.846437e-006,133.0271 2.0113435e-005,133.0344 0.093580142,133.0418 0.99936068,133.0491 2.4683151,133.0564 2.8437521,133.0637 3.8739893,133.0711 8.0287018,133.0784 13.217241,133.0857 14.562345,133.0930 16.311459,133.1004 18.187571,133.1077 14.689943,133.1150 8.845767,133.1223 5.6883278,133.1297 3.844841,133.1370 1.1571703,133.1443 0.031382762,133.1517 0.03117126,133.1590 0.53093499,133.1663 1.2498703,133.1736 0.87525338,133.1810 0.2814537,133.1883 6.3408224e-005,133.1956 -2.1667705e-005,133.2030 0.031233663,133.2103 0.093711391,133.2176 0.12503599,133.2249 2.0212481e-005,133.2323 0.09366145,133.2396 0.18753473,133.2469 0.093699574,133.2543 0.34362236,133.2616 0.34386259,133.2689 0.12505856,133.2763 0.18742026,133.2836 0.31243452,133.2909 0.50005162,133.2983 0.31260774,133.3056 0.093792476,133.3129 1.2317937e-005,133.3202 8.7680144e-007,133.3276 -1.5827076e-005,133.3349 0.09371987,133.3422 0.18745627,133.3496 0.37495646,133.3569 0.34383905,133.3642 2.8452392e-005,133.3716 0.093756653,133.3789 -5.5144916e-005,133.3863 0.31237376,133.3936 0.31262001,133.4009 8.5694141e-005,133.4083 -2.2738617e-005,133.4156 5.2548203e-006,133.4229 1.7210172e-006,133.4303 -1.2140085e-005,133.4376 0.093639858,133.4449 0.31243667,133.4523 0.34369981,133.4596 0.74984437,133.4669 1.1874404,133.4743 1.1562765,133.4816 1.0625868,133.4890 0.75012141,133.4963 0.53125155,133.5036 0.56245816,133.5110 0.68755454,133.5183 0.50004297,133.5256 0.56245822,133.5330 0.46882725,133.5403 0.093870401,133.5477 0.031192914,133.5550 0.18742973,133.5623 0.18757373,133.5697 0.34352961,133.5770 1.0622691,133.5844 1.0001222,133.5917 0.75005561,133.5990 0.81258601,133.6064 0.53134984,133.6137 0.31260654,133.6211 1.4547359e-005,133.6284 0.43728837,133.6357 1.0936017,133.6431 1.2813361,133.6504 0.81263858,133.6578 0.7808516,133.6651 2.2182591,133.6724 2.5315433,133.6798 1.1568556,133.6871 0.00018722285,133.6945 -4.9285718e-005,133.7018 9.9079944e-006,133.7092 9.6577851e-006,133.7165 0.18735203,133.7238 0.81236225,133.7312 0.65635747,133.7385 0.18763214,133.7459 5.4904282e-005,133.7532 -5.5487315e-005,133.7606 0.18746628,133.7679 0.2187171,133.7753 0.43746409,133.7826 0.53112692,133.7899 0.90609038,133.7973 0.84385622,133.8046 0.37523904,133.8120 0.031316828,133.8193 0.1874195,133.8267 0.37498686,133.8340 0.34373394,133.8414 0.49997777,133.8487 0.43757272,133.8561 0.18741947,133.8634 0.49977425,133.8708 0.74998826,133.8781 0.50027263,133.8855 0.00014582084,133.8928 -3.8203783e-005,133.9002 6.9848811e-006,133.9075 1.0267595e-005,133.9149 0.031153077,133.9222 0.34355479,133.9295 0.5624882,133.9369 0.5000999,133.9442 0.53126466,133.9516 0.50006986,133.9589 0.1875352,133.9663 0.3436448,133.9736 0.50003874,133.9810 0.18762004,133.9883 3.4172965e-005,133.9957 -4.539427e-005,134.0031 0.093744054,134.0104 0.062473644,134.0178 0.31231532,134.0251 0.68733764,134.0325 0.75010562,134.0398 0.37518781,134.0472 0.18755668,134.0545 0.18745925,134.0619 0.37493005,134.0692 0.65593952,134.0766 1.7495211,134.0839 2.6558785,134.0913 2.969069,134.0986 4.7468257,134.1060 17.462387,134.1133 27.092731,134.1207 21.754589,134.1281 9.8797121,134.1354 2.5639546,134.1428 2.2497678,134.1501 2.437634,134.1575 1.9378387,134.1648 0.90662318,134.1722 0.5625369,134.1795 0.75000334,134.1869 0.53126967,134.1943 0.40612569,134.2016 0.50009501,134.2090 0.093929827,134.2163 -7.8095582e-006,134.2237 2.4559358e-006,134.2310 -2.0137702e-006,134.2384 0.031238165,134.2458 0.093752027,134.2531 0.093723848,134.2605 0.18735339,134.2678 0.56229115,134.2752 0.75013268,134.2825 0.18775004,134.2899 1.3629148e-005,134.2973 0.093688056,134.3046 0.49971664,134.3120 0.93750763,134.3193 0.40645579,134.3267 0.28121033,134.3341 0.34372926,134.3414 0.34378645,134.3488 0.25000465,134.3561 0.28129581,134.3635 0.09380842,134.3709 0.093773015,134.3782 1.1312753e-005,134.3856 0.093665428,134.3930 0.18753016,134.4003 0.09371382,134.4077 0.49977922,134.4150 0.87509704,134.4224 0.21896289,134.4298 0.093621515,134.4371 0.59336346,134.4445 1.1249908,134.4519 0.84392583,134.4592 0.99995565,134.4666 1.3122288,134.4740 2.1872182,134.4813 2.1877589,134.4887 1.1567886,134.4960 0.00018683965,134.5034 0.28092042,134.5108 1.1247666,134.5181 1.3125312,134.5255 1.0002654,134.5329 0.28143951,134.5402 0.28119734,134.5476 0.34373441,134.5550 0.31254593,134.5623 0.18747889,134.5697 0.34378505,134.5771 7.2020113e-005,134.5844 -1.2780979e-005,134.5918 -2.0902547e-005,134.5992 0.093746543,134.6065 0.74937743,134.6139 2.5618651,134.6213 2.5627587,134.6286 1.5629773,134.6360 0.59414935,134.6434 0.093875408,134.6508 0.18743546,134.6581 0.34366295,134.6655 0.68724179,134.6729 1.3123568,134.6802 1.187669,134.6876 0.62529546,134.6950 0.00013953564,134.7023 -4.5042983e-005,134.7097 0.093758136,134.7171 0.093659177,134.7245 0.40613818,134.7318 0.74959517,134.7392 1.9372566,134.7466 1.6879358,134.7539 0.59410524,134.7613 0.093780644,134.7687 0.09379103,134.7761 -9.4901443e-005,134.7834 0.37483895,134.7908 0.40633845,134.7982 0.28130406,134.8055 0.34372887,134.8129 0.31254739,134.8203 0.18738282,134.8277 0.59353048,134.8350 0.75009453,134.8424 0.34399182,134.8498 0.093757503,134.8572 0.18750383,134.8645 0.031325173,134.8719 -3.2570824e-006,134.8793 -1.3062142e-005,134.8867 0.28106016,134.8940 0.81239343,134.9014 0.68769026,134.9088 0.18763717,134.9162 -6.7804256e-005,134.9235 0.49967241,134.9309 1.3122764,134.9383 1.250147,134.9457 0.59406942,134.9531 0.093787454,134.9604 0.53107005,134.9678 0.50002056,134.9752 0.34390029,134.9826 0.43722934,134.9899 1.40604,134.9973 0.9691847,135.0047 0.093793206,135.0121 0.59341562,135.0195 0.96879447,135.0268 0.781214,135.0342 1.1562152,135.0416 2.6853206,135.0490 10.465829,135.0564 14.281019,135.0637 12.563895,135.0711 6.0976152,135.0785 3.6501565,135.0859 43.93972,135.0933 115.91106,135.1006 137.35341,135.1080 84.465416,135.1154 35.107861,135.1228 19.190937,135.1302 12.472151,135.1376 4.5029473,135.1449 0.31320038,135.1523 -9.8932775e-005,135.1597 3.195239e-005,135.1671 -2.8871993e-005,135.1745 0.093675524,135.1818 0.18751591,135.1892 0.18743347,135.1966 0.68720353,135.2040 1.2188176,135.2114 0.53155398,135.2188 0.09378694,135.2262 0.093716048,135.2335 0.093786605,135.2409 0.093699694,135.2483 0.31249046,135.2557 0.40602258,135.2631 1.1246156,135.2705 1.312637,135.2779 0.68782234,135.2852 0.31259552,135.2926 0.21882668,135.3000 0.31223226,135.3074 1.6246762,135.3148 1.7190253,135.3222 0.87513089,135.3296 0.7500369,135.3369 0.34394449,135.3443 0.093719579,135.3517 0.18742743,135.3591 0.28121403,135.3665 0.40628248,135.3739 0.31248647,135.3813 0.74981815,135.3887 1.1559542,135.3961 1.3751767,135.4034 0.50014418,135.4108 0.81233102,135.4182 1.0936575,135.4256 1.4061168,135.4330 1.1564717,135.4404 0.56285572,135.4478 0.03139044,135.4552 -5.0579732e-005,135.4626 0.18742967,135.4700 0.37495634,135.4774 0.28133386,135.4847 8.3701707e-005,135.4921 -7.0510541e-005,135.4995 0.28110012,135.5069 0.46877632,135.5143 0.18758795,135.5217 0.34344137,135.5291 1.3433696,135.5365 1.8750014,135.5439 1.4067266,135.5513 0.094090633,135.5587 -0.00010834781,135.5661 0.18744922,135.5735 0.18751317,135.5809 0.34346998,135.5883 0.99973834,135.5956 0.96902752,135.6030 0.31277394,135.6104 0.28102386,135.6178 0.81236565,135.6252 0.8751334,135.6326 0.7500602,135.6400 0.6251021,135.6474 0.34375605,135.6548 0.40616143,135.6622 0.49995109,135.6696 0.53135377,135.6770 0.21887194,135.6844 0.093813434,135.6918 0.093500189,135.6992 0.8745873,135.7066 1.1875719,135.7140 0.71913695,135.7214 0.093962356,135.7288 0.093642659,135.7362 0.40622196,135.7436 0.31255594,135.7510 0.18747845,135.7584 0.18752357,135.7658 0.093802564,135.7732 0.031264219,135.7806 -9.07705e-006,135.7880 0.031216107,135.7954 0.03133858,135.8028 -0.00026448857,135.8102 1.2806414,135.8176 2.1874747,135.8250 1.6879764,135.8324 0.7188459,135.8398 1.1560292,135.8472 1.0938776,135.8546 0.40654677,135.8620 9.2736584e-005,135.8694 -2.4630248e-005,135.8768 5.7785142e-006,135.8842 1.5179688e-006,135.8916 -1.1851592e-005,135.8990 0.12485293,135.9064 0.49982092,135.9138 0.62509918,135.9212 0.49991283,135.9286 1.4683106,135.9360 2.1248796,135.9434 1.6254276,135.9508 0.37541768,135.9582 0.031236362,135.9656 0.18741298,135.9730 0.18758681,135.9805 0.03126457,135.9879 0.18738751,135.9953 0.3437002,136.0027 0.34381896,136.0101 0.3435744,136.0175 1.9674557,136.0249 5.6546021,136.0323 7.6558909,136.0397 6.5949478,136.0471 4.0004454,136.0545 5.7791462,136.0619 9.9056358,136.0693 11.215724,136.0767 31.110394,136.0842 73.388016,136.0916 103.96309,136.0990 96.698532,136.1064 65.011688,136.1138 67.167503,136.1212 153.89172,136.1286 236.61067,136.1360 202.00856,136.1434 89.230743,136.1508 26.2019,136.1582 10.314974,136.1657 6.7827196,136.1731 2.9698694,136.1805 2.1565633,136.1879 1.2504687,136.1953 0.68777907,136.2027 0.12506483,136.2101 0.31229025,136.2175 0.99948329,136.2249 2.1872268,136.2324 1.9066566,136.2398 0.93791121,136.2472 0.4375852,136.2546 0.56245655,136.2620 0.50008041,136.2694 0.18762034,136.2768 -2.9601861e-005,136.2842 0.18738066,136.2917 0.34367752,136.2991 0.50000179,136.3065 0.59373188,136.3139 0.59383857,136.3213 0.093928315,136.3287 -9.1415124e-005,136.3361 0.3749674,136.3436 0.12511078,136.3510 -4.2186213e-005,136.3584 0.18740201,136.3658 0.31248921,136.3732 0.2500408,136.3806 0.3746714,136.3881 1.2811749,136.3955 0.71911412,136.4029 0.25001794,136.4103 0.31250486,136.4177 0.1875125,136.4251 0.56231374,136.4326 0.87501633,136.4400 0.59383953,136.4474 0.71867895,136.4548 0.68746257,136.4622 0.53128272,136.4697 0.34389436,136.4771 0.093839496,136.4845 0.093708351,136.4919 0.18746901,136.4993 0.2811164,136.5067 0.62485367,136.5142 0.6876151,136.5216 0.4064227,136.5290 0.3436186,136.5364 0.74987739,136.5438 0.68756855,136.5513 0.5001173,136.5587 0.2811909,136.5661 0.68733394,136.5735 0.71889192,136.5810 0.40637323,136.5884 0.37499803,136.5958 0.21881817,136.6032 0.093817197,136.6106 0.43698415,136.6181 1.9996005,136.6255 1.7191899,136.6329 0.68774825,136.6403 0.56226498,136.6478 1.0934639,136.6552 1.3126309,136.6626 0.75032759,136.6700 0.31271902,136.6775 5.2824027e-005,136.6849 0.21859415,136.6923 0.49996376,136.6997 0.40628344,136.7072 0.53091079,136.7146 1.249756,136.7220 1.2188728,136.7294 0.9066031,136.7369 0.1877939,136.7443 -3.7496469e-005,136.7517 6.7979163e-005,136.7591 0.030960798,136.7666 0.99961656,136.7740 1.2813566,136.7814 1.187627,136.7888 1.1250676,136.7963 0.68751651,136.8037 0.56257778,136.8111 0.37496847,136.8186 0.62492573,136.8260 0.65615034,136.8334 1.0310923,136.8408 0.96891201,136.8483 0.50027883,136.8557 0.093892142,136.8631 1.470698e-005,136.8706 -3.2165182e-005,136.8780 0.093715757,136.8854 0.093770795,136.8928 0.12492657,136.9003 0.3749508,136.9077 0.28129342,136.9151 0.18753341,136.9226 0.093813427,136.9300 2.5663012e-005,136.9374 -6.8810982e-006,136.9449 1.8597809e-006,136.9523 -5.575979e-007,136.9597 3.7050924e-007,136.9672 -9.2446396e-007,136.9746 3.3275469e-006,136.9820 -1.2386502e-005,136.9895 4.6221365e-005,136.9969 -0.00017250984,137.0043 0.93684405,137.0118 2.2807782,137.0192 2.3129725,137.0266 1.0626746,137.0341 1.9369597,137.0415 2.9061103,137.0489 3.0002255,137.0564 3.8735065,137.0638 10.621349,137.0712 18.028841,137.0787 19.22006,137.0861 13.439119,137.0935 12.406184,137.1010 11.969576,137.1084 9.906971,137.1158 11.435508,137.1233 18.528343,137.1307 22.936865,137.1382 20.034994,137.1456 8.0045519,137.1530 1.8759882,137.1605 1.2496053,137.1679 1.9686975,137.1753 1.5628594,137.1828 1.0313526,137.1902 0.9376502,137.1977 0.40637472,137.2051 0.43749672,137.2125 0.21889873,137.2200 5.1052964e-005,137.2274 -1.9789915e-005,137.2348 2.8105143e-005,137.2423 -9.2635601e-005,137.2497 0.56230807,137.2572 1.062462,137.2646 0.90643531,137.2720 0.1875162,137.2795 0.46868238,137.2869 0.34380791,137.2944 0.37480101,137.3018 0.87491101,137.3093 1.0310507,137.3167 1.65611,137.3241 1.2815105,137.3316 0.68768287,137.3390 0.31278414,137.3465 -0.00017291185,137.3539 1.0934151,137.3613 1.18769,137.3688 0.56276333,137.3762 7.9397025e-005,137.3837 -1.9078559e-006,137.3911 0.031131105,137.3986 0.65569401,137.4060 1.6561888,137.4135 0.87539876,137.4209 0.56248075,137.4283 0.62508315,137.4358 0.49994549,137.4432 1.0934774,137.4507 1.2502261,137.4581 0.59388417,137.4656 0.78082854,137.4730 1.218945,137.4805 0.40656835,137.4879 0.40623143,137.4954 0.21887189,137.5028 0.062531337,137.5102 -3.4859084e-005,137.5177 0.31216696,137.5251 0.87496096,137.5326 0.56259686,137.5400 0.84360683,137.5475 0.96880585,137.5549 0.62526,137.5624 0.18757631,137.5698 0.3124828,137.5773 0.12504041,137.5847 0.09375558,137.5922 4.8478189e-005,137.5996 -3.5681172e-005,137.6071 0.093716599,137.6145 0.0937915,137.6220 -4.9559949e-006,137.6294 0.18740034,137.6369 0.37500232,137.6443 0.18759026,137.6518 3.7947408e-005,137.6592 0.12479791,137.6667 0.87470561,137.6741 1.1874626,137.6816 0.8439762,137.6890 0.28149939,137.6965 5.9527989e-005,137.7039 -2.0645562e-005,137.7114 2.3051813e-005,137.7188 -7.156514e-005,137.7263 0.3124496,137.7337 0.34370899,137.7412 0.65602618,137.7487 1.1249564,137.7561 0.906353,137.7636 0.71885973,137.7710 0.3438774,137.7785 0.18749252,137.7859 0.18745846,137.7934 0.28115645,137.8008 0.5935806,137.8083 0.81248587,137.8157 0.53151679,137.8232 0.28102121,137.8307 1.2495843,137.8381 1.2191867,137.8456 0.18779936,137.8530 0.18742403,137.8605 0.21883629,137.8679 0.34351301,137.8754 1.249805,137.8828 0.9690237,137.8903 0.3748987,137.8978 1.0622983,137.9052 0.93777603,137.9127 0.34390822,137.9201 0.28123438,137.9276 0.18755604,137.9351 8.8486104e-006,137.9425 0.093665384,137.9500 0.31229794,137.9574 0.62507039,137.9649 0.56239122,137.9723 1.1249175,137.9798 0.56271356,137.9873 0.40626195,137.9947 0.31250656,138.0022 0.59354645,138.0096 1.3121808,138.0171 1.5939171,138.0246 0.68784297,138.0320 0.40633371,138.0395 0.18756938,138.0470 0.00013866287,138.0544 -0.00041991269,138.0619 2.4359934,138.0693 5.4685202,138.0768 4.6250873,138.0843 5.9992213,138.0917 7.3738742,138.0992 10.405351,138.1067 10.375638,138.1141 7.8446431,138.1216 5.9069762,138.1290 4.5944061,138.1365 3.4380875,138.1440 2.3439789,138.1514 2.437449,138.1589 2.3436246,138.1664 2.5000064,138.1738 2.3124068,138.1813 3.0622272,138.1888 3.125241,138.1962 2.0944488,138.2037 0.71911919,138.2112 0.87486482,138.2186 1.0624392,138.2261 0.87513685,138.2336 0.50002563,138.2410 0.65620744,138.2485 0.50021648,138.2560 0.2188458,138.2634 0.21873954,138.2709 0.093779698,138.2784 0.093659692,138.2858 0.4372502,138.2933 0.96865767,138.3008 0.68774253,138.3082 0.25006583,138.3157 0.40618896,138.3232 0.34382588,138.3306 0.18759638,138.3381 3.2069587e-005,138.3456 0.15606272,138.3530 0.90594947,138.3605 1.6561763,138.3680 1.7189298,138.3755 1.3437713,138.3829 1.1875736,138.3904 0.50006253,138.3979 0.62501031,138.4053 0.53115439,138.4128 1.0309367,138.4203 1.3749695,138.4277 0.93794543,138.4352 0.43706456,138.4427 2.8115461,138.4502 4.2183609,138.4576 4.6879034,138.4651 2.7196505,138.4726 1.3128215,138.4801 0.84372252,138.4875 0.78146255,138.4950 0.031461235,138.5025 0.12490493,138.5100 0.24990316,138.5174 0.50004017,138.5249 0.093826562,138.5324 0.093776263,138.5398 -2.8347664e-005,138.5473 0.18743558,138.5548 0.18748073,138.5623 0.59345978,138.5697 1.0625209,138.5772 0.74982655,138.5847 1.5312314,138.5922 0.68785512,138.5997 0.4376176,138.6071 0.031382721,138.6146 -1.017913e-005,138.6221 0.31219336,138.6296 1.8431098,138.6370 2.7500246,138.6445 1.8440717,138.6520 1.6249733,138.6595 1.6873412,138.6669 1.6878345,138.6744 0.43792504,138.6819 0.15624312,138.6894 3.8069349e-005,138.6969 -2.134532e-005,138.7043 4.7312555e-005,138.7118 0.093417794,138.7193 1.7178785,138.7268 3.3435929,138.7343 2.8128273,138.7417 2.7808354,138.7492 4.0932107,138.7567 4.5938787,138.7642 3.4382691,138.7717 1.5005854,138.7791 0.90646327,138.7866 0.46878424,138.7941 0.5000574,138.8016 0.37481084,138.8091 1.5620691,138.8166 1.7815109,138.8240 0.93747967,138.8315 1.5622617,138.8390 1.5312055,138.8465 1.6563474,138.8540 1.3126756,138.8615 1.5312749,138.8689 1.2188056,138.8764 1.3120731,138.8839 2.5933824,138.8914 3.0313635,138.8989 3.0311427,138.9064 3.0937498,138.9138 2.4689062,138.9213 2.4061928,138.9288 2.5625002,138.9363 3.9051468,138.9438 7.5299692,138.9513 7.9069567,138.9588 5.000844,138.9662 4.9998016,138.9737 6.218112,138.9812 8.3425617,138.9887 11.435697,138.9962 15.467465,139.0037 16.594042,139.0112 14.969286,139.0186 17.247856,139.0261 25.775875,139.0336 41.02282,139.0411 66.016434,139.0486 105.57439,139.0561 173.88501,139.0636 324.97293,139.0711 1022.2266,139.0786 4520.8979,139.0860 9426.168,139.0935 10188.744,139.1010 6325.1831,139.1085 2332.5454,139.1160 984.45392,139.1235 730.59613,139.1310 436.84509,139.1385 220.09219,139.1460 126.96622,139.1535 69.363197,139.1610 37.946896,139.1684 19.942831,139.1759 11.783591,139.1834 8.4698324,139.1909 6.40734,139.1984 3.8444669,139.2059 3.1247277,139.2134 4.1561532,139.2209 4.1249175,139.2284 4.9999652,139.2359 4.7185888,139.2434 5.5617371,139.2509 6.5002818,139.2584 5.2505236,139.2659 4.6565232,139.2733 4.49929,139.2808 6.5311356,139.2883 4.8126483,139.2958 6.4369502,139.3033 6.4070454,139.3108 3.9074407,139.3183 1.7815299,139.3258 2.9991372,139.3333 5.0305967,139.3408 5.1877422,139.3483 3.6256967,139.3558 3.4058876,139.3633 4.749454,139.3708 4.6257939,139.3783 2.6880808,139.3858 2.499907,139.3933 2.375298,139.4008 0.93791312,139.4083 0.62481517,139.4158 1.4685909,139.4233 1.5932976,139.4308 2.8123145,139.4383 2.4688189,139.4458 3.4682169,139.4533 4.1250277,139.4608 3.4067965,139.4683 2.5626211,139.4758 2.9057536,139.4833 3.6875992,139.4908 2.5941772,139.4983 2.4373865,139.5058 2.1568937,139.5133 0.21916442,139.5208 0.62477469,139.5283 0.4376213,139.5358 0.65616328,139.5433 1.4057056,139.5508 2.8431675,139.5583 3.1256108,139.5658 0.93812168,139.5733 0.53123415,139.5808 0.31252974,139.5883 0.74972343,139.5958 1.5310267,139.6033 1.5624973,139.6108 1.4690254,139.6183 0.5936324,139.6258 1.499718,139.6333 1.3129212,139.6408 0.50028646,139.6483 0.37463203,139.6558 1.4369806,139.6633 2.18735,139.6708 2.4061663,139.6783 2.5001209,139.6859 1.7192379,139.6934 0.96889555,139.7009 1.1561629,139.7084 1.2187026,139.7159 1.437253,139.7234 2.1869409,139.7309 3.4375355,139.7384 2.3444808,139.7459 0.93778247,139.7534 0.5938803,139.7609 0.31257373,139.7684 0.5623244,139.7759 0.81232047,139.7834 1.1559577,139.7910 1.5628268,139.7985 0.3441624,139.8060 0.37486401,139.8135 0.43752593,139.8210 0.37501332,139.8285 0.31246075,139.8360 0.34377393,139.8435 0.31252694,139.8510 0.40612188,139.8585 0.43772969,139.8660 0.37422624,139.8736 3.6239023,139.8811 4.5312557,139.8886 3.7197759,139.8961 0.81301492,139.9036 1.8742049,139.9111 2.8438776,139.9186 1.4695485,139.9261 0.093872756,139.9337 0.56221747,139.9412 0.84372014,139.9487 1.5620669,139.9562 2.3127141,139.9637 0.62550312,139.9712 0.68719262,139.9787 1.9365309,139.9862 4.1557193,139.9938 3.8754179,140.0013 2.9382215,140.0088 1.1255958,140.0163 0.56244504,140.0238 0.71851492,140.0313 1.2809381,140.0388 1.8123031,140.0464 2.7488496,140.0539 6.7476687,140.0614 12.403701,140.0689 22.742193,140.0764 104.41601,140.0839 411.06119,140.0915 707.12286,140.0990 652.01086,140.1065 330.47653,140.1140 126.04295,140.1215 91.784737,140.1290 73.013451,140.1366 38.169796,140.1441 16.599413,140.1516 7.5334773,140.1591 3.8759787,140.1666 2.6253965,140.1741 2.4372158,140.1817 3.5310979,140.1892 2.3447046,140.1967 0.31275371,140.2042 0.71855259,140.2117 0.53141874,140.2193 0.78104275,140.2268 1.3435246,140.2343 1.7183609,140.2418 2.530839,140.2493 2.7813997,140.2569 2.1256928,140.2644 0.71920139,140.2719 0.53111142,140.2794 0.6875428,140.2870 0.40631118,140.2945 0.40629449,140.3020 0.24998564,140.3095 0.71843028,140.3170 1.1874166,140.3246 0.84409666,140.3321 0.21887131,140.3396 0.78085405,140.3471 1.656063,140.3547 1.3441464,140.3622 0.56248951,140.3697 0.93754327,140.3772 0.18765303,140.3848 0.40615863,140.3923 0.34370023,140.3998 0.6875869,140.4073 0.09384039,140.4149 0.28117698,140.4224 0.31248605,140.4299 0.43764415,140.4374 -0.00018635209,140.4450 1.0621521,140.4525 1.0626966,140.4600 0.50012898,140.4675 0.34384644,140.4751 0.093922518,140.4826 0.030985128,140.4901 0.68738467,140.4976 0.49998954,140.5052 0.8437317,140.5127 0.34406874,140.5202 7.2870367e-005,140.5278 -5.9827922e-005,140.5353 0.31227934,140.5428 0.84339118,140.5503 1.3747089,140.5579 1.8122869,140.5654 1.937897,140.5729 0.90660036,140.5805 0.81266105,140.5880 0.21893129,140.5955 0.28111625,140.6030 0.37484649,140.6106 0.78105235,140.6181 0.81273407,140.6256 0.34378976,140.6332 0.68734235,140.6407 0.5939194,140.6482 0.31256706,140.6558 0.40612581,140.6633 0.96825039,140.6708 1.8124913,140.6784 1.0628211,140.6859 1.187444,140.6934 1.1251218,140.7010 0.81243849,140.7085 1.0312775,140.7160 0.59395856,140.7236 0.56237757,140.7311 0.99982959,140.7386 0.9689824,140.7462 0.46877667,140.7537 1.405547,140.7612 2.6872466,140.7688 2.1878934,140.7763 1.1567485,140.7838 0.21906827,140.7914 0.031244265,140.7989 0.093651541,140.8064 0.25001001,140.8140 0.21872349,140.8215 0.74959677,140.8290 1.3438364,140.8366 0.62523353,140.8441 1.1870433,140.8517 2.3433547,140.8592 2.2816205,140.8667 1.0004514,140.8743 0.46882334,140.8818 0.34364539,140.8893 0.62510109,140.8969 0.18768331,140.9044 0.24990918,140.9120 0.37466577,140.9195 1.2497188,140.9270 1.3751611,140.9346 1.0003264,140.9421 0.46879312,140.9497 0.65606141,140.9572 0.8126117,140.9647 0.4376494,140.9723 0.53081393,140.9798 1.468406,140.9874 1.1880344,140.9949 0.12537818,141.0024 -5.1829229e-005,141.0100 0.18733938,141.0175 0.78119659,141.0251 0.90600544,141.0326 1.8123507,141.0401 1.4375746,141.0477 1.5935549,141.0552 2.7487991,141.0628 6.123354,141.0703 9.5287418,141.0779 19.21196,141.0854 40.146679,141.0929 59.24535,141.1005 60.377098,141.1080 50.785667,141.1156 39.03619,141.1231 27.724455,141.1307 15.505197,141.1382 6.8468447,141.1457 1.9073825,141.1533 1.1560764,141.1608 1.5622951,141.1684 1.5314196,141.1759 0.90675414,141.1835 0.18757801,141.1910 0.56231332,141.1986 0.68735296,141.2061 1.0936759,141.2137 0.84399194,141.2212 0.40650415,141.2288 0.093634367,141.2363 0.68712091,141.2438 1.1563438,141.2514 0.68779641,141.2589 0.28134456,141.2665 0.12502672,141.2740 0.031320222,141.2816 -0.0001251951,141.2891 0.56200528,141.2967 1.4995407,141.3042 2.3435807,141.3118 2.3443117,141.3193 0.93791693,141.3269 0.93751091,141.3344 0.53133732,141.3420 0.62472272,141.3495 1.0310893,141.3571 0.96887511,141.3646 0.90608704,141.3722 1.4998952,141.3797 1.2191076,141.3873 0.5939098,141.3948 0.50001884,141.4024 0.37499028,141.4099 0.43743989,141.4175 0.46871325,141.4250 0.56254399,141.4326 0.68738765,141.4401 1.1560768,141.4477 1.0939419,141.4553 0.53143442,141.4628 0.40617859,141.4704 0.65606284,141.4779 0.84372932,141.4855 0.59401965,141.4930 0.093929663,141.5006 -6.4260289e-006,141.5081 -3.1144957e-006,141.5157 1.8885721e-005,141.5232 0.093621843,141.5308 0.46868932,141.5384 0.40635058,141.5459 0.40623268,141.5535 0.3749668,141.5610 0.21873723,141.5686 0.18757862,141.5761 0.031285912,141.5837 0.34354338,141.5912 0.81248105,141.5988 0.5936954,141.6064 0.93751866,141.6139 0.37522578,141.6215 0.12499242,141.6290 0.4059394,141.6366 1.2184625,141.6441 1.2813404,141.6517 1.124916,141.6593 1.6248856,141.6668 1.5627288,141.6744 0.93782938,141.6819 0.34391803,141.6895 0.093818218,141.6971 0.093489245,141.7046 0.93729663,141.7122 0.75027978,141.7197 0.18765689,141.7273 0.031274814,141.7349 -9.4167335e-005,141.7424 0.40620157,141.7500 0.25006559,141.7575 0.18752462,141.7651 0.31239897,141.7727 0.96841669,141.7802 1.4686478,141.7878 1.1877199,141.7953 0.62521237,141.8029 0.18760468,141.8105 0.093672633,141.8180 0.28131914,141.8256 0.28078192,141.8332 1.6245314,141.8407 1.4379466,141.8483 0.59409457,141.8559 0.28126749,141.8634 0.3437404,141.8710 0.40623748,141.8785 0.56251013,141.8861 0.34385207,141.8937 0.18748827,141.9012 0.3437452,141.9088 0.18758635,141.9164 -1.4246304e-005,141.9239 0.031321682,141.9315 -0.00027254238,141.9391 1.1559759,141.9466 1.4059027,141.9542 2.7184689,141.9618 2.4378827,141.9693 1.8440107,141.9769 1.2190139,141.9845 0.28140104,141.9920 0.18754221,141.9996 0.18723342,142.0072 1.3745689,142.0147 1.9374682,142.0223 1.6252784,142.0299 0.78136009,142.0374 1.1247662,142.0450 1.2502909,142.0526 0.49998957,142.0601 2.1239645,142.0677 4.2804961,142.0753 4.5005326,142.0829 4.9974504,142.0904 17.961378,142.0980 34.432091,142.1056 38.784031,142.1131 25.038591,142.1207 12.78288,142.1283 17.807047,142.1358 28.872656,142.1434 24.597961,142.1510 15.533509,142.1586 24.643373,142.1661 76.283104,142.1737 135.14125,142.1813 128.23705,142.1889 68.808243,142.1964 23.512375,142.2040 11.001994,142.2116 8.3757343,142.2191 5.9390278,142.2267 2.0638938,142.2343 0.46910998,142.2419 0.37481138,142.2494 1.15569,142.2570 1.6564032,142.2646 0.96900594,142.2722 1.0314059,142.2797 0.18784322,142.2873 0.093415223,142.2949 1.1872233,142.3025 0.96923095,142.3100 -0.00014484623,142.3176 1.7802489,142.3252 3.5933185,142.3328 3.4068449,142.3403 1.4383233,142.3479 0.18774791,142.3555 -4.9282908e-006,142.3631 -7.7007862e-006,142.3707 0.093627647,142.3782 0.3436566,142.3858 0.34381312,142.3934 0.18760803,142.4010 0.093683138,142.4085 0.34364399,142.4161 0.40624744,142.4237 0.655864,142.4313 1.4374188,142.4389 0.75052971,142.4464 0.18758416,142.4540 0.53116816,142.4616 0.34386694,142.4692 0.093785875,142.4768 0.031238643,142.4843 0.06248175,142.4919 0.093729362,142.4995 0.093801342,142.5071 0.031209197,142.5147 0.31243706,142.5222 0.46845338,142.5298 1.312071,142.5374 1.6876616,142.5450 1.0942224,142.5526 0.18765981,142.5602 0.18750033,142.5677 0.18737209,142.5753 0.59351355,142.5829 0.71885669,142.5905 0.31271735,142.5981 0.56209689,142.6057 2.2490411,142.6132 3.8121386,142.6208 3.5003028,142.6284 2.5942585,142.6360 1.3757355,142.6436 0.094027542,142.6512 0.31209567,142.6587 1.3122331,142.6663 1.2191343,142.6739 0.094080977,142.6815 0.2807304,142.6891 1.530586,142.6967 2.1250205,142.7043 1.4382308,142.7118 0.12539025,142.7194 0.18737517,142.7270 0.21879573,142.7346 0.09376929,142.7422 0.093760639,142.7498 0.093748704,142.7574 0.18749087,142.7650 0.093787827,142.7725 -8.3507048e-006,142.7801 0.031264652,142.7877 -5.0307797e-005,142.7953 0.31223476,142.8029 0.74992973,142.8105 0.56265247,142.8181 0.49981049,142.8257 1.1558006,142.8333 2.1869302,142.8408 3.1251314,142.8484 1.9694701,142.8560 0.87536669,142.8636 0.18771489,142.8712 -5.6886362e-005,142.8788 0.3123202,142.8864 0.49998343,142.8940 0.34394389,142.9016 0.093627557,142.9092 1.1868727,142.9168 2.218678,142.9243 1.656672,142.9319 1.0626581,142.9395 0.68765849,142.9471 0.15640052,142.9547 -2.905103e-006,142.9623 3.8969233e-006,142.9699 -1.2683228e-005,142.9775 0.21845965,142.9851 0.99978894,142.9927 0.93769878,143.0003 0.50017017,143.0079 0.3125456,143.0155 0.34364358,143.0231 0.8122099,143.0307 1.9991266,143.0383 4.0618601,143.0458 4.062921,143.0534 2.7191687,143.0610 2.0005958,143.0686 5.2752204,143.0762 28.894743,143.0838 47.059456,143.0914 43.067429,143.0990 31.00589,143.1066 19.753405,143.1142 14.939501,143.1218 9.127305,143.1294 5.9997959,143.1370 7.9679661,143.1446 6.6885872,143.1522 3.6262093,143.1598 2.468596,143.1674 5.4349265,143.1750 11.467282,143.1826 10.064939,143.1902 3.5024734,143.1978 0.4692668,143.2054 0.34350571,143.2130 0.81228656,143.2206 1.1562753,143.2282 1.0002201,143.2358 0.4064523,143.2434 0.12506153,143.2510 0.03131428,143.2586 0.093547396,143.2662 1.124637,143.2738 1.6249641,143.2814 1.0941221,143.2890 0.031517677,143.2966 0.093429714,143.3042 0.96846098,143.3118 1.1563257,143.3194 0.96884573,143.3270 0.75004148,143.3346 0.56251872,143.3422 0.65611643,143.3498 0.99985397,143.3574 1.3433945,143.3650 2.0935419,143.3726 1.7816454,143.3802 0.8755368,143.3878 0.093996398,143.3954 -2.3696279e-005,143.4031 0.031215057,143.4107 0.093754768,143.4183 0.031275257,143.4259 0.0936727,143.4335 0.31247836,143.4411 0.18758602,143.4487 2.4189099e-005,143.4563 0.093623601,143.4639 0.34365404,143.4715 0.31263474,143.4791 0.09378814,143.4867 0.37485728,143.4943 0.56245106,143.5019 0.43759397,143.5095 0.18757665,143.5172 0.21876085,143.5248 0.28117409,143.5324 0.65610039,143.5400 0.75003988,143.5476 0.53126127,143.5552 0.56244999,143.5628 0.43770844,143.5704 0.093651131,143.5780 1.2806543,143.5856 2.5310552,143.5932 1.9693991,143.6009 0.094121009,143.6085 -4.9394043e-006,143.6161 -0.00030232652,143.6237 1.7178452,143.6313 3.218713,143.6389 2.2194097,143.6465 0.84417558,143.6541 0.031382076,143.6617 -2.2110526e-005,143.6693 -2.5606678e-005,143.6770 0.093718417,143.6846 0.093745627,143.6922 0.31238496,143.6998 0.65606809,143.7074 0.7188977,143.7150 0.093990907,143.7226 -9.5809221e-005,143.7303 0.93662339,143.7379 3.21805,143.7455 3.0944648,143.7531 1.0945151,143.7607 0.12520152,143.7683 -0.00019375916,143.7759 0.74986482,143.7836 0.50019842,143.7912 0.093783677,143.7988 0.093779922,143.8064 1.9459598e-005,143.8140 0.093712077,143.8216 0.093778938,143.8292 0.031275369,143.8369 0.031166689,143.8445 0.24988465,143.8521 0.40615585,143.8597 0.56244332,143.8673 0.53134602,143.8749 0.31262475,143.8826 0.18748926,143.8902 0.34357092,143.8978 0.5625971,143.9054 0.093984284,143.9130 0.031174105,143.9207 0.18751912,143.9283 0.093593977,143.9359 0.93697584,143.9435 1.9995625,143.9511 2.3127539,143.9588 1.0942506,143.9664 0.62516958,143.9740 0.34387904,143.9816 0.34362793,143.9892 0.87485135,143.9969 0.87512505,144.0045 0.37518308,144.0121 0.093707122,144.0197 0.34386054,144.0273 -0.00023614973,144.0350 1.3120558,144.0426 1.8436146,144.0502 2.4058762,144.0578 2.6877723,144.0654 1.2817146,144.0731 0.68787193,144.0807 0.93576926,144.0883 8.870285,144.0959 18.185017,144.1036 20.499077,144.1112 23.217293,144.1188 24.500544,144.1264 20.191257,144.1341 9.847496,144.1417 4.6577153,144.1493 2.813422,144.1569 1.6876962,144.1646 2.2495244,144.1722 3.1247067,144.1798 4.6545782,144.1874 8.4366131,144.1951 6.6268015,144.2027 2.7829447,144.2103 0.59387618,144.2179 1.4369885,144.2256 1.6876316,144.2332 1.5001979,144.2408 1.3125174,144.2484 1.1876483,144.2561 0.62522131,144.2637 0.50002509,144.2713 0.65615326,144.2790 0.81255132,144.2866 0.31272647,144.2942 0.093677014,144.3018 0.62483865,144.3095 0.78134358,144.3171 0.40641272,144.3247 0.093625747,144.3324 0.62467307,144.3400 0.96882015,144.3476 0.43783313,144.3552 0.00011580128,144.3629 -0.00010378779,144.3705 0.28112495,144.3781 0.31256714,144.3858 0.093867384,144.3934 2.2498911e-007,144.4010 0.093714774,144.4087 0.374791,144.4163 1.0621045,144.4239 1.5000149,144.4316 0.8753382,144.4392 0.53122419,144.4468 0.71879137,144.4545 0.43759069,144.4621 0.49989501,144.4697 0.49999717,144.4774 0.43761468,144.4850 0.18760373,144.4926 0.31239378,144.5003 0.59368563,144.5079 0.43766797,144.5155 0.0001037308,144.5232 0.093551688,144.5308 0.43746385,144.5384 0.28129506,144.5461 0.4061881,144.5537 0.4374851,144.5613 0.4687936,144.5690 0.34368476,144.5766 0.53129226,144.5842 0.18766391,144.5919 0.18744165,144.5995 0.28116009,144.6071 0.40623248,144.6148 0.43747023,144.6224 0.87477744,144.6301 1.312595,144.6377 0.96860516,144.6453 1.9682455,144.6530 2.6248174,144.6606 2.7810657,144.6682 2.5630221,144.6759 0.84442711,144.6835 0.28137916,144.6912 0.031335272,144.6988 -4.2615568e-005,144.7064 0.093749434,144.7141 4.4733701e-005,144.7217 -5.501218e-005,144.7294 0.18734954,144.7370 0.34381124,144.7446 0.12502478,144.7523 0.53101718,144.7599 0.81255466,144.7676 0.37524363,144.7752 2.9334289e-005,144.7828 0.093664467,144.7905 0.34346902,144.7981 1.0934292,144.8058 1.5313303,144.8134 1.2503513,144.8211 0.50025481,144.8287 0.093698181,144.8363 0.34366968,144.8440 0.49985534,144.8516 0.84360248,144.8593 0.78138733,144.8669 0.50008816,144.8746 0.43738407,144.8822 0.62499452,144.8898 0.40644073,144.8975 0.093897142,144.9051 -6.7282075e-005,144.9128 0.31234014,144.9204 0.50000316,144.9281 0.31264704,144.9357 0.093797393,144.9434 0.18748511,144.9510 0.18745255,144.9587 0.49979147,144.9663 0.75013745,144.9739 0.00019562703,144.9816 -5.124609e-005,144.9892 9.3451144e-006,144.9969 0.18723874,145.0045 0.8125394,145.0122 0.12527464,145.0198 0.031109011,145.0275 1.0927603,145.0351 4.3422751,145.0428 7.2489572,145.0504 11.869878,145.0581 26.430902,145.0657 33.782082,145.0734 25.817917,145.0810 15.628222,145.0887 11.59457,145.0963 12.435222,145.1040 21.650763,145.1116 31.997484,145.1193 30.098108,145.1269 16.63135,145.1346 6.7834873,145.1422 5.8744349,145.1499 6.5315495,145.1575 4.3446054,145.1652 2.93818,145.1728 1.2195916,145.1805 0.53110886,145.1881 2.1867721,145.1958 3.1247988,145.2034 2.4381313,145.2111 0.62550306,145.2187 0.37506562,145.2264 0.18749712,145.2340 0.43739733,145.2417 0.62486488,145.2493 1.5931308,145.2570 3.030797,145.2647 3.0626755,145.2723 2.2505109,145.2800 1.2503017,145.2876 1.5934952,145.2953 2.1562462,145.3029 1.2816991,145.3106 0.34394085,145.3182 0.18740396,145.3259 0.31250843,145.3336 0.21879821,145.3412 0.31245545,145.3489 0.31260195,145.3565 0.031199776,145.3642 0.46851698,145.3718 0.781205,145.3795 0.78139287,145.3871 0.40645796,145.3948 0.093705066,145.4025 0.28112453,145.4101 0.34372875,145.4178 0.37499478,145.4254 0.34380224,145.4331 0.18762724,145.4408 2.0308904e-005,145.4484 0.18739519,145.4561 0.49986711,145.4637 0.84366566,145.4714 0.75002378,145.4791 0.5001151,145.4867 0.31244838,145.4944 0.53122109,145.5020 0.31266731,145.5097 0.09387514,145.5174 -0.00012164218,145.5250 0.49998283,145.5327 0.18759887,145.5403 0.46866179,145.5480 0.50000745,145.5557 0.28132454,145.5633 0.031249572,145.5710 0.34358788,145.5786 0.56258547,145.5863 0.00014255026,145.5940 -5.964133e-005,145.6016 0.093682013,145.6093 0.21871589,145.6170 0.3436611,145.6246 0.5625186,145.6323 0.49995351,145.6400 1.374575,145.6476 2.3125551,145.6553 1.5939093,145.6629 1.5623686,145.6706 1.3126817,145.6783 0.59407651,145.6859 0.093766063,145.6936 0.31229183,145.7013 0.50000358,145.7089 0.31269345,145.7166 9.2013186e-005,145.7243 -1.4608175e-005,145.7319 -3.3588698e-005,145.7396 0.18743938,145.7473 0.18756635,145.7549 4.8057882e-006,145.7626 0.15611893,145.7703 0.53091657,145.7779 1.3120453,145.7856 1.8437043,145.7933 1.4379559,145.8009 0.53165793,145.8086 0.093866438,145.8163 -9.4751895e-006,145.8239 0.18743815,145.8316 0.406221,145.8393 0.43737972,145.8470 0.74974519,145.8546 1.1873591,145.8623 1.1252747,145.8700 0.37528223,145.8776 0.093811095,145.8853 -5.4001452e-005,145.8930 0.28104311,145.9006 0.81237358,145.9083 1.249929,145.9160 1.2499999,145.9237 1.0312028,145.9313 1.0625006,145.9390 0.75026792,145.9467 0.18772568,145.9543 1.5532646e-007,145.9620 0.093669035,145.9697 0.18750072,145.9774 0.093827844,145.9850 1.0910825e-005,145.9927 0.093639851,146.0004 0.31239823,146.0081 0.3438375,146.0157 0.093879953,146.0234 -2.4505371e-005,146.0311 0.34354842,146.0388 0.90606242,146.0464 0.906506,146.0541 0.18751729,146.0618 0.93718523,146.0695 1.374905,146.0771 1.3439343,146.0848 0.75003296,146.0925 1.2183532,146.1002 2.4366136,146.1078 5.4989986,146.1155 7.8116055,146.1232 8.9999065,146.1309 6.6264725,146.1385 2.814069,146.1462 0.37552318,146.1539 0.37467614,146.1616 1.2494191,146.1692 2.2809446,146.1769 2.0942864,146.1846 0.8129425,146.1923 0.56251365,146.2000 0.31270072,146.2076 0.03125196,146.2153 0.1874551,146.2230 0.093819641,146.2307 0.18745419,146.2384 0.40614501,146.2460 0.49992564,146.2537 0.53112596,146.2614 0.81247544,146.2691 0.68765026,146.2768 0.40643314,146.2844 9.8381075e-005,146.2921 0.03115177,146.2998 0.3436622,146.3075 0.34384909,146.3152 0.093719535,146.3228 0.4995335,146.3305 1.3122157,146.3382 1.156713,146.3459 0.18789321,146.3536 -2.3455985e-005,146.3613 0.09367007,146.3689 0.43735647,146.3766 0.68747509,146.3843 0.59350353,146.3920 1.1561172,146.3997 0.90643758,146.4074 0.6876229,146.4150 0.56243014,146.4227 0.75006342,146.4304 0.3127405,146.4381 0.31243187,146.4458 0.50002384,146.4535 0.18763147,146.4612 0.031190062,146.4688 0.1874593,146.4765 0.18750721,146.4842 0.31246817,146.4919 0.25006199,146.4996 0.062537715,146.5073 0.12500355,146.5150 0.093745217,146.5226 0.18730088,146.5303 0.56237751,146.5380 0.5001446,146.5457 0.31249169,146.5534 0.46869949,146.5611 0.3751598,146.5688 0.093799114,146.5765 0.40590516,146.5842 1.1249386,146.5918 0.71903378,146.5995 0.37504429,146.6072 0.49987629,146.6149 0.78122401,146.6226 0.53142846,146.6303 0.18752205,146.6380 0.31247282,146.6457 0.18758659,146.6534 3.1389354e-005,146.6611 -1.7242642e-006,146.6687 -2.4495956e-005,146.6764 0.18743515,146.6841 0.28128284,146.6918 0.062516659,146.6995 0.21853489,146.7072 0.68725538,146.7149 1.1560965,146.7226 1.2502443,146.7303 0.31287995,146.7380 0.0312186,146.7457 0.1874516,146.7534 0.093869545,146.7610 -0.00012573149,146.7687 0.50000048,146.7764 0.00012331099,146.7841 0.49950692,146.7918 1.6560282,146.7995 1.3128949,146.8072 0.40650716,146.8149 0.43703038,146.8226 2.4053254,146.8303 3.562695,146.8380 1.7197219,146.8457 0.18779831,146.8534 1.1802917e-005,146.8611 0.09340468,146.8688 0.96843153,146.8765 0.90643805,146.8842 0.78132582,146.8919 0.7501229,146.8996 0.46882701,146.9073 0.49987742,146.9150 0.84365743,146.9227 1.0313444,146.9304 0.56269568,146.9381 0.093790412,146.9457 0.18744849,146.9534 0.18756521,146.9611 4.4502805e-005,146.9688 0.37454703,146.9765 1.8743912,146.9842 2.5001235,146.9919 1.7192246,146.9996 0.84400135,147.0073 0.34391013,147.0150 6.3519321e-005,147.0227 -3.7839e-005,147.0304 0.093663089,147.0381 0.68670309,147.0458 4.622108,147.0535 11.77852,147.0612 13.969458,147.0689 9.6589813,147.0767 7.4347219,147.0844 27.545734,147.0921 68.733643,147.0998 81.818092,147.1075 51.080158,147.1152 19.011518,147.1229 4.4097829,147.1306 1.4689486,147.1383 1.9055796,147.1460 3.87432,147.1537 4.1879587,147.1614 2.2821572,147.1691 0.65672493,147.1768 0.031246003,147.1845 0.28114134,147.1922 0.34368134,147.1999 0.56251872,147.2076 0.53123939,147.2153 0.84362698,147.2230 1.1560011,147.2307 1.8435345,147.2384 1.6566005,147.2461 0.7188707,147.2538 0.96838427,147.2615 1.3437697,147.2693 0.87540376,147.2770 0.31257963,147.2847 0.56244683,147.2924 0.37509492,147.3001 0.40620282,147.3078 0.4687812,147.3155 0.18765986,147.3232 0.031114634,147.3309 0.74976128,147.3386 1.0935256,147.3463 1.3750458,147.3540 0.62540972,147.3618 0.09389957,147.3695 -1.9428753e-005,147.3772 0.031257655,147.3849 -1.1234567e-005,147.3926 0.12491079,147.4003 0.2812092,147.4080 0.34359631,147.4157 0.5625934,147.4234 0.093961239,147.4311 0.09361846,147.4389 0.3124266,147.4466 0.40624088,147.4543 0.40635967,147.4620 0.093862712,147.4697 -1.7712933e-005,147.4774 0.093708202,147.4851 0.28110567,147.4928 0.49990743,147.5006 0.40642959,147.5083 0.00014273571,147.5160 0.18721072,147.5237 0.93707299,147.5314 1.2502249,147.5391 0.3753514,147.5468 0.49980325,147.5545 1.1559324,147.5623 1.4063624,147.5700 0.56277621,147.5777 0.31264493,147.5854 0.0001045948,147.5931 -2.8545848e-005,147.6008 9.5824325e-006,147.6086 0.093683317,147.6163 0.31243247,147.6240 0.34381875,147.6317 0.093810327,147.6394 1.4938645e-005,147.6471 -6.3102038e-005,147.6548 0.49969491,147.6626 1.156163,147.6703 0.78156942,147.6780 0.093776532,147.6857 0.31241697,147.6934 0.18764411,147.7012 4.1234471e-005,147.7089 6.2800541e-006,147.7166 -6.6361688e-005,147.7243 0.18744126,147.7320 0.12509125,147.7397 1.1749964e-005,147.7475 0.093667686,147.7552 0.18750235,147.7629 0.0938228,147.7706 2.1672773e-005,147.7783 -5.3412059e-006,147.7861 -3.0937107e-007,147.7938 0.093591377,147.8015 0.5310303,147.8092 0.68757117,147.8169 0.40636626,147.8247 0.43735376,147.8324 0.59387344,147.8401 0.093978122,147.8478 -1.709951e-005,147.8556 5.6851131e-006,147.8633 0.093591526,147.8710 0.49984828,147.8787 0.59383804,147.8864 0.50014305,147.8942 0.40613678,147.9019 0.71855581,147.9096 0.68766177,147.9173 0.18767604,147.9251 0.12498653,147.9328 0.1874999,147.9405 0.12503989,147.9482 2.9880315e-005,147.9560 -2.6945892e-005,147.9637 0.18741256,147.9714 0.31255141,147.9791 0.031297095,147.9869 0.37454069,147.9946 1.7495997,148.0023 2.0001175,148.0100 1.6564161,148.0178 1.281412,148.0255 0.87515199,148.0332 0.74994922,148.0409 1.1560613,148.0487 1.9682792,148.0564 3.187041,148.0641 3.9371622,148.0719 4.5623217,148.0796 6.310369,148.0873 13.559356,148.0950 16.813051,148.1028 12.345741,148.1105 9.625123,148.1182 13.465107,148.1260 24.215845,148.1337 24.002634,148.1414 14.629431,148.1491 5.6276155,148.1569 2.4694371,148.1646 1.3130651,148.1723 0.00022230022,148.1801 0.21850342,148.1878 0.71863914,148.1955 0.65640652,148.2033 0.18764642,148.2110 1.5716214e-005,148.2187 4.592378e-006,148.2264 -3.4088956e-005,148.2342 0.18729773,148.2419 0.49997997,148.2496 0.34376174,148.2574 0.56241244,148.2651 0.59385133,148.2728 0.50015056,148.2806 0.18757498,148.2883 5.7129905e-006,148.2960 -3.4822413e-005,148.3038 0.15617433,148.3115 0.2500214,148.3192 0.093844436,148.3270 -8.3073552e-005,148.3347 0.31237912,148.3424 0.34380516,148.3502 0.18758549,148.3579 0.0001140351,148.3657 -0.00026306711,148.3734 1.0622063,148.3811 1.1251668,148.3889 0.59395611,148.3966 0.093859829,148.4043 0.031199064,148.4121 0.18741852,148.4198 0.1875896,148.4275 6.8676381e-005,148.4353 0.093577318,148.4430 0.40627912,148.4508 0.093805738,148.4585 0.31235126,148.4662 0.53107041,148.4740 0.9373408,148.4817 1.1873058,148.4894 1.4689418,148.4972 0.65657496,148.5049 0.53121763,148.5127 0.46873823,148.5204 0.50000393,148.5281 0.34394422,148.5359 0.031295322,148.5436 0.3124024,148.5514 0.31257036,148.5591 0.09383475,148.5668 0.093609504,148.5746 0.49982253,148.5823 0.53138655,148.5901 0.12517321,148.5978 -5.8225141e-005,148.6055 0.59330302,148.6133 1.8432969,148.6210 2.1877019,148.6288 1.1568196,148.6365 0.093946777,148.6443 0.093712233,148.6520 1.1359964e-005,148.6597 0.093662985,148.6675 0.21876042,148.6752 0.12497551,148.6830 0.43742928,148.6907 0.37513447,148.6985 1.757475e-005,148.7062 0.34362161,148.7140 0.56251138,148.7217 0.34383264,148.7294 0.093805484,148.7372 0.062388264,148.7449 0.31244209,148.7527 0.18763678,148.7604 4.7333615e-005,148.7682 -9.6552094e-006,148.7759 -8.7164035e-006,148.7837 0.093618728,148.7914 0.31246451,148.7992 0.18760256,148.8069 0.12503281,148.8146 0.18744378,148.8224 0.49992737,148.8301 0.56253088,148.8379 0.31260192,148.8456 4.6150883e-005,148.8534 -1.2419792e-005,148.8611 3.5255189e-006,148.8689 -1.6815842e-006,148.8766 3.2007981e-006,148.8844 -1.1122216e-005,148.8921 0.093636721,148.8999 0.40609503,148.9076 0.59373182,148.9154 0.40647316,148.9231 0.093673028,148.9309 1.1868658,148.9386 2.4060245,148.9464 2.0005059,148.9541 0.71916574,148.9619 0.21876691,148.9696 0.28109789,148.9774 0.59350342,148.9851 0.87502086,148.9929 0.56270057,149.0006 0.31264523,149.0084 0.093848921,149.0161 0.74928153,149.0239 6.8377748,149.0316 26.67775,149.0394 42.091576,149.0472 35.412613,149.0549 20.317974,149.0627 13.62465,149.0704 17.685905,149.0782 16.627609,149.0859 8.5662231,149.0937 3.8129058,149.1014 6.5295076,149.1092 9.0626297,149.1169 6.7197709,149.1247 6.0312963,149.1324 5.9997859,149.1402 5.4699821,149.1480 1.2514683,149.1557 0.093774714,149.1635 5.5459404e-005,149.1712 -0.00011579346,149.1790 0.59345013,149.1867 1.2497115,149.1945 1.4064218,149.2023 0.43793181,149.2100 0.031293403,149.2178 0.18738833,149.2255 0.34368798,149.2333 0.49990278,149.2410 0.74988091,149.2488 0.87512833,149.2566 0.40644091,149.2643 0.18756689,149.2721 3.8913531e-005,149.2798 5.5565386e-007,149.2876 -4.1141346e-005,149.2954 0.18738481,149.3031 0.31253639,149.3109 0.093856148,149.3186 4.495274e-006,149.3264 0.031215994,149.3342 0.093724266,149.3419 0.12498041,149.3497 0.12505403,149.3574 1.2277307e-005,149.3652 0.18739212,149.3730 0.43737364,149.3807 0.50009924,149.3885 0.09386535,149.3962 0.18738663,149.4040 0.37485817,149.4118 0.5313108,149.4195 0.18770197,149.4273 3.0794941e-005,149.4351 1.0626026e-005,149.4428 -7.3305768e-005,149.4506 0.49973673,149.4584 1.1559974,149.4661 1.4063725,149.4739 0.68777835,149.4816 0.21884592,149.4894 0.093791723,149.4972 0.093697824,149.5049 0.34348699,149.5127 0.90593708,149.5205 1.3124655,149.5282 1.0316764,149.5360 0.094054699,149.5438 -4.8126112e-005,149.5515 4.9996164e-005,149.5593 -0.00015186524,149.5671 0.43730164,149.5748 0.62509906,149.5826 0.3751449,149.5904 0.12506467,149.5981 9.6792683e-006,149.6059 -9.2079574e-007,149.6137 -5.997098e-006,149.6214 0.09364181,149.6292 0.31248125,149.6370 0.18754233,149.6447 0.21875955,149.6525 0.093805209,149.6603 0.093711749,149.6681 0.18752301,149.6758 5.1368079e-005,149.6836 -1.5913363e-005,149.6914 1.2282846e-005,149.6991 -3.3219127e-005,149.7069 0.28098199,149.7147 0.74994755,149.7224 0.43770352,149.7302 0.40628442,149.7380 0.50001657,149.7458 0.31256157,149.7535 4.271197e-005,149.7613 -3.2204367e-005,149.7691 0.12485661,149.7768 0.37493959,149.7846 0.25016072,149.7924 8.3747072e-005,149.8002 -4.178235e-005,149.8079 0.093667045,149.8157 0.3435196,149.8235 0.71872514,149.8313 0.50022686,149.8390 0.28134689,149.8468 0.18750265,149.8546 0.18751957,149.8623 8.6730179e-006,149.8701 0.031237774,149.8779 0.093653098,149.8857 0.37489453,149.8934 0.46871009,149.9012 0.68749142,149.9090 0.78113723,149.9168 0.93746299,149.9245 0.62504756,149.9323 0.68746513,149.9401 0.53151041,149.9479 0.093772084,149.9557 0.49976656,149.9634 0.68749726,149.9712 0.68759024,149.9790 0.59386635,149.9868 0.34381914,149.9945 0.18753192,150.0023 0.18755293,150.0101 0.37462708,150.0179 2.0923059,150.0257 5.6232543,150.0334 7.9997058,150.0412 6.657692,150.0490 3.4075782,150.0568 2.3440053,150.0645 2.5930424,150.0723 6.0598865,150.0801 12.715837,150.0879 35.225765,150.0957 126.41792,150.1035 222.53911,150.1112 207.22179,150.1190 104.76123,150.1268 51.846676,150.1346 79.602669,150.1424 120.99146,150.1501 105.95737,150.1579 51.961178,150.1657 17.007998,150.1735 10.657509,150.1813 5.8774486,150.1890 1.4074848,150.1968 0.56206858,150.2046 1.9995512,150.2124 1.812927,150.2202 0.90650421,150.2280 0.9060663,150.2357 1.2188379,150.2435 0.71898729,150.2513 0.90598541,150.2591 1.8432586,150.2669 2.5313311,150.2747 1.5943658,150.2825 0.43777329,150.2902 0.18753657,150.2980 8.8879111e-005,150.3058 0.031103838,150.3136 0.49994835,150.3214 0.40616903,150.3292 0.84373832,150.3370 0.34392267,150.3447 0.21870705,150.3525 0.18758911,150.3603 -1.3941974e-005,150.3681 0.28101152,150.3759 0.62497532,150.3837 0.53128153,150.3915 0.68738949,150.3993 0.81257868,150.4070 0.40647495,150.4148 0.062557563,150.4226 0.12490804,150.4304 0.28128996,150.4382 0.093810223,150.4460 0.093689464,150.4538 0.18744598,150.4616 0.2813063,150.4694 0.093838893,150.4772 0.12479709,150.4849 0.71862739,150.4927 0.78130287,150.5005 0.81250787,150.5083 0.59365845,150.5161 0.99985027,150.5239 1.2813008,150.5317 0.93763345,150.5395 0.56260842,150.5473 0.28143436,150.5551 -8.5566608e-005,150.5629 0.49998596,150.5707 0.00014121862,150.5784 0.031209523,150.5862 2.0652409e-005,150.5940 -3.8680382e-006,150.6018 -5.1819266e-006,150.6096 0.031222777,150.6174 0.218538,150.6252 0.65615708,150.6330 0.43776792,150.6408 4.1509513e-005,150.6486 0.18735987,150.6564 0.34363705,150.6642 0.59370774,150.6720 0.40647003,150.6798 0.031341054,150.6876 0.093696758,150.6954 0.093762375,150.7032 0.1250089,150.7110 0.18742692,150.7187 0.68723381,150.7265 1.1561912,150.7343 0.78157359,150.7421 0.00014961067,150.7499 -3.6062189e-005,150.7577 0.093567677,150.7655 0.71847397,150.7733 1.3436085,150.7811 1.6250134,150.7889 1.5315483,150.7967 0.59400779,150.8045 0.2185785,150.8123 0.99971867,150.8201 1.1563647,150.8279 0.53150803,150.8357 0.28117126,150.8435 0.84347034,150.8513 1.7183374,150.8591 2.6556544,150.8669 3.437659,150.8747 2.2197285,150.8825 0.40653777,150.8903 0.40608191,150.8981 0.34380284,150.9059 0.62461442,150.9137 1.9368039,150.9215 3.1871002,150.9293 3.4691975,150.9371 1.7509844,150.9449 0.00021854616,150.9527 0.18741056,150.9605 0.18739557,150.9683 0.87481767,150.9761 0.87487519,150.9839 1.1559455,150.9918 1.4687338,150.9996 1.2191036,151.0074 0.50036138,151.0152 0.093833759,151.0230 0.093749121,151.0308 0.18734963,151.0386 1.3741823,151.0464 3.4683571,151.0542 3.2816713,151.0620 1.8134193,151.0698 0.90434271,151.0776 12.085437,151.0854 33.645741,151.0932 52.837223,151.1010 60.312496,151.1088 53.288063,151.1166 36.817928,151.1244 30.28355,151.1322 24.844593,151.1401 25.688244,151.1479 20.378124,151.1557 14.221825,151.1635 7.4716325,151.1713 3.0325568,151.1791 1.2505374,151.1869 0.28148705,151.1947 0.12500352,151.2025 0.093765035,151.2103 0.031256206,151.2181 0.2811043,151.2260 0.59364289,151.2338 0.40641999,151.2416 0.06256941,151.2494 0.31240851,151.2572 0.37505722,151.2650 0.031313594,151.2728 -1.2237836e-005,151.2806 0.031235354,151.2884 0.093752101,151.2962 0.093695432,151.3041 0.18747444,151.3119 0.093831971,151.3197 8.3388913e-006,151.3275 0.03122052,151.3353 0.18743944,151.3431 0.59353405,151.3509 1.1248516,151.3587 1.0002133,151.3666 0.3438845,151.3744 0.31239566,151.3822 0.53103936,151.3900 0.84373617,151.3978 0.50026947,151.4056 0.18755864,151.4134 0.31231555,151.4213 0.65613198,151.4291 0.59396762,151.4369 0.093950331,151.4447 -6.0390839e-006,151.4525 1.3877715e-006,151.4603 4.8844379e-007,151.4681 -3.3418517e-006,151.4760 1.287976e-005,151.4838 -4.8180089e-005,151.4916 0.31220183,151.4994 0.87480795,151.5072 0.8438592,151.5150 0.56270576,151.5229 0.18766864,151.5307 0.093708567,151.5385 0.31236202,151.5463 0.50002116,151.5541 0.3126215,151.5620 0.18747632,151.5698 0.31251732,151.5776 0.093830533,151.5854 1.7067066e-005,151.5932 0.18728994,151.6010 0.87482601,151.6089 0.75018477,151.6167 0.46868959,151.6245 1.1246136,151.6323 1.5313056,151.6401 0.81285655,151.6480 0.25016633,151.6558 0.031307127,151.6636 -4.9769915e-007,151.6714 0.18741129,151.6792 0.49990436,151.6871 0.49998823,151.6949 0.40632227,151.7027 0.093885034,151.7105 0.093496032,151.7184 1.3431438,151.7262 2.6559277,151.7340 2.5002859,151.7418 1.2814924,151.7497 1.125224,151.7575 0.46909797,151.7653 0.18745123,151.7731 0.59348887,151.7809 1.0312798,151.7888 0.50031251,151.7966 0.093641609,151.8044 0.84342778,151.8122 1.156363,151.8201 0.53155065,151.8279 7.479229e-005,151.8357 -3.5702811e-005,151.8435 0.093646131,151.8514 0.31239885,151.8592 0.40627351,151.8670 0.40630609,151.8748 0.34379289,151.8827 0.18757245,151.8905 3.3293509e-005,151.8983 0.03119803,151.9062 0.21857516,151.9140 0.49995869,151.9218 0.31263876,151.9296 0.12510207,151.9375 3.6905151e-006,151.9453 0.093754083,151.9531 0.093623824,151.9609 0.78092438,151.9688 1.3124821,151.9766 0.90654749,151.9844 0.18771696,151.9923 0.21829768,152.0001 1.5932571,152.0079 1.6879287,152.0158 0.50047672,152.0236 -2.1527439e-005,152.0314 0.18742533,152.0392 0.43740976,152.0471 1.0621243,152.0549 2.1244864,152.0627 3.4052792,152.0706 6.2168107,152.0784 9.7795553,152.0862 11.468235,152.0941 10.15871,152.1019 6.4053535,152.1097 23.235468,152.1176 60.235641,152.1254 71.255173,152.1332 45.076267,152.1411 22.16292,152.1489 14.938696,152.1567 13.6574,152.1646 9.7204599,152.1724 6.5016828,152.1802 2.9697511,152.1881 2.5313957,152.1959 1.5005429,152.2037 0.71886313,152.2116 0.87484771,152.2194 1.0000051,152.2272 0.78145683,152.2351 0.56255525,152.2429 0.71862817,152.2507 0.81242722,152.2586 1.0936071,152.2664 1.4062272,152.2743 1.3126516,152.2821 0.96898305,152.2899 0.49995148,152.2978 0.93734962,152.3056 0.81271833,152.3134 0.28139472,152.3213 0.18754132,152.3291 0.24986199,152.3370 1.0309758,152.3448 1.7497315,152.3526 2.2188637,152.3605 1.031674,152.3683 0.31264552,152.3762 0.18743771,152.3840 0.49991667,152.3918 0.74972761,152.3997 1.2499595,152.4075 0.68784374,152.4153 0.21884395,152.4232 0.12503147,152.4310 0.093657494,152.4389 0.34369144,152.4467 0.18765412,152.4546 5.1380473e-005,152.4624 -9.028462e-006,152.4702 -1.527086e-005,152.4781 0.093715668,152.4859 0.1874491,152.4938 0.28120959,152.5016 0.28135958,152.5094 0.31215471,152.5173 1.8742778,152.5251 3.0932009,152.5330 3.7811825,152.5408 3.1880174,152.5487 1.9381794,152.5565 0.6251353,152.5644 0.90611839,152.5722 0.65656966,152.5800 0.093948275,152.5879 3.3790404e-006,152.5957 0.18717048,152.6036 1.5930725,152.6114 2.7810943,152.6193 2.0632756,152.6271 0.094113991,152.6350 0.28108811,152.6428 0.37490088,152.6506 0.78125674,152.6585 0.37524793,152.6663 0.031216063,152.6742 0.3124088,152.6820 0.31257385,152.6899 0.093796916,152.6977 0.09369722,152.7056 0.18747801,152.7134 0.28107032,152.7213 0.71852934,152.7291 0.71902716,152.7370 0.093959272,152.7448 0.31208882,152.7527 1.0934031,152.7605 1.187747,152.7684 0.56286269,152.7762 0.31254762,152.7841 0.31252348,152.7919 0.28119361,152.7998 0.49989933,152.8076 0.62495691,152.8155 1.0309191,152.8233 1.968294,152.8312 2.1567655,152.8390 0.2193706,152.8469 -9.2367736e-005,152.8547 0.18737015,152.8626 0.53123808,152.8704 0.37511149,152.8783 0.28125834,152.8861 0.31227198,152.8940 0.81222326,152.9018 1.0000738,152.9097 0.81246245,152.9175 1.3435837,152.9254 1.2190922,152.9333 0.31271443,152.9411 0.46867871,152.9490 0.40636408,152.9568 0.28113207,152.9647 0.59348041,152.9725 1.0309621,152.9804 1.4063067,152.9882 0.93778867,152.9961 0.75016034,153.0039 0.46889871,153.0118 0.34367666,153.0197 0.81215328,153.0275 1.8116673,153.0354 3.8738785,153.0432 6.4989591,153.0511 14.772709,153.0589 47.386246,153.0668 86.302307,153.0746 82.449509,153.0825 46.798489,153.0904 20.099205,153.0982 20.184948,153.1061 24.030182,153.1139 23.907206,153.1218 20.064541,153.1297 15.221038,153.1375 11.749618,153.1454 15.342486,153.1532 14.564425,153.1611 8.5659676,153.1690 1.8144723,153.1768 0.37504685,153.1847 0.28126472,153.1925 0.37499613,153.2004 0.53108096,153.2083 1.0935721,153.2161 1.0314833,153.2240 0.37519574,153.2318 0.31238046,153.2397 0.78107262,153.2476 1.0937296,153.2554 0.87519205,153.2633 0.46871451,153.2711 0.78117484,153.2790 0.81230682,153.2869 1.4061266,153.2947 1.187548,153.3026 1.2189482,153.3105 0.37533176,153.3183 0.093752362,153.3262 0.34361741,153.3340 0.65612143,153.3419 0.6251514,153.3498 0.093905754,153.3576 3.0913361e-006,153.3655 3.7249785e-007,153.3734 -4.5817969e-006,153.3812 1.7955825e-005,153.3891 -6.7245513e-005,153.3970 0.3124201,153.4048 0.59346759,153.4127 1.2495983,153.4206 1.5936537,153.4284 1.469131,153.4363 0.46924859,153.4442 0.093597151,153.4520 0.62473345,153.4599 0.68761975,153.4678 0.56250268,153.4756 0.84378582,153.4835 0.53143018,153.4914 0.18758714,153.4992 3.8731923e-005,153.5071 0.09365575,153.5150 0.4997592,153.5228 1.0936227,153.5307 1.0938251,153.5386 0.78142685,153.5464 0.31261167,153.5543 0.31242278,153.5622 0.49999291,153.5701 0.31260553,153.5779 0.093793221,153.5858 0.093723774,153.5937 0.21867913,153.6015 0.49999851,153.6094 0.34383938,153.6173 0.18743406,153.6252 0.31234023,153.6330 0.71841115,153.6409 1.4372965,153.6488 1.4063822,153.6566 1.1565051,153.6645 0.81256741,153.6724 1.1560267,153.6803 1.2502416,153.6881 0.31282356,153.6960 0.093710907,153.7039 0.18744904,153.7117 0.34364402,153.7196 0.50000274,153.7275 0.31252959,153.7354 0.40619013,153.7432 0.37513211,153.7511 0.093797319,153.7590 0.40585965,153.7669 1.2185067,153.7747 1.0627625,153.7826 0.43782094,153.7905 0.093761966,153.7984 0.62442076,153.8062 1.9057249,153.8141 2.1252491,153.8220 1.1880262,153.8299 0.40655077,153.8378 0.093841508,153.8456 5.9599501e-005,153.8535 -0.00015669029,153.8614 0.78092319,153.8693 1.1563143,153.8771 0.56285095,153.8850 -6.8435438e-005,153.8929 0.49965647,153.9008 0.90611327,153.9087 0.84406245,153.9165 0.094042033,153.9244 -2.30842e-005,153.9323 -2.6436837e-005,153.9402 0.28101113,153.9480 0.87483132,153.9559 0.81277978,153.9638 0.18756035,153.9717 0.59357166,153.9796 0.59389949,153.9874 0.18756792,153.9953 0.18747398,154.0032 0.093798012,154.0111 0.031279761,154.0190 -7.303951e-006,154.0269 0.093644701,154.0347 0.31238267,154.0426 0.59343112,154.0505 1.6242728,154.0584 4.8410444,154.0663 12.060605,154.0741 12.313411,154.0820 10.032567,154.0899 8.3427181,154.0978 12.686115,154.1057 11.439434,154.1136 6.6270208,154.1214 5.1872334,154.1293 8.059947,154.1372 12.905459,154.1451 9.7839251,154.1530 3.5337827,154.1609 0.031910706,154.1688 -0.00024354804,154.1766 0.34358683,154.1845 0.74975622,154.1924 1.1561298,154.2003 1.0315332,154.2082 0.34401348,154.2161 0.18752916,154.2240 0.093767032,154.2318 0.12490623,154.2397 0.34362662,154.2476 0.53111666,154.2555 0.84361917,154.2634 0.93761235,154.2713 0.50029689,154.2792 0.093782373,154.2871 0.34351417,154.2949 0.56263673,154.3028 0.031455923,154.3107 -4.1112697e-005,154.3186 1.1016995e-005,154.3265 -2.9528371e-006,154.3344 7.9369727e-007,154.3423 -2.2177775e-007,154.3502 9.3369017e-008,154.3581 -1.516939e-007,154.3660 5.1343272e-007,154.3738 -1.9021513e-006,154.3817 0.031203149,154.3896 0.18749371,154.3975 0.18753493,154.4054 0.093761466,154.4133 1.0079441e-005,154.4212 -1.0151261e-006,154.4291 -6.019965e-006,154.4370 2.509665e-005,154.4449 -9.4372292e-005,154.4528 0.49979758,154.4607 0.78125811,154.4685 0.50016981,154.4764 0.093779273,154.4843 0.18741585,154.4922 0.46849719,154.5001 1.4060107,154.5080 1.7499774,154.5159 1.3752064,154.5238 0.59395796,154.5317 0.50004184,154.5396 0.59356153,154.5475 0.99990171,154.5554 0.65644759,154.5633 0.43757114,154.5712 0.43756229,154.5791 0.31262732,154.5870 0.093733847,154.5949 0.31220716,154.6028 0.81232303,154.6107 0.84398055,154.6185 0.28150049,154.6264 0.093705282,154.6343 0.28116342,154.6422 0.28131849,154.6501 0.093846686,154.6580 1.2185408e-005,154.6659 1.2254305e-005,154.6738 -6.1207298e-005,154.6817 0.34338006,154.6896 1.031045,154.6975 1.1249461,154.7054 2.0622187,154.7133 2.9372284,154.7212 2.7192249,154.7291 0.75073624,154.7370 0.06234936,154.7449 0.90579832,154.7528 1.3125559,154.7607 0.75025636,154.7686 0.43763328,154.7765 0.18760245,154.7844 0.093799047,154.7923 3.2647553e-005,154.8002 -1.0364945e-005,154.8081 8.8107354e-006,154.8160 -2.487892e-005,154.8239 0.18745138,154.8318 0.31249431,154.8397 0.18757144,154.8476 0.18727599,154.8555 1.1558112,154.8634 1.9060178,154.8713 2.3746319,154.8793 2.9689672,154.8872 1.3758487,154.8951 0.00025780464,154.9030 -9.0529036e-005,154.9109 0.12494463,154.9188 0.18759577,154.9267 -0.00016809884,154.9346 0.93706453,154.9425 1.2814338,154.9504 0.50037205,154.9583 5.3533993e-005,154.9662 -2.9845478e-005,154.9741 0.1874004,154.9820 0.56231397,154.9899 0.87500072,154.9978 0.56268281,155.0057 0.18760748,155.0136 1.9259635e-006,155.0215 5.4195774e-005,155.0295 0.31173387,155.0374 2.99841,155.0453 6.5918546,155.0532 9.8120499,155.0611 9.5615578,155.0690 16.900673,155.0769 29.995588,155.0848 33.126171,155.0927 26.161297,155.1006 14.722189,155.1085 12.749366,155.1164 16.746616,155.1244 27.431717,155.1323 35.843807,155.1402 26.474962,155.1481 13.880066,155.1560 5.9713974,155.1639 2.9381938,155.1718 1.9379876,155.1797 1.2501215,155.1876 1.6873287,155.1956 1.1252778,155.2035 0.46894124,155.2114 0.28130758,155.2193 0.43732902,155.2272 1.2182345,155.2351 2.249716,155.2430 2.2501316,155.2509 1.5941634,155.2589 0.56272143,155.2668 0.53137761,155.2747 0.28111082,155.2826 1.0936812,155.2905 0.43782222,155.2984 0.18753766,155.3063 3.4316912e-005,155.3142 -5.3590816e-006,155.3222 -1.2883577e-005,155.3301 0.18738753,155.3380 0.49990612,155.3459 0.59366947,155.3538 0.81246996,155.3617 0.62523329,155.3697 0.031326044,155.3776 0.093753129,155.3855 0.12476975,155.3934 0.84336555,155.4013 1.1249946,155.4092 1.0627122,155.4172 0.53154629,155.4251 0.093879223,155.4330 0.031201521,155.4409 0.31236547,155.4488 0.53128505,155.4567 0.21882087,155.4647 0.18748336,155.4726 0.18746869,155.4805 0.40607071,155.4884 0.93741846,155.4963 0.90644139,155.5043 0.28144002,155.5122 -3.1199408e-005,155.5201 0.24973573,155.5280 0.71855998,155.5359 0.65654075,155.5439 0.12510194,155.5518 0.37492073,155.5597 0.49971887,155.5676 1.655821,155.5755 1.8127764,155.5835 0.87550026,155.5914 0.00014225653,155.5993 -5.8058242e-005,155.6072 0.18735179,155.6151 0.5312137,155.6231 0.31269819,155.6310 -6.881958e-005,155.6389 0.31236231,155.6468 0.34376788,155.6548 0.37500766,155.6627 0.31259093,155.6706 0.093841285,155.6785 6.1673918e-006,155.6865 0.093616463,155.6944 0.4997865,155.7023 0.84375226,155.7102 0.59396434,155.7182 0.21877107,155.7261 0.28117833,155.7340 0.56199336,155.7419 1.8123116,155.7499 1.1256827,155.7578 0.00025001736,155.7657 -6.5656779e-005,155.7736 1.2594832e-005,155.7816 1.52826e-005,155.7895 -7.3730727e-005,155.7974 0.31225485,155.8053 0.99953014,155.8133 1.7811233,155.8212 1.3753451,155.8291 0.75027257,155.8370 0.40636051,155.8450 0.43747318,155.8529 0.46876699,155.8608 0.40627486,155.8688 0.34382105,155.8767 0.093826503,155.8846 2.5100901e-005,155.8925 0.093625829,155.9005 0.74957162,155.9084 1.3749248,155.9163 0.81294817,155.9243 0.12503055,155.9322 0.4997108,155.9401 0.78118557,155.9481 0.78135413,155.9560 0.68746966,155.9639 0.81254029,155.9719 0.43768123,155.9798 0.25009337,155.9877 0.093814455,155.9956 0.06250342,156.0036 0.093681969,156.0115 0.37493578,156.0194 0.49997243,156.0274 0.56229824,156.0353 1.4677804,156.0432 3.7805879,156.0512 3.3759053,156.0591 1.6875112,156.0670 3.1242638,156.0750 4.7798891,156.0829 9.6535282,156.0908 14.748534,156.0988 14.938856,156.1067 10.688952,156.1146 9.6245174,156.1226 11.217928,156.1305 13.437037,156.1385 15.248877,156.1464 18.030354,156.1543 18.156328,156.1623 16.440012,156.1702 10.563358,156.1781 15.870529,156.1861 25.18457,156.1940 25.628174,156.2019 14.442904,156.2099 4.9396305,156.2178 2.8753891,156.2258 2.031553,156.2337 1.6877471,156.2416 1.0001067,156.2496 1.2812185,156.2575 1.0939173,156.2654 0.78144097,156.2734 0.28142136,156.2813 0.093747914,156.2893 0.093786851,156.2972 3.4878896e-005,156.3051 4.0420418e-006,156.3131 -5.1052481e-005,156.3210 0.21859126,156.3290 0.68723148,156.3369 1.125083,156.3448 0.43781346,156.3528 0.093811207,156.3607 1.909926e-005,156.3687 -2.6223895e-005,156.3766 0.062496379,156.3846 0.031282492,156.3925 0.12478935,156.4004 0.8430624,156.4084 2.4055581,156.4163 3.0939088,156.4243 2.0009665,156.4322 0.3440769,156.4401 0.68733627,156.4481 0.50022006,156.4560 9.261012e-005,156.4640 -3.1403873e-005,156.4719 0.18719876,156.4799 0.96832418,156.4878 1.8119823,156.4958 2.8750956,156.5037 1.7819957,156.5116 0.56276107,156.5196 0.31254679,156.5275 0.21865588,156.5355 0.56229866,156.5434 0.75003272,156.5514 0.84359431,156.5593 1.2187526,156.5673 0.90646827,156.5752 0.99994075,156.5832 0.81273079,156.5911 0.1250366,156.5991 0.49981114,156.6070 0.50013644,156.6149 0.53123683,156.6229 0.96865994,156.6308 0.84385878,156.6388 0.40628922,156.6467 0.34369922,156.6547 0.34383976,156.6626 8.7350782e-005,156.6706 -5.2402407e-005,156.6785 0.093713708,156.6865 0.187373,156.6944 0.46861479,156.7024 0.50008923,156.7103 0.31255716,156.7183 0.40610382,156.7262 0.78101009,156.7342 1.0313365,156.7421 0.65652859,156.7501 0.43760657,156.7580 0.21872382,156.7660 0.81209528,156.7739 1.9684718,156.7819 1.9689003,156.7898 1.219191,156.7978 0.00029774877,156.8058 -0.00021056784,156.8137 0.49980071,156.8217 1.061983,156.8296 2.6557288,156.8376 3.156316,156.8455 2.4381461,156.8535 0.6880064,156.8614 0.31241322,156.8694 0.31268474,156.8773 -9.2835449e-005,156.8853 0.71821702,156.8932 1.4060156,156.9012 1.3129566,156.9092 0.2192197,156.9171 0.12492388,156.9251 0.37469277,156.9330 1.6553721,156.9410 3.65574,156.9489 3.8126175,156.9569 3.4065819,156.9648 2.1880522,156.9728 1.125213,156.9808 1.0311728,156.9887 1.1563129,156.9967 1.0312845,157.0046 1.9372187,157.0126 2.4995129,157.0205 3.0937469,157.0285 2.3754592,157.0365 3.1550381,157.0444 10.025374,157.0524 25.086744,157.0603 37.243973,157.0683 48.12236,157.0763 89.410187,157.0842 442.7551,157.0922 1307.6448,157.1001 1781.0021,157.1081 1317.0702,157.1161 552.47638,157.1240 176.64243,157.1320 107.91769,157.1399 74.547127,157.1479 49.633636,157.1559 35.12994,157.1638 22.069805,157.1718 6.5985899,157.1797 3.2181232,157.1877 4.4679646,157.1957 4.7504969,157.2036 2.8763278,157.2116 0.75049317,157.2196 0.87482208,157.2275 1.1248751,157.2355 1.5308698,157.2434 2.1249912,157.2514 1.4067332,157.2594 0.53159744,157.2673 0.093707636,157.2753 0.53100991,157.2833 0.90608901,157.2912 1.4995654,157.2992 2.0316379,157.3072 0.56264454,157.3151 1.4997352,157.3231 1.0316683,157.3311 0.40635654,157.3390 0.34364355,157.3470 0.74973828,157.3550 1.0000131,157.3629 0.81246996,157.3709 1.2496957,157.3789 1.5938128,157.3868 1.125497,157.3948 0.4687748,157.4028 0.65625924,157.4107 0.18771833,157.4187 0.68673968,157.4267 2.6245265,157.4346 2.0944405,157.4426 0.53176367,157.4506 0.12500612,157.4585 0.21861465,157.4665 0.40626544,157.4745 0.31250748,157.4824 0.84322137,157.4904 2.2179987,157.4984 3.3435242,157.5064 3.0630715,157.5143 1.4384067,157.5223 0.18734795,157.5303 1.2182969,157.5382 1.0629649,157.5462 0.28152859,157.5542 0.093910567,157.5621 -0.00050239678,157.5701 2.4363186,157.5781 4.1560545,157.5861 3.2821169,157.5940 1.0945456,157.6020 0.031362224,157.6100 0.093697391,157.6180 0.093720131,157.6259 0.3122527,157.6339 1.0621452,157.6419 1.4689413,157.6498 0.56293249,157.6578 0.093819484,157.6658 5.868028e-007,157.6738 -1.6148188e-006,157.6817 5.8728165e-006,157.6897 -2.1877728e-005,157.6977 0.18738917,157.7057 0.49984092,157.7136 0.74993396,157.7216 0.6252107,157.7296 0.093919486,157.7376 -5.1432424e-005,157.7455 0.12489817,157.7535 0.37497216,157.7615 0.43744901,157.7695 0.71864146,157.7775 1.1869889,157.7854 2.8118994,157.7934 3.0316901,157.8014 1.3445512,157.8094 0.031498056,157.8173 0.031078814,157.8253 0.4061147,157.8333 0.34385639,157.8413 0.28131986,157.8493 0.25002044,157.8572 0.12488397,157.8652 0.68724531,157.8732 0.93765944,157.8812 0.18768428,157.8892 0.18745412,157.8971 0.18754527,157.9051 0.18753445,157.9131 0.37467206,157.9211 1.4679009,157.9291 2.9060414,157.9370 2.2818017,157.9450 1.1255149,157.9530 0.28156537,157.9610 7.3972784e-005,157.9690 0.03109172,157.9769 0.53106821,157.9849 0.68750137,157.9929 0.56263477,158.0009 0.37496564,158.0089 0.74980927,158.0169 0.8438316,158.0248 0.50004321,158.0328 0.62495315,158.0408 0.84352648,158.0488 1.6871357,158.0568 2.4370306,158.0648 3.3120692,158.0727 4.5609369,158.0807 14.74049,158.0887 51.972965,158.0967 120.00139,158.1047 158.71591,158.1127 135.11526,158.1207 89.046875,158.1286 70.754639,158.1366 59.350208,158.1446 42.696461,158.1526 30.279722,158.1606 49.548805,158.1686 72.213478,158.1766 63.887375,158.1845 29.516188,158.1925 6.2877374,158.2005 0.62579131,158.2085 0.21868792,158.2165 0.37492365,158.2245 0.31265023,158.2325 0.46840042,158.2405 2.1868756,158.2485 2.7815006,158.2564 1.5003171,158.2644 1.0312426,158.2724 0.81266242,158.2804 0.68748719,158.2884 1.0935595,158.2964 1.2500107,158.3044 0.78147167,158.3124 0.43760917,158.3204 0.46858498,158.3284 0.78115547,158.3363 0.5940842,158.3443 0.06252794,158.3523 0.90559846,158.3603 1.9997551,158.3683 1.5942198,158.3763 0.81265128,158.3843 1.1561236,158.3923 1.0938599,158.4003 0.75019854,158.4083 0.25012019,158.4163 0.093807429,158.4243 -1.3440657e-005,158.4323 0.34358132,158.4402 0.53134227,158.4482 0.00013578848,158.4562 -3.9033865e-005,158.4642 2.0339781e-005,158.4722 -4.232545e-005,158.4802 0.28099927,158.4882 0.84361923,158.4962 0.75017369,158.5042 0.43757829,158.5122 0.49994645,158.5202 0.50006169,158.5282 0.28125611,158.5362 0.37493485,158.5442 0.3749336,158.5522 0.62485915,158.5602 1.0621854,158.5682 2.0933247,158.5762 2.8433676,158.5842 3.0942099,158.5922 1.5942063,158.6002 1.4375886,158.6082 0.75027817,158.6162 0.71882677,158.6242 0.37515578,158.6322 2.7211594e-005,158.6402 0.093710296,158.6482 0.18746038,158.6562 0.28112566,158.6642 0.56225419,158.6722 0.75018638,158.6802 0.094022281,158.6882 0.093618445,158.6962 0.2813001,158.7042 0.031340443,158.7122 -2.5955747e-005,158.7202 1.3369406e-005,158.7282 -2.7521974e-005,158.7362 0.18745433,158.7442 0.28120551,158.7522 0.28117159,158.7602 0.31255841,158.7682 0.093879476,158.7762 -2.1865757e-005,158.7842 0.187399,158.7922 0.34377187,158.8002 0.093873747,158.8082 0.03107826,158.8162 0.40619636,158.8242 0.34364054,158.8322 0.87486821,158.8402 0.62528878,158.8482 0.12511149,158.8562 0.12503842,158.8642 0.093610153,158.8722 0.74974167,158.8802 0.87524098,158.8882 0.00020281789,158.8962 0.12484321,158.9042 0.31237,158.9122 0.65620053,158.9202 0.84381235,158.9282 0.84367955,158.9363 0.78128964,158.9443 0.34377673,158.9523 0.62494075,158.9603 0.65615618,158.9683 1.0311623,158.9763 0.84398979,158.9843 0.31269941,158.9923 0.093770392,159.0003 0.093775064,159.0083 0.59296119,159.0163 3.0614839,159.0243 3.7816548,159.0323 2.1571999,159.0404 0.81265247,159.0484 1.4366913,159.0564 4.2475529,159.0644 11.620142,159.0724 23.212927,159.0804 37.366604,159.0884 59.738575,159.0964 76.655022,159.1044 62.355194,159.1124 38.321671,159.1205 29.250299,159.1285 32.46875,159.1365 25.287046,159.1445 10.911905,159.1525 3.5634353,159.1605 5.5610089,159.1685 7.9995713,159.1765 7.5322757,159.1845 3.9081979,159.1926 0.53204358,159.2006 0.56214082,159.2086 0.99984223,159.2166 0.90648973,159.2246 0.34406567,159.2326 0.28103447,159.2406 1.1557065,159.2487 1.7500037,159.2567 1.1878923,159.2647 0.68777752,159.2727 0.31248459,159.2807 0.68727928,159.2887 0.93761784,159.2967 0.53125119,159.3048 0.68740064,159.3128 0.90629458,159.3208 1.437518,159.3288 1.1564028,159.3368 0.46888348,159.3448 2.2295948e-005,159.3529 0.12483412,159.3609 0.40621874,159.3689 0.21886547,159.3769 0.18740478,159.3849 0.49972653,159.3929 0.90611804,159.4010 0.96867162,159.4090 1.0627038,159.4170 0.50022125,159.4250 0.53115666,159.4330 0.56246006,159.4411 0.9685992,159.4491 1.3123935,159.4571 1.1875439,159.4651 0.84403408,159.4731 0.28149366,159.4812 0.12508458,159.4892 -0.00016450095,159.4972 0.96815336,159.5052 1.7813241,159.5132 0.65678471,159.5213 0.12510432,159.5293 0.093690798,159.5373 0.28113598,159.5453 0.40625802,159.5533 0.21889174,159.5614 0.031241242,159.5694 0.18740268,159.5774 0.18761933,159.5854 -4.2484833e-005,159.5935 0.34351531,159.6015 0.5937863,159.6095 0.59371042,159.6175 0.7812494,159.6255 0.375247,159.6336 8.0474267e-005,159.6416 -2.1553386e-005,159.6496 5.7346278e-006,159.6576 -1.3838528e-006,159.6657 -1.9958897e-007,159.6737 2.1824321e-006,159.6817 -8.5306683e-006,159.6897 0.093722761,159.6978 0.09375497,159.7058 0.031277206,159.7138 -1.255881e-006,159.7218 0.093658455,159.7299 0.31250167,159.7379 0.09383478,159.7459 0.093739785,159.7540 0.2811594,159.7620 0.59361017,159.7700 0.65634137,159.7780 0.49975744,159.7861 1.6869922,159.7941 2.4996667,159.8021 3.0312359,159.8101 2.5003884,159.8182 1.5005457,159.8262 0.46882299,159.8342 1.0621862,159.8423 1.1252124,159.8503 0.40655929,159.8583 4.9384158e-005,159.8663 0.12488931,159.8744 0.56225342,159.8824 1.1248953,159.8904 0.84404856,159.8985 0.093867458,159.9065 0.3436352,159.9145 0.34383976,159.9226 0.093698569,159.9306 0.31241304,159.9386 0.31250274,159.9467 0.81199938,159.9547 2.1245854,159.9627 1.9692976,159.9708 0.53178155,159.9788 0.093668364,159.9868 0.34367257,159.9949 0.56215137,160.0029 1.3747076,160.0109 1.219071,160.0189 0.50041127,160.0270 0.00012288256,160.0350 -5.3823469e-006,160.0431 -0.00010136717,160.0511 0.31234601,160.0591 0.40625444,160.0672 0.62478113,160.0752 1.5932397,160.0832 3.1241493,160.0913 5.3736472,160.0993 9.0600004,160.1073 15.091508,160.1154 17.687653,160.1234 14.533258,160.1314 8.8142262,160.1395 6.843854,160.1475 6.9065542,160.1555 4.9394264,160.1636 1.6573107,160.1716 1.5621797,160.1797 2.0312119,160.1877 1.7192075,160.1957 0.87502819,160.2038 1.9370579,160.2118 2.06271,160.2199 1.1255425,160.2279 0.031482019,160.2359 -5.1944637e-005,160.2440 9.5695477e-006,160.2520 0.093704373,160.2600 0.1875008,160.2681 0.093792282,160.2761 0.031238683,160.2842 0.093776911,160.2922 0.062308677,160.3002 0.93713588,160.3083 1.4062489,160.3163 0.96904957,160.3244 0.37510395,160.3324 0.37503064,160.3405 0.09384457,160.3485 0.093650863,160.3565 0.34364471,160.3646 0.43759453,160.3726 0.12510356,160.3807 0.093647674,160.3887 0.31243789,160.3968 0.46849629,160.4048 1.4684368,160.4128 1.6562264,160.4209 1.3440734,160.4289 0.40660518,160.4370 0.18752925,160.4450 0.18753631,160.4531 6.1567262e-005,160.4611 -0.00011023943,160.4691 0.49978739,160.4772 0.96860468,160.4852 1.2501457,160.4933 0.59395063,160.5013 0.28128731,160.5094 0.093702525,160.5174 0.31237453,160.5255 0.40625432,160.5335 0.49974862,160.5416 1.0936121,160.5496 0.90649849,160.5577 0.6876263,160.5657 0.50011581,160.5737 0.37469795,160.5818 1.655429,160.5898 3.1558042,160.5979 3.1253824,160.6059 1.7195288,160.6140 0.56271392,160.6220 0.68740195,160.6301 0.71867537,160.6381 0.90630138,160.6462 0.50029308,160.6542 0.18752654,160.6623 0.53085077,160.6703 1.3747283,160.6784 1.3753,160.6864 0.84398484,160.6945 0.53128678,160.7025 0.28141183,160.7106 0.031251375,160.7186 0.34357873,160.7267 0.8431893,160.7347 2.1559563,160.7428 1.6568563,160.7508 0.50012451,160.7589 1.2494298,160.7669 2.5307941,160.7750 2.9065926,160.7831 1.5006012,160.7911 0.78119344,160.7992 1.0312289,160.8072 0.65658748,160.8153 0.093904562,160.8233 0.093743727,160.8314 2.996964e-005,160.8394 -4.3766972e-006,160.8475 -1.2465503e-005,160.8555 0.093674287,160.8636 0.31240287,160.8716 0.62468135,160.8797 1.3121467,160.8878 1.5937011,160.8958 1.4377792,160.9039 0.93755323,160.9119 1.1249379,160.9200 0.75040126,160.9280 0.094001785,160.9361 -4.1619023e-005,160.9441 0.093670785,160.9522 0.34347889,160.9603 0.93714553,160.9683 1.6246872,160.9764 2.1875074,160.9844 1.9998367,160.9925 2.905766,161.0005 3.6560829,161.0086 4.2808337,161.0167 6.1861176,161.0247 10.965385,161.0328 24.207367,161.0408 112.0057,161.0489 393.45151,161.0570 613.24884,161.0650 512.20074,161.0731 240.73814,161.0811 75.070793,161.0892 41.563953,161.0973 44.060169,161.1053 48.373661,161.1134 46.598106,161.1214 30.789951,161.1295 15.692797,161.1376 8.971034,161.1456 4.8138037,161.1537 3.6876488,161.1618 3.5627184,161.1698 2.6256289,161.1779 1.0630646,161.1859 0.2500968,161.1940 0.12493881,161.2021 0.28120598,161.2101 0.40628332,161.2182 0.43741354,161.2263 1.2805641,161.2343 2.9990032,161.2424 4.2810555,161.2504 3.7196045,161.2585 1.657179,161.2666 0.31275889,161.2746 0.28105992,161.2827 0.59358907,161.2908 0.59389722,161.2988 0.31250495,161.3069 0.46880412,161.3150 0.093937926,161.3230 0.09368071,161.3311 0.37476933,161.3392 0.74986601,161.3472 0.59398597,161.3553 0.12517327,161.3634 0.093683481,161.3714 0.18749061,161.3795 0.18742691,161.3876 0.49997273,161.3956 0.34386307,161.4037 0.12507622,161.4118 -2.3692657e-005,161.4198 0.18744092,161.4279 0.18754068,161.4360 0.18735665,161.4441 0.65611899,161.4521 0.65626341,161.4602 0.53121686,161.4683 0.5624733,161.4763 0.56257594,161.4844 0.3126882,161.4925 0.18740463,161.5005 0.53119689,161.5086 0.49994427,161.5167 0.90605664,161.5248 0.90633237,161.5328 0.56275606,161.5409 0.093917966,161.5490 -9.5214818e-006,161.5570 0.031241709,161.5651 4.265488e-005,161.5732 0.031076197,161.5813 0.56227314,161.5893 0.68758762,161.5974 0.46871394,161.6055 0.68748063,161.6136 0.56254083,161.6216 0.6249823,161.6297 0.71858597,161.6378 1.0313618,161.6458 0.34404054,161.6539 0.37484226,161.6620 0.78117794,161.6701 0.65629923,161.6781 0.37520647,161.6862 0.093600638,161.6943 1.0309707,161.7024 0.87532508,161.7104 0.093787998,161.7185 0.37491977,161.7266 0.18763433,161.7347 0.093784474,161.7428 0.062499732,161.7508 0.18745954,161.7589 0.18754275,161.7670 4.2403295e-005,161.7751 -3.9276521e-005,161.7831 0.093711309,161.7912 0.093790472,161.7993 3.0205523e-005,161.8074 -7.7225222e-006,161.8155 6.8273033e-007,161.8235 4.9923947e-006,161.8316 -2.0653637e-005,161.8397 0.18740176,161.8478 0.49996865,161.8558 0.34383351,161.8639 0.28096172,161.8720 0.96866149,161.8801 0.5314734,161.8882 0.34385759,161.8962 0.031391554,161.9043 0.2807543,161.9124 1.6246471,161.9205 1.8434125,161.9286 3.5303769,161.9367 4.9375062,161.9447 3.5947793,161.9528 1.0945302,161.9609 0.31242147,161.9690 1.0309871,161.9771 1.5311184,161.9851 1.5625833,161.9932 1.2498772,162.0013 1.9996493,162.0094 2.6556587,162.0175 4.5615034,162.0256 5.9687834,162.0336 4.6574059,162.0417 3.124778,162.0498 7.7453637,162.0579 19.777628,162.0660 20.689732,162.0741 13.190461,162.0822 8.2511101,162.0902 6.8757362,162.0983 6.1867867,162.1064 8.2493401,162.1145 6.9700656,162.1226 5.1878829,162.1307 6.9983501,162.1388 11.341944,162.1468 13.000531,162.1549 9.1275711,162.1630 3.8764584,162.1711 2.5316684,162.1792 1.3131417,162.1873 0.4690735,162.1954 0.031350851,162.2035 0.031224059,162.2115 0.093723275,162.2196 0.18749361,162.2277 0.093783356,162.2358 7.3443829e-005,162.2439 0.09336666,162.2520 1.6242352,162.2601 2.7187572,162.2682 1.9067231,162.2763 0.93794453,162.2844 0.00023683725,162.2924 0.18712017,162.3005 1.3746705,162.3086 1.5314326,162.3167 0.93775743,162.3248 0.43756768,162.3329 0.28133443,162.3410 7.7192431e-005,162.3491 -5.0774994e-005,162.3572 0.093702771,162.3653 0.093816392,162.3734 -4.518875e-005,162.3814 0.312419,162.3895 0.34371611,162.3976 0.56242895,162.4057 0.68746692,162.4138 0.84376836,162.4219 0.62516445,162.4300 0.0938465,162.4381 -1.0519893e-006,162.4462 -2.367227e-005,162.4543 0.1874111,162.4624 0.28124195,162.4705 0.1875262,162.4786 0.18742917,162.4867 0.3124418,162.4948 0.40616652,162.5029 1.0306557,162.5110 2.2811239,162.5191 1.5943134,162.5271 0.75022256,162.5352 0.34392872,162.5433 4.9852551e-005,162.5514 0.093749464,162.5595 -4.7798942e-005,162.5676 0.56217062,162.5757 1.6554954,162.5838 3.2809489,162.5919 2.5008769,162.6000 0.50050175,162.6081 0.49974832,162.6162 0.75015527,162.6243 0.00019907192,162.6324 -3.1481326e-005,162.6405 -7.3163443e-005,162.6486 0.18747424,162.6567 0.093747802,162.6648 0.3124125,162.6729 0.34375641,162.6810 0.37506735,162.6891 0.18757151,162.6972 0.093772553,162.7053 1.4653314e-005,162.7134 0.1872125,162.7215 0.78106296,162.7296 0.62524033,162.7377 0.18770145,162.7458 0.21853529,162.7539 0.87474507,162.7620 1.0000883,162.7701 0.75019073,162.7782 0.34392652,162.7863 0.12483607,162.7944 0.68728328,162.8025 0.75018525,162.8106 0.34385851,162.8187 0.31242725,162.8269 0.31258753,162.8350 0.093842775,162.8431 0.18733852,162.8512 0.93713528,162.8593 1.7186279,162.8674 1.4689653,162.8755 0.75032294,162.8836 0.093905911,162.8917 -2.5589232e-005,162.8998 6.2911163e-006,162.9079 4.2639454e-007,162.9160 -7.9975825e-006,162.9241 3.1565876e-005,162.9322 0.093540698,162.9403 0.81228161,162.9484 1.3432519,162.9565 3.3113611,162.9646 4.7814527,162.9728 2.5637095,162.9809 0.75056434,162.9890 0.18720788,162.9971 1.1561259,163.0052 0.43794024,163.0133 0.093627073,163.0214 0.87468559,163.0295 1.187487,163.0376 0.96880001,163.0457 1.0934422,163.0538 2.4052455,163.0619 4.1250591,163.0701 4.747478,163.0782 15.462518,163.0863 25.15443,163.0944 21.379866,163.1025 9.3177528,163.1106 3.0320704,163.1187 4.3426147,163.1268 6.8735514,163.1349 12.151831,163.1431 22.120922,163.1512 23.628004,163.1593 12.724099,163.1674 6.3760095,163.1755 7.5304642,163.1836 7.5013251,163.1917 3.4078729,163.1998 1.5629677,163.2080 0.96856952,163.2161 1.8124654,163.2242 0.87543386,163.2323 0.5000819,163.2404 0.21884467,163.2485 0.12493563,163.2566 0.28124043,163.2647 0.1250363,163.2729 0.12499958,163.2810 0.093741611,163.2891 0.18743795,163.2972 0.18758705,163.3053 4.4912726e-005,163.3134 0.18745497,163.3216 0.34369558,163.3297 0.37492129,163.3378 0.3749837,163.3459 0.37509853,163.3540 0.09382759,163.3621 0.18741423,163.3703 0.31254333,163.3784 0.12494668,163.3865 0.37488359,163.3946 0.37501439,163.4027 0.53100044,163.4108 1.0622401,163.4190 1.1876007,163.4271 0.90642005,163.4352 0.74998581,163.4433 0.75007844,163.4514 0.50017053,163.4596 0.34380156,163.4677 0.40619931,163.4758 0.81239241,163.4839 0.87501901,163.4920 0.65605676,163.5002 1.1872185,163.5083 1.4998583,163.5164 1.9060552,163.5245 2.5309639,163.5326 2.8128881,163.5408 1.1569909,163.5489 0.43765506,163.5570 0.28127348,163.5651 0.15627135,163.5733 0.15617949,163.5814 0.34365019,163.5895 0.31268406,163.5976 -1.5434285e-006,163.6057 0.5933941,163.6139 1.2499596,163.6220 0.84406835,163.6301 0.09382046,163.6382 0.28109166,163.6464 0.40623936,163.6545 0.37503219,163.6626 0.28137714,163.6707 0.031344306,163.6789 -1.3585738e-005,163.6870 3.9644938e-006,163.6951 -2.2715346e-006,163.7032 5.1217157e-006,163.7114 0.031231783,163.7195 0.18735515,163.7276 0.59362322,163.7357 0.65623432,163.7439 0.65617877,163.7520 0.8125273,163.7601 0.59396482,163.7682 0.31239709,163.7764 0.84350234,163.7845 0.87521201,163.7926 0.28143543,163.8008 0.31245676,163.8089 0.34378746,163.8170 0.18756114,163.8251 0.093750216,163.8333 0.09374819,163.8414 0.03127709,163.8495 7.4282084e-006,163.8577 -1.6895865e-005,163.8658 0.093750194,163.8739 0.031265996,163.8820 -4.1779272e-006,163.8902 7.0902718e-007,163.8983 1.3421616e-006,163.9064 -6.0780935e-006,163.9146 0.093720675,163.9227 0.49985623,163.9308 0.8437075,163.9390 0.43762356,163.9471 0.18752512,163.9552 0.18741718,163.9634 0.34370792,163.9715 0.31255206,163.9796 0.28130534,163.9878 0.3435519,163.9959 1.3118469,164.0040 2.4372165,164.0122 2.281425,164.0203 1.8751581,164.0284 1.3440052,164.0366 1.3432568,164.0447 3.4054108,164.0528 4.0629349,164.0610 2.0948422,164.0691 0.59363675,164.0772 2.0616171,164.0854 3.3122821,164.0935 3.2187407,164.1016 4.0923219,164.1098 10.338541,164.1179 22.650358,164.1260 29.062559,164.1342 22.910843,164.1423 17.312162,164.1504 26.901051,164.1586 34.187302,164.1667 26.257257,164.1749 8.9751549,164.1830 1.345145,164.1911 0.3124952,164.1993 0.81234413,164.2074 0.75023365,164.2155 0.00019903749,164.2237 -0.00010527075,164.2318 0.18737043,164.2400 0.34375489,164.2481 0.1876431,164.2562 4.1271003e-005,164.2644 0.093702555,164.2725 0.18753831,164.2807 -4.7950274e-005,164.2888 0.31239101,164.2969 0.34382078,164.3051 0.21866605,164.3132 0.56228906,164.3214 0.96851993,164.3295 1.5936956,164.3376 1.2503641,164.3458 0.34401047,164.3539 0.093754202,164.3621 0.093700871,164.3702 0.37466744,164.3784 0.99995315,164.3865 0.56279832,164.3946 0.53120494,164.4028 0.99971259,164.4109 1.4061425,164.4191 1.0940404,164.4272 0.46901196,164.4354 0.093808733,164.4435 6.0340585e-007,164.4516 -9.8941473e-007,164.4598 0.031198366,164.4679 0.24987483,164.4761 0.50002277,164.4842 0.31249547,164.4924 0.93706208,164.5005 2.1559782,164.5087 1.9066129,164.5168 0.68784195,164.5249 0.18761803,164.5331 6.4144042e-005,164.5412 -4.1797808e-005,164.5494 0.093685977,164.5575 0.31225842,164.5657 1.0934832,164.5738 1.4687095,164.5820 1.1565276,164.5901 0.34393498,164.5983 0.34371543,164.6064 0.46846709,164.6146 1.3433948,164.6227 1.7501348,164.6309 1.281408,164.6390 1.4682992,164.6472 2.4058931,164.6553 2.0942745,164.6635 0.90677756,164.6716 0.43773261,164.6798 0.093778342,164.6879 0.31239057,164.6961 0.59344798,164.7042 1.2810262,164.7124 1.0627577,164.7205 0.43783391,164.7287 0.00011742605,164.7368 -3.0917166e-005,164.7450 6.2358131e-006,164.7531 5.9761969e-006,164.7613 -3.0142852e-005,164.7694 0.1248873,164.7776 0.53079218,164.7857 1.6870699,164.7939 2.3435092,164.8020 2.781599,164.8102 1.594326,164.8183 0.96882319,164.8265 0.50014788,164.8346 0.12510662,164.8428 0.031274825,164.8509 -5.7738554e-005,164.8591 0.18740706,164.8673 0.21878581,164.8754 0.093837015,164.8836 9.8960663e-006,164.8917 0.12487273,164.8999 0.40621769,164.9080 0.31254947,164.9162 0.46834874,164.9243 1.4995136,164.9325 2.0937548,164.9407 1.7191606,164.9488 0.71922606,164.9570 0.00016212647,164.9651 0.12473931,164.9733 0.68712717,164.9814 1.0624499,164.9896 1.2499076,164.9978 1.7187866,165.0059 1.3127466,165.0141 0.75029641,165.0222 0.00018533754,165.0304 0.18722218,165.0385 0.68733114,165.0467 1.0620544,165.0549 3.7787702,165.0630 10.090397,165.0712 14.343111,165.0793 13.28178,165.0875 23.986221,165.0957 71.067932,165.1038 113.30206,165.1120 108.20052,165.1201 68.52211,165.1283 29.294859,165.1365 13.814852,165.1446 12.218622,165.1528 11.530953,165.1609 11.282256,165.1691 6.5654101,165.1773 2.5013027,165.1854 1.8126503,165.1936 1.4376601,165.2018 1.7498358,165.2099 1.9373958,165.2181 1.781296,165.2262 1.2192016,165.2344 0.34400076,165.2426 0.43745536,165.2507 0.18770246,165.2589 -1.6313801e-005,165.2671 0.18741624,165.2752 0.18762782,165.2834 0.031082194,165.2916 0.65585595,165.2997 1.0312061,165.3079 0.84402335,165.3161 0.40647686,165.3242 0.18755405,165.3324 0.093703642,165.3405 0.21878086,165.3487 7.7850615e-005,165.3569 -1.81085e-005,165.3650 -5.4217376e-006,165.3732 0.09360446,165.3814 0.34367558,165.3895 0.31252789,165.3977 0.43740416,165.4059 0.59377843,165.4141 0.34396356,165.4222 0.12501997,165.4304 0.093766853,165.4386 -6.2535983e-005,165.4467 0.49983865,165.4549 0.50013292,165.4631 0.093783662,165.4712 0.18745901,165.4794 0.18752129,165.4876 0.34367236,165.4957 0.50002795,165.5039 0.18763578,165.5121 0.031157993,165.5203 0.34355605,165.5284 0.50001717,165.5366 0.31268668,165.5448 0.00014814535,165.5529 -0.00020208898,165.5611 0.87461829,165.5693 1.6870893,165.5775 2.4060969,165.5856 2.7807791,165.5938 3.8440444,165.6020 1.8756512,165.6101 1.343924,165.6183 0.34404042,165.6265 0.37489134,165.6347 0.49995318,165.6428 0.50013655,165.6510 0.093914144,165.6592 0.093691103,165.6674 0.46850145,165.6755 1.0311955,165.6837 0.5939796,165.6919 0.18760115,165.7001 0.093723506,165.7082 0.18751638,165.7164 0.031287357,165.7246 0.093628317,165.7328 0.34362042,165.7409 0.59382349,165.7491 0.49993634,165.7573 0.8749789,165.7655 0.40643495,165.7736 0.43718579,165.7818 1.1873976,165.7900 0.87526375,165.7982 0.5001229,165.8063 0.24990374,165.8145 0.7184754,165.8227 0.90635711,165.8309 0.50020307,165.8391 0.4062784,165.8472 0.53093231,165.8554 1.1873357,165.8636 0.8753612,165.8718 0.28149387,165.8800 3.3039567e-005,165.8881 0.093625359,165.8963 0.49986348,165.9045 0.78108037,165.9127 0.99978161,165.9209 1.0625451,165.9290 0.8126843,165.9372 0.59385741,165.9454 0.50000465,165.9536 1.0621724,165.9618 2.1245446,165.9699 2.5314174,165.9781 1.6567197,165.9863 0.96875209,165.9945 1.4681113,166.0027 2.9368272,166.0108 3.4377627,166.0190 2.0633266,166.0272 0.65664119,166.0354 0.40635064,166.0436 0.28121898,166.0518 0.81218392,166.0599 1.6869094,166.0681 2.7810793,166.0763 3.779947,166.0845 8.9967232,166.0927 15.497065,166.1009 19.343283,166.1091 16.564682,166.1172 12.625541,166.1254 16.341024,166.1336 22.592043,166.1418 22.127172,166.1500 14.66035,166.1582 7.0958023,166.1664 5.5623779,166.1745 5.6876588,166.1827 4.5011892,166.1909 1.8135095,166.1991 0.90621632,166.2073 1.0000092,166.2155 0.65654671,166.2237 0.18761271,166.2319 0.18739353,166.2400 0.31240481,166.2482 0.3438386,166.2564 0.12510768,166.2646 0.093698628,166.2728 0.18749648,166.2810 0.093815237,166.2892 0.031276505,166.2974 0.18726705,166.3056 0.78101385,166.3137 0.93749684,166.3219 0.90636718,166.3301 0.53146791,166.3383 0.093954302,166.3465 -0.00031417908,166.3547 1.6865238,166.3629 3.6556218,166.3711 3.8129778,166.3793 1.9696215,166.3875 0.43793908,166.3957 6.359446e-005,166.4038 0.093697354,166.4120 0.093785882,166.4202 2.0159212e-005,166.4284 -5.4019738e-006,166.4366 1.4475376e-006,166.4448 -3.8786757e-007,166.4530 1.0385003e-007,166.4612 -2.7510387e-008,166.4694 6.1854939e-009,166.4776 2.7702765e-009,166.4858 -1.7268043e-008,166.4940 6.6305809e-008,166.5022 -2.4796938e-007,166.5104 9.2562476e-007,166.5186 -3.4547259e-006,166.5268 1.2894015e-005,166.5350 0.093665756,166.5431 0.49985293,166.5513 0.81222802,166.5595 1.0312901,166.5677 0.43779036,166.5759 0.18761557,166.5841 0.031244086,166.5923 0.18742348,166.6005 0.18753172,166.6087 0.28104037,166.6169 1.0930398,166.6251 2.249886,166.6333 1.313306,166.6415 0.094120197,166.6497 0.093584388,166.6579 0.4374719,166.6661 0.3125799,166.6743 0.15625672,166.6825 0.18741357,166.6907 0.56242263,166.6989 0.59373862,166.7071 0.40634573,166.7153 0.093886666,166.7235 4.4337339e-006,166.7317 1.3968448e-005,166.7399 -6.031149e-005,166.7481 0.18737303,166.7563 0.34367722,166.7645 0.31269351,166.7727 -6.0373259e-005,166.7809 0.87458169,166.7891 1.1877766,166.7973 0.09404698,166.8055 0.093575068,166.8137 0.31242013,166.8219 0.31261918,166.8301 0.28113359,166.8383 1.3747408,166.8465 1.5002244,166.8547 0.56269914,166.8629 0.3437534,166.8711 0.28113681,166.8793 0.56247878,166.8875 0.34381443,166.8958 0.28125596,166.9040 0.093843266,166.9122 1.6653994e-005,166.9204 3.973515e-006,166.9286 -3.2551048e-005,166.9368 0.093705066,166.9450 0.093790926,166.9532 0.18737683,166.9614 0.5622018,166.9696 0.87500983,166.9778 0.78122616,166.9860 1.0624328,166.9942 0.90634811,167.0024 0.75007981,167.0106 0.59394234,167.0188 0.49974331,167.0270 1.4993373,167.0353 3.0615847,167.0435 4.936769,167.0517 5.280942,167.0599 6.717144,167.0681 15.679082,167.0763 39.300411,167.0845 55.811646,167.0927 44.166348,167.1009 25.224024,167.1091 24.840139,167.1173 31.686941,167.1256 24.848984,167.1338 13.785474,167.1420 7.377625,167.1502 3.6576028,167.1584 2.7810531,167.1666 3.9677632,167.1748 5.5311785,167.1830 3.9390032,167.1912 0.93842167,167.1995 0.31264573,167.2077 0.031175755,167.2159 0.59329587,167.2241 1.0937138,167.2323 0.68794799,167.2405 0.0002227815,167.2487 -7.937038e-005,167.2569 0.18724914,167.2652 0.62490153,167.2734 0.43764782,167.2816 0.31258503,167.2898 0.1875784,167.2980 0.09379141,167.3062 3.1191681e-005,167.3144 -2.1420626e-006,167.3227 -2.2626713e-005,167.3309 0.093721755,167.3391 0.18739945,167.3473 0.68725282,167.3555 1.3434067,167.3637 1.6251458,167.3719 0.62549686,167.3802 0.00014084372,167.3884 -0.00012794563,167.3966 0.49979329,167.4048 0.8749066,167.4130 0.87497753,167.4212 0.84352314,167.4295 1.2812059,167.4377 1.2187693,167.4459 1.4062083,167.4541 1.2189744,167.4623 0.7814855,167.4706 0.34393933,167.4788 0.062485281,167.4870 0.24993302,167.4952 0.40613085,167.5034 0.78105789,167.5117 0.84378159,167.5199 0.59396321,167.5281 0.28134054,167.5363 0.37488753,167.5445 0.71872133,167.5528 0.9059335,167.5610 1.7498772,167.5692 1.0942814,167.5774 0.0001800656,167.5856 0.12487701,167.5939 0.40602136,167.6021 0.78106582,167.6103 0.68773675,167.6185 0.25016013,167.6267 0.28112209,167.6350 0.40631735,167.6432 0.12514216,167.6514 0.18727705,167.6596 0.81204087,167.6679 1.5310283,167.6761 1.5313359,167.6843 1.1566517,167.6925 0.34411868,167.7008 0.12503316,167.7090 0.18734577,167.7172 0.56237137,167.7254 0.5001716,167.7337 0.093934447,167.7419 -0.0001162229,167.7501 0.31235328,167.7583 0.3438136,167.7666 0.1876245,167.7748 7.7760851e-005,167.7830 -8.9046946e-005,167.7912 0.34342918,167.7995 0.93726152,167.8077 1.0313787,167.8159 0.68769693,167.8241 0.4064123,167.8324 0.093884595,167.8406 -3.4213976e-005,167.8488 0.18744522,167.8571 0.21875508,167.8653 0.28125152,167.8735 0.40623617,167.8817 0.56238145,167.8900 0.68741119,167.8982 0.65621561,167.9064 0.7187624,167.9147 0.50008011,167.9229 0.34388113,167.9311 0.12500119,167.9393 0.37483788,167.9476 0.68739015,167.9558 0.78139925,167.9640 0.31264818,167.9723 0.49984744,167.9805 0.81247848,167.9887 0.59375882,167.9970 0.74960029,168.0052 1.437186,168.0134 1.3442153,168.0217 0.40659422,168.0299 0.31252059,168.0381 0.09386415,168.0464 0.12495666,168.0546 0.68692428,168.0628 2.4678664,168.0710 5.8082919,168.0793 19.304001,168.0875 34.870522,168.0958 35.09819,168.1040 22.100441,168.1122 12.939835,168.1205 10.969456,168.1287 7.9383736,168.1369 8.1542883,168.1452 14.1531,168.1534 18.749622,168.1616 16.096954,168.1699 8.3784657,168.1781 3.6574185,168.1863 2.000572,168.1946 0.87532479,168.2028 0.78115332,168.2110 0.90622342,168.2193 0.71907878,168.2275 0.2812444,168.2358 0.84356219,168.2440 0.59397447,168.2522 0.18765675,168.2605 4.7089943e-005,168.2687 -1.2768807e-005,168.2769 3.9826932e-006,168.2852 -3.1613727e-006,168.2934 8.6630835e-006,168.3017 -3.1492709e-005,168.3099 0.09375567,168.3181 0.31213334,168.3264 1.593058,168.3346 2.4373782,168.3429 1.7820073,168.3511 0.18799122,168.3593 0.21861883,168.3676 0.43752035,168.3758 0.12505603,168.3841 1.6627487e-006,168.3923 0.031224241,168.4005 0.093710117,168.4088 0.18744993,168.4170 0.28133661,168.4253 0.4994674,168.4335 2.1556227,168.4418 2.4376197,168.4500 1.7818078,168.4582 0.59410316,168.4665 0.53124171,168.4747 0.281385,168.4830 0.093701109,168.4912 0.40616032,168.4995 0.40633246,168.5077 0.12
[truncated: 2,504,107 more chars]
