# Supplementary material for: Polypy: A Framework to Interpret Polymer Properties from Mass Spectrometry Data
Source: Polymers (Basel). 2024 Jun 22;16(13):1771. doi: 10.3390/polym16131771 (PMC11244493; doi:10.3390/polym16131771)
Supplement: Supplementary file 1 [file polymers-16-01771-s001.zip › Aryl_resins_MS_raw_data/VV_27b_20min.ascii]

0.295475,+,NANO-ESI,ms1,-,profile,44.9218-2505.2721,136512,44.9218 1.4688472,44.9261 4.0626493,44.9303 4.0626421,44.9346 2.2499533,44.9388 1.0624206,44.9431 2.3437462,44.9473 5.5000434,44.9516 4.937449,44.9559 2.1249244,44.9601 1.7812564,44.9644 3.1875684,44.9686 4.3749604,44.9729 4.0624099,44.9771 3.4688275,44.9814 3.0000043,44.9857 3.0624518,44.9899 3.8749995,44.9942 3.6250672,44.9984 3.3750658,45.0027 2.8749714,45.0069 2.2500064,45.0112 2.2812281,45.0155 1.968647,45.0197 1.7499988,45.0240 2.6874681,45.0282 2.8124793,45.0325 2.2501016,45.0368 2.0000865,45.0410 2.1875498,45.0453 2.6562307,45.0495 2.9686368,45.0538 3.2187164,45.0581 4.1875782,45.0623 3.6248522,45.0666 3.1248629,45.0708 3.5625849,45.0751 4.7813921,45.0794 6.4689264,45.0836 7.4688034,45.0879 9.2185936,45.0922 7.9061723,45.0964 5.5624757,45.1007 2.7812538,45.1049 2.6250565,45.1092 3.5313258,45.1135 3.9062684,45.1177 4.124846,45.1220 3.2187006,45.1263 3.843816,45.1305 3.5312977,45.1348 2.5000067,45.1391 1.5936873,45.1433 2.2500758,45.1476 3.8751051,45.1519 5.0937781,45.1561 5.281261,45.1604 4.624856,45.1646 5.2810693,45.1689 5.7500157,45.1732 4.4376426,45.1774 1.5000637,45.1817 3.0000429,45.1860 3.8437879,45.1902 3.8123925,45.1945 3.3124094,45.1988 3.3749845,45.2031 3.406255,45.2073 2.9063649,45.2116 2.2812119,45.2159 2.9060621,45.2201 3.4374115,45.2244 4.4689403,45.2287 3.5625942,45.2329 2.6249535,45.2372 3.4688163,45.2415 4.7500663,45.2457 4.124927,45.2500 4.0623598,45.2543 3.3124831,45.2586 2.2187641,45.2628 3.6249275,45.2671 5.749949,45.2714 5.1563373,45.2756 2.6563525,45.2799 0.90631396,45.2842 0.53120983,45.2884 0.74997109,45.2927 2.3438835,45.2970 4.2814136,45.3013 4.6562328,45.3055 3.8435817,45.3098 2.8748155,45.3141 3.0936682,45.3184 5.2500668,45.3226 5.6563687,45.3269 3.6250997,45.3312 2.6561227,45.3355 2.4373384,45.3397 3.4375093,45.3440 3.4063003,45.3483 3.7812943,45.3526 3.9688079,45.3568 4.5625477,45.3611 4.9687047,45.3654 3.6874132,45.3697 1.8125486,45.3739 3.1876512,45.3782 3.7187719,45.3825 2.3750334,45.3868 2.3750293,45.3910 2.2812109,45.3953 2.468678,45.3996 3.031183,45.4039 2.7812512,45.4081 3.0312693,45.4124 3.4999661,45.4167 3.1874943,45.4210 2.5000594,45.4253 2.9062586,45.4295 3.6561832,45.4338 4.3749194,45.4381 3.8749952,45.4424 3.9375367,45.4466 4.7813778,45.4509 3.7500865,45.4552 1.5936824,45.4595 0.87494779,45.4638 1.0937428,45.4680 0.96874958,45.4723 0.37497059,45.4766 0.40622708,45.4809 0.46878576,45.4852 0.37505603,45.4895 1.7500205,45.4937 2.8750107,45.4980 3.5937424,45.5023 5.7812037,45.5066 5.4062834,45.5109 3.4063318,45.5151 2.9375019,45.5194 2.9998167,45.5237 7.3747959,45.5280 10.21874,45.5323 7.5625811,45.5366 3.6251414,45.5408 1.5626625,45.5451 1.7188133,45.5494 1.9685636,45.5537 3.3123381,45.5580 3.6250222,45.5623 4.1874604,45.5665 3.7499988,45.5708 3.5625615,45.5751 3.4688845,45.5794 2.5625994,45.5837 3.8124325,45.5880 4.7811675,45.5923 4.343729,45.5965 4.0313611,45.6008 6.0626249,45.6051 6.1874423,45.6094 4.4373941,45.6137 3.5312066,45.6180 5.6562428,45.6223 6.7499976,45.6266 4.3750391,45.6308 2.6874828,45.6351 2.3437302,45.6394 2.343816,45.6437 3.4374423,45.6480 3.2499413,45.6523 3.6875794,45.6566 2.6562929,45.6609 2.5625165,45.6652 3.3436778,45.6694 4.0312061,45.6737 4.7188482,45.6780 5.3438148,45.6823 5.7812877,45.6866 4.2812271,45.6909 1.9374467,45.6952 2.2186944,45.6995 3.6561973,45.7038 3.3125384,45.7081 2.3124855,45.7124 3.0624759,45.7166 4.9375787,45.7209 5.0313368,45.7252 5.0625348,45.7295 4.4999609,45.7338 2.9686215,45.7381 2.7809732,45.7424 4.8123374,45.7467 5.0938878,45.7510 3.7813859,45.7553 4.8749542,45.7596 3.8749902,45.7639 5.031301,45.7682 5.2501101,45.7725 2.9063025,45.7768 2.4999752,45.7811 2.8437538,45.7853 2.3125441,45.7896 3.9375854,45.7939 4.6562243,45.7982 4.9998469,45.8025 5.8436236,45.8068 4.8437691,45.8111 4.1564054,45.8154 3.7500107,45.8197 3.8436685,45.8240 3.7187026,45.8283 3.9062195,45.8326 3.0000856,45.8369 2.5313427,45.8412 3.8436813,45.8455 5.4686685,45.8498 5.7187157,45.8541 4.781249,45.8584 2.5625167,45.8627 3.1874959,45.8670 3.4063587,45.8713 2.7188973,45.8756 3.2188697,45.8799 3.5312431,45.8842 3.9686961,45.8885 4.4999418,45.8928 4.1874623,45.8971 6.593802,45.9014 6.5312958,45.9057 5.1249375,45.9100 5.3436427,45.9143 5.1874766,45.9186 4.7188406,45.9229 4.125041,45.9272 4.4375253,45.9315 3.2187808,45.9358 2.0624158,45.9401 3.5624371,45.9444 3.9687448,45.9487 2.156306,45.9530 2.437531,45.9573 2.0624778,45.9616 1.7187594,45.9659 1.9687042,45.9702 1.8749708,45.9745 1.5624638,45.9788 3.8749225,45.9831 5.1562953,45.9875 4.0938354,45.9918 3.4062419,45.9961 2.0312407,46.0004 2.4687533,46.0047 3.3438516,46.0090 4.2500715,46.0133 4.5936923,46.0176 6.3750229,46.0219 7.0624814,46.0262 5.5624762,46.0305 3.5937655,46.0348 3.7812197,46.0391 3.1874907,46.0434 2.8437769,46.0477 2.6249492,46.0520 4.6561098,46.0564 5.5936728,46.0607 4.4063435,46.0650 3.3126695,46.0693 2.8750308,46.0736 2.4374287,46.0779 4.5624247,46.0822 7.7499132,46.0865 8.0000153,46.0908 5.3751025,46.0951 2.562582,46.0994 1.874943,46.1038 2.8436375,46.1081 3.4687424,46.1124 4.343699,46.1167 5.3124475,46.1210 3.5938783,46.1253 2.468828,46.1296 3.7186208,46.1339 4.4999857,46.1382 3.1876092,46.1426 1.7187632,46.1469 2.5312302,46.1512 3.0000231,46.1555 2.7187681,46.1598 2.1562593,46.1641 2.2812564,46.1684 2.4061954,46.1727 2.124907,46.1771 2.3125248,46.1814 2.4688015,46.1857 1.8125771,46.1900 1.4375376,46.1943 1.5312159,46.1986 4.3125348,46.2029 5.9999995,46.2073 4.6563282,46.2116 3.3438845,46.2159 4.2500033,46.2202 2.9061122,46.2245 1.3435975,46.2288 0.65615702,46.2332 1.7186911,46.2375 3.3437808,46.2418 3.7499652,46.2461 2.5000265,46.2504 1.0001739,46.2547 1.5938169,46.2591 2.4999437,46.2634 5.8437066,46.2677 8.2812996,46.2720 5.4687324,46.2763 2.0312386,46.2806 2.0000179,46.2850 2.2500031,46.2893 1.3437786,46.2936 0.90633219,46.2979 1.2498815,46.3022 3.8434739,46.3066 4.2499671,46.3109 3.9688833,46.3152 3.2500579,46.3195 4.3124461,46.3238 4.0000386,46.3282 4.1563268,46.3325 4.96878,46.3368 4.9061885,46.3411 7.8749747,46.3454 7.5313721,46.3498 4.4062333,46.3541 2.5312603,46.3584 2.6562793,46.3627 3.3124509,46.3671 2.6249945,46.3714 1.9687692,46.3757 1.7812549,46.3800 2.2186606,46.3843 3.1248603,46.3887 2.5001159,46.3930 2.8127751,46.3973 4.968781,46.4016 4.6561222,46.4060 2.1874583,46.4103 1.9687471,46.4146 2.5625079,46.4189 4.7500529,46.4233 5.3749604,46.4276 6.6874752,46.4319 5.6875105,46.4362 2.3123813,46.4406 2.0311074,46.4449 2.7812507,46.4492 4.1563363,46.4535 3.9063632,46.4579 3.7813177,46.4622 3.3124056,46.4665 3.531085,46.4709 3.1562183,46.4752 4.7500529,46.4795 6.3125319,46.4838 7.1251078,46.4882 5.2500253,46.4925 5.0935779,46.4968 6.5000844,46.5011 6.656405,46.5055 5.3124709,46.5098 4.4997649,46.5141 6.9372778,46.5185 7.5626073,46.5228 5.000247,46.5271 3.125176,46.5315 3.687515,46.5358 4.8436656,46.5401 3.9061334,46.5444 3.9061706,46.5488 4.5937324,46.5531 2.9063735,46.5574 1.7501234,46.5618 3.06251,46.5661 5.4063034,46.5704 4.78127,46.5748 3.1561823,46.5791 2.1563144,46.5834 4.5937881,46.5878 4.5310225,46.5921 2.8748314,46.5964 2.8438556,46.6008 2.5000968,46.6051 3.2500033,46.6094 3.2811649,46.6138 4.749928,46.6181 4.7187576,46.6224 5.0626369,46.6268 3.7814038,46.6311 2.9687023,46.6354 2.0624523,46.6398 2.3125622,46.6441 3.1875706,46.6484 4.7186446,46.6528 4.1874223,46.6571 5.9375744,46.6615 6.5313516,46.6658 4.9375157,46.6701 4.4686885,46.6745 3.7499647,46.6788 2.3750072,46.6831 2.5625665,46.6875 4.2187457,46.6918 3.7499027,46.6962 3.1249132,46.7005 3.0311532,46.7048 3.9686606,46.7092 4.3438721,46.7135 3.8125653,46.7178 4.6561151,46.7222 4.0938039,46.7265 3.4688504,46.7309 3.3125296,46.7352 4.093699,46.7395 5.1248608,46.7439 5.2500033,46.7482 3.1876974,46.7526 1.5626106,46.7569 1.4686387,46.7612 1.406242,46.7656 1.6875986,46.7699 1.1562394,46.7743 0.93742317,46.7786 0.81247085,46.7829 0.93748438,46.7873 1.4373354,46.7916 3.9062474,46.7960 3.8126159,46.8003 3.5625069,46.8047 2.7187893,46.8090 2.4999483,46.8133 3.1874852,46.8177 2.4688728,46.8220 2.3749955,46.8264 2.1561849,46.8307 2.1250441,46.8351 2.6562197,46.8394 3.874898,46.8438 3.7187493,46.8481 3.2813411,46.8524 1.8437968,46.8568 1.9687676,46.8611 3.8124025,46.8655 6.3436608,46.8698 5.6875505,46.8742 3.8751135,46.8785 1.9375036,46.8829 2.4062176,46.8872 1.9999709,46.8916 2.2187393,46.8959 2.1563592,46.9003 1.8749584,46.9046 3.9998977,46.9089 6.312469,46.9133 5.6251159,46.9176 2.0000675,46.9220 0.56246817,46.9263 1.2187463,46.9307 2.2187395,46.9350 1.8125001,46.9394 0.87494087,46.9437 1.1250107,46.9481 1.9063452,46.9524 1.7813194,46.9568 1.7185436,46.9611 2.3121886,46.9655 3.9063008,46.9698 4.250308,46.9742 4.4377122,46.9785 5.0312653,46.9829 4.1561007,46.9872 4.9372816,46.9916 5.8124447,46.9959 7.4688425,47.0003 7.3749933,47.0046 6.5312195,47.0090 4.343843,47.0134 5.0937939,47.0177 6.0312548,47.0221 5.5625801,47.0264 3.8438246,47.0308 2.68749,47.0351 2.78122,47.0395 3.2499325,47.0438 4.8749237,47.0482 4.000001,47.0525 2.6561618,47.0569 3.7812228,47.0612 6.3126268,47.0656 6.1250029,47.0700 5.4061403,47.0743 4.3437757,47.0787 2.6251128,47.0830 1.9687678,47.0874 1.68748,47.0917 3.1248631,47.0961 5.0936198,47.1004 5.4375763,47.1048 3.6876531,47.1092 3.4376054,47.1135 3.1876018,47.1179 2.8437715,47.1222 3.6874874,47.1266 5.4999709,47.1309 5.718617,47.1353 3.8750536,47.1397 3.4063756,47.1440 3.3437402,47.1484 3.3125026,47.1527 3.0312102,47.1571 3.6873908,47.1615 3.9061494,47.1658 3.3748937,47.1702 3.687434,47.1745 3.3125844,47.1789 1.6251506,47.1833 1.2501239,47.1876 1.9687518,47.1920 2.8749125,47.1963 3.5937624,47.2007 4.0312953,47.2051 4.5312848,47.2094 6.1875129,47.2138 7.0624094,47.2181 4.7498622,47.2225 2.812381,47.2269 3.2187462,47.2312 3.4375861,47.2356 4.0938063,47.2400 3.9062624,47.2443 4.0624208,47.2487 3.2813003,47.2531 1.6875943,47.2574 2.6249905,47.2618 3.4374933,47.2661 3.1250162,47.2705 1.5937212,47.2749 1.9687053,47.2792 2.8750648,47.2836 4.500104,47.2880 5.531312,47.2923 4.0624638,47.2967 3.3436937,47.3011 3.1875093,47.3054 3.5000308,47.3098 4.6874356,47.3142 5.0623832,47.3185 5.4998765,47.3229 4.343833,47.3273 2.7500076,47.3316 3.343483,47.3360 6.5935946,47.3404 6.8439579,47.3447 4.187748,47.3491 2.8750432,47.3535 3.437546,47.3578 3.2501163,47.3622 3.0313351,47.3666 3.8436952,47.3709 3.2499094,47.3753 1.3749564,47.3797 0.37497202,47.3841 1.7187291,47.3884 2.4062245,47.3928 2.5000455,47.3972 3.2188933,47.4015 3.343699,47.4059 2.6873741,47.4103 2.718796,47.4146 3.4687572,47.4190 3.781152,47.4234 4.3123689,47.4278 5.9061155,47.4321 6.1874986,47.4365 4.9377408,47.4409 2.5939782,47.4452 1.624994,47.4496 0.9374125,47.4540 2.0936024,47.4584 3.718576,47.4627 3.4374454,47.4671 2.718894,47.4715 1.3751385,47.4759 1.8125551,47.4802 2.4062541,47.4846 3.4998832,47.4890 5.8748865,47.4934 5.5314054,47.4977 3.0000658,47.5021 3.3749955,47.5065 4.2187824,47.5109 4.3436613,47.5152 6.4061112,47.5196 9.2811203,47.5240 10.281204,47.5284 7.5001245,47.5327 3.6876721,47.5371 2.0000532,47.5415 2.1249955,47.5459 2.8436711,47.5502 2.2812393,47.5546 2.750072,47.5590 3.8438983,47.5634 3.2188139,47.5678 3.4061217,47.5721 4.1560407,47.5765 3.5312586,47.5809 1.5938922,47.5853 1.125029,47.5897 3.6562397,47.5940 6.1874571,47.5984 5.9687648,47.6028 2.4688108,47.6072 1.3750923,47.6116 2.2499089,47.6159 4.3122015,47.6203 5.281271,47.6247 4.4689541,47.6291 2.9688404,47.6335 3.062556,47.6378 4.8437734,47.6422 3.7812486,47.6466 2.7499232,47.6510 4.0936661,47.6554 4.1249557,47.6597 2.0937819,47.6641 1.6250395,47.6685 2.4688141,47.6729 3.1252074,47.6773 4.0313554,47.6817 3.2498665,47.6860 3.1248269,47.6904 2.4686761,47.6948 3.6562831,47.6992 4.3749862,47.7036 4.5311685,47.7080 5.4375629,47.7124 4.9063096,47.7167 4.3749976,47.7211 1.687479,47.7255 1.6561906,47.7299 1.2186629,47.7343 2.3437703,47.7387 4.1563668,47.7431 6.6876264,47.7474 4.96872,47.7518 3.0622499,47.7562 5.7810874,47.7606 8.1874828,47.7650 6.2501349,47.7694 3.7502291,47.7738 1.4063563,47.7781 1.7812319,47.7825 1.6562058,47.7869 1.4374981,47.7913 1.6249888,47.7957 2.499836,47.8001 2.874959,47.8045 1.5626335,47.8089 0.96884811,47.8133 1.093766,47.8176 1.9062533,47.8220 2.2811816,47.8264 3.3436968,47.8308 3.7812934,47.8352 3.3438497,47.8396 3.4375486,47.8440 3.2811224,47.8484 3.4999325,47.8528 4.3124781,47.8572 3.9687762,47.8616 3.2501025,47.8659 5.2812314,47.8703 8.7811213,47.8747 9.5000296,47.8791 5.6875095,47.8835 4.9687624,47.8879 5.2501059,47.8923 5.9999471,47.8967 5.0311351,47.9011 5.4375272,47.9055 4.5312929,47.9099 3.5936322,47.9143 2.7812912,47.9187 2.1564584,47.9231 2.0312874,47.9275 2.7186797,47.9318 1.7499371,47.9362 0.75002348,47.9406 1.843889,47.9450 3.7812946,47.9494 3.1561451,47.9538 2.5311484,47.9582 3.3124626,47.9626 4.9375215,47.9670 2.9687538,47.9714 1.093676,47.9758 0.96872115,47.9802 3.4062181,47.9846 5.5624619,47.9890 5.3126521,47.9934 3.0625913,47.9978 2.7811477,48.0022 3.6249194,48.0066 3.4374394,48.0110 2.9999557,48.0154 2.8125825,48.0198 3.5313945,48.0242 4.4999738,48.0286 3.7812016,48.0330 2.0939012,48.0374 2.0937128,48.0418 2.8434467,48.0462 2.7186775,48.0506 2.0939476,48.0550 2.6563442,48.0594 4.9374409,48.0638 4.4999738,48.0682 4.1875744,48.0726 3.1563044,48.0770 3.6561365,48.0814 5.343823,48.0858 5.4063439,48.0902 4.4061847,48.0946 2.5312681,48.0990 2.625031,48.1034 3.312433,48.1078 4.1873517,48.1122 4.3437324,48.1166 2.3750458,48.1210 2.0938466,48.1254 1.6875453,48.1298 2.1874287,48.1342 2.8125765,48.1386 2.6563299,48.1430 1.3749808,48.1474 2.687458,48.1518 5.2812881,48.1563 5.4687819,48.1607 5.5311918,48.1651 3.2499042,48.1695 3.9999592,48.1739 7.4062257,48.1783 8.9688311,48.1827 5.0938892,48.1871 2.2499835,48.1915 0.99997932,48.1959 0.9374696,48.2003 0.78124899,48.2047 1.2499889,48.2091 2.0936868,48.2135 2.6874108,48.2179 2.968756,48.2224 2.4688556,48.2268 3.3125219,48.2312 4.0937948,48.2356 3.84372,48.2400 4.7811618,48.2444 4.3750782,48.2488 3.5000114,48.2532 1.9998618,48.2576 4.0312223,48.2620 5.8125644,48.2664 5.6562967,48.2709 4.9999533,48.2753 5.4374013,48.2797 3.7812953,48.2841 3.7500598,48.2885 3.5314145,48.2929 3.9063301,48.2973 4.6560955,48.3017 3.9061279,48.3062 2.5312328,48.3106 3.0625017,48.3150 5.1875467,48.3194 3.6251206,48.3238 1.1874902,48.3282 2.0624015,48.3326 2.8123608,48.3370 3.687479,48.3415 3.6563408,48.3459 2.3750572,48.3503 2.406143,48.3547 4.1248727,48.3591 5.8438301,48.3635 5.3125849,48.3679 6.2812366,48.3724 6.3750935,48.3768 4.500042,48.3812 2.8436182,48.3856 2.4999995,48.3900 3.4376056,48.3944 5.3750629,48.3988 5.1563377,48.4033 2.7811146,48.4077 2.4685509,48.4121 2.5312574,48.4165 3.1563876,48.4209 3.4376571,48.4254 3.4687741,48.4298 3.1249633,48.4342 3.1561887,48.4386 3.9062846,48.4430 5.2187471,48.4474 4.4686904,48.4519 3.8437374,48.4563 3.1562614,48.4607 2.7813084,48.4651 2.0937555,48.4695 1.2499335,48.4740 1.4062498,48.4784 2.2187915,48.4828 2.718766,48.4872 5.9060769,48.4916 7.812274,48.4961 7.343771,48.5005 9.2189121,48.5049 7.4688768,48.5093 5.6874661,48.5137 6.1249175,48.5182 6.093822,48.5226 4.0000744,48.5270 2.749944,48.5314 4.4375253,48.5359 3.7188134,48.5403 3.4063401,48.5447 4.000124,48.5491 3.6249781,48.5535 2.7186625,48.5580 3.1249244,48.5624 3.4061224,48.5668 4.1873927,48.5712 4.0625887,48.5757 2.2501004,48.5801 1.3125178,48.5845 0.78123963,48.5889 1.0624405,48.5934 1.8123654,48.5978 3.1561399,48.6022 3.500113,48.6066 3.9376216,48.6111 3.59377,48.6155 2.9062579,48.6199 1.5000309,48.6243 0.62505174,48.6288 0.37491244,48.6332 2.1248839,48.6376 3.6249948,48.6421 4.8437538,48.6465 5.6250358,48.6509 2.7812872,48.6553 1.2188177,48.6598 0.46884513,48.6642 1.3124363,48.6686 2.6874006,48.6731 4.0624619,48.6775 3.9688375,48.6819 1.9688337,48.6863 0.40624815,48.6908 0.2500124,48.6952 0.74998724,48.6996 0.68739343,48.7041 1.4062221,48.7085 1.5938234,48.7129 1.4688241,48.7173 1.6563331,48.7218 2.2187717,48.7262 2.093679,48.7306 2.4061356,48.7351 1.781159,48.7395 1.8124775,48.7439 2.6876318,48.7484 4.0000992,48.7528 5.6560445,48.7572 5.8747749,48.7617 4.4063821,48.7661 5.4063258,48.7705 5.874958,48.7750 4.1563549,48.7794 1.2188188,48.7838 1.2187356,48.7883 2.9063537,48.7927 5.1563377,48.7971 4.0936928,48.8016 4.5311689,48.8060 6.5311012,48.8104 8.7186899,48.8149 10.249948,48.8193 8.8437052,48.8237 7.3438449,48.8282 5.1563263,48.8326 4.3751206,48.8371 4.1249514,48.8415 4.2498994,48.8459 3.5313587,48.8504 0.90630227,48.8548 0.25002247,48.8592 0.90627801,48.8637 1.4375366,48.8681 2.4374902,48.8726 2.0624537,48.8770 0.99990916,48.8814 2.1249156,48.8859 2.5938053,48.8903 2.3750157,48.8947 1.1562731,48.8992 0.68753403,48.9036 1.0312217,48.9081 1.6562572,48.9125 1.4062121,48.9169 3.3749259,48.9214 2.7188036,48.9258 2.2813869,48.9303 2.5625596,48.9347 2.6874862,48.9391 2.8124034,48.9436 2.2498162,48.9480 2.5937281,48.9525 3.0938096,48.9569 3.0312402,48.9614 2.4375148,48.9658 3.3749435,48.9702 3.5624635,48.9747 3.4375744,48.9791 2.1876121,48.9836 1.1875316,48.9880 1.0623872,48.9925 3.1249785,48.9969 4.6250987,49.0013 4.6875863,49.0058 3.6563003,49.0102 1.874954,49.0147 1.5936043,49.0191 3.4998395,49.0236 4.6875339,49.0280 4.1564465,49.0325 1.5312147,49.0369 2.8123074,49.0413 3.0312154,49.0458 2.8439314,49.0502 4.718956,49.0547 4.59376,49.0591 5.9687386,49.0636 9.2812948,49.0680 9.6874933,49.0725 6.4061069,49.0769 3.3435519,49.0814 3.1873324,49.0858 4.0000315,49.0903 3.9064488,49.0947 4.4688129,49.0992 4.9061966,49.1036 5.3438234,49.1080 5.7814598,49.1125 6.0624986,49.1169 5.6873555,49.1214 4.0000491,49.1258 2.2187181,49.1303 1.6874774,49.1347 2.7813253,49.1392 4.9061365,49.1436 4.6873307,49.1481 2.7187474,49.1525 1.8126438,49.1570 3.2813225,49.1614 5.4373999,49.1659 6.2497745,49.1703 4.5000639,49.1748 3.2501602,49.1793 4.0312996,49.1837 5.2186537,49.1882 5.6562433,49.1926 3.3438983,49.1971 3.1874559,49.2015 6.0311117,49.2060 7.2186832,49.2104 5.9375343,49.2149 3.8126163,49.2193 2.5001087,49.2238 1.7813019,49.2282 2.6875713,49.2327 2.687444,49.2371 2.4686775,49.2416 2.5936654,49.2461 1.4999595,49.2505 0.65632802,49.2550 0.3125174,49.2594 1.4687834,49.2639 3.2499993,49.2683 4.5624771,49.2728 3.5000818,49.2772 3.593853,49.2817 2.8437054,49.2862 2.3435798,49.2906 1.6562176,49.2951 2.6563063,49.2995 3.1562631,49.3040 1.531269,49.3084 1.1249938,49.3129 1.9999281,49.3174 2.8437774,49.3218 2.562582,49.3263 2.4687536,49.3307 3.9373925,49.3352 5.3748765,49.3396 6.7185845,49.3441 6.9373951,49.3486 5.9063287,49.3530 4.3751707,49.3575 3.3751435,49.3619 2.9375498,49.3664 2.68751,49.3709 3.3437293,49.3753 3.2187543,49.3798 3.0626175,49.3843 3.0000782,49.3887 3.4373891,49.3932 3.749974,49.3976 2.2500064,49.4021 2.4686649,49.4066 5.8437815,49.4110 6.9688087,49.4155 3.0312545,49.4199 1.4374738,49.4244 1.9374311,49.4289 3.7812951,49.4333 3.8437829,49.4378 4.8749518,49.4423 5.6875143,49.4467 5.5624685,49.4512 4.1248293,49.4557 4.5624228,49.4601 4.9063754,49.4646 3.0626206,49.4690 1.2188112,49.4735 1.5624474,49.4780 2.9373689,49.4824 2.7812829,49.4869 1.6875751,49.4914 2.718811,49.4958 4.5625587,49.5003 5.1873536,49.5048 5.8749156,49.5092 4.5313277,49.5137 3.4061975,49.5182 2.2812645,49.5226 1.5938479,49.5271 1.2812669,49.5316 1.0624801,49.5360 1.2812648,49.5405 1.0312357,49.5450 0.37494037,49.5495 0.87507141,49.5539 1.500038,49.5584 2.937453,49.5629 3.4687831,49.5673 2.4688382,49.5718 3.3125849,49.5763 3.9375064,49.5807 3.0937636,49.5852 2.1874762,49.5897 2.0311103,49.5941 2.6873903,49.5986 2.6874516,49.6031 3.3437295,49.6076 3.4374986,49.6120 2.968755,49.6165 1.8125763,49.6210 1.9688702,49.6254 3.8749971,49.6299 5.1875072,49.6344 5.2187696,49.6389 2.656173,49.6433 1.7499731,49.6478 1.5311695,49.6523 2.1561837,49.6568 2.7186925,49.6612 3.406199,49.6657 2.6564295,49.6702 2.0002046,49.6747 2.5623546,49.6791 5.5623527,49.6836 6.8438907,49.6881 7.8126554,49.6925 5.7498994,49.6970 3.7498193,49.7015 3.5625339,49.7060 4.2500787,49.7105 2.8124845,49.7149 4.8750219,49.7194 6.2812881,49.7239 5.0936713,49.7284 3.0312352,49.7328 1.9999821,49.7373 2.156214,49.7418 1.6875989,49.7463 1.6250956,49.7507 1.531237,49.7552 1.4999616,49.7597 2.343781,49.7642 2.9376273,49.7687 2.7186379,49.7731 3.9997292,49.7776 3.8437629,49.7821 4.1252093,49.7866 4.0314131,49.7911 3.1874177,49.7955 3.4998674,49.8000 3.7188172,49.8045 2.3438413,49.8090 3.3748746,49.8135 5.7498865,49.8179 6.1250067,49.8224 4.7812023,49.8269 4.062367,49.8314 4.1562896,49.8359 3.7501512,49.8403 3.4375682,49.8448 1.9375185,49.8493 1.0624914,49.8538 2.1250291,49.8583 3.8437173,49.8627 3.8124757,49.8672 3.5312827,49.8717 3.5625379,49.8762 3.9062667,49.8807 2.7500441,49.8852 2.531198,49.8896 2.3436067,49.8941 4.0937467,49.8986 6.5313282,49.9031 6.6875,49.9076 5.2187295,49.9121 5.1250401,49.9166 6.1876016,49.9210 4.031179,49.9255 2.5622783,49.9300 2.9061563,49.9345 3.8750761,49.9390 3.4688416,49.9435 4.5936613,49.9480 5.8437295,49.9524 4.9375839,49.9569 3.0313644,49.9614 2.2813551,49.9659 2.8437786,49.9704 2.3749635,49.9749 1.5625104,49.9794 2.8750546,49.9839 3.6874247,49.9883 3.9999099,49.9928 5.2185955,49.9973 6.4998446,50.0018 7.7499547,50.0063 8.0000362,50.0108 7.9064426,50.0153 5.0938339,50.0198 2.7185972,50.0243 3.5937648,50.0287 3.2813966,50.0332 2.2813568,50.0377 2.3125076,50.0422 4.9374776,50.0467 6.1250949,50.0512 6.5626025,50.0557 6.3436618,50.0602 5.0623498,50.0647 3.8437407,50.0692 4.6562257,50.0737 4.5937171,50.0782 3.0000455,50.0826 1.3124967,50.0871 2.7187171,50.0916 2.4375548,50.0961 2.4063156,50.1006 2.4687788,50.1051 3.1250031,50.1096 2.4687705,50.1141 3.1249278,50.1186 2.7499189,50.1231 1.7499943,50.1276 1.4062848,50.1321 1.0938475,50.1366 1.1875045,50.1411 2.2500358,50.1456 5.0937176,50.1501 5.6874628,50.1546 3.843667,50.1590 3.5623782,50.1635 3.5000761,50.1680 3.5000749,50.1725 2.187567,50.1770 1.9062327,50.1815 2.9687123,50.1860 3.500005,50.1905 2.0000582,50.1950 2.4688201,50.1995 3.6874573,50.2040 2.5937018,50.2085 1.4687961,50.2130 1.6249809,50.2175 2.5310891,50.2220 2.7811329,50.2265 3.0312843,50.2310 5.3125925,50.2355 5.8125319,50.2400 4.8751059,50.2445 2.9375484,50.2490 3.25001,50.2535 3.1250107,50.2580 4.2499661,50.2625 4.9999876,50.2670 4.09372,50.2715 2.7499835,50.2760 2.5624876,50.2805 3.8750129,50.2850 5.4687562,50.2895 4.4063678,50.2940 2.8437958,50.2985 1.9061921,50.3030 2.1249988,50.3075 2.3437841,50.3120 3.0625389,50.3165 3.2812459,50.3210 3.5311289,50.3255 3.4999192,50.3300 3.2500463,50.3345 2.6562455,50.3391 2.6250806,50.3436 3.1875312,50.3481 3.187366,50.3526 2.5937173,50.3571 3.1876426,50.3616 3.5938389,50.3661 2.9685526,50.3706 2.343575,50.3751 3.0937541,50.3796 4.4688396,50.3841 3.4688632,50.3886 1.9687858,50.3931 1.4062502,50.3976 1.9687545,50.4021 2.5624678,50.4066 3.0936215,50.4111 3.0936952,50.4156 3.437557,50.4202 5.1564045,50.4247 4.3438182,50.4292 3.0312312,50.4337 2.4375207,50.4382 1.9062356,50.4427 2.3124754,50.4472 4.1874614,50.4517 4.7187595,50.4562 4.1875072,50.4607 4.531148,50.4652 4.656105,50.4698 4.4999762,50.4743 3.0000041,50.4788 2.9374373,50.4833 2.8437958,50.4878 3.28145,50.4923 2.843905,50.4968 2.812463,50.5013 1.968596,50.5058 2.8436515,50.5104 4.7187405,50.5149 5.3750315,50.5194 3.1563578,50.5239 1.2187855,50.5284 1.4374535,50.5329 2.843775,50.5374 3.875124,50.5419 4.5000844,50.5465 3.7811828,50.5510 2.9686472,50.5555 2.1562014,50.5600 2.5001025,50.5645 3.2188275,50.5690 5.1874194,50.5735 6.2187548,50.5781 4.4687877,50.5826 2.0312095,50.5871 3.0937564,50.5916 4.4374576,50.5961 3.1874087,50.6006 2.2812784,50.6051 2.0313449,50.6097 1.9375086,50.6142 2.5936925,50.6187 3.3124855,50.6232 2.8124127,50.6277 2.7186632,50.6322 4.3438067,50.6368 4.9688568,50.6413 3.1250811,50.6458 1.7812116,50.6503 1.5936235,50.6548 0.87494349,50.6594 0.62504542,50.6639 1.406285,50.6684 2.3125374,50.6729 3.1563356,50.6774 2.4374771,50.6819 1.6248676,50.6865 1.5312529,50.6910 2.1876097,50.6955 2.2187226,50.7000 2.2187676,50.7045 3.6875288,50.7091 5.5936217,50.7136 6.3437743,50.7181 4.375104,50.7226 3.2186556,50.7271 3.1561999,50.7317 4.3749661,50.7362 5.4998784,50.7407 5.9688063,50.7452 4.1251211,50.7498 4.0937791,50.7543 4.9375248,50.7588 4.6562657,50.7633 5.6561809,50.7679 7.6562424,50.7724 7.4689035,50.7769 4.0938163,50.7814 1.6874456,50.7859 0.6250121,50.7905 1.7812381,50.7950 2.3749223,50.7995 2.3124828,50.8040 2.9687691,50.8086 4.03126,50.8131 2.6561353,50.8176 3.2811832,50.8221 3.6876404,50.8267 1.8750736,50.8312 1.0624411,50.8357 1.8125087,50.8402 2.2188027,50.8448 2.624949,50.8493 4.7186527,50.8538 7.6562276,50.8584 6.3438363,50.8629 3.0937788,50.8674 2.1249042,50.8719 2.9999962,50.8765 4.4063692,50.8810 3.2813067,50.8855 3.4062028,50.8901 3.4686594,50.8946 4.4999089,50.8991 4.5312748,50.9036 3.0938621,50.9082 1.8437072,50.9127 2.0312049,50.9172 0.87498689,50.9218 0.93753177,50.9263 1.7812438,50.9308 2.4374676,50.9354 2.9064212,50.9399 3.968874,50.9444 2.1562176,50.9489 1.5623366,50.9535 3.281214,50.9580 2.7812872,50.9625 2.2500219,50.9671 3.1249661,50.9716 4.6561131,50.9761 5.5312319,50.9807 4.125104,50.9852 2.4688609,50.9897 1.3124822,50.9943 0.96873617,50.9988 1.3437572,51.0033 3.0311728,51.0079 6.343576,51.0124 9.0936327,51.0169 9.7188301,51.0215 5.8751292,51.0260 3.7188551,51.0305 2.7187917,51.0351 2.6875634,51.0396 3.4062316,51.0441 2.2186618,51.0487 3.6249211,51.0532 6.1561046,51.0578 7.2812018,51.0623 5.2814174,51.0668 2.7813628,51.0714 3.2811491,51.0759 3.625015,51.0804 3.5002296,51.0850 3.7501278,51.0895 4.7186093,51.0940 5.624754,51.0986 5.2498775,51.1031 4.8748913,51.1077 5.2188144,51.1122 5.2502337,51.1167 4.7188172,51.1213 3.0625265,51.1258 1.9062126,51.1304 3.8436978,51.1349 2.5937252,51.1394 2.9687083,51.1440 3.3437631,51.1485 4.0313487,51.1531 3.3438761,51.1576 3.0624876,51.1621 3.2497835,51.1667 3.9374228,51.1712 3.5314112,51.1758 1.406341,51.1803 0.31248647,51.1848 2.1874175,51.1894 3.9061737,51.1939 3.3750279,51.1985 2.2814262,51.2030 3.1876328,51.2076 3.7187138,51.2121 3.8124752,51.2166 3.4686973,51.2212 4.7812414,51.2257 6.4375014,51.2303 6.0312586,51.2348 3.4062388,51.2394 3.5937207,51.2439 4.8749371,51.2485 4.6250234,51.2530 3.0001028,51.2575 3.1250064,51.2621 3.4687018,51.2666 2.9686632,51.2712 2.3125157,51.2757 3.3125024,51.2803 2.8437183,51.2848 1.9375284,51.2894 1.6563261,51.2939 3.3750567,51.2985 3.3124413,51.3030 2.1249111,51.3075 1.2187753,51.3121 3.6563044,51.3166 4.1874752,51.3212 6.2812548,51.3257 7.9376087,51.3303 4.8125772,51.3348 2.4686797,51.3394 3.0936396,51.3439 4.5312352,51.3485 5.5937004,51.3530 5.8748465,51.3576 5.062604,51.3621 4.3440051,51.3667 4.1250572,51.3712 4.0312181,51.3758 3.1249042,51.3803 1.9061632,51.3849 1.6562552,51.3894 2.9375076,51.3940 3.6248763,51.3985 3.3749013,51.4031 1.6250801,51.4076 0.78138101,51.4122 3.2814286,51.4167 6.0625577,51.4213 6.0623116,51.4258 5.1872687,51.4304 5.0624046,51.4350 5.0000706,51.4395 3.9064531,51.4441 3.1875281,51.4486 2.843647,51.4532 2.8437154,51.4577 3.5625241,51.4623 3.4062672,51.4668 3.2812109,51.4714 3.4375334,51.4759 3.0313778,51.4805 2.562675,51.4850 2.718878,51.4896 3.9374657,51.4942 2.9997394,51.4987 2.2498224,51.5033 3.5312345,51.5078 4.4375653,51.5124 5.2501435,51.5169 4.0625916,51.5215 2.9374769,51.5261 1.6561673,51.5306 1.5311772,51.5352 1.2499887,51.5397 1.4375534,51.5443 3.1250329,51.5488 3.6250408,51.5534 3.2499452,51.5580 2.812372,51.5625 2.7187202,51.5671 3.9063151,51.5716 2.7500753,51.5762 1.4375526,51.5807 3.6562412,51.5853 4.7188153,51.5899 4.8124757,51.5944 2.8436613,51.5990 3.0312994,51.6035 2.9374559,51.6081 3.0312469,51.6127 3.6563458,51.6172 3.5000405,51.6218 2.6249862,51.6264 3.0936964,51.6309 2.937489,51.6355 3.1562386,51.6400 2.0624926,51.6446 1.5313176,51.6492 2.5000417,51.6537 3.7499752,51.6583 3.2187335,51.6629 1.7187088,51.6674 0.99992812,51.6720 0.59379888,51.6765 0.81256437,51.6811 1.5312535,51.6857 2.1249588,51.6902 3.1874375,51.6948 4.2187333,51.6994 4.781354,51.7039 3.4063084,51.7085 2.2498715,51.7131 2.187299,51.7176 2.7186418,51.7222 2.8439267,51.7268 2.4688795,51.7313 2.2811832,51.7359 2.6249139,51.7405 2.7187033,51.7450 3.8124833,51.7496 4.8750362,51.7542 4.468854,51.7587 3.5000956,51.7633 3.9062445,51.7679 4.9686022,51.7724 6.3436785,51.7770 8.5624771,51.7816 6.0625954,51.7861 5.0938492,51.7907 8.4688339,51.7953 11.531371,51.7998 8.0623875,51.8044 4.0935354,51.8090 2.4062176,51.8135 2.9688067,51.8181 3.7812803,51.8227 4.8124886,51.8272 4.2186866,51.8318 2.5000324,51.8364 1.7187182,51.8410 2.5936363,51.8455 3.3125596,51.8501 1.8751858,51.8547 0.93755764,51.8592 1.3750529,51.8638 1.9688088,51.8684 1.5935943,51.8730 2.0623584,51.8775 3.1875885,51.8821 4.15627,51.8867 6.8436918,51.8913 8.0001421,51.8958 6.9062748,51.9004 3.0937238,51.9050 1.8124505,51.9095 3.6874347,51.9141 4.8438964,51.9187 4.09378,51.9233 3.3436935,51.9278 3.9062066,51.9324 3.7812221,51.9370 2.8750646,51.9416 3.9999313,51.9461 5.0623546,51.9507 5.5625534,51.9553 4.4376945,51.9599 3.1562541,51.9644 3.7186594,51.9690 4.2186837,51.9736 5.062511,51.9782 3.781285,51.9828 2.2812192,51.9873 1.8438058,51.9919 3.5000925,51.9965 3.28124,52.0011 1.2498778,52.0056 1.1248801,52.0102 3.499867,52.0148 4.1562352,52.0194 2.5937541,52.0240 2.9999933,52.0285 4.8437819,52.0331 5.6876392,52.0377 3.562644,52.0423 0.74993211,52.0469 2.4374082,52.0514 4.0937686,52.0560 3.3125784,52.0606 2.5313797,52.0652 2.24999,52.0698 2.2186849,52.0743 2.1562836,52.0789 1.718762,52.0835 1.9686764,52.0881 1.7811651,52.0927 1.1250502,52.0972 1.3437608,52.1018 2.8438497,52.1064 3.1875508,52.1110 2.5311282,52.1156 1.2499834,52.1202 1.000019,52.1247 1.0937283,52.1293 1.3749591,52.1339 1.6250142,52.1385 1.6563555,52.1431 2.6875601,52.1477 4.093626,52.1522 4.2185411,52.1568 3.9687116,52.1614 3.1563492,52.1660 3.8125327,52.1706 3.8125343,52.1752 2.4063282,52.1798 1.6562164,52.1843 1.968684,52.1889 1.2187855,52.1935 0.56253111,52.1981 1.6562489,52.2027 3.8437021,52.2073 7.031312,52.2119 8.5625801,52.2165 5.9373112,52.2210 3.437376,52.2256 3.1250815,52.2302 3.6251857,52.2348 3.4688537,52.2394 2.3435438,52.2440 2.0310447,52.2486 3.8437822,52.2532 4.6875982,52.2577 4.062634,52.2623 3.5000706,52.2669 3.7186882,52.2715 3.4374807,52.2761 3.0625546,52.2807 2.9688323,52.2853 3.312546,52.2899 2.5624945,52.2945 1.906168,52.2991 2.7185211,52.3036 3.843679,52.3082 4.0313649,52.3128 3.5939226,52.3174 3.3750675,52.3220 4.4999766,52.3266 5.062499,52.3312 6.0623784,52.3358 5.7185922,52.3404 5.4686861,52.3450 5.9375782,52.3496 4.7813821,52.3542 4.5938787,52.3588 5.4062452,52.3634 7.5625043,52.3679 8.687623,52.3725 8.1562738,52.3771 6.5624151,52.3817 4.9374094,52.3863 4.9062009,52.3909 4.2499743,52.3955 4.3749394,52.4001 3.4062188,52.4047 3.3125222,52.4093 5.5000162,52.4139 6.6250458,52.4185 6.8126016,52.4231 4.0937958,52.4277 3.3749549,52.4323 3.6874478,52.4369 2.8125465,52.4415 2.4375367,52.4461 2.43736,52.4507 3.0312335,52.4553 4.5312147,52.4599 6.374948,52.4645 5.6251359,52.4691 3.4064202,52.4737 3.6562395,52.4783 4.468616,52.4829 3.5310924,52.4875 3.9998717,52.4921 4.3750625,52.4967 3.343833,52.5013 3.8124967,52.5059 3.5937202,52.5105 3.9688659,52.5151 3.5000265,52.5197 3.8436627,52.5243 3.4687674,52.5289 2.8125892,52.5335 1.0624703,52.5381 1.624944,52.5427 2.7187903,52.5473 4.4062939,52.5519 5.1874967,52.5565 6.7811322,52.5611 6.4062529,52.5657 4.0938535,52.5703 3.062511,52.5749 1.5312593,52.5795 1.8437512,52.5841 2.4375236,52.5887 3.3438504,52.5933 4.4374928,52.5979 3.4687061,52.6025 1.8749424,52.6071 1.8436409,52.6117 1.6248794,52.6163 3.8436496,52.6209 4.781333,52.6255 5.4688888,52.6301 3.5000818,52.6347 1.406278,52.6393 0.718741,52.6440 0.50001085,52.6486 0.68751144,52.6532 2.5313458,52.6578 5.8437653,52.6624 6.1560712,52.6670 5.2186189,52.6716 4.3126092,52.6762 2.8751392,52.6808 2.8437319,52.6854 2.4999166,52.6900 2.2499359,52.6946 3.9999704,52.6992 3.687427,52.7039 2.2813029,52.7085 1.5938056,52.7131 2.5937359,52.7177 3.0001101,52.7223 2.4375927,52.7269 2.2187757,52.7315 2.2812967,52.7361 2.5624721,52.7407 4.0310669,52.7453 6.1250238,52.7500 6.2813501,52.7546 6.0623088,52.7592 6.4060831,52.7638 5.3126254,52.7684 3.1250916,52.7730 3.0624382,52.7776 1.9375713,52.7822 2.6250129,52.7868 4.9374452,52.7915 5.7500496,52.7961 4.5938153,52.8007 2.8750246,52.8053 2.9062526,52.8099 4.1249442,52.8145 7.7186356,52.8191 7.3749967,52.8237 6.5314608,52.8284 3.6876357,52.8330 3.0312037,52.8376 1.9999154,52.8422 1.5937002,52.8468 2.1249268,52.8514 2.4685576,52.8561 4.531209,52.8607 7.2813935,52.8653 8.5626678,52.8699 7.437604,52.8745 8.062438,52.8791 7.1248903,52.8837 5.0625715,52.8884 5.0938926,52.8930 4.687501,52.8976 5.4060597,52.9022 5.1561613,52.9068 2.6875665,52.9115 2.0311499,52.9161 3.8747504,52.9207 5.4998946,52.9253 4.9377069,52.9299 3.6252158,52.9345 2.4375896,52.9392 1.8749939,52.9438 2.8124352,52.9484 5.0624838,52.9530 3.9062672,52.9576 2.4999969,52.9623 3.9062293,52.9669 3.9374666,52.9715 3.6249497,52.9761 2.8749852,52.9807 3.906378,52.9854 4.9688497,52.9900 5.1249356,52.9946 3.5937657,52.9992 2.1562185,53.0039 3.7498505,53.0085 5.1562586,53.0131 5.6564307,53.0177 5.6251788,53.0223 5.6250248,53.0270 4.687459,53.0316 4.187469,53.0362 3.1560686,53.0408 3.8749452,53.0455 4.9688129,53.0501 3.3747892,53.0547 4.2185669,53.0593 3.2500215,53.0640 2.8126326,53.0686 3.7189589,53.0732 4.7188497,53.0778 3.8438106,53.0825 2.8124423,53.0871 4.4374065,53.0917 6.7812352,53.0963 8.5312538,53.1010 6.5625911,53.1056 3.1875975,53.1102 3.6249793,53.1148 4.3748851,53.1195 3.7499912,53.1241 2.281199,53.1287 3.0624044,53.1333 4.7187023,53.1380 4.1875691,53.1426 3.0000839,53.1472 2.7500372,53.1519 2.5937304,53.1565 3.8749483,53.1611 4.3750577,53.1657 3.2500651,53.1704 2.6563034,53.1750 2.9062331,53.1796 1.9999504,53.1843 0.9062767,53.1889 1.0313071,53.1935 1.1874366,53.1982 0.59370112,53.2028 0.21876021,53.2074 1.2813569,53.2120 3.0313263,53.2167 2.9061475,53.2213 1.4998529,53.2259 2.1874814,53.2306 3.7501421,53.2352 4.6563663,53.2398 3.8748024,53.2445 5.1248384,53.2491 7.1251202,53.2537 6.3437924,53.2584 4.4061241,53.2630 1.7811538,53.2676 1.8750656,53.2723 1.7187815,53.2769 2.3749256,53.2815 3.2811906,53.2862 2.7500737,53.2908 1.5312307,53.2954 2.4999483,53.3001 2.9376516,53.3047 1.9063754,53.3093 2.8124509,53.3140 4.1873913,53.3186 4.3750296,53.3232 3.9376602,53.3279 4.6250529,53.3325 4.6560864,53.3372 4.1873622,53.3418 4.1874819,53.3464 3.9374652,53.3511 4.6874986,53.3557 2.9376528,53.3603 1.6875721,53.3650 2.4374506,53.3696 3.1562207,53.3743 3.4999495,53.3789 3.5624981,53.3835 4.1875191,53.3882 4.1563601,53.3928 4.9687085,53.3974 6.4374061,53.4021 7.2500072,53.4067 5.4688315,53.4114 4.312387,53.4160 6.2186403,53.4206 5.8752403,53.4253 4.8439121,53.4299 3.5312076,53.4346 2.9374478,53.4392 2.218775,53.4438 1.8438412,53.4485 2.8438151,53.4531 2.7498329,53.4578 2.6874087,53.4624 3.375001,53.4671 3.0000288,53.4717 2.437458,53.4763 2.0624635,53.4810 2.1563225,53.4856 2.5311689,53.4903 3.1249335,53.4949 2.5937431,53.4996 3.0312138,53.5042 4.0624647,53.5088 4.1561761,53.5135 4.7187209,53.5181 6.2814984,53.5228 10.500423,53.5274 11.468926,53.5321 7.218545,53.5367 3.6872864,53.5414 1.9687313,53.5460 1.8124849,53.5506 0.90618783,53.5553 2.0936573,53.5599 3.9999819,53.5646 6.4376211,53.5692 5.4687443,53.5739 3.8437803,53.5785 3.5625353,53.5832 5.1876116,53.5878 5.218874,53.5925 4.1874266,53.5971 2.5624537,53.6018 1.8749025,53.6064 2.6873655,53.6111 3.1561837,53.6157 3.8750408,53.6204 5.3749418,53.6250 8.2811861,53.6296 10.5002,53.6343 9.2188768,53.6389 6.593677,53.6436 6.499918,53.6482 6.0937638,53.6529 5.6250443,53.6575 3.8436954,53.6622 2.1249733,53.6668 1.3125467,53.6715 1.0625165,53.6762 1.3749897,53.6808 1.7499032,53.6855 3.3749356,53.6901 4.1562829,53.6948 5.3437572,53.6994 5.2500839,53.7041 5.2188001,53.7087 5.7188067,53.7134 6.0625839,53.7180 5.9687157,53.7227 4.4373255,53.7273 3.8749628,53.7320 2.6250508,53.7366 2.843709,53.7413 4.9374633,53.7459 4.6562691,53.7506 3.09374,53.7552 2.5312486,53.7599 2.9999418,53.7646 3.9687643,53.7692 2.7187612,53.7739 3.4374948,53.7785 4.2188687,53.7832 3.7499478,53.7878 5.40628,53.7925 5.5625758,53.7971 3.2500229,53.8018 2.9999747,53.8065 4.7186136,53.8111 5.749898,53.8158 4.5000739,53.8204 3.5002759,53.8251 4.0626526,53.8297 3.6874623,53.8344 4.2186079,53.8391 3.5622902,53.8437 3.9688306,53.8484 4.0626769,53.8530 4.2186527,53.8577 3.5622723,53.8624 4.7186332,53.8670 4.5313892,53.8717 2.9689124,53.8763 1.0000359,53.8810 1.1873934,53.8857 2.1562519,53.8903 4.4064121,53.8950 3.6249688,53.8996 4.1874113,53.9043 5.2187638,53.9090 5.4686894,53.9136 4.6249433,53.9183 3.6562765,53.9229 3.9062414,53.9276 3.9687607,53.9323 3.4375579,53.9369 1.9375734,53.9416 1.7500683,53.9463 1.2812136,53.9509 1.5623291,53.9556 3.7498817,53.9602 6.6248789,53.9649 6.687438,53.9696 6.2813511,53.9742 5.5625811,53.9789 5.0626631,53.9836 4.5000386,53.9882 4.8125157,53.9929 4.3438401,53.9976 3.9999678,54.0022 3.3437476,54.0069 3.9998786,54.0116 4.1562519,54.0162 4.0000529,54.0209 5.0937176,54.0256 3.968883,54.0302 3.6562777,54.0349 4.7498841,54.0396 5.6562505,54.0442 6.3749309,54.0489 5.9999332,54.0536 4.2188048,54.0582 2.5938816,54.0629 1.9374441,54.0676 4.3435354,54.0722 4.5312877,54.0769 2.3751392,54.0816 2.0313959,54.0862 3.7187567,54.0909 3.7186315,54.0956 2.7811639,54.1002 3.1562655,54.1049 4.1874971,54.1096 4.96877,54.1143 4.6562986,54.1189 5.6561561,54.1236 4.0937552,54.1283 3.2813423,54.1329 3.0624387,54.1376 4.0937161,54.1423 3.6874874,54.1469 3.8123844,54.1516 3.2500155,54.1563 3.0000918,54.1610 3.0625918,54.1656 3.5938609,54.1703 3.0000732,54.1750 1.7500098,54.1797 1.7187377,54.1843 2.8124366,54.1890 2.8437493,54.1937 3.1875134,54.1983 3.5000288,54.2030 4.2500725,54.2077 4.4062505,54.2124 5.2499352,54.2170 5.5624623,54.2217 3.6250637,54.2264 2.5312183,54.2311 1.3436409,54.2357 1.5310982,54.2404 2.9371853,54.2451 5.3436036,54.2498 5.6877012,54.2544 3.8440106,54.2591 1.5314066,54.2638 0.8750307,54.2685 1.5936476,54.2732 2.7811983,54.2778 1.8125693,54.2825 1.8750261,54.2872 3.1874678,54.2919 3.8436494,54.2965 3.7499738,54.3012 4.7813025,54.3059 5.0937986,54.3106 4.3125911,54.3153 2.8437712,54.3199 1.6875463,54.3246 1.7186882,54.3293 2.4373105,54.3340 2.4062772,54.3387 2.4376335,54.3433 3.2812941,54.3480 3.0312309,54.3527 2.4687748,54.3574 3.0937386,54.3621 2.6561897,54.3667 3.1249835,54.3714 3.0937934,54.3761 3.0313466,54.3808 3.5937634,54.3855 3.437294,54.3901 3.1247728,54.3948 4.1875534,54.3995 3.9689279,54.4042 2.9688692,54.4089 1.5938097,54.4136 1.1249713,54.4182 1.5000604,54.4229 3.1875966,54.4276 4.3749499,54.4323 4.2186451,54.4370 3.1562374,54.4417 2.8749356,54.4463 3.8123276,54.4510 3.7813239,54.4557 3.1876628,54.4604 3.2188001,54.4651 2.1562412,54.4698 1.500017,54.4745 1.6562666,54.4791 3.1250429,54.4838 6.0000901,54.4885 5.8750415,54.4932 4.3436589,54.4979 2.8435423,54.5026 1.3123624,54.5073 1.9687648,54.5119 2.7501514,54.5166 2.9062822,54.5213 3.9373519,54.5260 5.6559916,54.5307 5.7811141,54.5354 4.3751645,54.5401 2.718935,54.5448 2.6562569,54.5494 1.6876197,54.5541 2.4063435,54.5588 2.6561117,54.5635 3.9060843,54.5682 5.6562042,54.5729 5.6562572,54.5776 5.4375267,54.5823 5.5001221,54.5870 7.5314641,54.5917 7.2187037,54.5963 6.9997272,54.6010 7.4374671,54.6057 6.4689126,54.6104 3.2813303,54.6151 2.7500095,54.6198 2.7188535,54.6245 3.2812686,54.6292 2.9999652,54.6339 4.7187176,54.6386 5.7186618,54.6433 6.1874557,54.6480 4.6561174,54.6527 4.9999433,54.6573 4.2501621,54.6620 4.5312796,54.6667 4.6874633,54.6714 7.9376187,54.6761 8.2501068,54.6808 5.9999084,54.6855 2.6873033,54.6902 2.4374747,54.6949 2.031327,54.6996 1.9687479,54.7043 2.5000045,54.7090 2.3125503,54.7137 2.3437786,54.7184 2.4999816,54.7231 2.0937035,54.7278 2.0313654,54.7325 1.9376533,54.7372 3.8748879,54.7419 3.9685638,54.7466 3.0624595,54.7513 2.2500849,54.7560 3.1875567,54.7607 6.2812767,54.7654 7.7188787,54.7700 6.9063234,54.7747 3.5936828,54.7794 1.99988,54.7841 1.9999437,54.7888 1.5937961,54.7935 3.6875851,54.7982 3.2812536,54.8029 3.8122261,54.8076 5.1560874,54.8123 6.2500482,54.8170 7.4687276,54.8217 7.062531,54.8264 5.312501,54.8311 3.8750663,54.8358 2.7814786,54.8405 2.7188525,54.8452 4.4687362,54.8500 5.6562386,54.8547 4.0312562,54.8594 1.687447,54.8641 1.6249547,54.8688 3.7500498,54.8735 3.8750365,54.8782 4.9062309,54.8829 4.5624523,54.8876 5.4687424,54.8923 5.6562643,54.8970 5.12497,54.9017 4.8124709,54.9064 4.18749,54.9111 3.4375787,54.9158 4.8749361,54.9205 5.4996705,54.9252 4.4061885,54.9299 2.2189448,54.9346 2.0312998,54.9393 3.187614,54.9440 3.5939322,54.9487 3.6250813,54.9534 3.9687476,54.9581 6.0310564,54.9629 5.4685674,54.9676 3.8750086,54.9723 2.5000184,54.9770 3.8438218,54.9817 4.7499499,54.9864 4.0936699,54.9911 3.2189431,54.9958 3.0626094,55.0005 1.5311832,55.0052 2.6249239,55.0099 4.2811446,55.0146 6.5312333,55.0193 7.6562762,55.0241 5.9063611,55.0288 4.5001507,55.0335 2.9061923,55.0382 2.3436487,55.0429 1.9061984,55.0476 3.2812536,55.0523 3.3436608,55.0570 2.7811792,55.0617 1.6875305,55.0664 3.8125124,55.0712 4.7813959,55.0759 4.9687023,55.0806 6.5936718,55.0853 7.4063401,55.0900 7.8437095,55.0947 8.0624285,55.0994 5.9687428,55.1041 3.3751216,55.1089 2.3124104,55.1136 3.8435524,55.1183 4.6876993,55.1230 2.5002451,55.1277 2.1874392,55.1324 3.1248767,55.1371 4.7187824,55.1418 3.96876,55.1466 2.812608,55.1513 2.6251242,55.1560 3.1560407,55.1607 3.3748844,55.1654 3.9689076,55.1701 3.1251407,55.1749 4.6875134,55.1796 3.7812309,55.1843 2.6874764,55.1890 1.7499496,55.1937 1.7812135,55.1984 1.468748,55.2032 1.4062184,55.2079 2.5625019,55.2126 3.8126788,55.2173 3.3124297,55.2220 3.749722,55.2267 3.9375155,55.2315 2.7188506,55.2362 2.3749409,55.2409 1.7812496,55.2456 3.406265,55.2503 4.968853,55.2551 5.5939851,55.2598 5.1249857,55.2645 2.9685884,55.2692 3.1561987,55.2739 2.0312097,55.2786 3.1250226,55.2834 4.7500286,55.2881 7.6876287,55.2928 9.3126793,55.2975 8.8436651,55.3023 4.7811313,55.3070 2.5624802,55.3117 2.4375751,55.3164 3.0313666,55.3211 2.9373784,55.3259 2.3123488,55.3306 1.8124986,55.3353 3.1874554,55.3400 4.9062829,55.3448 3.0937665,55.3495 1.4375409,55.3542 2.5000503,55.3589 3.4374487,55.3636 4.6249957,55.3684 5.1248932,55.3731 3.593642,55.3778 3.9062488,55.3825 4.999999,55.3873 3.718807,55.3920 1.968877,55.3967 2.0938447,55.4014 3.3750117,55.4062 2.4061983,55.4109 1.2811077,55.4156 2.9686108,55.4203 3.5000279,55.4251 4.0002041,55.4298 3.5313048,55.4345 2.8124402,55.4393 2.9688246,55.4440 4.9062729,55.4487 3.9373324,55.4534 3.4686437,55.4582 3.9375763,55.4629 6.5000367,55.4676 7.3437858,55.4723 5.6250763,55.4771 3.9687967,55.4818 4.0624948,55.4865 4.468699,55.4913 4.4999847,55.4960 2.1874893,55.5007 0.59367615,55.5055 0.96872854,55.5102 2.4375284,55.5149 4.6249361,55.5196 4.0311537,55.5244 4.2188497,55.5291 5.1877379,55.5338 6.6562314,55.5386 4.7498536,55.5433 4.250061,55.5480 6.8124962,55.5528 7.9373293,55.5575 4.7188396,55.5622 1.4376268,55.5670 1.4061948,55.5717 3.312501,55.5764 5.6249804,55.5812 4.093749,55.5859 3.0313692,55.5906 2.406276,55.5954 3.7498562,55.6001 5.9061308,55.6048 5.8437004,55.6096 4.9688182,55.6143 4.4376502,55.6190 4.2813659,55.6238 4.3749871,55.6285 4.7500076,55.6332 5.9062891,55.6380 4.7811608,55.6427 2.5623527,55.6474 2.2498455,55.6522 2.8437874,55.6569 3.5313141,55.6616 4.9374862,55.6664 5.3751354,55.6711 4.3125563,55.6759 3.8437564,55.6806 4.7188168,55.6853 5.5937028,55.6901 5.4373441,55.6948 5.3123903,55.6995 6.281353,55.7043 4.6876917,55.7090 5.2188282,55.7138 7.3122988,55.7185 8.2184668,55.7232 6.2186322,55.7280 5.093811,55.7327 4.9376612,55.7375 5.4064174,55.7422 5.1560917,55.7469 5.0622463,55.7517 4.3750386,55.7564 3.5938854,55.7612 4.0312414,55.7659 4.5937848,55.7706 4.0314503,55.7754 2.656323,55.7801 0.59375471,55.7849 1.6874387,55.7896 3.6561084,55.7943 4.249949,55.7991 3.3438437,55.8038 3.0312495,55.8086 4.1562648,55.8133 4.1874981,55.8181 4.4061604,55.8228 3.9999311,55.8275 2.50018,55.8323 1.7502044,55.8370 3.9999838,55.8418 4.6249208,55.8465 3.4374268,55.8513 2.687465,55.8560 2.7810259,55.8608 2.8749743,55.8655 3.1252496,55.8702 2.3438184,55.8750 1.4999005,55.8797 2.0311432,55.8845 2.5937448,55.8892 3.8438642,55.8940 2.9687901,55.8987 1.7811326,55.9035 1.4062456,55.9082 1.5313208,55.9130 1.5937061,55.9177 1.0936848,55.9225 2.1874681,55.9272 4.0000072,55.9320 2.9062319,55.9367 3.0937877,55.9415 2.8751481,55.9462 2.2813599,55.9509 1.5311733,55.9557 1.7811888,55.9604 3.812608,55.9652 5.4688749,55.9699 4.2187252,55.9747 2.5311244,55.9794 1.9686571,55.9842 1.6562552,55.9889 1.7500199,55.9937 2.8749883,55.9984 4.7812891,56.0032 5.2501597,56.0079 6.4688921,56.0127 6.1248341,56.0175 5.9374647,56.0222 4.7187495,56.0270 3.5937185,56.0317 2.2500968,56.0365 1.5625136,56.0412 2.093725,56.0460 3.2187059,56.0507 3.4999955,56.0555 3.0312634,56.0602 3.3438153,56.0650 2.593806,56.0697 1.5624604,56.0745 1.1562417,56.0792 3.3436944,56.0840 5.875001,56.0887 4.125155,56.0935 2.2499633,56.0983 1.4061618,56.1030 2.7812388,56.1078 2.7500176,56.1125 1.6562456,56.1173 1.9373939,56.1220 1.6562362,56.1268 2.7498956,56.1315 4.593689,56.1363 4.0313787,56.1411 3.7186306,56.1458 4.5623255,56.1506 6.4376283,56.1553 7.4376912,56.1601 7.4376297,56.1648 4.3437757,56.1696 2.4373367,56.1744 2.5310655,56.1791 2.9374619,56.1839 3.9063535,56.1886 4.3439879,56.1934 3.5000653,56.1982 1.8748647,56.2029 3.1874957,56.2077 4.1249762,56.2124 3.874918,56.2172 2.8436136,56.2220 3.5623789,56.2267 4.6250453,56.2315 3.6876509,56.2362 3.250031,56.2410 3.1248894,56.2458 2.2187459,56.2505 2.7500973,56.2553 3.812613,56.2600 4.8750749,56.2648 5.9687991,56.2696 5.3124394,56.2743 5.5624189,56.2791 6.1875257,56.2839 4.5623875,56.2886 3.7186952,56.2934 4.2812715,56.2981 3.4999654,56.3029 3.0937767,56.3077 3.0938082,56.3124 1.6249995,56.3172 1.2188748,56.3220 2.2814996,56.3267 3.593678,56.3315 5.2808661,56.3363 5.9373918,56.3410 4.9064603,56.3458 2.8125777,56.3506 2.2500296,56.3553 2.0624583,56.3601 2.4061658,56.3649 5.0312257,56.3696 5.7188277,56.3744 3.968919,56.3792 3.4063067,56.3839 4.1562238,56.3887 3.3749328,56.3935 3.3435712,56.3982 4.937273,56.4030 6.1250491,56.4078 4.5002255,56.4125 5.4063683,56.4173 5.5936875,56.4221 5.999886,56.4268 5.9376187,56.4316 6.0001941,56.4364 5.4062896,56.4411 4.2186871,56.4459 4.1873269,56.4507 2.9999206,56.4555 2.5,56.4602 2.1561475,56.4650 2.6562636,56.4698 1.6250473,56.4745 2.5000563,56.4793 3.0313482,56.4841 2.9687953,56.4889 2.7499633,56.4936 2.7187896,56.4984 2.0938199,56.5032 2.4374404,56.5079 1.9687566,56.5127 2.9374974,56.5175 4.9687452,56.5223 5.1562877,56.5270 3.8124273,56.5318 4.0622964,56.5366 4.2810516,56.5414 4.2811518,56.5461 5.3125815,56.5509 5.0001645,56.5557 4.0938244,56.5604 3.7500401,56.5652 3.9376113,56.5700 4.0625749,56.5748 4.3436685,56.5795 4.4686499,56.5843 3.4374855,56.5891 3.4375775,56.5939 2.9062691,56.5987 2.7500198,56.6034 0.71877229,56.6082 0.84373307,56.6130 1.8124114,56.6178 2.4062207,56.6225 2.7500503,56.6273 3.4686637,56.6321 2.7812455,56.6369 1.5937804,56.6416 1.6562213,56.6464 2.562495,56.6512 2.8124349,56.6560 3.1561699,56.6608 3.0625768,56.6655 3.0314634,56.6703 3.0938828,56.6751 4.1250687,56.6799 5.0312071,56.6847 5.7498016,56.6894 5.0936575,56.6942 4.3750777,56.6990 3.6876228,56.7038 3.4688094,56.7086 3.9687345,56.7133 2.5624645,56.7181 1.5624498,56.7229 1.4374909,56.7277 2.5313623,56.7325 5.2187696,56.7372 5.5311561,56.7420 1.9686936,56.7468 2.3436623,56.7516 3.8749406,56.7564 3.8126063,56.7612 3.500155,56.7659 3.3435893,56.7707 4.718441,56.7755 7.4061689,56.7803 8.0938816,56.7851 6.4376316,56.7899 4.1249843,56.7946 2.9686828,56.7994 3.4687343,56.8042 2.6873991,56.8090 2.8748572,56.8138 3.4376144,56.8186 3.2502697,56.8234 6.5938544,56.8281 7.374866,56.8329 4.9373879,56.8377 5.125082,56.8425 4.6563592,56.8473 3.7187946,56.8521 1.7500193,56.8569 1.1562774,56.8617 0.90627199,56.8664 0.81239057,56.8712 0.99991572,56.8760 1.1562715,56.8808 1.6250266,56.8856 2.2813435,56.8904 2.3438349,56.8952 2.1874907,56.9000 2.2498708,56.9047 2.531127,56.9095 2.7813408,56.9143 4.9688034,56.9191 6.6249361,56.9239 6.124948,56.9287 4.2501116,56.9335 4.4063711,56.9383 3.9686718,56.9431 4.3747702,56.9479 4.0623627,56.9526 4.7814088,56.9574 5.3125863,56.9622 5.531157,56.9670 6.2499986,56.9718 4.7189207,56.9766 3.4063749,56.9814 3.1249053,56.9862 3.6561017,56.9910 4.218801,56.9958 3.7813482,57.0006 2.28123,57.0054 1.8125173,57.0102 2.2186968,57.0149 3.6561704,57.0197 4.9375691,57.0245 4.2501388,57.0293 4.1563163,57.0341 2.562396,57.0389 2.6249769,57.0437 4.5625234,57.0485 5.4687419,57.0533 3.7187424,57.0581 3.312489,57.0629 7.0000739,57.0677 7.4375577,57.0725 4.0937567,57.0773 2.1874912,57.0821 3.5624228,57.0869 3.312448,57.0917 2.4687593,57.0965 1.499933,57.1013 2.2499371,57.1061 2.6563663,57.1109 1.3750892,57.1157 0.56234866,57.1205 0.84373361,57.1253 1.4374983,57.1301 3.8436949,57.1349 4.7500315,57.1397 4.3125472,57.1445 2.593853,57.1493 2.5000367,57.1541 3.5936763,57.1589 2.4686415,57.1637 1.3750194,57.1685 1.0625739,57.1733 1.8751799,57.1781 3.6250911,57.1829 3.1561024,57.1877 3.1561494,57.1925 2.9062397,57.1973 3.4063952,57.2021 3.4376585,57.2069 4.0000563,57.2117 4.3124318,57.2165 4.1247373,57.2213 5.4060183,57.2261 5.1249404,57.2309 3.812628,57.2357 1.8750998,57.2405 0.71878445,57.2453 1.1562634,57.2501 1.4374138,57.2549 3.9061422,57.2597 5.0000491,57.2645 3.7501209,57.2693 2.4375153,57.2741 2.3750067,57.2789 2.5936804,57.2837 5.4997826,57.2885 7.0936003,57.2933 5.3751926,57.2981 2.5939162,57.3029 3.5311375,57.3077 5.000051,57.3126 2.7187262,57.3174 2.749856,57.3222 4.0313382,57.3270 6.1878276,57.3318 5.0625176,57.3366 3.0622666,57.3414 3.4375467,57.3462 2.0938179,57.3510 2.6874075,57.3558 3.81231,57.3606 3.9998922,57.3654 3.3752377,57.3702 2.46892,57.3751 2.4999783,57.3799 3.7500908,57.3847 3.4374976,57.3895 2.43749,57.3943 1.562373,57.3991 1.9060191,57.4039 2.249923,57.4087 2.7812922,57.4135 3.5312686,57.4183 4.4062705,57.4232 4.2188821,57.4280 2.5001845,57.4328 3.1875262,57.4376 3.1875048,57.4424 2.5937889,57.4472 1.4686836,57.4520 1.6561599,57.4568 1.3750213,57.4616 0.84384698,57.4665 1.6562207,57.4713 2.1875551,57.4761 3.2501242,57.4809 4.125042,57.4857 4.4998775,57.4905 3.8435283,57.4953 4.3437123,57.5002 4.5001917,57.5050 4.8439918,57.5098 3.7499669,57.5146 3.0311,57.5194 3.1249261,57.5242 3.1562145,57.5290 2.9062877,57.5339 2.9998398,57.5387 6.5621114,57.5435 8.5309715,57.5483 7.7188902,57.5531 4.0004621,57.5579 2.6253312,57.5628 3.9688005,57.5676 4.2811975,57.5724 4.6874876,57.5772 4.1249962,57.5820 5.1249075,57.5868 6.6247597,57.5917 6.124887,57.5965 5.250083,57.6013 3.906383,57.6061 3.9374483,57.6109 6.2810678,57.6157 6.7188454,57.6206 7.0314627,57.6254 6.9063044,57.6302 4.3436809,57.6350 2.499989,57.6398 2.1874962,57.6447 2.6249664,57.6495 2.0625339,57.6543 2.2188342,57.6591 5.2812686,57.6639 7.5937009,57.6688 5.5312171,57.6736 2.3123822,57.6784 2.4685946,57.6832 3.6562271,57.6881 2.5002115,57.6929 1.7187647,57.6977 2.8122232,57.7025 3.7499466,57.7073 3.0312016,57.7122 4.531321,57.7170 4.875277,57.7218 3.437614,57.7266 1.6562715,57.7315 2.5313067,57.7363 4.4688148,57.7411 4.4686899,57.7459 3.6873524,57.7508 2.9686613,57.7556 3.9374959,57.7604 4.6561761,57.7652 6.0311189,57.7701 5.6250505,57.7749 3.0626714,57.7797 1.4063439,57.7845 0.46879768,57.7894 2.0312974,57.7942 3.1875436,57.7990 2.8125207,57.8038 2.5312967,57.8087 3.9061906,57.8135 4.906076,57.8183 5.6873131,57.8232 4.2499199,57.8280 4.0001121,57.8328 2.6562643,57.8376 2.1874778,57.8425 2.9063199,57.8473 3.0626278,57.8521 2.3751245,57.8570 2.1562564,57.8618 2.4686928,57.8666 5.0312514,57.8714 7.687427,57.8763 7.4687457,57.8811 4.9374852,57.8859 3.562458,57.8908 1.0937173,57.8956 1.3436109,57.9004 2.7812181,57.9053 4.4062166,57.9101 5.8748736,57.9149 6.6874762,57.9197 5.2501087,57.9246 6.1251397,57.9294 6.8125582,57.9342 6.8125782,57.9391 4.562633,57.9439 4.0938549,57.9487 2.4688005,57.9536 3.2811971,57.9584 4.7811055,57.9632 4.7499223,57.9681 3.7812526,57.9729 3.2185769,57.9777 4.7810583,57.9826 5.9688301,57.9874 4.6566367,57.9922 2.468992,57.9971 3.7186868,58.0019 6.2811608,58.0068 7.4685678,58.0116 5.9061437,58.0164 4.9376822,58.0213 5.1876812,58.0261 3.8749104,58.0309 4.1248541,58.0358 6.3437314,58.0406 8.0936832,58.0454 7.1249352,58.0503 4.9375119,58.0551 3.2187953,58.0600 3.6250324,58.0648 4.03127,58.0696 4.5937157,58.0745 3.2499788,58.0793 3.2501338,58.0841 3.1874635,58.0890 4.968524,58.0938 5.2187796,58.0987 3.5626147,58.1035 1.9687073,58.1083 2.5623844,58.1132 4.9687862,58.1180 5.7813759,58.1229 3.0937731,58.1277 2.2499979,58.1325 1.875055,58.1374 3.2500834,58.1422 3.7500744,58.1471 2.9688485,58.1519 2.2187271,58.1567 2.6248848,58.1616 3.5936236,58.1664 4.2185421,58.1713 4.5937514,58.1761 3.8753393,58.1810 2.9064531,58.1858 3.6561255,58.1906 3.7498085,58.1955 4.1249399,58.2003 2.3750582,58.2052 1.5000324,58.2100 0.87503421,58.2149 1.0626057,58.2197 1.8437756,58.2245 2.062346,58.2294 2.5936704,58.2342 2.4686496,58.2391 3.1249912,58.2439 2.1563156,58.2488 4.9374752,58.2536 7.3125772,58.2585 6.3438487,58.2633 2.56251,58.2682 0.90618348,58.2730 0.8437351,58.2778 0.68753427,58.2827 1.0624846,58.2875 1.3124683,58.2924 1.9062719,58.2972 3.2812917,58.3021 2.8124826,58.3069 4.375021,58.3118 3.8751214,58.3166 3.9374864,58.3215 2.5936306,58.3263 1.8750074,58.3312 1.1875308,58.3360 1.6249326,58.3409 1.1874733,58.3457 1.4999613,58.3506 2.218755,58.3554 2.6876049,58.3603 4.2188263,58.3651 4.9688134,58.3700 4.5937309,58.3748 3.9061687,58.3797 3.7499747,58.3845 4.562469,58.3894 5.0623841,58.3942 4.0624585,58.3991 3.7813008,58.4039 4.1250415,58.4088 3.750046,58.4136 2.5625052,58.4185 3.4375854,58.4233 3.5938303,58.4282 2.4686854,58.4330 1.8123515,58.4379 2.4374099,58.4428 2.2186739,58.4476 3.1248918,58.4525 4.4998913,58.4573 5.6876678,58.4622 3.1251783,58.4670 1.6873833,58.4719 1.843765,58.4767 3.3437595,58.4816 3.6250548,58.4864 3.9375813,58.4913 3.9063458,58.4962 4.0939894,58.5010 5.1249361,58.5059 4.7809944,58.5107 4.124814,58.5156 3.9061787,58.5204 3.4688225,58.5253 2.2813904,58.5301 1.2813303,58.5350 1.3123344,58.5399 2.905956,58.5447 4.9686561,58.5496 5.0627389,58.5544 3.0315785,58.5593 2.9062848,58.5642 4.7186036,58.5690 5.4062495,58.5739 3.2187462,58.5787 2.3748438,58.5836 4.3436613,58.5884 3.0312459,58.5933 2.8125823,58.5982 2.5940313,58.6030 1.4687679,58.6079 1.8124241,58.6127 2.2500198,58.6176 3.7812986,58.6225 3.9688456,58.6273 4.1874623,58.6322 4.2498817,58.6371 4.3125095,58.6419 3.1250992,58.6468 3.7811947,58.6516 3.5624652,58.6565 3.906306,58.6614 4.8125348,58.6662 5.3438506,58.6711 6.7188125,58.6760 6.5937233,58.6808 5.124898,58.6857 2.9997654,58.6905 3.468642,58.6954 5.3749609,58.7003 5.5625958,58.7051 4.0313697,58.7100 3.875021,58.7149 4.0313478,58.7197 3.2186625,58.7246 2.2185819,58.7295 2.2499604,58.7343 3.9062884,58.7392 4.8750033,58.7441 5.4687762,58.7489 6.5937223,58.7538 7.4373517,58.7587 5.5312138,58.7635 2.7190118,58.7684 1.3126626,58.7733 2.2186387,58.7781 2.8436809,58.7830 2.593863,58.7879 4.3751526,58.7927 6.1874723,58.7976 5.7499337,58.8025 3.6874366,58.8073 4.6249938,58.8122 4.9062352,58.8171 3.5312445,58.8219 2.5313802,58.8268 2.8437579,58.8317 3.968755,58.8365 2.4374194,58.8414 2.4060125,58.8463 3.4687326,58.8512 3.7501147,58.8560 3.4999843,58.8609 3.906224,58.8658 5.1563287,58.8706 4.7189226,58.8755 3.9687526,58.8804 1.8435352,58.8853 3.2186093,58.8901 3.7499628,58.8950 5.1563148,58.8999 3.7813668,58.9047 2.6875455,58.9096 2.4999657,58.9145 3.1250305,58.9194 3.2812643,58.9242 2.8437142,58.9291 2.406208,58.9340 3.6875637,58.9389 3.0937755,58.9437 2.8436098,58.9486 3.8123906,58.9535 5.6249995,58.9584 5.3125644,58.9632 4.1564517,58.9681 3.2188935,58.9730 3.7185464,58.9779 3.7810068,58.9827 3.5938029,58.9876 3.0315559,58.9925 3.5002367,58.9974 3.6562998,59.0022 3.6874435,59.0071 2.8123987,59.0120 2.6248784,59.0169 4.9686871,59.0217 5.1249709,59.0266 3.1874592,59.0315 2.0625012,59.0364 1.5312243,59.0413 2.8436692,59.0461 4.2812119,59.0510 6.2812304,59.0559 6.9688816,59.0608 7.5001802,59.0657 7.9061728,59.0705 7.4373302,59.0754 4.4063029,59.0803 2.9063487,59.0852 3.4062021,59.0901 4.9687395,59.0949 3.3750863,59.0998 3.1875706,59.1047 3.3437796,59.1096 4.2187438,59.1145 5.0624189,59.1193 5.9686799,59.1242 6.9062228,59.1291 6.2812881,59.1340 3.4687588,59.1389 2.2812126,59.1437 2.2499204,59.1486 2.6873848,59.1535 3.1874437,59.1584 3.1564026,59.1633 2.531481,59.1682 2.6249731,59.1730 2.1248755,59.1779 1.0937591,59.1828 1.0625409,59.1877 1.6875808,59.1926 3.9063635,59.1975 6.718822,59.2024 8.2812672,59.2072 5.0624671,59.2121 2.8749239,59.2170 1.6249758,59.2219 1.5624875,59.2268 1.7812397,59.2317 3.3438017,59.2366 3.6875021,59.2414 3.0624654,59.2463 3.3749602,59.2512 4.2812462,59.2561 4.5312552,59.2610 4.9688711,59.2659 4.2812004,59.2708 3.0310447,59.2757 2.9373987,59.2805 2.8437085,59.2854 2.2187905,59.2903 2.4687982,59.2952 3.3125997,59.3001 4.4687982,59.3050 7.1562791,59.3099 7.718627,59.3148 6.4685745,59.3197 3.4062514,59.3245 3.0626216,59.3294 2.9064255,59.3343 3.2812965,59.3392 3.3123975,59.3441 3.6561534,59.3490 3.8125191,59.3539 3.7187164,59.3588 2.9374838,59.3637 2.3750687,59.3686 5.7812791,59.3735 6.1561294,59.3783 4.4374924,59.3832 2.3438752,59.3881 2.1250668,59.3930 2.8437955,59.3979 2.9375215,59.4028 3.3437221,59.4077 2.1561422,59.4126 2.4686856,59.4175 3.0312746,59.4224 2.4062374,59.4273 3.4999039,59.4322 3.9063356,59.4371 1.5625731,59.4420 1.2499951,59.4469 4.1875615,59.4517 5.9375448,59.4566 5.937645,59.4615 4.4373822,59.4664 5.0622759,59.4713 5.1875901,59.4762 5.0001955,59.4811 4.2189889,59.4860 5.3750734,59.4909 5.6561322,59.4958 3.8122153,59.5007 1.7185282,59.5056 2.3750081,59.5105 4.0000181,59.5154 4.0314326,59.5203 3.0939164,59.5252 4.6875033,59.5301 5.843698,59.5350 6.0935912,59.5399 6.9062915,59.5448 5.8751001,59.5497 6.2187061,59.5546 4.4687381,59.5595 3.3749883,59.5644 3.187465,59.5693 4.7811441,59.5742 6.4374166,59.5791 4.312593,59.5840 2.2501218,59.5889 1.7811837,59.5938 3.2499015,59.5987 4.2500911,59.6036 3.7500741,59.6085 3.0000367,59.6134 3.0625637,59.6183 3.4687524,59.6232 2.8749232,59.6281 2.3123863,59.6330 3.7187705,59.6379 6.5001812,59.6428 7.0312376,59.6477 7.8748212,59.6526 4.7812662,59.6575 3.0625188,59.6624 1.5312936,59.6673 1.312489,59.6722 2.1561687,59.6771 2.7500248,59.6821 2.8125699,59.6870 2.4374402,59.6919 2.2186484,59.6968 2.3125031,59.7017 2.7500174,59.7066 2.5001602,59.7115 3.6250198,59.7164 4.5623884,59.7213 3.9688444,59.7262 3.3125167,59.7311 4.0311627,59.7360 5.8125877,59.7409 5.8125572,59.7458 4.9999638,59.7507 3.593637,59.7556 2.6249809,59.7606 2.0314147,59.7655 3.6249828,59.7704 5.4060111,59.7753 6.3435359,59.7802 5.4999981,59.7851 3.6251719,59.7900 1.5626218,59.7949 1.4063019,59.7998 2.6562912,59.8047 2.0937536,59.8096 2.0624919,59.8146 1.9374992,59.8195 2.0624557,59.8244 2.8749661,59.8293 2.6562047,59.8342 3.8124971,59.8391 3.7813013,59.8440 3.6562126,59.8489 2.8124857,59.8538 2.2500129,59.8588 2.6250474,59.8637 3.656321,59.8686 3.5313559,59.8735 5.4999914,59.8784 6.6560049,59.8833 5.812377,59.8882 5.6250057,59.8931 6.7498169,59.8981 7.8748574,59.9030 7.8438931,59.9079 5.7502618,59.9128 4.0314236,59.9177 2.062583,59.9226 3.8749132,59.9275 4.3747973,59.9325 3.6563542,59.9374 1.3437951,59.9423 2.6873722,59.9472 2.8749714,59.9521 2.0313234,59.9570 0.68761355,59.9619 1.4375278,59.9669 3.5624256,59.9718 4.6562467,59.9767 4.5938025,59.9816 3.2499363,59.9865 3.8124547,59.9914 4.8437386,59.9964 3.9688218,60.0013 3.0001051,60.0062 2.2188206,60.0111 2.8750005,60.0160 1.9062116,60.0210 2.2811708,60.0259 3.1874607,60.0308 3.6874807,60.0357 4.4998841,60.0406 2.75,60.0456 1.2501682,60.0505 1.1876132,60.0554 2.18749,60.0603 4.5623784,60.0652 4.906148,60.0702 4.7500386,60.0751 2.9687662,60.0800 2.4687228,60.0849 2.0937841,60.0898 1.250034,60.0948 2.3124654,60.0997 3.5311592,60.1046 4.6873364,60.1095 3.6875677,60.1144 4.6252031,60.1194 4.0938144,60.1243 2.8125641,60.1292 3,60.1341 2.3124528,60.1391 1.1561438,60.1440 1.5310854,60.1489 3.0624201,60.1538 3.2500281,60.1588 3.1251142,60.1637 3.7189126,60.1686 3.7500112,60.1735 4.0936337,60.1785 5.5937047,60.1834 3.8126347,60.1883 1.8125907,60.1932 1.8122548,60.1982 5.1559916,60.2031 5.875073,60.2080 5.2189856,60.2129 5.1875982,60.2179 2.5311911,60.2228 2.5936863,60.2277 3.4688759,60.2326 3.312638,60.2376 3.7499259,60.2425 4.4685912,60.2474 3.9687691,60.2524 3.4064341,60.2573 3.0938075,60.2622 4.1560674,60.2671 5.6246524,60.2721 7.5935264,60.2770 5.3126125,60.2819 3.6877739,60.2869 2.5314298,60.2918 2.0624039,60.2967 3.0310655,60.3017 3.3750243,60.3066 3.4063957,60.3115 5.5313172,60.3164 5.8750057,60.3214 3.4999688,60.3263 2.7186868,60.3312 4.343749,60.3362 5.2188573,60.3411 4.2813797,60.3460 4.1249447,60.3510 3.6561532,60.3559 3.5938065,60.3608 3.1250935,60.3658 3.5937145,60.3707 4.5313072,60.3756 8.3439007,60.3806 8.6562281,60.3855 6.6873035,60.3904 2.7499299,60.3954 2.2501085,60.4003 2.8438692,60.4052 3.0625205,60.4102 3.9686379,60.4151 4.8123569,60.4200 5.562429,60.4250 6.1875787,60.4299 5.9688964,60.4348 5.1876059,60.4398 4.4999442,60.4447 5.5311813,60.4496 6.9061475,60.4546 9.0000257,60.4595 9.1564007,60.4645 5.9375014,60.4694 5.374887,60.4743 6.406158,60.4793 5.4062047,60.4842 3.3750715,60.4891 3.8125184,60.4941 4.8124523,60.4990 4.9688263,60.5040 4.0311108,60.5089 2.4998755,60.5138 2.6251183,60.5188 5.3438473,60.5237 7.0938063,60.5287 6.5313606,60.5336 4.468935,60.5385 4.4063053,60.5435 4.0623455,60.5484 4.2498345,60.5534 2.7186837,60.5583 0.99994153,60.5632 1.7187593,60.5682 6.7188282,60.5731 8.7187319,60.5781 7.0311675,60.5830 4.2811866,60.5879 1.8437608,60.5929 1.3750159,60.5978 2.0311494,60.6028 3.8436823,60.6077 3.7500501,60.6127 2.8437667,60.6176 3.7186275,60.6225 4.1250548,60.6275 4.3439326,60.6324 2.8750973,60.6374 1.5312278,60.6423 2.0622995,60.6473 2.5936499,60.6522 2.9376278,60.6571 2.0001929,60.6621 1.3124605,60.6670 3.6250556,60.6720 3.3126681,60.6769 4.2500882,60.6819 7.8124619,60.6868 7.0936818,60.6918 6.5311556,60.6967 5.5624633,60.7017 4.8749919,60.7066 2.624891,60.7115 5.3438044,60.7165 7.1250606,60.7214 6.781198,60.7264 3.4687316,60.7313 1.5938116,60.7363 0.90622407,60.7412 0.53124511,60.7462 1.8438247,60.7511 3.593827,60.7561 4.3437185,60.7610 3.968595,60.7660 2.5624413,60.7709 2.0625684,60.7759 1.8125331,60.7808 3.1561577,60.7858 4.7187247,60.7907 3.5000434,60.7957 2.1249433,60.8006 2.4061975,60.8056 2.3124955,60.8105 2.8749542,60.8155 3.5000451,60.8204 4.5939903,60.8254 3.7813408,60.8303 2.1873407,60.8353 3.4687304,60.8402 6.5624676,60.8452 6.3123779,60.8501 4.6562781,60.8551 6.5001459,60.8600 7.8751073,60.8650 5.2186184,60.8700 3.8435886,60.8749 3.2187548,60.8799 4.0000029,60.8848 4.9687128,60.8898 5.5312896,60.8947 3.7501383,60.8997 2.03139,60.9046 0.78122324,60.9096 1.4374541,60.9145 2.3436666,60.9195 6.9374652,60.9245 7.9374475,60.9294 5.9061723,60.9344 2.0313807,60.9393 2.1249545,60.9443 3.5935326,60.9492 3.0937467,60.9542 1.9063586,60.9591 3.1564393,60.9641 3.7500515,60.9691 2.7186677,60.9740 1.5313503,60.9790 1.0938205,60.9839 2.406209,60.9889 5.5621982,60.9939 6.9997416,60.9988 4.7500391,61.0038 4.5313926,61.0087 4.1251698,61.0137 4.3126402,61.0186 4.7188258,61.0236 5.531189,61.0286 5.6874051,61.0335 5.3438172,61.0385 5.343883,61.0434 4.4687033,61.0484 2.0937319,61.0534 1.8749871,61.0583 1.7186234,61.0633 2.7812552,61.0683 3.1876028,61.0732 2.8438413,61.0782 2.3125391,61.0831 3.5937307,61.0881 3.937546,61.0931 3.6875458,61.0980 2.2186432,61.1030 3.4060884,61.1079 4.0937128,61.1129 4.1876059,61.1179 4.0000973,61.1228 3.7187824,61.1278 3.7813404,61.1328 4.8436861,61.1377 6.687263,61.1427 4.9061661,61.1477 5.0313396,61.1526 5.1563172,61.1576 5.5000157,61.1626 3.5938253,61.1675 2.6249981,61.1725 2.9998131,61.1775 3.656188,61.1824 4.8126507,61.1874 4.7500472,61.1923 3.7499506,61.1973 2.6248965,61.2023 1.9686574,61.2072 4.4374242,61.2122 6.281199,61.2172 5.6251001,61.2222 3.3126924,61.2271 1.1875361,61.2321 2.4374602,61.2371 4.500011,61.2420 4.8437524,61.2470 4.5001526,61.2520 3.7187595,61.2569 6.2184668,61.2619 6.2499261,61.2669 3.7188463,61.2718 1.5313333,61.2768 1.81262,61.2818 2.0625005,61.2867 1.7498739,61.2917 2.6248465,61.2967 5.7499628,61.3017 5.6249681,61.3066 5.4374733,61.3116 5.5626073,61.3166 7.0939465,61.3215 6.1250367,61.3265 5.0311604,61.3315 2.8749352,61.3365 4.0937572,61.3414 4.8125134,61.3464 3.81248,61.3514 1.5937642,61.3564 1.4063008,61.3613 2.5937688,61.3663 2.6249433,61.3713 2.0938027,61.3762 1.6561968,61.3812 3.3124049,61.3862 2.812552,61.3912 4.0937076,61.3961 6.5937681,61.4011 6.2501125,61.4061 3.8125706,61.4111 2.4375224,61.4160 3.7811334,61.4210 4.8124471,61.4260 4.5000372,61.4310 2.7813191,61.4359 3.0313916,61.4409 2.99998,61.4459 2.9060841,61.4509 1.7187221,61.4559 2.4374888,61.4608 4.4999986,61.4658 10.218724,61.4708 12.062515,61.4758 8.4374866,61.4807 4.5312529,61.4857 2.4063966,61.4907 1.4062737,61.4957 0.53122288,61.5007 0.78116041,61.5056 1.9061599,61.5106 2.5938394,61.5156 3.6563609,61.5206 4.9687943,61.5256 5.3124666,61.5305 4.2811823,61.5355 3.0937123,61.5405 2.3125544,61.5455 2.8125987,61.5505 4.281302,61.5554 4.6248593,61.5604 3.6874297,61.5654 3.8437638,61.5704 4.2498856,61.5754 3.7186849,61.5803 1.6250759,61.5853 1.4689457,61.5903 2.8125792,61.5953 2.3437152,61.6003 1.6250522,61.6053 1.8437313,61.6102 2.5936184,61.6152 2.6249781,61.6202 1.9063351,61.6252 1.4062424,61.6302 1.2187017,61.6352 1.1250217,61.6401 1.2811154,61.6451 2.9685795,61.6501 3.1251976,61.6551 3.7502999,61.6601 5.531292,61.6651 6.3436522,61.6701 6.1873069,61.6750 5.812397,61.6800 5.7812428,61.6850 3.7187982,61.6900 2.0313013,61.6950 1.6250038,61.7000 0.81253725,61.7050 1.5936228,61.7100 3.1247768,61.7149 5.124929,61.7199 5.1877108,61.7249 3.9065511,61.7299 3.406235,61.7349 3.9998314,61.7399 4.9375477,61.7449 5.2501688,61.7499 3.3748765,61.7548 2.0623908,61.7598 0.71887797,61.7648 0.68750143,61.7698 1.3749018,61.7748 2.4686971,61.7798 3.6249774,61.7848 4.3750377,61.7898 4.0312214,61.7948 2.5000677,61.7998 2.0313258,61.8048 2.4688005,61.8097 2.5937276,61.8147 2.5936403,61.8197 3.1249614,61.8247 4.0625396,61.8297 2.4375484,61.8347 1.9060844,61.8397 3.3125231,61.8447 5.187664,61.8497 4.5625949,61.8547 3.0312598,61.8597 1.2187076,61.8647 1.2811561,61.8697 2.3749118,61.8747 2.0624871,61.8796 2.7186852,61.8846 3.6875067,61.8896 5.9686675,61.8946 8.5311537,61.8996 8.7188635,61.9046 6.9689155,61.9096 5.1876812,61.9146 5.4375086,61.9196 5.9062347,61.9246 4.1874623,61.9296 3.6872056,61.9346 4.2811408,61.9396 2.9064851,61.9446 0.71891445,61.9496 0.46879879,61.9546 3.0000515,61.9596 5.6249552,61.9646 5.4062004,61.9696 5.1561337,61.9746 6.5936265,61.9796 5.1250081,61.9846 3.4689567,61.9896 3.2189033,61.9946 4.5936561,61.9996 5.5000463,62.0046 3.843827,62.0096 3.9999557,62.0146 5.0310674,62.0196 6.4372578,62.0246 5.8749709,62.0296 3.4063056,62.0346 4.7501807,62.0396 6.0939503,62.0446 5.5312095,62.0496 3.9061799,62.0546 3.9998982,62.0596 4.1561832,62.0646 2.6250937,62.0696 1.5938313,62.0746 0.81255305,62.0796 2.9998398,62.0846 4.6872945,62.0896 6.0313611,62.0946 5.3125081,62.0996 5.499948,62.1046 4.0937738,62.1096 1.843881,62.1146 1.8125662,62.1196 5.0310831,62.1246 5.9373937,62.1296 4.8750825,62.1346 3.9063535,62.1396 4.0312977,62.1446 5.093894,62.1496 5.8438439,62.1546 5.3123989,62.1596 4.4998198,62.1646 4.3436542,62.1697 3.0000498,62.1747 2.7500095,62.1797 1.6563141,62.1847 1.7813187,62.1897 3.9062104,62.1947 4.3125272,62.1997 2.6562033,62.2047 2.4374144,62.2097 2.5313106,62.2147 3.4376199,62.2197 4.4063249,62.2247 3.1874888,62.2297 1.6561581,62.2347 1.8124599,62.2398 2.6561673,62.2448 3.4062283,62.2498 3.1562572,62.2548 3.9062831,62.2598 2.3437717,62.2648 2.4061811,62.2698 4.218636,62.2748 6.5625248,62.2798 4.8752265,62.2848 2.0313554,62.2899 1.6873623,62.2949 2.6873281,62.2999 4.1875901,62.3049 3.6564019,62.3099 2.0937407,62.3149 0.96872342,62.3199 2.4063275,62.3249 3.0000563,62.3300 2.3436778,62.3350 3.156172,62.3400 5.1562195,62.3450 5.2812028,62.3500 4.3750243,62.3550 4.6251602,62.3600 3.3751464,62.3650 2.9374378,62.3701 3.0935979,62.3751 4.6562285,62.3801 3.6875393,62.3851 2.3436961,62.3901 1.5312166,62.3951 0.93755776,62.4001 1.5311763,62.4052 2.0624509,62.4102 3.1249928,62.4152 3.2188148,62.4202 2.3125386,62.4252 3.0312409,62.4302 2.624979,62.4353 3.6874411,62.4403 2.9687579,62.4453 2.9062576,62.4503 2.5312545,62.4553 2.1561947,62.4603 2.1250377,62.4654 2.0938892,62.4704 1.7187643,62.4754 1.5936924,62.4804 2.3124678,62.4854 4.0937777,62.4905 4.8437819,62.4955 5.4374795,62.5005 4.4374475,62.5055 4.8748679,62.5105 4.8123708,62.5156 4.5311875,62.5206 4.8126097,62.5256 5.0313482,62.5306 6.3436365,62.5356 5.4998956,62.5407 4.1875448,62.5457 3.2814949,62.5507 2.7813623,62.5557 3.6874416,62.5607 4.2187829,62.5658 2.9376066,62.5708 3.2813492,62.5758 3.3436651,62.5808 4.8749275,62.5858 4.0312748,62.5909 1.9374721,62.5959 0.59375763,62.6009 2.1250069,62.6059 2.5625277,62.6110 3.0624654,62.6160 2.5623641,62.6210 1.2186971,62.6260 0.9687342,62.6311 1.7500199,62.6361 2.6876118,62.6411 2.0939023,62.6461 4.3437405,62.6512 3.7811537,62.6562 2.2499886,62.6612 1.5313094,62.6662 2.6250081,62.6713 2.9373951,62.6763 2.5623779,62.6813 3.4687548,62.6863 4.000092,62.6914 3.7812228,62.6964 4.0310655,62.7014 5.9060621,62.7065 8.1875162,62.7115 5.8439584,62.7165 2.75015,62.7215 1.4062684,62.7266 2.6875257,62.7316 2.2188282,62.7366 2.9062507,62.7417 4.8749475,62.7467 5.9063787,62.7517 6.2813768,62.7567 6.0311852,62.7618 5.2185812,62.7668 4.4374304,62.7718 2.2187552,62.7769 2.625025,62.7819 4.0000257,62.7869 4.874959,62.7920 5.3124857,62.7970 4.906332,62.8020 3.1875019,62.8070 1.2187215,62.8121 1.2499629,62.8171 2.5936372,62.8221 3.531292,62.8272 3.6250372,62.8322 4.0936813,62.8372 3.8437014,62.8423 3.09377,62.8473 2.1874726,62.8523 3.4688201,62.8574 3.2812598,62.8624 3.0311327,62.8674 3.6874218,62.8725 4.437645,62.8775 4.5314178,62.8825 5.125001,62.8876 4.9064908,62.8926 4.1875815,62.8976 3.3123379,62.9027 4.3748569,62.9077 4.562427,62.9128 4.5938721,62.9178 4.1874413,62.9228 4.2186198,62.9279 3.2813578,62.9329 3.3126087,62.9379 5.8126702,62.9430 6.9686542,62.9480 6.2185183,62.9530 3.9999309,62.9581 3.2499101,62.9631 4.124929,62.9682 3.7812929,62.9732 3.1563971,62.9782 3.6562948,62.9833 3.71877,62.9883 2.5001397,62.9934 1.1875169,62.9984 2.0311711,63.0034 2.9999835,63.0085 2.3749206,63.0135 2.3437209,63.0186 2.7187591,63.0236 2.8749781,63.0286 3.1875548,63.0337 3.3439007,63.0387 5.9688034,63.0438 6.7499003,63.0488 6.4685845,63.0538 4.9374537,63.0589 4.3125925,63.0639 1.4687226,63.0690 2.1561108,63.0740 4.687429,63.0790 4.8125253,63.0841 3.2500181,63.0891 4.1564236,63.0942 5.2813039,63.0992 5.9686551,63.1043 4.40626,63.1093 3.312516,63.1144 2.1250675,63.1194 2.6875267,63.1244 2.812552,63.1295 1.4686379,63.1345 2.531076,63.1396 3.9688444,63.1446 4.3751736,63.1497 4.1876307,63.1547 3.5312254,63.1598 4.3437262,63.1648 4.6562691,63.1698 5.4998269,63.1749 5.7811413,63.1799 4.6563349,63.1850 4.3438339,63.1900 3.9687605,63.1951 2.4062572,63.2001 1.6249615,63.2052 2.9374564,63.2102 4.0314631,63.2153 5.0938478,63.2203 4.5622807,63.2254 2.9685781,63.2304 2.1874828,63.2355 2.2187183,63.2405 2.3437247,63.2456 2.2500448,63.2506 2.9063261,63.2557 3.0000706,63.2607 4.4062901,63.2658 4.4687209,63.2708 3.4999635,63.2759 3.6249423,63.2809 5.2812624,63.2860 6.2814293,63.2910 4.593821,63.2961 2.9374273,63.3011 3.1250455,63.3062 4.4688296,63.3112 3.9999032,63.3163 2.5623751,63.3213 1.6874503,63.3264 2.3749409,63.3314 3.3436897,63.3365 3.7186918,63.3415 4.1562543,63.3466 2.7187829,63.3516 4.562593,63.3567 6.8439193,63.3617 6.687386,63.3668 5.1248407,63.3719 4.5313296,63.3769 3.0313804,63.3820 1.437506,63.3870 3.3436823,63.3921 4.9688244,63.3971 4.8751602,63.4022 2.3749793,63.4072 1.593694,63.4123 2.9687812,63.4174 3.6249621,63.4224 4.40622,63.4275 4.187542,63.4325 3.5937295,63.4376 4.2497783,63.4426 3.4061308,63.4477 3.2500179,63.4527 3.7812884,63.4578 4.4688416,63.4629 3.7500756,63.4679 3.874958,63.4730 5.7499523,63.4780 5.8125615,63.4831 4.0000215,63.4882 1.9374883,63.4932 1.7810926,63.4983 3.6874654,63.5033 4.4688082,63.5084 4.6248317,63.5135 4.1562638,63.5185 2.9377613,63.5236 0.78142321,63.5286 2.2187276,63.5337 2.4373956,63.5388 2.7187235,63.5438 2.6249218,63.5489 4.0312176,63.5539 5.0938115,63.5590 4.6875544,63.5641 3.1250982,63.5691 2.1875508,63.5742 1.4375169,63.5792 1.3123515,63.5843 1.8748289,63.5894 4.4061928,63.5944 5.6251655,63.5995 3.5939333,63.6046 2.7187574,63.6096 4.1249504,63.6147 5.3437786,63.6198 5.0312886,63.6248 3.4373953,63.6299 2.8124173,63.6349 2.2187295,63.6400 1.6875844,63.6451 0.84379637,63.6501 1.0938064,63.6552 1.4375187,63.6603 2.218554,63.6653 2.6873634,63.6704 3.3751574,63.6755 2.8126757,63.6805 1.5624354,63.6856 0.87478125,63.6907 1.4998757,63.6957 2.7813368,63.7008 2.5626578,63.7059 3.2500901,63.7109 3.3125877,63.7160 3.0625308,63.7211 2.8749743,63.7261 3.4687083,63.7312 4.0937786,63.7363 4.3123932,63.7414 6.280982,63.7464 6.4687076,63.7515 6.1563425,63.7566 3.968812,63.7616 2.3126192,63.7667 0.71878201,63.7718 1.1249392,63.7768 1.6874038,63.7819 2.0312335,63.7870 2.4063363,63.7921 3.5313661,63.7971 3.8437979,63.8022 3.3437371,63.8073 3.8750014,63.8123 3.9686754,63.8174 2.7500043,63.8225 2.4686387,63.8276 3.6561749,63.8326 4.2500868,63.8377 4.1563311,63.8428 3.7812867,63.8478 2.9688206,63.8529 3.6563072,63.8580 3.7810829,63.8631 2.4374306,63.8681 2.1875918,63.8732 3.2500536,63.8783 3.406316,63.8834 2.624969,63.8884 2.0623498,63.8935 6.218678,63.8986 7.5313239,63.9037 5.7499685,63.9087 3.8747625,63.9138 4.8436108,63.9189 5.7503963,63.9240 7.1879687,63.9290 6.9061399,63.9341 5.4998355,63.9392 3.6250229,63.9443 3.0624764,63.9493 1.8437529,63.9544 1.0935898,63.9595 4.5310173,63.9646 5.0937762,63.9697 3.8752956,63.9747 3.5313118,63.9798 4.406055,63.9849 5.6873689,63.9900 7.1875801,63.9951 6.9689622,64.0001 3.9063246,64.0052 3.5312669,64.0103 3.7499878,64.0154 2.8124533,64.0205 1.874743,64.0255 3.4685955,64.0306 4.0000668,64.0357 3.2186904,64.0408 2.8126278,64.0459 2.8439691,64.0509 5.2812614,64.0560 5.4374723,64.0611 4.7811799,64.0662 1.9062804,64.0713 2.9061012,64.0763 3.9059339,64.0814 3.7188289,64.0865 3.875351,64.0916 3.7501643,64.0967 3.9061403,64.1018 3.343595,64.1068 2.9999774,64.1119 3.656368,64.1170 4.6250696,64.1221 4.843626,64.1272 2.9062161,64.1323 2.1875575,64.1373 3.3124828,64.1424 5.2187643,64.1475 8.4687986,64.1526 8.1875496,64.1577 7.0625038,64.1628 2.6560516,64.1679 1.906147,64.1729 1.5002413,64.1780 2.5939631,64.1831 3.281219,64.1882 3.1874034,64.1933 2.4061773,64.1984 3.4686015,64.2035 5.9998641,64.2086 8.9686718,64.2136 9.1563931,64.2187 8.3439493,64.2238 5.2500701,64.2289 3.2499485,64.2340 3.62498,64.2391 4.9374194,64.2442 5.5309734,64.2493 6.0938587,64.2543 6.344018,64.2594 5.8125257,64.2645 3.6874778,64.2696 2.750067,64.2747 3.4061697,64.2798 5.3748341,64.2849 5.8438773,64.2900 7.1252427,64.2951 8.0311165,64.3002 6.9996977,64.3052 3.781203,64.3103 4.2188754,64.3154 5.6876941,64.3205 6.5627055,64.3256 6.1875415,64.3307 4.3747964,64.3358 3.2809815,64.3409 2.8749349,64.3460 3.6875684,64.3511 4.4375911,64.3562 3.5312753,64.3613 3.5936582,64.3664 3.4375741,64.3715 4.5313253,64.3765 5.0312524,64.3816 4.062274,64.3867 3.5310788,64.3918 3.4063311,64.3969 4.4376049,64.4020 4.656477,64.4071 5.1251144,64.4122 6.0625362,64.4173 5.4687881,64.4224 5.4061694,64.4275 4.2187262,64.4326 4.4063387,64.4377 4.2186651,64.4428 3.5624199,64.4479 3.7187285,64.4530 4.9373221,64.4581 4.7187428,64.4632 1.8439137,64.4683 2.3125062,64.4734 5.6562204,64.4785 5.843852,64.4836 3.7812731,64.4887 3.5936224,64.4938 5.0938225,64.4989 6.625226,64.5040 6.5624413,64.5091 5.4684229,64.5142 4.4999743,64.5193 2.3127177,64.5244 3.281311,64.5295 6.4374533,64.5346 6.906219,64.5397 4.5624566,64.5448 4.0312638,64.5499 4.3125534,64.5550 2.7188048,64.5601 1.7187948,64.5652 1.3749216,64.5703 1.9687661,64.5754 3.0938275,64.5805 3.7501571,64.5856 3.7500067,64.5907 3.0934896,64.5958 1.6874064,64.6009 0.93754888,64.6060 2.6874762,64.6111 3.8749652,64.6162 5.1249695,64.6213 5.3125615,64.6264 5.1563916,64.6315 3.7499759,64.6366 4.3122683,64.6417 6.3750634,64.6468 4.6565537,64.6519 3.2187474,64.6570 2.968574,64.6621 3.0311518,64.6672 2.750005,64.6724 1.531302,64.6775 1.7500628,64.6826 1.8749033,64.6877 2.7812204,64.6928 3.750073,64.6979 4.4061942,64.7030 4.1874847,64.7081 3.9375856,64.7132 4.2499218,64.7183 4.0309963,64.7234 4.6249619,64.7285 5.0002213,64.7336 4.094028,64.7387 3.8125715,64.7439 3.5624664,64.7490 3.1561308,64.7541 2.7186496,64.7592 3.37501,64.7643 3.2812498,64.7694 2.6876032,64.7745 2.5312359,64.7796 3.9373565,64.7847 4.562376,64.7898 6.687746,64.7949 4.2188821,64.8001 1.8748744,64.8052 1.4688325,64.8103 2.5313861,64.8154 5.2188377,64.8205 5.5935326,64.8256 5.4372554,64.8307 2.5000427,64.8358 1.250139,64.8410 1.8748586,64.8461 3.0623848,64.8512 3.7501559,64.8563 4.4062119,64.8614 4.5312252,64.8665 4.5313168,64.8716 3.6562135,64.8767 2.2187591,64.8819 1.78125,64.8870 1.8750699,64.8921 1.5312963,64.8972 3.2811985,64.9023 4.9374905,64.9074 4.4062324,64.9125 1.9062128,64.9177 1.4374275,64.9228 1.6250583,64.9279 2.1562958,64.9330 3.2500081,64.9381 6.2812877,64.9432 5.9999838,64.9484 3.4375052,64.9535 2.531266,64.9586 2.9686809,64.9637 3.5311706,64.9688 4.0937729,64.9739 3.1250882,64.9791 1.5000412,64.9842 2.2498884,64.9893 2.5624111,64.9944 2.0000551,64.9995 1.0313781,65.0047 2.5624855,65.0098 3.0622337,65.0149 4.6561756,65.0200 5.406364,65.0251 4.4063406,65.0303 3.8437953,65.0354 4.8437996,65.0405 4.1250687,65.0456 4.0936189,65.0507 2.2499895,65.0559 1.8438747,65.0610 2.1563029,65.0661 3.3125513,65.0712 4.4374328,65.0763 5.8748131,65.0815 7.1562166,65.0866 7.0000577,65.0917 4.4687529,65.0968 2.5625851,65.1020 2.9062753,65.1071 2.8436301,65.1122 5.6874418,65.1173 6.9374876,65.1224 5.7811747,65.1276 4.5313382,65.1327 4.1876225,65.1378 3.9063299,65.1429 2.0938699,65.1481 2.6875725,65.1532 2.9686565,65.1583 2.5310185,65.1634 2.2812052,65.1686 1.5938059,65.1737 1.8124856,65.1788 5.2187314,65.1839 6.2811809,65.1891 4.468761,65.1942 1.8439329,65.1993 1.4374756,65.2045 2.4373436,65.2096 4.9374118,65.2147 5.9062181,65.2198 4.2811794,65.2250 4.4375343,65.2301 4.7501092,65.2352 4.4374957,65.2403 2.4687994,65.2455 1.3125709,65.2506 3.5625906,65.2557 4.7813663,65.2609 4.5000367,65.2660 3.7812078,65.2711 3.2811401,65.2762 4.3437409,65.2814 4.8751569,65.2865 4.0625119,65.2916 4.1248083,65.2968 3.8436656,65.3019 3.062469,65.3070 4.8435206,65.3122 6.4372683,65.3173 5.5001354,65.3224 4.6878977,65.3276 4.2188582,65.3327 5.6874075,65.3378 5.6874766,65.3430 4.1877298,65.3481 4.2814021,65.3532 3.4997783,65.3583 2.8436675,65.3635 1.4374866,65.3686 3.3436954,65.3737 4.2188377,65.3789 3.3750916,65.3840 2.718756,65.3892 4.4999399,65.3943 5.6561551,65.3994 4.1874843,65.4046 3.0625098,65.4097 1.9062742,65.4148 3.1874897,65.4200 3.4686584,65.4251 4.8435616,65.4302 6.6248145,65.4354 7.3751111,65.4405 6.6877494,65.4456 7.1876273,65.4508 5.8437867,65.4559 5.6562905,65.4610 3.6561861,65.4662 4.5935369,65.4713 5.7186584,65.4765 6.2814202,65.4816 4.6564202,65.4867 3.8750486,65.4919 4.3749461,65.4970 5.1873574,65.5021 5.2186961,65.5073 3.4687309,65.5124 3.0937426,65.5176 2.3437476,65.5227 2.3750844,65.5278 2.5627103,65.5330 3.1251292,65.5381 2.9060295,65.5433 3.218435,65.5484 7.1563039,65.5535 8.3752794,65.5587 6.625195,65.5638 2.874963,65.5690 1.4061277,65.5741 0.31248757,65.5793 0.87502569,65.5844 4.1876307,65.5895 7.5001898,65.5947 7.6250358,65.5998 6.5936394,65.6050 6.2497854,65.6101 4.3748503,65.6152 3.5000377,65.6204 2.7188578,65.6255 3.9688876,65.6307 4.4999108,65.6358 5.0311036,65.6410 5.0624766,65.6461 5.5936127,65.6513 4.1874599,65.6564 1.8750867,65.6615 1.7813236,65.6667 3.2813084,65.6718 4.7499685,65.6770 4.2186685,65.6821 5.4374332,65.6873 7.718636,65.6924 9.4999495,65.6976 8.312541,65.7027 5.2189984,65.7079 4.3439407,65.7130 3.9062645,65.7181 3.6249263,65.7233 3.4685209,65.7284 3.3436177,65.7336 3.3436966,65.7387 3.1250913,65.7439 1.6875461,65.7490 3.124927,65.7542 5.6562643,65.7593 6.125072,65.7645 5.3438425,65.7696 4.9063463,65.7748 6.2814174,65.7799 7.3438301,65.7851 5.9687114,65.7902 3.1559615,65.7954 1.8748828,65.8005 1.2189,65.8057 1.5937829,65.8108 1.4686631,65.8160 2.6560504,65.8211 3.6250424,65.8263 2.7813497,65.8314 4.1563282,65.8366 5.6562777,65.8417 5.499979,65.8469 4.8437457,65.8520 4.5625167,65.8572 2.8125272,65.8623 3.8437438,65.8675 2.7813532,65.8726 3.9375763,65.8778 4.8750024,65.8830 6.1872816,65.8881 3.7185795,65.8933 2.5313125,65.8984 2.5938993,65.9036 3.0625932,65.9087 3.6561382,65.9139 3.3748486,65.9190 4.3437347,65.9242 4.1564298,65.9293 2.5938337,65.9345 1.5625057,65.9397 2.2813127,65.9448 2.6561737,65.9500 3.562345,65.9551 2.6874917,65.9603 1.9062816,65.9654 3.0000472,65.9706 4.0312109,65.9758 7.2186518,65.9809 7.2499557,65.9861 4.6562581,65.9912 3.750071,65.9964 3.8436909,66.0015 6.2500372,66.0067 5.3437552,66.0119 4.8434334,66.0170 5.8124399,66.0222 5.125134,66.0273 4.2187562,66.0325 2.5626097,66.0377 1.6564926,66.0428 1.3752165,66.0480 4.2501154,66.0531 5.093729,66.0583 4.6872125,66.0635 4.9685421,66.0686 4.6876264,66.0738 2.4690142,66.0789 2.8125794,66.0841 3.5623651,66.0893 3.4684954,66.0944 4.2810793,66.0996 5.9376011,66.1047 4.5313735,66.1099 3.3124475,66.1151 4.9373493,66.1202 5.6875319,66.1254 4.5627046,66.1306 2.8437774,66.1357 1.9999,66.1409 2.5624712,66.1460 3.6250324,66.1512 3.9687006,66.1564 4.7811737,66.1615 3.2814326,66.1667 2.8752811,66.1719 3.0626175,66.1770 3.4999485,66.1822 3.4060612,66.1874 2.9372315,66.1925 3.9374051,66.1977 3.5313628,66.2029 3.875109,66.2080 4.218792,66.2132 4.5312481,66.2184 3.1562424,66.2235 2.6875298,66.2287 4.0937529,66.2339 4.4686956,66.2390 4.2499657,66.2442 3.4687982,66.2494 4.0000372,66.2545 4.0937405,66.2597 3.2500119,66.2649 2.2500217,66.2700 3.0936513,66.2752 4.7810335,66.2804 5.4999433,66.2855 5.0000849,66.2907 4.812604,66.2959 4.4061899,66.3011 3.5000417,66.3062 3.0939555,66.3114 3.3124256,66.3166 3.0935454,66.3217 3.2812936,66.3269 1.9376478,66.3321 1.1562909,66.3372 0.87506068,66.3424 2.0937526,66.3476 2.2186708,66.3528 2.3749413,66.3579 4.0000186,66.3631 4.4063025,66.3683 4.4998727,66.3734 4.6561379,66.3786 3.8749986,66.3838 2.3438232,66.3890 1.093833,66.3941 0.9999491,66.3993 2.2499428,66.4045 2.6563983,66.4097 3.2188351,66.4148 4.7185965,66.4200 3.9999146,66.4252 4.7501278,66.4304 3.5626707,66.4355 1.6561042,66.4407 2.4685936,66.4459 5.0625668,66.4511 4.9063058,66.4562 4.2499385,66.4614 2.5937452,66.4666 1.0938964,66.4718 1.6875199,66.4769 3.6874042,66.4821 4.7186732,66.4873 4.7812028,66.4925 4.4688263,66.4976 4.843792,66.5028 4.1562748,66.5080 2.781384,66.5132 2.6250703,66.5184 3.3748765,66.5235 4.031023,66.5287 4.8749895,66.5339 4.1564217,66.5391 2.8125932,66.5443 3.1249781,66.5494 3.9686656,66.5546 2.1562033,66.5598 2.4062414,66.5650 2.7188346,66.5702 2.9374433,66.5753 2.9374402,66.5805 3.499893,66.5857 6.3749223,66.5909 5.6249919,66.5961 4.3750238,66.6012 2.0626853,66.6064 1.2500763,66.6116 1.218679,66.6168 1.3751009,66.6220 2.6876616,66.6271 4.3124442,66.6323 3.781146,66.6375 3.0622537,66.6427 3.687345,66.6479 4.0937943,66.6531 4.4376106,66.6582 4.8438525,66.6634 3.8439009,66.6686 3.9688263,66.6738 3.8436394,66.6790 2.562572,66.6842 2.312638,66.6894 2.0936925,66.6945 1.843605,66.6997 3.8124008,66.7049 4.6563392,66.7101 3.0312624,66.7153 1.2812774,66.7205 2.7188032,66.7257 4.9373159,66.7308 6.124908,66.7360 5.5625834,66.7412 4.4688687,66.7464 3.7189441,66.7516 4.7500191,66.7568 5.4685493,66.7620 6.1874161,66.7672 5.000062,66.7723 1.2812941,66.7775 0.81249189,66.7827 2.2812915,66.7879 3.1251359,66.7931 4.1562696,66.7983 3.4373426,66.8035 2.5936038,66.8087 3.1249442,66.8139 3.4687188,66.8190 4.8126159,66.8242 3.9376254,66.8294 4.3437014,66.8346 4.000031,66.8398 3.6563177,66.8450 4.9061842,66.8502 4.437367,66.8554 3.406111,66.8606 3.562475,66.8658 2.9375973,66.8710 4.2813087,66.8761 7.4687333,66.8813 7.5624347,66.8865 5.062531,66.8917 3.7188299,66.8969 3.3126311,66.9021 6.3750525,66.9073 8.0623331,66.9125 7.093667,66.9177 4.1564226,66.9229 3.6563408,66.9281 3.1248314,66.9333 3.0936511,66.9385 4.3126254,66.9437 4.2188606,66.9489 3.7186708,66.9540 3.718689,66.9592 3.0624776,66.9644 2.1875067,66.9696 1.8437564,66.9748 3.7500043,66.9800 4.406178,66.9852 3.9999337,66.9904 4.7188272,66.9956 4.8437781,67.0008 4.4062862,67.0060 4.1873412,67.0112 5.8748498,67.0164 7.3126063,67.0216 5.5000911,67.0268 4.0000448,67.0320 3.6563239,67.0372 3.8438158,67.0424 6.2188268,67.0476 7.5625138,67.0528 6.7497902,67.0580 5.7185969,67.0632 3.468642,67.0684 4.3124385,67.0736 4.9063697,67.0788 4.0313497,67.0840 3.6876702,67.0892 3.3438807,67.0944 2.4687102,67.0996 1.812412,67.1048 3.0311601,67.1100 5.9060578,67.1152 6.1562366,67.1204 3.656549,67.1256 4.6564393,67.1308 5.5624094,67.1360 6.1873264,67.1412 4.0937347,67.1464 4.4375873,67.1516 5.0626483,67.1568 5.2500362,67.1620 2.7811141,67.1672 2.6561556,67.1724 3.374974,67.1776 4.2187557,67.1828 4.2500453,67.1880 3.3749382,67.1932 2.7187536,67.1984 2.0312028,67.2037 4.1560903,67.2089 3.3750517,67.2141 2.8438833,67.2193 1.9375311,67.2245 2.9688294,67.2297 3.375109,67.2349 2.0936079,67.2401 3.0936155,67.2453 4.3438945,67.2505 5.0938177,67.2557 4.4375954,67.2609 4.7188115,67.2661 4.0624218,67.2713 4.8437457,67.2765 4.312417,67.2818 4.6561899,67.2870 4.1876636,67.2922 4.0626044,67.2974 2.3435848,67.3026 1.468608,67.3078 1.1563056,67.3130 3.1563354,67.3182 3.8749988,67.3234 3.0624478,67.3286 2.1561477,67.3338 1.6249979,67.3391 4.0313601,67.3443 4.6563168,67.3495 3.6562319,67.3547 1.4063129,67.3599 1.9687574,67.3651 3.1247573,67.3703 3.562474,67.3755 6.6876421,67.3807 9.1874962,67.3860 7.3748641,67.3912 5.3436799,67.3964 4.7500377,67.4016 3.2188578,67.4068 1.5938596,67.4120 1.9686542,67.4172 2.5936761,67.4224 3.4375134,67.4277 3.0312378,67.4329 2.9999542,67.4381 5.9999595,67.4433 7.5312114,67.4485 6.0312881,67.4537 5.8751726,67.4589 5.6561594,67.4642 5.2185693,67.4694 3.0000131,67.4746 3.4999378,67.4798 4.5312963,67.4850 3.9689143,67.4902 3.0939498,67.4954 3.156389,67.5007 3.3749149,67.5059 2.5624638,67.5111 1.5938125,67.5163 1.8436834,67.5215 2.4060843,67.5267 2.5311842,67.5320 2.0938156,67.5372 2.625031,67.5424 2.3749449,67.5476 4.5313435,67.5528 4.1251764,67.5581 3.0312207,67.5633 1.3436189,67.5685 2.3749321,67.5737 3.5000219,67.5789 3.968864,67.5842 4.875072,67.5894 5.4062037,67.5946 3.7499688,67.5998 2.2811906,67.6050 2.0624464,67.6103 1.9999847,67.6155 2.281322,67.6207 1.7187477,67.6259 0.78114063,67.6311 2.0937383,67.6364 4.5625086,67.6416 7.2501345,67.6468 5.4688568,67.6520 3.4686921,67.6572 3.0623703,67.6625 3.2811682,67.6677 4.5000896,67.6729 3.4376078,67.6781 2.6250613,67.6834 2.8436818,67.6886 4.3748326,67.6938 4.5625496,67.6990 6.6563516,67.7043 5.1249399,67.7095 5.4373026,67.7147 7.312346,67.7199 6.5002532,67.7252 3.5002582,67.7304 1.7187754,67.7356 1.4374757,67.7408 4.0624628,67.7461 4.7186542,67.7513 3.6561246,67.7565 2.1250496,67.7617 2.5625508,67.7670 2.5938616,67.7722 3.4688737,67.7774 3.2810876,67.7826 3.7497885,67.7879 3.1875117,67.7931 3.0626717,67.7983 2.0313725,67.8036 1.4687891,67.8088 2.3436103,67.8140 2.1560583,67.8192 2.2500236,67.8245 1.2188207,67.8297 0.68751252,67.8349 2.5312698,67.8402 2.7186322,67.8454 3.6560676,67.8506 5.1875305,67.8558 4.4688234,67.8611 3.7812779,67.8663 3.3750598,67.8715 2.9376895,67.8768 4.6564298,67.8820 5.5937428,67.8872 5.3748937,67.8925 4.0624142,67.8977 3.3125012,67.9029 2.4062583,67.9082 2.7499847,67.9134 4.3124514,67.9186 6.0937347,67.9239 5.3437481,67.9291 4.4059963,67.9343 6.1248503,67.9396 6.844007,67.9448 4.9063282,67.9500 5.0312066,67.9553 2.9376101,67.9605 2.3750172,67.9657 2.2811553,67.9710 2.4063077,67.9762 3.0938075,67.9814 3.2813187,67.9867 4.0938272,67.9919 3.6248844,67.9971 3.4061418,68.0024 2.8749397,68.0076 3.0312209,68.0128 3.2500918,68.0181 4.1874943,68.0233 2.4062884,68.0286 1.9375019,68.0338 4.0936174,68.0390 5.3437228,68.0443 4.6876516,68.0495 2.3750792,68.0547 2.3122978,68.0600 3.5311527,68.0652 4.9374881,68.0705 3.8749871,68.0757 3.0311399,68.0809 4.468688,68.0862 4.8439388,68.0914 2.7189641,68.0966 1.625016,68.1019 3.624897,68.1071 5.5625296,68.1124 5.1875439,68.1176 3.4375932,68.1228 3.4063768,68.1281 5.0625291,68.1333 5.3438482,68.1386 3.9374325,68.1438 1.2811038,68.1491 1.0625026,68.1543 1.2188938,68.1595 2.5626001,68.1648 3.6874051,68.1700 4.6874571,68.1753 4.2813306,68.1805 3.6874509,68.1857 4.0936694,68.1910 4.6249933,68.1962 3.6875067,68.2015 2.0625005,68.2067 3.8123527,68.2120 6.812407,68.2172 7.0938587,68.2225 5.9063392,68.2277 4.9061294,68.2329 5.8122716,68.2382 5.4999804,68.2434 3.9689243,68.2487 2.7188506,68.2539 2.9686649,68.2592 3.9062123,68.2644 4.9688091,68.2697 4.656239,68.2749 3.437331,68.2802 2.968585,68.2854 2.5937927,68.2906 2.343864,68.2959 1.4376683,68.3011 1.3125724,68.3064 1.8125229,68.3116 1.7186894,68.3169 1.8124379,68.3221 2.5313065,68.3274 4.6875677,68.3326 5.4374995,68.3379 5.15627,68.3431 3.3437316,68.3484 2.8436847,68.3536 2.4687011,68.3589 3.0936499,68.3641 2.562459,68.3694 2.2500331,68.3746 2.2188032,68.3799 2.0938551,68.3851 2.9688537,68.3904 4.9062142,68.3956 5.0623856,68.4009 3.7187912,68.4061 2.6876421,68.4114 2.5312908,68.4166 2.0937562,68.4219 1.2812791,68.4271 1.2499449,68.4324 2.4062018,68.4376 3.1875231,68.4429 2.0312567,68.4481 0.87498987,68.4534 2.0937459,68.4586 3.2186084,68.4639 4.0623851,68.4692 3.6876347,68.4744 2.3750439,68.4797 2.0936334,68.4849 1.3437513,68.4902 1.8751806,68.4954 2.8749812,68.5007 3.2497983,68.5059 2.9687009,68.5112 3.6249673,68.5164 4.9999309,68.5217 4.2499218,68.5270 2.9688566,68.5322 4.0627303,68.5375 4.8750744,68.5427 4.3436179,68.5480 5.062274,68.5532 5.6562476,68.5585 3.8751757,68.5638 4.2501154,68.5690 7.8749218,68.5743 8.906249,68.5795 5.9688559,68.5848 3.5624578,68.5900 3.4061291,68.5953 3.5000045,68.6006 1.5312127,68.6058 2.3125126,68.6111 2.8751919,68.6163 3.2500162,68.6216 1.8124672,68.6269 2.4686556,68.6321 3.8123944,68.6374 3.8749242,68.6426 5.3438463,68.6479 4.3439116,68.6532 6.2187176,68.6584 7.9998093,68.6637 8.0625744,68.6689 5.9376669,68.6742 5.1562271,68.6795 4.7187481,68.6847 4.9687862,68.6900 3.6875606,68.6953 3.4999654,68.7005 3.0311713,68.7058 3.7499297,68.7110 4.5937648,68.7163 5.1875153,68.7216 5.7188034,68.7268 3.875072,68.7321 2.2499492,68.7374 3.9998674,68.7426 4.6875281,68.7479 4.7187138,68.7532 4.06252,68.7584 4.1251302,68.7637 5.3438649,68.7689 8.1874781,68.7742 8.9999228,68.7795 6.3749485,68.7847 4.0311708,68.7900 3.0312195,68.7953 3.9060929,68.8005 6.06247,68.8058 6.781323,68.8111 5.5626936,68.8163 5.7189054,68.8216 3.9687464,68.8269 2.5625124,68.8321 3.5625298,68.8374 4.9687266,68.8427 4.9998302,68.8479 4.7810798,68.8532 5.9686546,68.8585 7.9687405,68.8638 6.8439879,68.8690 5.1878061,68.8743 3.5625925,68.8796 3.1249003,68.8848 3.4686391,68.8901 3.8123777,68.8954 3.5000181,68.9006 2.8438215,68.9059 2.4375145,68.9112 2.8125093,68.9165 2.75001,68.9217 2.5312724,68.9270 1.9999497,68.9323 1.5937476,68.9375 0.84373558,68.9428 0.50005907,68.9481 1.0625371,68.9534 2.0311172,68.9586 3.3122866,68.9639 4.5937581,68.9692 5.2813392,68.9744 4.4061909,68.9797 4.5311871,68.9850 5.562634,68.9903 4.1251373,68.9955 5.7185645,69.0008 7.1872044,69.0061 6.3437314,69.0114 3.9689443,69.0166 1.6564137,69.0219 1.3125442,69.0272 1.4687884,69.0325 1.7812384,69.0377 4.0624051,69.0430 4.8750949,69.0483 4.3438268,69.0536 3.281224,69.0588 2.3437238,69.0641 1.8749602,69.0694 2.1562779,69.0747 3.1562924,69.0799 4.2812023,69.0852 5.3748927,69.0905 6.2811885,69.0958 4.3750997,69.1011 1.9688123,69.1063 1.718776,69.1116 3.2187505,69.1169 3.5936396,69.1222 3.3437939,69.1274 3.6250873,69.1327 4.1563349,69.1380 2.9375722,69.1433 1.8124155,69.1486 2.5311573,69.1538 3.7499595,69.1591 3.3125575,69.1644 2.8438721,69.1697 2.5313241,69.1750 2.7811868,69.1802 2.7498841,69.1855 2.1248295,69.1908 1.9062235,69.1961 2.937644,69.2014 2.2501261,69.2067 1.5625451,69.2119 1.4061432,69.2172 1.7811706,69.2225 2.562381,69.2278 3.1247303,69.2331 4.8125558,69.2384 5.5941677,69.2436 4.7189326,69.2489 4.5311465,69.2542 5.2810345,69.2595 4.8436913,69.2648 3.156364,69.2701 3.0000899,69.2753 3.0312572,69.2806 3.7499933,69.2859 3.4376726,69.2912 2.7187903,69.2965 4.1247401,69.3018 6.531023,69.3071 6.1562614,69.3123 5.5625486,69.3176 5.6875348,69.3229 6.4686508,69.3282 5.8124232,69.3335 5.8439603,69.3388 4.6563816,69.3441 3.9687333,69.3493 3.1562648,69.3546 3.0312467,69.3599 2.7811439,69.3652 2.1562099,69.3705 1.6876897,69.3758 4.3126359,69.3811 4.9061918,69.3864 5.8436413,69.3916 5.812407,69.3969 3.9062672,69.4022 1.1563039,69.4075 0.65619051,69.4128 1.5936871,69.4181 4.5000849,69.4234 5.656384,69.4287 4.5000768,69.4340 3.2499173,69.4393 2.8749485,69.4446 2.4999235,69.4498 2.6247025,69.4551 4.9685416,69.4604 6.6876044,69.4657 6.0627785,69.4710 7.0627594,69.4763 7.8439245,69.4816 6.6875329,69.4869 3.8436232,69.4922 3.2811186,69.4975 4.7499266,69.5028 5.4061732,69.5081 3.6562002,69.5134 2.2500894,69.5186 2.250061,69.5239 2.1874475,69.5292 1.3749226,69.5345 1.5936449,69.5398 2.7812362,69.5451 3.4376168,69.5504 2.781435,69.5557 1.8750578,69.5610 1.9686682,69.5663 2.5623765,69.5716 2.8436842,69.5769 1.437513,69.5822 1.718838,69.5875 3.4062407,69.5928 4.4373426,69.5981 5.2186823,69.6034 4.4063663,69.6087 4.8127337,69.6140 3.8748846,69.6193 5.5936608,69.6246 7.5314283,69.6299 7.0939078,69.6352 7.3437653,69.6405 6.2186918,69.6458 4.0937357,69.6511 4.4060812,69.6564 7.3123055,69.6617 6.1250639,69.6670 3.5002408,69.6723 2.9375904,69.6776 3.3436613,69.6829 5.8125877,69.6882 7.0938649,69.6935 7.0623741,69.6988 6.4997988,69.7041 4.0624728,69.7094 2.2813852,69.7147 3.0937858,69.7200 3.1562035,69.7253 2.9062047,69.7306 2.1874266,69.7359 3.3437068,69.7412 5.1250472,69.7465 5.0000072,69.7518 2.87501,69.7571 0.87507236,69.7624 2.6876094,69.7677 5.374959,69.7730 6.3435831,69.7783 5.4999523,69.7836 3.2813179,69.7889 2.6250536,69.7942 4.5624394,69.7995 6.2499137,69.8048 6.7812595,69.8101 3.4376929,69.8154 3.4376123,69.8207 3.3436978,69.8260 2.968585,69.8313 2.7810621,69.8366 3.2499774,69.8419 3.6563523,69.8473 2.0939107,69.8526 3.5625856,69.8579 4.2500553,69.8632 2.5624294,69.8685 1.4373711,69.8738 2.0936706,69.8791 4.1250057,69.8844 5.3437247,69.8897 4.9687457,69.8950 4.9377666,69.9003 4.5312934,69.9056 2.9060283,69.9109 3.5624254,69.9163 3.500138,69.9216 3.4062519,69.9269 3.0936167,69.9322 3.5001068,69.9375 2.5313101,69.9428 3.625001,69.9481 2.4999352,69.9534 2.1873548,69.9587 3.3750248,69.9640 3.7188303,69.9694 3.2501092,69.9747 5.2187405,69.9800 7.3746781,69.9853 6.5936785,69.9906 4.0316195,69.9959 3.0001597,70.0012 2.2499304,70.0065 2.6874206,70.0118 4.3124704,70.0172 3.9686737,70.0225 3.531204,70.0278 2.0625765,70.0331 2.3439023,70.0384 2.1876297,70.0437 2.3749971,70.0490 2.8437452,70.0544 3.2812095,70.0597 2.9686229,70.0650 3.4686275,70.0703 5.8749704,70.0756 5.2500954,70.0809 5.3438272,70.0862 4.4375648,70.0916 2.437464,70.0969 0.59363967,70.1022 0.8437894,70.1075 2.1250803,70.1128 4.2813797,70.1181 4.7812657,70.1235 2.5936587,70.1288 3.1247721,70.1341 5.4372535,70.1394 7.0000277,70.1447 6.3751235,70.1500 7.0625391,70.1554 8.0625248,70.1607 6.4375196,70.1660 2.7813041,70.1713 1.5625932,70.1766 2.5312932,70.1820 2.9063318,70.1873 3.5938294,70.1926 3.4061511,70.1979 3.3434322,70.2032 4.812397,70.2086 5.1564956,70.2139 4.8753781,70.2192 6.406404,70.2245 4.9686069,70.2298 5.3436155,70.2352 5.9998045,70.2405 5.8749132,70.2458 5.2501836,70.2511 5.8126373,70.2564 6.4687085,70.2618 4.4686532,70.2671 2.8436327,70.2724 3.0623996,70.2777 4.218689,70.2831 3.9062438,70.2884 2.6874881,70.2937 3.0310686,70.2990 4.3436899,70.3044 4.250134,70.3097 2.531414,70.3150 1.8126222,70.3203 2.9374731,70.3256 2.8124483,70.3310 2.1562209,70.3363 2.4062893,70.3416 1.9687926,70.3469 1.2500486,70.3523 1.1561552,70.3576 3.3748934,70.3629 3.8126271,70.3683 5.2500329,70.3736 3.9374759,70.3789 2.6874201,70.3842 2.843683,70.3896 3.718888,70.3949 3.8439088,70.4002 3.281297,70.4055 2.5937862,70.4109 3.3436987,70.4162 5.5311089,70.4215 6.4998975,70.4269 6.2500687,70.4322 4.1563931,70.4375 3.2812879,70.4428 2.5624964,70.4482 3.031224,70.4535 5.1874318,70.4588 5.8124433,70.4642 3.3437779,70.4695 2.9687247,70.4748 2.2812593,70.4801 2.5313087,70.4855 2.6562753,70.4908 2.5625114,70.4961 1.8436787,70.5015 1.7187266,70.5068 2.1563249,70.5121 3.2813244,70.5175 3.9374561,70.5228 3.9999313,70.5281 3.9375772,70.5335 3.9062815,70.5388 3.8124635,70.5441 3.9687052,70.5495 3.2187586,70.5548 1.8749838,70.5601 1.6249851,70.5655 3.468683,70.5708 3.5936368,70.5761 3.1563458,70.5815 1.8751724,70.5868 1.687555,70.5921 2.4375365,70.5975 4.0937147,70.6028 3.9685924,70.6081 2.9061852,70.6135 5.5624285,70.6188 6.7812023,70.6241 5.4374762,70.6295 4.1874733,70.6348 2.6251836,70.6401 1.9689543,70.6455 1.8437295,70.6508 2.6248469,70.6562 3.8749509,70.6615 4.4689312,70.6668 5.093811,70.6722 4.9998188,70.6775 5.0623684,70.6828 5.8749514,70.6882 3.5938609,70.6935 3.0938869,70.6989 2.7186325,70.7042 2.37485,70.7095 1.8437641,70.7149 1.6876835,70.7202 2.0000098,70.7256 3.3122733,70.7309 4.1248975,70.7362 4.0000219,70.7416 2.5313573,70.7469 1.750095,70.7523 1.7500587,70.7576 2.3750021,70.7629 3.5625193,70.7683 3.843899,70.7736 4.2813196,70.7790 4.531208,70.7843 4.781179,70.7896 4.0623512,70.7950 3.0936873,70.8003 1.8751414,70.8057 2.3125448,70.8110 2.4998243,70.8164 3.3126123,70.8217 5.5626245,70.8270 6.4374275,70.8324 4.6249113,70.8377 3.4373305,70.8431 3.1873922,70.8484 2.4687307,70.8538 2.2187855,70.8591 1.9063308,70.8645 1.3438231,70.8698 1.312429,70.8751 1.9062952,70.8805 2.3126409,70.8858 2.6562963,70.8912 2.3438816,70.8965 2.0625563,70.9019 2.5623765,70.9072 2.0936775,70.9126 1.281252,70.9179 2.3125191,70.9233 2.9062982,70.9286 3.499959,70.9340 4.3437276,70.9393 5.4062428,70.9447 4.9374475,70.9500 3.3124671,70.9553 2.3749676,70.9607 4.0623298,70.9660 5.8436508,70.9714 4.625133,70.9767 5.4377537,70.9821 5.7501483,70.9874 4.3750291,70.9928 3.2811885,70.9981 3.406076,71.0035 2.7498963,71.0088 3.0937407,71.0142 3.5937912,71.0195 3.0312967,71.0249 3.8125923,71.0302 4.1874566,71.0356 6.0310769,71.0409 5.3124642,71.0463 4.6250014,71.0517 4.6560917,71.0570 6.5936899,71.0624 6.8127098,71.0677 4.4376807,71.0731 5.1562901,71.0784 5.1563139,71.0838 2.1249635,71.0891 0.71853942,71.0945 1.6873336,71.0998 2.1563113,71.1052 1.906435,71.1105 0.78132641,71.1159 2.6250768,71.1212 6.8436608,71.1266 8.0935488,71.1320 7.2812848,71.1373 6.1563601,71.1427 5.4687667,71.1480 7.5311604,71.1534 7.3750343,71.1587 6.5626101,71.1641 4.562521,71.1694 6.0937386,71.1748 5.8124557,71.1802 3.9686642,71.1855 2.9061382,71.1909 5.4688249,71.1962 5.0313535,71.2016 3.2499526,71.2069 2.6875598,71.2123 3.9998999,71.2177 5.093648,71.2230 4.5313148,71.2284 4.8438168,71.2337 6.2814279,71.2391 6.6250868,71.2445 5.8123417,71.2498 5.9060416,71.2552 6.937561,71.2605 5.2815113,71.2659 4.218822,71.2713 4.4064035,71.2766 7.2188711,71.2820 7.093545,71.2873 5.3747792,71.2927 4.2186241,71.2981 4.7811394,71.3034 5.3437886,71.3088 4.7501383,71.3141 3.2812765,71.3195 1.7501835,71.3249 2.4062698,71.3302 4.3748503,71.3356 3.4061866,71.3410 2.0936959,71.3463 1.6876404,71.3517 1.8435981,71.3570 4.1871152,71.3624 5.3749967,71.3678 5.4064364,71.3731 5.8751707,71.3785 4.4999866,71.3839 3.9061377,71.3892 3.687608,71.3946 4.4063325,71.4000 3.8438158,71.4053 1.99997,71.4107 2.1561861,71.4161 3.4375656,71.4214 4.8437352,71.4268 4.9062314,71.4322 4.9374743,71.4375 3.6875718,71.4429 1.7500628,71.4483 2.5624459,71.4536 4.7187152,71.4590 4.6562448,71.4644 4.3749881,71.4697 4.3437471,71.4751 1.7186948,71.4805 3.3437428,71.4858 3.6563492,71.4912 4.2500997,71.4966 5.781239,71.5019 5.9374318,71.5073 6.0000343,71.5127 4.2811971,71.5180 3.8124609,71.5234 3.7499094,71.5288 5.6874123,71.5341 5.0002027,71.5395 2.9376795,71.5449 3.187582,71.5503 4.2813144,71.5556 4.6249208,71.5610 5.5310025,71.5664 7.4998264,71.5717 7.812551,71.5771 5.1875606,71.5825 2.5312924,71.5879 2.406256,71.5932 2.187444,71.5986 2.8124709,71.6040 2.9375839,71.6094 2.9688621,71.6147 3.3126433,71.6201 4.7812624,71.6255 5.9061589,71.6308 8.3124218,71.6362 8.2811527,71.6416 5.2186985,71.6470 3.2186928,71.6523 3.4687066,71.6577 4.2188764,71.6631 4.8438501,71.6685 6.4374733,71.6738 6.2500696,71.6792 4.0311227,71.6846 5.3747625,71.6900 5.8437266,71.6953 4.9062443,71.7007 5.218822,71.7061 5.3126531,71.7115 5.6250968,71.7169 4.1875229,71.7222 4.3124561,71.7276 4.8750281,71.7330 6.6874275,71.7384 7.6874652,71.7437 4.71876,71.7491 3.3749387,71.7545 4.5624747,71.7599 8.1250572,71.7653 9.8437271,71.7706 10.312455,71.7760 9.2813005,71.7814 8.1250982,71.7868 4.0938368,71.7921 3.5313494,71.7975 5.031343,71.8029 5.4687123,71.8083 4.4999456,71.8137 4.2187572,71.8191 4.4687686,71.8244 4.5937815,71.8298 4.968802,71.8352 7.3435216,71.8406 8.5309305,71.8460 7.5937138,71.8513 4.7814541,71.8567 3.1250708,71.8621 3.3750291,71.8675 2.5312963,71.8729 1.4062177,71.8783 0.93748158,71.8836 1.3749306,71.8890 3.6248834,71.8944 4.5625029,71.8998 4.4688659,71.9052 2.5313053,71.9106 2.0937135,71.9159 2.5625145,71.9213 1.4688504,71.9267 2.0938871,71.9321 2.5938547,71.9375 3.2810748,71.9429 4.3436298,71.9482 5.2188683,71.9536 5.2499633,71.9590 5.4999542,71.9644 5.0938554,71.9698 4.3438945,71.9752 4.7500091,71.9806 2.9997838,71.9860 2.0936763,71.9913 2.0625713,71.9967 2.4062643,72.0021 3.3436844,72.0075 3.7499511,72.0129 1.8124504,72.0183 2.3125818,72.0237 2.2188392,72.0291 2.5311978,72.0344 2.218745,72.0398 2.3438265,72.0452 3.5625057,72.0506 2.99997,72.0560 2.4062905,72.0614 3.3123825,72.0668 4.781137,72.0722 3.8751178,72.0776 2.5001369,72.0830 1.7187359,72.0883 1.0311568,72.0937 1.0623337,72.0991 2.1248372,72.1045 4.2187619,72.1099 3.750154,72.1153 3.4063971,72.1207 2.4687412,72.1261 1.9373727,72.1315 2.4061687,72.1369 3.5939291,72.1423 3.312604,72.1477 3.2188132,72.1531 4.0625234,72.1584 3.8435469,72.1638 3.9060919,72.1692 6.124939,72.1746 5.6875644,72.1800 4.5315056,72.1854 3.2188585,72.1908 3.2810416,72.1962 3.531194,72.2016 3.5625787,72.2070 3.37497,72.2124 3.6250317,72.2178 3.2813745,72.2232 2.9062529,72.2286 2.6248429,72.2340 3.0623767,72.2394 3.0625312,72.2448 1.9063796,72.2502 1.6563314,72.2556 4.0937023,72.2610 5.7813172,72.2664 4.3124905,72.2718 2.4686337,72.2772 3.2812865,72.2825 3.9063387,72.2879 3.874918,72.2933 3.6248426,72.2987 2.6562588,72.3041 2.8439126,72.3095 5.468792,72.3149 8.5625095,72.3203 10.093726,72.3257 8.4684868,72.3311 7.37498,72.3365 7.0313025,72.3419 6.4996796,72.3473 7.8436141,72.3527 7.3754296,72.3581 4.1563601,72.3635 2.8747923,72.3689 2.6563334,72.3743 4.2813644,72.3797 5.0625954,72.3852 5.4375525,72.3906 3.8123641,72.3960 3.187459,72.4014 2.7188768,72.4068 3.0313141,72.4122 2.8437481,72.4176 3.593781,72.4230 4.750031,72.4284 2.6874673,72.4338 3.1249044,72.4392 3.8749366,72.4446 5.000155,72.4500 5.4064045,72.4554 3.8436427,72.4608 4.124754,72.4662 6.2187767,72.4716 5.937325,72.4770 4.6247549,72.4824 3.468756,72.4878 4.0626702,72.4932 2.7501028,72.4986 4.4374671,72.5040 5.9375834,72.5095 6.2812061,72.5149 6.5314159,72.5203 7.0626912,72.5257 6.031127,72.5311 2.9059517,72.5365 3.1248095,72.5419 4.5001683,72.5473 4.4065127,72.5527 2.5937531,72.5581 1.3436931,72.5635 1.2499875,72.5689 1.906194,72.5743 2.7811651,72.5798 4.5312772,72.5852 4.2500639,72.5906 4.6562176,72.5960 4.0625682,72.6014 2.6251161,72.6068 1.6251587,72.6122 2.1875601,72.6176 4.6248856,72.6230 5.187407,72.6284 4.8437223,72.6339 4.0000973,72.6393 2.1875665,72.6447 1.7812358,72.6501 1.531197,72.6555 1.4998567,72.6609 1.9999887,72.6663 2.0000658,72.6717 2.3125627,72.6772 2.7187886,72.6826 4.1249576,72.6880 5.0000482,72.6934 5.0312643,72.6988 4.2812285,72.7042 2.3123209,72.7096 3.5934923,72.7150 3.7188251,72.7205 3.3752124,72.7259 3.5624774,72.7313 3.5623384,72.7367 5.49999,72.7421 6.8750858,72.7475 5.1563272,72.7530 2.0626631,72.7584 2.0626454,72.7638 4.8123989,72.7692 7.7185345,72.7746 8.3124342,72.7800 6.6250634,72.7855 2.9062741,72.7909 1.2812383,72.7963 2.5624745,72.8017 2.7813869,72.8071 3.3126173,72.8125 3.2499275,72.8180 3.5935266,72.8234 4.5934858,72.8288 4.4688506,72.8342 3.4065053,72.8396 3.5000536,72.8451 3.031177,72.8505 2.5937347,72.8559 2.0313179,72.8613 2.3437297,72.8667 4.4999895,72.8721 5.6875243,72.8776 5.1561384,72.8830 7.8751016,72.8884 6.6875072,72.8938 4.9373074,72.8993 3.9374797,72.9047 2.8752029,72.9101 1.6563952,72.9155 0.78123868,72.9209 1.1875476,72.9264 1.0937173,72.9318 3.4373655,72.9372 6.0938106,72.9426 6.5939341,72.9481 6.1562328,72.9535 3.9998965,72.9589 0.99990743,72.9643 0.93745816,72.9697 2.2499065,72.9752 3.1250653,72.9806 4.2190127,72.9860 4.9375691,72.9914 4.2186399,72.9969 2.7499657,73.0023 2.2499955,73.0077 1.9686666,73.0131 2.6562364,73.0186 2.8750634,73.0240 3.0624647,73.0294 3.3123806,73.0348 3.3437564,73.0403 3.343847,73.0457 1.9687532,73.0511 0.53116471,73.0566 1.999889,73.0620 3.7187145,73.0674 4.4689851,73.0728 5.5939593,73.0783 5.4999018,73.0837 4.999784,73.0891 3.5311775,73.0945 3.625052,73.1000 4.2813678,73.1054 3.187645,73.1108 2.7499213,73.1163 2.7498295,73.1217 2.1248474,73.1271 4.0000701,73.1326 4.3439479,73.1380 2.2188196,73.1434 2.1249909,73.1488 3.6249413,73.1543 3.3750136,73.1597 4.0937672,73.1651 6.7186365,73.1706 6.3750234,73.1760 4.7189164,73.1814 7.2186852,73.1869 7.0312076,73.1923 4.8438649,73.1977 3.3436668,73.2032 3.6871436,73.2086 5.5311065,73.2140 4.093874,73.2195 4.3751893,73.2249 5.593924,73.2303 6.0938025,73.2358 4.8435874,73.2412 4.3124437,73.2466 5.4062576,73.2521 6.4374795,73.2575 5.5938258,73.2629 5.3124833,73.2684 5.6874313,73.2738 5.312429,73.2792 4.0313563,73.2847 2.6876709,73.2901 3.5625651,73.2955 4.812396,73.3010 4.9374728,73.3064 2.6874185,73.3118 2.9999006,73.3173 3.6249177,73.3227 4.7186809,73.3282 7.3752041,73.3336 5.7189693,73.3390 4.2500286,73.3445 4.0936036,73.3499 6.3435287,73.3553 7.375021,73.3608 8.1252823,73.3662 7.6563268,73.3717 7.5311565,73.3771 5.062346,73.3825 3.6249511,73.3880 3.9062531,73.3934 5.0000758,73.3989 3.5939863,73.4043 2.3438442,73.4097 2.5310998,73.4152 4.0935307,73.4206 4.74999,73.4261 4.1251106,73.4315 4.1873803,73.4369 8.3748646,73.4424 9.1875858,73.4478 5.5939097,73.4533 3.4062381,73.4587 3.2811115,73.4641 4.8124886,73.4696 4.3750629,73.4750 3.1250098,73.4805 2.2812989,73.4859 2.312609,73.4914 4.4686894,73.4968 4.8122849,73.5022 3.6874151,73.5077 1.7501141,73.5131 3.4688129,73.5186 4.8751254,73.5240 5.2499785,73.5295 5.0934815,73.5349 4.9998784,73.5404 3.2500365,73.5458 2.5938985,73.5512 2.4063692,73.5567 1.4063096,73.5621 1.0000613,73.5676 2.5311258,73.5730 3.7811365,73.5785 2.6874526,73.5839 2.6250739,73.5894 1.5312434,73.5948 3.8749533,73.6003 5.500268,73.6057 6.2188878,73.6112 5.0311131,73.6166 4.5624032,73.6221 5.374979,73.6275 7.5000434,73.6330 8.4687366,73.6384 7.3437033,73.6438 3.5000579,73.6493 1.8126025,73.6547 1.3437755,73.6602 2.2811718,73.6656 3.5936437,73.6711 4.5624647,73.6765 3.5625644,73.6820 4.1562605,73.6874 5.5623784,73.6929 6.0937905,73.6983 4.0625505,73.7038 3.2187519,73.7092 2.7501023,73.7147 2.6875179,73.7202 2.5001884,73.7256 3.062433,73.7311 3.8747199,73.7365 4.6563215,73.7420 3.0626123,73.7474 1.9999083,73.7529 2.4685984,73.7583 3.5000057,73.7638 5.6876402,73.7692 5.0625787,73.7747 3.9375031,73.7801 2.1561542,73.7856 1.4061254,73.7910 2.4062402,73.7965 5.0314627,73.8019 6.812726,73.8074 6.2500215,73.8129 5.3125072,73.8183 3.7811139,73.8238 2.3123865,73.8292 1.5937177,73.8347 3.062331,73.8401 2.7186205,73.8456 3.1562381,73.8511 4.9688663,73.8565 6.3128119,73.8620 6.4065413,73.8674 6.9998293,73.8729 7.56218,73.8783 4.9061923,73.8838 2.968869,73.8893 1.8125906,73.8947 1.8438002,73.9002 1.9687798,73.9056 3.0310998,73.9111 3.1561277,73.9165 3.0312331,73.9220 1.9688171,73.9275 1.4688227,73.9329 1.7500315,73.9384 2.7500017,73.9438 4.4686646,73.9493 6.0310979,73.9548 4.9686756,73.9602 4.9375792,73.9657 4.1875978,73.9711 3.7187762,73.9766 3.8437951,73.9821 4.7188177,73.9875 5.6874328,73.9930 4.7499804,73.9984 3.8437278,74.0039 2.8439379,74.0094 1.7188361,74.0148 2.624867,74.0203 2.500056,74.0258 2.0310678,74.0312 4.874784,74.0367 7.5313935,74.0422 5.3126397,74.0476 1.9686522,74.0531 3.4687095,74.0585 5.9689083,74.0640 5.3437862,74.0695 3.5311303,74.0749 2.0938518,74.0804 2.0625679,74.0859 2.5312397,74.0913 4.0625439,74.0968 5.1875205,74.1023 5.1560221,74.1077 5.0310254,74.1132 3.7501867,74.1187 5.0626879,74.1241 5.5000334,74.1296 3.6562767,74.1351 2.2498775,74.1405 1.6874502,74.1460 2.250021,74.1515 5.1561809,74.1569 6.4375625,74.1624 5.6251049,74.1679 3.6562254,74.1733 2.4373939,74.1788 2.031354,74.1843 4.4064574,74.1897 6.4999323,74.1952 6.1247406,74.2007 5.0623884,74.2061 5.6250048,74.2116 5.6873832,74.2171 4.8123832,74.2226 4.8127055,74.2280 5.5628176,74.2335 5.3751245,74.2390 4.9374623,74.2444 6.5623107,74.2499 7.4685149,74.2554 6.3438077,74.2609 3.5938954,74.2663 3.5000386,74.2718 2.5312266,74.2773 2.5625005,74.2827 3.500056,74.2882 4.0624242,74.2937 3.3124464,74.2992 3.3438029,74.3046 3.1251087,74.3101 2.9687774,74.3156 2.3125854,74.3211 2.2188773,74.3265 2.7185955,74.3320 2.624893,74.3375 2.7812586,74.3430 3.0937786,74.3484 2.4062653,74.3539 1.9061314,74.3594 1.4062579,74.3649 0.78123605,74.3703 1.3436873,74.3758 2.2499971,74.3813 4.7812829,74.3868 5.6562409,74.3922 3.2186654,74.3977 1.5937992,74.4032 1.9374697,74.4087 4.6873336,74.4141 6.0937753,74.4196 5.0938969,74.4251 3.0938118,74.4306 2.4063041,74.4360 4.8438816,74.4415 4.3748918,74.4470 3.1247127,74.4525 3.1874378,74.4580 5.0313148,74.4634 5.2501249,74.4689 6.1562152,74.4744 6.3749037,74.4799 4.750093,74.4854 3.4687767,74.4908 3.3124561,74.4963 3.0625777,74.5018 2.0314124,74.5073 1.3125296,74.5128 2.0312276,74.5182 1.8750317,74.5237 3.7812407,74.5292 5.0312629,74.5347 3.0937588,74.5402 2.0311718,74.5457 2.4686952,74.5511 3.6875198,74.5566 2.9375501,74.5621 2.7813201,74.5676 1.7812858,74.5731 2.0937333,74.5785 3.156178,74.5840 2.9686477,74.5895 2.1249194,74.5950 3.1249936,74.6005 5.8124619,74.6060 8.2812176,74.6115 8.1563911,74.6169 5.6876063,74.6224 2.4062483,74.6279 2.4687538,74.6334 2.6562133,74.6389 3.1562405,74.6444 3.5625222,74.6498 3.9999866,74.6553 6.4374595,74.6608 7.6251397,74.6663 7.3125744,74.6718 5.7811499,74.6773 5.9375696,74.6828 7.0000343,74.6883 5.9687519,74.6937 6.0624318,74.6992 5.0937228,74.7047 3.6249785,74.7102 3.1249073,74.7157 3.6874011,74.7212 5.3748689,74.7267 6.5624857,74.7322 4.6251125,74.7376 2.6564486,74.7431 3.3125432,74.7486 6.3125429,74.7541 7.812552,74.7596 5.3124666,74.7651 4.8749051,74.7706 5.1248369,74.7761 6.9687343,74.7816 7.4688888,74.7871 5.4376516,74.7926 3.3436232,74.7980 3.1248586,74.8035 4.5625806,74.8090 5.4063849,74.8145 3.9374552,74.8200 3.9371958,74.8255 4.9686213,74.8310 6.0312781,74.8365 6.1252651,74.8420 4.1876988,74.8475 2.593585,74.8530 1.5625261,74.8585 3.2501278,74.8640 4.4063101,74.8694 5.562356,74.8749 3.4374626,74.8804 3.2188566,74.8859 3.4687834,74.8914 3.1249223,74.8969 4.4373541,74.9024 3.8125374,74.9079 2.3438113,74.9134 2.1562874,74.9189 3.5311909,74.9244 3.7187531,74.9299 3.2812703,74.9354 3.156256,74.9409 3.6875548,74.9464 3.0938091,74.9519 1.8749658,74.9574 1.7186825,74.9629 5.0938373,74.9684 5.7500372,74.9739 4.8749442,74.9794 2.5310006,74.9849 3.5310128,74.9904 3.5625978,74.9959 3.0001235,75.0014 1.8125105,75.0069 1.5625752,75.0124 2.8438003,75.0179 3.8437662,75.0234 2.8437977,75.0289 2.1874197,75.0344 2.3436975,75.0399 1.8437332,75.0454 1.8125174,75.0509 3.1876986,75.0564 4.1248851,75.0619 5.2497406,75.0674 5.0000944,75.0729 3.2189281,75.0784 1.5938135,75.0839 3.7812834,75.0894 4.7187724,75.0949 4.1250229,75.1004 2.1250753,75.1059 2.218807,75.1114 2.9374132,75.1169 4.4060464,75.1224 5.0936413,75.1279 4.2813363,75.1334 4.750174,75.1389 5.9686661,75.1444 5.4061513,75.1499 4.6873293,75.1554 4.9062386,75.1609 5.2815566,75.1664 6.156436,75.1719 6.4375758,75.1774 5.0623622,75.1829 3.4373386,75.1884 2.2499611,75.1939 2.3125288,75.1995 2.1562669,75.2050 2.1250243,75.2105 3.3125081,75.2160 2.9374487,75.2215 1.7499418,75.2270 2.7186613,75.2325 3.6248932,75.2380 3.59375,75.2435 3.6875422,75.2490 3.2814171,75.2545 1.2502551,75.2600 2.3751321,75.2655 4.4061399,75.2710 3.6249466,75.2766 3.1250901,75.2821 3.1249108,75.2876 2.5312321,75.2931 2.7812293,75.2986 4.7496738,75.3041 6.8436151,75.3096 7.3440347,75.3151 5.9377871,75.3206 3.4999371,75.3261 2.0622692,75.3317 2.343591,75.3372 2.3748736,75.3427 2.8438342,75.3482 2.2813394,75.3537 1.9688359,75.3592 2.5001731,75.3647 5.1249275,75.3702 4.9374084,75.3757 3.3437908,75.3813 2.8124344,75.3868 4.0624824,75.3923 3.3439276,75.3978 5.3751698,75.4033 7.5622816,75.4088 8.7808371,75.4143 6.7811828,75.4199 4.0939732,75.4254 2.87521,75.4309 2.5624282,75.4364 5.656189,75.4419 5.9062614,75.4474 3.6561251,75.4529 3.4374592,75.4585 5.8126478,75.4640 5.9688468,75.4695 5.0937428,75.4750 4.5937324,75.4805 3.2186875,75.4860 1.7188867,75.4916 1.8751256,75.4971 3.0625401,75.5026 4.2498412,75.5081 2.8747721,75.5136 1.5000753,75.5191 1.2188662,75.5247 1.3750868,75.5302 2.0626647,75.5357 3.3750675,75.5412 5.4685726,75.5467 6.5622334,75.5523 7.8437018,75.5578 5.8125057,75.5633 4.9687748,75.5688 2.8751338,75.5743 1.9063071,75.5799 2.1249738,75.5854 3.5937393,75.5909 3.2812958,75.5964 2.8750317,75.6019 4.8124709,75.6075 5.8437195,75.6130 5.5937991,75.6185 4.24999,75.6240 2.4374497,75.6295 0.49999756,75.6351 1.5936586,75.6406 3.5624037,75.6461 2.7187858,75.6516 4.3126011,75.6572 4.5938005,75.6627 4.3750095,75.6682 4.6875076,75.6737 4.9062486,75.6792 5.749835,75.6848 6.8747644,75.6903 5.2186999,75.6958 3.9689252,75.7013 3.6565175,75.7069 3.15646,75.7124 4.1561809,75.7179 4.968544,75.7234 4.8749566,75.7290 5.5001454,75.7345 5.0626044,75.7400 5.1874628,75.7455 6.281157,75.7511 3.6561825,75.7566 2.3438036,75.7621 2.7814183,75.7677 4.6250648,75.7732 5.8749423,75.7787 5.4687376,75.7842 4.5000415,75.7898 4.4999428,75.7953 5.9999166,75.8008 4.5313478,75.8063 2.4687152,75.8119 1.8122985,75.8174 3.4999316,75.8229 2.5001154,75.8285 0.8125326,75.8340 0.71867949,75.8395 3.0624864,75.8450 4.4999723,75.8506 4.6249986,75.8561 3.3437564,75.8616 4.1249156,75.8672 4.0624847,75.8727 4.4063072,75.8782 2.937556,75.8838 1.6876184,75.8893 1.1250674,75.8948 0.68739235,75.9004 2.437392,75.9059 3.2812965,75.9114 3.5001395,75.9170 3.0937409,75.9225 3.3749561,75.9280 2.1563203,75.9335 2.8124981,75.9391 3.8124824,75.9446 2.7813492,75.9501 1.5000595,75.9557 1.4062115,75.9612 1.156159,75.9667 0.93745923,75.9723 1.250001,75.9778 1.6874934,75.9834 1.5624903,75.9889 2.3124821,75.9944 3.3438172,76.0000 2.9374645,76.0055 2.3124893,76.0110 2.531255,76.0166 2.6248908,76.0221 3.4374413,76.0276 6.4374123,76.0332 9.0000648,76.0387 6.8750577,76.0442 2.9686601,76.0498 1.3750672,76.0553 0.90633094,76.0609 2.9375899,76.0664 5.09377,76.0719 6.7499423,76.0775 4.3124561,76.0830 1.8124669,76.0885 2.000119,76.0941 3.8437462,76.0996 4.3748264,76.1052 6.4687262,76.1107 5.2501612,76.1162 4.5937848,76.1218 2.5936208,76.1273 3.4998436,76.1329 5.249897,76.1384 6.999949,76.1439 6.0938525,76.1495 3.8438644,76.1550 3.5937262,76.1606 4.6562614,76.1661 6.7502413,76.1717 6.281404,76.1772 3.843591,76.1827 1.6561308,76.1883 0.62502116,76.1938 4.6563544,76.1994 7.6874552,76.2049 6.2811275,76.2104 2.9061859,76.2160 2.8125522,76.2215 2.6876628,76.2271 2.6875865,76.2326 3.1562703,76.2382 3.2499678,76.2437 4.8124943,76.2493 5.3124599,76.2548 4.1249599,76.2603 2.1875277,76.2659 1.5624079,76.2714 3.8749273,76.2770 4.562571,76.2825 4.0937281,76.2881 3.8436706,76.2936 2.9375532,76.2992 0.87502187,76.3047 1.7812822,76.3103 0.90633065,76.3158 1.2499967,76.3213 1.6562746,76.3269 2.2498934,76.3324 2.9998522,76.3380 3.0626109,76.3435 2.9376264,76.3491 3.5313632,76.3546 4.250061,76.3602 3.8437288,76.3657 1.9686228,76.3713 1.2186792,76.3768 2.375047,76.3824 2.5623755,76.3879 3.0311544,76.3935 5.2500243,76.3990 4.7499561,76.4046 3.0625501,76.4101 1.2188435,76.4157 3.0937524,76.4212 2.7187929,76.4268 2.0937519,76.4323 2.2187655,76.4379 2.843719,76.4434 3.7811835,76.4490 3.9376104,76.4545 3.2188349,76.4601 2.4998116,76.4656 3.0935709,76.4712 5.0936742,76.4767 7.4374552,76.4823 6.62503,76.4879 5.4687805,76.4934 4.0312891,76.4990 5.0000467,76.5045 3.9376519,76.5101 2.406445,76.5156 2.46877,76.5212 3.9998367,76.5267 3.9998491,76.5323 3.6251111,76.5378 1.0938693,76.5434 0.65625149,76.5489 0.53116155,76.5545 1.2810292,76.5601 3.2498381,76.5656 5.125061,76.5712 3.7501562,76.5767 1.5313118,76.5823 2.1564064,76.5878 3.6563301,76.5934 5.3125792,76.5990 5.4687748,76.6045 3.7497361,76.6101 3.2184675,76.6156 4.5312433,76.6212 5.2814684,76.6267 3.7813537,76.6323 2.7810571,76.6379 3.0310922,76.6434 2.2501471,76.6490 2.8127306,76.6545 2.8752027,76.6601 4.2187476,76.6657 5.5935726,76.6712 5.1561866,76.6768 2.5937464,76.6823 2.2499549,76.6879 2.5000396,76.6935 2.0937915,76.6990 2.6562047,76.7046 2.1874363,76.7101 1.6562543,76.7157 2.5311997,76.7213 3.4686623,76.7268 3.6875317,76.7324 2.6250122,76.7379 3.6250708,76.7435 5.2188458,76.7491 4.2500601,76.7546 1.8438359,76.7602 2.4686928,76.7658 4.3123951,76.7713 5.687324,76.7769 6.9685941,76.7825 5.0313673,76.7880 4.8438406,76.7936 5.8438535,76.7991 4.4999642,76.8047 5.4684572,76.8103 6.6873941,76.8158 6.8439088,76.8214 5.3125896,76.8270 3.4374578,76.8325 3.0625966,76.8381 3.7812812,76.8437 3.5000296,76.8492 3.8125215,76.8548 4.8125696,76.8604 4.3437481,76.8659 4.8435121,76.8715 7.4062366,76.8771 6.5627823,76.8826 1.9375882,76.8882 1.2498389,76.8938 1.3436798,76.8993 1.9375302,76.9049 2.718801,76.9105 2.8748877,76.9160 2.5624855,76.9216 1.5939406,76.9272 1.9688039,76.9327 2.2499485,76.9383 3.249788,76.9439 4.3123927,76.9495 4.4063697,76.9550 3.5001476,76.9606 2.781357,76.9662 2.4374599,76.9717 4.0936642,76.9773 5.1875525,76.9829 4.5001545,76.9884 3.8125882,76.9940 4.0622959,76.9996 4.3434324,77.0052 5.9062142,77.0107 8.3752565,77.0163 8.1565552,77.0219 5.9999723,77.0275 4.2186117,77.0330 2.4062157,77.0386 4.4687042,77.0442 5.5000687,77.0497 5.7187381,77.0553 7.0311775,77.0609 5.9062414,77.0665 3.0624657,77.0720 2.2812908,77.0776 2.5936944,77.0832 3.3436158,77.0888 3.1875122,77.0943 2.5627794,77.0999 3.000073,77.1055 3.0623603,77.1111 2.500046,77.1166 3.2812173,77.1222 4.8436975,77.1278 4.8124981,77.1334 2.0000327,77.1389 1.3749323,77.1445 4.218626,77.1501 6.6250749,77.1557 5.9689851,77.1613 4.4688735,77.1668 5.1562548,77.1724 4.4999256,77.1780 1.6247331,77.1836 2.5312295,77.1891 5.0625272,77.1947 4.4999819,77.2003 3.4688926,77.2059 5.8751593,77.2115 5.8437161,77.2170 4.4685154,77.2226 4.9373078,77.2282 5.1249895,77.2338 5.0314431,77.2394 3.4689286,77.2449 1.5937433,77.2505 1.0311182,77.2561 2.1249683,77.2617 4.2500401,77.2673 4.781446,77.2728 3.375139,77.2784 4.0311294,77.2840 3.4686387,77.2896 1.8750463,77.2952 1.3125626,77.3008 1.5624732,77.3063 3.8748174,77.3119 5.4061246,77.3175 5.3437653,77.3231 4.0937867,77.3287 2.4063106,77.3343 2.937479,77.3398 3.0313301,77.3454 2.8124881,77.3510 2.5624325,77.3566 2.9687927,77.3622 3.8749759,77.3678 4.0939026,77.3733 2.5314186,77.3789 3,77.3845 3.6561489,77.3901 4.0624743,77.3957 3.875072,77.4013 3.1248574,77.4069 3.9997325,77.4124 3.2812517,77.4180 4.8126922,77.4236 5.7501321,77.4292 5.4687486,77.4348 5.3435359,77.4404 7.7811708,77.4460 9.9375668,77.4516 8.7813339,77.4571 7.0936356,77.4627 7.0936537,77.4683 6.3751397,77.4739 4.9687443,77.4795 5.156157,77.4851 5.5623178,77.4907 5.624958,77.4963 6.1563702,77.5019 4.5000501,77.5075 5.0000763,77.5130 5.3751845,77.5186 4.6561675,77.5242 3.9685035,77.5298 2.6874101,77.5354 3.2499952,77.5410 6.0316153,77.5466 6.9690394,77.5522 6.8122954,77.5578 5.3436947,77.5634 5.2188635,77.5690 6.0938668,77.5745 6.3749108,77.5801 4.3747892,77.5857 5.5001431,77.5913 6.8126659,77.5969 6.49997,77.6025 4.999855,77.6081 3.7499194,77.6137 2.0312872,77.6193 2.5937371,77.6249 3.1562665,77.6305 4.0625024,77.6361 3.7499382,77.6417 4.3750525,77.6473 3.125118,77.6529 2.3123579,77.6585 1.2186388,77.6641 2.6563253,77.6696 4.5623636,77.6752 5.9062729,77.6808 4.9376121,77.6864 3.6564112,77.6920 3.0000689,77.6976 3.7497818,77.7032 5.3436856,77.7088 6.0000997,77.7144 5.3125372,77.7200 3.6873858,77.7256 1.4062008,77.7312 1.5000821,77.7368 3.312664,77.7424 3.2501855,77.7480 2.6874087,77.7536 2.4684627,77.7592 4.0936308,77.7648 4.6877341,77.7704 5.2188907,77.7760 4.4061923,77.7816 2.0936885,77.7872 4.9061389,77.7928 6.2186837,77.7984 4.2187438,77.8040 2.3438866,77.8096 2.3125272,77.8152 5.3749204,77.8208 4.59376,77.8264 3.0937564,77.8320 3.3749583,77.8376 3.2812545,77.8432 3.687556,77.8488 3.1876321,77.8544 2.5938556,77.8600 2.3749707,77.8656 1.718672,77.8712 1.6561356,77.8768 2.3749499,77.8824 3.3437862,77.8880 5.5311518,77.8936 7.6560817,77.8992 7.3437138,77.9049 4.3439331,77.9105 2.7189324,77.9161 2.2812464,77.9217 2.2812357,77.9273 1.9375646,77.9329 1.875042,77.9385 2.2186058,77.9441 3.4373746,77.9497 4.0313463,77.9553 4.6562867,77.9609 5.2811575,77.9665 5.1873565,77.9721 5.7499537,77.9777 4.4688616,77.9833 3.5313907,77.9889 2.5625336,77.9945 2.0938072,78.0002 2.8438115,78.0058 2.7185435,78.0114 3.593612,78.0170 2.7501128,78.0226 1.7813643,78.0282 1.437562,78.0338 2.1250746,78.0394 2.281209,78.0450 1.5311885,78.0506 2.8124051,78.0562 3.9999266,78.0619 4.0000591,78.0675 3.9375246,78.0731 4.1249294,78.0787 4.0001683,78.0843 3.5002654,78.0899 4.093823,78.0955 5.5937605,78.1011 5.8123074,78.1067 5.1560068,78.1124 4.6248102,78.1180 3.7500629,78.1236 3.8752582,78.1292 3.8750021,78.1348 3.7185748,78.1404 2.5311811,78.1460 2.9375653,78.1516 3.7813187,78.1573 3.062479,78.1629 2.8123569,78.1685 5.4374046,78.1741 8.1562901,78.1797 8.8440847,78.1853 5.3438106,78.1909 3.5310037,78.1966 3.2498937,78.2022 4.7811308,78.2078 5.7499342,78.2134 5.0625615,78.2190 2.4377437,78.2246 1.2501584,78.2302 3.0624738,78.2359 4.3749714,78.2415 4.0312815,78.2471 2.7499719,78.2527 2.7812397,78.2583 4.4688606,78.2639 4.5625777,78.2696 4.9060054,78.2752 6.9997892,78.2808 8.0000935,78.2864 3.4375818,78.2920 2.6250293,78.2977 4.0313325,78.3033 4.2813549,78.3089 3.8750343,78.3145 3.65624,78.3201 3.2188206,78.3257 4.1563396,78.3314 5.7499514,78.3370 7.718688,78.3426 5.687377,78.3482 2.5310125,78.3538 3.3748474,78.3595 3.5625465,78.3651 2.9063566,78.3707 1.7812853,78.3763 1.9063052,78.3820 3.1875679,78.3876 3.53126,78.3932 2.999979,78.3988 4.2186136,78.4044 4.53127,78.4101 4.0313978,78.4157 2.3435528,78.4213 3.3122394,78.4269 3.6876187,78.4326 2.9689732,78.4382 3.8436952,78.4438 5.4060483,78.4494 5.1250501,78.4550 3.4063494,78.4607 3.031224,78.4663 4.3125691,78.4719 4.9375477,78.4775 4.3437214,78.4832 4.4062891,78.4888 3.7500629,78.4944 4.8750496,78.5000 4.3749938,78.5057 2.8436828,78.5113 2.3123271,78.5169 5.0936694,78.5226 7.4687638,78.5282 8.4689045,78.5338 6.5938935,78.5394 5.6563268,78.5451 4.6875935,78.5507 4.406023,78.5563 3.5622654,78.5619 4.0624557,78.5676 4.2187486,78.5732 3.2187159,78.5788 4.0000577,78.5845 7.4063592,78.5901 7.9688926,78.5957 5.1874785,78.6013 3.0311961,78.6070 3.0001113,78.6126 3.8125529,78.6182 3.2812808,78.6239 2.7187064,78.6295 2.3750236,78.6351 2.7500882,78.6408 4.093646,78.6464 4.0935464,78.6520 4.1561737,78.6576 5.8124394,78.6633 6.781075,78.6689 8.8751383,78.6745 8.0313845,78.6802 8.3123903,78.6858 6.5627346,78.6914 4.8440866,78.6971 3.6249967,78.7027 1.3435937,78.7083 2.6249127,78.7140 3.8125336,78.7196 3.4063456,78.7252 3.0000095,78.7309 2.8436394,78.7365 3.0623667,78.7421 3.1562481,78.7478 3.4688048,78.7534 3.6249576,78.7590 3.9374623,78.7647 4.12499,78.7703 4.4062419,78.7760 3.75014,78.7816 2.9377024,78.7872 2.8124628,78.7929 2.4685333,78.7985 1.6561425,78.8041 1.8751469,78.8098 2.718859,78.8154 3.7186625,78.8210 3.8125148,78.8267 3.0312943,78.8323 1.9374156,78.8380 1.9062101,78.8436 2.7189326,78.8492 4.8439107,78.8549 7.0624418,78.8605 5.3123884,78.8661 4.4062438,78.8718 3.6250463,78.8774 2.4061053,78.8831 2.7185445,78.8887 3.4374266,78.8943 3.9999826,78.9000 4.7812619,78.9056 4.6563425,78.9113 3.3438909,78.9169 3.5001106,78.9225 3.6249423,78.9282 5.1873555,78.9338 3.656137,78.9395 4.2499986,78.9451 4.4688835,78.9508 3.0313518,78.9564 3.718771,78.9620 3.7499218,78.9677 2.6562529,78.9733 0.96873498,78.9790 2.187423,78.9846 3.4062901,78.9903 4.0313101,78.9959 1.9375955,79.0015 2.4063189,79.0072 2.8437705,79.0128 2.437423,79.0185 0.99988472,79.0241 1.3436879,79.0298 3.781287,79.0354 13.031067,79.0410 34.624607,79.0467 46.406387,79.0523 33.406467,79.0580 16.468801,79.0636 8.1876183,79.0693 5.8125777,79.0749 2.687614,79.0806 1.8124992,79.0862 2.375011,79.0919 2.4063034,79.0975 2.2187691,79.1032 2.6875002,79.1088 3.3124335,79.1145 4.0624022,79.1201 4.6250448,79.1257 6.0624237,79.1314 5.749877,79.1370 4.6562977,79.1427 4.2500825,79.1483 2.0313003,79.1540 1.7811891,79.1596 6.8437657,79.1653 7.1250968,79.1709 4.9687066,79.1766 4.0310454,79.1822 2.2500505,79.1879 1.5314496,79.1935 2.0000744,79.1992 1.9061013,79.2048 2.2498236,79.2105 4.3124509,79.2161 8.1250916,79.2218 8.5625801,79.2274 5.593842,79.2331 2.0000272,79.2388 1.46867,79.2444 2.8126683,79.2501 3.031302,79.2557 2.687403,79.2614 2.3124106,79.2670 2.8437009,79.2727 2.2812963,79.2783 2.9374273,79.2840 5.2812071,79.2896 4.7188692,79.2953 1.7813016,79.3009 1.1250765,79.3066 1.9061083,79.3122 3.7498574,79.3179 4.6563754,79.3236 6.0626769,79.3292 8.2502766,79.3349 10.687481,79.3405 9.6872826,79.3462 7.2186608,79.3518 3.875016,79.3575 3.0624123,79.3631 4.0311251,79.3688 5.2188091,79.3745 9.0937443,79.3801 10.249941,79.3858 9.1250696,79.3914 5.312602,79.3971 3.4686213,79.4027 3.2186775,79.4084 2.6563683,79.4141 3.8751068,79.4197 6.4998813,79.4254 7.031064,79.4310 6.7812333,79.4367 5.7813258,79.4424 2.2188053,79.4480 3.9687653,79.4537 6.5938497,79.4593 5.8750296,79.4650 3.8749692,79.4707 1.0312883,79.4763 1.3750631,79.4820 1.3750566,79.4876 2.5936956,79.4933 3.8123643,79.4990 4.5311923,79.5046 4.2500577,79.5103 3.6563723,79.5159 3.2814052,79.5216 3.3125172,79.5273 4.2809319,79.5329 5.687417,79.5386 5.3125606,79.5443 6.4999552,79.5499 6.7811718,79.5556 5.656251,79.5613 4.968812,79.5669 3.1563721,79.5726 3.0314388,79.5782 1.7499584,79.5839 1.1249309,79.5896 0.96874535,79.5952 1.3125739,79.6009 2.9063213,79.6066 3.7499571,79.6122 3.031177,79.6179 4.0623822,79.6236 6.1563358,79.6292 6.2813516,79.6349 6.0935631,79.6406 5.8434925,79.6462 4.0936751,79.6519 3.031342,79.6576 2.3440285,79.6632 4.0939794,79.6689 3.7811444,79.6746 1.999837,79.6802 1.0622765,79.6859 2.1247947,79.6916 3.9063299,79.6972 4.7815003,79.7029 4.6251702,79.7086 4.7500567,79.7142 3.968637,79.7199 3.4060698,79.7256 2.6563244,79.7313 1.9689027,79.7369 3.4688394,79.7426 5.1875725,79.7483 3.4686763,79.7539 2.1874993,79.7596 2.3125975,79.7653 2.1248121,79.7709 5.2809873,79.7766 6.9999404,79.7823 6.5625029,79.7880 6.687551,79.7936 5.9687419,79.7993 4.562448,79.8050 4.281415,79.8106 3.719027,79.8163 3.5313263,79.8220 3.2186253,79.8277 3.6560979,79.8333 4.4686871,79.8390 2.7187443,79.8447 2.5313511,79.8504 3.3438876,79.8560 3.4063637,79.8617 3.1249053,79.8674 1.7811891,79.8731 2.0938601,79.8787 2.2499444,79.8844 2.2498569,79.8901 1.8749893,79.8958 1.6249866,79.9014 2.7498641,79.9071 4.0624566,79.9128 3.6875572,79.9185 4.250072,79.9241 3.2187846,79.9298 2.8125534,79.9355 3.8750694,79.9412 4.4687729,79.9468 3.5313091,79.9525 3.65646,79.9582 2.937247,79.9639 4.3434567,79.9696 4.0626106,79.9752 5.218751,79.9809 3.0312481,79.9866 2.9374182,79.9923 4.9060493,79.9980 6.718677,80.0036 6.2813954,80.0093 5.0000839,80.0150 4.5937495,80.0207 3.4375079,80.0264 5.3437605,80.0320 11.093827,80.0377 12.406475,80.0434 8.4062586,80.0491 4.312324,80.0548 3.6249955,80.0604 2.875011,80.0661 2.7501459,80.0718 3.9376965,80.0775 5.7499137,80.0832 7.2185869,80.0888 6.4998808,80.0945 6.187242,80.1002 4.9062915,80.1059 3.6253047,80.1116 2.9688394,80.1173 3.7186408,80.1229 4.8435621,80.1286 5.1248002,80.1343 3.4688151,80.1400 2.3126869,80.1457 2.7499607,80.1514 3.3749797,80.1570 2.5626285,80.1627 2.4688773,80.1684 2.9061451,80.1741 2.6873927,80.1798 2.8125749,80.1855 3.6561906,80.1912 3.062444,80.1968 5.3437729,80.2025 5.0937901,80.2082 4.0626469,80.2139 1.4374921,80.2196 0.71866012,80.2253 1.1250066,80.2310 1.6875956,80.2367 3.1563337,80.2423 2.7186508,80.2480 3.1249037,80.2537 2.6249263,80.2594 2.6562653,80.2651 2.8752437,80.2708 4.4376874,80.2765 5.1248131,80.2822 3.9374149,80.2879 2.2501061,80.2935 2.4687877,80.2992 5.7187591,80.3049 7.9373493,80.3106 10.093636,80.3163 9.8123713,80.3220 8.5312519,80.3277 8.3439407,80.3334 7.4064412,80.3391 6.5625238,80.3448 4.6248837,80.3505 4.3748798,80.3561 3.6249115,80.3618 2.6563015,80.3675 3.9687834,80.3732 5.9062243,80.3789 4.7500696,80.3846 2.9376118,80.3903 2.2187047,80.3960 5.124867,80.4017 7.437438,80.4074 8.031188,80.4131 5.9998288,80.4188 6.7187552,80.4245 6.4065299,80.4302 4.5626431,80.4358 2.6249971,80.4415 3.1561358,80.4472 6.6249561,80.4529 8.1875696,80.4586 8.0938091,80.4643 4.7812595,80.4700 4.5623636,80.4757 4.5936985,80.4814 4.7500534,80.4871 4.9999418,80.4928 4.4373527,80.4985 5.8437586,80.5042 4.8438797,80.5099 4.1873751,80.5156 5.6559868,80.5213 6.3748589,80.5270 5.7189169,80.5327 4.0315986,80.5384 3.781357,80.5441 4.500093,80.5498 3.7500341,80.5555 2.2812891,80.5612 1.2500591,80.5669 2.7812228,80.5726 3.9374404,80.5783 2.6249747,80.5840 1.9688054,80.5897 4.5000091,80.5954 5.53123,80.6011 5.1248837,80.6068 3.4999204,80.6125 1.5000945,80.6182 0.56253135,80.6239 3.5937197,80.6296 8.2499771,80.6353 10.156011,80.6410 9.062377,80.6467 6.3127642,80.6524 5.500071,80.6581 5.1560855,80.6638 4.0938168,80.6695 3.0626109,80.6752 1.7499722,80.6809 1.8438282,80.6866 4.0001249,80.6923 5.2811294,80.6980 4.312408,80.7037 5.0000968,80.7094 5.7811527,80.7151 6.2498417,80.7208 3.9061646,80.7265 6.0937757,80.7322 8.7189169,80.7380 7.5002155,80.7437 4.0000744,80.7494 3.343703,80.7551 3.2188442,80.7608 4.0935941,80.7665 5.9058847,80.7722 4.4999881,80.7779 2.8127229,80.7836 1.4688519,80.7893 3.3125713,80.7950 3.7187169,80.8007 4.7185998,80.8064 5.2812104,80.8121 4.5938797,80.8178 4.5000992,80.8236 5.0937014,80.8293 4.6249347,80.8350 7.1250935,80.8407 6.5312872,80.8464 4.2186599,80.8521 3.9376059,80.8578 3.4376884,80.8635 4.7501593,80.8692 6.5000319,80.8749 7.1560812,80.8807 6.8748422,80.8864 4.6562138,80.8921 2.5624313,80.8978 1.5936027,80.9035 2.0625484,80.9092 2.1876276,80.9149 2.6874423,80.9206 2.9998474,80.9263 3.6249087,80.9321 4.0001621,80.9378 4.5001507,80.9435 3.1875417,80.9492 2.8438003,80.9549 3.0312448,80.9606 2.5936255,80.9663 3.7186267,80.9720 4.4688478,80.9778 4.4999466,80.9835 4.8125038,80.9892 3.5626025,80.9949 4.3123593,81.0006 5.5310516,81.0063 7.0624876,81.0120 6.1563721,81.0178 5.2499251,81.0235 6.1874971,81.0292 5.9687791,81.0349 6.7499943,81.0406 7.2502575,81.0463 5.531342,81.0521 6.0625086,81.0578 5.9375343,81.0635 4.7498293,81.0692 4.0935216,81.0749 3.9062748,81.0806 3.500118,81.0864 5.4373441,81.0921 6.8748999,81.0978 4.812645,81.1035 2.593982,81.1092 1.5625762,81.1150 0.65623593,81.1207 1.1249446,81.1264 1.1874218,81.1321 2.7498171,81.1378 4.5937176,81.1435 5.9376082,81.1493 6.9375062,81.1550 6.9062653,81.1607 7.0937562,81.1664 5.4374914,81.1721 4.4686251,81.1779 5.4063005,81.1836 4.6877642,81.1893 2.5937886,81.1950 3.3747959,81.2008 5.6561513,81.2065 7.3438888,81.2122 6.1876435,81.2179 4.156332,81.2236 3.5000808,81.2294 3.1561577,81.2351 3.2810378,81.2408 3.5624416,81.2465 4.5937104,81.2523 4.0000687,81.2580 3.0002062,81.2637 2.8124387,81.2694 2.9997501,81.2752 3.7812083,81.2809 3.7500348,81.2866 2.6562288,81.2923 2.7188654,81.2981 2.4376392,81.3038 2.6563396,81.3095 3.6562004,81.3152 3.6248627,81.3210 3.5624139,81.3267 3.2500081,81.3324 2.3436446,81.3381 2.8124049,81.3439 2.5938313,81.3496 1.750114,81.3553 1.6251549,81.3610 1.5001225,81.3668 2.4063132,81.3725 2.4686697,81.3782 1.8436599,81.3840 0.93746382,81.3897 1.3749886,81.3954 3.6874917,81.4011 5.3749809,81.4069 3.4687884,81.4126 1.4686912,81.4183 1.6561167,81.4241 1.7501878,81.4298 1.7502797,81.4355 2.5624485,81.4412 2.2498031,81.4470 2.7498765,81.4527 4.1875196,81.4584 5.4688039,81.4642 5.4687843,81.4699 5.9374967,81.4756 6.2500653,81.4814 6.6876264,81.4871 5.4061756,81.4928 4.312377,81.4986 2.375016,81.5043 3.8125291,81.5100 2.7187083,81.5158 3.9375188,81.5215 4.0625491,81.5272 2.5938256,81.5330 2.3437226,81.5387 4.2498336,81.5444 5.9685631,81.5502 5.9685616,81.5559 4.2812767,81.5616 3.0002866,81.5674 3.5314503,81.5731 5.2812004,81.5788 5.3124399,81.5846 3.3749802,81.5903 3.6876717,81.5960 6.7501273,81.6018 5.8123255,81.6075 4.8124566,81.6132 5.9064322,81.6190 7.9374671,81.6247 7.4685082,81.6305 4.968739,81.6362 3.8751922,81.6419 5.2502017,81.6477 5.2811608,81.6534 4.8121424,81.6591 3.0623271,81.6649 4.5624557,81.6706 6.9686685,81.6764 6.8750663,81.6821 6.1876702,81.6878 2.6564021,81.6936 2.2189353,81.6993 3.8438988,81.7051 4.21873,81.7108 5.312252,81.7165 7.7496963,81.7223 7.4374585,81.7280 3.5313792,81.7338 1.9689158,81.7395 1.2500879,81.7452 1.343662,81.7510 1.8750318,81.7567 2.7813201,81.7625 4.1249161,81.7682 5.5000486,81.7739 6.2188673,81.7797 6.6562238,81.7854 6.6875386,81.7912 4.7812285,81.7969 2.9374764,81.8027 2.0937293,81.8084 0.74994212,81.8141 1.0000212,81.8199 2.3438199,81.8256 2.3125203,81.8314 2.0311425,81.8371 4.1874776,81.8429 5.6561451,81.8486 4.8436604,81.8543 4.7501144,81.8601 4.5313759,81.8658 2.5936787,81.8716 3.3123837,81.8773 2.5000803,81.8831 1.7813114,81.8888 1.1562808,81.8946 2.4375193,81.9003 2.4999466,81.9061 1.8750199,81.9118 0.68748212,81.9176 0.5624342,81.9233 1.0311821,81.9290 3.2186255,81.9348 5.062571,81.9405 4.5314708,81.9463 1.9688859,81.9520 2.8125358,81.9578 3.2187204,81.9635 1.7185935,81.9693 1.8748744,81.9750 1.9374875,81.9808 2.3436809,81.9865 3.5623775,81.9923 4.9999461,81.9980 5.7187414,82.0038 6.0938439,82.0095 3.6875675,82.0153 3.843703,82.0210 4.6562743,82.0268 5.3126407,82.0325 5.3125658,82.0383 4.5624623,82.0440 6.468863,82.0498 8.4064617,82.0555 7.8749261,82.0613 8.1246204,82.0670 8.1874771,82.0728 6.0625234,82.0785 9.9996023,82.0843 17.499744,82.0901 20.781511,82.0958 12.875502,82.1016 4.8439403,82.1073 4.4687829,82.1131 4.249918,82.1188 3.968569,82.1246 4.3125386,82.1303 7.3438721,82.1361 6.6250653,82.1418 4.7186131,82.1476 2.3748541,82.1533 4.3750291,82.1591 5.1876326,82.1649 6.9687662,82.1706 6.9997983,82.1764 4.4061966,82.1821 3.0000434,82.1879 2.9999993,82.1936 3.5940132,82.1994 3.2814007,82.2052 4.749826,82.2109 4.8124371,82.2167 4.500001,82.2224 3.4062908,82.2282 2.7186401,82.2339 3.0622475,82.2397 3.6248851,82.2455 5.375104,82.2512 4.906487,82.2570 2.843889,82.2627 1.6875218,82.2685 1.1562197,82.2743 1.0936763,82.2800 0.93747491,82.2858 1.6560999,82.2915 2.8124237,82.2973 2.3127069,82.3031 1.187613,82.3088 0.62500644,82.3146 0.68753773,82.3203 0.93741465,82.3261 3.0308657,82.3319 6.0310855,82.3376 7.2503285,82.3434 6.9064269,82.3491 7.1249104,82.3549 5.3437061,82.3607 4.2813902,82.3664 4.9376521,82.3722 4.4999657,82.3780 3.3748546,82.3837 4.3125367,82.3895 6.4064202,82.3952 5.9062147,82.4010 3.0310671,82.4068 1.5938203,82.4125 2.1252089,82.4183 2.3123901,82.4241 1.6561791,82.4298 2.3125143,82.4356 2.5937381,82.4414 2.8437257,82.4471 2.0937083,82.4529 1.4375879,82.4587 2.1249669,82.4644 2.6875169,82.4702 3.3125856,82.4760 4.718626,82.4817 5.374887,82.4875 4.8437853,82.4933 3.5938115,82.4990 2.7813241,82.5048 1.8125882,82.5106 4.343863,82.5163 5.7186842,82.5221 5.4372792,82.5279 6.562367,82.5336 7.0937996,82.5394 5.5313082,82.5452 2.5625236,82.5509 2.2813313,82.5567 3.9061723,82.5625 5.2500987,82.5682 4.9062467,82.5740 4.6247492,82.5798 4.4373274,82.5856 4.3436289,82.5913 5.0000796,82.5971 5.2501497,82.6029 4.9063525,82.6086 3.9376652,82.6144 3.7500048,82.6202 7.4062552,82.6260 7.6875596,82.6317 6.8438244,82.6375 6.1875381,82.6433 5.0624585,82.6490 3.5937226,82.6548 1.3749276,82.6606 1.0312828,82.6664 1.4688021,82.6721 1.4999613,82.6779 2.4374998,82.6837 3.249964,82.6895 4.1874013,82.6952 2.3436208,82.7010 2.3124111,82.7068 2.562608,82.7126 4.0000906,82.7183 4.5625625,82.7241 4.7500906,82.7299 4.8437486,82.7357 5.6249499,82.7414 5.9684982,82.7472 6.0935402,82.7530 5.812458,82.7588 6.2500486,82.7645 3.8751621,82.7703 2.4689395,82.7761 3.6252561,82.7819 4.9999299,82.7876 6.8435059,82.7934 7.2498913,82.7992 4.8125095,82.8050 3.7813318,82.8108 4.4688725,82.8165 3.4688368,82.8223 2.9062285,82.8281 2.999958,82.8339 1.6874056,82.8397 1.4061974,82.8454 2.2813251,82.8512 4.1251369,82.8570 4.4375644,82.8628 3.7187018,82.8685 2.9686894,82.8743 3.5312049,82.8801 3.6562076,82.8859 4.4686408,82.8917 3.1562545,82.8975 2.0937109,82.9032 2.1562769,82.9090 1.6875669,82.9148 2.4685919,82.9206 5.4374394,82.9264 6.9063044,82.9321 6.4374733,82.9379 4.9376307,82.9437 3.5939918,82.9495 3.3436983,82.9553 4.9373612,82.9611 4.4999928,82.9668 2.1249971,82.9726 1.4375856,82.9784 1.2813108,82.9842 1.2500014,82.9900 1.312555,82.9958 2.0624449,83.0015 3.2186413,83.0073 3.3438346,83.0131 2.3751507,83.0189 1.5624871,83.0247 1.9999126,83.0305 1.843747,83.0363 4.0626216,83.0420 5.6875653,83.0478 5.156127,83.0536 4.0622373,83.0594 3.2498696,83.0652 5.9687819,83.0710 7.4063625,83.0768 6.1877217,83.0826 3.9063601,83.0883 5.1250706,83.0941 7.4374084,83.0999 8.4371939,83.1057 9.0312624,83.1115 7.5000048,83.1173 6.8124299,83.1231 8.250001,83.1289 6.5937858,83.1347 2.6564155,83.1404 2.4375985,83.1462 5.0312672,83.1520 7.0936527,83.1578 6.0310197,83.1636 4.1249585,83.1694 4.2815032,83.1752 4.4375648,83.1810 5.1873221,83.1868 3.5624783,83.1926 2.031455,83.1984 3.3126485,83.2041 5.6874542,83.2099 6.3436193,83.2157 3.3747015,83.2215 4.3747072,83.2273 5.4373899,83.2331 4.46907,83.2389 1.4065063,83.2447 1.4687034,83.2505 3.1562548,83.2563 3.0937166,83.2621 3.2498956,83.2679 5.5312982,83.2737 7.9377155,83.2795 6.7500787,83.2853 3.5625224,83.2910 2.8436904,83.2968 2.906224,83.3026 2.875071,83.3084 3.7812676,83.3142 5.4062533,83.3200 4.0311208,83.3258 4.0937138,83.3316 4.8749933,83.3374 4.2499318,83.3432 5.2187605,83.3490 6.4062843,83.3548 3.3438468,83.3606 1.5624772,83.3664 1.4999415,83.3722 3.8748679,83.3780 5.1249833,83.3838 4.0626063,83.3896 2.5313745,83.3954 2.6563621,83.4012 3.6249001,83.4070 3.0936179,83.4128 3.1249406,83.4186 4.1250052,83.4244 3.8437948,83.4302 5.5312753,83.4360 6.4063921,83.4418 7.000246,83.4476 6.7813048,83.4534 4.9686012,83.4592 2.7185891,83.4650 1.7499578,83.4708 1.0937538,83.4766 1.5312667,83.4824 2.6250613,83.4882 3.7186213,83.4940 4.999949,83.4998 3.1564627,83.5056 4.7813091,83.5114 5.4686561,83.5172 4.2188001,83.5230 4.3125873,83.5288 5.21873,83.5346 4.8749523,83.5404 4.1874571,83.5462 2.4999194,83.5520 2.4061291,83.5578 4.874815,83.5636 5.5624313,83.5694 4.5000539,83.5752 3.8438661,83.5810 2.5939214,83.5869 4.0938258,83.5927 5.8438268,83.5985 4.8123531,83.6043 4.2498755,83.6101 4.1563683,83.6159 4.3751774,83.6217 2.2812243,83.6275 4.4999514,83.6333 9.5310783,83.6391 12.874769,83.6449 11.281342,83.6507 7.5313821,83.6565 4.9688249,83.6623 5.3437371,83.6681 5.4374766,83.6740 5.250073,83.6798 5.0626693,83.6856 4.4062815,83.6914 5.4686327,83.6972 7.0623221,83.7030 6.6561551,83.7088 5.1562991,83.7146 5.4686494,83.7204 7.030982,83.7262 7.5624504,83.7320 8.6252222,83.7379 8.7188435,83.7437 5.3749852,83.7495 3.8438902,83.7553 3.6564639,83.7611 2.4374847,83.7669 1.4686536,83.7727 2.3749964,83.7785 3.7811944,83.7844 2.9061186,83.7902 2.3124678,83.7960 1.7187817,83.8018 3.4375947,83.8076 4.593936,83.8134 4.2499661,83.8192 3.7497766,83.8250 3.5936174,83.8309 3.8126593,83.8367 3.781527,83.8425 3.3124743,83.8483 3.3434961,83.8541 4.5310431,83.8599 7.0625477,83.8657 8.81285,83.8716 8.0627728,83.8774 6.1248035,83.8832 6.3434601,83.8890 6.8437853,83.8948 7.5315123,83.9006 7.3125758,83.9064 6.2185135,83.9123 5.5623617,83.9181 7.1250067,83.9239 5.9063311,83.9297 3.2501059,83.9355 1.2812316,83.9414 2.6561861,83.9472 3.9374912,83.9530 5.4999681,83.9588 5.3751502,83.9646 5.4375052,83.9704 4.7810621,83.9763 2.5312507,83.9821 2.2500176,83.9879 3.0000319,83.9937 2.937578,83.9995 2.4376264,84.0054 1.8750709,84.0112 3.9062817,84.0170 5.5938864,84.0228 3.9998715,84.0286 1.6873586,84.0345 1.7499205,84.0403 1.812392,84.0461 2.4374714,84.0519 3.2813554,84.0577 2.1563907,84.0636 1.6249789,84.0694 3.4687278,84.0752 5.3125157,84.0810 5.4686661,84.0869 2.6562145,84.0927 1.9063416,84.0985 3.0624349,84.1043 6.874835,84.1101 7.7811761,84.1160 5.7188754,84.1218 2.750104,84.1276 2.6250157,84.1334 3.4999633,84.1393 4.2185636,84.1451 4.9374075,84.1509 4.5627613,84.1567 2.7502086,84.1626 2.5312006,84.1684 2.4686799,84.1742 2.1561885,84.1800 1.9062287,84.1859 2.03122,84.1917 3.2499237,84.1975 3.5624111,84.2033 2.875082,84.2092 1.5001451,84.2150 2.2187207,84.2208 4.7812953,84.2267 6.9375138,84.2325 6.1875601,84.2383 3.5626125,84.2441 4.281147,84.2500 4.6873751,84.2558 4.093667,84.2616 5.687438,84.2675 6.9686146,84.2733 8.6249247,84.2791 7.0001779,84.2849 4.8126454,84.2908 2.4374921,84.2966 2.1562109,84.3024 2.2813292,84.3083 1.6875713,84.3141 2.5625153,84.3199 2.4687886,84.3258 2.2499454,84.3316 2.3124695,84.3374 2.9999952,84.3432 3.3437071,84.3491 2.5937471,84.3549 2.3124545,84.3607 2.8747745,84.3666 4.5311317,84.3724 4.5627012,84.3782 4.031467,84.3841 2.8749194,84.3899 2.4686618,84.3957 3.6562879,84.4016 4.1563263,84.4074 5.5939198,84.4132 4.4687586,84.4191 3.1249261,84.4249 3.0311975,84.4307 4.562521,84.4366 5.843833,84.4424 4.3749585,84.4482 3.0311444,84.4541 3.9997821,84.4599 6.4061608,84.4658 8.6251421,84.4716 8.1876354,84.4774 5.812634,84.4833 4.0937304,84.4891 3.2499661,84.4949 3.3438542,84.5008 2.7188487,84.5066 3.6249685,84.5124 4.1247525,84.5183 4.3748522,84.5241 2.5313029,84.5300 2.5626891,84.5358 4.0312738,84.5416 4.9373717,84.5475 2.4999804,84.5533 2.4375155,84.5591 3.3124788,84.5650 4.7187386,84.5708 3.812495,84.5767 2.4062517,84.5825 3.499887,84.5883 5.2186198,84.5942 5.4374957,84.6000 5.000041,84.6059 5.1874633,84.6117 5.1562209,84.6175 4.5314236,84.6234 4.4688754,84.6292 3.7812119,84.6351 3.218771,84.6409 2.9689016,84.6468 2.6250961,84.6526 2.3749814,84.6584 1.7811799,84.6643 2.4374955,84.6701 2.6875665,84.6760 3.312464,84.6818 3.9374301,84.6877 4.3121843,84.6935 5.2808843,84.6993 5.2188044,84.7052 3.9690123,84.7110 3.3128052,84.7169 4.1250019,84.7227 5.0623789,84.7286 4.0624485,84.7344 3.2499523,84.7403 1.7500646,84.7461 1.5939384,84.7519 1.9374073,84.7578 3.7496893,84.7636 7.4375372,84.7695 10.21902,84.7753 9.3439417,84.7812 5.7186141,84.7870 3.7497785,84.7929 2.9063306,84.7987 2.4063504,84.8046 3.750031,84.8104 4.8436604,84.8163 5.6873322,84.8221 4.8125472,84.8280 5.0626583,84.8338 5.0627832,84.8397 5.7501144,84.8455 3.8123729,84.8514 2.9997802,84.8572 2.3748708,84.8630 3.7188075,84.8689 5.2188931,84.8747 5.7187953,84.8806 4.7499633,84.8864 2.9062917,84.8923 3.1250222,84.8981 4.9061055,84.9040 5.0935864,84.9099 3.5939076,84.9157 1.7188828,84.9216 2.0311732,84.9274 2.1874676,84.9333 1.9375932,84.9391 2.3125722,84.9450 4.6563544,84.9508 5.4999938,84.9567 6.0310302,84.9625 5.2811694,84.9684 4.3438988,84.9742 2.1563134,84.9801 1.968752,84.9859 3.4062769,84.9918 3.8749557,84.9976 2.9373176,85.0035 1.8437387,85.0093 1.7813905,85.0152 2.0310411,85.0211 3.3123612,85.0269 2.8126829,85.0328 2.8438208,85.0386 4.4061394,85.0445 6.7188139,85.0503 8.0937386,85.0562 4.8123231,85.0620 4.9688115,85.0679 3.7815037,85.0738 2.7189341,85.0796 3.0625343,85.0855 4.1250806,85.0913 4.7500215,85.0972 3.9686804,85.1030 3.0622892,85.1089 1.9373437,85.1148 3.156446,85.1206 5.5001278,85.1265 6.9372983,85.1323 4.3125892,85.1382 3.0626469,85.1441 3.0935991,85.1499 4.3748879,85.1558 7.5624714,85.1616 7.8436675,85.1675 6.0935822,85.1734 5.0626659,85.1792 4.1252499,85.1851 3.6251228,85.1909 5.5002613,85.1968 8.0624247,85.2027 8.999588,85.2085 6.7186146,85.2144 5.4063039,85.2202 5.3125958,85.2261 5.4062219,85.2320 3.593698,85.2378 2.1250319,85.2437 1.4374481,85.2496 1.6250101,85.2554 4.5312834,85.2613 5.2187595,85.2671 4.750083,85.2730 2.7188294,85.2789 1.6249433,85.2847 0.71866083,85.2906 1.062402,85.2965 2.6561522,85.3023 4.3437824,85.3082 6.2814846,85.3141 5.5314035,85.3199 3.0936561,85.3258 1.4373987,85.3317 1.6561425,85.3375 2.218761,85.3434 2.2187464,85.3492 2.7810483,85.3551 2.1873987,85.3610 1.500133,85.3668 2.1251962,85.3727 3.4061992,85.3786 7.1561742,85.3844 8.000164,85.3903 5.1875563,85.3962 4.1562805,85.4021 3.6876268,85.4079 3.1249809,85.4138 2.6247478,85.4197 2.3434966,85.4255 2.8750184,85.4314 4.6563635,85.4373 4.375072,85.4431 5.125,85.4490 5.5936632,85.4549 4.1250401,85.4607 3.1563447,85.4666 3.5314267,85.4725 3.4063497,85.4784 3.1874819,85.4842 3.0624697,85.4901 3.3437338,85.4960 4.5935941,85.5018 4.6559896,85.5077 3.249995,85.5136 1.9688951,85.5195 2.4377325,85.5253 2.8750267,85.5312 4.2185378,85.5371 5.3124461,85.5429 5.812623,85.5488 3.2813492,85.5547 1.8750085,85.5606 2.2500255,85.5664 2.8124275,85.5723 3.2185271,85.5782 4.4061422,85.5841 7.1875792,85.5899 8.0626774,85.5958 6.4063649,85.6017 5.312408,85.6076 6.0935597,85.6134 7.7499013,85.6193 6.3748965,85.6252 5.9687357,85.6311 5.750298,85.6369 6.0626941,85.6428 5.8750029,85.6487 6.8748589,85.6546 5.3437166,85.6604 3.5626369,85.6663 2.781142,85.6722 4.031074,85.6781 7.0624194,85.6840 6.7189107,85.6898 4.1250916,85.6957 3.6249602,85.7016 4.8125567,85.7075 4.8750162,85.7133 3.6249566,85.7192 3.2812326,85.7251 2.2501626,85.7310 2.9063306,85.7369 2.7186668,85.7427 3.6249201,85.7486 5.2187204,85.7545 5.0313644,85.7604 3.2187948,85.7663 2.6560133,85.7721 4.9685559,85.7780 5.7814932,85.7839 4.9064274,85.7898 6.5936055,85.7957 5.9686699,85.8015 6.0000548,85.8074 2.7500019,85.8133 2.5625005,85.8192 2.531172,85.8251 3.749994,85.8310 4.4376545,85.8368 4.68751,85.8427 4.562398,85.8486 5.53126,85.8545 5.0625062,85.8604 4.5936213,85.8663 4.2811651,85.8721 3.8751667,85.8780 2.7189057,85.8839 2.1560841,85.8898 1.8748864,85.8957 2.8436933,85.9016 4.3125672,85.9074 4.6249876,85.9133 4.5312705,85.9192 5.3128605,85.9251 4.8440404,85.9310 5.4062333,85.9369 3.906137,85.9428 2.7811053,85.9487 2.8747737,85.9545 5.0311165,85.9604 4.562561,85.9663 3.1876926,85.9722 3.937588,85.9781 3.9373987,85.9840 3.1875265,85.9899 1.9686846,85.9958 2.4371705,86.0016 4.6873698,86.0075 4.812768,86.0134 3.5627985,86.0193 3.4685152,86.0252 5.0308447,86.0311 4.4375429,86.0370 4.062921,86.0429 3.3440018,86.0488 2.8436365,86.0546 4.1874509,86.0605 5.7186499,86.0664 5.906199,86.0723 10.594141,86.0782 23.781858,86.0841 28.781101,86.0900 19.718296,86.0959 8.9685736,86.1018 6.0622559,86.1077 7.406343,86.1136 7.0314293,86.1195 7.2812171,86.1253 10.312361,86.1312 12.000006,86.1371 8.8436756,86.1430 6.7498646,86.1489 4.7813478,86.1548 3.3750775,86.1607 1.7187841,86.1666 2.3439429,86.1725 4.4064283,86.1784 5.5625753,86.1843 4.5936389,86.1902 2.6871977,86.1961 2.812288,86.2020 2.7187781,86.2079 1.59391,86.2138 2.4688582,86.2197 3.7809722,86.2256 6.5307331,86.2314 9.3749332,86.2373 9.0627289,86.2432 5.8127966,86.2491 5.0939579,86.2550 3.2813182,86.2609 1.6562434,86.2668 0.96870017,86.2727 0.8125388,86.2786 1.5937986,86.2845 3.1250081,86.2904 7.2187252,86.2963 8.4688063,86.3022 5.0312638,86.3081 4.1873465,86.3140 3.2498188,86.3199 4.1874323,86.3258 3.3126979,86.3317 1.000113,86.3376 2.0311244,86.3435 4.3750348,86.3494 4.3437862,86.3553 4.9373879,86.3612 3.9999714,86.3671 3.2501893,86.3730 2.0314169,86.3789 1.9062477,86.3848 1.750052,86.3907 1.9686315,86.3966 5.2810922,86.4025 6.4687161,86.4084 5.8750334,86.4143 4.3749261,86.4202 3.6873803,86.4261 3.2500591,86.4320 2.4688876,86.4379 1.2813679,86.4439 1.1562439,86.4498 2.3124731,86.4557 2.6249597,86.4616 4.4686251,86.4675 5.3748975,86.4734 4.2499776,86.4793 2.6876044,86.4852 1.7813925,86.4911 1.1875887,86.4970 4.7188168,86.5029 7.0937152,86.5088 5.5623727,86.5147 2.5937262,86.5206 2.7813046,86.5265 3.6873107,86.5324 4.5624647,86.5383 4.2813983,86.5442 4.1250982,86.5502 5.0625086,86.5561 5.7498956,86.5620 4.4686751,86.5679 4.843751,86.5738 2.8438478,86.5797 1.1562355,86.5856 1.2812159,86.5915 1.7499678,86.5974 3.1248584,86.6033 4.3439255,86.6092 2.8751931,86.6151 1.5311177,86.6211 3.1874516,86.6270 4.093822,86.6329 2.4062536,86.6388 0.93742633,86.6447 2.6248419,86.6506 4.0622969,86.6565 4.4687643,86.6624 4.5627007,86.6683 4.8438716,86.6743 4.3749585,86.6802 3.2187696,86.6861 3.5626206,86.6920 3.6561759,86.6979 5.4061942,86.7038 5.7499709,86.7097 4.5623651,86.7156 4.0936956,86.7216 5.124887,86.7275 5.0313015,86.7334 5.4376063,86.7393 4.9063206,86.7452 3.125212,86.7511 1.6875172,86.7570 3.0935957,86.7629 6.7187495,86.7689 7.8750424,86.7748 7.1249261,86.7807 5.8437529,86.7866 5.781353,86.7925 4.5938087,86.7984 2.7187099,86.8044 3.0624449,86.8103 4.4062095,86.8162 3.968806,86.8221 4.000186,86.8280 4.7189693,86.8339 4.2499495,86.8399 2.5935969,86.8458 2.8122683,86.8517 5.1560092,86.8576 5.9999967,86.8635 4.3126154,86.8694 1.9688306,86.8754 2.4688776,86.8813 3.4689977,86.8872 3.3125076,86.8931 3.6872668,86.8990 3.0624108,86.9050 1.7499604,86.9109 2.5310297,86.9168 4.1874728,86.9227 4.5315218,86.9286 4.1876254,86.9346 3.8749292,86.9405 4.3751192,86.9464 3.9063613,86.9523 3.968713,86.9582 5.0624752,86.9642 6.7501535,86.9701 5.6875896,86.9760 3.4998231,86.9819 1.3749225,86.9878 2.9687772,86.9938 2.5000153,86.9997 2.4375527,87.0056 2.031224,87.0115 1.0624433,87.0175 1.7498935,87.0234 2.6560502,87.0293 3.0310099,87.0352 4.9375296,87.0412 5.2501407,87.0471 4.8123965,87.0530 4.9062943,87.0589 6.3438892,87.0649 8.6561899,87.0708 10.218803,87.0767 9.3752327,87.0826 8.0311632,87.0886 7.4371824,87.0945 6.312572,87.1004 6.6253138,87.1063 4.687552,87.1123 3.593612,87.1182 3.9062109,87.1241 6.0312481,87.1300 5.9377332,87.1360 4.5625882,87.1419 5.3747311,87.1478 4.1874814,87.1538 3.687609,87.1597 4.6562691,87.1656 7.1561437,87.1715 7.2812691,87.1775 6.8439336,87.1834 5.3750958,87.1893 5.1875024,87.1953 3.8125906,87.2012 3.1563416,87.2071 2.4999976,87.2130 2.780968,87.2190 4.9058099,87.2249 5.9685712,87.2308 5.7501345,87.2368 6.7502618,87.2427 6.3126869,87.2486 4.7188058,87.2546 4.8436871,87.2605 4.5936542,87.2664 4.5624213,87.2724 2.9688621,87.2783 3.4063101,87.2842 1.9062164,87.2901 2.2499797,87.2961 2.1249778,87.3020 3.9063036,87.3079 3.5312126,87.3139 4.8748116,87.3198 6.3747425,87.3257 4.8436947,87.3317 2.9375939,87.3376 2.6877053,87.3436 3.1565473,87.3495 3.0000193,87.3554 2.2185133,87.3614 1.7811939,87.3673 2.7814331,87.3732 2.8126023,87.3792 1.4999082,87.3851 1.8748068,87.3910 3.1874623,87.3970 4.5939713,87.4029 5.2502146,87.4088 5.9999804,87.4148 5.4374466,87.4207 3.9999518,87.4267 4.1872697,87.4326 3.5936139,87.4385 3.8126481,87.4445 2.3437519,87.4504 3.8436728,87.4563 5.2188034,87.4623 4.593677,87.4682 5.4373293,87.4742 7.0312209,87.4801 6.6876369,87.4860 4.7813001,87.4920 3.4687266,87.4979 3.2500243,87.5039 4.8437433,87.5098 4.7500138,87.5157 5.0312033,87.5217 5.5312839,87.5276 6.3750377,87.5336 6.8435512,87.5395 7.0000615,87.5454 7.0940499,87.5514 6.0312209,87.5573 5.4996939,87.5633 5.3748999,87.5692 6.0002222,87.5751 4.6874743,87.5811 3.0311868,87.5870 1.375205,87.5930 0.75005889,87.5989 1.4374522,87.6049 1.4686848,87.6108 1.3438475,87.6167 2.8125069,87.6227 4.6249633,87.6286 3.5624747,87.6346 3.7186673,87.6405 3.5313618,87.6465 3.5313966,87.6524 2.2188501,87.6584 1.9375035,87.6643 2.3437285,87.6702 3.3752606,87.6762 4.2189794,87.6821 4.374763,87.6881 3.8432589,87.6940 4.4685068,87.7000 4.4688406,87.7059 4.0313792,87.7119 3.7813089,87.7178 6.7497926,87.7238 7.7501268,87.7297 5.7189293,87.7357 3.4060378,87.7416 2.8435581,87.7476 4.125011,87.7535 3.1877098,87.7595 2.7187278,87.7654 3.562422,87.7713 4.562654,87.7773 3.6253164,87.7832 3.3751125,87.7892 4.9373083,87.7951 4.7185984,87.8011 5.2811103,87.8070 4.8435626,87.8130 6.5001249,87.8189 6.062602,87.8249 6.1560907,87.8308 4.6562257,87.8368 4.1563072,87.8428 4.0938492,87.8487 2.156467,87.8547 4.1875539,87.8606 5.2811337,87.8666 4.4687476,87.8725 7.7187819,87.8785 6.8436818,87.8844 2.8124568,87.8904 0.28124803,87.8963 0.68741357,87.9023 3.7186873,87.9082 6.2189074,87.9142 4.8752775,87.9201 3.34372,87.9261 3.1561916,87.9320 5.0312858,87.9380 4.9061756,87.9440 6.2499623,87.9499 5.5312209,87.9559 4.6249437,87.9618 2.7810955,87.9678 3.6560163,87.9737 5.2501192,87.9797 4.562892,87.9856 2.6250906,87.9916 1.906109,87.9976 1.4374033,88.0035 2.4062624,88.0095 2.7500119,88.0154 3.0000918,88.0214 3.6875513,88.0273 6.1562314,88.0333 6.9061804,88.0393 6.9686379,88.0452 5.6561451,88.0512 5.9687257,88.0571 6.2501216,88.0631 6.8750939,88.0690 5.1249118,88.0750 4.8435497,88.0810 6.7498837,88.0869 11.062584,88.0929 22.562601,88.0988 29.749847,88.1048 23.343767,88.1108 12.187524,88.1167 7.1873436,88.1227 6.6564097,88.1286 5.0315905,88.1346 6.0001674,88.1406 4.5936646,88.1465 6.7185421,88.1525 8.1250172,88.1585 8.2500696,88.1644 5.2187991,88.1704 3.1562502,88.1763 2.562408,88.1823 2.8124859,88.1883 2.4063351,88.1942 2.1563201,88.2002 1.7500647,88.2062 2.0314217,88.2121 2.8438187,88.2181 2.6871946,88.2240 3.0933664,88.2300 4.2811999,88.2360 4.1875186,88.2419 3.3438849,88.2479 2.7502656,88.2539 3.3750787,88.2598 3.2185364,88.2658 3.1247854,88.2718 2.5313253,88.2777 2.3751757,88.2837 2.96891,88.2897 3.5312006,88.2956 4.1249056,88.3016 4.3437333,88.3076 5.7499719,88.3135 5.7811923,88.3195 6.7811871,88.3255 5.3439012,88.3314 2.9377267,88.3374 3.7813151,88.3434 3.5936258,88.3493 2.093667,88.3553 1.9374399,88.3613 3.3436642,88.3672 3.1874053,88.3732 2.8436713,88.3792 4.0312724,88.3852 6.9375262,88.3911 6.9689455,88.3971 5.8436985,88.4031 4.1874452,88.4090 1.8126365,88.4150 1.0937774,88.4210 1.7812519,88.4270 1.90606,88.4329 2.0623825,88.4389 3.1251578,88.4449 3.2813268,88.4508 4.2188191,88.4568 2.6251242,88.4628 1.3749338,88.4688 1.5625139,88.4747 2.4062238,88.4807 2.3125165,88.4867 4.1562309,88.4926 5.9373269,88.4986 6.5311193,88.5046 5.4999871,88.5106 6.4688253,88.5165 5.6875248,88.5225 6.1251779,88.5285 3.9063854,88.5345 3.2186673,88.5404 0.96868128,88.5464 0.87505484,88.5524 0.87488425,88.5584 1.5310332,88.5643 3.7188179,88.5703 5.2501702,88.5763 3.9374897,88.5823 3.8123221,88.5882 2.8751268,88.5942 2.1563833,88.6002 3.6561038,88.6062 6.9687109,88.6122 8.4063416,88.6181 7.0313215,88.6241 6.4062853,88.6301 5.7500644,88.6361 4.0624943,88.6420 3.6561277,88.6480 3.8749051,88.6540 3.8125978,88.6600 2.0313201,88.6660 1.1874297,88.6719 2.2500525,88.6779 3.5000629,88.6839 7.03122,88.6899 6.9687629,88.6959 4.8124833,88.7018 4.5936661,88.7078 7.43753,88.7138 6.4375505,88.7198 5.1560912,88.7258 5.5935917,88.7317 4.2813478,88.7377 2.4688911,88.7437 1.937588,88.7497 2.9062929,88.7557 3.0623612,88.7616 3.5311577,88.7676 2.8438346,88.7736 2.8437941,88.7796 4.5311537,88.7856 4.468719,88.7916 4.2812657,88.7975 5.3748569,88.8035 5.812469,88.8095 2.8751082,88.8155 4.2500305,88.8215 3.7813013,88.8275 2.9375885,88.8335 1.4374663,88.8394 2.5311155,88.8454 4.2812986,88.8514 5.2500968,88.8574 4.0312901,88.8634 3.3437896,88.8694 1.5000682,88.8754 1.1561655,88.8813 3.968694,88.8873 4.4999905,88.8933 4.9374642,88.8993 4.6249475,88.9053 4.2187138,88.9113 3.8438046,88.9173 2.8437164,88.9232 2.3750503,88.9292 1.4061557,88.9352 2.343699,88.9412 2.5627289,88.9472 3.843785,88.9532 4.9684415,88.9592 5.281292,88.9652 5.3753352,88.9712 4.3438849,88.9771 4.1875048,88.9831 4.2812185,88.9891 2.8436489,88.9951 1.9061764,89.0011 3.093684,89.0071 4.7186522,89.0131 5.2811098,89.0191 4.4060941,89.0251 4.4689097,89.0311 5.0628138,89.0371 4.1251106,89.0430 2.7812397,89.0490 3.9998121,89.0550 7.5931301,89.0610 11.562153,89.0670 11.21917,89.0730 20.937986,89.0790 34.843655,89.0850 38.749596,89.0910 29.718624,89.0970 22.594019,89.1030 16.812836,89.1090 12.312748,89.1150 8.0313339,89.1210 4.8436594,89.1270 3.7186871,89.1329 3.5625043,89.1389 4.3749795,89.1449 4.0312142,89.1509 5.0312347,89.1569 6.6876006,89.1629 6.7499852,89.1689 4.8435936,89.1749 3.4686508,89.1809 2.3437374,89.1869 3.0938165,89.1929 4.9377837,89.1989 3.3437786,89.2049 4.437192,89.2109 4.2812071,89.2169 3.1563547,89.2229 2.5000565,89.2289 2.4999487,89.2349 1.9375334,89.2409 2.3437972,89.2469 1.8750541,89.2529 1.9686756,89.2589 2.687474,89.2649 2.5938087,89.2709 1.7499377,89.2769 1.1874361,89.2829 1.7500327,89.2889 1.500037,89.2949 1.8124427,89.3009 2.6562405,89.3069 3.1562216,89.3129 4.812603,89.3189 6.9376235,89.3249 7.4687858,89.3309 6.0310678,89.3369 4.4061351,89.3429 5.0314565,89.3489 5.2188234,89.3549 2.9687533,89.3609 1.9062628,89.3669 1.7812177,89.3729 2.6249309,89.3789 3.7812517,89.3849 2.2499909,89.3909 1.9374393,89.3969 2.3125312,89.4029 3.0938547,89.4089 5.2812734,89.4149 8.4686241,89.4209 8.9062347,89.4269 6.4687347,89.4329 4.0313144,89.4389 2.1251261,89.4450 2.9686713,89.4510 3.43751,89.4570 2.8126299,89.4630 1.9999952,89.4690 1.4686453,89.4750 1.46873,89.4810 3.1562724,89.4870 5.437644,89.4930 6.1562662,89.4990 4.1249461,89.5050 3.0312223,89.5110 4.3437219,89.5170 4.4688978,89.5230 4.1248913,89.5290 4.5311584,89.5351 5.8125253,89.5411 4.6249175,89.5471 3.6249003,89.5531 2.7811837,89.5591 3.7812901,89.5651 3.6563334,89.5711 2.5626183,89.5771 2.6875782,89.5831 3.8749411,89.5891 4.0935211,89.5952 3.9997921,89.6012 3.5937941,89.6072 4.0002637,89.6132 4.3751187,89.6192 4.0310898,89.6252 4.3435059,89.6312 3.6562998,89.6372 3.1565971,89.6432 4.8752518,89.6493 5.4688029,89.6553 4.2499285,89.6613 2.5935864,89.6673 3.2497735,89.6733 3.8435876,89.6793 5.4688721,89.6853 5.9688034,89.6913 6.4373665,89.6974 8.1249428,89.7034 7.1562428,89.7094 5.5624604,89.7154 3.5937605,89.7214 2.156378,89.7274 2.5000513,89.7334 4.2188039,89.7395 7.0624313,89.7455 7.4061642,89.7515 4.9060888,89.7575 4.6875448,89.7635 3.2815442,89.7695 2.0937433,89.7756 2.3125556,89.7816 2.9064555,89.7876 3.1874506,89.7936 2.5308812,89.7996 3.1871941,89.8056 4.1562352,89.8117 5.1250935,89.8177 4.4687271,89.8237 4.2814269,89.8297 5.9689717,89.8357 6.843739,89.8417 6.625,89.8478 6.1250987,89.8538 5.0626316,89.8598 3.7813399,89.8658 3.6562786,89.8718 3.8436279,89.8779 2.4686193,89.8839 1.9999211,89.8899 2.0937343,89.8959 2.5311697,89.9019 4.0938921,89.9080 6.7188206,89.9140 9.656127,89.9200 9.0314436,89.9260 7.3126426,89.9321 3.5936601,89.9381 2.2811582,89.9441 2.6562536,89.9501 4.187356,89.9561 5.2811036,89.9622 5.8751407,89.9682 5.2188334,89.9742 3.7812114,89.9802 3.3437469,89.9863 1.5937045,89.9923 2.1875916,89.9983 4.0001063,90.0043 4.6249909,90.0104 2.9687109,90.0164 3.0310442,90.0224 3.4685946,90.0284 4.0312076,90.0345 6.5625377,90.0405 7.4063096,90.0465 6.5625725,90.0525 6.3436298,90.0586 7.687429,90.0646 5.4687929,90.0706 5.5623741,90.0766 6.3751636,90.0827 7.3126688,90.0887 6.4376297,90.0947 5.8751802,90.1007 6.3750086,90.1068 4.3748589,90.1128 2.9060857,90.1188 1.0625031,90.1249 1.1875349,90.1309 2.7812278,90.1369 2.8750625,90.1429 3.0937514,90.1490 2.3749101,90.1550 2.5000472,90.1610 2.000109,90.1671 1.8750616,90.1731 3.0312221,90.1791 6.3437366,90.1851 8.8748198,90.1912 7.2810287,90.1972 4.8751249,90.2032 4.9064498,90.2093 6.2812786,90.2153 6.1874166,90.2213 3.49982,90.2274 3.1248722,90.2334 4.1875224,90.2394 4.3437796,90.2455 2.750104,90.2515 3.031297,90.2575 5.9374218,90.2636 7.312582,90.2696 6.8127327,90.2756 4.5938811,90.2817 3.8435538,90.2877 5.312459,90.2937 7.2187676,90.2998 8.0935564,90.3058 7.0311437,90.3118 4.6876125,90.3179 2.0938892,90.3239 2.0310574,90.3299 3.5624475,90.3360 4.5625997,90.3420 3.8749628,90.3480 4.3750629,90.3541 2.6875248,90.3601 3.000056,90.3661 3.0626364,90.3722 3.0625663,90.3782 3.7812283,90.3843 3.187288,90.3903 1.9999485,90.3963 1.3125775,90.4024 2.5000541,90.4084 1.9063044,90.4144 1.9063464,90.4205 4.0311518,90.4265 3.8123474,90.4326 2.2186389,90.4386 3.4999895,90.4446 4.7189035,90.4507 6.3125248,90.4567 5.937531,90.4627 5.5314021,90.4688 6.1250749,90.4748 4.7499409,90.4809 3.7499154,90.4869 4.0310974,90.4929 5.0000315,90.4990 3.9688194,90.5050 3.0625165,90.5111 5.1561999,90.5171 5.7499871,90.5232 4.0624809,90.5292 5.1249199,90.5352 5.7811646,90.5413 5.8436766,90.5473 4.1251631,90.5534 1.625107,90.5594 2.5312634,90.5654 4.156251,90.5715 4.90624,90.5775 2.8124857,90.5836 1.8749899,90.5896 1.2812392,90.5957 1.3750007,90.6017 3.5626755,90.6078 6.5313697,90.6138 9.5622702,90.6198 10.312241,90.6259 8.9061623,90.6319 5.2499995,90.6380 4.6562891,90.6440 2.6563668,90.6501 2.8437696,90.6561 2.9687228,90.6622 3.9063458,90.6682 3.843857,90.6743 3.6563685,90.6803 4.0625105,90.6863 3.4687788,90.6924 3.5935996,90.6984 3.9059169,90.7045 4.2187324,90.7105 2.9689529,90.7166 3.1876466,90.7226 3.0001426,90.7287 2.8750021,90.7347 2.1561284,90.7408 1.9373839,90.7468 1.1562657,90.7529 1.1876084,90.7589 1.5623559,90.7650 4.1561809,90.7710 6.4063535,90.7771 5.9999471,90.7831 4.1874104,90.7892 2.5624685,90.7952 4.343832,90.8013 9.7501307,90.8073 12.281175,90.8134 10.499891,90.8194 5.1875286,90.8255 4.0000339,90.8315 4.25003,90.8376 3.8437712,90.8436 3.1563466,90.8497 2.1875634,90.8557 1.0936662,90.8618 0.65627772,90.8678 1.6874107,90.8739 2.4998305,90.8800 2.5625448,90.8860 2.3439288,90.8921 3.3438649,90.8981 5.1873927,90.9042 6.1247849,90.9102 6.031074,90.9163 4.8125615,90.9223 4.2502561,90.9284 4.3749895,90.9344 5.8746576,90.9405 4.2498159,90.9466 4.6251025,90.9526 4.2190127,90.9587 2.2501152,90.9647 2.3125405,90.9708 3.9999115,90.9768 5.9685931,90.9829 5.1562471,90.9889 4.4688296,90.9950 4.2500896,91.0011 5.0001092,91.0071 6.6564531,91.0132 5.3124952,91.0192 3.968564,91.0253 3.8436496,91.0314 4.062592,91.0374 3.0624759,91.0435 4.6248751,91.0495 7.7187924,91.0556 12.46874,91.0616 37.280392,91.0677 126.49764,91.0738 219.71725,91.0798 210.59512,91.0859 108.75229,91.0919 33.407215,91.0980 16.062838,91.1041 12.000278,91.1101 9.2498789,91.1162 6.2810454,91.1223 5.3748507,91.1283 5.999887,91.1344 5.2498384,91.1404 4.8124185,91.1465 4.5624542,91.1526 6.2188902,91.1586 5.906436,91.1647 4.812571,91.1707 2.7813401,91.1768 2.4687426,91.1829 1.7811546,91.1889 2.2812519,91.1950 2.6875329,91.2011 1.5625882,91.2071 2.7813377,91.2132 4.5312576,91.2193 4.5314608,91.2253 5.6562886,91.2314 6.2182975,91.2375 7.6248279,91.2435 6.7503104,91.2496 5.6564665,91.2557 3.9998374,91.2617 4.5934505,91.2678 5.8124714,91.2739 5.3440633,91.2799 5.6252613,91.2860 6.3123903,91.2921 6.3434668,91.2981 5.8123107,91.3042 5.4687586,91.3103 3.9063411,91.3163 3.2501364,91.3224 2.4062028,91.3285 3.0624764,91.3345 4.0002556,91.3406 4.5001135,91.3467 4.1249266,91.3527 4.3123631,91.3588 4.2811842,91.3649 3.4375236,91.3709 3.5312803,91.3770 2.9999039,91.3831 3.781126,91.3892 3.687433,91.3952 2.9999478,91.4013 2.593972,91.4074 3.1564188,91.4134 3.0937738,91.4195 3.4999435,91.4256 4.6561446,91.4316 3.9062715,91.4377 3.0312865,91.4438 1.906265,91.4499 1.999967,91.4559 2.0937011,91.4620 2.0624895,91.4681 3.1248934,91.4742 3.749845,91.4802 3.1876128,91.4863 1.0314018,91.4924 0.87506986,91.4984 2.2186887,91.5045 4.4684777,91.5106 5.5937171,91.5167 4.1565137,91.5227 3.875108,91.5288 4.7500715,91.5349 6.5938344,91.5410 6.5311947,91.5470 3.5624228,91.5531 3.0936992,91.5592 2.2498715,91.5653 5.1249056,91.5714 6.250011,91.5774 5.4374847,91.5835 2.7812612,91.5896 2.5937366,91.5957 5.1874442,91.6017 7.906168,91.6078 8.6563301,91.6139 5.4064703,91.6200 3.1563787,91.6260 3.7497935,91.6321 4.8123727,91.6382 4.3751945,91.6443 3.156244,91.6504 4.7499146,91.6564 4.4999828,91.6625 3.0625067,91.6686 4.2501478,91.6747 3.4688952,91.6808 3.6249444,91.6868 2.2185795,91.6929 2.7812731,91.6990 3.625175,91.7051 5.218749,91.7112 4.8750763,91.7172 6.5314178,91.7233 8.1873655,91.7294 6.0306735,91.7355 5.468349,91.7416 4.6250935,91.7477 3.6564689,91.7537 3.031553,91.7598 3.8752031,91.7659 3.2813485,91.7720 3.5312765,91.7781 3.6562386,91.7842 4.1873078,91.7902 5.8122931,91.7963 6.3750114,91.8024 5.0313773,91.8085 4.2187881,91.8146 3.6249123,91.8207 3.3126123,91.8267 1.2499841,91.8328 3.124727,91.8389 5.3434806,91.8450 6.6252389,91.8511 6.094358,91.8572 5.0626874,91.8633 4.4059901,91.8693 3.7186506,91.8754 3.6876204,91.8815 4.6561165,91.8876 4.8122897,91.8937 5.0313587,91.8998 5.5313778,91.9059 5.2186022,91.9119 4.4686403,91.9180 5.8125596,91.9241 7.4375544,91.9302 7.3124242,91.9363 5.1874881,91.9424 4.7501736,91.9485 4.312489,91.9546 3.4373865,91.9607 2.8751109,91.9667 3.9376814,91.9728 5.2812605,91.9789 4.7186894,91.9850 4.4687719,91.9911 4.6249399,91.9972 5.7500377,92.0033 5.9062934,92.0094 3.6562538,92.0155 1.9060955,92.0216 2.4060233,92.0277 4.4375205,92.0337 4.8125687,92.0398 4.0000191,92.0459 2.5937026,92.0520 2.1874845,92.0581 2.4373426,92.0642 5.8434639,92.0703 19.218235,92.0764 35.374924,92.0825 35.469387,92.0886 22.406578,92.0947 12.21869,92.1008 6.8750429,92.1069 4.4376078,92.1130 4.7813106,92.1190 2.9376409,92.1251 3.437628,92.1312 3.2498596,92.1373 5.0622697,92.1434 4.4373941,92.1495 5.6875277,92.1556 5.250104,92.1617 4.4688363,92.1678 4.5938649,92.1739 6.2185926,92.1800 7.2812295,92.1861 5.2502766,92.1922 3.6251261,92.1983 4.6563301,92.2044 5.3124518,92.2105 4.5935431,92.2166 3.9685268,92.2227 5.2498016,92.2288 6.2811651,92.2349 6.7501159,92.2410 6.8128662,92.2471 6.312655,92.2532 5.8124471,92.2593 8.0312624,92.2654 9.1873274,92.2715 7.843574,92.2776 4.125011,92.2837 2.5313988,92.2898 2.0624995,92.2959 1.6561441,92.3020 6.4061151,92.3081 10.21872,92.3142 8.312645,92.3203 4.906383,92.3264 2.8125913,92.3325 2.6875033,92.3386 2.5312259,92.3447 2.5623727,92.3508 1.5935584,92.3569 2.5312903,92.3630 4.5939908,92.3691 5.9687204,92.3752 5.8748283,92.3813 4.9375567,92.3874 3.5313487,92.3935 2.6249883,92.3996 3.249989,92.4057 4.1874528,92.4118 4.7499881,92.4179 6.31247,92.4240 5.2500358,92.4301 3.1561215,92.4362 3.4060061,92.4423 4.687571,92.4484 4.5627756,92.4546 4.2189908,92.4607 4.5937266,92.4668 3.4687524,92.4729 2.0622916,92.4790 3.5622721,92.4851 5.0313468,92.4912 5.1564879,92.4973 4.1249657,92.5034 6.7186089,92.5095 8.3125725,92.5156 5.8437829,92.5217 3.0312424,92.5278 2.3438315,92.5339 1.3437554,92.5401 1.8436351,92.5462 3.0938306,92.5523 3.2813921,92.5584 3.0000196,92.5645 2.9061177,92.5706 2.7811422,92.5767 2.6250331,92.5828 2.2187662,92.5889 2.6562941,92.5950 2.3438461,92.6011 2.6874266,92.6073 2.843683,92.6134 2.8749914,92.6195 2.65624,92.6256 2.1250854,92.6317 2.4688327,92.6378 2.7812679,92.6439 2.4373662,92.6500 0.96864414,92.6561 2.0624166,92.6623 4.062427,92.6684 3.2186596,92.6745 3.4688437,92.6806 3.2504396,92.6867 4.3123593,92.6928 5.7184191,92.6989 6.5313144,92.7051 6.3440242,92.7112 5.4689264,92.7173 3.8124685,92.7234 3.5310833,92.7295 4.1561141,92.7356 3.5310569,92.7417 3.7186005,92.7479 4.0626154,92.7540 4.2189145,92.7601 4.0626411,92.7662 4.0309615,92.7723 4.937366,92.7784 5.2813382,92.7846 5.4063439,92.7907 3.8439124,92.7968 2.3125031,92.8029 3.0001202,92.8090 4.2814035,92.8151 4.1562724,92.8213 3.3436878,92.8274 4.0313592,92.8335 4.4063053,92.8396 3.1560447,92.8457 2.4059141,92.8518 4.687376,92.8580 5.1250792,92.8641 5.1562867,92.8702 3.1875331,92.8763 1.8125048,92.8824 1.5314007,92.8886 1.3751476,92.8947 2.6250112,92.9008 2.7187352,92.9069 2.1874702,92.9130 1.4999814,92.9192 0.96878594,92.9253 1.031265,92.9314 1.4374675,92.9375 2.2812567,92.9437 2.2500679,92.9498 2.5625038,92.9559 3.6561611,92.9620 4.2810836,92.9681 3.8434534,92.9743 5.5312476,92.9804 5.9690213,92.9865 4.8438015,92.9926 3.7499583,92.9988 3.0625298,93.0049 3.6875484,93.0110 3.5625105,93.0171 4.343843,93.0233 5.4375186,93.0294 4.4062018,93.0355 2.5312381,93.0416 1.5624452,93.0478 4.718883,93.0539 7.156321,93.0600 9.0620861,93.0661 11.281007,93.0723 18.938107,93.0784 33.843407,93.0845 52.873394,93.0906 64.061882,93.0968 53.938393,93.1029 29.65745,93.1090 15.062823,93.1151 8.4686489,93.1213 5.9063525,93.1274 5.4063964,93.1335 4.281321,93.1397 2.7498326,93.1458 2.218744,93.1519 4.0627136,93.1580 4.5312538,93.1642 3.1248989,93.1703 2.031095,93.1764 2.1558185,93.1826 5.0621061,93.1887 8.9062309,93.1948 9.5628233,93.2009 7.3128905,93.2071 6.7501307,93.2132 5.5625234,93.2193 4.156395,93.2255 4.843976,93.2316 4.4686966,93.2377 3.6562052,93.2439 4.6875248,93.2500 7.3122435,93.2561 7.062068,93.2623 5.0935903,93.2684 5.1563668,93.2745 4.9688148,93.2807 2.6252429,93.2868 3.5003147,93.2929 3.9063263,93.2991 3.4061575,93.3052 1.4687507,93.3113 2.0001214,93.3175 2.8124402,93.3236 4.3436756,93.3297 4.7187915,93.3359 2.5623698,93.3420 2.4998055,93.3481 2.937413,93.3543 3.6563325,93.3604 2.8751085,93.3665 2.062561,93.3727 1.937542,93.3788 2.1248879,93.3849 2.5938079,93.3911 3.1252761,93.3972 4.2187982,93.4034 5.2186112,93.4095 3.1873446,93.4156 0.96857744,93.4218 2.1250074,93.4279 5.7187643,93.4340 7.5625453,93.4402 7.8439298,93.4463 5.624917,93.4525 5.2811298,93.4586 4.7186899,93.4647 4.3126202,93.4709 2.6878047,93.4770 4.5000267,93.4832 6.5623403,93.4893 7.7185154,93.4954 4.9372602,93.5016 3.3436232,93.5077 3.0625677,93.5139 4.0939178,93.5200 4.1875019,93.5261 4.2500191,93.5323 3.9690106,93.5384 1.8438263,93.5446 0.78121632,93.5507 1.2500372,93.5568 1.9062303,93.5630 2.4686871,93.5691 3.718729,93.5753 5.156301,93.5814 3.5938923,93.5876 2.687463,93.5937 4.3122368,93.5998 5.0311341,93.6060 3.5001965,93.6121 2.4376872,93.6183 2.0310941,93.6244 2.0311592,93.6306 2.9376049,93.6367 3.7188199,93.6428 2.5312934,93.6490 1.5937221,93.6551 2.8124657,93.6613 3.1249361,93.6674 4.3125286,93.6736 3.6563554,93.6797 2.9998753,93.6859 2.3437748,93.6920 3.093854,93.6982 5.6247425,93.7043 7.030849,93.7105 5.5000443,93.7166 3.1564529,93.7227 5.1248899,93.7289 6.6873999,93.7350 5.6250219,93.7412 4.3439178,93.7473 4.1565628,93.7535 3.3438573,93.7596 4.5312428,93.7658 4.0312676,93.7719 3.2812228,93.7781 4.2812948,93.7842 5.249908,93.7904 4.6247864,93.7965 4.6874266,93.8027 5.7501035,93.8088 6.5939884,93.8150 5.9372106,93.8211 6.0307589,93.8273 7.1563506,93.8334 6.1563792,93.8396 5.4375553,93.8457 3.1251161,93.8519 2.2189043,93.8580 2.0939605,93.8642 2.3749959,93.8703 1.2185743,93.8765 2.5624743,93.8826 3.1874022,93.8888 2.6561058,93.8950 2.4999835,93.9011 3.4376194,93.9073 2.5314901,93.9134 1.9063293,93.9196 1.2186588,93.9257 1.593575,93.9319 1.281299,93.9380 0.37501702,93.9442 1.6248991,93.9503 2.5627425,93.9565 4.6878595,93.9626 7.0312924,93.9688 8.8434954,93.9750 7.4373984,93.9811 5.2814326,93.9873 4.9063573,93.9934 3.4371462,93.9996 3.0935895,94.0057 3.656508,94.0119 5.7813802,94.0181 6.7499409,94.0242 5.5312023,94.0304 4.2187624,94.0365 5.0625038,94.0427 5.4374638,94.0488 4.0624385,94.0550 4.1249413,94.0612 7.9997678,94.0673 11.250075,94.0735 26.124908,94.0796 77.062492,94.0858 119.81281,94.0920 109.18766,94.0981 60.562531,94.1043 23.562508,94.1104 9.9998884,94.1166 6.374752,94.1228 4.2500615,94.1289 4.4374819,94.1351 5.4061823,94.1412 5.6248555,94.1474 5.7187819,94.1536 3.3127344,94.1597 2.8439529,94.1659 2.9063699,94.1720 3.6561759,94.1782 3.6561852,94.1844 3.2500095,94.1905 3.3749683,94.1967 2.2811205,94.2029 1.6249328,94.2090 1.6249509,94.2152 2.8436711,94.2213 3.8123922,94.2275 4.2188625,94.2337 3.7814107,94.2398 3.7184949,94.2460 5.2185917,94.2522 5.8753119,94.2583 7.4375896,94.2645 8.1873217,94.2707 7.4062877,94.2768 4.9376025,94.2830 2.4062257,94.2892 3.5001137,94.2953 5.7502003,94.3015 7.0312014,94.3077 6.374979,94.3138 4.4686136,94.3200 1.9686208,94.3262 2.781275,94.3323 5.5624695,94.3385 6.8124585,94.3447 6.8437099,94.3508 4.9374828,94.3570 4.3125277,94.3632 2.9376976,94.3693 2.0626287,94.3755 3.6249113,94.3817 5.2499447,94.3878 5.3750463,94.3940 6.6563334,94.4002 7.4061356,94.4064 6.9060731,94.4125 6.0626516,94.4187 6.2500591,94.4249 5.9061766,94.4310 4.3750467,94.4372 2.4687586,94.4434 2.1249495,94.4495 2.0936925,94.4557 2.5938163,94.4619 4.7813439,94.4681 6.4374876,94.4742 8.156146,94.4804 8.562398,94.4866 7.9376068,94.4927 8.5313797,94.4989 6.0938034,94.5051 4.0000777,94.5113 3.0936754,94.5174 5.8747063,94.5236 8.3748684,94.5298 8.1877966,94.5360 6.9065213,94.5421 5.3435836,94.5483 4.7809148,94.5545 2.9061365,94.5607 2.6876216,94.5668 1.593877,94.5730 2.7811215,94.5792 5.0625324,94.5854 3.3751221,94.5915 3.3437531,94.5977 2.5938375,94.6039 1.7188241,94.6101 0.84376818,94.6162 1.0624536,94.6224 1.2500001,94.6286 2.6249928,94.6348 3.906261,94.6410 2.937361,94.6471 2.1249042,94.6533 2.6562808,94.6595 4.8750558,94.6657 5.6562843,94.6718 5.1562805,94.6780 2.8437316,94.6842 2.8437283,94.6904 2.0002046,94.6966 2.3750885,94.7027 2.6875367,94.7089 3.968812,94.7151 5.3748441,94.7213 5.9372091,94.7275 5.2500305,94.7336 3.218936,94.7398 2.2499294,94.7460 2.5310974,94.7522 3.9685166,94.7584 5.5935416,94.7645 4.906476,94.7707 4.2189765,94.7769 3.6250324,94.7831 3.6875706,94.7893 4.9688058,94.7955 4.6563096,94.8016 4.7187052,94.8078 4.4060946,94.8140 3.375005,94.8202 3.875176,94.8264 5.0000839,94.8325 5.6249976,94.8387 4.9061174,94.8449 4.9998512,94.8511 3.9687641,94.8573 4.37501,94.8635 6.0624819,94.8697 6.843792,94.8758 6.7185607,94.8820 5.5623736,94.8882 4.7191062,94.8944 3.8126483,94.9006 3.8748951,94.9068 3.8751762,94.9130 4.6563239,94.9191 6.343595,94.9253 5.9061923,94.9315 4.9999428,94.9377 4.5312233,94.9439 3.5000656,94.9501 2.3748381,94.9563 3.7496951,94.9625 5.4998016,94.9686 4.6251364,94.9748 4.2816133,94.9810 3.2814167,94.9872 2.9999905,94.9934 3.9685652,94.9996 5.1249743,95.0058 6.5314016,95.0120 7.1562734,95.0182 7.5312357,95.0243 8.0936985,95.0305 6.7187123,95.0367 4.437623,95.0429 5.812695,95.0491 8.1874704,95.0553 13.718697,95.0615 40.749771,95.0677 83.405853,95.0739 99.125137,95.0801 74.343605,95.0863 50.93708,95.0924 43.74995,95.0986 54.812622,95.1048 65.468651,95.1110 58.906052,95.1172 35.21933,95.1234 13.937942,95.1296 6.1249256,95.1358 4.4688077,95.1420 3.5937855,95.1482 2.718786,95.1544 2.7813709,95.1606 2.093755,95.1668 1.5311661,95.1730 3.218744,95.1792 5.7500076,95.1853 6.5000386,95.1915 5.6562681,95.1977 3.1249421,95.2039 1.843714,95.2101 2.7499418,95.2163 2.0311449,95.2225 2.9687045,95.2287 4.4376411,95.2349 4.7503171,95.2411 3.4999714,95.2473 5.030972,95.2535 5.7186666,95.2597 5.3125005,95.2659 2.8437936,95.2721 0.59383732,95.2783 1.5312297,95.2845 3.3436882,95.2907 3.3750441,95.2969 2.0624976,95.3031 1.7811904,95.3093 3.7187808,95.3155 4.9688568,95.3217 5.7813048,95.3279 7.0936842,95.3341 7.6561298,95.3403 6.1563339,95.3465 5.0313263,95.3527 4.0624151,95.3589 5.0937276,95.3651 4.5312095,95.3713 5.4063325,95.3775 4.656467,95.3837 3.437644,95.3899 4.7499332,95.3961 5.9060917,95.4023 5.8750124,95.4085 5.5312934,95.4147 4.1561556,95.4209 3.9686391,95.4271 3.9687796,95.4333 4.8750377,95.4395 3.5624411,95.4457 2.2499781,95.4519 1.9375072,95.4581 2.250169,95.4643 1.8438421,95.4705 1.9062288,95.4767 3.906271,95.4830 5.6872211,95.4892 4.312324,95.4954 5.0626068,95.5016 4.125113,95.5078 3.1249504,95.5140 3.187393,95.5202 3.5936418,95.5264 3.7811823,95.5326 3.7501307,95.5388 3.5002196,95.5450 2.531415,95.5512 2.999959,95.5574 3.6249502,95.5636 3.9688418,95.5698 3.5310743,95.5760 4.8434434,95.5823 6.0310626,95.5885 5.6875744,95.5947 2.9378879,95.6009 1.1252041,95.6071 1.0936759,95.6133 1.8122517,95.6195 3.7186303,95.6257 4.8126454,95.6319 5.3751669,95.6381 4.8439584,95.6443 3.6873517,95.6506 4.0620041,95.6568 7.5935764,95.6630 8.312645,95.6692 7.5003123,95.6754 3.8439999,95.6816 2.2500725,95.6878 2.2187226,95.6940 4.8436594,95.7002 5.3122783,95.7065 4.8123522,95.7127 3.7501101,95.7189 4.3440204,95.7251 3.3751183,95.7313 4.343646,95.7375 6.2186503,95.7437 5.2812862,95.7500 3.1251237,95.7562 3.1874213,95.7624 2.3123593,95.7686 1.7500439,95.7748 2.2498636,95.7810 3.6560717,95.7872 4.6562963,95.7935 5.4062858,95.7997 5.2499595,95.8059 6.6874824,95.8121 6.0624509,95.8183 5.4063673,95.8245 3.0002487,95.8307 2.0625632,95.8370 1.9373149,95.8432 2.0309639,95.8494 2.5625885,95.8556 2.9065156,95.8618 3.0625422,95.8680 3.9685915,95.8743 3.4687023,95.8805 1.8126043,95.8867 1.4999965,95.8929 2.2498066,95.8991 5.7188425,95.9054 6.1878061,95.9116 5.3126216,95.9178 7.2812147,95.9240 8.2185431,95.9302 5.6872549,95.9364 4.3750019,95.9427 6.4377642,95.9489 5.875103,95.9551 3.9374592,95.9613 5.25003,95.9676 6.6249361,95.9738 6.6248646,95.9800 4.8437076,95.9862 3.6874909,95.9924 4.5312448,95.9987 5.062705,96.0049 3.6563995,96.0111 3.6874537,96.0173 3.2499194,96.0235 4.0937147,96.0298 4.5938191,96.0360 3.7499928,96.0422 2.7811258,96.0484 5.2814169,96.0547 14.000135,96.0609 25.78124,96.0671 32.031242,96.0733 26.062099,96.0796 18.750002,96.0858 16.812639,96.0920 41.156281,96.0982 78.219009,96.1045 82.374817,96.1107 51.405949,96.1169 21.218727,96.1231 8.843914,96.1294 6.031415,96.1356 4.8437166,96.1418 4.0934386,96.1480 5.5310144,96.1543 4.0939946,96.1605 2.8752866,96.1667 3.5000196,96.1729 6.0624714,96.1792 6.4686956,96.1854 4.2811933,96.1916 1.7189904,96.1979 4.3125892,96.2041 4.5935383,96.2103 5.8436403,96.2165 4.4376597,96.2228 3.5002091,96.2290 3.1560481,96.2352 2.2184167,96.2415 2.8125782,96.2477 2.719008,96.2539 2.5312026,96.2601 3.0622799,96.2664 3.5310645,96.2726 3.0000212,96.2788 3.0940199,96.2851 4.2813177,96.2913 4.0624738,96.2975 2.4063745,96.3038 2.2813697,96.3100 3.62501,96.3162 3.6561966,96.3225 3.0310621,96.3287 2.4687011,96.3349 3.1253049,96.3412 3.5000873,96.3474 3.0311153,96.3536 6.2499719,96.3599 7.0314283,96.3661 5.3123989,96.3723 3.4060783,96.3786 5.6251011,96.3848 6.8123832,96.3910 5.7497597,96.3973 4.781394,96.4035 5.3440132,96.4097 4.5934448,96.4160 5.0933285,96.4222 7.1875682,96.4284 8.5313711,96.4347 7.4688272,96.4409 5.5313115,96.4471 5.0625148,96.4534 4.0935526,96.4596 4.9372253,96.4658 5.0001364,96.4721 4.9377604,96.4783 5.2813745,96.4846 4.3438244,96.4908 3.5001016,96.4970 5.3437414,96.5033 5.5624442,96.5095 3.1563523,96.5157 3.0001206,96.5220 3.7186053,96.5282 4.4685488,96.5345 4.5936065,96.5407 4.8749242,96.5469 3.8751316,96.5532 3.1562359,96.5594 3.843519,96.5657 4.4373116,96.5719 5.1249642,96.5781 4.9062748,96.5844 4.4064727,96.5906 3.3441067,96.5969 3.406389,96.6031 5.468689,96.6093 6.4063482,96.6156 4.8436775,96.6218 4.2497039,96.6281 3.9688048,96.6343 4.1875739,96.6406 4.4374032,96.6468 3.6562598,96.6530 4.9376988,96.6593 3.5000606,96.6655 3.0937073,96.6718 2.6561475,96.6780 3.4687495,96.6843 3.7187951,96.6905 2.5312138,96.6967 2.0936956,96.7030 1.7187979,96.7092 1.7188911,96.7155 3.718667,96.7217 3.56233,96.7280 3.5312061,96.7342 3.5624361,96.7405 3.2187302,96.7467 1.9065163,96.7530 2.7189932,96.7592 3.4061897,96.7654 3.812331,96.7717 2.9061553,96.7779 1.8438942,96.7842 2.2500322,96.7904 3.5935891,96.7967 4.5312533,96.8029 4.7189412,96.8092 2.1563218,96.8154 2.6560926,96.8217 3.4061565,96.8279 4.1562128,96.8342 4.3750472,96.8404 6.2814431,96.8467 6.0312214,96.8529 4.4999909,96.8592 3.9689708,96.8654 3.5937176,96.8717 5.3122797,96.8779 5.7186136,96.8842 5.8750162,96.8904 6.3123379,96.8967 6.6873541,96.9029 6.2814274,96.9092 5.5001597,96.9154 3.8751416,96.9217 2.0000288,96.9279 2.6874616,96.9342 3.2811966,96.9404 5.0935192,96.9467 6.9997721,96.9529 5.5625362,96.9592 3.9690514,96.9654 3.1563118,96.9717 3.9060411,96.9779 5.1249928,96.9842 4.5001163,96.9904 2.3438766,96.9967 1.0627075,97.0030 2.6250024,97.0092 5.3435316,97.0155 6.1874413,97.0217 5.7815056,97.0280 4.5938125,97.0342 2.5622449,97.0405 3.9996355,97.0467 7.5310731,97.0530 11.406586,97.0593 10.5941,97.0655 10.655937,97.0718 14.155755,97.0780 42.749886,97.0843 73.000084,97.0905 71,97.0968 44.844181,97.1030 26.313213,97.1093 23.906483,97.1156 21.499702,97.1218 17.030733,97.1281 12.687246,97.1343 8.4689045,97.1406 6.0627069,97.1469 4.6874599,97.1531 2.9062321,97.1594 3.375006,97.1656 4.6876431,97.1719 4.7502108,97.1782 4.3750763,97.1844 5.1249108,97.1907 4.8437681,97.1969 4.0312753,97.2032 3.156209,97.2095 4.4999509,97.2157 5.8435879,97.2220 4.06252,97.2282 3.3438146,97.2345 3.4063618,97.2408 3.7813041,97.2470 2.7810972,97.2533 3.7186213,97.2595 2.9062364,97.2658 1.9375527,97.2721 3.6875892,97.2783 4.0313411,97.2846 4.3123279,97.2909 4.0310049,97.2971 5.1248946,97.3034 5.8438601,97.3097 5.8752098,97.3159 5.5002041,97.3222 4.3750172,97.3284 5.5621772,97.3347 4.9998598,97.3410 2.5315211,97.3472 2.4377723,97.3535 2.53122,97.3598 3.4998465,97.3660 4.0936766,97.3723 4.93751,97.3786 5.3436966,97.3848 4.6561742,97.3911 3.0937519,97.3974 2.8750374,97.4036 3.9375906,97.4099 4.5625858,97.4162 4.7187223,97.4224 4.593698,97.4287 5.9062281,97.4350 3.8125806,97.4412 2.9062204,97.4475 5.1561718,97.4538 7.3749542,97.4600 5.8124194,97.4663 4.4376168,97.4726 1.6876168,97.4789 2.2499108,97.4851 3.5936525,97.4914 6.6874733,97.4977 7.8124609,97.5039 4.7502179,97.5102 5.1876698,97.5165 5.6560612,97.5227 4.062376,97.5290 2.4062757,97.5353 3.3437765,97.5416 4.0311589,97.5478 3.3748808,97.5541 2.0312958,97.5604 1.4688288,97.5666 1.0937908,97.5729 0.87501776,97.5792 2.0627141,97.5855 3.7189722,97.5917 5.4061947,97.5980 6.374691,97.6043 6.0311675,97.6106 4.2812953,97.6168 2.8123388,97.6231 5.9376407,97.6294 6.4687953,97.6357 3.4687057,97.6419 4.7189126,97.6482 4.5314355,97.6545 5.2185555,97.6608 4.9059467,97.6670 3.6875167,97.6733 1.8751276,97.6796 2.8126714,97.6859 2.4375479,97.6921 1.8749577,97.6984 0.96864367,97.7047 1.3749177,97.7110 1.7187607,97.7172 1.968798,97.7235 2.2812321,97.7298 1.5936325,97.7361 2.6874123,97.7423 5.2187304,97.7486 3.5624599,97.7549 2.4686038,97.7612 3.1875489,97.7675 3.4377463,97.7737 3.5001519,97.7800 4.5313349,97.7863 5.7499318,97.7926 4.5937128,97.7989 4.8126178,97.8051 4.8438549,97.8114 5.1249027,97.8177 4.1873536,97.8240 3.4686983,97.8303 2.374907,97.8365 2.5625248,97.8428 2.4689641,97.8491 3.2812717,97.8554 4.5624294,97.8617 5.062592,97.8679 4.3438349,97.8742 4.9687228,97.8805 7.8748536,97.8868 9.5311346,97.8931 8.0625296,97.8994 4.8750081,97.9056 3.7811229,97.9119 2.9686437,97.9182 3.7186885,97.9245 4.9374943,97.9308 5.2813969,97.9371 3.4689591,97.9433 2.7499254,97.9496 3.2498653,97.9559 2.9688795,97.9622 2.3126833,97.9685 1.5000201,97.9748 2.7810872,97.9811 3.6249425,97.9873 5.4062357,97.9936 8.3438072,97.9999 10.999953,98.0062 10.343727,98.0125 8.8750362,98.0188 5.7814436,98.0251 6.1250472,98.0313 6.9997902,98.0376 6.406229,98.0439 7.781352,98.0502 9.4062872,98.0565 9.6561594,98.0628 11.406224,98.0691 17.65579,98.0754 34.592716,98.0817 49.06216,98.0879 43.969151,98.0942 28.313313,98.1005 17.625729,98.1068 29.093555,98.1131 63.155914,98.1194 75.28154,98.1257 50.562881,98.1320 21.031233,98.1383 12.374719,98.1446 11.156056,98.1508 9.3439589,98.1571 6.8128319,98.1634 4.2500305,98.1697 3.4998782,98.1760 3.5938201,98.1823 5.4687438,98.1886 6.3436031,98.1949 5.999959,98.2012 4.468596,98.2075 4.1249447,98.2138 3.218899,98.2201 2.7501559,98.2263 2.9689333,98.2326 3.3748896,98.2389 4.7809982,98.2452 5.4374104,98.2515 4.312552,98.2578 3.4373331,98.2641 3.5311835,98.2704 4.062613,98.2767 5.031311,98.2830 4.4687309,98.2893 3.0937464,98.2956 1.2812514,98.3019 2.3125379,98.3082 1.2501341,98.3145 2.2187791,98.3208 3.9999161,98.3271 5.6249642,98.3334 4.4063392,98.3397 3.0937052,98.3460 2.2499206,98.3523 2.6876028,98.3586 3.7188573,98.3649 6.562592,98.3712 7.312366,98.3774 5.8745627,98.3837 4.8747764,98.3900 5.2189684,98.3963 6.5316491,98.4026 6.5940595,98.4089 4.9375701,98.4152 4.1562114,98.4215 3.2810957,98.4278 3.2808201,98.4341 4.2810402,98.4404 5.593863,98.4467 6.0626435,98.4530 5.8127751,98.4593 5.1563287,98.4656 4.9998479,98.4719 3.7188365,98.4782 2.6563413,98.4846 3.2812433,98.4909 5.0312309,98.4972 4.562387,98.5035 5.3748751,98.5098 4.218677,98.5161 4.4375114,98.5224 3.4687243,98.5287 3.1249712,98.5350 3.5001681,98.5413 3.7813239,98.5476 4.0936575,98.5539 4.968689,98.5602 5.0624523,98.5665 5.7812891,98.5728 5.5623274,98.5791 6.7184062,98.5854 8.1563177,98.5917 8.3440552,98.5980 7.5940022,98.6043 6.250165,98.6106 6.1875005,98.6169 5.2813187,98.6232 3.9998975,98.6295 3.7185156,98.6359 3.3437076,98.6422 3.343853,98.6485 3.187608,98.6548 4.437501,98.6611 6.4375558,98.6674 7.6250844,98.6737 5.750052,98.6800 4.5625491,98.6863 3.1561894,98.6926 3.3435264,98.6989 2.8750105,98.7052 3.5001841,98.7115 4.0936484,98.7179 6.1560092,98.7242 7.6561213,98.7305 5.53128,98.7368 2.8752322,98.7431 2.4376683,98.7494 3.3122716,98.7557 4.4059935,98.7620 3.9061751,98.7683 4.7501459,98.7746 3.6564131,98.7810 3.0624557,98.7873 2.4062638,98.7936 1.5624944,98.7999 2.4997804,98.8062 3.7812328,98.8125 4.5313711,98.8188 5.2501025,98.8251 6.2502556,98.8315 6.9061966,98.8378 7.8435245,98.8441 6.9374957,98.8504 6.1563401,98.8567 5.2813115,98.8630 2.3437817,98.8693 1.9375288,98.8756 3.562475,98.8820 5.4999766,98.8883 4.1563296,98.8946 3.7187939,98.9009 2.4062524,98.9072 2.9374182,98.9135 3.5624173,98.9199 4.9686532,98.9262 5.6248541,98.9325 6.2501965,98.9388 4.7812834,98.9451 5.0309067,98.9514 3.4687514,98.9577 2.6877453,98.9641 3.8439298,98.9704 5.6875763,98.9767 7.0309296,98.9830 9.406065,98.9893 22.561798,98.9957 96.560753,99.0020 194.06139,99.0083 203.78174,99.0146 119.53284,99.0209 41.313873,99.0272 18.437851,99.0336 13.030931,99.0399 9.2812138,99.0462 7.5627847,99.0525 10.999959,99.0588 17.343426,99.0652 23.218554,99.0715 21.749983,99.0778 18.343874,99.0841 19.500147,99.0904 28.437088,99.0968 50.905979,99.1031 64.969673,99.1094 53.000908,99.1157 29.343929,99.1221 14.905768,99.1284 11.655849,99.1347 9.9686556,99.1410 9.3749533,99.1473 4.8752913,99.1537 3.9063122,99.1600 3.4372387,99.1663 3.5937984,99.1726 4.2814326,99.1790 5.4060793,99.1853 5.9059877,99.1916 4.031322,99.1979 2.9064538,99.2043 2.8437376,99.2106 4.0936069,99.2169 4.7812319,99.2232 4.312634,99.2296 2.2190025,99.2359 3.5627308,99.2422 4.9060383,99.2485 5.0309334,99.2549 4.6250119,99.2612 4.3750496,99.2675 5.3436074,99.2738 6.6874266,99.2802 4.8439121,99.2865 3.6877575,99.2928 2.8125203,99.2992 1.9685637,99.3055 2.4374945,99.3118 2.0625875,99.3181 1.2812405,99.3245 1.0313852,99.3308 2.6249311,99.3371 4.1871438,99.3435 4.6561661,99.3498 3.6876905,99.3561 3.3752429,99.3624 4.1249232,99.3688 5.1872396,99.3751 5.3750901,99.3814 3.7188811,99.3878 2.9687548,99.3941 3.1875746,99.4004 3.7499149,99.4068 4.3746862,99.4131 5.1560755,99.4194 6.0001559,99.4257 4.3440824,99.4321 3.2814565,99.4384 2.1561704,99.4447 2.1873572,99.4511 3.2497776,99.4574 3.1561127,99.4637 5.1250014,99.4701 6.3751206,99.4764 5.4064384,99.4827 3.3439014,99.4891 5.5313244,99.4954 5.9997935,99.5017 4.0309815,99.5081 2.2501817,99.5144 2.0001471,99.5207 3.2497292,99.5271 3.7810853,99.5334 2.8124361,99.5398 2.9686952,99.5461 4.3748736,99.5524 6.9687395,99.5588 5.3126278,99.5651 5.2501211,99.5714 5.9377103,99.5778 5.343791,99.5841 4.8124552,99.5904 4.3125687,99.5968 3.90641,99.6031 3.0624943,99.6095 3.3123879,99.6158 3.9062679,99.6221 3.7812409,99.6285 5.4688287,99.6348 4.4063792,99.6411 4.5312152,99.6475 5.5311356,99.6538 3.4060698,99.6602 2.4995706,99.6665 3.6872578,99.6728 3.9379585,99.6792 3.4692795,99.6855 4.0625944,99.6919 5.2499771,99.6982 4.4374051,99.7045 4.1873984,99.7109 3.1875169,99.7172 3.5312541,99.7236 4.2813025,99.7299 5.2499781,99.7362 5.8751049,99.7426 4.2187405,99.7489 3.7497659,99.7553 2.1874244,99.7616 2.4686337,99.7680 5.3125591,99.7743 5.5938859,99.7806 5.4687843,99.7870 4.6563134,99.7933 3.1249661,99.7997 3.2812192,99.8060 2.2499533,99.8124 1.4685923,99.8187 1.8124323,99.8251 3.0625803,99.8314 4.3750296,99.8377 5.375104,99.8441 3.8436677,99.8504 3.6248908,99.8568 3.2814825,99.8631 2.4376931,99.8695 4.3436241,99.8758 4.9685664,99.8822 4.7184196,99.8885 4.6872654,99.8949 5.0629125,99.9012 3.6254923,99.9075 2.1250451,99.9139 1.3122934,99.9202 1.0624951,99.9266 2.2813561,99.9329 3.7500975,99.9393 7.03128,99.9456 7.5937572,99.9520 5.8436742,99.9583 5.2182784,99.9647 6.3121133,99.9710 7.7188363,99.9774 7.9066324,99.9837 5.094069,99.9901 4.2499366,99.9964 4.2810106,100.0028 5.0312514,100.0091 6.0627112,100.0155 6.5938606,100.0218 7.1874294,100.0282 6.3750868,100.0345 7.6563649,100.0409 8.9997883,100.0472 9.1560841,100.0536 7.687541,100.0599 10.562518,100.0663 16.562136,100.0726 29.062084,100.0790 63.624722,100.0853 264.93546,100.0917 673.99725,100.0981 844.65588,100.1044 596.50189,100.1108 229.3774,100.1171 95.783142,100.1235 152.72069,100.1298 254.56366,100.1362 253.4052,100.1425 150.43611,100.1489 56.249737,100.1552 27.593777,100.1616 20.031368,100.1680 15.124907,100.1743 10.5308,100.1807 6.187336,100.1870 4.9689236,100.1934 6.3438816,100.1997 5.1874242,100.2061 3.8436489,100.2124 3.8749368,100.2188 4.0000076,100.2252 3.6875856,100.2315 2.3749883,100.2379 2.3749981,100.2442 2.4375615,100.2506 4.4999933,100.2569 6.4374809,100.2633 6.5313439,100.2697 5.6564078,100.2760 6.3124537,100.2824 7.2809887,100.2887 4.9372578,100.2951 4.3437152,100.3015 5.2813354,100.3078 6.4064507,100.3142 4.7187872,100.3205 4.0937576,100.3269 2.9689193,100.3333 3.6563325,100.3396 3.687583,100.3460 2.406208,100.3523 0.84381497,100.3587 2.0311804,100.3651 3.9058964,100.3714 4.8437309,100.3778 4.5001907,100.3842 4.343729,100.3905 2.9374056,100.3969 5.4688344,100.4032 7.1877942,100.4096 7.2189484,100.4160 4.5311451,100.4223 2.0310671,100.4287 1.1249154,100.4351 1.5625299,100.4414 4.1563225,100.4478 4.8124781,100.4541 7.093502,100.4605 10.718535,100.4669 11.56258,100.4732 7.2501416,100.4796 2.6252027,100.4860 2.3751404,100.4923 1.6249777,100.4987 1.31244,100.5051 2.6249921,100.5114 4.5626044,100.5178 6.0625463,100.5242 6.9375796,100.5305 5.7185907,100.5369 3.5310729,100.5433 2.0000308,100.5496 2.8437953,100.5560 3.9063323,100.5624 3.5625341,100.5687 3.9062517,100.5751 3.1874804,100.5815 3.8749604,100.5878 3.1249831,100.5942 2.5937855,100.6006 4.8747816,100.6070 6.6248107,100.6133 5.0312867,100.6197 3.7501545,100.6261 4.6563606,100.6324 6.1562171,100.6388 5.343822,100.6452 2.4687505,100.6515 2.1248229,100.6579 2.0311425,100.6643 2.3438675,100.6707 2.5938771,100.6770 2.6250269,100.6834 3.3124437,100.6898 4.687326,100.6961 5.9373226,100.7025 7.8438954,100.7089 6.1250987,100.7153 6.2500091,100.7216 5.3750286,100.7280 4.6874795,100.7344 4.8125,100.7408 6.0936804,100.7471 6.8437657,100.7535 7.5312743,100.7599 7.375165,100.7662 5.0000019,100.7726 2.2499049,100.7790 3.1875556,100.7854 5.3124566,100.7917 6.2499156,100.7981 4.1250315,100.8045 3.3438752,100.8109 2.2813199,100.8173 3.156394,100.8236 4.0939455,100.8300 5.8749447,100.8364 6.781024,100.8428 6.687417,100.8491 5.1561399,100.8555 4.8124638,100.8619 2.1563404,100.8683 2.5624828,100.8746 4.2813191,100.8810 4.5311036,100.8874 5.2811151,100.8938 6.0626678,100.9002 5.6877012,100.9065 5.9061985,100.9129 5.8122458,100.9193 5.5625582,100.9257 4.3125134,100.9321 5.0623088,100.9384 5.9061751,100.9448 7.0625758,100.9512 9.9689503,100.9576 9.9064169,100.9640 8.3437223,100.9703 5.4060988,100.9767 7.7811704,100.9831 15.87515,100.9895 29.718472,100.9959 54.998325,101.0022 112.37433,101.0086 323.58432,101.0150 1445.3485,101.0214 2898.1384,101.0278 2930.7302,101.0342 1636.5569,101.0405 489.32706,101.0469 201.09515,101.0533 135.43861,101.0597 84.782402,101.0661 49.062683,101.0725 50.312374,101.0788 66.062454,101.0852 67.781487,101.0916 59.12542,101.0980 53.687328,101.1044 45.968636,101.1108 25.656416,101.1171 14.687729,101.1235 19.437799,101.1299 28.843908,101.1363 31.749908,101.1427 25.655973,101.1491 13.56238,101.1555 6.9689665,101.1618 5.2814879,101.1682 5.3126659,101.1746 4.1250958,101.1810 3.4999352,101.1874 4.8750048,101.1938 5.7500567,101.2002 7.3748193,101.2066 9.3747807,101.2129 6.0001149,101.2193 3.625294,101.2257 3.9376061,101.2321 2.999943,101.2385 1.718757,101.2449 2.7186711,101.2513 2.6562362,101.2577 4.0628057,101.2641 5.0939493,101.2705 4.9999256,101.2768 5.0312028,101.2832 6.3125157,101.2896 5.5624609,101.2960 3.3749988,101.3024 3.6561549,101.3088 4.8123016,101.3152 4.3748112,101.3216 4.9374795,101.3280 5.5627379,101.3344 5.3749838,101.3408 5.8434706,101.3472 5.8437214,101.3535 7.0940266,101.3599 6.5311823,101.3663 6.5935183,101.3727 6.406292,101.3791 4.5625901,101.3855 4.7189579,101.3919 4.718843,101.3983 4.0937552,101.4047 3.0313091,101.4111 2.6872733,101.4175 2.8123579,101.4239 2.5000706,101.4303 4.5938735,101.4367 6.9689455,101.4431 8.4063082,101.4495 6.5624223,101.4559 4.3122735,101.4623 3.5936224,101.4687 3.1560979,101.4750 3.7500141,101.4814 3.1251669,101.4878 3.6250029,101.4942 3.8125648,101.5006 2.3438573,101.5070 1.218843,101.5134 3.1562541,101.5198 3.8750062,101.5262 2.812459,101.5326 3.8123841,101.5390 4.9998975,101.5454 4.437499,101.5518 3.875175,101.5582 2.8748543,101.5646 4.8124022,101.5710 6.0000386,101.5774 4.5624557,101.5838 4.5001173,101.5902 4.5000997,101.5966 4.6874633,101.6030 3.875061,101.6094 2.5313561,101.6158 2.2186639,101.6222 3.6249597,101.6286 3.874965,101.6350 1.84361,101.6414 3.0310066,101.6478 4.8747492,101.6542 7.7499733,101.6606 7.937645,101.6670 4.6251922,101.6734 2.6252372,101.6798 3.0312452,101.6862 4.5000248,101.6927 4.8439183,101.6991 3.9061463,101.7055 2.9998081,101.7119 4.5623474,101.7183 4.3750081,101.7247 2.781266,101.7311 3.6562021,101.7375 5.2502489,101.7439 5.2813678,101.7503 4.6560788,101.7567 3.7187347,101.7631 3.6562979,101.7695 4.1249008,101.7759 4.9999561,101.7823 4.24999,101.7887 3.5627534,101.7951 1.4688767,101.8015 2.5311134,101.8080 2.5938907,101.8144 3.4063907,101.8208 4.34376,101.8272 4.437458,101.8336 4.0937304,101.8400 2.1872408,101.8464 1.9058772,101.8528 4.625001,101.8592 6.000196,101.8656 4.4688873,101.8720 3.3749571,101.8784 2.5936909,101.8849 3.1562288,101.8913 4.8749666,101.8977 5.0624623,101.9041 5.6249485,101.9105 5.9375281,101.9169 5.0313725,101.9233 6.0938535,101.9297 6.2187181,101.9361 6.375052,101.9425 5.8438077,101.9490 2.4374349,101.9554 3.0312581,101.9618 2.0001051,101.9682 3.2812529,101.9746 3.5313365,101.9810 4.5625134,101.9874 5.187439,101.9938 7.593914,102.0003 7.5627065,102.0067 11.843979,102.0131 24.562443,102.0195 70.280548,102.0259 112.99934,102.0323 102.65641,102.0387 53.84404,102.0452 20.718985,102.0516 11.500406,102.0580 15.031166,102.0644 20.093765,102.0708 24.625479,102.0772 26.343508,102.0836 24.436848,102.0901 26.124939,102.0965 52.623528,102.1029 193.90366,102.1093 357.62466,102.1157 353.90802,102.1221 189.28302,102.1286 57.656582,102.1350 32.718319,102.1414 35.624443,102.1478 38.718842,102.1542 30.31283,102.1607 17.218809,102.1671 10.281703,102.1735 7.9066267,102.1799 6.0627837,102.1863 4.6251025,102.1927 4.3748627,102.1992 3.968576,102.2056 3.8748446,102.2120 3.3124835,102.2184 3.937762,102.2248 3.437777,102.2313 2.1250496,102.2377 2.2810707,102.2441 4.2810922,102.2505 4.6250849,102.2570 2.6250646,102.2634 4.249804,102.2698 5.6874504,102.2762 5.4375439,102.2826 3.9687271,102.2891 4.0312963,102.2955 5.249989,102.3019 5.7500987,102.3083 6.7811823,102.3148 6.4999728,102.3212 5.7813411,102.3276 4.4062419,102.3340 3.687696,102.3404 3.6875896,102.3469 5.5936136,102.3533 5.5624704,102.3597 4.218976,102.3661 3.4688652,102.3726 3.562228,102.3790 3.6560888,102.3854 7.6250792,102.3918 9.4686842,102.3983 6.5312095,102.4047 5.3439331,102.4111 3.656446,102.4176 2.9685664,102.4240 2.6871216,102.4304 2.8437619,102.4368 2.6877046,102.4433 2.9689081,102.4497 3.7187307,102.4561 4.312377,102.4625 4.1250381,102.4690 4.3437929,102.4754 5.6249933,102.4818 6.6249094,102.4883 7.5310645,102.4947 7.062541,102.5011 6.000267,102.5075 7.9377031,102.5140 11.656377,102.5204 10.281172,102.5268 9.031106,102.5333 6.4061913,102.5397 3.3124645,102.5461 2.6248927,102.5525 5.3123941,102.5590 5.4688253,102.5654 4.312603,102.5718 2.4687591,102.5783 2.6250501,102.5847 3.3751671,102.5911 5.8438716,102.5976 5.7812257,102.6040 4.1249371,102.6104 4.2188439,102.6169 4.59376,102.6233 5.0933714,102.6297 4.2184868,102.6362 4.8437886,102.6426 4.0000348,102.6490 2.468828,102.6555 3.0938857,102.6619 2.5001101,102.6683 2.1873584,102.6748 3.9684746,102.6812 6.3435121,102.6876 8.6875677,102.6941 7.3752956,102.7005 5.5000839,102.7069 2.9374692,102.7134 2.312567,102.7198 2.1877227,102.7263 3.0625393,102.7327 2.1249094,102.7391 1.1562232,102.7456 0.93737173,102.7520 1.3123037,102.7584 3.5000141,102.7649 6.5939598,102.7713 7.0626392,102.7777 5.9062176,102.7842 9.281023,102.7906 10.406249,102.7971 8.9690752,102.8035 4.7501621,102.8099 4.1559625,102.8164 3.2185142,102.8228 3.4374447,102.8293 3.8437088,102.8357 3.3750675,102.8421 1.5937755,102.8486 1.7814665,102.8550 5.5938511,102.8615 6.4685941,102.8679 3.9375544,102.8743 1.6563201,102.8808 2.7187617,102.8872 3.4061255,102.8937 6.0934887,102.9001 5.1563368,102.9065 5.0002084,102.9130 4.4688649,102.9194 3.5313115,102.9259 2.8437481,102.9323 3.5000963,102.9388 4.3437581,102.9452 4.4372568,102.9516 4.2810531,102.9581 2.9062357,102.9645 3.5312092,102.9710 5.3749604,102.9774 5.312386,102.9839 5.9688468,102.9903 7.9379883,102.9967 12.312263,103.0032 26.405499,103.0096 91.998901,103.0161 196.03021,103.0225 220.31323,103.0290 145.50166,103.0354 58.469528,103.0419 25.405968,103.0483 20.280846,103.0548 22.37487,103.0612 34.719055,103.0676 82.062813,103.0741 116.74968,103.0805 98.687363,103.0870 60.843662,103.0934 37.374493,103.0999 31.156271,103.1063 21.375408,103.1128 19.21896,103.1192 16.374998,103.1257 11.718695,103.1321 6.6250219,103.1386 5.3439264,103.1450 6.7190952,103.1515 7.8750663,103.1579 8.0311823,103.1644 5.4374375,103.1708 2.8749697,103.1773 2.8750176,103.1837 2.4687018,103.1902 2.4999337,103.1966 4.2187991,103.2031 5.2500663,103.2095 5.6874247,103.2160 5.9063749,103.2224 7.8437629,103.2289 7.6248755,103.2353 5.2185688,103.2418 3.9059737,103.2482 5.2811913,103.2547 7.0000939,103.2611 6.1563358,103.2676 4.8126488,103.2740 3.8440623,103.2805 4.5940018,103.2870 4.8124776,103.2934 4.6247463,103.2999 4.2499456,103.3063 4.8125515,103.3128 4.0624099,103.3192 2.0624721,103.3257 1.843749,103.3321 6.124949,103.3386 8.7187586,103.3450 7.8438072,103.3515 6.9062438,103.3580 6.9688263,103.3644 6.7187915,103.3709 7.1561708,103.3773 7.9374633,103.3838 8.4061451,103.3902 7.0311079,103.3967 3.3125403,103.4032 3.4689617,103.4096 4.312746,103.4161 5.7500424,103.4225 5.1249795,103.4290 5.3438649,103.4354 5.9374843,103.4419 5.9684758,103.4484 5.3747129,103.4548 3.187278,103.4613 4.6249604,103.4677 4.8440003,103.4742 3.9064474,103.4807 3.3124142,103.4871 4.4685702,103.4936 5.7500944,103.5000 5.7813773,103.5065 4.3123903,103.5130 2.9375236,103.5194 4.2503214,103.5259 4.4063778,103.5323 3.5934169,103.5388 2.9371252,103.5453 4.8437648,103.5517 5.2815289,103.5582 5.2814054,103.5646 3.2500265,103.5711 3.3125138,103.5776 2.843704,103.5840 2.2186892,103.5905 3.8125141,103.5970 3.9687779,103.6034 6.6561832,103.6099 8.0312252,103.6164 8.2189856,103.6228 5.0627165,103.6293 3.0000029,103.6357 4.2810373,103.6422 4.6558032,103.6487 5.2184248,103.6551 5.0625067,103.6616 5.5626893,103.6681 5.3751354,103.6745 6.6874142,103.6810 7.812418,103.6875 5.8751097,103.6939 3.8752179,103.7004 3.2500381,103.7069 4.3750043,103.7133 5.4686975,103.7198 5.6562495,103.7263 5.2189646,103.7327 5.8126717,103.7392 3.9373703,103.7457 2.7809389,103.7521 2.4062128,103.7586 2.62515,103.7651 2.6874633,103.7715 4.6247506,103.7780 4.8125138,103.7845 4.5940294,103.7910 4.687645,103.7974 5.7810206,103.8039 5.6248407,103.8104 4.9687905,103.8168 5.7186012,103.8233 7.156136,103.8298 6.9064164,103.8362 4.5002084,103.8427 3.3125813,103.8492 5.4063983,103.8557 6.1564932,103.8621 5.8125205,103.8686 4.2186298,103.8751 3.2498133,103.8815 3.2498875,103.8880 3.5624778,103.8945 4.5623536,103.9010 4.5624628,103.9074 3.2813931,103.9139 4.1876087,103.9204 3.9998627,103.9269 5.2187853,103.9333 5.3753009,103.9398 5.1875315,103.9463 4.3124323,103.9527 5.5624957,103.9592 7.875073,103.9657 7.4060197,103.9722 5.593431,103.9786 6.4999766,103.9851 5.4061713,103.9916 4.8437581,103.9981 5.6562152,104.0046 7.5311289,104.0110 7.8441143,104.0175 12.562771,104.0240 14.499712,104.0305 11.999965,104.0369 7.9377165,104.0434 7.0938139,104.0499 6.2187867,104.0564 6.5624652,104.0628 9.0627489,104.0693 12.812662,104.0758 20.812239,104.0823 31.968321,104.0888 31.593565,104.0952 20.812616,104.1017 10.156292,104.1082 7.4063387,104.1147 7.1251287,104.1212 7.3125811,104.1276 6.2500429,104.1341 4.5312238,104.1406 4.0936875,104.1471 2.5939,104.1536 4.2812829,104.1600 5.5625749,104.1665 3.406141,104.1730 2.1560361,104.1795 1.875075,104.1860 3.5626202,104.1924 4.6250415,104.1989 4.4998016,104.2054 4.781209,104.2119 5.687614,104.2184 5.3125896,104.2249 3.5312274,104.2313 1.4686402,104.2378 1.0626329,104.2443 1.6252496,104.2508 2.8126032,104.2573 5.406147,104.2638 6.9061975,104.2702 6.9374418,104.2767 6.2811213,104.2832 5.7498374,104.2897 6.1874261,104.2962 5.624927,104.3027 6.4061389,104.3091 5.5938511,104.3156 3.5000958,104.3221 2.7500329,104.3286 2.8440015,104.3351 3.0313797,104.3416 3.6248765,104.3481 2.312556,104.3546 3.0001776,104.3610 4.1875548,104.3675 4.374702,104.3740 4.2184954,104.3805 5.0312133,104.3870 5.5312996,104.3935 1.9064227,104.4000 1.031297,104.4065 2.5624478,104.4129 5.374877,104.4194 5.9371667,104.4259 6.6872005,104.4324 5.7187424,104.4389 4.7189326,104.4454 3.6251218,104.4519 2.7501757,104.4584 2.2189653,104.4649 2.3437085,104.4713 4.2811565,104.4778 6.0624008,104.4843 5.0000386,104.4908 4.0314875,104.4973 2.9690073,104.5038 3.4688964,104.5103 4.0935721,104.5168 3.6559081,104.5233 4.2811227,104.5298 5.4689903,104.5363 6.2501087,104.5428 5.1561232,104.5493 5.8749385,104.5557 6.3438458,104.5622 5.8439393,104.5687 4.874804,104.5752 6.749856,104.5817 6.3125205,104.5882 5.4062424,104.5947 4.0938354,104.6012 3.9062643,104.6077 5.5310278,104.6142 6.5312619,104.6207 6.9375529,104.6272 8.6561699,104.6337 7.8125777,104.6402 6.7187572,104.6467 5.156395,104.6532 4.2187419,104.6597 2.4062958,104.6662 2.1564133,104.6727 2.4374833,104.6792 1.9998854,104.6856 1.9685218,104.6921 2.937458,104.6986 3.7813196,104.7051 3.3437412,104.7116 3.2500632,104.7181 2.7187688,104.7246 2.0936244,104.7311 2.9373672,104.7376 4.0000672,104.7441 3.6875288,104.7506 3.1875906,104.7571 3.2812591,104.7636 5.0623856,104.7701 6.1563768,104.7766 5.8751245,104.7831 4.4999695,104.7896 3.4063191,104.7961 3.343852,104.8026 3.6874399,104.8091 2.0935681,104.8156 3.3124781,104.8221 3.4376791,104.8286 3.3436432,104.8351 3.5623307,104.8416 2.5624425,104.8481 2.1250088,104.8546 2.5626004,104.8611 2.4688501,104.8676 3.3750777,104.8742 3.6249888,104.8807 3.5936394,104.8872 3.062413,104.8937 2.7188137,104.9002 2.4063766,104.9067 2.2500761,104.9132 2.1563218,104.9197 1.3437016,104.9262 1.6249629,104.9327 2.0313532,104.9392 2.9687154,104.9457 3.5936158,104.9522 3.9375386,104.9587 4.5626082,104.9652 7.3437495,104.9717 6.6559968,104.9782 5.2184534,104.9847 5.3437557,104.9912 6.531343,104.9977 7.1562757,105.0043 6.2186809,105.0108 6.7814226,105.0173 7.4690471,105.0238 7.9373665,105.0303 9.3748903,105.0368 11.750119,105.0433 18.718872,105.0498 34.562328,105.0563 45.874313,105.0628 40.124645,105.0693 29.563087,105.0758 37.937428,105.0824 107.02986,105.0889 171.7494,105.0954 153.53232,105.1019 73.376251,105.1084 22.844145,105.1149 13.093795,105.1214 12.093493,105.1279 12.655832,105.1344 10.437589,105.1409 6.0629191,105.1475 3.4690299,105.1540 3.968574,105.1605 4.7810807,105.1670 4.7813206,105.1735 4.3124828,105.1800 2.5313141,105.1865 1.2500581,105.1930 1.843598,105.1996 2.7499664,105.2061 4.2814116,105.2126 5.625041,105.2191 5.4061751,105.2256 4.4060726,105.2321 3.9061749,105.2386 3.562542,105.2452 4.0312524,105.2517 4.3750048,105.2582 3.0937967,105.2647 3.3125615,105.2712 4.4687047,105.2777 4.749896,105.2842 3.1874673,105.2908 3.3438091,105.2973 3.9686863,105.3038 4.3437634,105.3103 4.0627341,105.3168 3.531347,105.3233 3.3124588,105.3299 3.4686818,105.3364 3.2812471,105.3429 2.8124423,105.3494 2.0000389,105.3559 1.7189717,105.3624 4.5626621,105.3690 6.1249852,105.3755 4.1872606,105.3820 3.4997637,105.3885 1.9375312,105.3950 0.81261599,105.4016 1.0312519,105.4081 2.0935934,105.4146 3.5310006,105.4211 4.6250219,105.4276 4.2815843,105.4342 4.0314217,105.4407 4.624896,105.4472 7.7499447,105.4537 8.1874723,105.4602 7.1250277,105.4668 5.6252618,105.4733 3.8750339,105.4798 2.7498381,105.4863 3.1249118,105.4929 3.9999735,105.4994 4.4062195,105.5059 3.0937319,105.5124 2.53143,105.5189 5.2813125,105.5255 7.7498269,105.5320 7.0623093,105.5385 6.3124299,105.5450 5.5000629,105.5516 4.5001388,105.5581 4.1250691,105.5646 5.7499423,105.5711 5.7811141,105.5777 4.3750405,105.5842 3.2814026,105.5907 4.125103,105.5972 3.6562097,105.6038 3.3124268,105.6103 2.7811856,105.6168 3.9374142,105.6233 4.0937638,105.6299 1.9376942,105.6364 3.5314982,105.6429 4.8124866,105.6494 6.4686508,105.6560 4.7498541,105.6625 4.499856,105.6690 4.1561975,105.6756 7.0623245,105.6821 8.0937214,105.6886 7.3751407,105.6951 6.1249552,105.7017 5.781075,105.7082 5.3438177,105.7147 4.9065623,105.7213 3.937525,105.7278 3.0623426,105.7343 2.7187586,105.7408 1.8750958,105.7474 2.7813513,105.7539 3.5625272,105.7604 4.3124013,105.7670 3.2186193,105.7735 3.031281,105.7800 2.312566,105.7866 2.0624528,105.7931 2.9687638,105.7996 5.1874146,105.8062 4.5624952,105.8127 3.7500644,105.8192 2.5000279,105.8257 4.0623193,105.8323 5.1249647,105.8388 4.031599,105.8453 3.0313742,105.8519 2.0312042,105.8584 3.5938737,105.8649 6.0626302,105.8715 7.8126016,105.8780 6.656311,105.8846 5.5309334,105.8911 6.4370756,105.8976 7.8435941,105.9042 7.375124,105.9107 5.0001092,105.9172 4.4375091,105.9238 2.7187819,105.9303 4.4687748,105.9368 5.8749967,105.9434 4.7500186,105.9499 4.437573,105.9564 5.718864,105.9630 5.9062252,105.9695 2.6872818,105.9761 1.4686247,105.9826 2.7187405,105.9891 3.562587,105.9957 4.4687452,106.0022 4.9060044,106.0087 5.9686527,106.0153 5.2815223,106.0218 3.7191768,106.0284 4.0627966,106.0349 4.6873188,106.0414 5.1246676,106.0480 10.562553,106.0545 11.625173,106.0611 13.187595,106.0676 14.187157,106.0741 31.654938,106.0807 74.030006,106.0872 95.624619,106.0938 75.625122,106.1003 46.594711,106.1068 31.407225,106.1134 20.375378,106.1199 10.969187,106.1265 6.0003605,106.1330 5.4374967,106.1395 4.1872578,106.1461 2.6249287,106.1526 3.6251705,106.1592 4.2189741,106.1657 4.5311656,106.1723 5.1560016,106.1788 5.6562362,106.1853 3.9062438,106.1919 1.9063393,106.1984 3.7813463,106.2050 4.9999132,106.2115 5.2500134,106.2181 6.7187457,106.2246 6.2813158,106.2312 4.5000954,106.2377 3.2500329,106.2442 4.5001135,106.2508 5.6249294,106.2573 9.0935211,106.2639 8.9997177,106.2704 9.2810564,106.2770 10.21882,106.2835 9.219038,106.2901 6.437644,106.2966 4.3125091,106.3032 4.18748,106.3097 3.2499242,106.3163 2.8123643,106.3228 4.4998064,106.3294 5.3123393,106.3359 5.0312343,106.3424 6.7502198,106.3490 8.0627384,106.3555 6.4688148,106.3621 3.9685111,106.3686 3.2186906,106.3752 3.9063301,106.3817 6.1873651,106.3883 7.593698,106.3948 9.594224,106.4014 8.4066906,106.4079 6.8435073,106.4145 4.4997711,106.4210 2.1559877,106.4276 2.937206,106.4341 3.1564975,106.4407 3.062866,106.4472 5.7500339,106.4538 5.9373827,106.4604 4.1875062,106.4669 5.2812381,106.4735 6.1872463,106.4800 5.6873765,106.4866 4.5000248,106.4931 3.3750851,106.4997 3.0000818,106.5062 2.7500021,106.5128 3.1249039,106.5193 3.6562886,106.5259 3.5313396,106.5324 3.062561,106.5390 2.8126733,106.5455 3.8749251,106.5521 5.0623641,106.5587 4.6561604,106.5652 4.4374266,106.5718 7.000073,106.5783 10.312559,106.5849 9.3124361,106.5914 6.4062214,106.5980 4.6876316,106.6045 4.062696,106.6111 3.2814093,106.6177 4.2186084,106.6242 5.7496462,106.6308 6.9061174,106.6373 6.3124809,106.6439 6.1562147,106.6504 6.0936933,106.6570 4.7816887,106.6636 4.6567621,106.6701 5.5311227,106.6767 5.4374247,106.6832 4.9063234,106.6898 4.2499218,106.6964 4.4685745,106.7029 3.9062178,106.7095 2.5000427,106.7160 2.4372611,106.7226 4.4370832,106.7292 10.437461,106.7357 10.781595,106.7423 8.6252279,106.7488 5.1874576,106.7554 5.3435478,106.7620 5.5935049,106.7685 6.5624757,106.7751 7.0315385,106.7816 7.8753691,106.7882 6.2499857,106.7948 5.3121586,106.8013 5.3437085,106.8079 3.8126948,106.8145 3.5311804,106.8210 3.9373119,106.8276 5.2501144,106.8341 5.0315194,106.8407 5.9688592,106.8473 7.8748851,106.8538 7.4686098,106.8604 4.8438258,106.8670 2.3126516,106.8735 2.4374881,106.8801 2.7811267,106.8867 3.8437457,106.8932 5.2812643,106.8998 4.343761,106.9064 3.3437154,106.9129 1.8124882,106.9195 1.8125566,106.9261 3.1874919,106.9326 6.5936761,106.9392 7.8749833,106.9458 6.9064155,106.9523 3.2811999,106.9589 3.6247652,106.9655 2.968709,106.9720 2.5000269,106.9786 4.125,106.9852 7.0936327,106.9917 8.0624647,106.9983 8.3438864,107.0049 8.3437862,107.0114 8.8439388,107.0180 12.781367,107.0246 14.218513,107.0311 16.999651,107.0377 26.437309,107.0443 47.813271,107.0509 121.4992,107.0574 525.33746,107.0640 1467.7725,107.0706 1949.3422,107.0771 1442.3496,107.0837 657.66315,107.0903 349.22073,107.0969 355.77927,107.1034 343.09302,107.1100 249.65775,107.1166 119.7524,107.1231 41.657181,107.1297 18.593706,107.1363 10.375153,107.1429 5.4377389,107.1494 5.2499671,107.1560 4.7812157,107.1626 4.8748789,107.1692 4.4373651,107.1757 4.9999166,107.1823 5.1252489,107.1889 6.1878676,107.1955 6.5624557,107.2020 5.7185717,107.2086 6.7497482,107.2152 7.5623178,107.2218 7.5313206,107.2283 6.3439755,107.2349 6.0001802,107.2415 5.8749666,107.2481 5.6560884,107.2546 4.0311952,107.2612 4.3751431,107.2678 3.8438725,107.2744 2.7500579,107.2809 1.968725,107.2875 2.9997342,107.2941 6.0311203,107.3007 6.6248722,107.3073 5.8749604,107.3138 4.9065557,107.3204 4.4689183,107.3270 6.9998631,107.3336 7.2187276,107.3401 6.7815337,107.3467 8.8751478,107.3533 8.9999046,107.3599 8.0934792,107.3665 6.8746638,107.3730 5.9376292,107.3796 3.9377656,107.3862 2.8126721,107.3928 3.0313456,107.3994 3.687386,107.4059 3.6561365,107.4125 4.4687653,107.4191 3.2187743,107.4257 2.2813292,107.4323 3.156379,107.4389 3.5624578,107.4454 4.781158,107.4520 4.1249466,107.4586 3.0310626,107.4652 3.3748229,107.4718 5.0312667,107.4784 6.3750086,107.4849 8.3124504,107.4915 7.0003242,107.4981 4.4689622,107.5047 3.4374087,107.5113 3.7187388,107.5179 2.3438179,107.5244 3.4999499,107.5310 3.9372928,107.5376 3.6874449,107.5442 3.0627146,107.5508 3.5626748,107.5574 4.6246657,107.5640 6.3744693,107.5705 8.9374819,107.5771 8.781621,107.5837 5.1565833,107.5903 3.4686022,107.5969 4.1560431,107.6035 4.2813811,107.6101 4.4063478,107.6166 3.5624189,107.6232 6.218554,107.6298 6.7813873,107.6364 5.000133,107.6430 3.093823,107.6496 2.9063051,107.6562 3.8123958,107.6628 3.7811558,107.6694 3.3123326,107.6759 4.4688096,107.6825 4.8438954,107.6891 4.7812676,107.6957 3.3438597,107.7023 3.4062998,107.7089 3.749974,107.7155 5.7813067,107.7221 4.6874261,107.7287 5.2185206,107.7353 4.1250901,107.7418 3.3751812,107.7484 3.1874661,107.7550 4.1561179,107.7616 4.9062562,107.7682 4.5938296,107.7748 4.1561594,107.7814 4.4376259,107.7880 4.6251459,107.7946 3.9686353,107.8012 2.4998469,107.8078 2.062607,107.8144 2.0941966,107.8210 4.0938878,107.8276 6.2808523,107.8341 9.2495852,107.8407 10.625019,107.8473 8.875102,107.8539 8.5938253,107.8605 8.2501411,107.8671 6.0623965,107.8737 3.6248422,107.8803 2.7188001,107.8869 1.8126167,107.8935 3.1251106,107.9001 4.5000825,107.9067 3.3748469,107.9133 3.7185974,107.9199 3.7812724,107.9265 3.6247582,107.9331 3.9998732,107.9397 5.2189784,107.9463 3.0313356,107.9529 2.9998605,107.9595 2.1874812,107.9661 2.7501791,107.9727 2.8125491,107.9793 4.2500443,107.9859 4.8124895,107.9925 8.0310068,107.9991 8.7497473,108.0057 7.1250496,108.0123 4.3128929,108.0189 4.5625148,108.0255 6.6871843,108.0321 11.843758,108.0387 13.093851,108.0453 13.905984,108.0519 25.718515,108.0585 54.968811,108.0651 121.28095,108.0717 178.56139,108.0783 176.87544,108.0849 170.37494,108.0915 417.33792,108.0981 795.90082,108.1047 830.18884,108.1113 477.37994,108.1179 162.12781,108.1245 75.313278,108.1311 48.376583,108.1377 21.688782,108.1443 8.4377308,108.1509 4.7187719,108.1575 3.3438444,108.1641 2.5937583,108.1707 2.7185767,108.1773 3.8435524,108.1839 4.8122778,108.1905 6.1562624,108.1971 4.9689488,108.2037 5.5625453,108.2103 8.1562748,108.2170 7.5000172,108.2236 4.6561313,108.2302 3.2188504,108.2368 4.7189717,108.2434 2.0312107,108.2500 1.6562438,108.2566 2.9687431,108.2632 3.3747644,108.2698 3.9060633,108.2764 5.1565099,108.2830 3.8751216,108.2896 4.6248713,108.2962 4.5312972,108.3028 4.218904,108.3095 2.7187929,108.3161 1.4372838,108.3227 1.8436739,108.3293 2.8437893,108.3359 2.4998991,108.3425 3.2812178,108.3491 3.906265,108.3557 3.4063127,108.3623 3.2502332,108.3689 3.1876521,108.3756 3.0624008,108.3822 2.3436193,108.3888 1.750025,108.3954 1.2187525,108.4020 1.9687222,108.4086 3.5625694,108.4152 5.5312309,108.4218 5.2499995,108.4284 3.4686964,108.4351 2.6248047,108.4417 4.5937152,108.4483 6.3440666,108.4549 7.6879649,108.4615 8.7814245,108.4681 8.1248369,108.4747 6.9998336,108.4814 5.9373631,108.4880 4.999784,108.4946 4.6249309,108.5012 4.1875334,108.5078 3.1250215,108.5144 3.2500358,108.5210 3.8748631,108.5277 5.3751678,108.5343 7.0938554,108.5409 9.3434544,108.5475 5.718749,108.5541 2.5000739,108.5607 1.8436695,108.5674 3.1562712,108.5740 4.6560163,108.5806 5.8747644,108.5872 4.6251664,108.5938 5.1254659,108.6004 4.4066229,108.6071 4.093595,108.6137 2.4060683,108.6203 1.8125234,108.6269 3.2499607,108.6335 3.2497993,108.6401 2.8435259,108.6468 5.0001154,108.6534 5.0941882,108.6600 5.2814426,108.6666 4.9999046,108.6732 3.9999268,108.6799 3.5000489,108.6865 5.0313015,108.6931 5.5622749,108.6997 5.4994988,108.7063 5.6248899,108.7130 4.59412,108.7196 2.8440409,108.7262 2.1874852,108.7328 2.0624132,108.7395 3.5624981,108.7461 4.9374533,108.7527 4.1873903,108.7593 4.7498631,108.7659 6.4061704,108.7726 6.6562252,108.7792 7.4060702,108.7858 7.6247644,108.7924 7.5002179,108.7991 5.719286,108.8057 5.3439345,108.8123 3.4685733,108.8189 3.1248095,108.8256 3.3436191,108.8322 3.7811656,108.8388 4.9999576,108.8454 7.2813077,108.8521 7.7190037,108.8587 6.6564317,108.8653 4.0624161,108.8719 2.3434753,108.8786 2.3747869,108.8852 4.4376731,108.8918 5.0941,108.8984 4.5312738,108.9051 5.0310059,108.9117 4.4061518,108.9183 3.3126771,108.9249 2.7500539,108.9316 3.249896,108.9382 5.7186613,108.9448 7.3437533,108.9515 6.8438768,108.9581 4.3124928,108.9647 6.4685774,108.9713 7.1874599,108.9780 5.5625067,108.9846 3.8437798,108.9912 3.0002685,108.9979 4.5001602,109.0045 5.5001321,109.0111 6.4062095,109.0177 10.56254,109.0244 12.249874,109.0310 10.74983,109.0376 8.5937748,109.0443 8.9684219,109.0509 11.156323,109.0575 14.000268,109.0642 22.750227,109.0708 42.093472,109.0774 83.405769,109.0841 132.53087,109.0907 162.15536,109.0973 181.18643,109.1040 179.93681,109.1106 161.21985,109.1172 157.53262,109.1239 143.09424,109.1305 94.125328,109.1371 35.843735,109.1438 13.718642,109.1504 10.499894,109.1570 9.71875,109.1637 8.6561584,109.1703 6.5938911,109.1769 4.4376459,109.1836 4.9063058,109.1902 3.6252635,109.1968 3.9375746,109.2035 5.3124957,109.2101 5.6561904,109.2167 5.0624232,109.2234 4.9375172,109.2300 3.2813537,109.2367 4.6875358,109.2433 6.8748169,109.2499 4.9999499,109.2566 2.9689069,109.2632 5.1251554,109.2698 5.2500119,109.2765 4.5935125,109.2831 2.6246605,109.2898 2.9998014,109.2964 3.5312862,109.3030 4.1564226,109.3097 3.9688778,109.3163 4.8437767,109.3230 4.4062181,109.3296 3.7814226,109.3362 3.9376256,109.3429 3.1562173,109.3495 3.1561873,109.3562 4.2186394,109.3628 3.6249335,109.3694 4.7499809,109.3761 5.5938835,109.3827 6.031116,109.3894 5.5935888,109.3960 5.1563911,109.4026 7.6252694,109.4093 5.1251888,109.4159 3.531198,109.4226 2.7186439,109.4292 2.2810373,109.4359 3.9372921,109.4425 4.5001235,109.4491 5.1875091,109.4558 6.4376612,109.4624 8.0628624,109.4691 8.7187042,109.4757 6.4373498,109.4824 3.8124211,109.4890 2.9062791,109.4957 3.4374406,109.5023 3.7500517,109.5089 4.125093,109.5156 4.0624757,109.5222 4.7187352,109.5289 4.6871829,109.5355 5.0308528,109.5422 5.9377055,109.5488 6.2816591,109.5555 5.9373507,109.5621 6.1558752,109.5688 6.1563458,109.5754 4.0627384,109.5821 2.6563723,109.5887 2.7501075,109.5954 2.3750348,109.6020 2.2186317,109.6086 2.9060798,109.6153 4.2502251,109.6219 4.969008,109.6286 6.9063063,109.6352 7.9375339,109.6419 5.718493,109.6485 3.6247127,109.6552 2.4687388,109.6618 4.0938282,109.6685 5.0939541,109.6751 4.9064312,109.6818 5.0001192,109.6884 5.5312233,109.6951 5.7497783,109.7017 2.7186325,109.7084 0.40631706,109.7150 1.3125457,109.7217 3.3125477,109.7284 2.7498665,109.7350 3.6873815,109.7417 5.6250014,109.7483 5.4372263,109.7550 4.874815,109.7616 3.2501786,109.7683 4.3438659,109.7749 5.5624099,109.7816 6.7811842,109.7882 7.2187619,109.7949 6.2502193,109.8015 3.3752317,109.8082 4.625206,109.8148 5.9376574,109.8215 5.3123364,109.8282 5.5622792,109.8348 5.843719,109.8415 5.3436961,109.8481 4.0311975,109.8548 5.4688487,109.8614 3.9688287,109.8681 2.5311747,109.8747 3.3438077,109.8814 3.4689021,109.8881 3.2498064,109.8947 2.4685352,109.9014 2.7812138,109.9080 2.7812791,109.9147 3.0001872,109.9213 2.7187111,109.9280 3.1560698,109.9347 2.9688015,109.9413 3.31264,109.9480 5.1251984,109.9546 6.0938749,109.9613 4.7186341,109.9680 3.9371965,109.9746 4.6249247,109.9813 5.5937834,109.9879 6.7811627,109.9946 6.1562624,110.0013 4.8751545,110.0079 3.8438716,110.0146 4.4061246,110.0212 5.2812047,110.0279 6.531425,110.0346 9.3126936,110.0412 10.81244,110.0479 8.4998951,110.0545 6.8122835,110.0612 10.687292,110.0679 31.749557,110.0745 88.561226,110.0812 129.46739,110.0879 115.21906,110.0945 90.438904,110.1012 132.74969,110.1078 375.02887,110.1145 635.77972,110.1212 609.7511,110.1278 330.03378,110.1345 98.251724,110.1412 44.9692,110.1478 33.750252,110.1545 16.906349,110.1612 7.8436265,110.1678 6.4062662,110.1745 5.1563654,110.1812 4.3436656,110.1878 1.9998142,110.1945 2.9999332,110.2011 3.8749704,110.2078 3.4061277,110.2145 4.9374075,110.2211 4.5626459,110.2278 3.5003018,110.2345 3.6878481,110.2411 6.4062696,110.2478 9.9372215,110.2545 7.937254,110.2612 4.4999819,110.2678 3.0625782,110.2745 2.8750346,110.2812 2.3752427,110.2878 2.625273,110.2945 3.8436773,110.3012 3.3747637,110.3078 2.4059591,110.3145 3.8122356,110.3212 6.2188153,110.3278 5.6878614,110.3345 2.7188864,110.3412 2.2499287,110.3479 3.4374778,110.3545 5.5312848,110.3612 5.718811,110.3679 5.0936456,110.3745 5.2500343,110.3812 4.6562309,110.3879 4.8750052,110.3946 4.3751097,110.4012 5.8750572,110.4079 7.5626516,110.4146 7.062386,110.4212 5.1247005,110.4279 3.9999208,110.4346 4.5000215,110.4413 5.7188978,110.4479 5.5000472,110.4546 3.4062147,110.4613 4.4376364,110.4680 2.9375894,110.4746 1.4999118,110.4813 1.343531,110.4880 3.5936937,110.4947 7.1251755,110.5013 8.0937996,110.5080 7.7186151,110.5147 5.3749557,110.5214 4.5937471,110.5280 3.5625677,110.5347 3.5313954,110.5414 3.3436329,110.5481 3.031095,110.5547 3.5938153,110.5614 3.250042,110.5681 1.6250019,110.5748 1.4685812,110.5815 2.1561294,110.5881 1.9375761,110.5948 2.2501657,110.6015 3.1249595,110.6082 2.5308914,110.6148 2.9060085,110.6215 2.5002236,110.6282 5.4066463,110.6349 7.6253147,110.6416 7.0313783,110.6482 5.9998341,110.6549 4.5622234,110.6616 5.5935445,110.6683 5.0313549,110.6750 3.6253142,110.6816 4.4376993,110.6883 6.5311131,110.6950 7.9997044,110.7017 6.5936155,110.7084 7.2814755,110.7150 7.9375229,110.7217 7.7185493,110.7284 4.5625229,110.7351 1.3750488,110.7418 0.71878946,110.7485 3.5625699,110.7551 5.5311971,110.7618 4.9998322,110.7685 4.4688711,110.7752 4.0939307,110.7819 3.3436053,110.7886 3.0935612,110.7952 3.7813454,110.8019 3.1252201,110.8086 3.5937057,110.8153 3.6561308,110.8220 3.2186263,110.8287 4.6561947,110.8354 5.093956,110.8420 4.7502337,110.8487 3.9375048,110.8554 4.562396,110.8621 4.4688559,110.8688 3.9062705,110.8755 2.7499173,110.8822 3.4061399,110.8888 5.0624571,110.8955 4.6876297,110.9022 4.3750973,110.9089 5.6563911,110.9156 7.0313039,110.9223 5.6247911,110.9290 4.2497849,110.9357 5.4063869,110.9423 7.1563106,110.9490 4.624835,110.9557 3.7811511,110.9624 4.9062676,110.9691 6.5935955,110.9758 7.8432646,110.9825 8.0309553,110.9892 7.6878538,110.9959 4.9067225,111.0026 5.6567202,111.0092 7.125041,111.0159 10.561794,111.0226 13.155951,111.0293 14.782096,111.0360 19.000891,111.0427 28.281139,111.0494 49.46825,111.0561 152.49907,111.0628 303.2486,111.0695 365.68658,111.0762 277.59418,111.0829 146.62531,111.0895 106.1555,111.0962 157.84329,111.1029 228.53204,111.1096 261.59482,111.1163 233.37608,111.1230 183.49997,111.1297 185.09248,111.1364 195.40562,111.1431 149.90675,111.1498 70.43885,111.1565 27.500607,111.1632 15.593748,111.1699 11.874705,111.1766 10.155861,111.1833 7.3751755,111.1900 6.6877084,111.1967 9.4689465,111.2034 7.781383,111.2101 4.0624757,111.2168 3.2811518,111.2234 3.7500091,111.2301 4.4376817,111.2368 4.0624385,111.2435 3.8122973,111.2502 3.0937252,111.2569 3.4061425,111.2636 4.2500153,111.2703 4.1875544,111.2770 4.0937424,111.2837 2.4062412,111.2904 2.9686155,111.2971 3.8125157,111.3038 5.3436165,111.3105 7.7810993,111.3172 7.2814226,111.3239 6.5626297,111.3306 4.406343,111.3373 4.937542,111.3440 7.2498565,111.3507 4.6874824,111.3574 5.4064469,111.3641 5.9999924,111.3708 6.6249256,111.3775 5.624866,111.3842 5.3437138,111.3909 5.8438702,111.3976 5.5626864,111.4043 3.562634,111.4110 3.3122299,111.4177 2.874826,111.4245 3.6874902,111.4312 4.4687004,111.4379 3.8125358,111.4446 3.9376621,111.4513 5.093616,111.4580 6.5935283,111.4647 8.5624771,111.4714 8.8437939,111.4781 7.5937452,111.4848 6.3749371,111.4915 5.3438745,111.4982 4.843821,111.5049 5.0312529,111.5116 3.8125532,111.5183 3.8126354,111.5250 3.0624926,111.5317 3.3437788,111.5384 5.3439183,111.5451 8.2498894,111.5518 6.1248269,111.5586 5.1874385,111.5653 8.5938711,111.5720 9.2187805,111.5787 4.7812781,111.5854 1.9063115,111.5921 2.5625205,111.5988 4.0311995,111.6055 4.2186904,111.6122 1.9063481,111.6189 1.3749614,111.6256 2.7498629,111.6323 4.0936918,111.6391 4.3751812,111.6458 2.2189431,111.6525 1.6250055,111.6592 1.9999826,111.6659 2.3437717,111.6726 2.1561172,111.6793 3.0311129,111.6860 6.718873,111.6927 7.5626225,111.6995 7.3436232,111.7062 7.3122277,111.7129 7.6873631,111.7196 6.8750567,111.7263 3.062669,111.7330 1.4062777,111.7397 2.5623827,111.7464 3.3749361,111.7532 4.6874485,111.7599 4.4687586,111.7666 4.5626006,111.7733 5.4062209,111.7800 5.4061832,111.7867 4.0001545,111.7934 3.2501037,111.8001 1.7501824,111.8069 3.0939584,111.8136 4.5312643,111.8203 4.3123541,111.8270 2.9060688,111.8337 2.7812338,111.8404 3.6562409,111.8472 4.9686699,111.8539 4.6874952,111.8606 3.6876833,111.8673 1.7188425,111.8740 1.2811331,111.8807 1.9999089,111.8875 2.9686468,111.8942 3.9062016,111.9009 3.7187738,111.9076 5.4064178,111.9143 5.5939622,111.9210 3.0312495,111.9278 2.4373894,111.9345 2.6874454,111.9412 4.281076,111.9479 6.0623951,111.9546 6.9376283,111.9614 4.9688039,111.9681 4.1248312,111.9748 4.7497721,111.9815 4.5939202,111.9882 4.4064903,111.9950 5.1251297,112.0017 5.4064178,112.0084 6.1247616,112.0151 7.3118072,112.0218 8.4996176,112.0286 10.000299,112.0353 8.9380484,112.0420 7.3438792,112.0487 14.562409,112.0554 29.531267,112.0622 49.218445,112.0689 65.094055,112.0756 86.906761,112.0823 313.52893,112.0891 921.15375,112.0958 1308.5327,112.1025 1022.7846,112.1092 444.43942,112.1160 161.37433,112.1227 123.62288,112.1294 137.31126,112.1361 117.6254,112.1428 71.844925,112.1496 34.906727,112.1563 16.312536,112.1630 11.999846,112.1697 6.812428,112.1765 4.3125801,112.1832 2.3746836,112.1899 3.0308604,112.1967 3.6563792,112.2034 3.5003071,112.2101 2.40644,112.2168 2.7188919,112.2236 3.843734,112.2303 6.812254,112.2370 7.9060674,112.2437 7.3437772,112.2505 6.0000396,112.2572 5.1251707,112.2639 4.3750858,112.2707 4.3436284,112.2774 4.812592,112.2841 7.1564336,112.2908 6.8750386,112.2976 4.8437581,112.3043 2.4999447,112.3110 3.9374621,112.3178 5.3434029,112.3245 7.2498212,112.3312 8.0940037,112.3380 5.9999104,112.3447 5.4061394,112.3514 5.0003071,112.3581 3.5315847,112.3649 2.937449,112.3716 3.1249075,112.3783 2.1248429,112.3851 2.4685147,112.3918 2.3127246,112.3985 3.7814054,112.4053 5.905941,112.4120 4.7811751,112.4187 2.2501974,112.4255 2.5312002,112.4322 4.5312376,112.4389 4.7500958,112.4457 4.343596,112.4524 5.5311642,112.4591 7.4064293,112.4659 6.218905,112.4726 4.7187209,112.4793 4.8436122,112.4861 6.6248565,112.4928 6.8435321,112.4995 6.6249585,112.5063 6.2501445,112.5130 4.9685769,112.5198 4.3435407,112.5265 4.5001307,112.5332 5.8126903,112.5400 6.9688931,112.5467 6.3129306,112.5534 6.2814007,112.5602 6.8433762,112.5669 7.1871748,112.5736 6.1563029,112.5804 3.8440459,112.5871 4.5623441,112.5939 6.8121295,112.6006 6.7187171,112.6073 4.7189922,112.6141 4.6877055,112.6208 3.437618,112.6276 5.6251707,112.6343 7.2500448,112.6410 5.5935173,112.6478 4.1872597,112.6545 4.3126392,112.6613 3.9690943,112.6680 5.5624719,112.6747 8.0311775,112.6815 6.5312614,112.6882 4.4684682,112.6950 4.7499089,112.7017 5.3438106,112.7084 4.1563015,112.7152 2.5313656,112.7219 2.4999149,112.7287 3.3124475,112.7354 5.2500868,112.7422 6.1250482,112.7489 6.4686122,112.7556 4.4685655,112.7624 5.2500997,112.7691 6.46909,112.7759 5.1876187,112.7826 4.3437381,112.7894 3.8125968,112.7961 6.7809997,112.8028 8.2184706,112.8096 9.6248417,112.8163 7.9064031,112.8231 3.9689198,112.8298 1.6562622,112.8366 1.8751292,112.8433 2.1874955,112.8501 1.687616,112.8568 2.9687409,112.8636 5.4687133,112.8703 4.4999146,112.8770 4.7809048,112.8838 5.4374466,112.8905 4.906332,112.8973 3.5312705,112.9040 6.4376712,112.9108 6.5939384,112.9175 5.5000348,112.9243 4.3749456,112.9310 2.2187324,112.9378 3.1876578,112.9445 4.6562495,112.9513 5.2184238,112.9580 6.4060826,112.9648 4.8750401,112.9715 4.7189174,112.9783 6.7191691,112.9850 6.0939369,112.9918 6.8748622,112.9985 7.187283,113.0053 9.9684219,113.0120 10.062451,113.0188 8.5936117,113.0255 7.9997206,113.0323 11.218691,113.0390 18.156322,113.0458 24.875118,113.0525 34.781387,113.0593 56.905457,113.0660 159.18355,113.0728 460.21402,113.0795 700.49951,113.0863 614.37903,113.0930 354.25351,113.0998 190.0327,113.1066 117.12572,113.1133 68.343689,113.1201 49.999989,113.1268 40.094276,113.1336 28.969448,113.1403 16.781265,113.1471 11.624924,113.1538 8.4373598,113.1606 5.781096,113.1673 5.0312195,113.1741 5.7501512,113.1809 4.8750577,113.1876 3.8122754,113.1944 3.4374664,113.2011 1.843812,113.2079 2.6874592,113.2146 4.0623989,113.2214 5.1563029,113.2282 5.0627222,113.2349 4.8438644,113.2417 4.156126,113.2484 5.5311174,113.2552 6.7499642,113.2619 4.5623484,113.2687 3.499938,113.2755 4.093883,113.2822 3.875128,113.2890 5.6249056,113.2957 5.6561246,113.3025 4.3126049,113.3093 3.2187538,113.3160 2.5936239,113.3228 2.9375327,113.3295 3.7190814,113.3363 3.9063621,113.3431 5.1873145,113.3498 7.5625954,113.3566 7.8127007,113.3633 5.9061542,113.3701 4.2183375,113.3769 5.0935373,113.3836 7.9376187,113.3904 8.031374,113.3971 4.9374614,113.4039 3.4687867,113.4107 2.9688146,113.4174 3.7500052,113.4242 5.3437014,113.4310 6.1248837,113.4377 7.7499881,113.4445 6.781064,113.4512 5.4060516,113.4580 5.4376659,113.4648 5.3439569,113.4715 5.4689493,113.4783 4.5314741,113.4851 4.7498355,113.4918 4.6560707,113.4986 5.7813616,113.5054 8.5625324,113.5121 8.0000191,113.5189 5.2811422,113.5257 3.4373927,113.5324 3.6562471,113.5392 2.9999888,113.5460 4.1563644,113.5527 4.2188463,113.5595 3.4375398,113.5663 1.6875396,113.5730 2.2810538,113.5798 4.8748941,113.5866 4.9062076,113.5933 4.250124,113.6001 3.7501128,113.6069 3.8125453,113.6136 3.2813344,113.6204 2.3750055,113.6272 2.1874218,113.6339 1.5623699,113.6407 1.8749907,113.6475 4.0313334,113.6543 4.1564083,113.6610 3.9686723,113.6678 4.0624599,113.6746 4.1874447,113.6813 3.5624962,113.6881 4.9064379,113.6949 4.4062862,113.7017 4.7185745,113.7084 4.6874185,113.7152 4.9999218,113.7220 4.4058847,113.7287 5.5311813,113.7355 5.8441448,113.7423 6.125257,113.7491 5.3437843,113.7558 4.1561198,113.7626 3.7497845,113.7694 3.9998546,113.7761 3.249984,113.7829 6.000248,113.7897 7.8440266,113.7965 7.2501283,113.8032 5.6249828,113.8100 4.6559911,113.8168 6.3122482,113.8236 5.5312614,113.8303 3.2814291,113.8371 3.9064312,113.8439 6.8125844,113.8507 9.4998102,113.8574 9.9998646,113.8642 8.5936279,113.8710 7.7189984,113.8778 4.7503991,113.8846 3.5936735,113.8913 2.4060416,113.8981 3.2186725,113.9049 4.8749566,113.9117 6.3436894,113.9184 6.1563215,113.9252 5.7812548,113.9320 5.8436151,113.9388 6.3750196,113.9456 3.1563015,113.9523 3.7499692,113.9591 3.2502031,113.9659 4.2501779,113.9727 3.7812307,113.9794 5.6248937,113.9862 5.8122349,113.9930 5.7498598,113.9998 6.3123765,114.0066 8.6248322,114.0133 11.125146,114.0201 11.156444,114.0269 9.8126087,114.0337 10.656449,114.0405 12.437534,114.0473 14.906248,114.0540 22.218538,114.0608 29.687513,114.0676 45.093628,114.0744 84.061592,114.0812 130.40552,114.0879 176.03062,114.0947 382.08405,114.1015 1525.1936,114.1083 2930.9526,114.1151 2962.2949,114.1219 1699.6176,114.1286 577.32507,114.1354 235.12732,114.1422 189.8752,114.1490 132.78178,114.1558 73.187569,114.1626 33.187378,114.1694 19.343821,114.1761 12.312441,114.1829 8.9689693,114.1897 7.9375896,114.1965 5.5310349,114.2033 3.9688201,114.2101 5.1875424,114.2169 6.0313916,114.2236 9.3437672,114.2304 8.8437881,114.2372 8.468605,114.2440 8.9999123,114.2508 6.8751645,114.2576 5.093751,114.2644 4.374959,114.2712 6.250021,114.2779 4.0939274,114.2847 6.5314531,114.2915 9.3125973,114.2983 7.8122168,114.3051 5.3746958,114.3119 6.6874375,114.3187 4.9375443,114.3255 5.2499609,114.3323 7.7811279,114.3391 7.3438797,114.3458 5.4999752,114.3526 4.6249027,114.3594 3.5627201,114.3662 3.8753405,114.3730 5.6563406,114.3798 6.0311918,114.3866 3.2812388,114.3934 2.4999781,114.4002 3.6875184,114.4070 6.2186384,114.4138 7.9684892,114.4206 8.1874228,114.4273 4.687634,114.4341 2.968652,114.4409 3.5623138,114.4477 5.5312881,114.4545 4.1875539,114.4613 3.4689209,114.4681 2.9377813,114.4749 3.5625002,114.4817 4.9373126,114.4885 8.5310564,114.4953 11.656404,114.5021 9.8750896,114.5089 8.2184649,114.5157 5.906065,114.5225 4.6253104,114.5293 3.562953,114.5361 3.4686141,114.5429 4.4370918,114.5496 6.0310402,114.5564 7.1250095,114.5632 7.5001149,114.5700 5.687531,114.5768 4.9374785,114.5836 4.5626636,114.5904 4.7190247,114.5972 4.875071,114.6040 4.1561236,114.6108 3.6561413,114.6176 2.4061193,114.6244 4.6250701,114.6312 4.8439159,114.6380 4.6875277,114.6448 3.0623813,114.6516 1.1561112,114.6584 2.3124688,114.6652 4.2813015,114.6720 7.1563954,114.6788 4.8124223,114.6856 2.7499802,114.6924 2.6563079,114.6992 3.4375355,114.7060 2.656343,114.7128 3.187366,114.7196 4.2812486,114.7264 7.4375677,114.7332 7.9999919,114.7400 6.6874971,114.7468 6.5313859,114.7536 6.5312963,114.7604 6.7500696,114.7672 4.9374828,114.7740 3.7497859,114.7808 3.125073,114.7877 4.875175,114.7945 6.4062123,114.8013 5.0622692,114.8081 2.6562505,114.8149 2.1565077,114.8217 3.3750923,114.8285 4.8435297,114.8353 4.1248417,114.8421 2.281316,114.8489 2.8749754,114.8557 4.3749018,114.8625 3.999898,114.8693 4.2812939,114.8761 5.5313544,114.8829 8.9689226,114.8897 8.8438768,114.8965 9.1561155,114.9033 12.156075,114.9102 12.374895,114.9170 9.7813835,114.9238 6.4689007,114.9306 3.8437037,114.9374 3.593605,114.9442 4.3123283,114.9510 3.9373062,114.9578 3.7812362,114.9646 2.6563361,114.9714 2.3126602,114.9782 3.4377346,114.9850 5.5625391,114.9919 5.6560068,114.9987 8.968482,115.0055 12.812301,115.0123 15.749832,115.0191 15.500353,115.0259 15.656518,115.0327 16.124933,115.0395 18.874874,115.0463 34.874855,115.0531 72.217361,115.0600 210.46611,115.0668 617.90283,115.0736 919.28064,115.0804 775.00189,115.0872 422.15729,115.0940 231.96927,115.1008 222.06248,115.1076 256.12598,115.1145 268.03241,115.1213 202.78273,115.1281 105.21952,115.1349 46.875095,115.1417 32.625252,115.1485 24.937544,115.1553 19.125231,115.1622 13.93754,115.1690 9.8748608,115.1758 6.8751221,115.1826 3.6250107,115.1894 2.0623016,115.1962 1.9062387,115.2031 3.2813056,115.2099 4.18752,115.2167 3.4998858,115.2235 3.0623982,115.2303 3.3125663,115.2371 2.6248927,115.2440 5.656065,115.2508 7.4999995,115.2576 5.5001297,115.2644 3.9377446,115.2712 5.3127961,115.2780 7.3124609,115.2849 5.7498007,115.2917 3.9374201,115.2985 2.0312815,115.3053 0.93760043,115.3121 0.37501213,115.3190 1.2500882,115.3258 3.124948,115.3326 3.9059749,115.3394 3.8748908,115.3462 5.6564789,115.3531 5.7816224,115.3599 6.6562214,115.3667 4.5623894,115.3735 2.5937684,115.3803 2.8747761,115.3872 4.3125029,115.3940 4.2813244,115.4008 4.8748922,115.4076 4.8123956,115.4144 3.1249499,115.4213 2.9689443,115.4281 1.3751636,115.4349 1.6874608,115.4417 2.5935903,115.4486 3.78125,115.4554 2.3751061,115.4622 2.1250594,115.4690 1.40632,115.4759 2.2498868,115.4827 3.6561399,115.4895 3.7189841,115.4963 4.0312867,115.5031 3.8434844,115.5100 5.3436551,115.5168 5.5313392,115.5236 4.6563368,115.5304 2.5313032,115.5373 2.2188385,115.5441 1.9374115,115.5509 2.2186217,115.5578 3.500103,115.5646 5.7188053,115.5714 7.5935693,115.5782 5.2812548,115.5851 2.8751373,115.5919 1.4687625,115.5987 2.0312274,115.6055 4.0625167,115.6124 5.218749,115.6192 3.40627,115.6260 1.6874337,115.6329 2.405962,115.6397 3.812264,115.6465 5.687705,115.6533 4.0628104,115.6602 3.9375989,115.6670 4.093719,115.6738 4.7810087,115.6807 4.9372749,115.6875 6.0938854,115.6943 5.5939016,115.7012 5.6251922,115.7080 3.7501416,115.7148 3.8747811,115.7216 6.1246929,115.7285 7.4685345,115.7353 6.8437529,115.7421 5.0940738,115.7490 1.9689852,115.7558 2.0624905,115.7626 3.5624909,115.7695 3.2186849,115.7763 3.9687033,115.7831 4.0626426,115.7900 1.4063315,115.7968 1.7187337,115.8036 3.8437665,115.8105 5.1562114,115.8173 4.5311565,115.8241 3.9373317,115.8310 3.3750908,115.8378 2.1249881,115.8446 1.999987,115.8515 2.0626407,115.8583 3.0626576,115.8651 2.6561692,115.8720 5.0309081,115.8788 5.8750105,115.8857 4.3439889,115.8925 3.4063156,115.8993 5.249927,115.9062 3.7811756,115.9130 2.0622919,115.9198 4.2500229,115.9267 6.0625,115.9335 6.749877,115.9404 6.1564393,115.9472 5.3751388,115.9540 6.5312557,115.9609 6.3125281,115.9677 6.4062862,115.9745 5.53124,115.9814 4.2187099,115.9882 4.6561151,115.9951 6.3435221,116.0019 8.4062071,116.0087 9.0939341,116.0156 10.562746,116.0224 15.156167,116.0293 34.968243,116.0361 46.218563,116.0429 36.469105,116.0498 21.406649,116.0566 33.74963,116.0635 92.498047,116.0703 273.58994,116.0771 538.1524,116.0840 646.53259,116.0908 481.22369,116.0977 244.09744,116.1045 108.68831,116.1114 83.748352,116.1182 115.43611,116.1250 139.06252,116.1319 120.12638,116.1387 66.063675,116.1456 23.593901,116.1524 11.312463,116.1593 9.9061728,116.1661 8.5000343,116.1730 7.4999437,116.1798 7.0310507,116.1866 7.1250029,116.1935 6.2810616,116.2003 4.8436446,116.2072 5.6877208,116.2140 6.8439422,116.2209 6.3125553,116.2277 6.1248608,116.2346 6.6249037,116.2414 4.6875224,116.2483 3.8438203,116.2551 2.8749354,116.2619 3.8437366,116.2688 7.68748,116.2756 9.1249714,116.2825 7.6250272,116.2893 3.5312779,116.2962 2.593709,116.3030 3.8748064,116.3099 5.2186565,116.3167 4.8438253,116.3236 3.3127146,116.3304 3.4376359,116.3373 4.3438425,116.3441 5.1874719,116.3510 4.5624256,116.3578 4.8123512,116.3647 7.1872935,116.3715 9.3436594,116.3784 7.6873441,116.3852 5.8436913,116.3921 6.3750129,116.3989 8.0000076,116.4058 6.5939846,116.4126 6.4376106,116.4195 7.9374347,116.4263 8.093812,116.4332 8.2502003,116.4400 6.8438025,116.4469 3.4687014,116.4537 2.7187757,116.4606 4.8123231,116.4675 7.1559958,116.4743 7.4062767,116.4812 4.5313687,116.4880 4.0001197,116.4949 2.8128273,116.5017 3.1563916,116.5086 4.9372864,116.5154 5.1248856,116.5223 3.9062948,116.5291 3.4062052,116.5360 3.1562164,116.5429 3.9999769,116.5497 1.6250944,116.5566 1.0627247,116.5634 3.5313447,116.5703 5.531189,116.5771 5.9062519,116.5840 4.4376392,116.5908 4.156199,116.5977 4.9373302,116.6046 4.7810917,116.6114 6.843514,116.6183 7.9061761,116.6251 9.031353,116.6320 9.3439121,116.6388 7.7812128,116.6457 6.9374814,116.6526 7.1564932,116.6594 8.4999847,116.6663 8.8435307,116.6731 8.8124399,116.6800 5.6249776,116.6869 3.8437696,116.6937 2.6250405,116.7006 3.6877077,116.7074 4.5000758,116.7143 4.0621285,116.7212 2.0622711,116.7280 2.968857,116.7349 3.3126059,116.7417 3.0000751,116.7486 2.7813244,116.7555 4.4686947,116.7623 3.4375155,116.7692 1.3750076,116.7761 2.3750844,116.7829 4.2813907,116.7898 4.0312591,116.7966 4.9998355,116.8035 5.6875353,116.8104 4.781374,116.8172 4.7185764,116.8241 4.7812099,116.8310 3.3438122,116.8378 2.4374607,116.8447 2.9999032,116.8516 4.1560726,116.8584 5.0311613,116.8653 4.9376335,116.8721 4.0314436,116.8790 3.2188401,116.8859 2.7811973,116.8927 3.5937285,116.8996 2.8125119,116.9065 2.3749101,116.9133 2.4998651,116.9202 3.6874416,116.9271 3.8752532,116.9339 4.4377604,116.9408 4.2499056,116.9477 3.0311341,116.9545 2.531239,116.9614 2.4686456,116.9683 2.124974,116.9751 1.7188427,116.9820 2.0937259,116.9889 3.6249745,116.9958 6.3127108,117.0026 7.6250319,117.0095 7.1557751,117.0164 5.9375453,117.0232 6.0315232,117.0301 8.8122988,117.0370 11.125084,117.0438 12.656441,117.0507 12.937584,117.0576 12.500119,117.0645 16.436846,117.0713 41.748314,117.0782 116.24837,117.0851 204.03081,117.0919 217.56299,117.0988 154.34421,117.1057 92.50061,117.1126 73.688156,117.1194 59.657078,117.1263 44.844406,117.1332 33.874939,117.1400 18.46907,117.1469 9.3441772,117.1538 5.8749714,117.1607 5.9060755,117.1675 7.1873469,117.1744 4.9999051,117.1813 4.2500172,117.1882 2.8437541,117.1950 3.4063201,117.2019 3.0624342,117.2088 5.0623865,117.2157 6.0625854,117.2225 4.8750038,117.2294 3.2812967,117.2363 1.9687791,117.2432 3.5938275,117.2500 4.8438716,117.2569 6.3749142,117.2638 5.2496948,117.2707 4.0937238,117.2775 2.062762,117.2844 1.0938752,117.2913 2.4688585,117.2982 4.2185793,117.3051 5.6246657,117.3119 5.8124051,117.3188 5.0001798,117.3257 4.1250129,117.3326 5.1874938,117.3394 4.500227,117.3463 4.1563931,117.3532 3.1873665,117.3601 1.9060309,117.3670 2.749913,117.3738 4.7502103,117.3807 3.9378104,117.3876 3.8123739,117.3945 6.9371881,117.4014 8.1247406,117.4082 7.9686351,117.4151 4.6875153,117.4220 3.1563799,117.4289 2.4376705,117.4358 1.7188772,117.4427 0.81265444,117.4495 2.6252015,117.4564 4.7814136,117.4633 5.999826,117.4702 6.4371142,117.4771 5.3435965,117.4839 7.6561351,117.4908 8.6559696,117.4977 8.9376116,117.5046 7.594183,117.5115 6.5001822,117.5184 8.0933895,117.5253 8.4372044,117.5321 7.5940971,117.5390 5.8440142,117.5459 5.7500305,117.5528 5.5940161,117.5597 4.0000834,117.5666 5.1872044,117.5734 5.4686437,117.5803 5.2811494,117.5872 5.2498116,117.5941 3.2499194,117.6010 3.6248388,117.6079 4.8126111,117.6148 5.1564341,117.6217 4.9375348,117.6285 5.156456,117.6354 7.8439679,117.6423 7.4063649,117.6492 6.4998775,117.6561 4.4061198,117.6630 3.4999309,117.6699 2.5624475,117.6768 3.6250298,117.6836 3.5002427,117.6905 2.5625858,117.6974 1.9372199,117.7043 1.2499357,117.7112 1.2189194,117.7181 1.2187892,117.7250 1.9686363,117.7319 2.1874321,117.7388 3.8125591,117.7457 3.90628,117.7525 6.0936394,117.7594 6.6249251,117.7663 4.6249218,117.7732 3.5312295,117.7801 3.875139,117.7870 5.0001082,117.7939 3.3125379,117.8008 0.87504506,117.8077 1.5311145,117.8146 4.4372077,117.8215 10.062372,117.8284 9.9376106,117.8352 6.0937819,117.8421 4.4063635,117.8490 4.4690051,117.8559 4.1875625,117.8628 4.5938239,117.8697 3.8124633,117.8766 6.2498727,117.8835 7.718679,117.8904 7.0624361,117.8973 5.4374881,117.9042 3.3750668,117.9111 2.0314627,117.9180 2.7501564,117.9249 4.1248827,117.9318 3.6248271,117.9387 3.3125439,117.9456 2.8124847,117.9525 4.4998407,117.9594 6.3122916,117.9663 5.4062629,117.9732 3.9065113,117.9801 2.7501917,117.9870 3.1874938,117.9939 2.8436143,118.0007 1.4375327,118.0076 2.7500162,118.0145 5.3121772,118.0214 8.2808971,118.0283 8.3749704,118.0352 9.0003052,118.0421 9.9689856,118.0490 14.312418,118.0559 16.031412,118.0628 17.124819,118.0697 22.593285,118.0766 32.469452,118.0835 46.126011,118.0904 74.343506,118.0973 157.21773,118.1042 231.71716,118.1111 209.99915,118.1180 123.25092,118.1250 100.84351,118.1319 281.3429,118.1388 552.09357,118.1457 582.3125,118.1526 346.84485,118.1595 122.40771,118.1664 47.281872,118.1733 36.250042,118.1802 20.937584,118.1871 14.656229,118.1940 10.812516,118.2009 8.9375505,118.2078 8.406477,118.2147 8.3125591,118.2216 6.6873035,118.2285 4.7185102,118.2354 3.9686203,118.2423 4.031137,118.2492 4.8123498,118.2561 4.3750954,118.2630 2.1564827,118.2699 1.9376078,118.2768 2.6250801,118.2837 2.9998612,118.2907 3.0310318,118.2976 4.8438101,118.3045 7.7188797,118.3114 8.4687777,118.3183 6.3749228,118.3252 5.5937271,118.3321 4.4999609,118.3390 3.8125157,118.3459 3.8754179,118.3528 3.3439157,118.3597 2.8121958,118.3666 2.4370253,118.3735 2.0311351,118.3805 4.125195,118.3874 4.6250763,118.3943 6.8123941,118.4012 4.8123555,118.4081 4.9063015,118.4150 6.3124647,118.4219 7.374896,118.4288 5.8749518,118.4357 3.4377592,118.4427 2.093946,118.4496 1.843573,118.4565 1.8749193,118.4634 2.5001578,118.4703 4.4376764,118.4772 4.7188773,118.4841 5.0937767,118.4910 3.53124,118.4979 3.8123748,118.5049 4.3122211,118.5118 5.3747797,118.5187 7.1247926,118.5256 8.8751621,118.5325 5.8128009,118.5394 3.3125956,118.5463 3.8749077,118.5533 4.4375248,118.5602 5.7813163,118.5671 8.093689,118.5740 7.1874733,118.5809 4.875042,118.5878 2.8438628,118.5947 5.6875768,118.6017 5.4687924,118.6086 5.3748479,118.6155 6.8124366,118.6224 6.7812414,118.6293 4.4372425,118.6362 4.4373746,118.6432 4.6252327,118.6501 4.7501802,118.6570 5.4061618,118.6639 4.4997911,118.6708 3.0000274,118.6777 2.000385,118.6847 2.7503142,118.6916 5.4061742,118.6985 5.4059334,118.7054 4.2499175,118.7123 4.0002027,118.7193 3.5937493,118.7262 4.5623393,118.7331 4.5623088,118.7400 6.2811785,118.7469 5.9064612,118.7539 6.6250329,118.7608 5.9372673,118.7677 5.0936356,118.7746 4.1875949,118.7815 2.5939598,118.7885 3.2502487,118.7954 3.6875453,118.8023 4.8122401,118.8092 5.655848,118.8161 8.2808199,118.8231 8.3438015,118.8300 5.0628138,118.8369 3.625185,118.8438 4.218761,118.8508 4.1561503,118.8577 3.1249561,118.8646 2.9063168,118.8715 4.59413,118.8785 4.4375558,118.8854 4.6873937,118.8923 5.0940762,118.8992 5.1563239,118.9062 4.1559672,118.9131 4.8749356,118.9200 5.5000815,118.9269 5.0624003,118.9339 5.0311022,118.9408 3.1874115,118.9477 2.9689698,118.9546 2.9065616,118.9616 3.3749821,118.9685 3.4374895,118.9754 4.4686518,118.9823 6.4684286,118.9893 8.0936289,118.9962 7.343853,119.0031 6.6876259,119.0100 4.3752289,119.0170 3.6875672,119.0239 3.9999757,119.0308 3.6875756,119.0378 7.4686928,119.0447 16.812157,119.0516 44.217663,119.0585 141.68578,119.0655 264.65594,119.0724 266.00195,119.0793 165.22038,119.0863 87.155518,119.0932 147.43466,119.1001 303.30957,119.1071 353.59412,119.1140 241.7522,119.1209 100.12704,119.1278 44.688099,119.1348 43.405533,119.1417 54.500271,119.1486 52.125942,119.1556 33.469398,119.1625 13.968557,119.1694 7.0936551,119.1764 4.5624795,119.1833 4.0312271,119.1902 2.2812657,119.1972 2.9686682,119.2041 2.2499599,119.2110 1.8750559,119.2180 2.468879,119.2249 1.5625892,119.2318 2.0311308,119.2388 3.0937443,119.2457 3.937506,119.2526 4.4061055,119.2596 2.7189345,119.2665 3.1876254,119.2734 3.906028,119.2804 5.6873903,119.2873 7.312501,119.2943 6.656189,119.3012 5.6250334,119.3081 4.2188892,119.3151 3.5313966,119.3220 4.0313292,119.3289 6.0313725,119.3359 4.374917,119.3428 2.0309105,119.3497 1.8749326,119.3567 3.7190318,119.3636 4.1877065,119.3706 4.3436017,119.3775 3.6560953,119.3844 2.5311992,119.3914 2.1562958,119.3983 2.3437171,119.4053 5.3747211,119.4122 7.531271,119.4191 9.5314398,119.4261 6.0313663,119.4330 2.3438821,119.4400 2.0623744,119.4469 2.7186248,119.4538 2.2187223,119.4608 3.7187748,119.4677 4.8124743,119.4747 5.5935664,119.4816 6.4997377,119.4885 7.9375458,119.4955 9.3753614,119.5024 7.5002928,119.5094 5.8750982,119.5163 4.6873598,119.5232 5.9687467,119.5302 7.0625725,119.5371 6.093617,119.5441 5.4999156,119.5510 6.5310912,119.5580 5.2499137,119.5649 3.2814755,119.5719 1.8440745,119.5788 4.0313964,119.5857 4.6872711,119.5927 3.4998686,119.5996 7.0937963,119.6066 8.3125963,119.6135 6.7499986,119.6205 2.9373178,119.6274 2.3436306,119.6344 3.1874857,119.6413 2.4688792,119.6482 1.4062587,119.6552 2.7501514,119.6621 2.3752112,119.6691 3.7810771,119.6760 4.5623837,119.6830 5.6250563,119.6899 5.6874299,119.6969 3.7497547,119.7038 5.312489,119.7108 5.1564236,119.7177 3.281322,119.7247 4.7185898,119.7316 7.5935516,119.7386 8.375165,119.7455 5.6877871,119.7525 4.9688582,119.7594 4.8126225,119.7664 4.1249723,119.7733 5.3747487,119.7803 4.6249504,119.7872 1.2499906,119.7942 1.2811804,119.8011 1.6250138,119.8081 2.281364,119.8150 2.4376481,119.8220 1.7812109,119.8289 1.5310149,119.8359 4.9998608,119.8428 6.2813401,119.8498 6.3749318,119.8567 5.5937428,119.8637 5.5002794,119.8706 3.781328,119.8776 3.2811871,119.8845 3.6559687,119.8915 6.0620737,119.8984 6.6252122,119.9054 5.4067211,119.9124 4.8126369,119.9193 4.281229,119.9263 3.0313997,119.9332 3.6249595,119.9402 3.4683974,119.9471 3.3748059,119.9541 3.9374957,119.9610 3.4688694,119.9680 4.0937729,119.9749 3.3438323,119.9819 2.2813933,119.9889 2.3435557,119.9958 3.9997342,120.0028 5.0627069,120.0097 4.0628934,120.0167 7.2814345,120.0236 7.0622869,120.0306 6.6247945,120.0376 8.5625381,120.0445 10.718731,120.0515 13.718672,120.0584 25.750061,120.0654 54.468102,120.0723 88.061821,120.0793 93.15667,120.0863 95.562134,120.0932 150.905,120.1002 202.12473,120.1071 172.40712,120.1141 87.46981,120.1211 36.000381,120.1280 19.500149,120.1350 13.562615,120.1419 10.906431,120.1489 8.531518,120.1559 8.4688692,120.1628 7.218596,120.1698 5.6873927,120.1767 4.4999828,120.1837 2.9998097,120.1907 3.5625353,120.1976 5.0624561,120.2046 5.0626826,120.2116 4.2812314,120.2185 4.4370275,120.2255 4.7496834,120.2324 6.968781,120.2394 5.7818031,120.2464 4.4377122,120.2533 5.9061518,120.2603 7.3749452,120.2673 6.5935926,120.2742 5.7500219,120.2812 4.6563797,120.2882 4.5937161,120.2951 5.8437123,120.3021 7.1249819,120.3091 6.5624776,120.3160 5.2498698,120.3230 4.87497,120.3300 4.2813497,120.3369 3.6562638,120.3439 4.0936699,120.3508 6.1874056,120.3578 8.4688349,120.3648 7.4376554,120.3718 4.6251373,120.3787 2.7812989,120.3857 3.4688017,120.3927 4.1875968,120.3996 5.9375386,120.4066 5.7186546,120.4136 3.0625381,120.4205 2.0000153,120.4275 3.3751361,120.4345 3.8126948,120.4414 4.1874475,120.4484 3.9686553,120.4554 3.9060647,120.4623 4.5936828,120.4693 3.6874661,120.4763 3.9687896,120.4833 7.0938101,120.4902 7.9375124,120.4972 5.1249685,120.5042 4.4998479,120.5111 6.1564198,120.5181 7.5938749,120.5251 6.2498059,120.5321 4.9997988,120.5390 4.8750052,120.5460 3.7501605,120.5530 4.8749642,120.5599 4.1562247,120.5669 4.7499633,120.5739 4.6875324,120.5809 4.3125358,120.5878 7.5312428,120.5948 7.6563354,120.6018 4.1250134,120.6088 2.8438952,120.6157 5.5314612,120.6227 6.5625358,120.6297 5.9059482,120.6367 4.3434296,120.6436 4.0000825,120.6506 3.3750887,120.6576 4.2187109,120.6646 4.53128,120.6715 3.0624845,120.6785 2.6562452,120.6855 3.6249905,120.6925 2.9998667,120.6994 2.9685786,120.7064 4.00003,120.7134 2.3438971,120.7204 1.4689884,120.7273 1.6875827,120.7343 3.6873553,120.7413 4.6560965,120.7483 5.999886,120.7553 6.4688978,120.7622 5.8125114,120.7692 7.3747921,120.7762 7.8125467,120.7832 9.1249199,120.7901 8.4687233,120.7971 5.2502999,120.8041 4.1252131,120.8111 3.9375491,120.8181 3.2186081,120.8250 3.3123493,120.8320 1.6249751,120.8390 2.0623765,120.8460 2.8748546,120.8530 2.2500789,120.8600 3.7188087,120.8669 4.7812128,120.8739 6.0627108,120.8809 2.4690459,120.8879 1.4061588,120.8949 1.7809539,120.9018 2.6561351,120.9088 2.9063125,120.9158 3.9063346,120.9228 5.375073,120.9298 5.2499585,120.9368 5.187429,120.9437 3.9687345,120.9507 5.4998431,120.9577 6.2812357,120.9647 4.5002103,120.9717 5.3126974,120.9787 5.8750491,120.9856 4.718679,120.9926 4.7188134,120.9996 7.5627208,121.0066 8.999898,121.0136 9.6557846,121.0206 8.4685392,121.0276 11.906598,121.0345 25.65678,121.0415 56.437485,121.0485 84.405586,121.0555 91.905205,121.0625 73.905869,121.0695 71.344368,121.0765 139.90616,121.0835 212.40512,121.0904 210.31229,121.0974 167.65665,121.1044 165.62514,121.1114 209.81313,121.1184 232.96878,121.1254 175.31281,121.1324 91.750648,121.1394 37.624935,121.1464 18.625137,121.1533 8.5003271,121.1603 4.0624676,121.1673 1.7184687,121.1743 2.0312378,121.1813 2.1252754,121.1883 4.1563272,121.1953 7.0312657,121.2023 10.187489,121.2093 11.124917,121.2163 7.71874,121.2233 4.0625482,121.2302 3.2812216,121.2372 3.7497103,121.2442 5.874835,121.2512 5.2812924,121.2582 6.9064794,121.2652 6.7501912,121.2722 5.2189007,121.2792 3.0311866,121.2862 4.2810655,121.2932 5.37501,121.3002 5.1250887,121.3072 3.2186723,121.3142 2.8435748,121.3212 5.5000629,121.3282 8.0626869,121.3352 5.7499886,121.3421 4.1558814,121.3491 5.656014,121.3561 5.9377613,121.3631 3.1565096,121.3701 2.5625286,121.3771 3.5623698,121.3841 4.2498603,121.3911 3.8752525,121.3981 3.0314624,121.4051 2.1248939,121.4121 3.2809591,121.4191 3.7810092,121.4261 4.7812796,121.4331 6.0940838,121.4401 5.3127651,121.4471 4.156096,121.4541 3.5312066,121.4611 4.2501059,121.4681 4.6248469,121.4751 5.062429,121.4821 4.8438859,121.4891 5.5626521,121.4961 6.8748894,121.5031 7.2811999,121.5101 6.9686651,121.5171 6.4371424,121.5241 5.4999065,121.5311 5.874783,121.5381 6.6874089,121.5451 5.312901,121.5521 3.0315869,121.5591 1.8438277,121.5661 2.4686124,121.5731 3.5937345,121.5801 5.3440609,121.5871 5.1251879,121.5941 4.37498,121.6011 5.2499213,121.6081 6.0312657,121.6151 5.3123531,121.6221 4.0309477,121.6291 4.6248569,121.6361 5.7189274,121.6431 6.0628109,121.6501 3.1248684,121.6571 3.0620947,121.6641 5.5622625,121.6711 7.6876044,121.6782 7.8441401,121.6852 7.2190099,121.6922 5.1249924,121.6992 2.7812259,121.7062 2.7812526,121.7132 3.4688275,121.7202 4.0312686,121.7272 3.5622418,121.7342 3.0935626,121.7412 1.9375931,121.7482 2.90625,121.7552 5.2499661,121.7622 7.3750529,121.7692 7.2187843,121.7762 7.5001392,121.7833 5.4375215,121.7903 4.1871686,121.7973 6.4686313,121.8043 7.7503414,121.8113 7.5004177,121.8183 4.406435,121.8253 5.1561651,121.8323 3.9372008,121.8393 2.218502,121.8463 1.9374133,121.8533 1.9061141,121.8604 3.8125119,121.8674 3.5939047,121.8744 3.5627198,121.8814 2.5001442,121.8884 2.8434811,121.8954 4.156004,121.9024 4.5002542,121.9094 3.9064012,121.9164 2.937418,121.9235 2.2186124,121.9305 2.5937777,121.9375 3.9065349,121.9445 5.0938687,121.9515 4.6560664,121.9585 5.0936007,121.9655 4.1562519,121.9725 3.9999108,121.9796 4.1875291,121.9866 4.7811885,121.9936 6.374712,122.0006 5.7808433,122.0076 8.4372606,122.0146 10.469204,122.0216 9.4377871,122.0287 8.9999447,122.0357 10.343781,122.0427 17.531412,122.0497 20.812849,122.0567 27.124689,122.0637 49.624882,122.0707 99.531113,122.0778 147.37433,122.0848 161.06064,122.0918 223.15411,122.0988 572.51373,122.1058 2058.2722,122.1128 3717.9775,122.1199 3615.4265,122.1269 1989.9742,122.1339 649.55176,122.1409 297.50479,122.1479 213.87749,122.1550 127.00101,122.1620 62.500099,122.1690 30.218597,122.1760 15.843705,122.1830 11.999795,122.1901 10.937368,122.1971 8.9689159,122.2041 7.0311518,122.2111 5.9061294,122.2181 7.5626278,122.2252 7.2187004,122.2322 8.0937262,122.2392 8.8753481,122.2462 8.2190094,122.2532 6.4687238,122.2603 5.6249804,122.2673 6.4064789,122.2743 6.4687448,122.2813 8.1870546,122.2883 6.5624614,122.2954 4.7500501,122.3024 6.2499766,122.3094 4.5312872,122.3164 3.156357,122.3235 2.6877563,122.3305 3.9062731,122.3375 7.0937018,122.3445 9.0625916,122.3516 5.9686193,122.3586 3.7810793,122.3656 3.0625374,122.3726 3.7499039,122.3797 5.7810698,122.3867 6.6561589,122.3937 4.9063849,122.4007 3.2812722,122.4078 4.5310206,122.4148 7.3125687,122.4218 6.6879764,122.4288 4.5626864,122.4359 4.4060159,122.4429 3.9685295,122.4499 3.6873887,122.4569 3.7186871,122.4640 5.5937657,122.4710 6.6877613,122.4780 5.93751,122.4851 6.7499561,122.4921 4.9062185,122.4991 2.5625181,122.5061 4.1253057,122.5132 5.0624995,122.5202 5.0623074,122.5272 7.6558104,122.5343 11.374497,122.5413 10.656541,122.5483 6.4377818,122.5554 6.03091,122.5624 6.4686379,122.5694 9.5939732,122.5764 9.8126812,122.5835 9.6562748,122.5905 8.1874723,122.5975 6.8125172,122.6046 5.0939698,122.6116 3.7189801,122.6186 1.7501171,122.6257 2.2499726,122.6327 3.7809494,122.6397 4.4060678,122.6468 4.218874,122.6538 3.3127053,122.6608 4.1873236,122.6679 5.2499857,122.6749 5.0314121,122.6819 5.9688644,122.6890 5.2812877,122.6960 5.7498884,122.7030 4.3748593,122.7101 5.8436103,122.7171 6.8438454,122.7241 6.7502346,122.7312 5.6876192,122.7382 3.2496905,122.7452 4.1557875,122.7523 3.5938194,122.7593 2.2501683,122.7663 2.6249943,122.7734 3.3125293,122.7804 4.7187624,122.7875 4.0625205,122.7945 3.8436623,122.8015 6.81251,122.8086 8.0625782,122.8156 5.6563821,122.8226 4.2500067,122.8297 4.843504,122.8367 5.0312347,122.8438 3.5314219,122.8508 2.8749151,122.8578 3.9997497,122.8649 4.6563158,122.8719 3.8753083,122.8790 3.5626638,122.8860 3.7187603,122.8930 3.6561482,122.9001 5.5310717,122.9071 8.3748798,122.9142 7.8751192,122.9212 4.0938773,122.9282 2.4063447,122.9353 2.4065919,122.9423 3.1563859,122.9494 2.374902,122.9564 2.8123603,122.9634 3.1871562,122.9705 7.9684486,122.9775 11.312645,122.9846 11.344236,122.9916 8.8438578,122.9987 6.1248488,123.0057 6.6246557,123.0127 10.468631,123.0198 10.375115,123.0268 8.4998255,123.0339 8.5000124,123.0409 14.499998,123.0480 35.56139,123.0550 82.655807,123.0620 123.50005,123.0691 128.81158,123.0761 109.06245,123.0832 90.938766,123.0902 122.12537,123.0973 189.68715,123.1043 292.37466,123.1114 458.12234,123.1184 534.40521,123.1255 443.43948,123.1325 291.0325,123.1396 175.68829,123.1466 99.844879,123.1536 37.219116,123.1607 18.187284,123.1677 17.249786,123.1748 15.030809,123.1818 9.3438845,123.1889 6.8752875,123.1959 6.5625758,123.2030 6.7815146,123.2100 6.3442855,123.2171 8.156476,123.2241 9.0310764,123.2312 7.5622396,123.2382 5.1873131,123.2453 4.062604,123.2523 4.1561608,123.2594 5.96839,123.2664 5.5936513,123.2735 4.9060965,123.2805 5.3747978,123.2876 6.6250176,123.2946 5.5316215,123.3017 6.6879225,123.3087 6.250102,123.3158 4.6249242,123.3228 5.1248555,123.3299 3.3438005,123.3369 3.0936987,123.3440 4.6874552,123.3510 5.7811313,123.3581 5.6248102,123.3652 4.6562824,123.3722 4.0001898,123.3793 4.4065194,123.3863 5.5001702,123.3934 5.5313182,123.4004 6.9999309,123.4075 7.406136,123.4145 5.7185974,123.4216 3.0939183,123.4286 2.5627372,123.4357 3.1563079,123.4428 4.1250677,123.4498 3.9999843,123.4569 3.062494,123.4639 2.2807941,123.4710 4.1873255,123.4780 4.593895,123.4851 4.3126335,123.4921 3.0314417,123.4992 4.9062018,123.5063 5.8436465,123.5133 4.4061475,123.5204 2.343709,123.5274 1.5312302,123.5345 1.3749161,123.5416 2.8124437,123.5486 3.1874964,123.5557 2.9374113,123.5627 3.4376025,123.5698 4.9377799,123.5768 5.5626383,123.5839 4.5000134,123.5910 3.8747582,123.5980 3.1872175,123.6051 4.6876521,123.6121 3.9690876,123.6192 3.250082,123.6263 3.6247945,123.6333 5.2809978,123.6404 6.4376011,123.6475 5.6252236,123.6545 2.6875181,123.6616 1.4687097,123.6686 2.9374459,123.6757 4.2186661,123.6828 3.9686975,123.6898 4.0626583,123.6969 4.0938158,123.7040 6.5936999,123.7110 6.9374223,123.7181 5.3125014,123.7251 3.7186995,123.7322 2.3437557,123.7393 3.7188356,123.7463 6.6249361,123.7534 7.5313358,123.7605 4.7812624,123.7675 4.6873078,123.7746 4.468771,123.7817 4.062551,123.7887 3.7187519,123.7958 2.7813478,123.8029 1.2812598,123.8099 0.90626138,123.8170 2.6561344,123.8241 4.3126774,123.8311 5.8127155,123.8382 3.5936565,123.8453 3.1560802,123.8523 4.5309405,123.8594 7.3435431,123.8665 9.0936785,123.8735 8.4063854,123.8806 6.0626774,123.8877 4.0623736,123.8947 4.0935502,123.9018 5.0626273,123.9089 5.4066448,123.9159 4.531548,123.9230 5.2811503,123.9301 5.4685693,123.9371 4.1249127,123.9442 4.2187662,123.9513 6.000257,123.9584 7.1875243,123.9654 8.5934429,123.9725 8.593565,123.9796 10.31251,123.9866 8.7813854,123.9937 9.1562576,124.0008 7.9685812,124.0078 6.3125839,124.0149 6.437326,124.0220 9.8121328,124.0291 10.031361,124.0361 11.53159,124.0432 14.062819,124.0503 25.375164,124.0574 38.499569,124.0644 46.968071,124.0715 51.686852,124.0786 111.71855,124.0857 365.31143,124.0927 621.46747,124.0998 585.28296,124.1069 320.43961,124.1139 173.03043,124.1210 339.37326,124.1281 585.59363,124.1352 582.78217,124.1422 333.12634,124.1493 108.50055,124.1564 47.687595,124.1635 32.375397,124.1706 22.343771,124.1776 13.968637,124.1847 9.2813005,124.1918 7.96876,124.1989 8.8435497,124.2059 9.0313187,124.2130 9.1876373,124.2201 6.5312014,124.2272 5.1873493,124.2342 4.7814293,124.2413 5.1562114,124.2484 7.0309453,124.2555 5.5625095,124.2626 5.9998288,124.2696 5.6249642,124.2767 5.2501235,124.2838 4.0628309,124.2909 4.2501788,124.2980 5.9060359,124.3050 6.3438888,124.3121 3.5001364,124.3192 2.9998126,124.3263 2.5934546,124.3334 3.7812042,124.3404 3.9377117,124.3475 3.2189429,124.3546 2.6250238,124.3617 4.5310578,124.3688 6.5000162,124.3759 6.9689722,124.3829 3.8750434,124.3900 2.5935967,124.3971 4.2496004,124.4042 6.7809968,124.4113 7.0938811,124.4183 6.8752894,124.4254 5.8126998,124.4325 5.7813578,124.4396 6.1562381,124.4467 4.8437839,124.4538 4.7185912,124.4609 7.8120089,124.4679 7.4688053,124.4750 5.0938859,124.4821 4.8750749,124.4892 7.1564078,124.4963 8.8124933,124.5034 6.8437662,124.5105 6.7188029,124.5175 9.3438053,124.5246 9.7188501,124.5317 6.4999309,124.5388 4.4061532,124.5459 2.6875341,124.5530 2.2501893,124.5601 2.8125956,124.5671 4.2498732,124.5742 4.5622783,124.5813 3.9998589,124.5884 4.28125,124.5955 3.7500181,124.6026 3.6250284,124.6097 4.6561999,124.6168 3.5626364,124.6239 2.1563556,124.6309 1.0000638,124.6380 1.5938274,124.6451 1.9062798,124.6522 2.6562142,124.6593 2.4998972,124.6664 3.4999661,124.6735 3.7812898,124.6806 2.7187753,124.6877 1.9062262,124.6948 4.0000563,124.7018 5.4376845,124.7089 5.4061728,124.7160 5.4373574,124.7231 5.5624599,124.7302 2.9687314,124.7373 1.937533,124.7444 2.7499328,124.7515 3.0937281,124.7586 2.2812319,124.7657 0.75009161,124.7728 3.6563516,124.7799 6.3438072,124.7870 6.0624928,124.7941 4.8435616,124.8011 4.4061379,124.8082 6.062438,124.8153 7.437458,124.8224 5.2812266,124.8295 2.3750014,124.8366 2.1875517,124.8437 2.1251717,124.8508 2.9375174,124.8579 2.8749549,124.8650 1.8438054,124.8721 1.6249136,124.8792 2.3437185,124.8863 2.7500017,124.8934 1.5000552,124.9005 0.75009531,124.9076 1.093785,124.9147 1.4375458,124.9218 2.593755,124.9289 3.0625706,124.9360 3.0624318,124.9431 3.8122387,124.9502 4.906055,124.9573 3.3438237,124.9644 1.937616,124.9715 4.5310826,124.9786 7.5623941,124.9857 6.7500215,124.9928 3.7501481,124.9999 2.3750484,125.0070 2.406162,125.0141 2.1873405,125.0212 4.7184954,125.0283 14.718564,125.0354 24.593815,125.0425 26.125525,125.0496 19.031044,125.0567 23.968597,125.0638 62.781433,125.0709 148.62453,125.0780 196.37401,125.0851 174.74971,125.0922 140.25026,125.0993 134.31097,125.1064 159.49901,125.1135 196.37642,125.1206 222.34602,125.1277 208.65738,125.1348 149.46858,125.1419 92.218033,125.1490 52.905624,125.1561 33.03149,125.1632 16.469172,125.1703 7.3439813,125.1774 3.7188432,125.1845 5.250011,125.1916 7.2812719,125.1987 6.7188025,125.2059 4.8437219,125.2130 2.9686019,125.2201 1.9688601,125.2272 1.9376043,125.2343 3.0622931,125.2414 5.5624933,125.2485 6.0313177,125.2556 5.1875467,125.2627 5.6251044,125.2698 5.68752,125.2769 4.5312333,125.2840 3.6250086,125.2911 2.0310898,125.2982 2.9997759,125.3054 3.9687402,125.3125 3.9687397,125.3196 2.6564093,125.3267 1.5626557,125.3338 2.2813449,125.3409 3.3438776,125.3480 4.9999847,125.3551 4.6247554,125.3622 4.9373174,125.3693 4.1875367,125.3765 5.2500811,125.3836 4.7813811,125.3907 5.4688659,125.3978 5.5310087,125.4049 4.62468,125.4120 3.8751333,125.4191 2.4377203,125.4262 1.6251286,125.4333 4.1875558,125.4405 4.8124456,125.4476 4.5311899,125.4547 4.4687891,125.4618 4.2499018,125.4689 3.093631,125.4760 2.2814434,125.4831 2.469084,125.4902 3.8751175,125.4974 4.2185335,125.5045 2.9372461,125.5116 3.1561971,125.5187 6.5313935,125.5258 9.093935,125.5329 9.9374876,125.5401 8.1873522,125.5472 5.7499418,125.5543 5.3749218,125.5614 7.4686365,125.5685 6.281157,125.5756 6.1248941,125.5827 5.5936728,125.5899 8.0311861,125.5970 7.4373732,125.6041 10.000089,125.6112 9.7814674,125.6183 9.0939083,125.6254 6.3749557,125.6326 4.468698,125.6397 2.7502277,125.6468 4.156292,125.6539 3.9999752,125.6610 3.2811809,125.6682 4.2808299,125.6753 3.8748996,125.6824 3.4065404,125.6895 3.219027,125.6966 3.1250122,125.7038 3.6249444,125.7109 3.3751998,125.7180 2.8438442,125.7251 3.4061785,125.7322 3.1560338,125.7394 4.5311828,125.7465 2.9999278,125.7536 3.2498193,125.7607 4.6875834,125.7678 3.8127584,125.7750 2.8126225,125.7821 1.6873997,125.7892 3.5936072,125.7963 6.0936542,125.8035 7.6563702,125.8106 8.2191362,125.8177 10.187704,125.8248 9.812273,125.8319 9.3435068,125.8391 7.0312839,125.8462 4.3439274,125.8533 1.7187436,125.8604 1.5622244,125.8676 3.5311995,125.8747 5.2501202,125.8818 4.937582,125.8889 5.6251283,125.8961 6.1563406,125.9032 4.7811198,125.9103 1.5310259,125.9174 3.1560631,125.9246 7.0311999,125.9317 6.843956,125.9388 5.2500596,125.9460 4.8124847,125.9531 7.0937109,125.9602 6.6249619,125.9673 5.0935183,125.9745 6.0309215,125.9816 6.8437185,125.9887 6.3441339,125.9958 6.2192287,126.0030 7.3439922,126.0101 7.1875267,126.0172 4.5623813,126.0244 3.3750896,126.0315 5.6874928,126.0386 13.000122,126.0457 22.187273,126.0529 28.186575,126.0600 34.812035,126.0671 38.875843,126.0743 46.312904,126.0814 65.715652,126.0885 132.93271,126.0957 219.53082,126.1028 306.50388,126.1099 323.75354,126.1171 246.18832,126.1242 127.59372,126.1313 62.937901,126.1384 39.5312,126.1456 33.125122,126.1527 28.562746,126.1598 22.031076,126.1670 12.468337,126.1741 5.4997697,126.1812 4.4686189,126.1884 4.4688148,126.1955 5.0626531,126.2026 4.1562638,126.2098 3.0936806,126.2169 2.718744,126.2241 2.9375184,126.2312 3.031307,126.2383 3.812444,126.2455 5.8750048,126.2526 7.5625281,126.2597 8.5625181,126.2669 7.1563854,126.2740 6.1874475,126.2811 6.2808604,126.2883 5.9685698,126.2954 5.1250243,126.3025 6.5626407,126.3097 7.843926,126.3168 6.5937986,126.3240 6.125021,126.3311 5.6561742,126.3382 5.4061837,126.3454 6.0937457,126.3525 6.4376273,126.3596 4.6878152,126.3668 3.7500184,126.3739 2.7808974,126.3811 3.8124113,126.3882 4.5312023,126.3953 4.1249008,126.4025 5.3126607,126.4096 5.1253285,126.4168 3.5312834,126.4239 4.3435516,126.4310 4.0624037,126.4382 4.2187533,126.4453 6.0624719,126.4525 5.3124943,126.4596 3.2501442,126.4667 4.6563749,126.4739 5.9687743,126.4810 5.7813311,126.4882 3.4062972,126.4953 3.8124244,126.5025 6.3124633,126.5096 7.093667,126.5167 5.9062209,126.5239 3.3750951,126.5310 1.8437834,126.5382 2.8750079,126.5453 5.5312138,126.5525 5.9061594,126.5596 7.4686627,126.5667 7.3746314,126.5739 4.3436623,126.5810 2.8752534,126.5882 1.8125613,126.5953 1.7501397,126.6025 1.0625603,126.6096 1.0624071,126.6168 1.2500895,126.6239 3.3437889,126.6311 4.3125682,126.6382 4.5936613,126.6453 5.4060168,126.6525 4.2499871,126.6596 2.9063358,126.6668 2.9376292,126.6739 3.7812397,126.6811 6.4998288,126.6882 7.8436751,126.6954 5.4687696,126.7025 4.468555,126.7097 4.7499442,126.7168 6.0314054,126.7240 7.2501636,126.7311 6.218739,126.7383 5.3123965,126.7454 6.9061661,126.7526 6.9373369,126.7597 5.0624657,126.7669 3.0001879,126.7740 3.8126073,126.7812 4.7813263,126.7883 5.1252065,126.7955 5.3438463,126.8026 4.2186146,126.8098 4.9686894,126.8169 6.2815228,126.8241 5.8750911,126.8312 5.6872654,126.8384 5.5311513,126.8455 4.1248922,126.8527 3.749835,126.8598 4.8748999,126.8670 6.9688044,126.8741 6.3753777,126.8813 6.374896,126.8884 5.5934668,126.8956 3.4061794,126.9028 3.7813392,126.9099 4.9691067,126.9171 4.3125153,126.9242 3.1561923,126.9314 3.062676,126.9385 5.0001483,126.9457 7.9686069,126.9528 8.812211,126.9600 7.0625525,126.9671 3.4064119,126.9743 2.0313144,126.9815 2.9374938,126.9886 4.7499719,126.9958 7.2500057,127.0029 7.1872759,127.0101 7.0624971,127.0172 9.7814245,127.0244 20.281099,127.0316 33.593857,127.0387 34.937851,127.0459 30.062584,127.0530 30.968796,127.0602 44.437675,127.0673 73.000244,127.0745 92.999374,127.0817 126.24841,127.0888 173.65567,127.0960 190.8134,127.1031 155.28169,127.1103 95.312592,127.1175 63.688019,127.1246 64.469154,127.1318 84.218491,127.1389 99.873985,127.1461 83.468391,127.1533 46.562859,127.1604 20.437784,127.1676 13.500092,127.1747 12.281317,127.1819 8.8126993,127.1891 6.6250963,127.1962 4.7498355,127.2034 4.9064145,127.2106 3.3750827,127.2177 3.3122013,127.2249 2.6875637,127.2320 1.6251998,127.2392 1.6250196,127.2464 1.312377,127.2535 2.5312107,127.2607 2.6251385,127.2679 1.9999707,127.2750 4.3747883,127.2822 5.2185349,127.2894 5.4999385,127.2965 4.5314655,127.3037 3.2814989,127.3109 2.9373736,127.3180 4.0624189,127.3252 5.0939884,127.3324 3.2187495,127.3395 0.65611577,127.3467 2.3124125,127.3538 3.7188199,127.3610 5.2814746,127.3682 4.812583,127.3753 4.5622172,127.3825 4.4374695,127.3897 6.2500076,127.3969 6.5311766,127.4040 5.4689331,127.4112 3.4686933,127.4184 4.0310278,127.4255 5.6559963,127.4327 6.0938983,127.4399 3.9379582,127.4470 2.3127248,127.4542 2.8749156,127.4614 2.8124175,127.4685 3.1874459,127.4757 3.0311689,127.4829 4.4375715,127.4901 5.1874194,127.4972 4.1875005,127.5044 2.6563456,127.5116 3.4060981,127.5187 4.5625978,127.5259 6.0628095,127.5331 7.3438501,127.5402 8.4997997,127.5474 8.0621948,127.5546 5.8749704,127.5618 2.1251636,127.5689 0.65632004,127.5761 0.96876979,127.5833 3.4375184,127.5905 5.7499409,127.5976 4.0311785,127.6048 2.3438418,127.6120 2.3126683,127.6191 1.9061394,127.6263 1.4997,127.6335 1.6249615,127.6407 3.5940888,127.6478 4.4377427,127.6550 3.5936644,127.6622 4.3435779,127.6694 4.3436584,127.6765 4.7188015,127.6837 4.7813993,127.6909 4.3748655,127.6981 5.0624557,127.7053 6.8749976,127.7124 7.7187853,127.7196 6.4376693,127.7268 5.187253,127.7340 5.7812109,127.7411 5.9689808,127.7483 4.1874785,127.7555 2.9063087,127.7627 4.5313821,127.7698 4.0625329,127.7770 3.7498717,127.7842 4.1875062,127.7914 4.2501755,127.7986 6.7498188,127.8057 8.4994936,127.8129 7.1248493,127.8201 4.5003023,127.8273 2.3751087,127.8345 2.6876168,127.8416 6.0623436,127.8488 8.2187052,127.8560 8.0628624,127.8632 6.6249776,127.8704 5.8435116,127.8775 6.5934753,127.8847 8.7498732,127.8919 10.718818,127.8991 10.62524,127.9063 8.4064054,127.9135 5.6874666,127.9206 4.0938258,127.9278 5.9688745,127.9350 5.1874566,127.9422 3.2499471,127.9494 2.3750055,127.9566 3.3123422,127.9637 4.0624738,127.9709 4.5310931,127.9781 8.2812891,127.9853 9.5001659,127.9925 7.0624089,127.9997 7.655931,128.0068 11.593398,128.0140 14.375116,128.0212 13.531627,128.0284 14.437798,128.0356 22.718649,128.0428 30.343456,128.0500 33.156181,128.0571 37.937557,128.0643 71.686798,128.0715 192.31157,128.0787 333.90536,128.0859 355.37515,128.0931 281.84366,128.1003 252.68877,128.1074 561.08661,128.1146 2301.9177,128.1218 4625.8618,128.1290 4888.1001,128.1362 2915.8313,128.1434 990.26129,128.1506 397.43906,128.1578 276.12521,128.1650 177.06325,128.1721 99.875854,128.1793 50.251087,128.1865 30.000582,128.1937 20.594217,128.2009 15.124886,128.2081 10.843407,128.2153 10.656316,128.2225 11.468898,128.2297 9.9684963,128.2369 7.9059849,128.2441 9.2500048,128.2512 9.0627174,128.2584 8.4063845,128.2656 6.8437057,128.2728 5.9063315,128.2800 4.4062181,128.2872 4.6562667,128.2944 5.6875834,128.3016 7.1561937,128.3088 6.8123364,128.3160 4.5936861,128.3232 4.2500343,128.3304 3.9685271,128.3376 5.6565728,128.3448 5.5002494,128.3519 7.0936818,128.3591 8.3126087,128.3663 7.3749323,128.3735 6.2497697,128.3807 4.343657,128.3879 4.2815194,128.3951 6.1249394,128.4023 8.5307226,128.4095 9.6246662,128.4167 8.2815599,128.4239 6.8127885,128.4311 5.999928,128.4383 9.8751421,128.4455 12.687661,128.4527 10.500019,128.4599 9.5311508,128.4671 8.4997025,128.4743 5.9375696,128.4815 4.0939507,128.4887 4.437645,128.4959 6.0625062,128.5031 6.4375372,128.5103 5.0626383,128.5175 3.6247931,128.5247 4.7184005,128.5319 5.8435502,128.5391 6.437717,128.5463 7.8753963,128.5535 6.5938792,128.5607 5.281076,128.5679 5.5311184,128.5751 4.0623207,128.5823 4.2499018,128.5895 6.5624561,128.5967 8.6566296,128.6039 6.6881146,128.6111 5.7186289,128.6183 4.5309196,128.6255 4.0311732,128.6327 4.5626469,128.6399 4.9374518,128.6471 5.9684143,128.6543 10.062423,128.6615 11.125204,128.6687 8.0313892,128.6759 4.2812495,128.6831 2.5623546,128.6903 3.0310285,128.6975 2.5625072,128.7047 3.9062462,128.7119 6.2499084,128.7191 6.7813869,128.7263 4.5314798,128.7335 1.6876014,128.7408 1.9061759,128.7480 2.8750215,128.7552 5.3750453,128.7624 5.7187638,128.7696 5.0625811,128.7768 4.9998302,128.7840 4.8123784,128.7912 5.4064183,128.7984 6.8752241,128.8056 8.4374628,128.8128 7.7808242,128.8200 5.3747382,128.8272 5.2501869,128.8344 4.6564298,128.8416 5.0002069,128.8489 6.343977,128.8561 6.6874976,128.8633 6.8746767,128.8705 8.7494469,128.8777 8.0624428,128.8849 4.7818937,128.8921 3.6562231,128.8993 5.999402,128.9065 7.40622,128.9137 6.9378176,128.9210 7.6563921,128.9282 6.9685831,128.9354 5.6875162,128.9426 4.6251483,128.9498 3.812573,128.9570 4.8123193,128.9642 6.8434515,128.9714 7.0310016,128.9786 5.7185898,128.9859 6.4065323,128.9931 7.0629153,129.0003 10.843709,129.0075 16.218801,129.0147 19.718819,129.0219 28.842867,129.0291 44.249046,129.0363 55.531223,129.0436 72.718025,129.0508 158.99696,129.0580 620.11261,129.0652 1447.8281,129.0724 1803.7814,129.0796 1366.3584,129.0868 699.13696,129.0941 369.65927,129.1013 227.71976,129.1085 202.50078,129.1157 309.3114,129.1229 491.87369,129.1301 518.15735,129.1374 354.84634,129.1446 166.53242,129.1518 79.281082,129.1590 44.062016,129.1662 22.8431,129.1734 16.875326,129.1807 14.187802,129.1879 12.343706,129.1951 8.1874886,129.2023 7.3438587,129.2095 6.9687228,129.2168 6.8440442,129.2240 5.4999642,129.2312 5.8745413,129.2384 4.8128614,129.2456 4.1253576,129.2528 5.1874862,129.2601 5.3122711,129.2673 5.8749862,129.2745 4.6563525,129.2817 5.1562223,129.2890 5.6249981,129.2962 5.9373994,129.3034 5.5623322,129.3106 6.3436136,129.3178 6.4686375,129.3251 6.5315084,129.3323 3.9690621,129.3395 1.9061593,129.3467 1.4060647,129.3539 5.1875792,129.3612 5.968956,129.3684 6.3750334,129.3756 6.0625401,129.3828 3.9375601,129.3901 3.8122718,129.3973 6.218379,129.4045 6.5313768,129.4117 4.4066143,129.4190 1.4375671,129.4262 1.6561821,129.4334 3.8439763,129.4406 4.9376459,129.4479 3.6247911,129.4551 3.3749437,129.4623 4.531146,129.4695 4.5312467,129.4768 4.4377069,129.4840 5.4688148,129.4912 5.5936508,129.4984 2.6559598,129.5057 2.6561615,129.5129 2.7188449,129.5201 3.0626805,129.5273 4.6875935,129.5346 5.8747516,129.5418 6.4373446,129.5490 5.6563148,129.5563 4.7813826,129.5635 4.4374962,129.5707 5.4686861,129.5779 3.7500408,129.5852 2.4062819,129.5924 3.3438787,129.5996 4.9377227,129.6069 6.3124681,129.6141 6.6248598,129.6213 6.1876268,129.6286 6.0001602,129.6358 5.437283,129.6430 5.9684939,129.6502 6.3126054,129.6575 6.1562109,129.6647 6.0311532,129.6719 5.4375381,129.6792 7.1874175,129.6864 9.4374933,129.6936 8.6248903,129.7009 4.9999251,129.7081 4.2188644,129.7153 5.3749781,129.7226 7.531292,129.7298 7.2188501,129.7370 5.3438692,129.7443 3.3751519,129.7515 1.9374084,129.7587 2.937165,129.7660 4.593502,129.7732 5.2187939,129.7804 3.6877763,129.7877 1.8750976,129.7949 2.5937121,129.8021 4.3123317,129.8094 5.843791,129.8166 4.1562762,129.8238 3.9061,129.8311 4.2189536,129.8383 5.562829,129.8456 5.5624418,129.8528 6.2183375,129.8600 6.4372797,129.8673 6.4374118,129.8745 5.3438344,129.8817 3.9376781,129.8890 3.8437881,129.8962 3.8126683,129.9034 2.4377258,129.9107 3.6874273,129.9179 3.8435707,129.9252 3.3437757,129.9324 2.4063227,129.9396 1.7810597,129.9469 2.374876,129.9541 2.9686811,129.9614 4.0314183,129.9686 3.1880169,129.9758 2.5001132,129.9831 3.8120086,129.9903 6.7184224,129.9976 7.3124704,130.0048 8.2186804,130.0120 7.7817945,130.0193 8.2193327,130.0265 12.875244,130.0338 18.062559,130.0410 19.68737,130.0482 20.374886,130.0555 28.623829,130.0627 60.622353,130.0700 129.5918,130.0772 198.06305,130.0845 247.65752,130.0917 392.90521,130.0989 721.71582,130.1062 839.31171,130.1134 611.34662,130.1207 327.34604,130.1279 460.02747,130.1352 960.74347,130.1424 1159.4995,130.1497 813.53729,130.1569 343.87949,130.1641 192.62674,130.1714 298.3447,130.1786 355.40616,130.1859 251.4071,130.1931 99.594353,130.2004 33.343925,130.2076 21.812199,130.2149 13.780719,130.2221 7.3432932,130.2294 7.2184782,130.2366 7.2189312,130.2439 6.2811732,130.2511 6.3439775,130.2584 5.6566062,130.2656 5.1873841,130.2728 3.9997957,130.2801 3.3748362,130.2873 4.5625167,130.2946 4.8126087,130.3018 5.2500553,130.3091 6.0624909,130.3163 10.312564,130.3236 9.3123865,130.3308 5.937324,130.3381 4.8124328,130.3453 5.468791,130.3526 6.7502422,130.3598 6.0311732,130.3671 5.6249514,130.3743 4.1564517,130.3816 4.3437452,130.3888 3.8437476,130.3961 3.8122802,130.4033 4.0623846,130.4106 5.6564426,130.4179 6.9375396,130.4251 7.3436446,130.4324 5.4376202,130.4396 3.6251817,130.4469 4.5936756,130.4541 3.874984,130.4614 3.4062359,130.4686 4.3437281,130.4759 6.1249757,130.4831 5.3125172,130.4904 3.8750718,130.4976 3.9061639,130.5049 3.1559639,130.5122 3.1874046,130.5194 4.8750558,130.5267 4.3751898,130.5339 3.9062304,130.5412 4.0312104,130.5484 3.2501373,130.5557 4.3747582,130.5629 6.187346,130.5702 4.9063926,130.5775 3.4689953,130.5847 4.0627298,130.5920 5.124876,130.5992 6.2810121,130.6065 7.343924,130.6137 7.0314093,130.6210 3.7812665,130.6283 2.5623941,130.6355 3.3123641,130.6428 3.2500002,130.6500 3.4373534,130.6573 3.37497,130.6645 5.0314035,130.6718 4.9062672,130.6791 5.5313897,130.6863 7.0937619,130.6936 6.6559467,130.7008 6.281167,130.7081 4.7815509,130.7154 3.8439124,130.7226 3.4999154,130.7299 4.4063807,130.7371 4.9689593,130.7444 6.4999518,130.7517 8.4684582,130.7589 6.9059181,130.7662 6.0622692,130.7735 10.375014,130.7807 9.9377184,130.7880 6.0939827,130.7952 5.5313239,130.8025 5.4064035,130.8098 5.1250253,130.8170 3.8436191,130.8243 3.4689534,130.8316 4.6562791,130.8388 5.0310326,130.8461 4.531343,130.8534 4.9999552,130.8606 6.8750072,130.8679 5.3127599,130.8751 3.1250789,130.8824 2.8121583,130.8897 5.3746071,130.8969 6.5313416,130.9042 4.656486,130.9115 5.0938888,130.9187 6.3123331,130.9260 6.3750124,130.9333 5.1563225,130.9405 3.0623722,130.9478 1.9058722,130.9551 3.9681015,130.9623 7.2499471,130.9696 8.3131285,130.9769 5.5629673,130.9841 8.0001097,130.9914 9.7812996,130.9987 9.2187033,131.0060 8.2499065,131.0132 11.90636,131.0205 17.530807,131.0278 32.968407,131.0350 108.34447,131.0423 320.6553,131.0496 484.09149,131.0568 484.09274,131.0641 405.09509,131.0714 318.53262,131.0786 246.65735,131.0859 260.62381,131.0932 605.49213,131.1005 1043.4301,131.1077 1050.5646,131.1150 633.31909,131.1223 265.12915,131.1295 154.93814,131.1368 147.12389,131.1441 149.65608,131.1514 113.75177,131.1586 55.220531,131.1659 27.9692,131.1732 34.937973,131.1805 37.500748,131.1877 28.219099,131.1950 17.718435,131.2023 10.530917,131.2096 6.7812004,131.2168 7.2187643,131.2241 6.5624075,131.2314 4.8125238,131.2387 3.5625625,131.2459 2.4062622,131.2532 3.0309398,131.2605 4.5934267,131.2678 5.2186632,131.2750 6.125216,131.2823 4.5938263,131.2896 3.5000296,131.2969 3.5312538,131.3041 2.0626767,131.3114 1.5938448,131.3187 2.6872759,131.3260 5.781354,131.3332 7.31284,131.3405 4.375031,131.3478 1.7497224,131.3551 4.6560054,131.3624 6.1247444,131.3696 7.2812252,131.3769 7.6565728,131.3842 7.5939422,131.3915 7.8125105,131.3988 5.2812223,131.4060 4.9374857,131.4133 4.2189274,131.4206 3.8750293,131.4279 6.2812552,131.4352 7.0625811,131.4424 7.4374475,131.4497 5.3434253,131.4570 4.7497897,131.4643 3.6564548,131.4716 2.4064088,131.4788 2.5622506,131.4861 3.0936239,131.4934 2.9377084,131.5007 3.3439329,131.5080 3.5313947,131.5152 3.3750327,131.5225 5.249907,131.5298 5.7810173,131.5371 6.0311217,131.5444 6.2500038,131.5517 7.7187061,131.5589 6.4686866,131.5662 4.3437238,131.5735 3.5625808,131.5808 3.843843,131.5881 4.5624561,131.5954 4.374898,131.6027 4.4374046,131.6099 4.0313182,131.6172 3.3750777,131.6245 4.8438358,131.6318 4.9064021,131.6391 5.2813916,131.6464 6.6562605,131.6537 6.4685245,131.6609 5.5311074,131.6682 4.9687734,131.6755 5.5000443,131.6828 7.3438601,131.6901 6.9376831,131.6974 6.3436966,131.7047 7.5309868,131.7120 9.2186518,131.7192 7.5002294,131.7265 4.2816687,131.7338 3.5001025,131.7411 3.4996772,131.7484 2.812571,131.7557 2.8126743,131.7630 2.8749182,131.7703 4.1874695,131.7776 4.5938835,131.7848 4.8750792,131.7921 3.6559656,131.7994 3.280839,131.8067 5.3748608,131.8140 8.2502337,131.8213 6.6876554,131.8286 4.7188292,131.8359 3.9373336,131.8432 5.4996071,131.8505 7.343647,131.8578 9.1877508,131.8651 8.125329,131.8723 5.9689517,131.8796 3.406106,131.8869 2.6248527,131.8942 2.2188714,131.9015 3.1875298,131.9088 3.2499063,131.9161 3.0624163,131.9234 3.4061105,131.9307 3.8750188,131.9380 2.7815185,131.9453 1.4064496,131.9526 2.0624409,131.9599 2.2811687,131.9672 3.562618,131.9745 3.1249728,131.9818 4.1246457,131.9891 5.4372106,131.9964 6.9374819,132.0036 7.8439627,132.0109 6.8125992,132.0182 7.1561046,132.0255 6.2189422,132.0328 6.781539,132.0401 10.312576,132.0474 22.46858,132.0547 36.749645,132.0620 55.405956,132.0693 84.906059,132.0766 100.56183,132.0839 98.624702,132.0912 108.65646,132.0985 153.24969,132.1058 189.84361,132.1131 199.78139,132.1204 167.21869,132.1277 112.28174,132.1350 57.75079,132.1423 25.656557,132.1496 20.500214,132.1569 19.531273,132.1642 13.875116,132.1715 8.8438911,132.1788 5.7812757,132.1861 3.7811396,132.1934 2.9999633,132.2007 3.0938056,132.2080 2.4687338,132.2153 0.96869099,132.2226 1.968899,132.2299 4.24998,132.2372 6.2806578,132.2445 5.8748474,132.2518 6.31283,132.2591 4.2814951,132.2664 2.2813022,132.2737 1.4687634,132.2810 3.2187459,132.2884 7.0311513,132.2957 6.5937147,132.3030 4.0312877,132.3103 3.6564145,132.3176 4.2187409,132.3249 4.5934877,132.3322 3.4998074,132.3395 4.1560631,132.3468 4.0001683,132.3541 1.1253172,132.3614 1.2813472,132.3687 2.0937567,132.3760 4.2182975,132.3833 5.7496305,132.3906 4.8440957,132.3979 4.0628471,132.4052 5.2813735,132.4126 7.2190051,132.4199 7.4065056,132.4272 7.9998989,132.4345 6.7186613,132.4418 4.3437767,132.4491 2.0623028,132.4564 3.655813,132.4637 7.6560221,132.4710 9.2503738,132.4783 6.5005565,132.4856 4.0624938,132.4929 3.0621231,132.5003 5.3749313,132.5076 5.5315075,132.5149 6.3438487,132.5222 6.874547,132.5295 5.6559081,132.5368 3.3751178,132.5441 2.5002079,132.5514 3.4686441,132.5587 7.4686737,132.5661 9.8125572,132.5734 7.7187347,132.5807 6.125092,132.5880 3.6562905,132.5953 3.4999857,132.6026 4.1250439,132.6099 4.4687357,132.6172 3.1251979,132.6246 5.8437772,132.6319 7.1871099,132.6392 7.9685025,132.6465 7.1564555,132.6538 5.3125558,132.6611 3.9996378,132.6684 4.4060903,132.6758 5.0627789,132.6831 4.687747,132.6904 4.2499819,132.6977 3.2814267,132.7050 3.2500379,132.7123 4.7496133,132.7196 6.2809415,132.7270 6.1251941,132.7343 4.2191162,132.7416 3.6876848,132.7489 3.8749371,132.7562 3.7186992,132.7635 4.0314474,132.7709 4.3436961,132.7782 3.7186427,132.7855 3.1561489,132.7928 2.9688153,132.8001 1.2813855,132.8075 3.0625818,132.8148 5.0001488,132.8221 4.7812839,132.8294 3.7187853,132.8367 2.8437459,132.8441 4.2811432,132.8514 7.6249747,132.8587 9.1250477,132.8660 8.6249447,132.8733 6.7499747,132.8807 4.6561203,132.8880 5.593492,132.8953 8.6560583,132.9026 10.312518,132.9099 9.0001116,132.9173 4.4687157,132.9246 3.5937073,132.9319 3.0003228,132.9392 2.5315511,132.9465 1.7810251,132.9539 3.5621226,132.9612 5.6247859,132.9685 7.5626321,132.9758 5.1252899,132.9832 4.2188959,132.9905 5.0626545,132.9978 7.0626206,133.0051 8.0312681,133.0125 7.5936642,133.0198 4.8123293,133.0271 7.3121948,133.0344 10.280836,133.0417 15.62496,133.0491 16.531567,133.0564 18.344101,133.0637 24.780907,133.0711 72.154816,133.0784 160.59268,133.0857 246.93692,133.0930 460.43655,133.1004 782.5611,133.1077 862.31177,133.1150 643.12561,133.1223 348.37646,133.1297 184.68932,133.1370 87.688354,133.1443 52.844021,133.1516 39.656593,133.1590 27.500473,133.1663 17.438017,133.1736 11.12511,133.1810 9.937294,133.1883 9.0310545,133.1956 6.5627985,133.2029 4.6254625,133.2103 1.5937829,133.2176 0.90610284,133.2249 2.9375534,133.2323 3.0937643,133.2396 2.9688754,133.2469 3.531445,133.2543 3.374892,133.2616 2.4373119,133.2689 5.0310812,133.2763 6.4684348,133.2836 6.3747296,133.2909 6.4063683,133.2982 7.250598,133.3056 9.6252403,133.3129 11.468618,133.3202 10.75007,133.3276 8.6248636,133.3349 5.5310874,133.3422 7.3749647,133.3496 7.1875625,133.3569 7.62532,133.3642 6.7812524,133.3716 3.9998004,133.3789 4.5623741,133.3862 6.0937309,133.3936 4.9063206,133.4009 4.031076,133.4082 3.0624096,133.4156 3.5938294,133.4229 5.8126965,133.4303 5.7501826,133.4376 5.4687419,133.4449 3.0623164,133.4523 3.7810211,133.4596 5.4375796,133.4669 7.1249056,133.4743 6.5625424,133.4816 5.62538,133.4889 8.5940495,133.4963 9.5938311,133.5036 9.0935831,133.5110 5.4997563,133.5183 3.0934372,133.5256 4.6562243,133.5330 5.4691029,133.5403 5.6252685,133.5476 4.8747706,133.5550 4.5622463,133.5623 3.9063456,133.5697 3.3752644,133.5770 3.0936818,133.5843 3.8122847,133.5917 3.0936055,133.5990 2.9687662,133.6064 4.6565104,133.6137 6.5313454,133.6210 8.0310535,133.6284 6.1870871,133.6357 5.8748665,133.6431 3.3752987,133.6504 2.5001359,133.6578 3.187376,133.6651 4.2498231,133.6724 4.3751378,133.6798 4.1565371,133.6871 2.9064982,133.6945 3.5002346,133.7018 3.3123727,133.7092 2.8432939,133.7165 3.4373777,133.7238 5.2813621,133.7312 4.4687285,133.7385 4.2187967,133.7459 3.9688656,133.7532 3.0001314,133.7606 2.3437016,133.7679 2.2499278,133.7752 2.8437126,133.7826 6.0622768,133.7899 6.812396,133.7973 5.5940332,133.8046 2.7501945,133.8120 3.3123729,133.8193 1.7811668,133.8267 0.59373564,133.8340 1.4999926,133.8414 3.8125544,133.8487 5.8124294,133.8561 4.9375973,133.8634 3.9689679,133.8708 2.9687326,133.8781 2.9373038,133.8854 1.9060193,133.8928 3.0938582,133.9001 4.4376798,133.9075 5.0311856,133.9148 5.3748803,133.9222 3.6562974,133.9295 4.2813911,133.9369 6.0938134,133.9442 6.5310621,133.9516 7.6559744,133.9589 6.0000877,133.9663 4.781363,133.9736 3.5312653,133.9810 4.0312781,133.9883 4.5936518,133.9957 3.9374554,134.0030 3.4376132,134.0104 4.1563888,134.0177 3.0000043,134.0251 2.9687691,134.0325 4.2187605,134.0398 4.5623841,134.0472 4.6872916,134.0545 5.5622869,134.0619 6.6251912,134.0692 17.750055,134.0766 36.781231,134.0839 56.625126,134.0913 68.37394,134.0986 108.06017,134.1060 187.27979,134.1133 237.90683,134.1207 193.90788,134.1280 105.97031,134.1354 46.407417,134.1428 26.750397,134.1501 16.624647,134.1575 11.468616,134.1648 8.4372444,134.1722 8.280899,134.1795 8.2816362,134.1869 5.3441677,134.1942 2.156266,134.2016 0.84376287,134.2090 0.84379911,134.2163 1.6248795,134.2237 3.5622721,134.2310 4.8435631,134.2384 5.4999251,134.2457 6.5627007,134.2531 4.750361,134.2605 3.1875627,134.2678 4.0936594,134.2752 4.4375396,134.2825 5.0313506,134.2899 5.6251059,134.2973 5.3437743,134.3046 3.6247828,134.3120 2.8435078,134.3193 2.9062517,134.3267 3.4064164,134.3341 4.7188821,134.3414 4.2499051,134.3488 4.5310507,134.3561 3.0313079,134.3635 3.218894,134.3709 4.9687786,134.3782 7.6875114,134.3856 6.2187343,134.3929 4.2186661,134.4003 3.0311928,134.4077 3.7498538,134.4150 6.6562276,134.4224 8.0000639,134.4298 7.0936928,134.4371 3.875282,134.4445 2.1878676,134.4519 3.8437874,134.4592 5.3744669,134.4666 6.0619082,134.4739 5.343966,134.4813 2.9066007,134.4887 3.2187769,134.4960 3.406425,134.5034 2.4687994,134.5108 5.5936184,134.5181 6.8124151,134.5255 8.0624523,134.5329 6.4062176,134.5402 6.6250777,134.5476 5.9063363,134.5550 5.8749657,134.5623 6.687582,134.5697 6.843564,134.5771 6.5312085,134.5844 6.0002069,134.5918 3.8750453,134.5992 2.8438017,134.6065 4.2186384,134.6139 5.3124881,134.6213 6.6878796,134.6286 6.7501373,134.6360 4.5309534,134.6434 3.062211,134.6507 3.5621204,134.6581 5.8123627,134.6655 5.0625725,134.6729 5.8124661,134.6802 6.6876979,134.6876 7.03161,134.6950 7.5003381,134.7023 5.4686532,134.7097 5.9685717,134.7171 4.4688816,134.7244 5.4688964,134.7318 5.3122869,134.7392 6.5621276,134.7466 6.1561623,134.7539 5.6564164,134.7613 3.5938668,134.7687 5.7184968,134.7760 6.5311933,134.7834 4.1877971,134.7908 2.9376092,134.7982 4.7181702,134.8055 7.7494164,134.8129 7.8751945,134.8203 6.8128438,134.8277 7.2189274,134.8350 5.6253066,134.8424 2.7813683,134.8498 4.3435159,134.8572 6.4060221,134.8645 6.7498779,134.8719 5.8126459,134.8793 6.6251383,134.8867 8.4373951,134.8940 9.5313568,134.9014 8.3126125,134.9088 7.9058304,134.9162 6.4373183,134.9235 6.1880155,134.9309 8.1878128,134.9383 14.030905,134.9457 18.280993,134.9530 17.562668,134.9604 14.250645,134.9678 16.875624,134.9752 18.593565,134.9826 24.342972,134.9899 31.687107,134.9973 35.937626,135.0047 35.843708,135.0121 33.406181,135.0194 35.844139,135.0268 38.375179,135.0342 47.217915,135.0416 66.592346,135.0490 116.34218,135.0563 188.157,135.0637 287.22006,135.0711 472.59387,135.0785 1190.9795,135.0859 5042.4351,135.0933 11740.033,135.1006 13810.139,135.1080 9219.1875,135.1154 3714.8875,135.1228 1470.2604,135.1302 1050.9736,135.1375 677.44397,135.1449 373.59723,135.1523 186.78311,135.1597 97.687904,135.1671 54.500771,135.1745 31.937283,135.1818 21.593843,135.1892 16.93771,135.1966 12.93753,135.2040 9.1561584,135.2114 7.6875219,135.2188 10.812388,135.2261 9.2812014,135.2335 11.124793,135.2409 11.843727,135.2483 13.062793,135.2557 10.563009,135.2631 9.2499752,135.2705 10.155861,135.2778 10.812461,135.2852 10.781391,135.2926 10.812613,135.3000 12.718845,135.3074 12.281383,135.3148 7.1872835,135.3222 5.0934763,135.3296 8.9375896,135.3369 14.875171,135.3443 15.093587,135.3517 12.593635,135.3591 11.687423,135.3665 11.125228,135.3739 10.124833,135.3813 11.531147,135.3887 11.875438,135.3960 8.5936041,135.4034 7.1247363,135.4108 4.3126283,135.4182 3.5316246,135.4256 4.9375319,135.4330 5.8123035,135.4404 7.4061527,135.4478 5.8748584,135.4552 5.4686122,135.4626 6.6565385,135.4700 7.6879091,135.4773 7.7812018,135.4847 7.874845,135.4921 4.8123989,135.4995 6.9999313,135.5069 8.9060555,135.5143 10.968844,135.5217 9.3437147,135.5291 9.7186728,135.5365 8.8751802,135.5439 7.0312247,135.5513 6.6245499,135.5587 8.7811069,135.5661 6.8755169,135.5735 5.9068108,135.5808 5.9688358,135.5882 6.0618496,135.5956 6.7497296,135.6030 8.0627728,135.6104 6.8753414,135.6178 6.7189465,135.6252 7.2810974,135.6326 6.5312877,135.6400 6.0310011,135.6474 6.405901,135.6548 6.3125305,135.6622 5.2499056,135.6696 6.2499547,135.6770 7.093956,135.6844 6.7190013,135.6918 5.4062304,135.6992 3.6559024,135.7066 5.31213,135.7140 5.156352,135.7214 7.3440247,135.7288 7.1877432,135.7362 5.9688201,135.7436 4.7187533,135.7510 4.3751779,135.7584 6.2185926,135.7658 5.1249204,135.7732 3.0313096,135.7806 3.4061711,135.7880 4.6249847,135.7954 5.5936928,135.8028 6.656147,135.8102 6.6872568,135.8176 6.2810478,135.8250 6.312582,135.8324 6.7498937,135.8398 6.8750215,135.8472 5.2815537,135.8546 2.4065588,135.8620 1.8128018,135.8694 1.2186394,135.8768 0.93738735,135.8842 1.6250961,135.8916 5.1249604,135.8990 5.8124852,135.9064 6.1250119,135.9138 4.1562338,135.9212 3.906167,135.9286 6.3125167,135.9360 8.2813978,135.9434 8.1874504,135.9508 7.1874623,135.9582 7.5309348,135.9656 8.9373064,135.9730 11.593884,135.9804 11.844197,135.9879 11.188073,135.9953 11.750006,136.0027 13.593349,136.0101 15.655869,136.0175 27.124956,136.0249 96.594017,136.0323 248.99905,136.0397 330.02991,136.0471 261.81256,136.0545 133.15779,136.0619 85.0327,136.0693 110.93739,136.0767 258.15158,136.0841 721.58429,136.0916 1500.308,136.0990 1963.597,136.1064 1611.0975,136.1138 992.55756,136.1212 970.52094,136.1286 1214.2781,136.1360 1018.6351,136.1434 496.20099,136.1508 167.97339,136.1582 83.656281,136.1656 61.031391,136.1731 40.750263,136.1805 24.875528,136.1879 19.031834,136.1953 12.624898,136.2027 9.8748007,136.2101 7.562562,136.2175 7.2501287,136.2249 9.0936337,136.2323 8.8438454,136.2398 6.9687243,136.2472 4.9687338,136.2546 5.1254606,136.2620 3.3126311,136.2694 2.7185578,136.2768 3.7499619,136.2842 5.0313892,136.2917 5.4687161,136.2991 5.8124523,136.3065 6.1249323,136.3139 4.7810435,136.3213 4.2498345,136.3287 5.8124161,136.3361 6.5936046,136.3436 8.5623312,136.3510 7.4065485,136.3584 3.7503607,136.3658 3.65608,136.3732 5.4373655,136.3806 5.3126311,136.3880 5.1562605,136.3955 5.656137,136.4029 6.562304,136.4103 5.7814679,136.4177 6.1877532,136.4251 8.2187471,136.4326 7.906188,136.4400 5.5936775,136.4474 2.9688263,136.4548 3.71854,136.4622 4.9686279,136.4696 4.7500663,136.4771 4.2811103,136.4845 6.3122649,136.4919 7.4065185,136.4993 6.1880913,136.5067 5.2501731,136.5142 5.312427,136.5216 6.1249628,136.5290 7.2812157,136.5364 7.8124437,136.5438 6.09339,136.5513 4.7811332,136.5587 4.9065866,136.5661 5.2812104,136.5735 6.65592,136.5809 8.1247673,136.5884 8.1250515,136.5958 5.4065628,136.6032 5.5314546,136.6106 7.2186904,136.6181 8.0937481,136.6255 7.0938544,136.6329 7.8124452,136.6403 6.4060016,136.6478 6.3122644,136.6552 5.2814064,136.6626 3.5002692,136.6700 3.7186937,136.6774 3.9685378,136.6849 4.8750811,136.6923 5.7502789,136.6997 3.7186134,136.7071 4.9060082,136.7146 7.437571,136.7220 7.9376926,136.7294 5.7188339,136.7368 3.7812843,136.7443 3.3436596,136.7517 3.4374032,136.7591 4.5000086,136.7666 4.0312343,136.7740 1.8437458,136.7814 3.1563182,136.7888 4.7500167,136.7963 5.3127613,136.8037 6.5003471,136.8111 7.593679,136.8185 6.0621257,136.8260 3.9372809,136.8334 3.1875343,136.8408 5.1562243,136.8483 5.7814178,136.8557 4.9376287,136.8631 7.0313325,136.8705 5.0938039,136.8780 5.0311646,136.8854 5.4686203,136.8928 4.81252,136.9003 2.2501011,136.9077 1.8750001,136.9151 1.7500787,136.9226 1.5937718,136.9300 2.03109,136.9374 2.7811375,136.9449 2.6563497,136.9523 2.0624843,136.9597 1.0310469,136.9671 3.1873651,136.9746 3.593585,136.9820 5.8436375,136.9894 8.7813959,136.9969 9.1250229,137.0043 8.1562099,137.0117 8.3124199,137.0192 8.9061775,137.0266 15.968752,137.0340 26.937557,137.0415 34.750175,137.0489 32.625099,137.0564 29.030687,137.0638 62.93647,137.0712 122.93716,137.0787 163.12494,137.0861 175.3121,137.0935 219.84256,137.1010 266.53033,137.1084 261.68713,137.1158 214.78072,137.1233 189.06256,137.1307 185.3132,137.1381 151.43863,137.1456 100.06371,137.1530 58.157505,137.1605 34.000957,137.1679 19.718662,137.1753 12.781065,137.1828 8.2187853,137.1902 7.7813244,137.1976 8.5941544,137.2051 7.8750257,137.2125 5.2498341,137.2200 6.5623336,137.2274 8.0625305,137.2348 7.3438468,137.2423 4.8123713,137.2497 3.5312207,137.2572 5.4687161,137.2646 8.0001917,137.2720 7.5001521,137.2795 6.6562624,137.2869 6.4060659,137.2944 6.8436117,137.3018 6.0626011,137.3092 3.8124745,137.3167 4.0937109,137.3241 4.6250062,137.3316 4.5939226,137.3390 4.718833,137.3465 4.3747358,137.3539 5.4998293,137.3613 5.0936127,137.3688 4.4999557,137.3762 2.9378114,137.3837 2.0002337,137.3911 2.0312283,137.3986 4.0310435,137.4060 5.1562757,137.4134 6.2187767,137.4209 8.1876526,137.4283 6.3438816,137.4358 5.2811184,137.4432 6.1563773,137.4507 6.6875439,137.4581 4.9060583,137.4656 2.5311005,137.4730 4.6563239,137.4805 6.4375911,137.4879 6.0624766,137.4953 4.156075,137.5028 3.4999971,137.5102 3.4065089,137.5177 4.1562786,137.5251 4.3747797,137.5326 3.6874309,137.5400 2.0626709,137.5475 1.2188704,137.5549 2.9373341,137.5624 2.8747716,137.5698 3.3748367,137.5773 5.875041,137.5847 7.531281,137.5922 6.6251469,137.5996 6.0937915,137.6071 6.3437109,137.6145 7.3126407,137.6220 9.6874285,137.6294 7.9063559,137.6369 3.7503784,137.6443 2.7188869,137.6518 2.5622954,137.6592 2.4061425,137.6667 2.9998932,137.6741 5.8122516,137.6816 7.2811852,137.6890 7.5940399,137.6965 6.9376245,137.7039 5.3435483,137.7114 3.4687891,137.7188 2.6252308,137.7263 1.7810996,137.7337 3.2499325,137.7412 6.0312829,137.7486 9.0937729,137.7561 7.1875243,137.7636 2.8749652,137.7710 2.3751695,137.7785 1.7500652,137.7859 2.1560576,137.7934 2.7498264,137.8008 3.2812083,137.8083 5.0312228,137.8157 3.7812507,137.8232 3.0938838,137.8306 3.5313616,137.8381 4.4686656,137.8456 5.2189198,137.8530 4.1563725,137.8605 5.4683986,137.8679 5.1871362,137.8754 6.3123956,137.8828 5.3125238,137.8903 6.375021,137.8978 4.3439012,137.9052 2.6252766,137.9127 2.6563163,137.9201 2.9687188,137.9276 3.5938621,137.9350 4.5938287,137.9425 4.2499309,137.9500 2.4374411,137.9574 2.0624511,137.9649 3.1562912,137.9723 3.9998698,137.9798 5.8436198,137.9873 5.0937858,137.9947 3.0938587,138.0022 2.93748,138.0096 8.2498169,138.0171 11.90652,138.0246 18.375097,138.0320 27.999865,138.0395 30.781153,138.0469 24.030849,138.0544 21.499531,138.0619 34.062206,138.0693 55.93782,138.0768 64.313156,138.0843 57.96867,138.0917 73.906044,138.0992 192.15538,138.1066 334.65579,138.1141 324.4693,138.1216 181.34453,138.1290 79.563049,138.1365 62.062614,138.1440 60.125179,138.1514 47.499958,138.1589 25.49988,138.1664 15.312207,138.1738 12.124927,138.1813 9.8124571,138.1887 4.5002117,138.1962 4.8125663,138.2037 6.5937581,138.2111 5.68748,138.2186 4.46876,138.2261 4.5001807,138.2335 4.3435931,138.2410 3.5624571,138.2485 4.0625896,138.2559 5.0000472,138.2634 5.124824,138.2709 5.9684334,138.2783 5.4998918,138.2858 4.437736,138.2933 4.7502499,138.3008 5.0626044,138.3082 6.7815008,138.3157 7.1249862,138.3232 6.0309305,138.3306 6.6246834,138.3381 5.5311985,138.3456 4.6252618,138.3530 3.6565616,138.3605 2.687393,138.3680 3.4374709,138.3754 3.531338,138.3829 3.8436537,138.3904 3.9375796,138.3979 2.3437665,138.4053 0.96859962,138.4128 1.1251378,138.4203 2.2501123,138.4277 3.6562102,138.4352 5.2813082,138.4427 6.4373097,138.4502 7.249794,138.4576 5.9998674,138.4651 2.5939033,138.4726 1.8127699,138.4800 2.3436959,138.4875 4.0934734,138.4950 5.4059887,138.5025 5.1563058,138.5099 4.4375749,138.5174 4.2189612,138.5249 2.218843,138.5324 2.6248953,138.5398 2.3125482,138.5473 3.5000668,138.5548 3.5311313,138.5623 3.0939095,138.5697 3.6566346,138.5772 4.5313916,138.5847 5.0623798,138.5922 3.4684386,138.5996 2.4373157,138.6071 1.1873978,138.6146 2.2501168,138.6221 4.3750777,138.6296 7.1875858,138.6370 8.6562748,138.6445 7.8122044,138.6520 8.1559544,138.6595 7.0312486,138.6669 6.2503262,138.6744 6.46909,138.6819 5.2500882,138.6894 3.7497029,138.6969 4.1871343,138.7043 4.2810502,138.7118 5.9063635,138.7193 7.7814693,138.7268 8.7813492,138.7343 7.9060621,138.7417 7.2498164,138.7492 4.4062757,138.7567 4.4065704,138.7642 3.437772,138.7717 3.4374223,138.7791 6.0624123,138.7866 8.437644,138.7941 8.250083,138.8016 7.4997964,138.8091 6.9687548,138.8165 7.9375587,138.8240 5.3438263,138.8315 5.8750691,138.8390 7.0938988,138.8465 7.7814822,138.8540 8.5625029,138.8614 6.9061379,138.8689 7.0936203,138.8764 7.2809739,138.8839 7.0309534,138.8914 9.9998503,138.8989 12.500237,138.9063 11.094045,138.9138 8.8436117,138.9213 5.9687591,138.9288 5.1249418,138.9363 7.4682856,138.9438 11.906359,138.9513 13.906888,138.9587 14.687923,138.9662 13.093305,138.9737 15.999063,138.9812 31.124485,138.9887 43.843922,138.9962 40.562923,139.0037 34.250076,139.0112 35.843197,139.0186 41.718372,139.0261 50.312256,139.0336 70.937782,139.0411 113.18769,139.0486 193.71852,139.0561 309.77966,139.0636 536.02844,139.0711 1247.8158,139.0785 4889.2686,139.0860 10383.323,139.0935 11466.842,139.1010 7316.4756,139.1085 2794.167,139.1160 1233.1353,139.1235 1015.9718,139.1310 920.8764,139.1385 783.34564,139.1460 539.8775,139.1535 282.21985,139.1609 130.21965,139.1684 78.063377,139.1759 54.218529,139.1834 30.999582,139.1909 15.093754,139.1984 11.68731,139.2059 11.625029,139.2134 12.125336,139.2209 10.843785,139.2284 10.937618,139.2359 10.468947,139.2434 15.249555,139.2509 12.968387,139.2584 9.9379339,139.2658 9.31285,139.2733 9.7499628,139.2808 10.531202,139.2883 8.249671,139.2958 7.4375095,139.3033 9.6566677,139.3108 11.687457,139.3183 9.8435955,139.3258 8.1562214,139.3333 9.562047,139.3408 10.499819,139.3483 7.4691672,139.3558 8.0627966,139.3633 8.3434324,139.3708 7.7808137,139.3783 8.1250143,139.3858 9.3128777,139.3933 9.0625677,139.4008 5.8438911,139.4083 4.687727,139.4158 4.2811422,139.4233 3.2500765,139.4308 4.1250257,139.4383 4.8748083,139.4458 6.8747911,139.4533 7.4063115,139.4608 5.5939546,139.4683 9.3124552,139.4758 10.750065,139.4833 9.2501898,139.4908 6.8747849,139.4983 6.3434858,139.5058 7.9689159,139.5133 10.250203,139.5208 9.5311995,139.5283 6.7811856,139.5358 4.6562533,139.5433 2.9375205,139.5508 4.4689765,139.5583 6.4064803,139.5658 6.2184806,139.5733 7.71843,139.5808 9.9997673,139.5883 7.9687386,139.5958 5.8754721,139.6033 4.2502928,139.6108 4.8123407,139.6183 2.6873374,139.6258 4.406095,139.6333 5.5936718,139.6408 5.7501054,139.6483 4.8750548,139.6558 4.3125067,139.6633 3.0625663,139.6708 3.3434381,139.6783 7.1870055,139.6858 7.6563063,139.6934 7.2500772,139.7009 7.9064393,139.7084 10.250262,139.7159 9.1562204,139.7234 7.9684262,139.7309 5.687325,139.7384 5.0004525,139.7459 4.0626926,139.7534 2.9061086,139.7609 3.2500241,139.7684 4.0313015,139.7759 3.9372942,139.7834 5.3437262,139.7909 6.0627179,139.7985 8.062397,139.8060 7.8437939,139.8135 5.8437767,139.8210 2.7186968,139.8285 1.6564206,139.8360 2.6562738,139.8435 4.3123579,139.8510 3.0938094,139.8585 2.8437049,139.8660 3.9998877,139.8736 3.9999859,139.8811 5.4687157,139.8886 5.718987,139.8961 3.812676,139.9036 4.4685855,139.9111 5.0934997,139.9186 6.0936179,139.9261 9.3439398,139.9336 9.9376841,139.9412 9.3750343,139.9487 8.7499962,139.9562 6.4062648,139.9637 3.5625932,139.9712 4.5626144,139.9787 5.4375381,139.9862 7.031116,139.9937 6.9062033,140.0013 7.656528,140.0088 8.3127661,140.0163 9.8746176,140.0238 9.9372835,140.0313 10.375143,140.0388 13.49991,140.0463 22.312254,140.0539 35.687191,140.0614 55.530823,140.0689 94.530609,140.0764 221.33966,140.0839 591.89893,140.0914 912.18549,140.0990 820.94342,140.1065 515.53552,140.1140 582.52728,140.1215 930.43329,140.1290 926.22223,140.1365 549.41223,140.1441 220.81456,140.1516 112.09402,140.1591 74.062477,140.1666 51.562813,140.1741 29.968977,140.1817 21.562422,140.1892 15.562818,140.1967 11.312571,140.2042 8.2813864,140.2117 7.0312161,140.2193 5.4685278,140.2268 5.2500734,140.2343 6.2189555,140.2418 7.5313749,140.2493 8.0312624,140.2569 8.1872272,140.2644 8.0934715,140.2719 7.2500257,140.2794 4.4065166,140.2869 1.8126743,140.2945 3.3437595,140.3020 5.0000825,140.3095 3.0625041,140.3170 1.9999423,140.3246 3.374712,140.3321 3.530761,140.3396 5.2813745,140.3471 4.4690361,140.3546 6.1562867,140.3622 6.5940175,140.3697 4.0625129,140.3772 2.9999523,140.3847 1.8438349,140.3923 1.4686712,140.3998 0.84374392,140.4073 1.3750341,140.4148 3.3748238,140.4224 6.2812028,140.4299 5.7188392,140.4374 5.2498903,140.4449 5.4688168,140.4525 7.7815232,140.4600 9.6876287,140.4675 7.5938654,140.4751 4.9061022,140.4826 2.6248047,140.4901 3.4687092,140.4976 3.9998002,140.5052 4.7185717,140.5127 4.906147,140.5202 4.2813959,140.5277 3.3753116,140.5353 3.0314016,140.5428 2.3125236,140.5503 2.4689589,140.5579 4.8440099,140.5654 6.0623603,140.5729 5.1870928,140.5804 4.3122692,140.5880 4.4999123,140.5955 4.3126988,140.6030 2.6877193,140.6106 4.2185931,140.6181 6.5310798,140.6256 6.3436956,140.6332 4.4376225,140.6407 2.9690187,140.6482 4.218771,140.6558 5.2186241,140.6633 5.3436084,140.6708 5.968688,140.6784 6.5627174,140.6859 7.2500272,140.6934 7.3122883,140.7009 5.406146,140.7085 4.343904,140.7160 2.9689002,140.7235 1.5001018,140.7311 2.8435104,140.7386 5.1245461,140.7461 8.0000286,140.7537 8.5003738,140.7612 5.9375782,140.7688 4.0000114,140.7763 4.0312028,140.7838 6.6561394,140.7914 6.4687643,140.7989 5.3751121,140.8064 3.4064233,140.8140 3.6249599,140.8215 4.6561427,140.8290 4.8748217,140.8366 5.4060559,140.8441 7.5625887,140.8516 10.062384,140.8592 14.093191,140.8667 15.499804,140.8743 11.03174,140.8818 6.1255789,140.8893 6.5625362,140.8969 9.4373589,140.9044 13.71856,140.9119 12.718797,140.9195 9.3125172,140.9270 6.8747864,140.9346 7.124917,140.9421 9.5313778,140.9496 9.7817335,140.9572 10.406638,140.9647 9.6249638,140.9723 7.0936232,140.9798 7.9375105,140.9873 10.155936,140.9949 11.437498,141.0024 10.500312,141.0100 8.9373837,141.0175 10.687198,141.0250 15.249949,141.0326 18.468733,141.0401 20.999861,141.0477 22.812759,141.0552 23.43749,141.0628 40.24947,141.0703 65.780441,141.0778 134.71916,141.0854 213.78281,141.0929 247.21927,141.1005 250.52869,141.1080 345.90063,141.1156 522.7785,141.1231 573.16016,141.1307 421.38016,141.1382 219.6268,141.1457 121.78109,141.1533 87.218307,141.1608 61.40617,141.1684 41.406021,141.1759 30.968731,141.1835 22.531532,141.1910 16.437693,141.1986 11.374976,141.2061 10.24973,141.2137 7.5620546,141.2212 6.0312839,141.2287 5.12533,141.2363 5.2499938,141.2438 4.3750086,141.2514 4.687665,141.2589 6.4063454,141.2665 6.5310836,141.2740 5.1249056,141.2816 4.3123116,141.2891 4.6247015,141.2967 5.3749595,141.3042 10.250109,141.3118 9.6563244,141.3193 7.1250796,141.3269 3.781527,141.3344 3.250061,141.3420 2.4998941,141.3495 3.8124831,141.3571 2.1562896,141.3646 3.3751009,141.3722 5.3435445,141.3797 6.3123102,141.3873 4.5314536,141.3948 2.9064097,141.4024 2.4999063,141.4099 2.1560109,141.4175 2.6562438,141.4250 4.4374175,141.4326 6.81252,141.4401 8.0002174,141.4477 6.0936995,141.4552 3.4686556,141.4628 3.3126333,141.4704 3.0940168,141.4779 3.1560068,141.4855 4.1873293,141.4930 5.7812796,141.5006 5.8437958,141.5081 4.9064555,141.5157 4.7500744,141.5232 4.1564112,141.5308 4.4685254,141.5383 4.656126,141.5459 5.6875138,141.5535 7.4996524,141.5610 5.9998302,141.5686 5.4062943,141.5761 4.718946,141.5837 5.8438778,141.5912 5.3122835,141.5988 5.3749185,141.6063 5.0940204,141.6139 3.5001314,141.6215 4.2186952,141.6290 5.0624928,141.6366 4.7812176,141.6441 5.3434768,141.6517 6.1562018,141.6593 5.312829,141.6668 6.5627298,141.6744 4.9061685,141.6819 5.1874108,141.6895 6.5938625,141.6970 4.1248817,141.7046 2.0310206,141.7122 1.5623798,141.7197 3.4375331,141.7273 5.7189622,141.7348 6.9688005,141.7424 6.1250834,141.7500 3.8752358,141.7575 4.8125424,141.7651 5.9372649,141.7727 6.6247644,141.7802 4.0312648,141.7878 2.7503052,141.7953 2.5001674,141.8029 1.4686577,141.8105 3.9375608,141.8180 5.8749652,141.8256 5.9059267,141.8332 5.124845,141.8407 4.2813654,141.8483 4.5313292,141.8558 3.8125312,141.8634 2.3437583,141.8710 2.3438301,141.8785 3.3438711,141.8861 3.6249492,141.8937 4.718421,141.9012 4.9999933,141.9088 4.2815723,141.9164 3.062762,141.9239 3.2501311,141.9315 4.1872225,141.9391 4.8122315,141.9466 3.4999306,141.9542 3.8122885,141.9618 4.7498755,141.9693 5.9064879,141.9769 5.875288,141.9845 5.6563287,141.9920 5.4685521,141.9996 6.6873555,142.0072 8.5936193,142.0147 11.937507,142.0223 14.093807,142.0299 15.68731,142.0374 12.5937,142.0450 11.999942,142.0526 15.812754,142.0601 22.344078,142.0677 31.186928,142.0753 58.59269,142.0828 116.81162,142.0904 336.90378,142.0980 695.27716,142.1056 826.81024,142.1131 622.12915,142.1207 375.03491,142.1283 546.93213,142.1358 935.68317,142.1434 975.62756,142.1510 628.00604,142.1586 366.12762,142.1661 630.49829,142.1737 1005.1243,142.1813 922.53174,142.1888 481.15787,142.1964 160.03235,142.2040 69.718529,142.2116 49.625217,142.2191 35.688339,142.2267 27.500631,142.2343 15.906297,142.2419 11.40604,142.2494 11.062223,142.2570 10.500184,142.2646 9.0939856,142.2722 6.7498779,142.2797 3.0314448,142.2873 2.656234,142.2949 3.749923,142.3025 3.7498536,142.3100 5.6562243,142.3176 8.6250534,142.3252 11.875051,142.3328 10.000092,142.3403 8.2812309,142.3479 5.7503071,142.3555 3.9376159,142.3631 4.1247535,142.3706 5.8435473,142.3782 8.4687681,142.3858 7.8749199,142.3934 5.2497339,142.4010 5.312499,142.4085 4.1563406,142.4161 4.4686813,142.4237 5.7185736,142.4313 7.5309477,142.4388 7.7190976,142.4464 5.3756809,142.4540 3.6875787,142.4616 2.9061656,142.4692 2.4374204,142.4767 2.1562943,142.4843 2.9375911,142.4919 3.6873205,142.4995 3.8435473,142.5071 5.7499032,142.5147 4.9688582,142.5222 4.1876597,142.5298 4.4687767,142.5374 7.8434339,142.5450 8.9061337,142.5526 6.3753538,142.5601 4.2501373,142.5677 5.1874943,142.5753 4.7188053,142.5829 2.4061687,142.5905 2.2498658,142.5981 1.8124888,142.6056 4.2186208,142.6132 4.7812738,142.6208 5.0001493,142.6284 3.3751531,142.6360 3.2499943,142.6436 5.1246152,142.6511 6.5934067,142.6587 5.0939479,142.6663 4.3754973,142.6739 6.125134,142.6815 6.5312037,142.6891 5.9061832,142.6967 5.8436017,142.7042 4.999939,142.7118 3.4999757,142.7194 2.4061606,142.7270 3.0313258,142.7346 4.9065127,142.7422 5.2185054,142.7498 6.0936975,142.7574 4.5939927,142.7649 5.406302,142.7725 5.8124175,142.7801 5.0624065,142.7877 1.9377888,142.7953 2.3125725,142.8029 2.4998939,142.8105 3.812449,142.8181 4.37502,142.8257 5.7186933,142.8332 6.5311155,142.8408 5.4061356,142.8484 4.3748698,142.8560 4.1250806,142.8636 6.3751931,142.8712 7.99999,142.8788 8.1873922,142.8864 10.156405,142.8940 12.96883,142.9016 12.062077,142.9092 8.1872244,142.9167 7.9376116,142.9243 6.8754325,142.9319 5.0626125,142.9395 6.2495937,142.9471 6.2498775,142.9547 5.7814775,142.9623 4.7190847,142.9699 4.7810593,142.9775 5.4369273,142.9851 8.5312634,142.9927 6.6253734,143.0003 4.2501316,143.0079 3.6874585,143.0155 2.2812407,143.0231 2.1252615,143.0306 4.7497969,143.0382 13.436952,143.0458 19.843395,143.0534 22.750387,143.0610 21.406439,143.0686 48.155655,143.0762 139.34296,143.0838 241.68645,143.0914 306.24908,143.0990 310.96808,143.1066 247.84406,143.1142 168.53262,143.1218 117.34434,143.1294 117.09314,143.1370 126.40567,143.1446 124.18774,143.1522 97.283119,143.1598 63.751213,143.1674 72.187523,143.1750 99.625343,143.1826 100.62534,143.1902 63.21888,143.1978 24.718266,143.2054 13.718304,143.2130 11.156297,143.2206 9.2501335,143.2282 6.8124728,143.2358 4.3751988,143.2434 3.8438659,143.2510 4.8124194,143.2586 5.3123031,143.2662 5.062211,143.2738 3.437547,143.2814 3.5624492,143.2890 3.4373465,143.2966 3.7500098,143.3042 4.4999967,143.3118 7.937335,143.3194 9.7189112,143.3270 8.4688854,143.3346 7.9688096,143.3422 5.4063301,143.3498 3.4998655,143.3574 2.9062679,143.3650 4.7812004,143.3726 6.5623217,143.3802 8.4999571,143.3878 10.719139,143.3954 9.9376564,143.4030 7.1870604,143.4107 5.4062047,143.4183 4.8754287,143.4259 5.6565175,143.4335 6.343575,143.4411 5.6247449,143.4487 3.8750246,143.4563 3.3438823,143.4639 2.2501009,143.4715 0.87484968,143.4791 1.1248881,143.4867 1.6561575,143.4943 5.1561947,143.5019 7.4687753,143.5095 9.7502213,143.5171 7.8128481,143.5248 4.4062085,143.5324 4.0310044,143.5400 3.2186296,143.5476 1.9689162,143.5552 0.68760055,143.5628 0.81253213,143.5704 2.9375849,143.5780 4.3124952,143.5856 5.3435912,143.5932 4.6247153,143.6008 3.562521,143.6085 2.8751328,143.6161 3.2189767,143.6237 3.343966,143.6313 2.5309157,143.6389 1.405997,143.6465 1.5312922,143.6541 2.0624602,143.6617 2.7501428,143.6693 4.0938997,143.6770 2.5313561,143.6846 2.3750186,143.6922 3.2813005,143.6998 5.2498913,143.7074 6.6245642,143.7150 4.9998202,143.7226 3.7502594,143.7302 5.7815681,143.7379 4.5312576,143.7455 4.1873441,143.7531 3.9375787,143.7607 6.8128552,143.7683 6.7499366,143.7759 6.2807131,143.7835 5.6560483,143.7912 5.093842,143.7988 4.7813749,143.8064 5.3752193,143.8140 6.43751,143.8216 6.6250777,143.8292 6.5626473,143.8369 6.5311813,143.8445 8.1560669,143.8521 7.2499385,143.8597 6.0623293,143.8673 6.5935664,143.8749 6.6876864,143.8826 3.1877222,143.8902 2.656369,143.8978 4.3435974,143.9054 5.9059319,143.9130 5.9997211,143.9206 4.5938201,143.9283 5.4691648,143.9359 7.4066868,143.9435 8.0627174,143.9511 5.8122396,143.9587 6.0621185,143.9664 6.1246529,143.9740 6.1875925,143.9816 6.2501287,143.9892 6.875113,143.9968 5.0627165,144.0045 7.499927,144.0121 11.062422,144.0197 11.218722,144.0273 10.562526,144.0349 9.5626411,144.0426 10.437822,144.0502 13.250419,144.0578 23.093859,144.0654 51.873859,144.0731 86.873856,144.0807 113.65611,144.0883 179.53122,144.0959 267.40674,144.1036 405.46872,144.1112 761.40442,144.1188 993.28113,144.1264 779.93848,144.1340 353.3443,144.1417 189.15457,144.1493 251.99664,144.1569 275.56223,144.1645 194.06552,144.1722 84.659096,144.1798 52.687729,144.1874 65.687279,144.1950 69.781296,144.2027 50.875546,144.2103 28.625422,144.2179 16.187307,144.2256 10.906027,144.2332 6.2813334,144.2408 4.1565275,144.2484 2.8436875,144.2561 2.0936191,144.2637 3.4064276,144.2713 4.4688435,144.2789 2.7498529,144.2866 2.1249237,144.2942 3.1562848,144.3018 3.1874239,144.3095 1.7812349,144.3171 2.4997928,144.3247 6.2183805,144.3323 10.625127,144.3400 12.937748,144.3476 10.875195,144.3552 7.343926,144.3629 6.4689894,144.3705 5.5625954,144.3781 4.4684534,144.3858 4.030838,144.3934 5.9060674,144.4010 7.3439298,144.4087 6.5312653,144.4163 6.7500658,144.4239 7.1877074,144.4315 5.3747702,144.4392 5.1247649,144.4468 3.7188554,144.4544 3.7189903,144.4621 4.5315146,144.4697 5.9374242,144.4773 5.8125176,144.4850 5.8751497,144.4926 5.4999251,144.5002 3.1874757,144.5079 2.7499924,144.5155 2.6875269,144.5231 1.5624857,144.5308 1.1561496,144.5384 1.5625348,144.5461 1.2498877,144.5537 2.0310142,144.5613 4.0000415,144.5690 3.3440249,144.5766 2.3438172,144.5842 1.5935801,144.5919 2.6249957,144.5995 2.7501156,144.6071 3.968684,144.6148 4.6872859,144.6224 5.5312181,144.6301 5.6251016,144.6377 3.9687567,144.6453 2.8750825,144.6530 2.5001564,144.6606 1.7500032,144.6682 1.4686601,144.6759 2.8124804,144.6835 3.00003,144.6912 1.7811688,144.6988 1.5000135,144.7064 2.87498,144.7141 3.8436289,144.7217 4.7500525,144.7294 3.3750107,144.7370 2.4061892,144.7446 1.7501061,144.7523 4.0002427,144.7599 7.2502241,144.7676 9.0000534,144.7752 7.5310307,144.7828 5.8123207,144.7905 5.156117,144.7981 4.8436184,144.8058 3.8437138,144.8134 3.0312624,144.8210 1.8439497,144.8287 2.3125012,144.8363 3.1249328,144.8440 4.9999871,144.8516 7.062345,144.8593 8.3437719,144.8669 6.3751698,144.8746 5.812501,144.8822 5.5312934,144.8898 6.3751063,144.8975 5.9686437,144.9051 4.8749833,144.9128 5.1565394,144.9204 4.249979,144.9281 5.5936255,144.9357 5.3437438,144.9434 6.4687285,144.9510 5.4687924,144.9586 4.8125181,144.9663 4.3436985,144.9739 5.0311422,144.9816 6.7812505,144.9892 4.4374309,144.9969 4.1249528,145.0045 2.9689391,145.0122 6.3126326,145.0198 11.374688,145.0275 13.593713,145.0351 13.906774,145.0428 17.687847,145.0504 42.40601,145.0581 88.311325,145.0657 141.46843,145.0734 223.49879,145.0810 290.59195,145.0887 263.93732,145.0963 217.78038,145.1040 386.77756,145.1116 642.90216,145.1193 655.56348,145.1269 406.88049,145.1346 154.41098,145.1422 68.219688,145.1499 54.874554,145.1575 49.343964,145.1652 38.656769,145.1728 23.656704,145.1805 14.15647,145.1881 12.093493,145.1958 11.561959,145.2034 10.656191,145.2111 8.5939884,145.2187 5.6251898,145.2264 4.5001516,145.2340 6.7498517,145.2417 9.4061556,145.2493 8.6251221,145.2570 6.093854,145.2646 3.7187715,145.2723 2.9685552,145.2800 3.062134,145.2876 5.3746982,145.2953 6.9688878,145.3029 6.6566739,145.3106 4.937973,145.3182 5.937727,145.3259 8.2186279,145.3335 5.6874142,145.3412 3.4375446,145.3489 1.6249977,145.3565 2.0312545,145.3642 3.3125095,145.3718 4.0000625,145.3795 6.6564598,145.3871 7.0624008,145.3948 5.8123379,145.4025 4.2499466,145.4101 4.7499642,145.4178 4.2187371,145.4254 3.3125653,145.4331 1.9064108,145.4407 3.1561658,145.4484 4.7808938,145.4561 4.5623264,145.4637 2.3751094,145.4714 3.875001,145.4790 6.0624928,145.4867 5.2813764,145.4944 5.3125272,145.5020 3.593899,145.5097 2.3437884,145.5173 2.5310321,145.5250 4.2185221,145.5327 6.4376483,145.5403 6.9064641,145.5480 4.7812495,145.5557 3.0312486,145.5633 3.0625398,145.5710 4.6563072,145.5786 6.6249309,145.5863 9.6871729,145.5940 10.062404,145.6016 7.7187352,145.6093 6.3437619,145.6170 4.8440933,145.6246 5.3754025,145.6323 5.2188635,145.6399 3.8435051,145.6476 3.7810378,145.6553 5.8747549,145.6629 6.4061027,145.6706 7.0937891,145.6783 7.0312133,145.6859 5.3123698,145.6936 3.8750234,145.7013 2.6565461,145.7089 4.125237,145.7166 3.5624254,145.7243 3.8748803,145.7319 3.4998517,145.7396 4.0935264,145.7473 5.156209,145.7549 5.4376798,145.7626 4.0629163,145.7703 3.3752315,145.7779 2.6560709,145.7856 2.4062915,145.7933 2.9062586,145.8009 5.6875563,145.8086 7.8125768,145.8163 7.9374151,145.8239 7.5935316,145.8316 5.4059496,145.8393 3.4375539,145.8469 2.9690394,145.8546 3.9061937,145.8623 4.8748136,145.8700 4.4375606,145.8776 4.156404,145.8853 3.3125596,145.8930 2.96858,145.9006 4.3749218,145.9083 4.1875792,145.9160 3.4373648,145.9236 4.0624361,145.9313 4.9065585,145.9390 3.531431,145.9467 2.2189085,145.9543 2.2500548,145.9620 2.1248412,145.9697 5.5309734,145.9774 6.7499356,145.9850 5.6561213,145.9927 4.7496877,146.0004 5.5000134,146.0080 7.5314932,146.0157 6.9065366,146.0234 7.3124108,146.0311 9.4369583,146.0387 10.249749,146.0464 11.375413,146.0541 13.719056,146.0618 22.000071,146.0694 37.06208,146.0771 59.062035,146.0848 77.843872,146.0925 84.93734,146.1001 92.030434,146.1078 107.09343,146.1155 105.62514,146.1232 104.03188,146.1309 97.126038,146.1385 76.50087,146.1462 44.905952,146.1539 19.561739,146.1616 16.155947,146.1692 18.718939,146.1769 16.782084,146.1846 11.937817,146.1923 10.093776,146.2000 7.8748498,146.2076 5.1559019,146.2153 6.562027,146.2230 9.375042,146.2307 9.5939837,146.2384 8.4686184,146.2460 7.781045,146.2537 6.156219,146.2614 4.9063997,146.2691 5.2501063,146.2768 5.0000768,146.2844 6.1562519,146.2921 6.4687934,146.2998 4.9376764,146.3075 3.4688179,146.3152 3.6563218,146.3228 2.593605,146.3305 1.4061065,146.3382 3.093827,146.3459 5.406127,146.3536 5.5938187,146.3613 4.7813725,146.3689 3.656322,146.3766 2.8438683,146.3843 2.5312662,146.3920 3.2812953,146.3997 2.7499671,146.4074 1.8123779,146.4150 0.87476748,146.4227 2.8124828,146.4304 3.968821,146.4381 4.0001135,146.4458 1.9376353,146.4535 1.4373199,146.4611 2.2186649,146.4688 3.219032,146.4765 4.0312252,146.4842 4.4057531,146.4919 4.2186871,146.4996 3.3127093,146.5073 2.3436363,146.5150 3.4062948,146.5226 4.0316429,146.5303 2.5627079,146.5380 2.7811887,146.5457 4.4059415,146.5534 6.5311947,146.5611 7.1876006,146.5688 7.406333,146.5765 8.5938721,146.5841 7.8749852,146.5918 5.218658,146.5995 3.5000544,146.6072 2.4375248,146.6149 3.4686992,146.6226 5.062789,146.6303 7.2190557,146.6380 8.874877,146.6457 7.9683619,146.6534 6.1246781,146.6610 4.6250763,146.6687 4.0938215,146.6764 4.1246195,146.6841 4.2184033,146.6918 4.5000052,146.6995 4.2502813,146.7072 3.3752425,146.7149 2.9061444,146.7226 4.3747044,146.7303 5.2813659,146.7380 5.3126602,146.7457 7.7810178,146.7533 8.0310345,146.7610 5.7187896,146.7687 3.6254668,146.7764 5.3754702,146.7841 6.4375148,146.7918 4.1249809,146.7995 2.8124778,146.8072 3.1249011,146.8149 4.3122215,146.8226 5.1248484,146.8303 4.3752675,146.8380 4.1875839,146.8457 6.0622911,146.8534 7.0936918,146.8611 7.687458,146.8688 7.4688354,146.8765 4.5940075,146.8842 3.8127627,146.8919 2.9999919,146.8996 3.2809203,146.9073 4.3124113,146.9149 6.2501187,146.9226 6.6876116,146.9303 7.5624695,146.9380 8.8124447,146.9457 8.593749,146.9534 7.2498622,146.9611 6.6875062,146.9688 8.1252022,146.9765 8.1252003,146.9842 8.6561346,146.9919 8.656086,146.9996 11.50039,147.0073 15.65643,147.0150 18.718273,147.0227 18.187174,147.0304 21.875462,147.0381 41.250427,147.0458 115.71796,147.0535 274.0614,147.0612 389.24991,147.0689 369.2193,147.0766 389.90152,147.0843 1110.0458,147.0920 2489.2361,147.0997 2966.9119,147.1074 2005.4836,147.1152 751.97833,147.1229 264.09653,147.1306 188.4384,147.1383 148.31374,147.1460 94.251328,147.1537 54.281544,147.1614 33.530525,147.1691 22.593796,147.1768 18.563398,147.1845 15.249967,147.1922 10.374243,147.1999 8.7184591,147.2076 7.5627675,147.2153 7.5002003,147.2230 5.3751025,147.2307 5.3439522,147.2384 4.780972,147.2461 6.3749733,147.2538 8.3128376,147.2615 7.2813172,147.2692 3.5623572,147.2770 3.9374979,147.2847 5.4375634,147.2924 8.6561766,147.3001 8.2186975,147.3078 6.2188511,147.3155 4.2810578,147.3232 4.3434606,147.3309 6.4998016,147.3386 5.3752756,147.3463 7.1253891,147.3540 7.6248312,147.3617 6.3749189,147.3695 8.406004,147.3772 8.2184849,147.3849 6.781373,147.3926 5.9379196,147.4003 5.5626593,147.4080 5.2500572,147.4157 4.3749352,147.4234 4.2185073,147.4311 3.5623558,147.4388 3.968657,147.4466 5.0313611,147.4543 5.5312734,147.4620 4.2187119,147.4697 5.1561599,147.4774 5.3438873,147.4851 5.0001307,147.4928 4.2186146,147.5005 3.6249702,147.5083 3.0937102,147.5160 4.6248803,147.5237 5.2811966,147.5314 4.8126864,147.5391 4.0940714,147.5468 4.1563721,147.5545 4.4063916,147.5623 4.0623598,147.5700 4.8747649,147.5777 4.4063072,147.5854 5.5623736,147.5931 3.9063933,147.6008 2.6253409,147.6085 3.4689214,147.6163 6.6561637,147.6240 9.5309286,147.6317 6.3124242,147.6394 2.7811487,147.6471 4.5620923,147.6548 6.4374218,147.6626 6.2190728,147.6703 4.0625548,147.6780 2.3126082,147.6857 1.6251281,147.6934 1.9997133,147.7011 5.1561809,147.7089 6.843914,147.7166 6.8751774,147.7243 7.3124247,147.7320 6.9999347,147.7397 3.6564136,147.7475 3.5937948,147.7552 4.4063935,147.7629 8.3124104,147.7706 7.687355,147.7783 6.4687877,147.7861 4.9062443,147.7938 5.4687214,147.8015 5.1874108,147.8092 3.3124702,147.8169 2.6875172,147.8247 2.3437378,147.8324 3.6875789,147.8401 4.2500687,147.8478 3.7185874,147.8555 4.6246915,147.8633 5.2811918,147.8710 4.9065156,147.8787 4.1877704,147.8864 4.3751173,147.8942 4.9999456,147.9019 3.3748894,147.9096 4.0623708,147.9173 4.4063768,147.9251 5.3441038,147.9328 4.1874738,147.9405 4.2185693,147.9482 5.7188993,147.9560 6.7188735,147.9637 8.0624313,147.9714 8.7496576,147.9791 6.6558628,147.9869 6.9684806,147.9946 6.5625734,148.0023 5.5004525,148.0100 3.7187846,148.0178 8.2183743,148.0255 10.843758,148.0332 9.4065104,148.0409 11.812836,148.0487 27.219374,148.0564 59.15691,148.0641 79.40567,148.0718 72.373688,148.0796 74.780289,148.0873 174.4034,148.0950 355.52875,148.1028 449.93848,148.1105 399.12595,148.1182 372.21844,148.1259 412.09509,148.1337 350.59546,148.1414 198.84517,148.1491 70.18792,148.1569 29.530998,148.1646 20.249971,148.1723 18.093117,148.1801 16.625111,148.1878 12.594267,148.1955 5.7816854,148.2032 3.2814069,148.2110 4.2186518,148.2187 4.2186294,148.2264 3.9059477,148.2342 3.812408,148.2419 4.875206,148.2496 6.9064293,148.2574 8.3124819,148.2651 6.0936351,148.2728 3.3127112,148.2806 4.7187428,148.2883 6.4372029,148.2960 6.3748007,148.3038 4.7187662,148.3115 2.12519,148.3192 2.1565804,148.3270 5.8439083,148.3347 8.0622416,148.3424 4.0310116,148.3502 2.9374866,148.3579 3.7501371,148.3656 4.968864,148.3734 4.8438659,148.3811 3.6561701,148.3889 3.5622394,148.3966 4.156518,148.4043 6.1878519,148.4121 7.8436236,148.4198 9.4371252,148.4275 8.093605,148.4353 6.7502508,148.4430 5.7188497,148.4507 6.874908,148.4585 8.5934362,148.4662 7.874959,148.4740 4.7502918,148.4817 3.8750508,148.4894 4.6874981,148.4972 5.687501,148.5049 5.2813387,148.5127 5.0936823,148.5204 4.8435445,148.5281 6.9998879,148.5359 7.4374375,148.5436 7.9376965,148.5514 9.0627136,148.5591 9.031249,148.5668 8.0936432,148.5746 6.8749013,148.5823 6.5624986,148.5901 5.5000377,148.5978 4.8747869,148.6055 3.8438056,148.6133 5.1254387,148.6210 3.1564677,148.6288 1.9998108,148.6365 2.2184708,148.6443 4.2499433,148.6520 5.3124661,148.6597 4.8436985,148.6675 4.6252074,148.6752 3.375216,148.6830 3.8438373,148.6907 2.5624208,148.6985 1.4999051,148.7062 1.3749939,148.7139 3.12497,148.7217 4.4374804,148.7294 4.343503,148.7372 3.6561155,148.7449 4.4375553,148.7527 5.468749,148.7604 5.1563478,148.7682 2.5937905,148.7759 2.4997804,148.7837 3.7496338,148.7914 4.4689894,148.7991 5.313055,148.8069 5.5625372,148.8146 6.5623403,148.8224 7.8436923,148.8301 7.7187123,148.8379 7.6562805,148.8456 8.593873,148.8534 8.4064407,148.8611 5.3439269,148.8689 5.624898,148.8766 4.9058986,148.8844 6.2809758,148.8921 8.2186928,148.8999 8.0937805,148.9076 7.3123975,148.9154 9.3749113,148.9231 8.5626335,148.9309 8.968709,148.9386 9.9063873,148.9464 8.5943098,148.9541 8.9690275,148.9619 8.3435965,148.9696 7.0935373,148.9774 6.8436995,148.9851 7.5311809,148.9929 16.156271,149.0006 30.531614,149.0084 44.687084,149.0161 79.154343,149.0239 287.89801,149.0316 966.01575,149.0394 1515.4307,149.0471 1310.9478,149.0549 653.01453,149.0627 274.09879,149.0704 233.06238,149.0782 233.34416,149.0859 185.75006,149.0937 155.46904,149.1014 291.84283,149.1092 477.37326,149.1169 487.28046,149.1247 323.87689,149.1324 176.9711,149.1402 117.46956,149.1480 85.969307,149.1557 53.999969,149.1635 30.31255,149.1712 13.406337,149.1790 10.875139,149.1867 10.437915,149.1945 10.312469,149.2022 6.0311379,149.2100 3.8435931,149.2178 3.6559784,149.2255 7.312356,149.2333 5.8124804,149.2410 4.4064045,149.2488 3.5312126,149.2566 4.2812276,149.2643 3.7188334,149.2721 4.0937486,149.2798 4.2500157,149.2876 3.0937579,149.2953 2.5625551,149.3031 2.5938575,149.3109 1.9998714,149.3186 2.9061513,149.3264 2.6251993,149.3341 3.0937998,149.3419 2.3437738,149.3497 2.2189145,149.3574 2.8748415,149.3652 5.6558523,149.3730 6.4062667,149.3807 5.3124704,149.3885 6.6249595,149.3962 5.1878872,149.4040 2.0938044,149.4118 3.0309641,149.4195 4.8748055,149.4273 9.3749361,149.4351 10.656266,149.4428 5.9064684,149.4506 3.5627596,149.4583 2.5624528,149.4661 4.9686208,149.4739 5.4373927,149.4816 4.3123107,149.4894 4.8748045,149.4972 5.1875153,149.5049 5.2191005,149.5127 4.5627251,149.5205 6.7190204,149.5282 6.1876507,149.5360 4.7496982,149.5438 4.9687185,149.5515 7.3752337,149.5593 8.0001917,149.5671 6.7186756,149.5748 5.9058666,149.5826 7.7810884,149.5904 6.4374814,149.5981 3.8748698,149.6059 3.2187068,149.6137 4.5624042,149.6214 5.843895,149.6292 4.1250811,149.6370 4.7186904,149.6447 6.1564498,149.6525 6.9377313,149.6603 5.2187304,149.6680 3.7499599,149.6758 4.0001397,149.6836 4.8123484,149.6914 6.812345,149.6991 5.0311375,149.7069 4.4373097,149.7147 6.6560178,149.7224 8.7499762,149.7302 6.5629644,149.7380 5.5004125,149.7457 4.3749332,149.7535 2.7498713,149.7613 2.0625145,149.7691 1.3436922,149.7768 1.6874021,149.7846 1.7498136,149.7924 2.0312068,149.8002 2.8750389,149.8079 4.2812777,149.8157 3.2188225,149.8235 4.0939202,149.8312 4.3751049,149.8390 4.0936956,149.8468 3.1875639,149.8546 4.6251001,149.8623 6.2187815,149.8701 5.2811337,149.8779 4.1249523,149.8857 5.656415,149.8934 6.1874185,149.9012 3.9683933,149.9090 2.6247044,149.9168 5.062675,149.9245 7.1565542,149.9323 8.4688063,149.9401 8.5312538,149.9479 5.7501187,149.9556 6.3749733,149.9634 6.8434348,149.9712 5.3748322,149.9790 5.1563683,149.9868 5.1562462,149.9945 9.4997005,150.0023 10.46901,150.0101 10.156446,150.0179 13.343652,150.0256 28.812263,150.0334 86.778893,150.0412 153.68471,150.0490 157.0004,150.0568 105.47113,150.0645 69.125809,150.0723 73.967896,150.0801 110.52984,150.0879 264.99173,150.0957 882.51208,150.1034 1664.3918,150.1112 1716.2587,150.1190 1015.0506,150.1268 457.63324,150.1346 505.81,150.1423 707.34186,150.1501 619.94257,150.1579 325.22528,150.1657 111.28417,150.1735 52.968521,150.1813 44.217758,150.1890 31.062325,150.1968 18.000443,150.2046 12.406781,150.2124 9.3441172,150.2202 9.5311785,150.2280 7.6558356,150.2357 5.3749561,150.2435 4.2187643,150.2513 5.312355,150.2591 6.4687181,150.2669 5.6251326,150.2747 2.8127,150.2824 1.5625285,150.2902 1.249858,150.2980 3.6559651,150.3058 7.4061637,150.3136 8.1564846,150.3214 5.6252446,150.3292 5.2812243,150.3370 4.2186732,150.3447 5.9687109,150.3525 7.687501,150.3603 7.312768,150.3681 5.2813878,150.3759 4.2811627,150.3837 5.3436828,150.3915 4.0934529,150.3993 4.5311866,150.4070 4.28127,150.4148 3.5000627,150.4226 2.7190375,150.4304 4.8749046,150.4382 7.0623326,150.4460 7.4688268,150.4538 6.5000677,150.4616 6.2186627,150.4694 7.2811623,150.4771 8.0626001,150.4849 6.1564412,150.4927 5.0624933,150.5005 6.2183371,150.5083 8.2497673,150.5161 7.4688134,150.5239 3.8124449,150.5317 3.2190526,150.5395 2.437768,150.5473 5.0311246,150.5551 5.7499266,150.5628 5.3436141,150.5706 4.3126535,150.5784 3.4376273,150.5862 3.6562738,150.5940 2.5000024,150.6018 3.1248128,150.6096 3.9688003,150.6174 3.2814887,150.6252 2.687413,150.6330 5.4996552,150.6408 6.4373765,150.6486 6.4999013,150.6564 5.3124561,150.6642 4.3437815,150.6720 6.3749185,150.6798 6.9998455,150.6876 7.1252251,150.6954 6.0629587,150.7031 3.8127718,150.7109 2.2187812,150.7187 3.8434148,150.7265 5.874795,150.7343 7.4375,150.7421 5.7498422,150.7499 5.5314574,150.7577 7.0316763,150.7655 7.9062085,150.7733 5.9685369,150.7811 3.8748796,150.7889 5.7812257,150.7967 7.4061828,150.8045 7.6563826,150.8123 5.4378018,150.8201 4.0626488,150.8279 3.2499213,150.8357 2.9060831,150.8435 4.9060831,150.8513 4.7811069,150.8591 3.5313399,150.8669 2.9374778,150.8747 2.1875639,150.8825 1.4374372,150.8903 3.0936363,150.8981 2.7812912,150.9059 3.9999938,150.9137 4.6563716,150.9215 5.2813497,150.9293 4.125133,150.9371 3.9063129,150.9449 4.3748908,150.9527 4.2812548,150.9605 5.5621667,150.9683 7.6248126,150.9761 8.9067144,150.9839 7.8442626,150.9917 8.4066181,150.9995 8.4686022,151.0073 7.2808933,151.0152 7.0307312,151.0230 11.311931,151.0308 18.999495,151.0386 33.187096,151.0464 46.937546,151.0542 54.219208,151.0620 56.062538,151.0698 69.96862,151.0776 152.2195,151.0854 341.78177,151.0932 516.43463,151.1010 764.05585,151.1088 1051.0269,151.1166 1026.9088,151.1244 733.6618,151.1322 465.62753,151.1400 343.8132,151.1479 242.06424,151.1557 137.90793,151.1635 77.96936,151.1713 46.718033,151.1791 26.780197,151.1869 16.718624,151.1947 12.406528,151.2025 11.468746,151.2103 7.4375119,151.2181 6.9375587,151.2259 6.0313182,151.2338 7.8124933,151.2416 5.937252,151.2494 4.0623794,151.2572 3.1564536,151.2650 5.0622663,151.2728 7.1560407,151.2806 6.3440289,151.2884 4.2188411,151.2962 3.8748832,151.3040 5.1875472,151.3119 4.3752942,151.3197 1.3126537,151.3275 2.3751264,151.3353 6.8124857,151.3431 10.062331,151.3509 7.5935726,151.3587 5.5937915,151.3665 4.156486,151.3744 4.6249671,151.3822 5.3124046,151.3900 4.531127,151.3978 3.7498324,151.4056 5.0627151,151.4134 6.219059,151.4212 7.4998374,151.4291 6.3747044,151.4369 4.7810602,151.4447 3.062536,151.4525 3.1251152,151.4603 2.8749795,151.4681 3.0313034,151.4760 3.0314636,151.4838 3.4686747,151.4916 4.9999142,151.4994 6.2189841,151.5072 4.5311151,151.5150 4.6246524,151.5229 3.1248088,151.5307 5.0625787,151.5385 4.5002618,151.5463 3.8125689,151.5541 5.687428,151.5619 7.5000753,151.5698 5.9062815,151.5776 5.2186508,151.5854 3.906251,151.5932 3.1562946,151.6010 2.1874819,151.6089 4.0310602,151.6167 6.249898,151.6245 6.6877666,151.6323 3.8752284,151.6401 2.187516,151.6480 2.1564229,151.6558 2.375026,151.6636 1.5311625,151.6714 2.7501051,151.6792 3.7187583,151.6871 4.6248236,151.6949 3.4061625,151.7027 2.843641,151.7105 3.0937605,151.7184 3.3126748,151.7262 3.9375608,151.7340 3.4059632,151.7418 3.8122065,151.7496 3.2186611,151.7575 5.8124304,151.7653 5.3751264,151.7731 5.8441648,151.7809 4.1252747,151.7888 4.0936308,151.7966 3.5625172,151.8044 3.1561089,151.8122 3.8748491,151.8201 3.3125618,151.8279 4.5625701,151.8357 6.2813849,151.8435 6.0000916,151.8514 3.5937102,151.8592 2.5624087,151.8670 2.9060113,151.8748 3.656045,151.8827 4.4999523,151.8905 5.906147,151.8983 7.5000935,151.9061 4.8439665,151.9140 2.8439562,151.9218 2.2500999,151.9296 3.0936351,151.9375 6.1871657,151.9453 6.8435283,151.9531 6.5313916,151.9609 6.9063673,151.9688 6.312603,151.9766 8.9691257,151.9844 9.1561918,151.9923 8.1245766,152.0001 8.2810583,152.0079 10.093731,152.0157 10.43751,152.0236 10.593936,152.0314 11.750176,152.0392 15.718367,152.0471 21.280687,152.0549 35.312183,152.0627 71.593575,152.0706 164.68768,152.0784 264.71906,152.0862 283.49866,152.0941 239.09415,152.1019 249.77933,152.1097 634.74329,152.1176 1386.4033,152.1254 1659.816,152.1332 1140.6293,152.1411 460.22098,152.1489 174.06372,152.1567 124.18776,152.1646 91.625359,152.1724 58.750103,152.1802 34.000298,152.1881 17.563084,152.1959 9.8128815,152.2037 7.1252398,152.2116 7.718812,152.2194 7.3747368,152.2272 6.7809911,152.2351 3.4999554,152.2429 2.6878955,152.2507 3.3129752,152.2586 3.2499008,152.2664 5.8748875,152.2742 6.3749151,152.2821 6.5310898,152.2899 6.062573,152.2978 8.4062262,152.3056 7.3747821,152.3134 6.1874218,152.3213 7.0312557,152.3291 9.7811241,152.3369 12.062531,152.3448 9.5625467,152.3526 7.5001431,152.3605 4.0315981,152.3683 2.3749495,152.3761 2.8748827,152.3840 4.7187972,152.3918 6.4999866,152.3997 6.4062428,152.4075 4.7188997,152.4153 3.1872606,152.4232 4.2182965,152.4310 3.906256,152.4389 3.5629072,152.4467 4.0938702,152.4545 2.8436961,152.4624 2.62518,152.4702 2.6250141,152.4781 3.1559818,152.4859 4.2497845,152.4938 4.2809653,152.5016 3.7811115,152.5094 3.3753555,152.5173 4.7815557,152.5251 5.0938244,152.5330 6.4376411,152.5408 6.3124814,152.5487 6.6250854,152.5565 4.5625243,152.5643 4.2809582,152.5722 5.6875863,152.5800 5.9689393,152.5879 4.6876054,152.5957 4.9999466,152.6036 6.1874428,152.6114 4.6562119,152.6193 2.7498977,152.6271 3.3440323,152.6349 3.5626042,152.6428 2.6558552,152.6506 2.4059753,152.6585 3.6560314,152.6663 5.0937371,152.6742 4.5939455,152.6820 3.5002055,152.6899 2.9063051,152.6977 1.7186912,152.7056 2.2814136,152.7134 2.9687855,152.7213 4.3435054,152.7291 4.5625019,152.7370 4.5939102,152.7448 2.4687028,152.7527 3.0312338,152.7605 5.000185,152.7684 6.0316024,152.7762 6.1562276,152.7841 6.7184696,152.7919 6.3436375,152.7998 7.4062757,152.8076 7.093956,152.8155 4.874898,152.8233 4.3122778,152.8312 5.5935025,152.8390 8.4373913,152.8469 8.0625582,152.8547 5.9062724,152.8626 3.1876204,152.8704 5.218626,152.8783 5.5936723,152.8861 3.718905,152.8940 2.5001364,152.9018 2.5624826,152.9097 2.4684987,152.9175 4.7186451,152.9254 5.8751569,152.9332 5.3751273,152.9411 4.7501779,152.9489 3.5313785,152.9568 4.5623765,152.9647 4.5623069,152.9725 6.8749604,152.9804 7.8436399,152.9882 7.906271,152.9961 7.9688797,153.0039 8.000186,153.0118 9.0626755,153.0196 13.343375,153.0275 16.249958,153.0354 18.56295,153.0432 26.188036,153.0511 50.687325,153.0589 146.21783,153.0668 261.68622,153.0746 319.46753,153.0825 301.03085,153.0904 243.28159,153.0982 198.84436,153.1061 247.0311,153.1139 383.43726,153.1218 465.4678,153.1296 404.99985,153.1375 276.53235,153.1454 223.09401,153.1532 215.24992,153.1611 166.65735,153.1689 83.970184,153.1768 37.468906,153.1847 21.343054,153.1925 13.561832,153.2004 9.6252136,153.2082 7.6254511,153.2161 9.9690409,153.2240 8.9377413,153.2318 5.9688926,153.2397 3.8436046,153.2475 3.4998937,153.2554 4.343616,153.2633 4.968823,153.2711 4.5003767,153.2790 4.8126001,153.2869 3.7187116,153.2947 2.5622387,153.3026 1.8746368,153.3104 2.6249127,153.3183 4.593873,153.3262 5.9062853,153.3340 7.1251559,153.3419 7.7504764,153.3498 6.0626802,153.3576 3.8747628,153.3655 5.3120089,153.3734 5.5932608,153.3812 5.6878982,153.3891 4.8444042,153.3970 3.5935431,153.4048 3.7809718,153.4127 4.8127098,153.4206 3.9062438,153.4284 3.8434641,153.4363 4.3123074,153.4442 3.8437023,153.4520 4.2814045,153.4599 6.6876659,153.4678 8.156414,153.4756 5.4375596,153.4835 4.4062409,153.4914 4.2187128,153.4992 3.562398,153.5071 6.0312452,153.5150 9.5311222,153.5228 10.249917,153.5307 7.9374466,153.5386 4.5936623,153.5464 4.3749986,153.5543 4.4375858,153.5622 4.2815366,153.5700 4.4376016,153.5779 4.4062591,153.5858 3.3750727,153.5937 2.2499194,153.6015 1.9998546,153.6094 3.3125217,153.6173 1.9064285,153.6251 4.6251965,153.6330 7.6561532,153.6409 11.718474,153.6488 10.53124,153.6566 7.9689369,153.6645 5.9061828,153.6724 4.5624781,153.6802 4.3437343,153.6881 3.2187388,153.6960 2.7815635,153.7039 3.3123779,153.7117 4.6871009,153.7196 3.8122718,153.7275 3.8436408,153.7354 3.7501094,153.7432 3.2503309,153.7511 2.343956,153.7590 1.9685233,153.7669 3.7183244,153.7747 4.999989,153.7826 5.4065342,153.7905 5.406498,153.7984 6.7498217,153.8062 7.8751311,153.8141 6.0941911,153.8220 4.1874299,153.8299 2.9060464,153.8377 2.9685359,153.8456 2.3125081,153.8535 1.9690206,153.8614 3.7813864,153.8693 6.2811389,153.8771 6.312243,153.8850 5.3436809,153.8929 6.7188315,153.9008 9.1877041,153.9086 8.1251526,153.9165 6.1561027,153.9244 3.9061389,153.9323 3.8436952,153.9402 4.0939236,153.9480 2.5625548,153.9559 1.5310644,153.9638 2.4686804,153.9717 4.3750892,153.9796 7.1874943,153.9874 9.7186279,153.9953 8.8123007,154.0032 6.4687099,154.0111 6.0001459,154.0190 9.9686441,154.0268 9.9376345,154.0347 10.969085,154.0426 13.593611,154.0505 16.467785,154.0584 40.967281,154.0663 90.499397,154.0741 129.03157,154.0820 181.68532,154.0899 415.52493,154.0978 775.4339,154.1057 875.90961,154.1136 601.31793,154.1214 292.22128,154.1293 251.06198,154.1372 306.18768,154.1451 274.3765,154.1530 170.90744,154.1609 78.938049,154.1687 41.062729,154.1766 24.375179,154.1845 17.68726,154.1924 15.125048,154.2003 8.7501745,154.2082 6.1876111,154.2161 5.7185798,154.2240 4.249826,154.2318 2.6561019,154.2397 2.9062531,154.2476 4.0000801,154.2555 5.3751111,154.2634 6.0623922,154.2713 6.531096,154.2792 4.8749537,154.2871 6.5936561,154.2949 6.593677,154.3028 5.3438554,154.3107 3.3753605,154.3186 2.4688456,154.3265 4.030962,154.3344 5.8122821,154.3423 4.1252756,154.3502 3.7188249,154.3581 3.5936005,154.3659 4.5001059,154.3738 2.4376624,154.3817 3.1873417,154.3896 4.2811065,154.3975 4.2814641,154.4054 3.2811732,154.4133 3.9998834,154.4212 5.3439159,154.4291 6.4063473,154.4370 5.1249256,154.4449 4.1875296,154.4528 3.7813952,154.4606 2.7499104,154.4685 1.3435465,154.4764 2.03122,154.4843 2.0626905,154.4922 2.4065483,154.5001 5.4688759,154.5080 6.9686141,154.5159 4.9371753,154.5238 4.7185349,154.5317 4.0312195,154.5396 3.9062743,154.5475 4.9063497,154.5554 6.2189131,154.5633 7.4688311,154.5712 7.7497687,154.5791 8.1248016,154.5870 6.3751364,154.5948 5.5001798,154.6027 4.906044,154.6106 6.6249557,154.6185 6.3440413,154.6264 5.7188363,154.6343 6.0625434,154.6422 7.2499194,154.6501 9.3748121,154.6580 7.8437734,154.6659 6.4689412,154.6738 6.6562271,154.6817 4.4999042,154.6896 2.9998996,154.6975 5.4686341,154.7054 6.9688883,154.7133 7.4999356,154.7212 6.531024,154.7291 7.9063964,154.7370 8.1251469,154.7449 7.6874671,154.7528 6.5624752,154.7607 5.0001693,154.7686 5.2499371,154.7765 5.9998817,154.7844 4.6252108,154.7923 5.437387,154.8002 6.0621996,154.8081 6.4062781,154.8160 4.9063921,154.8239 4.2500663,154.8318 6.4376335,154.8397 6.3125072,154.8476 3.8748729,154.8555 2.9376509,154.8634 4.1561313,154.8713 4.6872535,154.8792 2.5940943,154.8871 1.3751615,154.8951 2.0936873,154.9030 4.0625205,154.9109 4.687449,154.9188 5.6874986,154.9267 5.4998732,154.9346 3.9373722,154.9425 3.2502193,154.9504 4.875133,154.9583 5.6875896,154.9662 5.4062204,154.9741 2.4997623,154.9820 2.2811203,154.9899 3.812428,154.9978 5.9684281,155.0057 6.9688597,155.0136 7.68787,155.0215 10.656225,155.0294 14.156241,155.0374 24.656158,155.0453 48.68729,155.0532 92.718605,155.0611 130.31204,155.0690 131.12376,155.0769 136.27974,155.0848 167.40317,155.0927 245.15401,155.1006 328.34488,155.1085 342.40753,155.1164 461.51904,155.1243 1049.0996,155.1323 1619.7728,155.1402 1447.6121,155.1481 776.33539,155.1560 281.72769,155.1639 128.68782,155.1718 79.062881,155.1797 53.531898,155.1876 40.813286,155.1955 28.781567,155.2035 24.187752,155.2114 19.624931,155.2193 14.687161,155.2272 10.437302,155.2351 8.8751431,155.2430 6.2501597,155.2509 5.1249576,155.2588 7.1873016,155.2668 8.1564531,155.2747 8.2191238,155.2826 7.1560712,155.2905 6.4684234,155.2984 7.4060082,155.3063 7.468647,155.3142 6.2815204,155.3222 5.1878281,155.3301 5.0938897,155.3380 5.718657,155.3459 7.9686699,155.3538 6.9684958,155.3617 6.8435154,155.3696 6.1563864,155.3776 6.9375744,155.3855 7.7811723,155.3934 6.3125758,155.4013 2.4690125,155.4092 1.6250322,155.4171 1.7500398,155.4251 1.9374779,155.4330 3.4060705,155.4409 4.1248007,155.4488 5.9061341,155.4567 5.750134,155.4647 7.8439288,155.4726 6.6876755,155.4805 4.9689741,155.4884 3.0000815,155.4963 4.8122487,155.5042 4.2497263,155.5122 4.4689441,155.5201 4.219007,155.5280 4.8125238,155.5359 3.625035,155.5438 4.1874056,155.5518 6.4686828,155.5597 6.3126969,155.5676 6.3437099,155.5755 3.9686494,155.5835 2.9061813,155.5914 2.7809153,155.5993 5.6560168,155.6072 5.6565638,155.6151 5.2501874,155.6231 7.0935674,155.6310 6.9063721,155.6389 4.6251907,155.6468 3.156163,155.6548 3.6874125,155.6627 1.7500945,155.6706 1.031238,155.6785 0.84367013,155.6864 0.78134519,155.6944 0.96875709,155.7023 1.9997389,155.7102 3.2186604,155.7181 4.125248,155.7261 3.3751388,155.7340 3.1562448,155.7419 2.5624788,155.7498 1.8126202,155.7578 2.875102,155.7657 2.8123422,155.7736 2.249876,155.7815 0.68753856,155.7895 2.6874895,155.7974 5.6560321,155.8053 6.156004,155.8133 5.9687333,155.8212 4.5314322,155.8291 3.0628352,155.8370 2.7501562,155.8450 4.1247864,155.8529 5.0311217,155.8608 4.4999571,155.8688 2.9374926,155.8767 3.7500808,155.8846 3.9375396,155.8925 3.718648,155.9005 3.2811918,155.9084 2.5937223,155.9163 2.5314424,155.9243 3.0002217,155.9322 2.9688289,155.9401 2.281338,155.9480 4.1872931,155.9560 3.9060142,155.9639 2.3434017,155.9718 4.9684472,155.9798 7.437592,155.9877 6.9067283,155.9956 6.1255565,156.0036 5.4999957,156.0115 5.6558123,156.0194 5.2497435,156.0274 6.4061909,156.0353 8.3750181,156.0432 11.281355,156.0512 13.968799,156.0591 19.874994,156.0670 27.593332,156.0750 36.061722,156.0829 67.718239,156.0908 135.21907,156.0988 201.62546,156.1067 272.96844,156.1146 337.03177,156.1226 338.77951,156.1305 319.65146,156.1384 340.99722,156.1464 466.28198,156.1543 538.06464,156.1623 424.03354,156.1702 229.00241,156.1781 261.40417,156.1861 485.99548,156.1940 535.87512,156.2019 339.25427,156.2099 119.62897,156.2178 41.688286,156.2257 30.655762,156.2337 25.312927,156.2416 20.218966,156.2496 14.937472,156.2575 10.250155,156.2654 5.5626493,156.2734 5.9999413,156.2813 7.4375391,156.2893 7.0312629,156.2972 6.4997382,156.3051 6.6870971,156.3131 7.5312314,156.3210 8.6876373,156.3290 9.9686499,156.3369 9.4999285,156.3448 5.7190914,156.3528 5.9691982,156.3607 9.1560593,156.3687 8.2183208,156.3766 4.3750558,156.3845 3.1253459,156.3925 6.343719,156.4004 7.7811422,156.4084 6.4999318,156.4163 5.7498674,156.4243 7.6251101,156.4322 7.4375486,156.4401 5.5936675,156.4481 3.4999092,156.4560 2.7500188,156.4640 2.3125875,156.4719 2.5626631,156.4799 2.2500374,156.4878 1.6873946,156.4957 5.0938988,156.5037 5.5314713,156.5116 5.3125319,156.5196 3.9060681,156.5275 3.250006,156.5355 2.7188599,156.5434 3.5310943,156.5514 5.2499175,156.5593 5.8749375,156.5673 4.5939045,156.5752 3.8752222,156.5832 3.4375982,156.5911 3.5623336,156.5990 3.9687164,156.6070 6.0003648,156.6149 7.5938926,156.6229 8.5622778,156.6308 5.7182913,156.6388 3.8749125,156.6467 4.7190857,156.6547 5.7187052,156.6626 5.5620198,156.6706 5.3747673,156.6785 4.1877184,156.6865 4.3749671,156.6944 6.8435154,156.7024 7.9685874,156.7103 7.7813039,156.7183 8.0314789,156.7262 7.1253333,156.7342 4.562664,156.7421 3.3434091,156.7501 5.0624037,156.7580 4.4688463,156.7660 2.7187898,156.7739 3.2189264,156.7819 3.4689794,156.7898 4.8438654,156.7978 6.843864,156.8057 10.187562,156.8137 8.4373474,156.8216 5.4685068,156.8296 3.2812262,156.8376 4.5938349,156.8455 5.1561952,156.8535 5.3124743,156.8614 4.6248918,156.8694 7.6247644,156.8773 8.2811584,156.8853 8.8438969,156.8932 8.7190609,156.9012 7.2500877,156.9091 6.8437576,156.9171 6.9378371,156.9251 9.6248674,156.9330 11.562394,156.9410 16.062693,156.9489 15.124697,156.9569 12.468252,156.9648 8.3751011,156.9728 9.719245,156.9807 12.906275,156.9887 16.437464,156.9967 21.65605,157.0046 23.156202,157.0126 23.905991,157.0205 31.156143,157.0285 46.312828,157.0364 67.436653,157.0444 94.905174,157.0524 170.90646,157.0603 342.7132,157.0683 747.46179,157.0762 1312.0212,157.0842 2734.885,157.0922 6073.6113,157.1001 7994.8667,157.1081 6113.627,157.1160 2730.5935,157.1240 935.17786,157.1320 552.78467,157.1399 425.87854,157.1479 320.00049,157.1558 225.49904,157.1638 144.21899,157.1718 84.345474,157.1797 59.969696,157.1877 67.343422,157.1957 67.093887,157.2036 46.75045,157.2116 22.750076,157.2195 14.687783,157.2275 13.718776,157.2355 15.343591,157.2434 13.187258,157.2514 10.062134,157.2594 11.343844,157.2673 14.094316,157.2753 12.375097,157.2833 8.2811537,157.2912 6.7189999,157.2992 7.6248994,157.3071 6.1248083,157.3151 6.406003,157.3231 7.4999313,157.3310 9.094039,157.3390 7.5627446,157.3470 5.3124857,157.3549 7.5935574,157.3629 7.5935249,157.3709 8.4689646,157.3788 7.2190881,157.3868 4.9063039,157.3948 4.5625992,157.4027 7.6878424,157.4107 8.7809448,157.4187 6.3743038,157.4266 5.3748741,157.4346 3.5000722,157.4426 4.7813978,157.4506 5.3437634,157.4585 5.156311,157.4665 5.0936298,157.4745 6.9997048,157.4824 6.3126345,157.4904 5.0939307,157.4984 5.250021,157.5063 4.6559658,157.5143 7.2187982,157.5223 6.5314941,157.5303 5.9685879,157.5382 5.3751087,157.5462 4.9999175,157.5542 5.7501206,157.5621 6.3754864,157.5701 10.937587,157.5781 14.062141,157.5861 13.46846,157.5940 9.5313759,157.6020 6.0003018,157.6100 3.4375548,157.6179 3.124944,157.6259 4.3438091,157.6339 5.9999962,157.6419 8.2810259,157.6498 11.280983,157.6578 9.7814121,157.6658 8.3752728,157.6738 6.4061871,157.6817 6.2809582,157.6897 5.9690094,157.6977 7.437921,157.7057 11.31238,157.7136 12.249513,157.7216 10.218245,157.7296 6.5938563,157.7376 6.5627451,157.7455 6.8439479,157.7535 7.4065633,157.7615 7.3750401,157.7695 7.1248746,157.7774 4.6248045,157.7854 6.3125906,157.7934 4.9063935,157.8014 5.2497225,157.8094 5.4371357,157.8173 5.1564598,157.8253 4.9065452,157.8333 5.6249528,157.8413 5.4376278,157.8492 4.3121886,157.8572 4.2184014,157.8652 5.3126526,157.8732 4.9690189,157.8812 2.5940313,157.8891 3.5937986,157.8971 4.7809429,157.9051 5.0311565,157.9131 5.2188735,157.9211 4.6248155,157.9290 5.3749194,157.9370 5.312583,157.9450 4.6875567,157.9530 5.0314288,157.9610 6.1876903,157.9690 5.9688206,157.9769 5.4065824,157.9849 8.8437052,157.9929 11.311994,158.0009 12.437179,158.0089 13.031111,158.0168 14.562825,158.0248 15.781041,158.0328 25.842916,158.0408 38.499832,158.0488 47.219418,158.0568 54.500626,158.0648 70.187218,158.0727 124.6554,158.0807 234.77692,158.0887 474.74118,158.0967 838.39832,158.1047 1099.2794,158.1127 1054.0007,158.1206 1071.6842,158.1286 1376.4663,158.1366 1441.3834,158.1446 1038.9149,158.1526 969.63519,158.1606 2201.676,158.1686 3388.1101,158.1766 2943.9373,158.1845 1441.2255,158.1925 448.32642,158.2005 216.31331,158.2085 152.90657,158.2165 105.12608,158.2245 70.439316,158.2325 51.595329,158.2405 34.250858,158.2484 22.312828,158.2564 15.562266,158.2644 11.87478,158.2724 10.280959,158.2804 8.3123808,158.2884 6.312778,158.2964 6.4379296,158.3044 6.0626264,158.3124 5.5624013,158.3204 3.8435888,158.3283 4.4061065,158.3363 4.5936809,158.3443 5.8749728,158.3523 9.0623808,158.3603 8.468461,158.3683 6.5001397,158.3763 7.6252432,158.3843 6.0312266,158.3923 5.0625324,158.4003 5.0313802,158.4083 5.0626535,158.4163 4.8749352,158.4243 5.0937214,158.4322 5.6250544,158.4402 8.8435917,158.4482 9.1871958,158.4562 6.0310092,158.4642 5.2810764,158.4722 6.594008,158.4802 6.4692845,158.4882 5.562726,158.4962 2.9063017,158.5042 1.8124435,158.5122 2.8436222,158.5202 3.749747,158.5282 2.9374893,158.5362 5.2814517,158.5442 6.8749723,158.5522 8.4688559,158.5602 7.8127842,158.5682 7.3434763,158.5762 8.530406,158.5842 10.343735,158.5922 9.0947657,158.6002 6.9688401,158.6082 11.405528,158.6162 11.281043,158.6242 9.3440685,158.6321 6.2501597,158.6401 5.9689312,158.6481 6.0625916,158.6561 7.3433375,158.6641 7.624886,158.6721 6.6878824,158.6801 4.5313702,158.6881 6.3125401,158.6961 9.1875277,158.7041 8.4686337,158.7121 5.405726,158.7201 8.374548,158.7281 10.625237,158.7361 8.8127708,158.7442 6.9689016,158.7522 4.937315,158.7602 4.4999323,158.7682 6.4377265,158.7762 5.0937629,158.7842 6.3125648,158.7922 5.5003247,158.8002 6.0313363,158.8082 6.3747182,158.8162 9.3124275,158.8242 10.562727,158.8322 9.2812471,158.8402 8.4057856,158.8482 6.7809973,158.8562 7.2504005,158.8642 5.4378242,158.8722 6.062387,158.8802 4.6872268,158.8882 3.3121305,158.8962 7.2188139,158.9042 9.7505054,158.9122 10.500402,158.9202 10.187619,158.9282 11.312397,158.9362 11.749761,158.9443 12.687329,158.9523 16.219049,158.9603 20.875179,158.9683 23.218868,158.9763 21.469128,158.9843 17.218016,158.9923 17.655302,159.0003 23.249933,159.0083 27.500368,159.0163 31.468637,159.0243 40.716793,159.0323 62.497982,159.0403 103.84396,159.0484 178.62628,159.0564 268.49933,159.0644 360.43738,159.0724 550.83948,159.0804 1509.6838,159.0884 4017.3887,159.0964 5710.9307,159.1044 4630.4805,159.1124 2182.4758,159.1204 935.8186,159.1285 803.34009,159.1365 710.03229,159.1445 464.41241,159.1525 262.37851,159.1605 269.93365,159.1685 385.43234,159.1765 393.43768,159.1845 251.88028,159.1926 109.78561,159.2006 48.345177,159.2086 28.719673,159.2166 19.062443,159.2246 16.499714,159.2326 11.250036,159.2406 10.874668,159.2486 11.56232,159.2567 11.750263,159.2647 8.406292,159.2727 5.4371967,159.2807 5.3121815,159.2887 7.4375882,159.2967 7.9064021,159.3048 7.9687963,159.3128 10.093791,159.3208 7.4374256,159.3288 7.812542,159.3368 7.5626903,159.3448 9.0314016,159.3528 7.9688439,159.3609 8.874898,159.3689 9.0311718,159.3769 9.0941048,159.3849 9.3124971,159.3929 11.187255,159.4010 10.06257,159.4090 4.2500935,159.4170 4.2811518,159.4250 5.9999571,159.4330 6.8121705,159.4410 6.2496448,159.4491 6.9065132,159.4571 7.1563759,159.4651 8.0939598,159.4731 8.3127508,159.4811 8.0621901,159.4892 5.468441,159.4972 4.1876888,159.5052 4.6877928,159.5132 6.1562686,159.5212 7.4686427,159.5293 7.5936584,159.5373 7.6562562,159.5453 6.6874127,159.5533 8.2499533,159.5614 8.9689465,159.5694 8.312562,159.5774 6.7810798,159.5854 6.5312448,159.5934 4.8130007,159.6015 4.8127441,159.6095 4.1873484,159.6175 6.3747368,159.6255 7.9372301,159.6336 8.7499447,159.6416 8.3438549,159.6496 8.5625525,159.6576 10.343643,159.6657 8.0624495,159.6737 3.812603,159.6817 1.5312908,159.6897 2.7498524,159.6978 5.3747706,159.7058 6.6562328,159.7138 5.4687223,159.7218 5.6246986,159.7299 7.1877279,159.7379 7.4063592,159.7459 7.4060206,159.7539 8.1562462,159.7620 5.6252837,159.7700 6.1248531,159.7780 7.9682965,159.7861 9.3439636,159.7941 8.9377384,159.8021 6.1564898,159.8101 5.8125229,159.8182 5.5625005,159.8262 4.1563001,159.8342 3.7499521,159.8423 4.6250691,159.8503 4.84376,159.8583 3.8751326,159.8663 3.1249444,159.8744 4.5311871,159.8824 4.125144,159.8904 3.812654,159.8985 4.3752003,159.9065 4.8746572,159.9145 6.0620599,159.9226 10.187431,159.9306 12.031075,159.9386 12.093405,159.9466 11.437324,159.9547 8.9380102,159.9627 7.78192,159.9707 6.062767,159.9788 4.6561213,159.9868 5.0936546,159.9948 6.9687939,160.0029 8.7498627,160.0109 9.2500553,160.0189 13.062421,160.0270 17.781107,160.0350 22.15624,160.0430 24.562429,160.0511 32.937225,160.0591 40.530182,160.0671 46.906319,160.0752 68.218231,160.0832 189.21422,160.0913 489.49377,160.0993 806.74646,160.1073 864.8158,160.1154 645.50671,160.1234 398.06674,160.1314 240.56364,160.1395 176.43768,160.1475 135.12592,160.1555 97.156471,160.1636 69.718277,160.1716 70.061371,160.1797 88.717316,160.1877 90.625198,160.1957 61.469269,160.2038 33.687859,160.2118 17.938433,160.2198 10.062925,160.2279 4.7501111,160.2359 4.6876564,160.2440 4.8437338,160.2520 5.6873717,160.2600 9.5311928,160.2681 7.0313673,160.2761 7.0624952,160.2842 6.2188005,160.2922 3.9376194,160.3002 4.5311546,160.3083 6.4685674,160.3163 5.1248531,160.3244 5.9062934,160.3324 7.8126278,160.3404 8.031352,160.3485 5.5938129,160.3565 5.1560206,160.3646 5.6559963,160.3726 6.4374666,160.3807 6.312645,160.3887 3.9064837,160.3967 3.000066,160.4048 3.8124399,160.4128 5.2498403,160.4209 5.9998717,160.4289 7.6877069,160.4370 8.5001793,160.4450 7.3435202,160.4530 4.6875176,160.4611 4.7500882,160.4691 3.4688525,160.4772 3.5628712,160.4852 6.2498646,160.4933 6.4685555,160.5013 6.5311718,160.5094 4.281229,160.5174 1.7813359,160.5255 2.1248345,160.5335 3.5936937,160.5415 3.3127584,160.5496 3.6563208,160.5576 7.2498107,160.5657 8.4685831,160.5737 7.2812023,160.5818 5.9687505,160.5898 5.4063315,160.5979 3.9376686,160.6059 4.9999595,160.6140 4.8434472,160.6220 3.218483,160.6301 2.3127522,160.6381 1.5940106,160.6462 3.9376037,160.6542 6.7811637,160.6623 7.9375887,160.6703 7.7502737,160.6784 6.4686623,160.6864 4.7186995,160.6945 5.156085,160.7025 5.3123274,160.7106 3.8125434,160.7186 3.7187722,160.7267 5.6560612,160.7347 6.0001383,160.7428 5.0629025,160.7508 5.7812099,160.7589 6.2810121,160.7669 4.6870766,160.7750 5.0312834,160.7830 5.1254683,160.7911 4.1250954,160.7991 2.0311227,160.8072 2.2185669,160.8153 4.3437376,160.8233 6.4687572,160.8314 9.1874018,160.8394 8.6875772,160.8475 6.0000954,160.8555 3.2499135,160.8636 3.8436613,160.8716 5.7188692,160.8797 4.7813559,160.8877 3.5627236,160.8958 3.0626152,160.9039 3.2184551,160.9119 2.8435514,160.9200 4.5311089,160.9280 6.9063096,160.9361 6.593996,160.9441 5.9377856,160.9522 7.9998403,160.9602 9.9061232,160.9683 8.8751688,160.9764 6.281322,160.9844 4.7501373,160.9925 4.0938897,161.0005 6.7810807,161.0086 11.405835,161.0167 19.09351,161.0247 27.687075,161.0328 51.12431,161.0408 155.31081,161.0489 456.49777,161.0570 709.99939,161.0650 641.1889,161.0731 378.37518,161.0811 198.49905,161.0892 150.18915,161.0973 260.77802,161.1053 527.11798,161.1134 614.06342,161.1214 435.91397,161.1295 186.44302,161.1376 88.687401,161.1456 77.061371,161.1537 67.937721,161.1617 47.625156,161.1698 27.406132,161.1779 20.250019,161.1859 17.062725,161.1940 12.969082,161.2021 6.9686341,161.2101 5.7500057,161.2182 6.0941181,161.2262 5.875196,161.2343 3.7811635,161.2424 4.9061828,161.2504 6.0002227,161.2585 5.6874776,161.2666 4.1559863,161.2746 2.8126273,161.2827 2.8751168,161.2908 2.8124583,161.2988 3.3125665,161.3069 3.0936007,161.3150 1.5624435,161.3230 2.9061091,161.3311 5.0310254,161.3392 6.5939422,161.3472 4.750176,161.3553 4.0624428,161.3634 4.3124022,161.3714 3.3749039,161.3795 3.2811396,161.3876 5.9999237,161.3956 5.7814722,161.4037 4.8126516,161.4118 6.0313606,161.4198 5.7189193,161.4279 5.124856,161.4360 4.1872768,161.4440 3.1559603,161.4521 2.4999795,161.4602 3.469053,161.4683 5.7502198,161.4763 5.1249681,161.4844 4.5621681,161.4925 3.0934744,161.5005 3.4374201,161.5086 4.3129501,161.5167 5.8130975,161.5247 8.0624914,161.5328 5.281023,161.5409 4.0308962,161.5490 3.4373419,161.5570 4.3754268,161.5651 6.6876383,161.5732 7.4372101,161.5813 9.0623512,161.5893 10.437445,161.5974 10.781309,161.6055 7.7188506,161.6135 4.8439217,161.6216 5.6564054,161.6297 6.5938449,161.6378 6.625001,161.6458 7.4998322,161.6539 6.4997215,161.6620 4.9998188,161.6701 4.3748026,161.6781 4.6561418,161.6862 6.5939283,161.6943 6.3441315,161.7024 4.5937362,161.7104 3.1561501,161.7185 4.0628562,161.7266 3.5938711,161.7347 3.9060719,161.7427 5.5620389,161.7508 6.4059715,161.7589 5.9062729,161.7670 5.0312972,161.7751 6.1251402,161.7831 8.0626116,161.7912 8.5313635,161.7993 7.2188263,161.8074 3.3437693,161.8154 1.9064354,161.8235 3.6251652,161.8316 6.3748083,161.8397 8.9684582,161.8478 7.9999962,161.8558 3.7501397,161.8639 2.3437078,161.8720 2.0312257,161.8801 3.5002007,161.8882 6.2187848,161.8962 8.6247873,161.9043 8.374876,161.9124 4.6876922,161.9205 3.3438296,161.9286 4.0624375,161.9366 4.781168,161.9447 5.5623846,161.9528 4.9998102,161.9609 5.5623951,161.9690 5.7501998,161.9771 6.0315657,161.9851 4.1251345,161.9932 3.2494812,162.0013 6.6555686,162.0094 9.6562586,162.0175 10.313107,162.0256 7.4379759,162.0336 8.1562481,162.0417 11.156297,162.0498 19.469429,162.0579 34.093376,162.0660 44.811398,162.0741 40.500107,162.0821 31.531893,162.0902 35.874092,162.0983 73.591446,162.1064 124.56145,162.1145 149.3457,162.1226 134.22061,162.1307 116.4368,162.1387 122.43699,162.1468 113.09415,162.1549 80.937714,162.1630 40.125042,162.1711 19.281563,162.1792 11.406733,162.1873 9.187602,162.1954 8.4997654,162.2034 6.8124466,162.2115 5.2188611,162.2196 5.8125343,162.2277 5.3124189,162.2358 5.656198,162.2439 8.0311012,162.2520 6.8750434,162.2601 4.4690962,162.2682 3.5002091,162.2763 5.1562395,162.2843 8.6249399,162.2924 8.0937624,162.3005 7.3748851,162.3086 3.9686244,162.3167 1.2188585,162.3248 1.3437009,162.3329 4.6870561,162.3410 5.4998193,162.3491 3.8128023,162.3572 3.6563385,162.3653 4.5936646,162.3733 5.281168,162.3814 4.5938082,162.3895 6.6250401,162.3976 8.9687605,162.4057 9.1876812,162.4138 7.4997144,162.4219 5.1248412,162.4300 4.6566281,162.4381 3.0627198,162.4462 3.7186232,162.4543 3.5000408,162.4624 2.4062054,162.4705 1.5311203,162.4786 1.6876487,162.4867 2.9064317,162.4948 4.0626245,162.5029 2.4997582,162.5109 2.0309939,162.5190 3.1874619,162.5271 5.4687548,162.5352 6.8751783,162.5433 7.7187366,162.5514 7.4374957,162.5595 6.0626459,162.5676 6.2808881,162.5757 7.4995866,162.5838 6.4064956,162.5919 3.5629201,162.6000 3.1876256,162.6081 3.5625331,162.6162 2.6251309,162.6243 2.3124738,162.6324 2.6247125,162.6405 2.8749809,162.6486 3.4063342,162.6567 5.1875634,162.6648 4.4999332,162.6729 4.0936065,162.6810 3.0311952,162.6891 2.8750365,162.6972 2.6251187,162.7053 2.0625236,162.7134 2.4688923,162.7215 4.7812681,162.7296 6.6871858,162.7377 6.9997807,162.7458 4.2501106,162.7539 3.0001018,162.7620 4.7186751,162.7701 6.1875811,162.7782 5.5003104,162.7863 2.6251056,162.7944 0.71853876,162.8025 1.8435653,162.8106 3.2187192,162.8187 4.7187653,162.8268 6.8121986,162.8349 7.8122678,162.8430 8.2502365,162.8512 7.8753333,162.8593 6.7814903,162.8674 3.3126564,162.8755 2.3751097,162.8836 3.156019,162.8917 3.0623252,162.8998 3.0938773,162.9079 3.7187297,162.9160 3.343581,162.9241 3.7498009,162.9322 3.8437512,162.9403 7.3442073,162.9484 11.468956,162.9565 12.124783,162.9646 8.0937319,162.9727 5.68749,162.9808 8.687295,162.9890 11.687166,162.9971 11.187468,163.0052 9.2502165,163.0133 8.7191877,163.0214 7.9378867,163.0295 10.437254,163.0376 14.968635,163.0457 31.46841,163.0538 55.030994,163.0619 77.500671,163.0700 119.93459,163.0782 345.95984,163.0863 701.52417,163.0944 784.22174,163.1025 497.66412,163.1106 195.62909,163.1187 104.12522,163.1268 132.71683,163.1349 237.30713,163.1430 372.715,163.1512 389.53375,163.1593 274.28659,163.1674 130.81647,163.1755 62.251659,163.1836 33.719292,163.1917 27.749725,163.1998 22.999563,163.2079 17.28116,163.2161 13.18811,163.2242 11.188232,163.2323 8.4689779,163.2404 7.1249304,163.2485 8.3747911,163.2566 9.2497978,163.2647 8.8749771,163.2729 7.3434391,163.2810 7.6247482,163.2891 8.0314751,163.2972 10.187729,163.3053 11.156382,163.3134 9.125227,163.3215 5.8125815,163.3297 4.0936642,163.3378 5.000031,163.3459 3.8751225,163.3540 3.0312207,163.3621 2.6247509,163.3702 3.4374139,163.3784 3.0313263,163.3865 2.8438289,163.3946 4.062644,163.4027 6.7499046,163.4108 6.3749347,163.4190 5.4063511,163.4271 6.7498188,163.4352 8.9372578,163.4433 7.8751588,163.4514 4.719089,163.4595 2.7814157,163.4677 4.2500072,163.4758 4.4374819,163.4839 3.8747954,163.4920 3.7187974,163.5001 4.7190795,163.5083 5.7813683,163.5164 5.4686046,163.5245 4.6874304,163.5326 6.1563406,163.5408 7.0621996,163.5489 5.4371233,163.5570 4.0314069,163.5651 2.6876817,163.5732 1.3749374,163.5814 1.9687561,163.5895 4.5624218,163.5976 6.7813449,163.6057 7.7813792,163.6139 8.5624008,163.6220 6.4998083,163.6301 4.0936003,163.6382 3.8752127,163.6464 3.968981,163.6545 3.687475,163.6626 3.4372773,163.6707 4.2497854,163.6788 3.6251559,163.6870 2.781436,163.6951 2.0313177,163.7032 3.4999776,163.7114 5.0936542,163.7195 4.406054,163.7276 5.7812605,163.7357 6.7188873,163.7439 8.6251144,163.7520 7.2496819,163.7601 6.9684567,163.7682 4.2815075,163.7764 3.3127313,163.7845 2.0626283,163.7926 1.5625696,163.8007 1.9376056,163.8089 3.7189052,163.8170 5.9062071,163.8251 5.7187276,163.8333 5.5310049,163.8414 4.1246042,163.8495 3.5938365,163.8576 3.8125,163.8658 5.2187767,163.8739 9.9686947,163.8820 12.250204,163.8902 9.4689732,163.8983 5.7185893,163.9064 6.156127,163.9146 7.0313745,163.9227 6.2189274,163.9308 5.3125792,163.9390 4.8125243,163.9471 5.4686136,163.9552 5.0311103,163.9633 3.2811937,163.9715 2.874975,163.9796 3.156338,163.9877 4.6561503,163.9959 6.687109,164.0040 8.9374008,164.0121 7.5628967,164.0203 5.6253176,164.0284 7.5308771,164.0365 10.74977,164.0447 14.03134,164.0528 19.593485,164.0609 23.530937,164.0691 29.280766,164.0772 58.655331,164.0854 108.68677,164.0935 140.62531,164.1016 155.37323,164.1098 336.86862,164.1179 654.80817,164.1260 702.56488,164.1342 461.66129,164.1423 260.40567,164.1504 335.24509,164.1586 416.90582,164.1667 332.75409,164.1748 156.34825,164.1830 65.721153,164.1911 34.250641,164.1993 22.062986,164.2074 15.156264,164.2155 12.625127,164.2237 6.6880684,164.2318 4.0003853,164.2400 4.000103,164.2481 3.8436618,164.2562 3.7812934,164.2644 6.6249542,164.2725 7.0939984,164.2806 5.5003176,164.2888 4.7500648,164.2969 4.4995995,164.3051 6.5308633,164.3132 7.6565142,164.3214 7.8440876,164.3295 5.593936,164.3376 4.8436742,164.3458 4.3123412,164.3539 3.593859,164.3621 4.3439674,164.3702 3.4999402,164.3783 4.4997458,164.3865 4.2812018,164.3946 4.0001559,164.4028 6.1249914,164.4109 6.6559319,164.4191 4.5309005,164.4272 3.7497642,164.4353 4.53126,164.4435 6.2190838,164.4516 7.3753672,164.4598 7.7502465,164.4679 6.5938478,164.4761 4.5311246,164.4842 2.5937827,164.4924 3.4065306,164.5005 4.1875486,164.5086 2.9371452,164.5168 1.3436086,164.5249 3.562614,164.5331 3.437438,164.5412 3.8124769,164.5494 4.1562877,164.5575 4.0624275,164.5657 3.999788,164.5738 4.531044,164.5820 6.3438315,164.5901 8.6876583,164.5983 8.4686537,164.6064 7.5623717,164.6146 7.1877642,164.6227 7.3127718,164.6309 7.0625134,164.6390 7.4374962,164.6471 8.7188148,164.6553 9.5933838,164.6634 7.5931902,164.6716 7.1562624,164.6797 6.6253409,164.6879 5.5627084,164.6960 5.3436694,164.7042 5.1250916,164.7123 5.7503405,164.7205 5.2500396,164.7286 4.499876,164.7368 2.9374177,164.7450 2.6562412,164.7531 2.7188156,164.7613 1.8748252,164.7694 2.4686158,164.7776 2.375067,164.7857 2.8437521,164.7939 2.6876111,164.8020 4.3437781,164.8102 7.4995775,164.8183 7.8434935,164.8265 5.9064832,164.8346 6.2187419,164.8428 6.0938311,164.8509 4.5625648,164.8591 5.5311656,164.8672 4.3750973,164.8754 2.9689624,164.8836 4.4378018,164.8917 4.8435822,164.8999 4.3746862,164.9080 2.2811723,164.9162 1.7500949,164.9243 1.6562626,164.9325 3.2188833,164.9406 4.8439245,164.9488 3.1560757,164.9570 2.6251256,164.9651 4.3129168,164.9733 8.2812243,164.9814 11.124557,164.9896 9.4371958,164.9977 10.50017,165.0059 10.218868,165.0141 11.780939,165.0222 13.781156,165.0304 17.624853,165.0385 24.655674,165.0467 39.812412,165.0548 62.438717,165.0630 114.06065,165.0712 250.7132,165.0793 467.62048,165.0875 723.74805,165.0956 1253.9347,165.1038 1766.9653,165.1120 1647.4712,165.1201 962.31915,165.1283 408.47424,165.1364 220.00227,165.1446 177.62628,165.1528 169.37468,165.1609 144.99908,165.1691 92.125671,165.1773 46.813923,165.1854 28.407396,165.1936 19.156868,165.2017 10.375157,165.2099 7.2185535,165.2181 6.0934653,165.2262 5.2185998,165.2344 2.1248491,165.2426 4.0938344,165.2507 6.8438883,165.2589 5.9999352,165.2671 6.4059958,165.2752 8.0936403,165.2834 6.4375,165.2915 5.0001717,165.2997 3.343951,165.3079 3.9061649,165.3160 4.2811403,165.3242 3.0625923,165.3324 2.5938094,165.3405 2.499958,165.3487 3.1872718,165.3569 4.3748407,165.3650 4.6877737,165.3732 6.5313182,165.3814 8.1560106,165.3895 7.2811513,165.3977 5.6251402,165.4059 6.1877179,165.4140 4.6564507,165.4222 5.5312638,165.4304 7.4999542,165.4385 6.5938454,165.4467 4.5313339,165.4549 3.656239,165.4631 2.9374819,165.4712 4.3123407,165.4794 5.6875048,165.4876 5.6876893,165.4957 3.937315,165.5039 3.9373424,165.5121 3.1250772,165.5202 1.5000228,165.5284 0.99997175,165.5366 1.3749894,165.5448 2.6876032,165.5529 3.5625567,165.5611 4.3748789,165.5693 4.218617,165.5774 3.7187836,165.5856 4.0935402,165.5938 5.4060297,165.6020 8.3751011,165.6101 10.281499,165.6183 8.7191572,165.6265 5.4063592,165.6347 4.9062028,165.6428 5.9371543,165.6510 6.2808714,165.6592 6.812592,165.6673 6.4062138,165.6755 5.7187533,165.6837 4.5314503,165.6919 3.9686477,165.7000 6.4685545,165.7082 3.9062006,165.7164 3.2814929,165.7246 3.0313363,165.7327 5.9061661,165.7409 6.499999,165.7491 6.0622501,165.7573 7.8747711,165.7655 9.7189493,165.7736 8.1566763,165.7818 6.2499995,165.7900 6.6559749,165.7982 7.8750529,165.8063 4.9689641,165.8145 3.1875865,165.8227 3.2810974,165.8309 4.2499547,165.8390 3.531471,165.8472 3.7501163,165.8554 4.6873975,165.8636 6.249774,165.8718 5.3125582,165.8799 2.9376197,165.8881 4.1563597,165.8963 4.1250353,165.9045 3.8434072,165.9127 4.2185435,165.9208 5.1249638,165.9290 5.3124828,165.9372 5.7817092,165.9454 4.8441191,165.9536 2.7805226,165.9617 4.1867728,165.9699 6.9065561,165.9781 7.0942707,165.9863 6.0312624,165.9945 4.8749657,166.0027 4.9999237,166.0108 6.2497978,166.0190 6.0625029,166.0272 8.4063263,166.0354 11.250444,166.0436 12.719076,166.0518 14.281223,166.0599 22.250204,166.0681 37.030968,166.0763 70.59227,166.0845 149.43556,166.0927 256.68573,166.1009 359.68729,166.1090 357.3447,166.1172 253.96909,166.1254 171.74928,166.1336 171.09351,166.1418 164.78255,166.1500 105.84507,166.1582 49.657417,166.1663 31.875999,166.1745 32.187656,166.1827 30.968643,166.1909 24.187334,166.1991 16.437435,166.2073 9.5315695,166.2155 7.8127427,166.2237 8.0625658,166.2318 4.6561465,166.2400 2.4371645,166.2482 5.1560235,166.2564 9.9687901,166.2646 10.031272,166.2728 6.2814713,166.2810 5.1875968,166.2892 5.5623608,166.2974 4.8437643,166.3055 5.4689016,166.3137 5.124835,166.3219 5.1875477,166.3301 5.4690428,166.3383 3.8437183,166.3465 3.3749845,166.3547 2.7813215,166.3629 3.3123891,166.3711 3.8436918,166.3793 4.1562295,166.3875 4.3749499,166.3956 4.2810369,166.4038 4.6561317,166.4120 4.3128204,166.4202 2.9376531,166.4284 2.6875176,166.4366 3.0627687,166.4448 3.9375825,166.4530 4.1246061,166.4612 4.3119545,166.4694 5.6558533,166.4776 7.59378,166.4858 6.3127565,166.4940 4.0315428,166.5022 2.1878645,166.5104 1.9063735,166.5186 2.2185225,166.5267 4.4686298,166.5349 7.0002127,166.5431 6.0939598,166.5513 4.093555,166.5595 4.7810826,166.5677 5.4063725,166.5759 5.1564951,166.5841 3.6561117,166.5923 4.1559434,166.6005 5.1873918,166.6087 7.3748803,166.6169 9.0626497,166.6251 10.06269,166.6333 9.4374676,166.6415 7.8439112,166.6497 4.5313916,166.6579 3.0936546,166.6661 2.7188179,166.6743 2.3750298,166.6825 1.9685576,166.6907 2.8438375,166.6989 4.5315366,166.7071 5.3747802,166.7153 6.1245971,166.7235 5.5624413,166.7317 5.8126378,166.7399 7.781527,166.7481 7.0625114,166.7563 4.4684319,166.7645 2.5000675,166.7727 1.4688196,166.7809 1.7186542,166.7891 2.8438427,166.7973 4.468811,166.8055 4.7499661,166.8137 2.9687231,166.8219 1.9060709,166.8301 4.1249475,166.8383 5.0939312,166.8465 6.8440018,166.8547 5.4374704,166.8629 4.4997082,166.8711 5.5624609,166.8793 6.3437648,166.8875 5.7812958,166.8957 3.5935462,166.9039 5.7184491,166.9122 9.9688511,166.9204 9.4063749,166.9286 7.437634,166.9368 4.0316381,166.9450 3.2814016,166.9532 3.3122861,166.9614 3.9374294,166.9696 5.3438697,166.9778 6.4689183,166.9860 5.5627637,166.9942 5.156323,167.0024 4.8434958,167.0106 6.8124733,167.0188 10.030748,167.0270 16.842976,167.0352 43.000931,167.0435 84.564156,167.0517 100.71797,167.0599 88.091278,167.0681 93.622795,167.0763 168.40405,167.0845 249.40527,167.0927 337.03357,167.1009 378.97104,167.1091 334.15646,167.1173 260.37378,167.1255 223.56157,167.1338 188.43895,167.1420 139.6893,167.1502 103.97028,167.1584 87.438255,167.1666 67.156212,167.1748 40.968594,167.1830 24.062246,167.1912 18.406168,167.1994 11.968457,167.2077 5.8121943,167.2159 5.812397,167.2241 6.874824,167.2323 6.5000238,167.2405 5.1251497,167.2487 3.7188416,167.2569 3.0623758,167.2651 3.5933888,167.2734 4.5938325,167.2816 3.0938578,167.2898 4.3121543,167.2980 4.1251941,167.3062 3.7191267,167.3144 4.5625315,167.3226 4.750072,167.3309 4.3438258,167.3391 4.9689627,167.3473 6.437541,167.3555 5.9684839,167.3637 5.0624685,167.3719 4.0001564,167.3802 2.6564803,167.3884 3.4689851,167.3966 5.1248679,167.4048 4.5933523,167.4130 5.5935841,167.4212 4.8125949,167.4295 5.3125958,167.4377 5.9062295,167.4459 5.6249475,167.4541 5.6874876,167.4623 7.1563816,167.4705 6.9685688,167.4788 6.5623832,167.4870 4.3127408,167.4952 3.5627429,167.5034 3.8439419,167.5116 6.749856,167.5199 7.5623412,167.5281 5.0312939,167.5363 4.8123875,167.5445 6.7808957,167.5527 8.7809687,167.5610 7.8129206,167.5692 4.7502565,167.5774 5.4374938,167.5856 7.0623751,167.5938 7.7495446,167.6021 5.9688253,167.6103 4.4063339,167.6185 5.3746014,167.6267 9.2497139,167.6350 9.1253691,167.6432 6.0002522,167.6514 4.4688001,167.6596 5.0315032,167.6679 6.6252222,167.6761 6.3126621,167.6843 4.1250467,167.6925 4.3125777,167.7007 4.4373279,167.7090 5.030942,167.7172 6.1875801,167.7254 6.8127823,167.7336 6.4374909,167.7419 6.0935349,167.7501 6.5938878,167.7583 6.0626378,167.7665 4.4686818,167.7748 3.874783,167.7830 3.5309656,167.7912 2.8751702,167.7995 5.1879835,167.8077 5.749999,167.8159 5.4370437,167.8241 6.8436551,167.8324 6.5938592,167.8406 4.3750682,167.8488 5.1250324,167.8570 3.6249516,167.8653 4.2497978,167.8735 2.6872487,167.8817 3.2500291,167.8900 3.6564074,167.8982 2.8436999,167.9064 3.7188265,167.9146 2.9686615,167.9229 5.655797,167.9311 8.0311785,167.9393 9.2188311,167.9476 9.4377298,167.9558 7.2190895,167.9640 8.0627937,167.9723 8.719203,167.9805 7.7500687,167.9887 6.9371758,167.9969 6.4061928,168.0052 4.2186847,168.0134 6.4999599,168.0216 9.6250696,168.0299 9.0935898,168.0381 10.281026,168.0463 17.624853,168.0546 27.718662,168.0628 57.74918,168.0710 108.06098,168.0793 175.84261,168.0875 243.50005,168.0957 267.34543,168.1040 280.21835,168.1122 318.59106,168.1204 321.62494,168.1287 255.84534,168.1369 200.81337,168.1451 255.68721,168.1534 307.84253,168.1616 247.8125,168.1699 115.47092,168.1781 39.095055,168.1863 27.812042,168.1946 29.812891,168.2028 25.625685,168.2110 16.437981,168.2193 7.5629478,168.2275 6.249898,168.2357 5.1559029,168.2440 5.1871505,168.2522 4.4060607,168.2605 4.0623827,168.2687 5.1560054,168.2769 3.8748612,168.2852 3.843991,168.2934 4.2503376,168.3017 4.1564689,168.3099 3.2189586,168.3181 2.7813337,168.3264 3.124788,168.3346 5.0935097,168.3428 4.9063234,168.3511 4.9687576,168.3593 5.4686112,168.3676 8.0000114,168.3758 8.1563749,168.3841 5.7189436,168.3923 6.062427,168.4005 5.9370484,168.4088 6.4995737,168.4170 7.3127527,168.4253 8.6255484,168.4335 6.0935936,168.4417 4.3436146,168.4500 4.21877,168.4582 6.9687228,168.4665 7.1563973,168.4747 4.0312262,168.4830 2.4688182,168.4912 2.7189054,168.4994 3.4375019,168.5077 4.0310626,168.5159 4.9375682,168.5242 5.4999275,168.5324 4.4997787,168.5407 4.5313592,168.5489 6.6251807,168.5572 4.3438454,168.5654 2.2811053,168.5736 2.1875548,168.5819 3.3438885,168.5901 3.4686682,168.5984 3.4689655,168.6066 2.4064577,168.6149 3.8123074,168.6231 3.8434651,168.6314 1.7810225,168.6396 2.2501712,168.6479 3.5002449,168.6561 6.12499,168.6644 6.9372926,168.6726 7.7810063,168.6809 7.281199,168.6891 5.3436289,168.6974 5.0935531,168.7056 4.5938878,168.7139 3.3126924,168.7221 2.5000694,168.7303 1.7814019,168.7386 2.3125947,168.7468 3.4999607,168.7551 5.6248126,168.7633 8.9998951,168.7716 9.9999828,168.7798 7.8439164,168.7881 4.5001884,168.7964 4.1876235,168.8046 4.6875839,168.8129 4.1873808,168.8211 5.1560516,168.8294 5.6560874,168.8376 7.0001612,168.8459 6.8124642,168.8541 6.2496152,168.8624 6.5936565,168.8706 4.625463,168.8789 3.063024,168.8871 4.2499623,168.8954 6.0937381,168.9036 7.9999299,168.9119 7.90587,168.9201 7.4684181,168.9284 7.1560988,168.9366 6.1877723,168.9449 6.0939622,168.9532 7.3436193,168.9614 8.8749514,168.9697 9.3748636,168.9779 9.5312977,168.9862 8.0939684,168.9944 9.8123436,169.0027 14.156322,169.0109 17.46913,169.0192 16.219141,169.0275 14.280846,169.0357 17.40538,169.0440 32.561733,169.0522 79.593002,169.0605 139.8427,169.0687 192.71721,169.0770 229.5934,169.0853 276.24924,169.0935 347.84244,169.1018 362.06277,169.1100 301.87762,169.1183 230.62672,169.1266 226.99821,169.1348 421.06195,169.1431 781.31299,169.1513 889.00122,169.1596 604.90833,169.1679 246.90819,169.1761 90.312424,169.1844 39.154697,169.1926 26.281158,169.2009 25.000242,169.2092 23.531513,169.2174 17.187826,169.2257 12.656324,169.2339 9.0621281,169.2422 6.1871705,169.2505 5.7185526,169.2587 3.8440552,169.2670 3.0005734,169.2753 3.4687643,169.2835 4.3121877,169.2918 4.6248908,169.3000 4.6875534,169.3083 3.2501256,169.3166 4.2188621,169.3248 7.7189064,169.3331 5.1562238,169.3414 4.7187757,169.3496 5.4687901,169.3579 4.5310817,169.3662 7.1873813,169.3744 7.5310812,169.3827 7.124918,169.3909 6.8124042,169.3992 7.999958,169.4075 6.2814875,169.4157 4.5001125,169.4240 3.0622382,169.4323 3.1871512,169.4405 5.281178,169.4488 5.218996,169.4571 3.5629144,169.4653 2.3125122,169.4736 2.4062085,169.4819 2.187613,169.4901 2.0313532,169.4984 5.4064083,169.5067 8.7188463,169.5150 8.5312815,169.5232 6.6873431,169.5315 6.3750229,169.5398 5.8749471,169.5480 4.7497277,169.5563 5.3122344,169.5646 7.9375443,169.5728 6.5625381,169.5811 4.4373841,169.5894 4.7813692,169.5977 6.7815189,169.6059 4.6876235,169.6142 3.4060988,169.6225 3.4375701,169.6307 2.9375634,169.6390 2.7185314,169.6473 1.7812285,169.6555 3.6877525,169.6638 4.4062185,169.6721 5.2811079,169.6804 5.5625196,169.6886 4.4376111,169.6969 5.2499952,169.7052 6.5935373,169.7135 7.8119206,169.7217 6.9368896,169.7300 5.7503104,169.7383 4.6569271,169.7466 3.5002441,169.7548 4.4374304,169.7631 4.1874909,169.7714 2.8124418,169.7797 3.0936975,169.7879 4.0936112,169.7962 6.2498865,169.8045 5.1253181,169.8128 0.78146136,169.8210 0.84370601,169.8293 2.1562035,169.8376 2.7188947,169.8459 3.1254258,169.8541 3.7815068,169.8624 4.9371519,169.8707 6.1868758,169.8790 7.5933642,169.8872 8.468812,169.8955 9.9377108,169.9038 10.625099,169.9121 8.4373207,169.9204 6.0932918,169.9286 5.8438191,169.9369 4.0316319,169.9452 4.2502675,169.9535 5.6876373,169.9618 7.0314393,169.9700 7.7814698,169.9783 10.406162,169.9866 11.062233,169.9949 9.2807875,170.0032 7.2185626,170.0114 6.5313387,170.0197 7.8440161,170.0280 11.249997,170.0363 18.468309,170.0446 23.593594,170.0528 29.344566,170.0611 37.562912,170.0694 51.842834,170.0777 77.21727,170.0860 112.06055,170.0942 137.18784,170.1025 171.18893,170.1108 280.37097,170.1191 860.14459,170.1274 1855.275,170.1357 2124.6318,170.1439 1447.5406,170.1522 614.63062,170.1605 259.50104,170.1688 168.31133,170.1771 116.62488,170.1854 76.126213,170.1937 49.532574,170.2019 31.78104,170.2102 16.999506,170.2185 10.218824,170.2268 7.8126745,170.2351 7.6251245,170.2434 5.7187424,170.2517 6.812438,170.2599 8.6562786,170.2682 6.1249657,170.2765 5.2810483,170.2848 8.1873722,170.2931 10.906041,170.3014 10.312449,170.3097 5.7813458,170.3180 4.1250782,170.3262 4.9373641,170.3345 5.4999032,170.3428 6.687614,170.3511 6.6564231,170.3594 7.0315819,170.3677 7.719008,170.3760 5.4687471,170.3843 3.2810986,170.3926 3.4373925,170.4008 4.6250601,170.4091 5.3438249,170.4174 4.5624924,170.4257 3.4687765,170.4340 2.9373016,170.4423 4.9371529,170.4506 6.5312834,170.4589 5.8749537,170.4672 4.99967,170.4755 5.9687514,170.4838 5.9063978,170.4921 3.7815628,170.5003 4.3436837,170.5086 7.7811599,170.5169 9.7500353,170.5252 7.312325,170.5335 6.9689894,170.5418 6.3440266,170.5501 4.9373169,170.5584 6.0001669,170.5667 7.1253419,170.5750 8.4060345,170.5833 7.0309834,170.5916 6.3748002,170.5999 7.4063015,170.6082 7.062788,170.6165 6.3440914,170.6248 4.562561,170.6331 3.7186601,170.6413 5.6560421,170.6496 6.2810688,170.6579 5.5628004,170.6662 5.4373479,170.6745 7.7811174,170.6828 6.406405,170.6911 4.1251025,170.6994 2.2188814,170.7077 3.1873789,170.7160 5.0311399,170.7243 5.0623441,170.7326 4.6247568,170.7409 5.7811451,170.7492 6.2191515,170.7575 5.1879659,170.7658 4.9062319,170.7741 4.6872635,170.7824 4.2186475,170.7907 3.937433,170.7990 3.4685011,170.8073 4.5000696,170.8156 6.6880555,170.8239 7.6878314,170.8322 5.9993591,170.8405 4.1245565,170.8488 3.2813554,170.8571 3.3437443,170.8654 2.468822,170.8737 3.2189858,170.8820 3.9689195,170.8903 3.6873059,170.8986 4.7812295,170.9069 5.8752122,170.9152 5.0000787,170.9235 2.8750587,170.9318 3.3124831,170.9401 5.9373379,170.9484 7.4058728,170.9567 4.9996691,170.9650 3.7501442,170.9734 6.0001082,170.9817 8.8123312,170.9900 11.843578,170.9983 14.593871,171.0066 15.531507,171.0149 14.968664,171.0232 18.531219,171.0315 24.594057,171.0398 34.062088,171.0481 47.998978,171.0564 77.373886,171.0647 168.49921,171.0730 322.93573,171.0813 491.43768,171.0896 670.93146,171.0979 1101.226,171.1062 2092.687,171.1145 2768.7407,171.1229 2364.0232,171.1312 1373.5897,171.1395 717.82892,171.1478 412.28891,171.1561 278.90668,171.1644 207.02946,171.1727 144.4059,171.1810 80.43853,171.1893 48.283161,171.1976 31.781927,171.2059 22.031073,171.2143 15.40636,171.2226 11.437744,171.2309 10.562551,171.2392 8.8123102,171.2475 6.8121991,171.2558 6.3437834,171.2641 8.2812605,171.2724 9.1875019,171.2807 7.7814293,171.2891 8.3435526,171.2974 9.2189178,171.3057 8.0942974,171.3140 8.2500734,171.3223 7.1249042,171.3306 6.1247468,171.3389 9.1869898,171.3472 11.9377,171.3556 13.500518,171.3639 11.156174,171.3722 7.906086,171.3805 5.8437333,171.3888 7.6248693,171.3971 9.8122005,171.4054 8.6876678,171.4138 5.781466,171.4221 5.1250315,171.4304 5.9060874,171.4387 5.8123307,171.4470 3.9374754,171.4553 3.156225,171.4636 2.5313714,171.4720 3.9999883,171.4803 4.8438067,171.4886 5.6562347,171.4969 3.062515,171.5052 3.3439512,171.5135 5.0313411,171.5219 6.5312061,171.5302 3.8747942,171.5385 4.0624194,171.5468 4.4374952,171.5551 4.7812533,171.5634 5.3749809,171.5718 6.1249733,171.5801 5.6874318,171.5884 3.5623438,171.5967 5.0625267,171.6050 7.093781,171.6134 6.343719,171.6217 5.687438,171.6300 5.1563535,171.6383 4.9999895,171.6466 6.2498999,171.6550 5.5000243,171.6633 6.3125339,171.6716 5.6562977,171.6799 4.5936828,171.6882 4.9060483,171.6966 4.531271,171.7049 4.6877046,171.7132 5.3438048,171.7215 4.7501612,171.7299 5.4062366,171.7382 7.2499957,171.7465 5.3126545,171.7548 2.9062488,171.7631 2.1250272,171.7715 2.7188163,171.7798 2.5937426,171.7881 3.3749614,171.7964 3.6875145,171.8048 3.9063158,171.8131 3.4373288,171.8214 3.5310264,171.8297 4.4687109,171.8381 4.9375858,171.8464 3.9063308,171.8547 2.4063764,171.8630 2.031431,171.8714 2.6875601,171.8797 5.6249137,171.8880 9.1557074,171.8963 8.5620422,171.9047 8.1253223,171.9130 8.0316772,171.9213 5.5937042,171.9297 3.2811985,171.9380 4.1877608,171.9463 7.0623651,171.9546 7.3122773,171.9630 5.6252809,171.9713 4.0000434,171.9796 3.7188344,171.9880 7.2813959,171.9963 11.374706,172.0046 11.874626,172.0129 10.749756,172.0213 11.062544,172.0296 12.500195,172.0379 14.093898,172.0463 20.031235,172.0546 30.718081,172.0629 48.530952,172.0712 69.687683,172.0796 108.12611,172.0879 230.81055,172.0962 708.26929,172.1046 1537.5167,172.1129 1918.6884,172.1212 1468.8887,172.1296 771.44623,172.1379 498.50208,172.1462 489.09427,172.1546 410.8754,172.1629 252.71895,172.1712 185.37305,172.1796 242.52843,172.1879 252.2502,172.1962 166.87749,172.2046 74.908333,172.2129 30.657366,172.2212 16.281746,172.2296 9.5940533,172.2379 9.0312538,172.2462 9.6246128,172.2546 9.3122683,172.2629 6.68749,172.2712 8.2500153,172.2796 8.9062252,172.2879 8.0002136,172.2963 5.6564417,172.3046 7.8750577,172.3129 7.156352,172.3213 6.4376116,172.3296 5.8749552,172.3379 7.6248102,172.3463 8.218708,172.3546 9.2187986,172.3629 10.062634,172.3713 6.8124366,172.3796 5.656004,172.3880 5.9061379,172.3963 6.7813187,172.4046 5.4687543,172.4130 4.2502308,172.4213 4.9376211,172.4297 5.749558,172.4380 6.156126,172.4463 3.3440845,172.4547 1.9061846,172.4630 2.5624056,172.4714 4.812448,172.4797 4.7810292,172.4880 4.6873746,172.4964 4.8438244,172.5047 4.9378495,172.5131 6.4378114,172.5214 7.9375033,172.5297 10.562488,172.5381 9.1562481,172.5464 9.093708,172.5548 7.8436337,172.5631 8.0312395,172.5715 8.3437023,172.5798 8.9688358,172.5881 6.1875296,172.5965 4.7810974,172.6048 3.7500343,172.6132 4.2811899,172.6215 5.2187223,172.6299 7.4062266,172.6382 8.9687519,172.6465 8.9686642,172.6549 7.9374828,172.6632 8.7187128,172.6716 9.1248693,172.6799 6.9686532,172.6883 7.5313301,172.6966 7.906652,172.7050 7.3751583,172.7133 7.9369965,172.7217 9.093195,172.7300 6.1881762,172.7384 4.3131361,172.7467 4.5622854,172.7550 5.0623431,172.7634 4.0000262,172.7717 3.187645,172.7801 5.5938253,172.7884 5.3748636,172.7968 4.9373817,172.8051 3.7187738,172.8135 2.4374847,172.8218 5.5313039,172.8302 8.2189388,172.8385 10.437556,172.8469 8.187355,172.8552 7.2187638,172.8636 5.6875315,172.8719 12.155977,172.8803 18.937239,172.8886 15.281748,172.8970 12.750518,172.9053 12.5307,172.9137 14.436941,172.9220 16.656422,172.9304 16.531397,172.9387 16.124622,172.9471 15.874614,172.9554 19.156225,172.9638 27.906555,172.9721 31.438169,172.9805 28.563061,172.9888 27.499884,172.9972 29.749548,173.0056 39.842194,173.0139 57.467094,173.0223 75.750778,173.0306 96.812927,173.0390 129.74838,173.0473 224.56064,173.0557 391.18524,173.0640 686.68823,173.0724 1814.4379,173.0807 6705.4155,173.0891 13333.477,173.0975 14295.033,173.1058 9117.6982,173.1142 3614.8269,173.1225 1554.413,173.1309 1084.661,173.1392 742.06934,173.1476 504.84723,173.1559 332.81262,173.1643 203.75072,173.1727 142.37671,173.1810 132.37582,173.1894 105.90713,173.1977 61.281563,173.2061 33.030819,173.2145 23.781065,173.2228 18.843506,173.2312 16.56179,173.2395 17.343626,173.2479 17.687725,173.2562 14.437781,173.2646 11.406818,173.2730 10.719114,173.2813 11.40624,173.2897 11.437279,173.2980 11.624514,173.3064 12.906165,173.3148 12.843737,173.3231 11.125011,173.3315 11.375203,173.3398 10.28119,173.3482 10.843853,173.3566 16.031544,173.3649 17.187346,173.3733 12.468375,173.3817 11.749929,173.3900 8.5938101,173.3984 7.4688492,173.4067 9.4687033,173.4151 11.4376,173.4235 10.75005,173.4318 7.6251707,173.4402 6.8750391,173.4486 6.7809577,173.4569 6.5622988,173.4653 6.2814779,173.4737 6.9064927,173.4820 9.0623074,173.4904 9.2815523,173.4988 9.6252851,173.5071 9.6248198,173.5155 11.936989,173.5238 12.781173,173.5322 9.5944223,173.5406 8.4065361,173.5489 7.8747211,173.5573 10.468524,173.5657 9.531352,173.5740 6.2498593,173.5824 4.3436751,173.5908 5.9688549,173.5991 6.2184725,173.6075 9.4371328,173.6159 12.280865,173.6243 15.624905,173.6326 19.031147,173.6410 23.156717,173.6494 21.250902,173.6577 17.281298,173.6661 12.124611,173.6745 13.812105,173.6828 13.031089,173.6912 14.125112,173.6996 12.500184,173.7079 15.906479,173.7163 17.656364,173.7247 12.843589,173.7331 10.968767,173.7414 12.812596,173.7498 12.780951,173.7582 12.968538,173.7665 11.031396,173.7749 8.8127022,173.7833 10.406493,173.7917 10.593956,173.8000 13.124966,173.8084 16.093664,173.8168 14.687355,173.8251 8.8747501,173.8335 6.3751745,173.8419 5.5627451,173.8503 6.2185078,173.8586 8.8749638,173.8670 9.8124542,173.8754 11.843476,173.8838 15.218854,173.8921 19.031578,173.9005 18.406227,173.9089 18.312141,173.9173 13.000263,173.9256 12.156073,173.9340 11.624393,173.9424 10.687668,173.9508 13.219268,173.9591 17.40621,173.9675 21.374529,173.9759 25.562395,173.9843 23.718792,173.9927 24.531904,174.0010 28.218992,174.0094 33.843449,174.0178 36.71817,174.0262 35.218315,174.0345 37.469193,174.0429 49.656399,174.0513 63.93779,174.0597 77.500351,174.0681 107.15546,174.0764 204.02707,174.0848 556.80664,174.0932 1006.5913,174.1016 1070.4719,174.1099 782.68939,174.1183 637.37567,174.1267 687.43866,174.1351 648.7818,174.1435 551.62689,174.1519 604.12598,174.1602 928.11737,174.1686 1674.5793,174.1770 4427.4648,174.1854 17643.543,174.1938 39045.512,174.2021 47277.074,174.2105 34037.563,174.2189 14899.346,174.2273 6258.4829,174.2357 4454.0488,174.2441 2809.2065,174.2524 1417.2872,174.2608 866.90582,174.2692 520.15625,174.2776 316.87573,174.2860 197.34486,174.2944 134.06343,174.3027 94.312225,174.3111 65.969551,174.3195 47.719864,174.3279 38.999855,174.3363 36.65583,174.3447 36.187119,174.3531 31.219185,174.3614 27.875071,174.3698 29.99921,174.3782 27.687086,174.3866 24.719299,174.3950 28.875397,174.4034 26.468992,174.4118 26.062649,174.4201 23.781298,174.4285 23.156124,174.4369 26.3745,174.4453 22.812378,174.4537 28.313194,174.4621 25.499605,174.4705 29.124531,174.4789 26.281435,174.4873 20.937551,174.4956 23.531267,174.5040 19.718304,174.5124 17.65657,174.5208 15.281766,174.5292 15.718231,174.5376 16.093679,174.5460 17.81274,174.5544 24.030804,174.5628 22.00013,174.5712 17.219246,174.5795 16.062145,174.5879 16.249933,174.5963 14.469398,174.6047 12.968516,174.6131 12.968583,174.6215 12.156816,174.6299 14.156274,174.6383 16.999516,174.6467 15.562461,174.6551 14.000045,174.6635 14.468762,174.6719 13.125299,174.6803 12.250116,174.6886 14.56241,174.6970 14.655902,174.7054 15.937095,174.7138 11.249807,174.7222 13.406452,174.7306 11.437757,174.7390 11.406679,174.7474 11.625239,174.7558 10.374572,174.7642 10.9373,174.7726 12.562904,174.7810 16.250063,174.7894 18.155933,174.7978 16.312016,174.8062 12.030913,174.8146 10.500238,174.8230 10.500106,174.8314 12.094316,174.8398 9.0631895,174.8482 10.187245,174.8566 9.2812233,174.8650 7.3124599,174.8734 6.8122911,174.8818 6.5937848,174.8902 9.374402,174.8986 12.780724,174.9070 11.875305,174.9154 9.6572247,174.9238 6.8127246,174.9322 6.1559181,174.9406 8.500164,174.9490 8.156579,174.9574 8.4058056,174.9658 10.749263,174.9742 12.468775,174.9826 12.156146,174.9910 14.718486,174.9994 17.656649,175.0078 19.938181,175.0162 17.43755,175.0246 16.811934,175.0330 13.155909,175.0414 16.781502,175.0498 29.562649,175.0582 63.12368,175.0666 116.49934,175.0750 166.12662,175.0834 206.03311,175.0918 243.09406,175.1002 234.34152,175.1086 184.15373,175.1170 165.90431,175.1254 179.99828,175.1338 175.06352,175.1422 147.50235,175.1506 142.75116,175.1590 165.782,175.1674 212.56094,175.1758 337.62445,175.1842 928.57776,175.1926 3021.4058,175.2010 5137.458,175.2095 4781.8047,175.2179 2621.8066,175.2263 893.44611,175.2347 378.43909,175.2431 236.40703,175.2515 155.25105,175.2599 111.59324,175.2683 76.03083,175.2767 54.156281,175.2851 45.094654,175.2935 33.219368,175.3019 24.812792,175.3103 17.312759,175.3188 9.7499027,175.3272 6.9997687,175.3356 7.8747926,175.3440 8.2189903,175.3524 8.2501278,175.3608 8.6562138,175.3692 8.8439617,175.3776 8.000247,175.3860 10.656569,175.3944 11.781596,175.4029 13.187265,175.4113 10.781059,175.4197 9.8437281,175.4281 8.6245975,175.4365 11.874579,175.4449 9.6562004,175.4533 8.1880674,175.4617 9.3754444,175.4701 10.843737,175.4786 9.9373341,175.4870 8.8434858,175.4954 11.249925,175.5038 10.187479,175.5122 8.5932379,175.5206 8.2185316,175.5290 6.500433,175.5375 6.6880255,175.5459 8.4381371,175.5543 8.3437405,175.5627 9.0621891,175.5711 6.6249542,175.5795 5.2500153,175.5879 5.5310135,175.5964 6.936954,175.6048 8.4062519,175.6132 11.312958,175.6216 9.9691133,175.6300 9.9687271,175.6384 12.093322,175.6469 8.1874962,175.6553 6.1252432,175.6637 3.6250823,175.6721 3.6875122,175.6805 4.5937543,175.6889 6.3125648,175.6974 8.156044,175.7058 6.1872787,175.7142 4.8749928,175.7226 8.843524,175.7310 10.437372,175.7395 7.8129683,175.7479 7.8440137,175.7563 9.9373913,175.7647 9.7185268,175.7731 11.437373,175.7816 12.406631,175.7900 13.594063,175.7984 12.562273,175.8068 11.843511,175.8152 9.0622778,175.8237 9.1562824,175.8321 7.6254368,175.8405 5.5002794,175.8489 5.6874585,175.8573 3.8435359,175.8658 4.0621395,175.8742 6.9058638,175.8826 6.0313058,175.8910 5.0627089,175.8995 4.9060678,175.9079 5.9372959,175.9163 6.4688172,175.9247 5.6563597,175.9331 6.2498908,175.9416 6.34375,175.9500 8.2189693,175.9584 9.6565866,175.9668 9.6250963,175.9753 9.5623789,175.9837 7.0623746,175.9921 6.2496405,176.0005 9.3434048,176.0090 8.4374628,176.0174 7.6564736,176.0258 10.250376,176.0342 11.218723,176.0427 12.531039,176.0511 15.187683,176.0595 36.187885,176.0680 66.937614,176.0764 82.436485,176.0848 78.280228,176.0932 72.624931,176.1017 70.750259,176.1101 77.530876,176.1185 97.936638,176.1269 118.40641,176.1354 143.12503,176.1438 152.93706,176.1522 145.59344,176.1607 117.56239,176.1691 82.313614,176.1775 59.782784,176.1859 80.624901,176.1944 214.49677,176.2028 372.37234,176.2112 359.22162,176.2197 202.72177,176.2281 76.718956,176.2365 35.312786,176.2450 24.687368,176.2534 15.312394,176.2618 12.031736,176.2703 11.28112,176.2787 9.7810822,176.2871 8.1874504,176.2956 8.8749313,176.3040 9.7502117,176.3124 9.5311232,176.3209 8.031496,176.3293 7.1565328,176.3377 7.6249642,176.3462 7.531281,176.3546 6.4374785,176.3630 4.4686322,176.3715 3.406177,176.3799 5.3440747,176.3883 7.0937514,176.3968 7.4061012,176.4052 7.9687004,176.4136 7.5311537,176.4221 7.8435206,176.4305 10.843513,176.4389 10.093768,176.4474 7.0627904,176.4558 3.5004172,176.4642 4.7810736,176.4727 8.2810946,176.4811 7.9374123,176.4896 5.7190776,176.4980 3.031538,176.5064 4.9375353,176.5149 7.46876,176.5233 5.9372854,176.5317 4.1558414,176.5402 5.5620508,176.5486 7.7500172,176.5571 7.843854,176.5655 5.156652,176.5739 4.9379601,176.5824 6.9063339,176.5908 5.9059992,176.5993 4.9372439,176.6077 4.6250548,176.6161 7.281291,176.6246 8.1563396,176.6330 8.5311699,176.6415 11.656034,176.6499 11.406213,176.6583 9.2813177,176.6668 8.0313635,176.6752 7.0313106,176.6837 6.9062114,176.6921 7.562552,176.7005 8.8438911,176.7090 10.249946,176.7174 10.000386,176.7259 7.6249723,176.7343 6.5928149,176.7428 9.3120794,176.7512 8.5941324,176.7596 6.1566768,176.7681 4.9996872,176.7765 8.3430672,176.7850 12.249993,176.7934 14.063301,176.8019 13.156787,176.8103 11.031259,176.8187 10.374861,176.8272 9.7812033,176.8356 9.9683199,176.8441 11.249772,176.8525 9.9376574,176.8610 7.9370251,176.8694 12.187336,176.8779 14.656454,176.8863 14.281708,176.8948 12.124882,176.9032 15.999931,176.9117 15.969334,176.9201 14.531287,176.9285 18.655737,176.9370 26.656063,176.9454 33.062691,176.9539 32.531471,176.9623 29.843641,176.9708 28.592815,176.9792 31.312347,176.9877 34.125549,176.9961 37.937664,177.0046 45.968143,177.0130 55.342682,177.0215 69.156059,177.0299 81.655907,177.0384 112.87359,177.0468 188.77913,177.0553 383.27917,177.0637 675.7146,177.0722 906.39966,177.0806 1117.2119,177.0891 2030.7612,177.0975 7089.6855,177.1060 18466.646,177.1144 25932.426,177.1229 20899.057,177.1313 10125.76,177.1398 4228.3179,177.1483 2676.1753,177.1567 1738.4967,177.1652 958.11029,177.1736 652.25519,177.1821 445.31638,177.1905 263.97162,177.1990 144.31427,177.2074 98.438042,177.2159 69.500603,177.2243 46.968689,177.2328 38.343426,177.2412 31.375532,177.2497 30.750111,177.2582 27.375093,177.2666 24.781166,177.2751 23.750261,177.2835 23.312998,177.2920 21.062599,177.3004 19.687721,177.3089 16.12501,177.3173 17.062233,177.3258 14.280758,177.3343 18.312231,177.3427 15.563197,177.3512 12.062529,177.3596 14.405939,177.3681 15.062829,177.3766 19.124847,177.3850 17.656012,177.3935 12.124936,177.4019 9.2812443,177.4104 10.218938,177.4188 12.781341,177.4273 14.874963,177.4358 14.843918,177.4442 9.9998894,177.4527 7.9997849,177.4611 11.156538,177.4696 12.469003,177.4781 11.343424,177.4865 11.062196,177.4950 8.8128176,177.5034 11.687433,177.5119 13.749848,177.5204 12.43757,177.5288 13.312641,177.5373 13.281148,177.5458 11.968472,177.5542 11.031813,177.5627 8.3129005,177.5711 8.3437853,177.5796 7.1248159,177.5881 5.1559825,177.5965 6.6874013,177.6050 10.656258,177.6135 10.093879,177.6219 10.687456,177.6304 11.718529,177.6389 12.405939,177.6473 12.625042,177.6558 11.78173,177.6642 12.500537,177.6727 9.9374952,177.6812 9.0935993,177.6896 5.999732,177.6981 8.2497301,177.7066 9.5315094,177.7150 9.2500029,177.7235 9.7499714,177.7320 7.7812696,177.7404 7.718636,177.7489 7.9999652,177.7574 6.5000114,177.7658 4.0001307,177.7743 5.9376473,177.7828 7.1875243,177.7912 7.2499027,177.7997 6.9375877,177.8082 5.8123493,177.8167 6.9684744,177.8251 6.8437319,177.8336 5.4063449,177.8421 8.9691181,177.8505 9.844142,177.8590 7.5932226,177.8675 8.0932074,177.8759 11.531095,177.8844 13.687782,177.8929 11.625439,177.9013 9.2498417,177.9098 9.218873,177.9183 7.3440986,177.9268 5.2810488,177.9352 6.968122,177.9437 9.6874914,177.9522 11.656698,177.9606 10.219145,177.9691 8.4683533,177.9776 12.249409,177.9861 11.000008,177.9945 12.656189,178.0030 11.999738,178.0115 13.875245,178.0200 17.9692,178.0284 25.874643,178.0369 29.687216,178.0454 30.656561,178.0539 37.186756,178.0623 70.561562,178.0708 113.3746,178.0793 167.46629,178.0878 269.37189,178.0962 498.33493,178.1047 1222.6958,178.1132 2201.1692,178.1217 2409.666,178.1301 1635.0563,178.1386 766.70099,178.1471 368.2518,178.1556 240.53152,178.1640 244.93674,178.1725 275.43793,178.1810 228.81441,178.1895 129.50282,178.1979 57.877087,178.2064 28.375698,178.2149 22.219397,178.2234 20.781271,178.2319 19.53112,178.2403 16.71884,178.2488 11.43744,178.2573 8.5622139,178.2658 9.6246929,178.2743 10.906479,178.2827 12.156411,178.2912 12.500236,178.2997 8.2502317,178.3082 11.062262,178.3167 11.093854,178.3251 11.624978,178.3336 11.312561,178.3421 9.1880455,178.3506 7.562386,178.3591 8.7184258,178.3675 9.3438931,178.3760 7.3751955,178.3845 5.7814221,178.3930 5.3747587,178.4015 6.4994144,178.4100 7.4998174,178.4184 7.6878667,178.4269 6.4378576,178.4354 5.9998446,178.4439 3.6873245,178.4524 3.6251571,178.4609 4.968616,178.4693 5.9375567,178.4778 7.4380264,178.4863 7.4691505,178.4948 9.6249065,178.5033 9.9369555,178.5118 8.6871624,178.5202 6.5625134,178.5287 6.5001969,178.5372 5.9689226,178.5457 8.5625658,178.5542 8.156003,178.5627 6.1249456,178.5712 6.7190604,178.5797 8.1561365,178.5881 8.2183323,178.5966 6.3122058,178.6051 5.5312619,178.6136 5.3439608,178.6221 5.9063373,178.6306 3.6563015,178.6391 3.437747,178.6476 5.8439884,178.6560 6.2188358,178.6645 3.6249142,178.6730 2.8122635,178.6815 5.1561866,178.6900 5.8750448,178.6985 6.0311189,178.7070 4.4999828,178.7155 6.1877961,178.7240 4.9066324,178.7324 4.1248221,178.7409 4.8430948,178.7494 5.312026,178.7579 6.6247544,178.7664 9.2189312,178.7749 7.7503424,178.7834 3.5939307,178.7919 1.6564764,178.8004 2.7814782,178.8089 4.2500076,178.8174 3.71876,178.8259 3.4062834,178.8343 4.2498779,178.8428 7.34377,178.8513 10.281377,178.8598 11.124968,178.8683 8.0000839,178.8768 5.6561689,178.8853 4.968586,178.8938 4.4376726,178.9023 4.5315189,178.9108 4.6249843,178.9193 4.3432317,178.9278 3.7501159,178.9363 3.6873882,178.9448 6.7180071,178.9533 5.8438187,178.9618 8.0942631,178.9703 7.0940647,178.9788 5.2812328,178.9873 7.4998741,178.9958 9.8433409,179.0042 14.624235,179.0127 24.280773,179.0212 34.875759,179.0297 36.6255,179.0382 36.937645,179.0467 36.81316,179.0552 47.779877,179.0637 117.40211,179.0722 361.05734,179.0807 631.56213,179.0892 675.59711,179.0977 553.12427,179.1062 580.39984,179.1147 805.80731,179.1232 837.87933,179.1317 576.6629,179.1402 303.28378,179.1487 175.9075,179.1572 137.7823,179.1657 123.03206,179.1742 106.81327,179.1827 80.781769,179.1912 53.219173,179.1997 31.250984,179.2082 22.594309,179.2167 18.937332,179.2252 15.749871,179.2337 10.969007,179.2422 9.5310764,179.2507 7.8747358,179.2592 4.3751836,179.2677 1.3750578,179.2763 3.3126907,179.2848 5.5003934,179.2933 8.3124008,179.3018 5.4369383,179.3103 5.3433228,179.3188 7.7498889,179.3273 7.7504792,179.3358 5.7193274,179.3443 6.8440404,179.3528 6.0000753,179.3613 5.9060903,179.3698 6.1871834,179.3783 5.3435006,179.3868 4.3747587,179.3953 4.7810416,179.4038 3.9062917,179.4123 4.4688082,179.4208 6.8125281,179.4293 10.406106,179.4379 9.1563416,179.4464 5.2191024,179.4549 3.0315635,179.4634 5.2189035,179.4719 7.9687977,179.4804 6.8436337,179.4889 4.2809401,179.4974 5.1247969,179.5059 4.6248903,179.5144 3.0000811,179.5229 2.7813852,179.5314 3.6251082,179.5400 5.9062629,179.5485 6.4998693,179.5570 6.3437772,179.5655 7.4375286,179.5740 7.9686909,179.5825 6.9998665,179.5910 5.5624413,179.5995 3.0312831,179.6080 1.6561065,179.6165 3.6874378,179.6251 5.8126121,179.6336 5.9683781,179.6421 7.3120127,179.6506 7.6252236,179.6591 5.3754158,179.6676 4.1874609,179.6761 4.093679,179.6846 3.5939732,179.6932 4.3127179,179.7017 4.312655,179.7102 3.7190332,179.7187 4.1877375,179.7272 4.9687271,179.7357 6.5309935,179.7442 7.249712,179.7528 6.562428,179.7613 6.9062767,179.7698 7.7810426,179.7783 6.8123584,179.7868 5.5001769,179.7953 4.4691377,179.8039 6.0629325,179.8124 6.4373879,179.8209 7.2809844,179.8294 8.2810879,179.8379 7.2185006,179.8464 5.9687867,179.8550 3.9690218,179.8635 5.1252766,179.8720 5.3750939,179.8805 4.3436422,179.8890 3.0938473,179.8975 4.7501206,179.9061 7.7500701,179.9146 7.1247611,179.9231 6.2496133,179.9316 4.812633,179.9401 6.1563978,179.9487 5.1561904,179.9572 3.5313313,179.9657 3.9063358,179.9742 4.3751974,179.9827 3.9375839,179.9912 3.4997277,179.9998 6.8431611,180.0083 11.437229,180.0168 10.781626,180.0253 9.4690161,180.0339 10.124763,180.0424 13.374988,180.0509 16.062674,180.0594 18.000334,180.0679 27.687359,180.0765 57.34338,180.0850 87.563255,180.0935 119.24979,180.1020 172.4671,180.1106 249.96762,180.1191 278.28113,180.1276 258.31003,180.1361 413.55093,180.1446 819.8645,180.1532 968.69153,180.1617 693.94983,180.1702 300.82001,180.1787 126.25079,180.1873 76.906906,180.1958 58.906948,180.2043 43.438015,180.2128 26.562559,180.2214 16.281433,180.2299 7.500432,180.2384 4.9999843,180.2470 7.3435388,180.2555 7.4685454,180.2640 5.2187309,180.2725 6.6561894,180.2811 6.9686761,180.2896 8.9060736,180.2981 9.4684868,180.3066 8.5311394,180.3152 6.2502785,180.3237 5.8440475,180.3322 8.0938511,180.3408 8.0624456,180.3493 11.124766,180.3578 8.5625134,180.3663 6.2192488,180.3749 5.0002117,180.3834 3.6250646,180.3919 2.8438461,180.4005 5.2809296,180.4090 6.0310464,180.4175 4.2186699,180.4260 2.9063311,180.4346 2.6563303,180.4431 1.9689291,180.4516 2.2811909,180.4602 3.2498751,180.4687 4.8126907,180.4772 4.968616,180.4858 6.3435097,180.4943 6.9063468,180.5028 5.5939708,180.5114 5.3749747,180.5199 4.37502,180.5284 3.3127041,180.5370 1.9373925,180.5455 2.0936906,180.5540 2.6873851,180.5626 4.5934987,180.5711 4.5311475,180.5796 5.5000744,180.5882 3.5314112,180.5967 5.1874332,180.6052 5.8748899,180.6138 8.1251965,180.6223 7.3125668,180.6308 3.8749487,180.6394 2.0939169,180.6479 3.031189,180.6565 4.3748984,180.6650 6.6248546,180.6735 6.4375429,180.6821 6.21877,180.6906 5.0624495,180.6991 5.7189546,180.7077 5.281251,180.7162 4.5935359,180.7247 4.1874228,180.7333 7.1559463,180.7418 9.4059315,180.7504 7.2814598,180.7589 5.5630307,180.7674 4.3131461,180.7760 7.0002337,180.7845 6.3434911,180.7931 5.4681883,180.8016 5.8434134,180.8101 6.6249752,180.8187 5.6563768,180.8272 5.1253014,180.8358 4.90626,180.8443 7.8122163,180.8528 8.5620632,180.8614 8.7811804,180.8699 8.0628214,180.8785 6.5940056,180.8870 5.8124623,180.8955 5.4061446,180.9041 3.9689574,180.9126 4.0626488,180.9212 4.0001497,180.9297 4.9063611,180.9383 5.187335,180.9468 8.53092,180.9553 14.781058,180.9639 13.594027,180.9724 10.250237,180.9810 9.3747168,180.9895 10.655877,180.9981 13.156137,181.0066 16.437769,181.0151 19.719471,181.0237 25.406746,181.0322 29.280743,181.0408 42.311184,181.0493 110.9675,181.0579 214.12317,181.0664 317.90363,181.0750 370.96719,181.0835 407.49811,181.0921 441.87262,181.1006 436.15491,181.1091 375.34717,181.1177 286.85043,181.1262 258.56232,181.1348 383.33856,181.1433 574.65308,181.1519 589.409,181.1604 380.44312,181.1690 180.62752,181.1775 96.313438,181.1861 66.781204,181.1946 47.092987,181.2032 33.281574,181.2117 23.563007,181.2203 16.969177,181.2288 15.062924,181.2374 12.749928,181.2459 6.5936623,181.2545 6.6561313,181.2630 5.8436894,181.2716 3.3124008,181.2801 5.4062691,181.2887 8.7502251,181.2972 7.5000954,181.3058 3.1561501,181.3143 2.3435013,181.3229 6.9061537,181.3314 10.437273,181.3400 9.7498684,181.3485 7.968668,181.3571 6.4687443,181.3656 5.1251202,181.3742 3.9065928,181.3827 3.1252947,181.3913 5.3752327,181.3999 4.5312157,181.4084 1.999559,181.4170 2.3750429,181.4255 3.3751521,181.4341 2.8438087,181.4426 3.1561084,181.4512 5.3120451,181.4597 5.4060712,181.4683 4.0941653,181.4768 4.4063954,181.4854 4.8124714,181.4940 4.1877313,181.5025 4.8749914,181.5111 3.7187726,181.5196 3.7499158,181.5282 3.8123581,181.5367 6.9688168,181.5453 9.5313606,181.5539 8.2501621,181.5624 5.4061794,181.5710 2.9059982,181.5795 4.5624733,181.5881 5.6563497,181.5966 6.4377117,181.6052 5.3752289,181.6138 5.3748446,181.6223 4.2183986,181.6309 5.9060173,181.6394 5.5938592,181.6480 3.7503152,181.6566 2.6564167,181.6651 3.6561284,181.6737 4.750155,181.6822 5.5624347,181.6908 3.624738,181.6994 5.2498794,181.7079 5.9376669,181.7165 4.9691744,181.7250 4.3435879,181.7336 5.49963,181.7422 7.2185345,181.7507 9.1562052,181.7593 9.0004959,181.7678 5.4063587,181.7764 5.1245055,181.7850 4.656322,181.7935 2.9065242,181.8021 3.8438427,181.8107 4.2187262,181.8192 4.4064407,181.8278 4.6250215,181.8363 6.3431673,181.8449 7.5310946,181.8535 7.1567225,181.8620 5.2503886,181.8706 3.3750136,181.8792 2.6560576,181.8877 4.1246853,181.8963 5.4372382,181.9049 3.3751097,181.9134 3.531327,181.9220 5.374887,181.9306 5.7189398,181.9391 5.1252885,181.9477 5.9062595,181.9563 8.9060249,181.9648 10.249502,181.9734 9.5936556,181.9820 10.187986,181.9905 8.6252613,181.9991 7.6558571,182.0077 9.9370832,182.0162 18.750298,182.0248 22.562849,182.0334 16.593777,182.0419 14.531077,182.0505 18.374786,182.0591 30.187778,182.0676 49.811127,182.0762 110.4668,182.0848 182.56084,182.0934 205.46844,182.1019 176.62762,182.1105 168.7832,182.1191 262.21701,182.1276 383.84039,182.1362 383.43716,182.1448 264.15936,182.1534 180.03403,182.1619 184.87505,182.1705 180.06172,182.1791 120.5005,182.1876 66.594597,182.1962 49.655945,182.2048 46.405846,182.2134 34.499577,182.2219 24.062239,182.2305 14.250259,182.2391 9.8442554,182.2477 7.1254406,182.2562 6.0622392,182.2648 6.7809691,182.2734 6.3440323,182.2819 6.1879826,182.2905 8.8126211,182.2991 8.9998569,182.3077 8.7186146,182.3162 6.093554,182.3248 4.0938296,182.3334 4.5000482,182.3420 5.2187171,182.3505 5.0000429,182.3591 4.8436465,182.3677 6.3749447,182.3763 4.15623,182.3849 3.8437984,182.3934 4.8751354,182.4020 5.9063568,182.4106 5.937376,182.4192 3.6561623,182.4277 4.9688039,182.4363 4.9375372,182.4449 5.5000057,182.4535 6.656189,182.4621 7.7186513,182.4706 5.1562557,182.4792 2.6562877,182.4878 4.6250491,182.4964 5.3437119,182.5049 5.5937681,182.5135 5.0311041,182.5221 6.0936356,182.5307 5.9062862,182.5393 6.4061332,182.5478 6.3749771,182.5564 5.1251755,182.5650 3.0939982,182.5736 4.0313978,182.5822 6.2188148,182.5908 6.5622611,182.5993 4.9372296,182.6079 3.5312335,182.6165 4.2188187,182.6251 6.9999747,182.6337 7.3438263,182.6422 5.8128467,182.6508 4.9376278,182.6594 5.4685898,182.6680 2.5621045,182.6766 4.2184558,182.6852 4.1251478,182.6938 6.8437514,182.7023 6.3123713,182.7109 6.0002337,182.7195 3.0941291,182.7281 3.1561031,182.7367 4.9998951,182.7453 4.125052,182.7538 4.625103,182.7624 5.2187972,182.7710 5.4997849,182.7796 5.1561475,182.7882 6.2188854,182.7968 5.8439388,182.8054 6.4375229,182.8139 5.6875939,182.8225 5.5626493,182.8311 5.5310526,182.8397 6.4061174,182.8483 6.9376116,182.8569 4.6873894,182.8655 2.9998431,182.8741 3.4687386,182.8826 4.6877508,182.8912 6.5313716,182.8998 5.6250262,182.9084 6.2813754,182.9170 5.4687209,182.9256 4.5311685,182.9342 4.9372592,182.9428 6.499887,182.9514 7.7812204,182.9600 9.3439398,182.9685 11.375355,182.9771 12.656519,182.9857 13.625224,182.9943 13.78111,183.0029 15.343361,183.0115 16.68725,183.0201 18.312447,183.0287 18.343407,183.0373 18.999828,183.0459 32.187351,183.0545 58.530388,183.0631 119.68718,183.0716 242.71555,183.0802 482.96085,183.0888 796.77576,183.0974 990.84662,183.1060 1119.3474,183.1146 1090.7513,183.1232 848.59845,183.1318 490.31702,183.1404 265.81262,183.1490 200.15306,183.1576 209.06236,183.1662 203.62791,183.1748 146.15726,183.1834 91.655785,183.1920 56.937534,183.2006 37.062954,183.2092 21.719166,183.2178 13.844103,183.2264 10.000028,183.2349 8.5310574,183.2435 7.0624294,183.2521 5.4376674,183.2607 6.1247525,183.2693 6.593574,183.2779 7.031291,183.2865 6.3123212,183.2951 4.5626216,183.3037 3.8753009,183.3123 4.2499619,183.3209 6.3119397,183.3295 5.9996715,183.3381 5.5626931,183.3467 3.8125758,183.3553 4.4686766,183.3639 5.78157,183.3725 5.3128676,183.3811 6.9996648,183.3897 11.718334,183.3983 12.750003,183.4069 10.531564,183.4155 7.4375777,183.4241 5.6563864,183.4327 5.0939784,183.4413 5.0934591,183.4499 7.3434391,183.4585 9.9689035,183.4671 8.9378481,183.4757 8.6559744,183.4843 7.6553578,183.4929 7.6247644,183.5015 7.2816901,183.5101 7.8442192,183.5188 8.0941811,183.5274 8.0314646,183.5360 7.9062095,183.5446 7.5624223,183.5532 6.9063601,183.5618 5.3436713,183.5704 4.281168,183.5790 3.4376736,183.5876 2.3749943,183.5962 3.4372613,183.6048 4.9998574,183.6134 3.6873927,183.6220 3.7498605,183.6306 2.4687879,183.6392 2.8752759,183.6478 4.4065685,183.6564 4.1563177,183.6650 5.7184911,183.6736 7.1871481,183.6823 6.4372134,183.6909 5.1876702,183.6995 5.3130713,183.7081 8.1250839,183.7167 11.124794,183.7253 9.4684753,183.7339 6.7499003,183.7425 5.3753734,183.7511 3.8439341,183.7597 3.5935323,183.7683 5.4061708,183.7769 5.3752785,183.7856 4.2813802,183.7942 3.4999974,183.8028 2.781038,183.8114 4.9997849,183.8200 6.4373279,183.8286 5.3749981,183.8372 5.8751616,183.8458 6.2502789,183.8544 7.1876802,183.8631 7.2497821,183.8717 7.7497621,183.8803 5.9686522,183.8889 2.6876769,183.8975 2.4377203,183.9061 3.9375892,183.9147 5.1874752,183.9233 4.3437743,183.9320 4.2813077,183.9406 4.6874518,183.9492 5.6249352,183.9578 8.0625114,183.9664 6.2810931,183.9750 6.5312324,183.9836 6.5627427,183.9922 5.8124566,184.0009 6.5937018,184.0095 6.5313354,184.0181 9.718626,184.0267 13.562401,184.0353 15.875095,184.0439 17.468763,184.0526 21.562031,184.0612 32.249249,184.0698 45.812771,184.0784 71.186546,184.0870 145.46631,184.0956 308.3721,184.1043 518.49829,184.1129 583.15753,184.1215 434.03442,184.1301 255.25218,184.1387 208.7168,184.1473 211.71803,184.1560 177.2843,184.1646 103.409,184.1732 66.469017,184.1818 61.154781,184.1904 51.624039,184.1991 33.750408,184.2077 20.563139,184.2163 20.437975,184.2249 16.343948,184.2335 9.4999294,184.2422 5.1247783,184.2508 5.1559234,184.2594 7.3436384,184.2680 7.0626559,184.2766 4.2501092,184.2853 6.9687481,184.2939 7.7502236,184.3025 6.6251774,184.3111 5.7497706,184.3197 8.9684296,184.3284 10.593609,184.3370 10.937712,184.3456 10.187698,184.3542 7.5308499,184.3629 6.9058003,184.3715 6.093636,184.3801 5.3128095,184.3887 5.8443575,184.3974 5.2188969,184.4060 4.8120432,184.4146 5.1248541,184.4232 5.219018,184.4319 6.9377656,184.4405 9.0626936,184.4491 8.3122616,184.4577 5.1247864,184.4664 4.3125753,184.4750 7.1251254,184.4836 8.1562729,184.4922 6.4372101,184.5009 2.7188029,184.5095 2.1876774,184.5181 2.8749337,184.5267 6.187273,184.5354 8.2814112,184.5440 7.8752813,184.5526 6.905859,184.5612 9.2493372,184.5699 9.7186956,184.5785 7.5317945,184.5871 6.8439126,184.5958 5.1873899,184.6044 5.5937209,184.6130 6.5001545,184.6216 7.5625019,184.6303 6.0626163,184.6389 3.9377031,184.6475 5.2499518,184.6562 6.1872549,184.6648 6.5935464,184.6734 6.8125072,184.6821 5.5000081,184.6907 4.1562195,184.6993 6.9998093,184.7080 8.9685602,184.7166 9.9689512,184.7252 7.8441067,184.7338 6.1562104,184.7425 6.7186432,184.7511 8.6250858,184.7597 10.812319,184.7684 10.406101,184.7770 9.2815514,184.7856 8.0942097,184.7943 7.7190619,184.8029 6.8435459,184.8115 7.2805352,184.8202 9.0933752,184.8288 14.000319,184.8374 15.375475,184.8461 10.968496,184.8547 8.6249037,184.8633 6.4066129,184.8720 7.6562581,184.8806 7.249943
[truncated: 2,236,448 more chars]
