# Supplementary material for: Polypy: A Framework to Interpret Polymer Properties from Mass Spectrometry Data
Source: Polymers (Basel). 2024 Jun 22;16(13):1771. doi: 10.3390/polym16131771 (PMC11244493; doi:10.3390/polym16131771)
Supplement: Supplementary file 1 [file polymers-16-01771-s001.zip › Aryl_resins_MS_raw_data/VV_27b_25min.ascii]

0.295892,+,NANO-ESI,ms1,-,profile,44.9218-2505.2714,136512,44.9218 0.18748032,44.9261 0.31248745,44.9303 0.3125174,44.9346 0.96889526,44.9388 0.78139251,44.9431 1.0626228,44.9473 1.3125418,44.9516 1.0935185,44.9558 0.71872854,44.9601 0.65624458,44.9644 1.5942241,44.9686 4.3128052,44.9729 3.8435717,44.9771 2.6874597,44.9814 1.5309654,44.9856 1.5939255,44.9899 2.5627847,44.9942 2.3747661,44.9984 1.3433422,45.0027 0.81268865,45.0069 1.781428,45.0112 1.4370681,45.0154 0.46858361,45.0197 0.5313217,45.0240 0.90609992,45.0282 1.4376332,45.0325 1.7502025,45.0367 1.3122393,45.0410 0.81239623,45.0453 1.4378611,45.0495 2.4064858,45.0538 1.905979,45.0580 0.37470099,45.0623 0.03132011,45.0666 0.65654224,45.0708 1.2814046,45.0751 1.249825,45.0794 1.0624454,45.0836 1.4687746,45.0879 1.2497928,45.0921 0.96871847,45.0964 1.2503461,45.1007 1.6251107,45.1049 0.84342986,45.1092 0.28118703,45.1135 0.50014788,45.1177 0.59369981,45.1220 0.31231186,45.1262 0.31241757,45.1305 0.5000385,45.1348 0.28128797,45.1390 1.2812623,45.1433 2.4999344,45.1476 2.3124084,45.1518 1.0937469,45.1561 0.40631449,45.1604 1.0626779,45.1646 2.1878109,45.1689 2.968967,45.1732 2.343673,45.1774 1.7185783,45.1817 1.6247487,45.1860 0.78106201,45.1902 0.84412622,45.1945 1.4691207,45.1988 1.4372218,45.2030 0.59336364,45.2073 0.093795024,45.2116 0.65654397,45.2158 1.4376863,45.2201 1.8434889,45.2244 0.78091234,45.2286 0.31246114,45.2329 0.59394604,45.2372 0.78169,45.2415 1.3752478,45.2457 1.8434792,45.2500 1.3122232,45.2543 1.687457,45.2585 1.9376336,45.2628 2.2188573,45.2671 1.3123809,45.2714 0.84362447,45.2756 0.59360582,45.2799 0.34377751,45.2842 0.50010979,45.2884 0.93757993,45.2927 1.8126415,45.2970 1.9686847,45.3013 1.2497282,45.3055 1.406126,45.3098 1.9376546,45.3141 1.7502006,45.3183 1.9062783,45.3226 2.6874185,45.3269 2.9686756,45.3312 2.5936012,45.3354 1.3437765,45.3397 0.9064427,45.3440 0.84373689,45.3483 0.84349155,45.3525 0.65608835,45.3568 0.81265461,45.3611 0.53120601,45.3654 1.3750514,45.3696 2.4691284,45.3739 3.6564636,45.3782 2.7186823,45.3825 1.3122792,45.3867 0.531138,45.3910 0.28111026,45.3953 0.65601987,45.3996 1.6562378,45.4039 1.4376291,45.4081 0.8125416,45.4124 0.96875709,45.4167 0.81255174,45.4210 0.4062207,45.4252 0.093736701,45.4295 0.28137672,45.4338 0.56251311,45.4381 1.2813284,45.4424 1.9375906,45.4466 1.687485,45.4509 2.5623848,45.4552 2.718832,45.4595 1.7501271,45.4638 0.75004894,45.4680 1.562833,45.4723 2.7813196,45.4766 2.9684095,45.4809 1.8433444,45.4852 0.21860695,45.4894 0.56292772,45.4937 1.8126258,45.4980 1.874759,45.5023 1.7187766,45.5066 1.9687328,45.5108 2.4061751,45.5151 1.8124506,45.5194 0.96881235,45.5237 0.71876258,45.5280 0.49981141,45.5323 0.12491709,45.5365 0.59376472,45.5408 0.62505937,45.5451 0.53144521,45.5494 1.2188733,45.5537 1.7810637,45.5580 2.4998074,45.5623 1.5312569,45.5665 0.43750942,45.5708 0.18756574,45.5751 0.75005245,45.5794 1.0936669,45.5837 0.7813409,45.5880 1.2500992,45.5923 2.5625963,45.5965 3.0313003,45.6008 2.4373133,45.6051 1.7498471,45.6094 1.3749456,45.6137 0.68758047,45.6180 1.1249372,45.6223 0.625036,45.6265 0.46896726,45.6308 0.49990645,45.6351 0.37486413,45.6394 0.59409976,45.6437 1.0314542,45.6480 0.81220067,45.6523 0.31225601,45.6566 0.18747103,45.6609 0.56250757,45.6651 0.56247991,45.6694 0.09375684,45.6737 0.093861379,45.6780 0.37509921,45.6823 0.56247759,45.6866 0.71860778,45.6909 1.0623889,45.6952 2.031353,45.6995 2.0002649,45.7038 1.5317407,45.7081 2.8440983,45.7123 4.1563601,45.7166 6.3745389,45.7209 4.6867752,45.7252 2.6562731,45.7295 0.87515575,45.7338 0.71861893,45.7381 0.34362328,45.7424 0.40622169,45.7467 0.31250724,45.7510 0.37504685,45.7553 0.93762255,45.7596 1.3438079,45.7639 0.81247956,45.7682 0.49992549,45.7725 0.18740208,45.7767 0.031269517,45.7810 0.093741104,45.7853 -3.2828008e-005,45.7896 0.093749836,45.7939 0.50005561,45.7982 0.81262517,45.8025 0.75006294,45.8068 0.53117621,45.8111 1.2811793,45.8154 1.7812778,45.8197 0.84362227,45.8240 0.56261617,45.8283 1.1878529,45.8326 1.5625808,45.8369 1.0311433,45.8412 4.0936956,45.8455 5.3123937,45.8498 1.749801,45.8541 0.37489432,45.8584 1.3124396,45.8627 2.5936961,45.8670 1.6250607,45.8713 0.56264496,45.8756 0.34378019,45.8799 0.49987525,45.8842 0.46896833,45.8885 0.90657628,45.8928 1.468641,45.8971 1.1872797,45.9014 0.46859756,45.9057 0.53127891,45.9100 0.4376272,45.9143 0.31252086,45.9186 0.24993205,45.9229 0.18746302,45.9272 0.75001574,45.9315 1.3750697,45.9358 1.4375973,45.9401 1.8438157,45.9444 1.6248611,45.9487 0.74990618,45.9530 1.781401,45.9573 3.6251006,45.9616 3.4063606,45.9659 3.3437047,45.9702 1.37473,45.9745 0.71861798,45.9788 0.90628374,45.9831 1.4375737,45.9874 1.750311,45.9917 2.312753,45.9960 2.0621495,46.0004 0.65598345,46.0047 0.87497598,46.0090 1.0627909,46.0133 1.3753343,46.0176 1.2188281,46.0219 1.4062259,46.0262 1.2498208,46.0305 0.84343672,46.0348 0.12477101,46.0391 0.15627849,46.0434 0.43752778,46.0477 0.62503225,46.0520 0.40621266,46.0563 0.18746842,46.0606 0.09375675,46.0650 0.37512857,46.0693 1.2193384,46.0736 2.4065299,46.0779 1.9683369,46.0822 1.4058411,46.0865 0.96847367,46.0908 0.40654922,46.0951 0.8125478,46.0994 0.37477392,46.1037 1.0940541,46.1081 1.7188016,46.1124 1.2497325,46.1167 0.49998236,46.1210 0.93782765,46.1253 1.7814245,46.1296 1.9998479,46.1339 1.5308926,46.1382 0.74986923,46.1425 0.687576,46.1469 0.90626234,46.1512 1.0312846,46.1555 0.87490439,46.1598 0.2812404,46.1641 0.25004828,46.1684 0.218916,46.1727 0.87512058,46.1770 0.74995005,46.1814 0.59356505,46.1857 0.18754177,46.1900 0.56282866,46.1943 0.78117627,46.1986 0.5310927,46.2029 0.49996915,46.2072 0.56255573,46.2116 0.71861416,46.2159 0.53112161,46.2202 0.6562981,46.2245 1.0624521,46.2288 0.43755564,46.2331 0.50006551,46.2375 0.53126544,46.2418 0.90632176,46.2461 1.2190497,46.2504 2.1563208,46.2547 1.7185247,46.2590 1.2812107,46.2634 2.0004165,46.2677 3.0002141,46.2720 1.9057515,46.2763 0.65583444,46.2806 0.093774751,46.2849 0.31265992,46.2893 0.56267768,46.2936 1.5626385,46.2979 2.0313518,46.3022 2.0622616,46.3065 0.43719804,46.3109 0.34379432,46.3152 0.78121734,46.3195 0.59363246,46.3238 0.81252092,46.3281 0.93754435,46.3325 1.1249478,46.3368 0.93768221,46.3411 0.90646827,46.3454 0.9373908,46.3498 0.65623492,46.3541 1.0313625,46.3584 0.84358644,46.3627 0.28103632,46.3670 -2.4383426e-005,46.3714 0.71898496,46.3757 1.0314021,46.3800 1.0310601,46.3843 0.37483582,46.3887 0.18744284,46.3930 0.50000471,46.3973 0.50013894,46.4016 0.40623975,46.4060 0.12492687,46.4103 0.46874774,46.4146 1.2813761,46.4189 1.5626957,46.4233 1.6249677,46.4276 0.81232065,46.4319 0.31239685,46.4362 0.59374857,46.4406 1.6562576,46.4449 1.8751469,46.4492 1.4377068,46.4535 1.3124899,46.4579 2.1247497,46.4622 1.7812614,46.4665 1.7189049,46.4708 0.99983507,46.4752 0.28109682,46.4795 0.093745351,46.4838 1.4076384e-005,46.4882 0.18755308,46.4925 1.4375403,46.4968 1.8437859,46.5011 1.5625601,46.5055 0.93753022,46.5098 1.0311331,46.5141 0.49997959,46.5185 0.40650311,46.5228 0.65638715,46.5271 0.71854883,46.5314 0.50003624,46.5358 1.0001402,46.5401 0.93739301,46.5444 2.1564717,46.5488 4.4688449,46.5531 3.3432703,46.5574 0.59351903,46.5618 0.40630984,46.5661 0.31251249,46.5704 0.5938943,46.5748 0.93761605,46.5791 0.81240714,46.5834 0.43753591,46.5878 1.2813596,46.5921 1.2499075,46.5964 1.2810707,46.6008 1.1248981,46.6051 0.84379196,46.6094 0.49994633,46.6138 0.28143516,46.6181 0.90686941,46.6224 3.2190738,46.6268 4.2184806,46.6311 2.0933869,46.6354 0.99996305,46.6398 0.96913141,46.6441 1.9064358,46.6484 1.9995403,46.6528 0.93703896,46.6571 0.093652815,46.6614 0.50002086,46.6658 0.50021857,46.6701 1.0001791,46.6745 1.56251,46.6788 1.6248723,46.6831 0.8748033,46.6875 0.093700975,46.6918 0.031234931,46.6961 1.2214093e-005,46.7005 0.31250146,46.7048 0.84369087,46.7092 1.1562639,46.7135 0.81274271,46.7178 1.3439744,46.7222 1.8129543,46.7265 2.6876535,46.7308 2.1559148,46.7352 1.5307802,46.7395 0.59342957,46.7439 0.87516671,46.7482 0.74998355,46.7525 0.3124283,46.7569 0.59381622,46.7612 1.0937337,46.7656 1.343644,46.7699 1.3749398,46.7743 1.2188301,46.7786 0.62518579,46.7829 0.59384567,46.7873 0.84382385,46.7916 1.0626067,46.7960 0.99993551,46.8003 0.56228,46.8046 0.28109318,46.8090 0.34376544,46.8133 0.53130215,46.8177 0.53119129,46.8220 0.34380367,46.8264 0.50023854,46.8307 0.68779969,46.8351 1.4686463,46.8394 1.4061695,46.8437 1.9690299,46.8481 1.4686058,46.8524 0.93731457,46.8568 1.2185745,46.8611 1.0311397,46.8655 0.96904397,46.8698 2.1563618,46.8742 2.3747396,46.8785 1.4375238,46.8829 1.0939263,46.8872 1.7185971,46.8915 2.09354,46.8959 2.1562102,46.9002 2.0625298,46.9046 1.9375075,46.9089 1.8124492,46.9133 1.4687452,46.9176 1.4689946,46.9220 1.2500162,46.9263 0.71862662,46.9307 0.65650779,46.9350 0.96893948,46.9394 1.2498486,46.9437 1.6248751,46.9481 3.4687383,46.9524 3.7502415,46.9568 2.9693387,46.9611 2.3122778,46.9655 0.87426353,46.9698 0.43743777,46.9742 1.0939093,46.9785 1.1874825,46.9829 0.40611485,46.9872 0.40614071,46.9916 0.34378546,46.9959 0.59390044,47.0003 1.0000335,47.0046 1.4690658,47.0090 1.9376382,47.0133 1.9371604,47.0177 1.8125043,47.0220 1.5938646,47.0264 0.93728912,47.0308 0.21861264,47.0351 0.25006464,47.0395 0.28127283,47.0438 0.21863973,47.0482 0.093607396,47.0525 0.46876898,47.0569 0.90629101,47.0612 0.84379804,47.0656 0.84379828,47.0699 1.5624907,47.0743 2.0936544,47.0787 2.3749056,47.0830 1.562511,47.0874 0.53150123,47.0917 0.81292808,47.0961 1.5003526,47.1004 1.9996895,47.1048 1.5620748,47.1091 1.3125553,47.1135 0.9688651,47.1179 1.5939012,47.1222 3.4999681,47.1266 3.3122795,47.1309 1.0623386,47.1353 0.1249024,47.1397 5.1729989e-005,47.1440 1.6564146,47.1484 2.4375083,47.1527 1.6248858,47.1571 2.0311954,47.1614 2.4062617,47.1658 1.9687327,47.1702 1.1875076,47.1745 1.2187439,47.1789 0.43741587,47.1832 0.00014575677,47.1876 0.84392571,47.1920 1.9688089,47.1963 2.7813036,47.2007 1.9999058,47.2051 0.59356785,47.2094 0.18736646,47.2138 0.34378693,47.2181 0.46907356,47.2225 1.0316944,47.2269 1.6563871,47.2312 1.8748391,47.2356 1.9371679,47.2399 1.2498183,47.2443 1.0311342,47.2487 0.59362525,47.2530 0.12497582,47.2574 3.8471237e-005,47.2618 0.18759887,47.2661 1.3127525,47.2705 2.6251523,47.2749 2.156127,47.2792 1.0623066,47.2836 0.40611944,47.2880 0.34376815,47.2923 0.40616176,47.2967 0.87498128,47.3011 1.7501187,47.3054 1.3751,47.3098 0.93770027,47.3142 1.2186095,47.3185 0.78114617,47.3229 0.62526363,47.3273 0.78125346,47.3316 0.9999873,47.3360 1.2813426,47.3404 1.3747702,47.3447 0.93727815,47.3491 0.62493587,47.3535 0.49993306,47.3578 0.87502456,47.3622 0.62498254,47.3666 0.56250161,47.3709 0.56258333,47.3753 1.3752714,47.3797 2.1251287,47.3840 1.6874063,47.3884 1.8435127,47.3928 1.687441,47.3972 2.3441026,47.4015 1.6251338,47.4059 1.0310919,47.4103 0.59359598,47.4146 0.31237614,47.4190 0.093666069,47.4234 0.031274103,47.4277 0.18760276,47.4321 0.59375483,47.4365 0.49984536,47.4409 0.50000507,47.4452 0.87519836,47.4496 1.2815377,47.4540 1.2812963,47.4584 0.8437115,47.4627 1.1561204,47.4671 0.81229037,47.4715 1.2187597,47.4759 1.0936532,47.4802 0.37504449,47.4846 0.62515146,47.4890 0.68743479,47.4933 0.31238189,47.4977 0.31253088,47.5021 0.50007868,47.5065 0.74986637,47.5108 1.0623956,47.5152 0.62502593,47.5196 0.18767694,47.5240 0.62526119,47.5284 0.96903509,47.5327 1.5627193,47.5371 1.6248982,47.5415 1.2497468,47.5459 0.74974567,47.5502 0.34349605,47.5546 0.12498207,47.5590 1.2189487,47.5634 1.4688234,47.5677 1.2188491,47.5721 1.1562611,47.5765 0.93744957,47.5809 0.68728,47.5853 0.68727934,47.5896 0.81247485,47.5940 1.2500054,47.5984 0.93755633,47.6028 0.28127801,47.6072 0.093768418,47.6115 0.59384149,47.6159 1.1563404,47.6203 1.2813975,47.6247 2.4378273,47.6291 3.7500117,47.6334 2.7808666,47.6378 1.3435854,47.6422 0.78143698,47.6466 1.093733,47.6510 2.3123722,47.6554 2.562746,47.6597 2.6566613,47.6641 3.0936828,47.6685 2.343442,47.6729 1.187368,47.6773 0.78146219,47.6817 2.1251037,47.6860 1.8122896,47.6904 1.6560169,47.6948 1.0623332,47.6992 0.74999398,47.7036 -1.2909216e-005,47.7080 0.093739517,47.7123 0.031312689,47.7167 0.28139186,47.7211 0.4999876,47.7255 0.49982744,47.7299 0.34368521,47.7343 0.84382188,47.7387 1.4687705,47.7430 1.7499849,47.7474 0.3749761,47.7518 0.40628454,47.7562 0.56258816,47.7606 0.78131628,47.7650 0.78123182,47.7694 0.78121549,47.7737 0.75009227,47.7781 0.84368134,47.7825 0.43757999,47.7869 1.3441311,47.7913 2.37503,47.7957 1.9372836,47.8001 1.2186874,47.8045 1.1249255,47.8089 1.1873626,47.8132 1.4999509,47.8176 1.3437477,47.8220 1.4063915,47.8264 1.5311683,47.8308 0.68731236,47.8352 0.18750912,47.8396 1.5636324e-005,47.8440 0.71894753,47.8484 1.5940104,47.8528 1.8436096,47.8572 0.93731344,47.8615 0.34377623,47.8659 1.4061807,47.8703 1.3437288,47.8747 1.1561934,47.8791 0.65631169,47.8835 0.71890008,47.8879 0.46866643,47.8923 0.28116554,47.8967 0.31267554,47.9011 0.84391046,47.9055 1.3436757,47.9099 1.5310752,47.9143 0.87489194,47.9187 0.37517396,47.9230 0.62523419,47.9274 1.06261,47.9318 1.4688261,47.9362 1.9060836,47.9406 2.2184744,47.9450 1.8747891,47.9494 0.71868104,47.9538 0.18758214,47.9582 7.526063e-007,47.9626 0.12500176,47.9670 0.43751132,47.9714 1.5937976,47.9758 2.4687963,47.9802 2.5000453,47.9846 1.8437445,47.9890 0.59368366,47.9934 1.1249473,47.9978 1.3126465,48.0022 1.1563489,48.0066 1.3123904,48.0110 1.1249309,48.0154 0.4062131,48.0198 0.18761088,48.0242 0.84383386,48.0286 1.437355,48.0330 0.65617174,48.0374 0.093823597,48.0418 0.21885967,48.0462 0.3749705,48.0506 0.18740256,48.0550 0.87523639,48.0594 1.7187825,48.0638 1.2184769,48.0682 0.56259727,48.0726 0.84388673,48.0770 1.0000902,48.0814 1.1876199,48.0858 1.9060884,48.0902 1.9372413,48.0946 0.96870846,48.0990 1.4375622,48.1034 2.3749528,48.1078 1.5936762,48.1122 0.40618294,48.1166 0.74996626,48.1210 0.50010198,48.1254 0.3126798,48.1298 0.96899635,48.1342 2.3750567,48.1386 4.0623059,48.1430 3.0310683,48.1474 1.1561477,48.1518 -2.2333883e-005,48.1562 0.093818009,48.1606 1.1876386,48.1651 1.4063339,48.1695 0.90621537,48.1739 0.87493783,48.1783 0.84364891,48.1827 0.37493229,48.1871 0.96872461,48.1915 0.93743819,48.1959 0.87508416,48.2003 0.87509519,48.2047 0.53137851,48.2091 0.59380436,48.2135 0.81232548,48.2179 0.49989498,48.2223 0.62504625,48.2268 0.75014979,48.2312 0.96876109,48.2356 0.59384853,48.2400 0.969001,48.2444 1.7813253,48.2488 2.0621579,48.2532 1.4684407,48.2576 2.8437994,48.2620 3.8437734,48.2664 1.2812295,48.2708 -7.4342315e-005,48.2753 0.00012986221,48.2797 0.50015044,48.2841 0.65617722,48.2885 0.28113672,48.2929 0.18746294,48.2973 0.81261724,48.3017 1.7814918,48.3061 2.531415,48.3105 1.5309727,48.3150 0.84361815,48.3194 1.1564071,48.3238 1.9687097,48.3282 1.0624162,48.3326 1.7186654,48.3370 1.3437245,48.3414 0.93744969,48.3459 0.53121722,48.3503 0.78140205,48.3547 1.2814255,48.3591 1.3436965,48.3635 1.2185457,48.3679 0.65616244,48.3723 0.62503767,48.3768 1.3437368,48.3812 1.8751198,48.3856 2.2190881,48.3900 2.5315406,48.3944 1.5937001,48.3988 1.1247606,48.4033 1.2497329,48.4077 1.6248289,48.4121 2.2500088,48.4165 1.9689772,48.4209 1.750209,48.4253 2.1249716,48.4298 1.8124177,48.4342 0.5624454,48.4386 0.56244648,48.4430 0.75000727,48.4474 1.093884,48.4518 1.0312041,48.4563 0.49977487,48.4607 0.43743899,48.4651 0.93780303,48.4695 1.844058,48.4739 1.4998863,48.4784 0.5621438,48.4828 0.093555652,48.4872 0.18749358,48.4916 0.093765162,48.4960 0.21879755,48.5005 0.40627968,48.5049 0.40624255,48.5093 0.37519729,48.5137 1.0629493,48.5182 1.6250844,48.5226 1.4371427,48.5270 1.2810185,48.5314 1.4373389,48.5358 1.2811383,48.5403 1.7501017,48.5447 1.7814243,48.5491 2.0316033,48.5535 1.8751644,48.5580 1.2183646,48.5624 1.2184746,48.5668 2.0938027,48.5712 2.6250052,48.5757 2.625005,48.5801 2.0314279,48.5845 1.6875722,48.5889 1.1560808,48.5934 0.65611535,48.5978 0.53120935,48.6022 0.8437376,48.6066 0.84382951,48.6111 0.65628994,48.6155 0.71868706,48.6199 0.62504202,48.6243 0.50016338,48.6288 0.68741405,48.6332 0.56234616,48.6376 0.37496552,48.6420 0.093914554,48.6465 0.53139538,48.6509 0.65616971,48.6553 0.65633821,48.6598 0.96887285,48.6642 0.96862715,48.6686 0.53112453,48.6730 0.87519991,48.6775 1.4691969,48.6819 3.437391,48.6863 3.8118796,48.6908 2.8123763,48.6952 1.406461,48.6996 1.3750978,48.7040 1.2186726,48.7085 0.65624237,48.7129 1.4376447,48.7173 2.1249986,48.7218 1.6873968,48.7262 0.84383386,48.7306 1.3439243,48.7351 3.0624285,48.7395 2.4373248,48.7439 2.4686491,48.7484 1.7499844,48.7528 0.96874052,48.7572 0.21869716,48.7617 0.21874979,48.7661 0.28127873,48.7705 1.1249114,48.7750 1.1249985,48.7794 0.53125471,48.7838 1.4686894,48.7883 1.9689165,48.7927 1.4688481,48.7971 0.59362137,48.8016 0.093611777,48.8060 0.093946069,48.8104 0.87524843,48.8149 2.3126516,48.8193 3.062407,48.8237 1.8746171,48.8282 0.2499546,48.8326 1.1563467,48.8370 0.96866733,48.8415 0.12493288,48.8459 0.093768857,48.8504 0.65626407,48.8548 1.2187351,48.8592 0.99996907,48.8637 0.34391701,48.8681 0.53159398,48.8725 1.1251264,48.8770 2.1249144,48.8814 1.4685861,48.8859 1.5001236,48.8903 1.6876148,48.8947 1.749728,48.8992 0.6248464,48.9036 0.75013238,48.9081 1.781548,48.9125 2.0311751,48.9169 0.81211585,48.9214 0.093596049,48.9258 0.1875862,48.9303 0.46879151,48.9347 0.62489587,48.9391 0.18746227,48.9436 1.7042841e-005,48.9480 0.18755269,48.9525 0.43748453,48.9569 0.31250092,48.9613 0.96877193,48.9658 0.53118789,48.9702 0.18752274,48.9747 0.843885,48.9791 1.3437704,48.9836 1.593568,48.9880 0.93749875,48.9924 1.2501327,48.9969 0.65625244,49.0013 0.4999662,49.0058 0.40646327,49.0102 0.9064849,49.0147 0.90612614,49.0191 0.84356314,49.0235 0.87492365,49.0280 0.53124344,49.0324 0.28117427,49.0369 0.12490117,49.0413 0.40644732,49.0458 0.87560087,49.0502 1.8440281,49.0547 1.7181693,49.0591 0.68715352,49.0636 0.46880192,49.0680 0.31253237,49.0725 0.62509006,49.0769 1.0626986,49.0813 1.5938668,49.0858 1.3750387,49.0902 1.7497821,49.0947 0.84338254,49.0991 0.093683414,49.1036 0.2812379,49.1080 0.34377676,49.1125 0.37504372,49.1169 1.0316769,49.1214 2.0626512,49.1258 2.2809327,49.1303 2.2810814,49.1347 1.5001535,49.1392 2.0938652,49.1436 1.0310273,49.1481 0.4375712,49.1525 1.7814832,49.1570 2.7811666,49.1614 1.9372134,49.1659 0.62485856,49.1703 0.12501636,49.1748 0.093804531,49.1792 0.40625235,49.1837 1.1874579,49.1881 1.0936805,49.1926 0.37525779,49.1970 0.90654272,49.2015 1.187402,49.2060 0.9685024,49.2104 0.18732688,49.2149 0.18750407,49.2193 0.34376776,49.2238 0.46876228,49.2282 0.28127089,49.2327 0.96871668,49.2371 1.0000167,49.2416 1.031577,49.2460 1.2501456,49.2505 0.96846759,49.2549 0.4061842,49.2594 2.4689178,49.2639 3.3124306,49.2683 2.9997759,49.2728 1.4061695,49.2772 0.84380108,49.2817 0.28133813,49.2861 1.8750395,49.2906 2.5624542,49.2951 2.2811718,49.2995 1.9688568,49.3040 0.93763208,49.3084 0.50002974,49.3129 0.81264776,49.3173 1.0938978,49.3218 1.0935329,49.3263 0.74979454,49.3307 0.8437342,49.3352 1.3750082,49.3396 1.9377831,49.3441 2.2187061,49.3486 0.65598524,49.3530 0.43758526,49.3575 0.96875268,49.3619 0.74990487,49.3664 0.6249963,49.3709 0.3749986,49.3753 0.87512761,49.3798 1.5312649,49.3842 1.1872926,49.3887 0.34366706,49.3932 0.0001066994,49.3976 0.34397766,49.4021 1.0001285,49.4065 1.2497193,49.4110 1.3122927,49.4155 1.4375521,49.4199 0.90623671,49.4244 0.53127772,49.4289 0.50004154,49.4333 0.56245548,49.4378 0.50002182,49.4422 0.71895695,49.4467 0.81250221,49.4512 0.56236899,49.4556 0.50004345,49.4601 0.81249952,49.4646 0.96868223,49.4690 1.374977,49.4735 2.1250196,49.4780 2.0623879,49.4824 1.8125271,49.4869 0.87511033,49.4914 0.93742967,49.4958 1.0311825,49.5003 0.75006944,49.5048 1.3127304,49.5092 2.0941012,49.5137 2.0312612,49.5182 1.2498358,49.5226 2.3438175,49.5271 4.1248741,49.5316 3.8747506,49.5360 2.5623665,49.5405 1.3437061,49.5450 1.0937791,49.5494 0.59373623,49.5539 1.031269,49.5584 1.5000687,49.5628 0.93746877,49.5673 0.18746974,49.5718 -1.3459973e-005,49.5763 3.9291968e-005,49.5807 0.0938095,49.5852 0.40658924,49.5897 1.5627508,49.5941 1.7184771,49.5986 0.71852279,49.6031 0.46872523,49.6075 0.4999446,49.6120 0.18741213,49.6165 0.093722694,49.6210 0.75005269,49.6254 1.6876204,49.6299 2.1249573,49.6344 1.5623446,49.6389 0.84379137,49.6433 0.43775117,49.6478 1.437807,49.6523 2.2498467,49.6567 2.0310433,49.6612 2.8441365,49.6657 2.9689085,49.6702 1.8433127,49.6746 0.18726137,49.6791 0.21894547,49.6836 0.468817,49.6881 0.49991316,49.6925 0.59360045,49.6970 0.21863748,49.7015 0.031274222,49.7060 0.093730517,49.7104 0.4999606,49.7149 0.28137386,49.7194 0.43792343,49.7239 1.0314171,49.7283 1.4371799,49.7328 1.6249554,49.7373 2.1563804,49.7418 2.3438423,49.7463 1.9375277,49.7507 1.2810261,49.7552 0.99987096,49.7597 0.90622962,49.7642 1.000002,49.7686 0.93748689,49.7731 0.81248909,49.7776 0.31249648,49.7821 0.40661466,49.7866 1.1564316,49.7910 0.96864229,49.7955 1.2184256,49.8000 0.84339404,49.8045 1.1251023,49.8090 2.5626981,49.8134 2.8440392,49.8179 2.1564918,49.8224 2.124717,49.8269 2.2809412,49.8314 2.093847,49.8358 0.49994388,49.8403 0.28133136,49.8448 0.43746921,49.8493 0.53104818,49.8538 0.34369317,49.8583 0.31252664,49.8627 0.7812922,49.8672 2.3125484,49.8717 3.0312176,49.8762 2.5313444,49.8807 1.5001705,49.8852 1.4998685,49.8896 0.84358126,49.8941 0.81245768,49.8986 0.84373963,49.9031 0.34375793,49.9076 0.09378694,49.9121 0.90632087,49.9165 1.7500262,49.9210 1.5624057,49.9255 0.18755932,49.9300 0.40643245,49.9345 2.2499974,49.9390 2.7810917,49.9435 1.3749313,49.9479 0.1562534,49.9524 0.68750918,49.9569 0.90635145,49.9614 1.1250793,49.9659 1.093565,49.9704 0.65623188,49.9749 1.8439187,49.9794 2.7499137,49.9838 2.2188439,49.9883 1.5626203,49.9928 1.1874297,49.9973 1.750177,50.0018 2.687525,50.0063 1.4371996,50.0108 0.65607262,50.0153 0.71883631,50.0198 0.68758976,50.0242 1.0937911,50.0287 1.6876172,50.0332 1.3124192,50.0377 0.28106314,50.0422 -5.7218509e-005,50.0467 1.7319755e-005,50.0512 -1.205544e-005,50.0557 0.031264,50.0602 0.2188987,50.0647 0.65666717,50.0692 1.3125488,50.0736 1.3745332,50.0781 1.8125151,50.0826 2.5315535,50.0871 2.562386,50.0916 2.5311296,50.0961 1.1249766,50.1006 0.96869028,50.1051 3.156234,50.1096 3.7813525,50.1141 2.8751812,50.1186 1.4998132,50.1231 0.3749145,50.1276 1.2500545,50.1321 0.59375811,50.1366 0.40625739,50.1411 0.49999589,50.1455 0.75000167,50.1500 0.71882135,50.1545 0.90648854,50.1590 1.3122939,50.1635 1.4371485,50.1680 1.1249977,50.1725 0.50010949,50.1770 0.18750471,50.1815 0.093690366,50.1860 0.062479205,50.1905 0.031246686,50.1950 -4.5011271e-007,50.1995 0.031299047,50.2040 0.18754698,50.2085 0.18746613,50.2130 0.28159505,50.2175 1.0000888,50.2220 0.78097057,50.2265 0.90612388,50.2310 0.96869755,50.2355 0.7187205,50.2400 0.65622878,50.2445 1.3125825,50.2490 3.1250088,50.2535 3.718756,50.2580 2.12501,50.2625 0.71899873,50.2670 1.0314903,50.2715 1.4059186,50.2760 1.7184429,50.2805 1.7500244,50.2850 1.1250743,50.2895 0.3126989,50.2940 0.78119391,50.2985 0.31241342,50.3030 0.46899006,50.3075 0.906286,50.3120 0.75006819,50.3165 0.9374488,50.3210 0.4997927,50.3255 1.0939803,50.3300 1.9062173,50.3345 1.1247368,50.3390 0.62508291,50.3435 0.71904176,50.3480 1.1875007,50.3526 0.74970901,50.3571 0.3749238,50.3616 0.49998233,50.3661 0.78126442,50.3706 0.9375096,50.3751 0.65616721,50.3796 0.28119862,50.3841 1.0312573,50.3886 2.0625901,50.3931 2.1562612,50.3976 0.93748498,50.4021 0.7191999,50.4066 1.6881593,50.4111 2.4997706,50.4156 2.3430994,50.4201 1.3122513,50.4247 0.37493187,50.4292 0.031243414,50.4337 0.28132337,50.4382 0.15629834,50.4427 0.18750122,50.4472 0.28117889,50.4517 0.093695328,50.4562 0.31253681,50.4607 0.34374088,50.4652 0.40623409,50.4697 0.12500438,50.4743 0.2812449,50.4788 0.34380636,50.4833 0.68770784,50.4878 1.3125613,50.4923 3.2498293,50.4968 3.406162,50.5013 3.1874764,50.5058 0.96898526,50.5103 1.3751959,50.5149 1.1563441,50.5194 1.2187287,50.5239 1.2186824,50.5284 1.5624387,50.5329 1.0936446,50.5374 1.1561866,50.5419 0.49979112,50.5464 0.093694009,50.5510 0.031278532,50.5555 0.40641412,50.5600 0.68745458,50.5645 0.40617105,50.5690 0.68795806,50.5735 1.5003042,50.5780 1.4060011,50.5826 0.65581477,50.5871 0.59356308,50.5916 1.7187891,50.5961 1.4375135,50.6006 0.50001425,50.6051 -4.6143668e-005,50.6096 0.00012569754,50.6142 0.31268826,50.6187 0.74995536,50.6232 1.1873454,50.6277 1.1873894,50.6322 0.87510693,50.6367 0.87524235,50.6413 1.7812681,50.6458 2.4373155,50.6503 2.1562059,50.6548 2.2188363,50.6593 1.1561642,50.6639 0.28116867,50.6684 0.18757759,50.6729 0.75005841,50.6774 1.2186639,50.6819 1.3436288,50.6865 1.6562946,50.6910 2.1565554,50.6955 1.7817479,50.7000 1.9375844,50.7045 1.2181655,50.7091 0.46844,50.7136 0.87510246,50.7181 0.7501325,50.7226 1.3125939,50.7271 2.6874111,50.7317 2.749867,50.7362 1.5936005,50.7407 0.87501919,50.7452 0.40628439,50.7497 0.1874647,50.7543 0.31250143,50.7588 0.093799464,50.7633 0.53134316,50.7678 0.46877885,50.7724 0.37489203,50.7769 0.093677618,50.7814 0.40620354,50.7859 1.5000182,50.7905 2.1568363,50.7950 2.7505686,50.7995 1.8433776,50.8040 1.3744476,50.8086 1.5000347,50.8131 1.8752449,50.8176 2.1873765,50.8221 1.5934541,50.8267 1.87499,50.8312 1.4375582,50.8357 1.0312766,50.8402 0.62501824,50.8448 0.49997613,50.8493 0.59366536,50.8538 0.5312981,50.8583 1.2189801,50.8629 2.2503231,50.8674 2.687896,50.8719 2.8439255,50.8765 2.3434455,50.8810 1.5307857,50.8855 0.8434971,50.8900 0.46877345,50.8946 0.84404802,50.8991 1.5311571,50.9036 1.2497082,50.9082 1.34366,50.9127 0.84370768,50.9172 0.7812801,50.9217 0.84371704,50.9263 0.62499231,50.9308 0.28129679,50.9353 0.15620084,50.9399 0.31268352,50.9444 1.281867,50.9489 2.0628238,50.9535 1.8745462,50.9580 0.84340656,50.9625 1.0315754,50.9671 1.3751414,50.9716 1.1247035,50.9761 1.3122746,50.9807 1.3437946,50.9852 1.4376813,50.9897 1.8123519,50.9943 0.84348929,50.9988 0.24996065,51.0033 1.0063551e-005,51.0079 0.28155351,51.0124 1.2191111,51.0169 1.7813498,51.0215 2.0935998,51.0260 1.5622323,51.0305 1.3747942,51.0351 0.71861577,51.0396 0.18747753,51.0441 0.31263384,51.0487 0.71878934,51.0532 0.74985623,51.0577 0.96889192,51.0623 1.7814569,51.0668 1.7813993,51.0713 1.6874146,51.0759 1.0621704,51.0804 0.28114587,51.0850 0.031231094,51.0895 0.031280316,51.0940 0.093771584,51.0986 0.37523469,51.1031 1.1564459,51.1077 1.0622662,51.1122 0.24978617,51.1167 0.40632674,51.1213 1.5003473,51.1258 2.593962,51.1303 1.8747144,51.1349 1.1249381,51.1394 1.5313978,51.1440 1.4061089,51.1485 0.90612984,51.1530 0.43737161,51.1576 0.62488264,51.1621 0.93764734,51.1667 0.59390628,51.1712 0.31238994,51.1757 0.46863315,51.1803 0.59384882,51.1848 0.59395289,51.1894 2.0001714,51.1939 3.5312304,51.1985 2.9685633,51.2030 2.0935736,51.2075 0.99988949,51.2121 1.2186941,51.2166 0.46885392,51.2212 0.87517214,51.2257 1.0313158,51.2303 1.8123719,51.2348 1.4999173,51.2393 0.7189436,51.2439 0.75004923,51.2484 0.90601981,51.2530 0.46861151,51.2575 0.59381461,51.2621 0.28125113,51.2666 -4.1695948e-005,51.2712 0.93751305,51.2757 2.3750184,51.2803 2.8125191,51.2848 1.9065659,51.2893 2.9065354,51.2939 2.1248312,51.2984 1.3434502,51.3030 1.4999075,51.3075 1.3750936,51.3121 1.6563644,51.3166 1.5000262,51.3212 1.1874293,51.3257 0.62484878,51.3303 0.093647689,51.3348 0.25017938,51.3394 0.96887523,51.3439 1.9998417,51.3485 1.6873751,51.3530 0.71874511,51.3576 0.12499647,51.3621 -3.3628701e-006,51.3667 1.9914525e-005,51.3712 0.84373671,51.3758 1.5937132,51.3803 1.0624552,51.3849 0.50016958,51.3894 1.1877525,51.3940 1.3125297,51.3985 1.0311756,51.4031 0.59357774,51.4076 0.87483871,51.4122 0.93763369,51.4167 1.2190073,51.4213 1.4375737,51.4258 1.5626509,51.4304 1.9062473,51.4349 1.2496746,51.4395 0.31230265,51.4440 0.71881574,51.4486 1.9062924,51.4532 1.343644,51.4577 0.8124547,51.4623 0.093863942,51.4668 0.34393013,51.4714 0.78109676,51.4759 0.31243721,51.4805 1.0941882,51.4850 2.0001028,51.4896 1.9058796,51.4941 1.9372531,51.4987 2.0312581,51.5033 2.1876736,51.5078 1.1875015,51.5124 0.4685576,51.5169 0.31253049,51.5215 0.56258577,51.5260 0.68748069,51.5306 0.37497434,51.5352 0.24998689,51.5397 0.71890628,51.5443 1.0938098,51.5488 0.68734521,51.5534 0.18746421,51.5579 1.3126796,51.5625 2.0939655,51.5671 1.7187597,51.5716 1.4999442,51.5762 1.5935493,51.5807 0.49978331,51.5853 0.96876192,51.5899 2.1875141,51.5944 2.0313187,51.5990 1.5001191,51.6035 0.84373868,51.6081 0.62484288,51.6127 -8.0617727e-005,51.6172 9.7187303e-006,51.6218 4.1756422e-005,51.6263 0.43803564,51.6309 2.0006402,51.6355 2.3123493,51.6400 2.3433461,51.6446 2.4374204,51.6491 2.9685442,51.6537 2.0309992,51.6583 1.1251446,51.6628 1.3438512,51.6674 1.0934933,51.6720 0.81231761,51.6765 0.62502098,51.6811 0.18760505,51.6857 0.18765195,51.6902 0.31245208,51.6948 0.18735516,51.6993 0.093738072,51.7039 0.031242402,51.7085 3.0434503e-005,51.7130 0.68765122,51.7176 1.6564056,51.7222 1.6250138,51.7267 1.0312759,51.7313 1.0001487,51.7359 1.0625448,51.7404 0.8435545,51.7450 0.37478167,51.7496 0.84366632,51.7541 1.1249884,51.7587 0.65622902,51.7633 0.21871674,51.7678 0.34374845,51.7724 0.43755645,51.7770 0.40626103,51.7815 0.18747625,51.7861 0.34369212,51.7907 1.9065264,51.7952 3.0940785,51.7998 3.3437595,51.8044 3.3749378,51.8090 3.1874149,51.8135 2.3123827,51.8181 0.74973416,51.8227 0.43747821,51.8272 1.7188182,51.8318 1.8124546,51.8364 1.8124619,51.8409 2.0313349,51.8455 2.9689295,51.8501 2.2186661,51.8547 0.62487131,51.8592 0.18748459,51.8638 0.062451962,51.8684 0.1874482,51.8729 0.78133273,51.8775 0.84407526,51.8821 1.0624163,51.8867 0.65596938,51.8912 0.56274015,51.8958 1.5004201,51.9004 2.1250045,51.9050 1.8121516,51.9095 0.68743271,51.9141 0.71895313,51.9187 1.4687917,51.9233 1.7812358,51.9278 1.6564342,51.9324 1.343703,51.9370 0.90584719,51.9416 0.3748166,51.9461 0.093741551,51.9507 -4.9916871e-005,51.9553 3.4786019e-005,51.9599 0.21881501,51.9644 0.8749814,51.9690 1.5936641,51.9736 1.5624654,51.9782 0.37502596,51.9827 0.031284235,51.9873 -2.2928578e-005,51.9919 0.093772776,51.9965 0.093808338,52.0011 0.093672246,52.0056 0.43761888,52.0102 1.8752687,52.0148 1.6250043,52.0194 1.2810305,52.0239 0.28108776,52.0285 0.18749432,52.0331 0.34373796,52.0377 0.31251439,52.0423 0.062535487,52.0468 0.093731105,52.0514 0.093703292,52.0560 0.59373432,52.0606 0.56253582,52.0652 0.06257385,52.0697 0.21878329,52.0743 0.81245929,52.0789 0.96864253,52.0835 1.1562517,52.0881 2.3127186,52.0927 2.4375665,52.0972 0.65607184,52.1018 0.28115365,52.1064 0.18752831,52.1110 0.062543765,52.1156 0.46936065,52.1201 2.5316758,52.1247 2.5305815,52.1293 0.74958789,52.1339 0.12505183,52.1385 0.093853168,52.1431 0.40649924,52.1476 0.7501443,52.1522 1.0935445,52.1568 1.3746946,52.1614 1.2813336,52.1660 1.1563683,52.1706 1.4061626,52.1752 1.6248845,52.1797 0.7499671,52.1843 0.18751647,52.1889 0.59374034,52.1935 0.5312376,52.1981 0.31256351,52.2027 0.53167367,52.2073 1.5317149,52.2119 1.6246321,52.2164 0.71828622,52.2210 0.50012416,52.2256 0.59385282,52.2302 0.53108197,52.2348 0.84353811,52.2394 0.53125179,52.2440 0.093797088,52.2486 4.445269e-006,52.2531 -1.3070588e-005,52.2577 0.093977697,52.2623 0.96899629,52.2669 1.2499034,52.2715 1.1874505,52.2761 1.5626734,52.2807 1.9062829,52.2853 1.3748256,52.2899 0.99988234,52.2945 0.71884543,52.2990 0.87506568,52.3036 0.5935095,52.3082 0.59367597,52.3128 1.4377534,52.3174 1.9062063,52.3220 1.0935202,52.3266 0.43742475,52.3312 0.87531137,52.3358 1.5317627,52.3404 1.6872228,52.3450 0.65594524,52.3496 0.59394658,52.3542 0.78116035,52.3587 0.43728778,52.3633 0.18737228,52.3679 1.1253194,52.3725 2.2502253,52.3771 1.5622667,52.3817 0.49981269,52.3863 0.18743856,52.3909 1.156235,52.3955 2.2499518,52.4001 2.1250265,52.4047 1.3125676,52.4093 0.31256333,52.4139 0.31243208,52.4185 0.18745752,52.4231 0.56256586,52.4277 0.87502855,52.4323 0.96859604,52.4369 0.5001176,52.4415 0.8128323,52.4461 1.124806,52.4507 0.68727678,52.4553 0.15626286,52.4599 0.28138441,52.4645 0.65625787,52.4691 0.18733408,52.4737 0.093708642,52.4782 0.43756545,52.4828 0.84400254,52.4874 1.2813582,52.4920 1.2499503,52.4966 0.90622699,52.5012 0.74986225,52.5058 0.90636981,52.5104 1.125409,52.5150 1.1873819,52.5196 0.68699419,52.5242 0.37484431,52.5288 0.40636355,52.5335 0.59377074,52.5381 0.59364212,52.5427 0.56268042,52.5473 0.84391761,52.5519 0.65633118,52.5565 0.93765795,52.5611 0.90600717,52.5657 0.93726194,52.5703 1.7186637,52.5749 1.3749945,52.5795 0.4375616,52.5841 0.53130579,52.5887 1.0626938,52.5933 1.3125026,52.5979 0.53113645,52.6025 0.56247365,52.6071 1.4999461,52.6117 2.1562722,52.6163 1.7813073,52.6209 1.1874522,52.6255 0.37490517,52.6301 0.093732603,52.6347 0.09391658,52.6393 0.37495753,52.6439 0.3123799,52.6485 0.87504548,52.6532 0.84407163,52.6578 1.06265,52.6624 1.0621122,52.6670 0.6560719,52.6716 0.18750454,52.6762 0.18751195,52.6808 0.65641665,52.6854 0.78147393,52.6900 0.90641743,52.6946 1.6252341,52.6992 2.3437648,52.7038 1.3433883,52.7084 0.93717092,52.7131 1.4061159,52.7177 1.0624921,52.7223 0.53136629,52.7269 0.31253827,52.7315 0.18741563,52.7361 -2.6476662e-005,52.7407 2.2570739e-006,52.7453 1.7453185e-005,52.7499 0.59383714,52.7545 0.6875174,52.7592 0.34378794,52.7638 0.49997959,52.7684 0.49992234,52.7730 0.59377199,52.7776 0.78120488,52.7822 0.93765575,52.7868 0.90637261,52.7914 0.46860746,52.7961 0.50000459,52.8007 0.84363288,52.8053 0.68736333,52.8099 0.65634429,52.8145 1.1563295,52.8191 1.812515,52.8237 1.6874069,52.8284 0.53121084,52.8330 0.46882471,52.8376 0.68759185,52.8422 0.84378815,52.8468 1.2187124,52.8514 1.7187983,52.8560 1.8124685,52.8607 1.2811214,52.8653 0.62522274,52.8699 0.68780386,52.8745 1.1564028,52.8791 1.8124819,52.8837 1.7497654,52.8884 0.99981332,52.8930 0.78125,52.8976 1.6249925,52.9022 2.8750942,52.9068 1.9377778,52.9114 1.1562687,52.9161 0.87460005,52.9207 1.0310384,52.9253 1.2188417,52.9299 1.0001482,52.9345 1.1251403,52.9392 0.84367561,52.9438 0.93731201,52.9484 0.71861058,52.9530 1.3126342,52.9576 1.4999981,52.9622 0.62491643,52.9669 0.71887147,52.9715 0.71887529,52.9761 0.59366226,52.9807 0.53112566,52.9854 0.90625709,52.9900 0.75010628,52.9946 0.84380043,52.9992 0.71858078,53.0038 0.40616459,53.0085 0.37502754,53.0131 1.0937228,53.0177 2.4686835,53.0223 1.9687508,53.0269 0.93771374,53.0316 1.5002686,53.0362 1.7187804,53.0408 1.8437443,53.0454 2.2187722,53.0501 1.5937988,53.0547 1.6561848,53.0593 1.0935222,53.0639 0.49992383,53.0686 0.34365559,53.0732 0.53130484,53.0778 2.4689417,53.0824 2.8437142,53.0871 2.3437688,53.0917 1.7499863,53.0963 1.4062063,53.1009 1.3123085,53.1056 1.1874655,53.1102 1.6565502,53.1148 1.3437142,53.1194 0.78116482,53.1241 1.0000669,53.1287 1.4691315,53.1333 2.2189369,53.1380 2.5934293,53.1426 2.4997895,53.1472 1.3748729,53.1518 0.250072,53.1565 0.46869355,53.1611 0.46868944,53.1657 0.96886861,53.1704 0.9687562,53.1750 0.71865588,53.1796 0.28112343,53.1842 0.56254429,53.1889 1.2500932,53.1935 1.4686807,53.1981 0.6561752,53.2028 0.37498763,53.2074 0.56258976,53.2120 0.81272364,53.2167 0.65640903,53.2213 0.87504888,53.2259 0.93729252,53.2306 1.2184966,53.2352 1.8750638,53.2398 2.1877029,53.2445 1.2186579,53.2491 1.2185551,53.2537 1.0624683,53.2583 0.87498295,53.2630 0.34384155,53.2676 0.75010741,53.2722 0.81245583,53.2769 0.62487429,53.2815 0.093696512,53.2861 0.46874663,53.2908 0.50007892,53.2954 0.4063251,53.3001 0.34378454,53.3047 0.50004548,53.3093 0.62520361,53.3140 1.0625525,53.3186 1.2501627,53.3232 2.4376442,53.3279 2.1247401,53.3325 1.3433963,53.3371 0.37486479,53.3418 1.0003827,53.3464 1.2188708,53.3510 0.81225944,53.3557 1.9060643,53.3603 2.7500658,53.3650 2.5939136,53.3696 1.5312874,53.3742 1.2499843,53.3789 1.1249075,53.3835 0.40618443,53.3882 0.56266963,53.3928 1.2188007,53.3974 0.99981356,53.4021 0.46858454,53.4067 0.40629208,53.4113 0.93770629,53.4160 1.3126996,53.4206 1.4999288,53.4253 1.0935791,53.4299 0.84362215,53.4345 0.3437494,53.4392 0.50013429,53.4438 0.53124803,53.4485 0.81255257,53.4531 1.1249187,53.4578 0.68741131,53.4624 0.62522095,53.4670 0.96880013,53.4717 0.62476367,53.4763 0.56240505,53.4810 0.84390688,53.4856 2.5939872,53.4903 3.6561601,53.4949 3.9060874,53.4995 2.4375648,53.5042 1.3437088,53.5088 0.84352678,53.5135 0.37494943,53.5181 0.12514743,53.5228 0.43779039,53.5274 0.87500525,53.5320 1.6560248,53.5367 2.0624113,53.5413 2.2186365,53.5460 1.1562039,53.5506 0.62501574,53.5553 0.18761559,53.5599 0.68758613,53.5646 1.0001068,53.5692 2.1875103,53.5739 2.7498438,53.5785 2.4688063,53.5832 1.8124117,53.5878 0.37490696,53.5924 0.56257379,53.5971 0.28123066,53.6017 0.78122228,53.6064 0.84374148,53.6110 0.71889561,53.6157 1.6565361,53.6203 2.15646,53.6250 2.1560972,53.6296 1.1560349,53.6343 1.1249523,53.6389 0.74986446,53.6436 0.65624553,53.6482 1.5626835,53.6529 1.6562778,53.6575 0.65605056,53.6622 0.59357923,53.6668 0.43760914,53.6715 0.62526411,53.6761 1.5939242,53.6808 1.7810973,53.6854 2.9375648,53.6901 4.4689317,53.6947 4.2185102,53.6994 1.7185739,53.7040 0.78115237,53.7087 0.87495011,53.7134 1.2500606,53.7180 0.90634453,53.7227 0.93759114,53.7273 0.90626937,53.7320 1.4064195,53.7366 2.0001893,53.7413 1.4374235,53.7459 1.1248469,53.7506 0.99996024,53.7552 0.99993366,53.7599 0.71874571,53.7645 0.59373868,53.7692 0.68731827,53.7739 0.50006115,53.7785 0.65637755,53.7832 0.62504935,53.7878 0.8124848,53.7925 0.62492424,53.7971 1.625052,53.8018 2.750567,53.8064 3.7192338,53.8111 3.6246033,53.8158 1.6868914,53.8204 0.56237501,53.8251 0.53123027,53.8297 0.18730755,53.8344 -4.8579303e-005,53.8391 0.18757108,53.8437 0.62501508,53.8484 0.93743056,53.8530 1.5000206,53.8577 1.2812188,53.8623 0.68759173,53.8670 0.90660566,53.8717 1.7812464,53.8763 1.8121319,53.8810 1.7186507,53.8856 1.1562365,53.8903 1.2499506,53.8950 0.68757308,53.8996 0.34392211,53.9043 0.90639931,53.9089 0.9999783,53.9136 0.49995184,53.9183 1.062481,53.9229 1.7186755,53.9276 1.4999143,53.9323 0.56245565,53.9369 0.46900347,53.9416 1.0005096,53.9462 1.7811983,53.9509 0.84332871,53.9556 0.31235951,53.9602 0.18740356,53.9649 0.093840815,53.9696 0.62527323,53.9742 1.1876731,53.9789 1.8748606,53.9836 2.6873479,53.9882 2.3749266,53.9929 0.81243461,53.9975 0.46875381,54.0022 0.71867776,54.0069 1.3749547,54.0115 1.2814387,54.0162 1.2501267,54.0209 0.81229216,54.0255 0.56243062,54.0302 1.5626351,54.0349 1.8753638,54.0395 2.3753393,54.0442 3.7814937,54.0489 4.6559815,54.0535 3.7181985,54.0582 2.5311618,54.0629 4.031136,54.0675 2.9686573,54.0722 1.6563842,54.0769 1.0625192,54.0816 1.6562204,54.0862 2.1875055,54.0909 1.1561608,54.0956 0.31244561,54.1002 0.12509266,54.1049 0.28130797,54.1096 0.21861146,54.1142 0.093690306,54.1189 0.46880853,54.1236 0.68761796,54.1282 1.8750825,54.1329 1.8749472,54.1376 0.43745524,54.1423 0.34371454,54.1469 1.406247,54.1516 1.6249043,54.1563 1.4688038,54.1609 2.5315678,54.1656 2.5938294,54.1703 1.031207,54.1750 0.78113252,54.1796 0.68759775,54.1843 1.9690027,54.1890 2.2497346,54.1937 1.9370583,54.1983 1.0311543,54.2030 0.65634453,54.2077 0.40637526,54.2124 0.7815181,54.2170 1.2813119,54.2217 1.0311582,54.2264 0.93747967,54.2311 0.6249609,54.2357 0.43750602,54.2404 0.62501287,54.2451 0.87504888,54.2498 0.93777114,54.2544 1.2187734,54.2591 0.84358251,54.2638 1.2497435,54.2685 2.5310504,54.2731 3.3125894,54.2778 1.4374331,54.2825 0.8752262,54.2872 1.8439413,54.2918 2.0310924,54.2965 1.6874768,54.3012 1.0937786,54.3059 1.0313494,54.3106 1.5624757,54.3152 0.8435685,54.3199 0.28111511,54.3246 -5.448264e-005,54.3293 8.6016589e-006,54.3340 2.0084055e-005,54.3386 0.4689008,54.3433 2.125114,54.3480 3.5936229,54.3527 2.249877,54.3574 0.62495917,54.3620 0.2187389,54.3667 0.37506023,54.3714 1.1876087,54.3761 2.0003049,54.3808 1.9064101,54.3854 1.312178,54.3901 0.96848756,54.3948 1.031234,54.3995 0.78128469,54.4042 0.78146183,54.4089 0.74996585,54.4135 0.65603435,54.4182 0.90640843,54.4229 0.90636337,54.4276 0.46875268,54.4323 0.68761957,54.4370 0.99995983,54.4416 0.74982029,54.4463 0.28110296,54.4510 -5.3846928e-005,54.4557 0.46875903,54.4604 1.5625612,54.4651 2.3126428,54.4698 1.2812408,54.4744 0.56240612,54.4791 0.28129643,54.4838 0.43772218,54.4885 1.2187275,54.4932 2.8434877,54.4979 2.531143,54.5026 2.0624592,54.5072 1.5625226,54.5119 1.1875231,54.5166 0.68751365,54.5213 1.0000893,54.5260 1.156315,54.5307 0.96865654,54.5354 0.31249583,54.5401 0.43776023,54.5447 1.0315964,54.5494 1.3749864,54.5541 1.0934049,54.5588 0.65619683,54.5635 1.7814552,54.5682 2.8124866,54.5729 2.4685419,54.5776 1.1562634,54.5823 0.62518889,54.5870 0.71886563,54.5916 0.96860439,54.5963 0.78104264,54.6010 0.40611768,54.6057 0.12490226,54.6104 0.40628833,54.6151 1.4687907,54.6198 3.1562939,54.6245 2.6874347,54.6292 0.71868914,54.6339 0.12505773,54.6386 0.15625843,54.6433 -5.975808e-005,54.6479 0.18759845,54.6526 0.90661544,54.6573 1.218889,54.6620 1.1873225,54.6667 0.78099412,54.6714 0.43737391,54.6761 0.18754867,54.6808 0.87505978,54.6855 2.656322,54.6902 1.9064913,54.6949 1.6251715,54.6996 1.4686854,54.7043 1.4373326,54.7090 1.2185879,54.7137 0.65612638,54.7184 0.18759623,54.7231 0.65650117,54.7278 0.9061271,54.7325 0.71863329,54.7372 1.0000303,54.7418 0.78112119,54.7465 0.1874509,54.7512 0.78124696,54.7559 2.3438251,54.7606 2.4063962,54.7653 0.68751466,54.7700 0.8435874,54.7747 1.2185466,54.7794 1.2812768,54.7841 0.68754762,54.7888 0.50014204,54.7935 0.68774045,54.7982 0.71880972,54.8029 0.96867895,54.8076 1.2810103,54.8123 2.6872134,54.8170 3.0311921,54.8217 1.7501475,54.8264 0.34398678,54.8311 0.78145033,54.8358 1.1562399,54.8405 1.7186645,54.8452 2.2186818,54.8499 0.84362286,54.8546 0.56245321,54.8593 0.96877998,54.8640 1.749981,54.8687 3.5000188,54.8734 2.9687343,54.8782 1.031333,54.8829 0.50021106,54.8876 0.65612096,54.8923 0.46855628,54.8970 0.28123775,54.9017 0.5626179,54.9064 0.65653336,54.9111 0.84369081,54.9158 1.0314558,54.9205 2.0317509,54.9252 2.249876,54.9299 1.9057878,54.9346 1.0622374,54.9393 0.68742985,54.9440 1.0314033,54.9487 1.5630178,54.9534 2.0625927,54.9581 1.5308267,54.9628 1.0621872,54.9675 0.8123883,54.9723 0.37495646,54.9770 2.9314388e-005,54.9817 2.281323,54.9864 3.3749981,54.9911 2.1561837,54.9958 0.031199627,55.0005 0.18747345,55.0052 0.43753827,55.0099 0.500049,55.0146 0.18747054,55.0193 -1.8737037e-005,55.0240 0.093727447,55.0287 0.31247568,55.0335 0.34375241,55.0382 0.40629134,55.0429 0.6251353,55.0476 0.68757111,55.0523 0.28110915,55.0570 -5.459653e-005,55.0617 0.093808845,55.0664 0.093699299,55.0711 1.3773014e-005,55.0759 0.12497006,55.0806 0.84370887,55.0853 0.5625484,55.0900 -5.307566e-006,55.0947 1.4392004e-005,55.0994 0.28138801,55.1041 1.1876175,55.1088 1.3437462,55.1136 1.0314831,55.1183 1.9065592,55.1230 1.8121767,55.1277 0.81226283,55.1324 0.96874326,55.1371 0.53111452,55.1418 0.37493631,55.1465 0.09373495,55.1513 0.093778901,55.1560 0.062465332,55.1607 0.43746299,55.1654 0.5938341,55.1701 0.84411716,55.1748 1.6252078,55.1796 2.218729,55.1843 1.999701,55.1890 0.74968517,55.1937 0.37498313,55.1984 0.62501812,55.2031 0.84375209,55.2079 0.96885687,55.2126 1.0939696,55.2173 1.6252109,55.2220 1.7187629,55.2267 1.7810798,55.2314 1.4998201,55.2362 0.43734631,55.2409 0.031197706,55.2456 4.1730218e-006,55.2503 0.093788452,55.2550 0.49999693,55.2598 1.9061968,55.2645 1.8437382,55.2692 0.906259,55.2739 0.12502433,55.2786 1.2190901,55.2834 2.0943029,55.2881 2.3125761,55.2928 2.5621178,55.2975 1.9059356,55.3022 1.4062028,55.3070 1.1252426,55.3117 1.3750979,55.3164 1.3436598,55.3211 0.90597403,55.3258 0.28125009,55.3306 0.93750268,55.3353 0.90598303,55.3400 0.68750006,55.3447 0.34376761,55.3495 0.062569149,55.3542 0.37503749,55.3589 0.37498361,55.3636 0.74986601,55.3684 1.093786,55.3731 1.5002609,55.3778 1.4999595,55.3825 0.49985498,55.3873 0.31260988,55.3920 1.0626298,55.3967 1.4374983,55.4014 1.7499932,55.4062 1.8438072,55.4109 1.5937353,55.4156 1.1561525,55.4203 2.468683,55.4251 2.2500813,55.4298 1.5313063,55.4345 0.65620798,55.4392 0.8750692,55.4440 1.8438065,55.4487 2.4686334,55.4534 1.2185743,55.4581 0.18749078,55.4629 0.37507677,55.4676 0.62499768,55.4723 0.37493852,55.4771 0.75001895,55.4818 3.594156,55.4865 6.3441348,55.4912 5.8121681,55.4960 2.5620544,55.5007 1.2811248,55.5054 1.4375644,55.5102 1.7187791,55.5149 1.3749436,55.5196 0.78124076,55.5244 0.3751162,55.5291 0.50018358,55.5338 0.40612984,55.5385 0.18733853,55.5433 0.28125957,55.5480 0.31247187,55.5527 0.093787126,55.5575 0.18752503,55.5622 0.093705028,55.5669 0.18773989,55.5717 0.78178239,55.5764 1.4378335,55.5811 2.0310514,55.5859 1.9682468,55.5906 1.1245987,55.5953 0.40642381,55.6001 1.3754734,55.6048 2.1562192,55.6095 1.4057647,55.6143 0.31231555,55.6190 0.93753856,55.6237 1.9376307,55.6285 1.9376082,55.6332 1.0625132,55.6380 0.59366482,55.6427 0.68731034,55.6474 0.81248122,55.6522 0.87503099,55.6569 1.6877283,55.6616 2.2812343,55.6664 1.6248972,55.6711 1.0002278,55.6758 1.3438709,55.6806 1.4685378,55.6853 0.71854991,55.6901 0.43747386,55.6948 0.093718171,55.6995 0.43763411,55.7043 1.0314711,55.7090 0.93747956,55.7137 0.34348693,55.7185 0.18742625,55.7232 0.37507015,55.7280 0.5313046,55.7327 0.53134459,55.7374 0.4374736,55.7422 0.24988033,55.7469 0.093747243,55.7517 0.50038499,55.7564 1.3128175,55.7611 1.1559287,55.7659 0.59357101,55.7706 0.87519145,55.7754 1.4689006,55.7801 1.6873757,55.7848 1.3124756,55.7896 1.1249563,55.7943 0.46838951,55.7991 0.40612727,55.8038 0.34386656,55.8086 0.43767241,55.8133 0.74996662,55.8180 0.68747455,55.8228 0.50000185,55.8275 0.49987775,55.8323 0.50003809,55.8370 0.68781847,55.8418 1.6877173,55.8465 1.9685673,55.8513 1.6872609,55.8560 1.0624154,55.8607 0.59376675,55.8655 0.4689168,55.8702 0.59384114,55.8750 0.81229991,55.8797 0.99989498,55.8845 1.6250085,55.8892 0.87505823,55.8940 0.68761492,55.8987 0.90634686,55.9035 1.3437871,55.9082 0.99978793,55.9129 0.28109238,55.9177 0.18756051,55.9224 0.37501621,55.9272 0.18743598,55.9319 0.06248549,55.9367 0.18749355,55.9414 0.31250542,55.9462 0.093726531,55.9509 5.040213e-005,55.9557 0.40654102,55.9604 0.84372175,55.9652 0.37476104,55.9699 0.50017315,55.9747 1.6879115,55.9794 2.8125806,55.9842 1.9995401,55.9889 2.5623827,55.9937 4.1563148,55.9984 4.7811203,56.0032 3.2187657,56.0079 1.4688143,56.0127 1.1874834,56.0174 1.1249299,56.0222 1.4687415,56.0269 1.0312524,56.0317 0.84373844,56.0364 0.90617782,56.0412 0.87501079,56.0459 1.1251104,56.0507 1.8438946,56.0555 1.8437747,56.0602 0.99988836,56.0650 0.62494242,56.0697 0.68748742,56.0745 0.87526608,56.0792 1.7191744,56.0840 2.5001078,56.0887 2.2496495,56.0935 1.1557944,56.0982 0.187369,56.1030 6.4505017e-005,56.1078 0.5000667,56.1125 1.3125097,56.1173 1.4374044,56.1220 1.1561817,56.1268 0.93751037,56.1315 1.3751206,56.1363 3.5001657,56.1410 3.7500532,56.1458 2.3124111,56.1506 0.84363508,56.1553 0.7812497,56.1601 0.90623772,56.1648 0.65628725,56.1696 0.84378755,56.1743 0.62490726,56.1791 0.21877733,56.1839 0.28141317,56.1886 0.43748316,56.1934 0.78110152,56.1981 2.1561179,56.2029 2.6248949,56.2077 1.7188436,56.2124 0.34381554,56.2172 3.061285e-005,56.2219 0.2814784,56.2267 0.6252169,56.2315 0.68740684,56.2362 0.5310424,56.2410 0.78116256,56.2457 0.68747616,56.2505 0.68745708,56.2553 0.43746778,56.2600 0.4689377,56.2648 0.62519938,56.2696 0.46863645,56.2743 0.18726176,56.2791 2.7254428e-006,56.2838 0.18764363,56.2886 0.31248191,56.2934 0.28112432,56.2981 -3.8686492e-005,56.3029 0.093762316,56.3077 0.031252597,56.3124 0.24998094,56.3172 0.18751471,56.3220 0.71888256,56.3267 1.2813981,56.3315 1.3749338,56.3362 0.46851751,56.3410 0.34371188,56.3458 0.68756402,56.3505 1.4689277,56.3553 1.0937558,56.3601 0.18730715,56.3648 0.5005824,56.3696 1.9693215,56.3744 2.4686127,56.3791 2.2495682,56.3839 1.4372822,56.3887 1.4686065,56.3934 0.68731815,56.3982 0.28131917,56.4030 0.15626389,56.4077 0.34371498,56.4125 0.24990116,56.4173 7.77643e-005,56.4221 0.50030214,56.4268 1.062881,56.4316 1.3437777,56.4364 0.99980313,56.4411 0.81231391,56.4459 0.65596998,56.4507 0.37489963,56.4554 0.31252566,56.4602 0.71872264,56.4650 1.2499704,56.4698 1.4376253,56.4745 0.75015205,56.4793 0.53142607,56.4841 1.1250944,56.4888 1.3436706,56.4936 0.93732041,56.4984 0.56249166,56.5032 1.5625595,56.5079 2.3748224,56.5127 1.749893,56.5175 1.1874118,56.5222 0.71890372,56.5270 1.594105,56.5318 2.1248448,56.5366 1.4059507,56.5413 0.40621102,56.5461 0.40629083,56.5509 0.81254572,56.5557 0.59374309,56.5604 0.28128755,56.5652 0.84399921,56.5700 1.6563891,56.5748 1.4998187,56.5795 0.99988288,56.5843 0.87491286,56.5891 0.28133729,56.5939 0.4063527,56.5986 0.34372926,56.6034 0.43744281,56.6082 0.28103405,56.6130 0.1877958,56.6177 1.4068414,56.6225 1.9062322,56.6273 1.0931327,56.6321 0.030960932,56.6369 0.40630406,56.6416 1.093676,56.6464 1.6563038,56.6512 1.6564231,56.6560 2.0625901,56.6607 1.7186185,56.6655 0.46862814,56.6703 0.65623885,56.6751 1.5627031,56.6799 2.5938451,56.6846 1.9372735,56.6894 2.625169,56.6942 4.2816978,56.6990 4.2193546,56.7038 3.4066093,56.7085 2.6553054,56.7133 0.56180727,56.7181 0.53179377,56.7229 1.2814804,56.7277 0.96851069,56.7325 0.84345639,56.7372 0.62479508,56.7420 0.9062168,56.7468 0.49992129,56.7516 0.65630347,56.7564 0.96894836,56.7611 1.0001335,56.7659 1.1873589,56.7707 1.1873126,56.7755 0.3751269,56.7803 0.81267452,56.7851 2.0938792,56.7898 1.8436047,56.7946 1.1873194,56.7994 0.96871215,56.8042 1.218636,56.8090 0.84376359,56.8138 0.281297,56.8186 0.031259783,56.8233 0.12513931,56.8281 0.375135,56.8329 0.3436299,56.8377 0.43734899,56.8425 1.0625652,56.8473 1.5938152,56.8521 1.0938154,56.8568 0.90671229,56.8616 1.6249622,56.8664 1.1558145,56.8712 1.5000713,56.8760 1.6878574,56.8808 1.6562705,56.8856 1.280885,56.8904 0.56230992,56.8952 0.21878695,56.8999 0.25012961,56.9047 0.46890134,56.9095 0.8437649,56.9143 1.0935826,56.9191 1.843792,56.9239 3.1875794,56.9287 2.7186513,56.9335 1.5624104,56.9383 1.1561666,56.9430 0.81239963,56.9478 0.59366035,56.9526 1.4062562,56.9574 1.0937914,56.9622 0.59392607,56.9670 0.84400457,56.9718 1.1563764,56.9766 1.1875186,56.9814 1.2812346,56.9862 1.5310769,56.9910 1.0312318,56.9958 1.3438787,57.0006 2.6873107,57.0053 2.624752,57.0101 1.281238,57.0149 0.46884236,57.0197 0.31246215,57.0245 0.12500061,57.0293 0.28120607,57.0341 0.21883057,57.0389 0.96908581,57.0437 1.3750418,57.0485 0.93726337,57.0533 0.53111315,57.0581 0.50002539,57.0629 1.0625597,57.0677 1.4687822,57.0725 1.8124712,57.0773 1.1561995,57.0821 2.0000474,57.0869 1.8125085,57.0917 1.0001279,57.0965 1.468963,57.1013 1.7812521,57.1061 1.0935694,57.1108 0.49993348,57.1156 0.46859762,57.1204 0.031085385,57.1252 3.2077831e-005,57.1300 -5.7646134e-006,57.1348 0.21869189,57.1396 0.65633494,57.1444 1.8129706,57.1492 2.8439398,57.1540 2.4683719,57.1588 0.84346324,57.1636 -2.987647e-005,57.1684 0.031263757,57.1732 0.18754984,57.1780 0.34380761,57.1828 0.3436673,57.1876 0.40621665,57.1924 1.0313225,57.1972 1.7813647,57.2020 2.7188265,57.2068 2.8123319,57.2116 1.687289,57.2165 1.4687061,57.2213 1.000285,57.2261 1.1564357,57.2309 0.56245804,57.2357 0.49989802,57.2405 0.87487626,57.2453 1.1562551,57.2501 0.78124046,57.2549 0.34373799,57.2597 0.9375602,57.2645 1.0937775,57.2693 0.50011468,57.2741 0.53125447,57.2789 0.84369427,57.2837 0.96887499,57.2885 1.5000265,57.2933 1.5310029,57.2981 0.56262803,57.3029 1.5632914,57.3077 2.8750968,57.3125 2.4368176,57.3173 1.4058563,57.3221 0.43747139,57.3270 0.031275399,57.3318 0.59377217,57.3366 0.78122687,57.3414 0.96879607,57.3462 0.84406054,57.3510 1.1564156,57.3558 0.93733269,57.3606 0.53097892,57.3654 -0.00013014479,57.3702 4.4554374e-005,57.3750 0.031268809,57.3798 0.093756758,57.3847 0.50027192,57.3895 1.4065704,57.3943 1.4374112,57.3991 1.6249338,57.4039 1.8124397,57.4087 1.3123287,57.4135 1.2811371,57.4183 1.0314054,57.4231 1.1877937,57.4279 1.5311255,57.4328 0.99970555,57.4376 0.46863788,57.4424 0.74998343,57.4472 0.37497398,57.4520 -2.701395e-006,57.4568 -4.5514149e-005,57.4616 0.21886162,57.4664 1.1565008,57.4713 1.9687337,57.4761 0.90606248,57.4809 0.4062112,57.4857 0.96872735,57.4905 0.6563338,57.4953 0.68770564,57.5001 0.65613997,57.5050 0.28104866,57.5098 0.21878576,57.5146 0.18749978,57.5194 0.03119714,57.5242 0.34398237,57.5290 1.1254961,57.5338 2.0002239,57.5387 1.5306685,57.5435 0.71836537,57.5483 1.1878889,57.5531 1.6877161,57.5579 1.3123162,57.5627 0.65601045,57.5676 0.28111663,57.5724 0.53120667,57.5772 0.34378481,57.5820 0.37510747,57.5868 0.65628827,57.5916 0.53112054,57.5965 0.093686096,57.6013 0.18763901,57.6061 0.59381479,57.6109 0.78122866,57.6157 0.71871102,57.6206 0.56245369,57.6254 0.59388542,57.6302 0.65626347,57.6350 1.1247822,57.6398 2.4375148,57.6447 2.2189417,57.6495 0.81255418,57.6543 0.84370226,57.6591 1.0000329,57.6639 0.65619415,57.6688 0.49998304,57.6736 0.75007445,57.6784 1.0937371,57.6832 1.6563871,57.6880 1.593855,57.6929 0.84362555,57.6977 0.59388441,57.7025 1.0940695,57.7073 1.4688573,57.7122 1.7496843,57.7170 1.4683609,57.7218 1.3436694,57.7266 1.4686855,57.7314 0.81247652,57.7363 0.84373516,57.7411 1.4062561,57.7459 1.6250371,57.7507 0.68748271,57.7556 0.18747051,57.7604 0.78123558,57.7652 1.5312114,57.7700 1.5000346,57.7749 1.3438864,57.7797 1.187434,57.7845 0.59366596,57.7893 0.18745387,57.7942 0.093871929,57.7990 1.0626587,57.8038 1.8438396,57.8087 1.2498884,57.8135 0.18734364,57.8183 0.31262726,57.8231 0.65649313,57.8280 1.0624828,57.8328 0.49972591,57.8376 0.28113854,57.8425 0.093645737,57.8473 0.094033271,57.8521 0.9064343,57.8569 1.1872088,57.8618 1.7186702,57.8666 1.56273,57.8714 0.9373852,57.8763 1.5627106,57.8811 2.2504921,57.8859 2.937654,57.8907 2.8433883,57.8956 1.9684473,57.9004 2.4374673,57.9052 1.343547,57.9101 0.71893197,57.9149 0.53131545,57.9197 1.0310687,57.9246 1.1561444,57.9294 1.0000948,57.9342 1.2815645,57.9391 2.3749876,57.9439 1.6871413,57.9487 1.4686249,57.9536 2.000144,57.9584 2.3752897,57.9632 1.8126076,57.9681 1.1873872,57.9729 0.90613127,57.9777 1.2815846,57.9826 1.6877998,57.9874 1.2497149,57.9922 0.65592825,57.9971 0.28107345,58.0019 0.25002301,58.0067 0.8437345,58.0116 1.5313094,58.0164 1.7500466,58.0212 1.0310642,58.0261 0.093637437,58.0309 0.094095536,58.0358 1.0003588,58.0406 1.1562239,58.0454 0.90601552,58.0503 0.40602285,58.0551 0.25000805,58.0599 0.31247744,58.0648 0.18737458,58.0696 0.03128586,58.0745 0.59388733,58.0793 0.71888071,58.0841 0.90625465,58.0890 0.68728441,58.0938 0.18741606,58.0986 0.093829185,58.1035 0.65668207,58.1083 1.6251345,58.1132 1.1245674,58.1180 0.28101918,58.1228 -3.7032118e-005,58.1277 4.3807268e-005,58.1325 0.46890068,58.1374 0.96875978,58.1422 0.5311113,58.1470 0.99998653,58.1519 1.9376835,58.1567 2.3439503,58.1616 1.9373623,58.1664 1.6560069,58.1713 0.99992585,58.1761 0.093809403,58.1809 0.34391829,58.1858 0.75008667,58.1906 0.90618098,58.1955 0.99981034,58.2003 0.7813192,58.2052 0.75024724,58.2100 0.74985319,58.2148 0.21858901,58.2197 0.28134859,58.2245 1.5000061,58.2294 1.8750294,58.2342 1.8751979,58.2391 1.3750255,58.2439 1.0936018,58.2488 0.6874035,58.2536 0.34381685,58.2584 0.59389359,58.2633 0.59361112,58.2681 0.187291,58.2730 9.6560234e-006,58.2778 0.37515911,58.2827 1.1563889,58.2875 2.000016,58.2924 2.8123579,58.2972 2.249881,58.3021 1.0624698,58.3069 0.18746124,58.3118 -1.3739814e-005,58.3166 0.093938634,58.3215 0.7192049,58.3263 1.6252394,58.3312 1.7807937,58.3360 1.5620281,58.3409 1.4688665,58.3457 1.2190238,58.3506 0.65617639,58.3554 0.18727072,58.3603 0.53128344,58.3651 1.0937428,58.3700 0.5936588,58.3748 0.40623739,58.3797 0.34376609,58.3845 0.28141388,58.3894 1.0627182,58.3942 1.9999777,58.3991 2.7809858,58.4039 2.3125365,58.4088 2.4691019,58.4136 2.5001359,58.4185 2.1560113,58.4233 0.65595502,58.4282 0.15619642,58.4330 0.18751125,58.4379 0.53125995,58.4427 0.50001264,58.4476 0.15623482,58.4524 0.18762369,58.4573 0.81262594,58.4622 0.68754315,58.4670 0.7186842,58.4719 0.59365416,58.4767 1.1255144,58.4816 2.3752778,58.4864 1.8432674,58.4913 1.0934818,58.4961 0.93750072,58.5010 0.6250537,58.5058 0.84381479,58.5107 0.62485456,58.5156 0.28112188,58.5204 0.093728341,58.5253 0.18752299,58.5301 0.53126132,58.5350 0.34372818,58.5398 0.40623575,58.5447 0.34378171,58.5496 0.40631804,58.5544 0.15626679,58.5593 0.21878114,58.5641 0.46878958,58.5690 1.1253431,58.5739 2.062727,58.5787 1.9372665,58.5836 2.2809563,58.5884 1.8748951,58.5933 0.8125397,58.5982 0.87497509,58.6030 1.0627894,58.6079 2.1252997,58.6127 1.7809629,58.6176 0.96871692,58.6225 1.0313907,58.6273 1.406207,58.6322 2.0625031,58.6370 1.5938778,58.6419 1.6875794,58.6468 2.3121367,58.6516 1.3434173,58.6565 0.87511289,58.6613 0.71875632,58.6662 0.74994171,58.6711 1.3126162,58.6759 1.0000861,58.6808 1.3749906,58.6857 0.90602714,58.6905 0.87497568,58.6954 1.5002714,58.7003 2.0314267,58.7051 2.0312166,58.7100 1.6563302,58.7148 1.2498621,58.7197 2.1250253,58.7246 3.5318799,58.7294 4.2189336,58.7343 3.4055855,58.7392 2.4995711,58.7440 2.0936959,58.7489 0.93751806,58.7538 1.1250527,58.7586 1.6875874,58.7635 2.8440783,58.7684 3.0938025,58.7732 2.0621133,58.7781 1.5311503,58.7830 1.2817515,58.7878 1.59411,58.7927 1.6872643,58.7976 1.1246125,58.8024 1.1246961,58.8073 0.87490618,58.8122 0.40646678,58.8171 1.187668,58.8219 2.2499721,58.8268 2.5310388,58.8317 1.5623615,58.8365 0.59390312,58.8414 0.65635246,58.8463 0.49975935,58.8511 0.90618819,58.8560 1.4065936,58.8609 1.6565576,58.8658 1.6249164,58.8706 1.1559715,58.8755 0.81238276,58.8804 1.5315316,58.8852 3.9693115,58.8901 5.5315356,58.8950 4.1556749,58.8999 1.6870584,58.9047 2.3438363,58.9096 1.3125533,58.9145 3.2188125,58.9193 3.5310652,58.9242 1.8747799,58.9291 0.34380397,58.9340 0.75007564,58.9388 1.5312074,58.9437 1.1250479,58.9486 0.59367734,58.9535 0.18742535,58.9583 0.093836382,58.9632 0.37497404,58.9681 0.37515426,58.9730 0.90687895,58.9778 1.625221,58.9827 1.6871133,58.9876 1.8435841,58.9925 1.7500324,58.9973 2.0935564,59.0022 2.1559603,59.0071 2.1876247,59.0120 2.7500439,59.0169 2.4061592,59.0217 1.9688466,59.0266 1.9685855,59.0315 0.90632951,59.0364 0.93786263,59.0412 1.1562456,59.0461 1.3122798,59.0510 1.1562184,59.0559 0.84365147,59.0608 0.68733126,59.0656 0.84385848,59.0705 0.93757367,59.0754 0.34361798,59.0803 0.31248242,59.0852 0.78131312,59.0900 1.3437754,59.0949 1.0624313,59.0998 2.1873441,59.1047 4.5624928,59.1096 5.0315323,59.1144 4.0001812,59.1193 3.7812943,59.1242 3.0937276,59.1291 2.7185965,59.1340 1.6873761,59.1388 0.68738282,59.1437 0.09387438,59.1486 0.4064911,59.1535 0.46866846,59.1584 0.28114003,59.1633 1.031325,59.1681 2.1251252,59.1730 3.0624192,59.1779 2.6559653,59.1828 3.09395,59.1877 3.0628216,59.1926 2.2810352,59.1975 1.0312816,59.2023 1.7813698,59.2072 1.8124361,59.2121 3.1562092,59.2170 3.7185335,59.2219 2.0311391,59.2268 0.093758151,59.2317 0.28129175,59.2365 0.31247696,59.2414 -9.8157063e-005,59.2463 0.00019343148,59.2512 0.43768215,59.2561 0.74989963,59.2610 0.84361279,59.2659 0.78131711,59.2707 1.6251944,59.2756 1.7811903,59.2805 1.0311199,59.2854 0.37511668,59.2903 0.71875608,59.2952 0.71855175,59.3001 1.0000002,59.3050 1.5938051,59.3099 1.5001376,59.3147 1.5001359,59.3196 3.1562877,59.3245 3.7498744,59.3294 2.6872206,59.3343 1.5939113,59.3392 2.2502749,59.3441 2.2188499,59.3490 1.6874964,59.3539 1.4373291,59.3588 1.0622745,59.3637 1.0936062,59.3685 1.3439664,59.3734 2.2501657,59.3783 2.6875212,59.3832 4.1254897,59.3881 5.3754983,59.3930 3.7495449,59.3979 2.24932,59.4028 1.7810889,59.4077 1.3125677,59.4126 1.1249598,59.4175 0.59373069,59.4224 1.281611,59.4273 2.8753495,59.4322 2.8123074,59.4370 1.4995505,59.4419 0.84357733,59.4468 0.59373426,59.4517 0.59386784,59.4566 0.81255203,59.4615 0.62513524,59.4664 1.0001091,59.4713 0.68748116,59.4762 0.59375519,59.4811 0.53105623,59.4860 0.56253344,59.4909 1.7498969,59.4958 1.5310282,59.5007 0.90623784,59.5056 0.59390169,59.5105 0.43758583,59.5154 0.62512958,59.5203 0.843849,59.5252 1.1875193,59.5301 1.4687165,59.5350 1.0935503,59.5399 0.34363332,59.5448 0.37500218,59.5497 1.344095,59.5546 2.8754635,59.5595 4.250062,59.5644 3.1870611,59.5693 0.9058342,59.5742 0.031204751,59.5791 1.625284,59.5840 4.5318151,59.5889 4.7814479,59.5938 3.3744566,59.5987 1.468302,59.6036 0.78113687,59.6085 0.56246382,59.6134 0.50002038,59.6183 1.1562854,59.6232 1.5938281,59.6281 1.7816696,59.6330 2.2191565,59.6379 2.0621486,59.6428 0.93708944,59.6477 0.99995518,59.6526 1.125055,59.6575 1.4375737,59.6624 1.937503,59.6673 2.0938616,59.6722 1.6249781,59.6771 0.49979281,59.6820 0.15615657,59.6869 1.1562023,59.6918 1.3124557,59.6967 1.5626782,59.7017 1.1252851,59.7066 1.5941733,59.7115 1.8752358,59.7164 1.6244398,59.7213 0.31211051,59.7262 1.2501712,59.7311 2.0938373,59.7360 1.4060824,59.7409 0.093554482,59.7458 4.0167077e-005,59.7507 0.18755668,59.7556 0.18745917,59.7605 0.12505239,59.7654 0.31264037,59.7704 0.71886444,59.7753 1.2500304,59.7802 1.3748815,59.7851 0.9685626,59.7900 0.31239855,59.7949 6.0950395e-005,59.7998 0.18773806,59.8047 0.59386957,59.8096 0.65620619,59.8145 0.53100705,59.8194 0.21859658,59.8244 0.71881813,59.8293 1.031215,59.8342 1.0315703,59.8391 1.1878574,59.8440 1.7810955,59.8489 1.8122851,59.8538 1.5313227,59.8587 1.1876159,59.8636 1.249734,59.8686 1.0309645,59.8735 1.1250598,59.8784 0.46888962,59.8833 0.50007755,59.8882 0.49991816,59.8931 0.18738319,59.8980 -1.7694911e-005,59.9030 0.093929812,59.9079 0.81280357,59.9128 1.1874847,59.9177 1.0312195,59.9226 1.1252309,59.9275 1.3124464,59.9324 0.96841562,59.9374 0.53110164,59.9423 0.50000376,59.9472 0.40616098,59.9521 0.18761651,59.9570 1.0316589,59.9619 2.125283,59.9668 2.1872017,59.9718 0.93733811,59.9767 0.75009841,59.9816 0.62476349,59.9865 0.65607405,59.9914 1.8124139,59.9964 2.2188697,60.0013 1.1876463,60.0062 0.62540174,60.0111 1.7499478,60.0160 1.7182078,60.0209 1.0312051,60.0259 0.28124428,60.0308 -2.6728881e-005,60.0357 0.4377048,60.0406 1.2816496,60.0455 1.8441522,60.0505 1.8436397,60.0554 2.0308702,60.0603 1.8434775,60.0652 0.99984634,60.0701 0.68751472,60.0751 1.812451,60.0800 3.0625386,60.0849 2.593797,60.0898 0.96880305,60.0947 0.75006622,60.0997 0.59373963,60.1046 0.40621197,60.1095 0.37488055,60.1144 0.43771747,60.1194 1.0937967,60.1243 0.81230563,60.1292 0.65643281,60.1341 0.9062376,60.1390 0.87474072,60.1440 0.28119817,60.1489 0.1876508,60.1538 1.6563112,60.1587 2.3749826,60.1637 2.7499297,60.1686 2.0313842,60.1735 1.875042,60.1784 0.49977043,60.1834 0.18753891,60.1883 0.87544936,60.1932 1.9689994,60.1981 1.8121781,60.2031 1.9997889,60.2080 2.4063933,60.2129 2.4373114,60.2179 0.53112632,60.2228 0.28128797,60.2277 0.28113556,60.2326 0.28136864,60.2376 0.75008583,60.2425 1.37486,60.2474 1.5624876,60.2523 2.4066157,60.2573 2.4690011,60.2622 1.6247194,60.2671 0.84351754,60.2721 0.90630186,60.2770 0.81240654,60.2819 0.34365526,60.2868 0.21883015,60.2918 0.31245574,60.2967 0.093701683,60.3016 0.28140333,60.3066 0.68792301,60.3115 1.9377543,60.3164 1.937163,60.3214 1.1874495,60.3263 1.5003161,60.3312 2.0309846,60.3362 0.78082931,60.3411 0.81273228,60.3460 3.188082,60.3509 5.8124714,60.3559 4.812048,60.3608 2.1563089,60.3657 1.5000578,60.3707 0.84337372,60.3756 0.09357667,60.3805 0.31262299,60.3855 0.56254435,60.3904 0.68742883,60.3953 0.90628612,60.4003 2.2813091,60.4052 2.3125198,60.4101 2.8749552,60.4151 2.2187052,60.4200 2.4374967,60.4250 1.4375424,60.4299 0.87512642,60.4348 0.84362328,60.4398 0.37484729,60.4447 0.12498619,60.4496 0.06248701,60.4546 0.18755795,60.4595 0.5001291,60.4644 0.5625127,60.4694 0.40612823,60.4743 0.37488419,60.4793 0.46882653,60.4842 0.50001955,60.4891 0.31238422,60.4941 1.1249784,60.4990 1.5001107,60.5039 1.437591,60.5089 0.65620667,60.5138 0.46871591,60.5188 1.6875119,60.5237 2.2813585,60.5286 1.9063941,60.5336 1.4061204,60.5385 1.1251428,60.5435 1.500249,60.5484 1.531088,60.5533 0.9997099,60.5583 0.84388584,60.5632 1.2815644,60.5682 0.9684158,60.5731 0.06223971,60.5780 1.078059e-005,60.5830 6.7651403e-005,60.5879 0.31272015,60.5929 0.71903783,60.5978 1.1247662,60.6028 0.53082311,60.6077 0.84389973,60.6126 2.1565154,60.6176 2.3438094,60.6225 1.1873275,60.6275 0.24988812,60.6324 0.59421122,60.6374 2.3751793,60.6423 2.2809143,60.6472 1.937487,60.6522 1.5627106,60.6571 1.2811428,60.6621 1.1872014,60.6670 1.8125904,60.6720 3.0000463,60.6769 2.2502007,60.6819 2.2503269,60.6868 1.7807881,60.6917 0.46837646,60.6967 0.62528539,60.7016 1.1877756,60.7066 1.6250542,60.7115 1.5309049,60.7165 0.90634143,60.7214 1.9381522,60.7264 2.7814202,60.7313 2.3430378,60.7363 1.2494724,60.7412 0.40629262,60.7462 7.6741853e-006,60.7511 0.81284744,60.7561 2.0627587,60.7610 2.0622747,60.7660 1.6247044,60.7709 1.4373795,60.7759 0.84387237,60.7808 0.71889603,60.7858 0.71875435,60.7907 0.65607935,60.7957 0.81237006,60.8006 1.1875907,60.8056 1.0937928,60.8105 1.9999862,60.8155 1.624948,60.8204 1.0624728,60.8254 0.78132373,60.8303 1.2501845,60.8353 1.4689666,60.8402 1.0935895,60.8452 0.28096187,60.8501 0.3125475,60.8551 0.78140295,60.8600 0.96878004,60.8650 0.87523687,60.8699 1.593901,60.8749 1.9998623,60.8798 2.1248424,60.8848 1.3747696,60.8898 1.0936474,60.8947 0.49999273,60.8997 0.12509666,60.9046 0.31267804,60.9096 0.6561929,60.9145 0.62492162,60.9195 1.6562121,60.9244 3.4687378,60.9294 3.5940156,60.9343 3.6875041,60.9393 1.6873091,60.9443 0.93752807,60.9492 0.49994135,60.9542 0.43741402,60.9591 0.50009024,60.9641 0.50005949,60.9690 0.37489977,60.9740 0.3124699,60.9790 0.37494522,60.9839 0.90644246,60.9889 2.5001628,60.9938 3.3434501,60.9988 2.4686551,61.0038 0.84396297,61.0087 0.90647346,61.0137 1.1250026,61.0186 0.84353966,61.0236 0.62499607,61.0285 1.3752272,61.0335 1.9688848,61.0385 2.0311766,61.0434 1.6871901,61.0484 0.53106838,61.0534 0.53127879,61.0583 0.90616149,61.0633 2.0002437,61.0682 3.9066479,61.0732 3.3124993,61.0782 1.8746529,61.0831 0.093519382,61.0881 0.28137565,61.0930 0.59373915,61.0980 0.49997342,61.1030 0.46887696,61.1079 0.46863854,61.1129 -0.00014705768,61.1179 7.3222771e-005,61.1228 0.7499727,61.1278 1.0627221,61.1327 1.1252707,61.1377 1.0309683,61.1427 0.59367639,61.1476 0.90642232,61.1526 0.71852577,61.1576 0.37483287,61.1625 0.34374398,61.1675 0.31260893,61.1725 0.3440119,61.1774 0.87513953,61.1824 1.2186184,61.1874 0.78126597,61.1923 0.96878242,61.1973 0.93728828,61.2023 0.46878049,61.2072 0.40622064,61.2122 0.12484536,61.2172 0.40619084,61.2221 0.6875906,61.2271 1.2501129,61.2321 0.78122813,61.2370 0.59373641,61.2420 0.28136599,61.2470 1.0630078,61.2519 1.6878051,61.2569 1.2807683,61.2619 0.37449691,61.2669 -4.818522e-006,61.2718 0.40647739,61.2768 1.1564226,61.2818 1.3123522,61.2867 0.93731147,61.2917 2.0937159,61.2967 3.000062,61.3016 2.6562829,61.3066 2.9687419,61.3116 4.5313249,61.3166 3.4062569,61.3215 4.0624075,61.3265 3.6561894,61.3315 2.7187545,61.3364 1.0624216,61.3414 0.99996638,61.3464 2.7500036,61.3514 2.750092,61.3563 1.4999869,61.3613 0.87504637,61.3663 0.93748873,61.3713 0.50008684,61.3762 0.84412932,61.3812 1.3126642,61.3862 2.0937285,61.3912 1.8747174,61.3961 1.4998342,61.4011 1.124965,61.4061 1.0935525,61.4111 0.62501693,61.4160 0.93752992,61.4210 1.687505,61.4260 1.9377707,61.4310 1.4063925,61.4359 0.81226873,61.4409 0.18731569,61.4459 0.093694769,61.4509 0.31239185,61.4558 0.56252742,61.4608 0.96897459,61.4658 1.8753221,61.4708 2.3126805,61.4758 2.4684811,61.4807 1.1247407,61.4857 0.56254357,61.4907 0.81270081,61.4957 1.250321,61.5006 2.0000973,61.5056 1.6559156,61.5106 0.59342283,61.5156 0.37511882,61.5206 0.43758452,61.5255 0.37489089,61.5305 1.7498918,61.5355 2.5311754,61.5405 1.7811843,61.5455 0.99992102,61.5504 0.90643108,61.5554 0.78151226,61.5604 0.90623993,61.5654 1.8436619,61.5704 2.562434,61.5754 2.12502,61.5803 0.84383458,61.5853 0.71858609,61.5903 0.093609542,61.5953 2.083485e-005,61.6003 0.43762898,61.6052 1.7188557,61.6102 1.8124548,61.6152 1.2812535,61.6202 0.96887362,61.6252 2.4063244,61.6302 2.7814276,61.6351 2.9381359,61.6401 3.1566916,61.6451 2.7180855,61.6501 0.93665487,61.6551 0.15623224,61.6601 0.28122056,61.6651 0.56238806,61.6700 1.1249946,61.6750 1.5311588,61.6800 1.4687082,61.6850 1.1875885,61.6900 0.43754774,61.6950 0.65622276,61.7000 0.62524897,61.7050 0.7816065,61.7099 1.2186822,61.7149 0.81228,61.7199 0.78132415,61.7249 1.4687058,61.7299 0.93727601,61.7349 0.28127712,61.7399 0.34387943,61.7449 0.93825412,61.7498 2.4383593,61.7548 2.9059606,61.7598 1.9989241,61.7648 0.3744255,61.7698 0.31255391,61.7748 0.46876854,61.7798 0.62509567,61.7848 1.0314078,61.7898 1.4376366,61.7948 1.312525,61.7997 1.0001378,61.8047 1.4686211,61.8097 1.2184303,61.8147 0.9376747,61.8197 1.2501867,61.8247 0.84349406,61.8297 0.71874028,61.8347 1.6563888,61.8397 2.5939467,61.8447 3.0002496,61.8497 2.4373271,61.8547 1.5309379,61.8597 0.90611601,61.8646 0.75019097,61.8696 0.59376901,61.8746 0.49998268,61.8796 1.2190322,61.8846 2.2500243,61.8896 1.7499263,61.8946 1.4061117,61.8996 0.7810359,61.9046 0.78128767,61.9096 1.40631,61.9146 1.1249743,61.9196 0.49996319,61.9246 0.43765244,61.9296 0.81259137,61.9346 1.1872184,61.9396 1.2809658,61.9446 1.5629265,61.9496 1.906547,61.9546 1.7187299,61.9596 1.2496904,61.9646 0.28087768,61.9696 0.093973398,61.9746 0.46883821,61.9796 0.65635663,61.9846 1.1252774,61.9896 1.593835,61.9946 1.3122354,61.9996 0.84368581,62.0045 0.68750381,62.0095 0.46861526,62.0145 0.43753371,62.0195 0.40609187,62.0245 0.18730749,62.0295 0.75005126,62.0345 1.2188662,62.0395 0.90626711,62.0446 0.71862769,62.0496 1.124966,62.0546 1.7187493,62.0596 1.0000944,62.0646 0.68760824,62.0696 0.40613425,62.0746 0.37501246,62.0796 0.50026536,62.0846 0.71897942,62.0896 1.3122716,62.0946 1.7183174,62.0996 1.562465,62.1046 1.2190375,62.1096 1.2187603,62.1146 1.1252303,62.1196 1.469507,62.1246 2.1251359,62.1296 2.0312173,62.1346 2.1874199,62.1396 1.5308313,62.1446 0.90573597,62.1496 0.34342465,62.1546 0.46886501,62.1596 1.0940865,62.1646 1.5005838,62.1696 1.968788,62.1746 1.3120403,62.1797 0.81225067,62.1847 0.49983114,62.1897 0.46869886,62.1947 0.65635419,62.1997 0.71874636,62.2047 0.34361142,62.2097 0.37531123,62.2147 0.87534869,62.2197 1.5314131,62.2247 2.2496748,62.2297 1.1558336,62.2347 1.1252955,62.2397 2.3440871,62.2448 3.562552,62.2498 3.9372716,62.2548 3.7186303,62.2598 2.4375582,62.2648 1.5624546,62.2698 1.0310826,62.2748 0.62487876,62.2798 0.31237429,62.2848 -5.3322663e-005,62.2898 0.18760599,62.2949 0.71880317,62.2999 1.2186487,62.3049 0.87498325,62.3099 0.56268704,62.3149 0.49999467,62.3199 0.18729968,62.3249 0.15651467,62.3299 1.0628051,62.3349 1.3122675,62.3400 1.5309362,62.3450 1.249894,62.3500 0.93775177,62.3550 1.3128589,62.3600 2.3438144,62.3650 2.4059401,62.3700 1.4685073,62.3751 1.4375826,62.3801 1.406262,62.3851 0.6248799,62.3901 0.21877263,62.3951 0.21886563,62.4001 0.78126806,62.4051 0.8748675,62.4102 0.87492943,62.4152 1.3438357,62.4202 1.6563054,62.4252 0.84389192,62.4302 0.62506884,62.4352 0.6248222,62.4403 0.78108591,62.4453 1.844021,62.4503 2.4379952,62.4553 1.7499298,62.4603 1.3122574,62.4653 1.6562009,62.4704 1.5622791,62.4754 0.43732756,62.4804 0.1249525,62.4854 0.34374997,62.4904 0.093788616,62.4955 5.9796625e-006,62.5005 -5.52232e-006,62.5055 0.49997935,62.5105 1.0937072,62.5155 1.0625275,62.5206 0.500202,62.5256 1.343755,62.5306 1.7185187,62.5356 1.6250873,62.5406 2.0002139,62.5457 2.2811913,62.5507 1.249896,62.5557 1.2812413,62.5607 2.0625381,62.5657 1.8124795,62.5708 1.2187036,62.5758 0.68741679,62.5808 0.59374911,62.5858 0.43758675,62.5909 0.34372416,62.5959 0.68762356,62.6009 1.6566643,62.6059 2.2188356,62.6109 2.0309532,62.6160 0.99978685,62.6210 1.2498856,62.6260 1.9374841,62.6310 1.7187665,62.6361 0.87507695,62.6411 0.56255633,62.6461 1.6249809,62.6511 1.5313661,62.6562 1.2499961,62.6612 1.09359,62.6662 2.4064019,62.6712 4.0001435,62.6763 3.0310776,62.6813 0.7500788,62.6863 1.3126384,62.6914 1.2499353,62.6964 0.90612769,62.7014 0.49986005,62.7064 1.1562608,62.7115 1.6562397,62.7165 1.656239,62.7215 2.1563325,62.7265 2.2501535,62.7316 1.5002846,62.7366 1.3129605,62.7416 2.2499647,62.7467 1.5930979,62.7517 0.31217888,62.7567 0.43793648,62.7618 1.2815909,62.7668 1.3435013,62.7718 1.030928,62.7768 0.81231564,62.7819 1.8436337,62.7869 2.1249008,62.7919 1.0625302,62.7970 0.37523863,62.8020 1.0943972,62.8070 2.4379699,62.8121 2.4059362,62.8171 1.2494555,62.8221 0.43728143,62.8272 0.28114834,62.8322 0.093668818,62.8372 -6.2911963e-006,62.8423 0.34375679,62.8473 0.62517947,62.8523 0.84388554,62.8574 1.2499536,62.8624 1.0312473,62.8674 1.2501117,62.8725 1.1877245,62.8775 1.5938708,62.8825 1.5310178,62.8876 2.0933757,62.8926 1.6875107,62.8976 1.5940061,62.9027 1.4686483,62.9077 0.46848756,62.9127 0.093817212,62.9178 0.90632176,62.9228 1.5625477,62.9278 2.4692082,62.9329 3.8128459,62.9379 2.8438282,62.9430 2.0308135,62.9480 1.874601,62.9530 1.9064604,62.9581 1.7502221,62.9631 1.7497576,62.9681 0.56220317,62.9732 0.18747908,62.9782 0.093671098,62.9833 0.18761544,62.9883 0.50002742,62.9933 0.74997127,62.9984 1.5316393,63.0034 2.5627303,63.0085 1.8122181,63.0135 1.2184126,63.0185 0.56241202,63.0236 0.62532145,63.0286 1.2502524,63.0337 1.6561449,63.0387 1.0934844,63.0437 0.28107303,63.0488 0.343862,63.0538 0.87526631,63.0589 2.0312288,63.0639 1.8122268,63.0689 0.90614742,63.0740 0.37505907,63.0790 0.37497866,63.0841 0.31230798,63.0891 0.78117436,63.0942 1.0626236,63.0992 0.78143036,63.1042 0.68750322,63.1093 0.43744117,63.1143 0.25003567,63.1194 0.40612942,63.1244 0.90613341,63.1295 0.75004154,63.1345 0.25004497,63.1396 1.0001938,63.1446 2.0627925,63.1496 2.2188082,63.1547 1.2501049,63.1597 2.0001848,63.1648 2.0622947,63.1698 1.2495604,63.1749 0.093575411,63.1799 0.18755297,63.1850 0.49994576,63.1900 0.59402668,63.1951 2.0632594,63.2001 3.6563067,63.2052 2.655611,63.2102 0.96844548,63.2153 0.90618545,63.2203 1.1874679,63.2254 1.0625105,63.2304 0.40621471,63.2354 0.18769427,63.2405 0.59418416,63.2455 1.8438034,63.2506 1.9995235,63.2556 0.81236035,63.2607 0.53153646,63.2657 0.71866786,63.2708 0.37478432,63.2758 3.4377291,63.2809 6.5007339,63.2859 6.1253657,63.2910 2.8434441,63.2960 2.1871743,63.3011 2.0620916,63.3062 1.3121135,63.3112 1.6252712,63.3163 2.156467,63.3213 1.8434473,63.3264 0.87483805,63.3314 2.0520481e-005,63.3365 0.18756446,63.3415 0.50015682,63.3466 0.90641999,63.3516 0.65612859,63.3567 1.4374022,63.3617 2.093713,63.3668 1.1250681,63.3718 0.56257236,63.3769 0.62488377,63.3819 0.40616655,63.3870 0.093668483,63.3921 0.031240268,63.3971 0.093779281,63.4022 0.1251224,63.4072 0.37511837,63.4123 1.5623908,63.4173 2.3436108,63.4224 2.1564624,63.4274 1.0002652,63.4325 2.1248274,63.4376 2.1560225,63.4426 1.2499439,63.4477 0.12500814,63.4527 0.28126174,63.4578 0.46877572,63.4628 0.62501198,63.4679 0.99993294,63.4730 1.0624357,63.4780 1.2501072,63.4831 1.375268,63.4881 2.3438299,63.4932 4.1872187,63.4983 3.4999571,63.5033 2.3128953,63.5084 1.5624219,63.5134 0.74971974,63.5185 0.53135014,63.5236 0.87489206,63.5286 1.0310566,63.5337 0.68782955,63.5387 1.8439796,63.5438 1.9059758,63.5489 0.96855712,63.5539 0.74994344,63.5590 1.2500147,63.5640 1.0000305,63.5691 0.81269455,63.5742 1.2815614,63.5792 1.8123503,63.5843 1.3120949,63.5894 0.71866089,63.5944 0.50013113,63.5995 0.31250829,63.6045 0.093735069,63.6096 -2.741334e-005,63.6147 0.094057828,63.6197 0.65649843,63.6248 0.5308938,63.6299 0.062352028,63.6349 0.37528217,63.6400 0.875117,63.6451 1.0624539,63.6501 1.5624213,63.6552 1.4685898,63.6603 0.87536901,63.6653 1.4064392,63.6704 1.1871017,63.6755 1.6874506,63.6805 2.6251435,63.6856 2.1563358,63.6907 1.218503,63.6957 0.59346104,63.7008 0.71900141,63.7059 1.4067245,63.7109 2.2813504,63.7160 1.7498438,63.7211 1.2497981,63.7261 0.81220347,63.7312 0.65618873,63.7363 0.81255758,63.7413 0.46877286,63.7464 0.46865013,63.7515 0.40613151,63.7565 0.34379798,63.7616 0.12501736,63.7667 0.18759458,63.7718 0.34383154,63.7768 0.2499561,63.7819 0.62512761,63.7870 0.9688378,63.7920 0.84361899,63.7971 0.93746412,63.8022 1.4999334,63.8072 1.4687632,63.8123 1.2188499,63.8174 1.1248116,63.8225 0.99989986,63.8275 1.0313659,63.8326 0.56257176,63.8377 0.53120619,63.8428 0.15618321,63.8478 0.50002956,63.8529 1.0625299,63.8580 1.3437812,63.8630 2.5001493,63.8681 1.6250271,63.8732 0.65620273,63.8783 0.62505949,63.8833 0.50008345,63.8884 0.62513316,63.8935 0.84359884,63.8986 1.0309881,63.9036 1.1250727,63.9087 1.0937358,63.9138 0.81250399,63.9189 1.1250751,63.9239 0.68754935,63.9290 1.1562859,63.9341 1.3753734,63.9392 2.1880667,63.9443 3.1249001,63.9493 2.7497346,63.9544 2.0621755,63.9595 0.71836102,63.9646 0.21860424,63.9696 -5.0018298e-005,63.9747 0.37505654,63.9798 1.000121,63.9849 1.843891,63.9900 1.4061576,63.9950 1.1874269,64.0001 1.3438084,64.0052 1.1249231,64.0103 0.59395337,64.0154 0.53119785,64.0204 0.87472492,64.0255 1.2501899,64.0306 1.2814003,64.0357 0.34358051,64.0408 0.18736154,64.0458 0.093805246,64.0509 0.37512538,64.0560 1.2187442,64.0611 1.531134,64.0662 0.65619999,64.0712 0.28139958,64.0763 0.75025326,64.0814 1.4065238,64.0865 1.6874977,64.0916 1.1562799,64.0967 1.1874716,64.1017 0.81208313,64.1068 0.46850628,64.1119 0.21870539,64.1170 0.093751378,64.1221 0.15642583,64.1272 0.84429681,64.1322 2.5631893,64.1373 3.2501626,64.1424 2.5308523,64.1475 1.8434548,64.1526 1.9059168,64.1577 1.0308559,64.1628 0.56280619,64.1678 1.6877201,64.1729 1.5621321,64.1780 0.93736613,64.1831 0.65626252,64.1882 0.65630835,64.1933 0.81242102,64.1984 0.81253052,64.2034 1.219207,64.2085 3.5625803,64.2136 4.7807741,64.2187 4.5310359,64.2238 2.4062631,64.2289 0.56246096,64.2340 0.093776427,64.2391 0.18749118,64.2442 0.093724966,64.2492 0.09378244,64.2543 0.21882424,64.2594 0.53122646,64.2645 0.53116095,64.2696 0.28123409,64.2747 0.31254354,64.2798 0.34383297,64.2849 0.53123218,64.2900 1.0937657,64.2951 1.4687617,64.3001 0.93744874,64.3052 0.28123134,64.3103 0.093725368,64.3154 0.093744338,64.3205 0.031214623,64.3256 0.093818694,64.3307 0.84381396,64.3358 1.5000372,64.3409 2.2499957,64.3460 2.4060585,64.3511 1.4061972,64.3562 0.56265974,64.3612 1.1877002,64.3663 1.3751359,64.3714 1.3125883,64.3765 1.4061015,64.3816 0.56223643,64.3867 0.53177458,64.3918 1.6254367,64.3969 1.5308599,64.4020 0.5932619,64.4071 0.093650185,64.4122 0.2501432,64.4173 0.50003135,64.4224 0.78121078,64.4275 0.7186684,64.4326 1.0625976,64.4377 1.281343,64.4428 1.6561632,64.4479 0.87504506,64.4530 0.68774045,64.4581 0.8123877,64.4632 0.4997147,64.4683 0.68740875,64.4734 0.90622622,64.4785 0.8439182,64.4836 0.53133571,64.4887 0.81238014,64.4938 0.71863198,64.4988 0.1874633,64.5039 0.21898907,64.5090 1.5316184,64.5141 2.5001976,64.5192 2.281245,64.5243 1.2495834,64.5294 0.28087127,64.5345 0.281376,64.5396 0.50012362,64.5447 0.99983609,64.5499 2.6560988,64.5550 2.937664,64.5601 2.6252446,64.5652 1.6251469,64.5703 1.4686892,64.5754 1.156045,64.5805 1.1874489,64.5856 1.5941409,64.5907 2.21891,64.5958 1.4682603,64.6009 0.49974552,64.6060 0.43749684,64.6111 1.062952,64.6162 3.5317974,64.6213 3.6560409,64.6264 1.749801,64.6315 1.281141,64.6366 0.68734825,64.6417 0.53125948,64.6468 0.4375031,64.6519 0.49989241,64.6570 0.49998522,64.6621 0.78128356,64.6672 0.49982688,64.6723 0.28121817,64.6774 0.2500872,64.6825 0.56257898,64.6877 0.7812025,64.6928 0.24994053,64.6979 0.18752581,64.7030 0.18753058,64.7081 0.31274125,64.7132 0.81265533,64.7183 1.0625128,64.7234 1.1561078,64.7285 0.53093255,64.7336 0.031150367,64.7387 0.031278994,64.7438 0.21899545,64.7489 1.0315064,64.7541 2.7811596,64.7592 3.7185619,64.7643 2.1249778,64.7694 1.5312954,64.7745 0.93745393,64.7796 0.65613419,64.7847 2.1561954,64.7898 2.5937479,64.7949 2.1561787,64.8000 1.0314811,64.8052 0.87518615,64.8103 0.93760949,64.8154 1.2813573,64.8205 1.312387,64.8256 1.3435733,64.8307 1.5313601,64.8358 2.0938728,64.8409 1.4997623,64.8460 0.65599459,64.8512 0.71869475,64.8563 1.7189173,64.8614 1.062436,64.8665 0.53144526,64.8716 1.09399,64.8767 0.90593272,64.8818 0.65608841,64.8870 1.0311434,64.8921 1.2187417,64.8972 1.2502205,64.9023 1.0624467,64.9074 1.1874065,64.9125 1.2188643,64.9176 1.5626162,64.9228 0.93739378,64.9279 0.59360892,64.9330 0.68754041,64.9381 1.0313561,64.9432 1.2186662,64.9483 0.65630901,64.9535 1.187728,64.9586 0.81258786,64.9637 0.71857744,64.9688 0.15602095,64.9739 0.18755874,64.9790 0.31256631,64.9842 0.37518579,64.9893 0.96910495,64.9944 1.7187328,64.9995 1.7809558,65.0046 0.96909314,65.0098 2.0004919,65.0149 2.1558564,65.0200 1.4371188,65.0251 1.2189707,65.0302 1.7187586,65.0354 1.3744892,65.0405 0.46854553,65.0456 0.65641147,65.0507 0.90627646,65.0558 0.74996573,65.0610 0.5624032,65.0661 0.31253046,65.0712 0.59389025,65.0763 1.0938306,65.0814 1.5311891,65.0866 1.3436147,65.0917 1.1563034,65.0968 1.4688979,65.1019 1.5000175,65.1071 1.1250105,65.1122 1.062495,65.1173 0.93767637,65.1224 1.2188784,65.1276 0.93719995,65.1327 0.24972197,65.1378 0.18775415,65.1429 0.93796927,65.1481 1.2812577,65.1532 0.93710208,65.1583 0.34350243,65.1634 0.09363056,65.1686 0.125176,65.1737 0.59400916,65.1788 0.62492508,65.1839 0.46864411,65.1891 0.5625267,65.1942 1.2186726,65.1993 0.99992764,65.2044 0.8126654,65.2096 0.6874066,65.2147 0.96875137,65.2198 1.2501036,65.2249 0.62497097,65.2301 0.65631407,65.2352 0.78124779,65.2403 1.094045,65.2455 2.1249945,65.2506 1.4682616,65.2557 1.2499639,65.2608 0.90625215,65.2660 0.9062863,65.2711 1.7813791,65.2762 2.6250911,65.2814 3.8750114,65.2865 2.9999223,65.2916 1.5624135,65.2968 1.2812815,65.3019 2.6878209,65.3070 2.9064138,65.3121 1.1874709,65.3173 0.93737608,65.3224 0.65605426,65.3275 0.46865267,65.3327 0.53126603,65.3378 0.75002158,65.3429 0.59377593,65.3481 0.65623164,65.3532 0.78110433,65.3583 0.87489724,65.3635 0.84379536,65.3686 1.2186608,65.3737 0.62491578,65.3789 0.50021893,65.3840 0.59390724,65.3891 0.71876031,65.3943 0.59355861,65.3994 0.093616582,65.4045 1.1875788,65.4097 1.9375006,65.4148 1.656181,65.4199 0.40624598,65.4251 0.40631777,65.4302 0.37505773,65.4353 0.53125262,65.4405 1.4061852,65.4456 1.4374686,65.4508 0.87499124,65.4559 0.18747465,65.4610 -2.3663362e-005,65.4662 0.094039664,65.4713 1.1565694,65.4764 1.4373192,65.4816 0.87467372,65.4867 0.06243895,65.4919 0.12507471,65.4970 0.62500125,65.5021 1.9376733,65.5073 2.7503409,65.5124 2.0936937,65.5175 1.2812558,65.5227 2.5941362,65.5278 3.4999585,65.5330 3.093256,65.5381 2.0935652,65.5432 1.062505,65.5484 0.68744969,65.5535 0.96868193,65.5587 1.3437282,65.5638 0.87496585,65.5690 0.09391357,65.5741 0.62520045,65.5792 1.0313579,65.5844 1.4063017,65.5895 0.90601563,65.5947 0.59353012,65.5998 0.81231368,65.6049 0.75006551,65.6101 1.0630903,65.6152 2.8444293,65.6204 4.6561871,65.6255 4.3119912,65.6307 2.8433893,65.6358 0.7497974,65.6409 0.46866807,65.6461 0.43747425,65.6512 0.3750118,65.6564 0.87509042,65.6615 0.81249022,65.6667 0.37490892,65.6718 0.68750137,65.6770 0.93751103,65.6821 0.37500283,65.6873 0.37504077,65.6924 1.5312527,65.6975 1.5312097,65.7027 0.49994239,65.7078 0.031310432,65.7130 0.531425,65.7181 1.0313079,65.7233 0.87477309,65.7284 0.40631348,65.7336 1.0627955,65.7387 1.4063457,65.7439 2.7499027,65.7490 2.0622196,65.7542 1.0936153,65.7593 0.15640002,65.7645 0.56266546,65.7696 0.65634829,65.7748 0.62488633,65.7799 0.18721884,65.7851 0.18747285,65.7902 0.56275755,65.7954 1.5943502,65.8005 3.5001574,65.8057 3.7183225,65.8108 2.1558552,65.8160 1.6873337,65.8211 1.3750784,65.8263 0.71887642,65.8314 0.34366906,65.8366 0.093632139,65.8417 0.46898159,65.8469 0.87516326,65.8520 0.56223941,65.8572 0.03103991,65.8623 0.90624827,65.8675 1.4686922,65.8726 0.75060427,65.8778 1.6880244,65.8829 2.65625,65.8881 4.3748889,65.8932 3.5309334,65.8984 2.6561952,65.9036 2.9998281,65.9087 3.09355,65.9139 2.5938509,65.9190 2.0313518,65.9242 1.3438636,65.9293 1.1560899,65.9345 0.34349906,65.9396 0.37507936,65.9448 0.90623683,65.9500 1.1560454,65.9551 0.87532157,65.9603 1.1878566,65.9654 1.4061905,65.9706 1.9061822,65.9757 1.4061675,65.9809 1.5937264,65.9860 1.4374735,65.9912 0.75016016,65.9964 0.87533873,66.0015 2.0937765,66.0067 2.6558042,66.0118 2.1874506,66.0170 2.0004494,66.0222 3.1251385,66.0273 3.4058559,66.0325 1.687167,66.0376 1.1874427,66.0428 2.0000916,66.0480 2.6565213,66.0531 2.1874824,66.0583 0.96850258,66.0634 0.81230903,66.0686 0.99991596,66.0738 0.78125811,66.0789 0.43749839,66.0841 0.18755719,66.0892 0.81257844,66.0944 1.1561211,66.0996 0.59367037,66.1047 0.40623844,66.1099 1.3124576,66.1150 1.3126019,66.1202 0.5313158,66.1254 0.71883625,66.1305 0.96892726,66.1357 0.75003034,66.1409 0.49982715,66.1460 0.34374541,66.1512 0.50003302,66.1564 0.40609306,66.1615 0.37514415,66.1667 1.1876845,66.1718 1.0622604,66.1770 0.37506405,66.1822 0.68759578,66.1873 0.62490284,66.1925 0.46876618,66.1977 0.40636656,66.2028 0.74998707,66.2080 0.90630656,66.2132 2.4066119,66.2183 2.9061363,66.2235 1.6871403,66.2287 1.4998487,66.2338 1.8125541,66.2390 1.7500501,66.2442 0.78114468,66.2493 0.3436563,66.2545 0.093751781,66.2597 0.21876484,66.2648 0.093880802,66.2700 0.87548172,66.2752 1.9690855,66.2804 1.8435566,66.2855 1.0308355,66.2907 0.74970192,66.2959 0.59370774,66.3010 0.28123814,66.3062 -3.7962171e-005,66.3114 9.852336e-006,66.3165 0.62500298,66.3217 1.5000746,66.3269 1.8438998,66.3321 1.3439943,66.3372 1.6250489,66.3424 2.7183552,66.3476 3.062274,66.3527 2.6875682,66.3579 1.3125694,66.3631 0.28128862,66.3683 0.093694285,66.3734 -2.9330644e-005,66.3786 1.4401247e-005,66.3838 0.031300131,66.3889 0.56246746,66.3941 1.4999255,66.3993 1.5313033,66.4045 0.87506264,66.4096 0.8437053,66.4148 0.90616828,66.4200 0.75013351,66.4252 0.9377048,66.4303 0.65617537,66.4355 0.68736929,66.4407 0.49988744,66.4459 0.90649301,66.4510 1.9690734,66.4562 1.8750569,66.4614 1.2499027,66.4666 0.7811057,66.4717 0.62484568,66.4769 0.78123015,66.4821 1.9066989,66.4873 2.5629468,66.4925 2.3748269,66.4976 1.9994806,66.5028 1.4686294,66.5080 0.87504977,66.5132 0.5937072,66.5183 2.0936916,66.5235 2.8436007,66.5287 1.5000066,66.5339 1.5315119,66.5391 1.1563435,66.5442 0.78096324,66.5494 0.40598816,66.5546 1.0002964,66.5598 2.219017,66.5650 2.2811244,66.5701 2.9060826,66.5753 2.562645,66.5805 2.2503529,66.5857 1.8751755,66.5909 1.5628705,66.5960 2.0314641,66.6012 2.2182705,66.6064 1.6869823,66.6116 0.84366804,66.6168 1.0626926,66.6219 1.5315509,66.6271 2.1251447,66.6323 1.8747326,66.6375 1.2808822,66.6427 0.78110844,66.6479 0.81246245,66.6530 0.56239218,66.6582 0.031262748,66.6634 0.18763945,66.6686 0.46880224,66.6738 1.3124708,66.6790 1.2811441,66.6842 0.84383738,66.6893 0.56272429,66.6945 0.90608072,66.6997 0.5935275,66.7049 0.87515002,66.7101 0.93785042,66.7153 1.1877061,66.7205 1.0934446,66.7256 0.49975115,66.7308 0.40629864,66.7360 0.75009388,66.7412 1.0313263,66.7464 0.81241471,66.7516 0.68727517,66.7568 0.74989712,66.7619 0.75022084,66.7671 1.5002652,66.7723 1.875151,66.7775 2.2499983,66.7827 1.7498906,66.7879 0.62482387,66.7931 0.40629548,66.7983 0.5625298,66.8035 0.53097886,66.8086 0.4061017,66.8138 0.18751276,66.8190 0.2813952,66.8242 1.4688417,66.8294 1.9374051,66.8346 1.4998866,66.8398 0.96897137,66.8450 1.0002429,66.8502 0.74968719,66.8554 -0.00022224951,66.8606 7.0978727e-005,66.8657 0.18748873,66.8709 0.34382477,66.8761 1.4693615,66.8813 3.1568935,66.8865 3.0933115,66.8917 1.3119829,66.8969 1.0002193,66.9021 2.6563551,66.9073 2.8124194,66.9125 1.8122365,66.9177 0.81214267,66.9229 1.5935953,66.9281 1.2500511,66.9333 0.96907562,66.9384 0.68754518,66.9436 0.3122541,66.9488 -9.2756e-006,66.9540 0.18765551,66.9592 0.62501389,66.9644 0.68747973,66.9696 1.2815667,66.9748 2.4691985,66.9800 3.0312586,66.9852 2.9371631,66.9904 2.2812319,66.9956 2.5005219,67.0008 2.7498965,67.0060 1.4371395,67.0112 1.125026,67.0164 1.2190309,67.0216 1.6248735,67.0268 0.8119697,67.0320 0.49997145,67.0372 1.0316489,67.0424 2.3440614,67.0476 2.5310898,67.0528 1.8748409,67.0580 1.499742,67.0632 0.43725944,67.0684 0.28129596,67.0736 0.7812537,67.0788 1.0936393,67.0840 0.99994695,67.0892 0.28119922,67.0944 1.2022088e-005,67.0996 -3.1285148e-005,67.1048 0.31243771,67.1100 0.5000158,67.1152 0.43771592,67.1204 0.31263381,67.1256 0.81250018,67.1308 1.4375182,67.1360 1.0937011,67.1412 0.5625813,67.1464 0.59372383,67.1516 0.37478653,67.1568 0.093705595,67.1620 0.18769598,67.1672 0.56277376,67.1724 1.0310966,67.1776 1.2183889,67.1828 0.8438108,67.1880 1.9689063,67.1932 3.0314848,67.1984 2.6877675,67.2036 1.5310632,67.2088 1.0622696,67.2140 1.2188474,67.2193 1.1251216,67.2245 0.90593642,67.2297 0.43730918,67.2349 1.3751023,67.2401 1.7185725,67.2453 1.2189023,67.2505 1.3440884,67.2557 1.2186362,67.2609 0.46848613,67.2661 0.031177443,67.2713 2.1134501e-005,67.2765 -6.8222798e-006,67.2817 0.53122693,67.2869 1.9063145,67.2921 2.2813885,67.2974 1.2812003,67.3026 0.37503508,67.3078 0.62521797,67.3130 1.1562828,67.3182 1.062323,67.3234 0.62494236,67.3286 0.81261539,67.3338 0.84386867,67.3390 0.8123768,67.3442 0.34352446,67.3495 0.1876581,67.3547 0.71884763,67.3599 0.59360158,67.3651 0.9061445,67.3703 0.49994454,67.3755 -2.3475906e-005,67.3807 0.34371945,67.3859 1.1875038,67.3911 1.2187881,67.3964 0.56253862,67.4016 0.093837902,67.4068 0.50008518,67.4120 1.0001259,67.4172 1.1562037,67.4224 0.87493443,67.4276 0.74998313,67.4328 0.28121451,67.4381 0.43771634,67.4433 1.0939324,67.4485 1.2810918,67.4537 0.65599674,67.4589 0.68737346,67.4641 1.4374646,67.4694 1.9688395,67.4746 1.1564513,67.4798 1.4376051,67.4850 2.1248162,67.4902 1.7811545,67.4954 0.87509745,67.5006 0.84388423,67.5059 0.90636665,67.5111 1.0941107,67.5163 1.6251768,67.5215 1.5621117,67.5267 0.93735504,67.5319 0.99984199,67.5372 1.2810299,67.5424 0.90640128,67.5476 0.71889228,67.5528 0.87491167,67.5580 0.59360433,67.5633 0.40616795,67.5685 0.31240362,67.5737 0.37524724,67.5789 1.0317307,67.5841 1.4999944,67.5894 1.1870928,67.5946 0.56233042,67.5998 0.2499678,67.6050 0.43757984,67.6102 1.3754765,67.6155 2.031574,67.6207 1.8745778,67.6259 0.90597075,67.6311 1.2814478,67.6363 1.8437173,67.6416 1.2185833,67.6468 0.68741965,67.6520 1.8124971,67.6572 1.9373496,67.6625 0.7814678,67.6677 0.81284857,67.6729 0.81242162,67.6781 0.49966609,67.6833 0.031037161,67.6886 0.093801104,67.6938 0.34375337,67.6990 0.56264108,67.7042 0.78160179,67.7095 0.96884167,67.7147 0.74970645,67.7199 0.68744326,67.7251 1.4064702,67.7304 1.9999596,67.7356 1.2811564,67.7408 1.1875515,67.7460 1.062362,67.7513 0.49982464,67.7565 0.4999781,67.7617 1.0625821,67.7669 1.3437032,67.7722 0.62506193,67.7774 0.75010198,67.7826 0.53109813,67.7879 0.18741195,67.7931 0.03120365,67.7983 0.31269866,67.8035 1.4064332,67.8088 1.7811549,67.8140 0.84357888,67.8192 0.21863848,67.8245 0.031312998,67.8297 0.31253135,67.8349 0.56256604,67.8401 0.62500513,67.8454 0.28113934,67.8506 0.71876854,67.8558 1.1564485,67.8611 1.5001251,67.8663 1.8124859,67.8715 3.8748169,67.8768 2.8436809,67.8820 1.2813171,67.8872 0.37491068,67.8924 1.6250604,67.8977 2.3752322,67.9029 2.1250329,67.9081 0.96850342,67.9134 0.21856776,67.9186 0.37532601,67.9238 1.4067924,67.9291 2.6251166,67.9343 2.3120329,67.9395 1.5933231,67.9448 0.87490517,67.9500 0.62498444,67.9552 0.50021458,67.9605 0.50009274,67.9657 0.28121662,67.9709 0.43748787,67.9762 0.56243306,67.9814 1.7499233,67.9866 2.0624795,67.9919 2.4688389,67.9971 2.1563857,68.0024 1.1874545,68.0076 0.28104907,68.0128 0.31255105,68.0181 0.62534046,68.0233 1.000349,68.0285 1.7191455,68.0338 3.2816446,68.0390 3.6556497,68.0442 2.1241868,68.0495 1.5311322,68.0547 1.0312057,68.0600 0.56248015,68.0652 0.12511735,68.0704 0.65648776,68.0757 1.1876329,68.0809 1.7186818,68.0862 1.5624398,68.0914 1.0000269,68.0966 0.7813471,68.1019 1.5001122,68.1071 1.4997905,68.1123 0.59353781,68.1176 0.87564296,68.1228 2.6881425,68.1281 3.1249506,68.1333 2.2186165,68.1386 2.0933416,68.1438 1.4996772,68.1490 1.3126981,68.1543 1.4377447,68.1595 1.3749715,68.1648 1.1245984,68.1700 0.71844977,68.1752 0.75005609,68.1805 0.37485296,68.1857 0.03106427,68.1910 0.093841217,68.1962 1.5941628,68.2015 3.6880291,68.2067 5.7190762,68.2119 4.7185321,68.2172 2.1556509,68.2224 0.81216466,68.2277 1.6251463,68.2329 2.6562514,68.2382 1.4998138,68.2434 1.0628178,68.2487 1.3754791,68.2539 1.624809,68.2591 1.2182095,68.2644 0.68732548,68.2696 0.21872339,68.2749 0.18766901,68.2801 0.71879232,68.2854 0.56239629,68.2906 0.56239939,68.2959 0.68764555,68.3011 1.0940634,68.3064 1.7499713,68.3116 1.4372532,68.3169 1.1874355,68.3221 1.2816066,68.3274 2.0315397,68.3326 1.9373897,68.3379 1.2183859,68.3431 0.65607154,68.3484 1.0312207,68.3536 0.6251601,68.3589 0.62525737,68.3641 0.71888965,68.3694 1.2809858,68.3746 1.4058857,68.3799 1.281299,68.3851 0.49998534,68.3904 0.46872824,68.3956 1.3440026,68.4009 2.0624409,68.4061 1.4688331,68.4114 1.7502615,68.4166 2.3436792,68.4219 2.6562622,68.4271 1.8748986,68.4324 1.1872658,68.4376 0.49990967,68.4429 0.37510654,68.4481 0.49994814,68.4534 0.46882161,68.4586 0.78134102,68.4639 1.062638,68.4691 1.0001651,68.4744 1.0311575,68.4796 1.0623908,68.4849 0.62508047,68.4902 1.0311249,68.4954 0.93732446,68.5007 0.96893895,68.5059 0.62504011,68.5112 0.84372717,68.5164 1.2186527,68.5217 0.81242526,68.5269 0.59399033,68.5322 0.87504178,68.5375 0.81212801,68.5427 1.5620763,68.5480 2.3750405,68.5532 2.3129869,68.5585 2.0004961,68.5637 1.6878028,68.5690 1.3749331,68.5743 1.0308546,68.5795 0.81204295,68.5848 0.53111017,68.5900 1.4062766,68.5953 2.2813389,68.6005 2.4687552,68.6058 1.9061369,68.6111 1.1249765,68.6163 0.18753548,68.6216 0.09378019,68.6268 0.1874761,68.6321 0.62490559,68.6374 1.1564455,68.6426 1.8442621,68.6479 2.2188728,68.6531 2.1871095,68.6584 1.3437845,68.6637 1.0940441,68.6689 1.4686558,68.6742 1.3746971,68.6794 0.37486792,68.6847 0.50003809,68.6900 0.65610552,68.6952 0.37505484,68.7005 0.5002324,68.7058 0.75018233,68.7110 1.9689507,68.7163 3.3124084,68.7215 3.218828,68.7268 2.7188835,68.7321 1.0307766,68.7373 0.28095567,68.7426 0.28126892,68.7479 0.18743546,68.7531 0.21877922,68.7584 0.31258368,68.7637 0.31247184,68.7689 0.5937047,68.7742 0.65631294,68.7795 0.43767968,68.7847 1.5625865,68.7900 3.3748968,68.7953 3.2185714,68.8005 0.9061541,68.8058 0.2813485,68.8111 0.68762451,68.8163 1.2502761,68.8216 2.5316226,68.8269 3.687386,68.8321 2.4059479,68.8374 1.2186229,68.8427 2.2498434,68.8479 2.0624504,68.8532 1.0002297,68.8585 1.0938014,68.8637 1.0935124,68.8690 1.1564561,68.8743 1.8751962,68.8795 1.4998357,68.8848 1.3751311,68.8901 1.8751307,68.8954 1.8433543,68.9006 1.3122855,68.9059 1.3440222,68.9112 1.3127818,68.9164 1.1560463,68.9217 0.93711388,68.9270 0.87540179,68.9322 1.4381709,68.9375 1.7185915,68.9428 0.93690097,68.9481 0.43725392,68.9533 1.2189046,68.9586 1.2500308,68.9639 0.53122163,68.9692 0.50011611,68.9744 0.59374607,68.9797 0.4685626,68.9850 0.24989311,68.9902 0.68771619,68.9955 0.93779385,69.0008 1.0314304,69.0061 1.2186986,69.0113 1.3746924,69.0166 1.5937663,69.0219 3.0627265,69.0272 2.6248431,69.0324 0.81214595,69.0377 0.6873498,69.0430 0.59413832,69.0483 1.5629492,69.0535 1.781283,69.0588 1.405754,69.0641 0.59338987,69.0694 0.18751898,69.0747 0.18746564,69.0799 0.18749797,69.0852 0.37514582,69.0905 1.1250572,69.0958 1.7499986,69.1010 1.0937685,69.1063 0.62488186,69.1116 0.93746042,69.1169 0.99995822,69.1222 0.90639067,69.1274 1.4690157,69.1327 1.6874408,69.1380 1.2811037,69.1433 1.4062899,69.1485 1.5937384,69.1538 1.8436946,69.1591 1.437731,69.1644 1.1563594,69.1697 0.78117949,69.1749 0.7499817,69.1802 0.9060685,69.1855 1.031248,69.1908 1.5001447,69.1961 1.4065027,69.2014 1.0940198,69.2066 1.1249115,69.2119 0.99950343,69.2172 0.49986082,69.2225 1.0632185,69.2278 2.0003142,69.2331 1.6557658,69.2383 1.7809004,69.2436 1.9998722,69.2489 2.9687009,69.2542 2.9374883,69.2595 1.5311457,69.2648 0.59366971,69.2700 0.12512335,69.2753 0.43767658,69.2806 0.56228161,69.2859 0.93728542,69.2912 1.1564531,69.2965 1.5628252,69.3017 0.68739867,69.3070 0.28099266,69.3123 0.34377974,69.3176 0.18749388,69.3229 0.12494801,69.3282 0.093741536,69.3335 0.28171203,69.3388 1.2504085,69.3440 1.187175,69.3493 0.65594822,69.3546 0.81252158,69.3599 0.62491709,69.3652 0.15622707,69.3705 0.37517512,69.3758 0.59372276,69.3811 0.53120929,69.3863 0.68745786,69.3916 0.65616053,69.3969 0.21867892,69.4022 0.1248809,69.4075 0.34375837,69.4128 0.50012308,69.4181 0.53130364,69.4234 0.8748886,69.4287 0.93744397,69.4340 2.093878,69.4392 3.1874695,69.4445 2.5937111,69.4498 1.9063492,69.4551 1.7189419,69.4604 2.0941472,69.4657 2.7188931,69.4710 2.8122828,69.4763 1.9995862,69.4816 0.84360284,69.4869 0.562684,69.4922 0.68738103,69.4975 0.5000338,69.5027 0.75027251,69.5080 0.65602607,69.5133 0.34355935,69.5186 0.7500605,69.5239 0.90637434,69.5292 0.93778473,69.5345 0.96901095,69.5398 1.2498838,69.5451 1.0621192,69.5504 0.6247676,69.5557 0.18749908,69.5610 0.18775766,69.5663 0.65635443,69.5716 1.7184967,69.5769 1.7502904,69.5822 2.6879928,69.5875 2.4999585,69.5928 1.6875085,69.5981 1.1875629,69.6034 1.2186588,69.6087 1.8745342,69.6139 2.2808595,69.6192 1.594007,69.6245 1.6255919,69.6298 2.0629513,69.6351 2.3750753,69.6404 2.4373186,69.6457 2.3122635,69.6510 2.124522,69.6563 1.8434287,69.6616 1.5938033,69.6669 1.6875868,69.6722 1.5937856,69.6775 1.843732,69.6828 2.2814417,69.6881 2.1563716,69.6934 1.4372215,69.6987 1.7809656,69.7040 1.2188033,69.7093 1.2500765,69.7146 0.8437869,69.7199 0.96907568,69.7252 1.281574,69.7305 1.4063059,69.7358 1.3746953,69.7411 1.249599,69.7465 1.8439977,69.7518 2.812742,69.7571 1.4996418,69.7624 0.40593362,69.7677 0.093686439,69.7730 2.6568086e-006,69.7783 3.0882726e-005,69.7836 0.12509468,69.7889 0.78158766,69.7942 1.843932,69.7995 1.56224,69.8048 1.1247305,69.8101 0.62490147,69.8154 0.37500417,69.8207 0.18748762,69.8260 0.18745346,69.8313 0.18764429,69.8366 0.37513822,69.8419 0.43753576,69.8472 0.68793488,69.8525 1.9068445,69.8578 2.3122272,69.8632 1.3430482,69.8685 0.84396404,69.8738 1.7189686,69.8791 1.6248288,69.8844 2.2499568,69.8897 2.7814505,69.8950 3.6877842,69.9003 2.4372272,69.9056 0.99959505,69.9109 0.37476382,69.9162 0.12494133,69.9215 0.15628788,69.9269 0.093736872,69.9322 0.093698375,69.9375 -2.1788297e-005,69.9428 0.87503135,69.9481 1.8438482,69.9534 1.7187991,69.9587 0.34371251,69.9640 0.40630901,69.9693 0.37501132,69.9746 0.59370375,69.9800 0.37492248,69.9853 0.093725376,69.9906 0.062421631,69.9959 0.3436476,70.0012 0.56251693,70.0065 0.31255531,70.0118 0.031355079,70.0171 0.34383348,70.0225 0.43743753,70.0278 0.43753421,70.0331 0.90621006,70.0384 1.4375602,70.0437 2.2188365,70.0490 1.7813576,70.0543 1.2187229,70.0597 0.78095812,70.0650 1.5312741,70.0703 2.0312479,70.0756 1.2811913,70.0809 0.43769225,70.0862 0.75018609,70.0915 0.9999429,70.0969 0.71876597,70.1022 0.68763191,70.1075 0.87508982,70.1128 1.5313715,70.1181 2.2813501,70.1234 3.9685769,70.1288 6.2184343,70.1341 5.5623479,70.1394 2.6873949,70.1447 0.37500444,70.1500 0.43776137,70.1553 1.2190171,70.1607 1.937236,70.1660 2.3747563,70.1713 2.1566219,70.1766 1.4063823,70.1819 0.74964869,70.1873 0.21862465,70.1926 0.31262165,70.1979 0.43741313,70.2032 0.18744996,70.2085 0.18750681,70.2139 0.49994814,70.2192 1.000008,70.2245 0.96864843,70.2298 0.81252927,70.2351 1.500335,70.2405 1.1875226,70.2458 0.53114456,70.2511 0.24994497,70.2564 0.1875058,70.2617 0.56273776,70.2671 0.90617311,70.2724 0.59352791,70.2777 0.93791693,70.2830 2.3440595,70.2884 1.9685334,70.2937 1.8747816,70.2990 0.81220466,70.3043 0.25022101,70.3097 1.3128562,70.3150 2.2186317,70.3203 2.4683039,70.3256 0.93735951,70.3310 0.34402514,70.3363 0.6875906,70.3416 1.0935955,70.3469 1.1561307,70.3523 1.2501012,70.3576 1.1251159,70.3629 1.000088,70.3682 0.56241941,70.3736 0.5623461,70.3789 1.1874001,70.3842 1.5313078,70.3895 1.3439616,70.3949 1.0939673,70.4002 1.1248574,70.4055 1.1558912,70.4108 0.46869069,70.4162 0.093797468,70.4215 0.031244097,70.4268 0.093981832,70.4322 0.62533593,70.4375 1.8125179,70.4428 1.5622566,70.4481 0.40605322,70.4535 0.21864845,70.4588 0.062486894,70.4641 0.28125966,70.4695 0.87506372,70.4748 1.0000436,70.4801 0.37491065,70.4855 0.21865319,70.4908 0.37525839,70.4961 1.1877654,70.5014 1.4065702,70.5068 2.0000527,70.5121 1.2810119,70.5174 1.8123134,70.5228 1.3122582,70.5281 1.1562927,70.5334 0.93734151,70.5388 0.37490499,70.5441 0.65662599,70.5494 1.1879381,70.5548 1.406177,70.5601 1.1245239,70.5654 0.49972308,70.5708 0.46873987,70.5761 0.8751111,70.5814 1.5316275,70.5868 3.1877162,70.5921 4.2813611,70.5974 3.6871865,70.6028 0.93724543,70.6081 0.84382319,70.6134 1.0310069,70.6188 0.84374791,70.6241 0.31261468,70.6295 0.40619418,70.6348 0.18746334,70.6401 0.18748045,70.6455 -4.5970424e-005,70.6508 0.34374562,70.6561 0.56248719,70.6615 0.37535989,70.6668 1.9065143,70.6722 3.0935962,70.6775 3.1872323,70.6828 1.6248639,70.6882 0.93768603,70.6935 0.96893501,70.6988 0.9685958,70.7042 0.31228524,70.7095 0.93750173,70.7149 1.3750666,70.7202 1.0000461,70.7255 0.40630546,70.7309 0.62512875,70.7362 0.87484878,70.7416 0.43731335,70.7469 0.093745805,70.7522 0.031261023,70.7576 -3.1527521e-005,70.7629 0.00012791845,70.7683 0.34395128,70.7736 1.0935715,70.7789 2.0310414,70.7843 2.28128,70.7896 1.7188846,70.7950 1.2502868,70.8003 1.9689001,70.8057 1.2186975,70.8110 0.78103173,70.8163 0.68758899,70.8217 1.3124783,70.8270 0.7809602,70.8324 1.4376659,70.8377 2.0001044,70.8431 1.4064401,70.8484 1.8439176,70.8537 1.4684693,70.8591 1.2497723,70.8644 1.1874279,70.8698 0.81247443,70.8751 0.31250525,70.8805 0.34366935,70.8858 0.68752021,70.8912 0.75017124,70.8965 1.0000319,70.9019 0.8123517,70.9072 1.0001607,70.9126 1.8128599,70.9179 2.3126001,70.9232 2.6873066,70.9286 1.3751264,70.9339 1.1562039,70.9393 0.93721765,70.9446 0.90633041,70.9500 1.8439411,70.9553 2.9061906,70.9607 2.7184219,70.9660 1.7187907,70.9714 1.1250685,70.9767 0.7187376,70.9821 1.0002788,70.9874 1.4687827,70.9928 1.6561124,70.9981 2.1562901,71.0035 2.5935149,71.0088 2.156101,71.0142 1.3750914,71.0195 1.1249696,71.0249 1.0623528,71.0302 0.75007027,71.0356 0.71881145,71.0409 0.28122845,71.0463 0.43759748,71.0516 0.40615278,71.0570 0.21872325,71.0623 0.65647471,71.0677 2.3439348,71.0730 3.3750727,71.0784 2.4686067,71.0837 1.9684634,71.0891 2.0310931,71.0945 0.56254345,71.0998 2.0313659,71.1052 3.3751035,71.1105 3.6567378,71.1159 3.0003991,71.1212 1.7185187,71.1266 0.99950796,71.1319 0.59366018,71.1373 0.75027943,71.1426 1.5625179,71.1480 2.9997869,71.1534 3.0622127,71.1587 2.374727,71.1641 1.8437665,71.1694 2.1876478,71.1748 1.0938015,71.1801 0.43746635,71.1855 0.18744558,71.1909 0.34376216,71.1962 0.18747632,71.2016 0.34369051,71.2069 0.62510818,71.2123 0.78153747,71.2176 0.96891969,71.2230 0.99981213,71.2284 0.43728894,71.2337 0.37510648,71.2391 0.84384686,71.2444 0.93740988,71.2498 1.1873097,71.2552 1.4374297,71.2605 0.87527078,71.2659 1.0627003,71.2712 1.2187966,71.2766 1.1561326,71.2820 0.74988598,71.2873 0.96878904,71.2927 1.1249356,71.2980 0.81257844,71.3034 0.87503785,71.3088 0.8748399,71.3141 0.28122142,71.3195 0.2814624,71.3248 0.68776584,71.3302 1.1249334,71.3356 0.99981356,71.3409 1.1560949,71.3463 0.90613389,71.3517 1.0001025,71.3570 0.5938223,71.3624 0.31236446,71.3678 0.093744196,71.3731 0.28127548,71.3785 0.18736498,71.3838 0.75020224,71.3892 1.7188036,71.3946 1.1560775,71.3999 0.7812621,71.4053 1.8437612,71.4107 2.2190578,71.4160 1.437879,71.4214 1.5939399,71.4268 1.6560664,71.4321 1.4995077,71.4375 1.25007,71.4429 1.5938373,71.4482 1.2499782,71.4536 1.4376156,71.4590 2.4997215,71.4643 2.2187834,71.4697 1.5629697,71.4751 1.6874096,71.4804 1.0933739,71.4858 0.75032938,71.4912 1.8441706,71.4965 2.4996746,71.5019 1.9058927,71.5073 1.1873471,71.5127 0.90614015,71.5180 0.74992758,71.5234 0.28117603,71.5288 0.40633461,71.5341 0.68764395,71.5395 0.59372449,71.5449 0.31241229,71.5502 0.25005016,71.5556 0.43770736,71.5610 0.90640414,71.5664 0.90608895,71.5717 0.46854207,71.5771 0.18742089,71.5825 0.65631342,71.5878 1.2500033,71.5932 0.75003546,71.5986 0.49996263,71.6040 -0.00013088134,71.6093 5.6082405e-005,71.6147 0.78128517,71.6201 1.7501143,71.6255 1.5625983,71.6308 0.62496549,71.6362 0.21863991,71.6416 0.24982157,71.6469 0.50006181,71.6523 1.1877636,71.6577 0.81263053,71.6631 1.3442014,71.6684 2.9381042,71.6738 3.3124239,71.6792 2.0930395,71.6846 0.84326357,71.6899 0.6873877,71.6953 0.56245667,71.7007 0.62499517,71.7061 0.68770552,71.7115 1.687746,71.7168 1.4060086,71.7222 1.0622208,71.7276 0.62514478,71.7330 1.7190425,71.7383 2.4375215,71.7437 1.3434495,71.7491 0.031144353,71.7545 0.18761094,71.7599 0.40623361,71.7652 0.25001571,71.7706 0.15624923,71.7760 0.09367232,71.7814 0.18742017,71.7868 1.4374433,71.7921 2.2812042,71.7975 1.6563151,71.8029 0.96884716,71.8083 0.34373406,71.8137 -8.5497622e-006,71.8190 -2.0501896e-006,71.8244 0.18756844,71.8298 0.59396201,71.8352 1.0940291,71.8406 1.3437278,71.8459 0.93728542,71.8513 0.68740553,71.8567 0.9061752,71.8621 0.8124451,71.8675 1.5937256,71.8728 2.6249673,71.8782 1.3124923,71.8836 0.68747908,71.8890 0.28123787,71.8944 0.093751572,71.8998 0.18744549,71.9052 0.34376359,71.9105 1.0629336,71.9159 1.6564738,71.9213 0.93708384,71.9267 0.87472439,71.9321 1.2812532,71.9375 1.4377195,71.9428 0.71881187,71.9482 0.18736917,71.9536 0.28127399,71.9590 0.71882874,71.9644 0.87496829,71.9698 0.87582046,71.9752 2.3132854,71.9805 2.1868491,71.9859 1.8427931,71.9913 1.1562968,71.9967 1.1877903,72.0021 0.74973583,72.0075 0.53123933,72.0129 1.7814338,72.0183 2.6874893,72.0236 2.0624197,72.0290 1.2816488,72.0344 2.4066648,72.0398 2.8747134,72.0452 1.8744614,72.0506 1.0934541,72.0560 0.43750635,72.0614 0.5314154,72.0668 0.59370321,72.0722 0.40612516,72.0775 0.28123739,72.0829 0.18751237,72.0883 3.5408591e-006,72.0937 0.093777157,72.0991 0.31274378,72.1045 0.75013208,72.1099 0.68722981,72.1153 0.46859485,72.1207 0.21876127,72.1261 0.53132445,72.1315 0.84399271,72.1369 1.093747,72.1422 0.62496859,72.1476 0.59398359,72.1530 0.7812382,72.1584 0.49968505,72.1638 0.18731847,72.1692 0.18748873,72.1746 0.18748873,72.1800 0.31257302,72.1854 0.59373808,72.1908 0.43759197,72.1962 1.1250936,72.2016 2.1248546,72.2070 3.2811792,72.2124 2.8126638,72.2178 0.90656859,72.2232 0.875117,72.2286 0.84367478,72.2340 0.81231582,72.2394 0.93764454,72.2447 1.4687215,72.2501 0.68713474,72.2555 0.21868017,72.2609 -5.7313518e-005,72.2663 0.18769422,72.2717 0.71907532,72.2771 0.90621263,72.2825 0.62480861,72.2879 1.8126854,72.2933 2.6564841,72.2987 1.8121839,72.3041 0.40592045,72.3095 0.2814365,72.3149 1.1253936,72.3203 1.5310566,72.3257 0.65604776,72.3311 1.0938007,72.3365 1.1560999,72.3419 0.81249988,72.3473 0.62516642,72.3527 1.3125471,72.3581 1.5622275,72.3635 1.9999068,72.3689 2.3440208,72.3743 1.4688395,72.3797 0.56230307,72.3851 0.53121698,72.3905 0.81253612,72.3959 1.3437175,72.4013 1.9688156,72.4067 2.4068084,72.4121 2.3443058,72.4175 1.999773,72.4230 1.4681994,72.4284 0.71842086,72.4338 0.40609628,72.4392 1.0625273,72.4446 2.1875701,72.4500 2.6561692,72.4554 0.78131074,72.4608 0.34420222,72.4662 1.0317433,72.4716 1.4059058,72.4770 0.624394,72.4824 1.1561273,72.4878 1.8437477,72.4932 1.6562792,72.4986 0.87506771,72.5040 0.53131944,72.5094 0.43748742,72.5148 0.34374258,72.5202 0.81255454,72.5257 1.312549,72.5311 1.4064561,72.5365 1.5936593,72.5419 0.59354687,72.5473 0.31249392,72.5527 0.40622801,72.5581 0.37499985,72.5635 0.28128421,72.5689 0.37508312,72.5743 0.81236231,72.5797 1.124842,72.5851 0.78130919,72.5906 0.43764177,72.5960 1.9691198,72.6014 3.2189763,72.6068 2.3434136,72.6122 0.59356213,72.6176 0.65658343,72.6230 1.1564245,72.6284 1.1562396,72.6338 1.6560892,72.6392 2.0000217,72.6447 1.9688014,72.6501 1.0624444,72.6555 1.5002362,72.6609 1.7811483,72.6663 1.0621433,72.6717 0.53098261,72.6771 0.031182842,72.6825 0.031322818,72.6880 0.093769677,72.6934 0.062430229,72.6988 1.3403887e-005,72.7042 0.15647861,72.7096 0.43763196,72.7150 0.53133368,72.7204 0.8438679,72.7259 0.93725508,72.7313 1.2810246,72.7367 1.6874365,72.7421 1.2186821,72.7475 0.093775436,72.7529 0.65632695,72.7584 1.8127555,72.7638 2.187469,72.7692 0.4684701,72.7746 -3.978653e-005,72.7800 0.093755275,72.7854 0.18747845,72.7909 0.37500361,72.7963 0.781317,72.8017 0.96898484,72.8071 1.2503766,72.8125 1.4378453,72.8179 1.3435996,72.8234 1.1557714,72.8288 1.8433357,72.8342 1.7189655,72.8396 1.8755156,72.8450 1.4062326,72.8505 1.7812017,72.8559 2.7501888,72.8613 3.031038,72.8667 2.0622792,72.8721 1.9686484,72.8776 1.0313029,72.8830 1.4067189,72.8884 1.5625525,72.8938 1.5308384,72.8992 0.78086996,72.9047 0.31243935,72.9101 0.093747854,72.9155 2.5781772e-005,72.9209 0.34389228,72.9263 0.50010341,72.9318 0.62533408,72.9372 1.3441744,72.9426 1.968467,72.9480 1.2494261,72.9535 0.15616587,72.9589 0.25008619,72.9643 0.5311417,72.9697 0.49994686,72.9752 0.50002348,72.9806 0.21871562,72.9860 0.03124465,72.9914 0.2188019,72.9968 0.28124392,73.0023 0.09365458,73.0077 0.18768229,73.0131 0.75038338,73.0185 1.0313443,73.0240 1.5934653,73.0294 2.5313196,73.0348 2.7188621,73.0403 1.3435895,73.0457 1.8750058,73.0511 1.8436847,73.0565 1.374898,73.0620 1.2814111,73.0674 1.4999475,73.0728 0.53099442,73.0782 0.093748458,73.0837 0.78126526,73.0891 2.0000217,73.0945 2.0313203,73.1000 1.6250793,73.1054 1.0000503,73.1108 1.0313187,73.1162 1.0936875,73.1217 1.1563424,73.1271 1.187614,73.1325 0.96870172,73.1380 0.68722814,73.1434 0.59349567,73.1488 0.37505594,73.1543 1.2187796,73.1597 1.1563276,73.1651 0.56286448,73.1705 1.0312898,73.1760 0.84338462,73.1814 1.6561712,73.1868 2.0313051,73.1923 1.7502925,73.1977 1.3128291,73.2031 0.96858227,73.2086 0.49974039,73.2140 0.43742353,73.2194 0.78110439,73.2249 1.2185843,73.2303 1.7500128,73.2357 1.0001768,73.2412 1.0004153,73.2466 1.2191254,73.2520 1.6874566,73.2575 1.9370887,73.2629 1.8745829,73.2683 1.5313237,73.2738 2.2503505,73.2792 3.0625637,73.2846 2.2185414,73.2901 0.93730658,73.2955 0.40617064,73.3010 1.4374957,73.3064 2.4999695,73.3118 2.218766,73.3173 0.71880937,73.3227 0.43745244,73.3281 0.46885446,73.3336 0.9065733,73.3390 1.0001487,73.3444 0.90597397,73.3499 0.24978101,73.3553 0.18743488,73.3608 0.31249708,73.3662 0.18754295,73.3716 -0.00010606238,73.3771 0.00015892406,73.3825 0.34397632,73.3880 0.87488782,73.3934 1.7809329,73.3988 1.781172,73.4043 1.0314131,73.4097 0.28143698,73.4152 1.250083,73.4206 2.5936098,73.4260 2.7811267,73.4315 1.9062982,73.4369 0.75005466,73.4424 0.49990633,73.4478 0.78112382,73.4532 1.2811879,73.4587 1.5936896,73.4641 1.500122,73.4696 0.75026911,73.4750 0.59406823,73.4805 1.8126701,73.4859 2.4995735,73.4913 1.5622436,73.4968 1.2188028,73.5022 1.2813375,73.5077 1.5938007,73.5131 1.5312257,73.5186 2.844203,73.5240 4.0003052,73.5294 2.4996269,73.5349 0.68709999,73.5403 0.18742849,73.5458 0.46886244,73.5512 0.78169721,73.5567 1.1566029,73.5621 1.5000278,73.5676 1.5621475,73.5730 1.0312765,73.5785 1.3750808,73.5839 0.78076506,73.5894 0.21851528,73.5948 0.62494731,73.6002 0.87498868,73.6057 0.50011253,73.6111 0.43770015,73.6166 1.0939884,73.6220 2.2497244,73.6275 1.9372672,73.6329 1.5004474,73.6384 1.0939314,73.6438 1.6249933,73.6493 3.1251287,73.6547 3.5935264,73.6602 2.6871138,73.6656 2.2499375,73.6711 2.4688249,73.6765 1.3438206,73.6820 0.78116423,73.6874 0.87491584,73.6929 1.250155,73.6983 1.5314184,73.7038 1.03116,73.7092 0.65606296,73.7147 0.59381938,73.7201 1.0000585,73.7256 1.9998229,73.7310 1.8124518,73.7365 1.1251016,73.7419 0.93761176,73.7474 0.84372914,73.7528 0.81237137,73.7583 0.5938676,73.7638 0.87554604,73.7692 1.9382391,73.7747 3.4686236,73.7801 2.968065,73.7856 1.7810321,73.7910 1.1878191,73.7965 1.7502432,73.8019 1.7183905,73.8074 1.8436247,73.8128 1.5001665,73.8183 1.3438239,73.8238 0.93737632,73.8292 0.81245422,73.8347 1.2499776,73.8401 1.6246892,73.8456 1.2184831,73.8510 0.93749863,73.8565 1.7502153,73.8619 2.1251554,73.8674 1.3436358,73.8729 0.49994108,73.8783 0.31245625,73.8838 0.093644507,73.8892 0.093767837,73.8947 0.093763016,73.9001 0.093680158,73.9056 0.28123266,73.9111 1.5001614,73.9165 1.6250265,73.9220 0.99988908,73.9274 0.28118905,73.9329 0.28126609,73.9384 1.0625116,73.9438 1.5000633,73.9493 1.2187966,73.9547 1.1251743,73.9602 1.6564827,73.9657 1.3437313,73.9711 0.65597469,73.9766 0.12481049,73.9820 0.28121519,73.9875 1.2811844,73.9930 1.875011,73.9984 1.1876847,74.0039 1.3130714,74.0094 1.7817307,74.0148 2.0622115,74.0203 2.3744786,74.0257 3.3748741,74.0312 3.0000932,74.0367 1.6249442,74.0421 0.59363371,74.0476 0.59369123,74.0531 0.34374845,74.0585 0.53133875,74.0640 0.87509364,74.0695 0.8749966,74.0749 0.4060764,74.0804 0.062370323,74.0858 0.37527886,74.0913 1.2816203,74.0968 1.6564201,74.1022 1.0622001,74.1077 1.7807627,74.1132 2.2499893,74.1186 1.9375938,74.1241 1.2812805,74.1296 1.3749093,74.1350 0.56253278,74.1405 0.40639633,74.1460 0.87502104,74.1514 0.81244791,74.1569 1.4376856,74.1624 3.6876619,74.1678 4.1873446,74.1733 2.6872694,74.1788 0.31234586,74.1843 -3.1024465e-005,74.1897 0.093961932,74.1952 0.75019336,74.2007 1.1562487,74.2061 1.343744,74.2116 1.5626853,74.2171 2.2815037,74.2225 3.3750503,74.2280 3.0309122,74.2335 1.7183138,74.2389 0.96865755,74.2444 0.46871865,74.2499 0.031334348,74.2554 0.18751101,74.2608 0.90651834,74.2663 1.844143,74.2718 1.3122683,74.2773 0.93752176,74.2827 2.5943031,74.2882 3.5623512,74.2937 2.3118725,74.2991 0.74979591,74.3046 0.9689489,74.3101 1.4377092,74.3156 1.1874009,74.3210 1.1251006,74.3265 1.8125635,74.3320 1.5935646,74.3375 1.3751833,74.3429 1.3748739,74.3484 0.84353256,74.3539 0.59374839,74.3594 1.2498801,74.3648 1.406671,74.3703 1.8131847,74.3758 1.7811446,74.3813 1.9680732,74.3867 1.1245706,74.3922 0.34368643,74.3977 0.18755898,74.4032 3.2958153e-005,74.4086 0.12500685,74.4141 0.37499991,74.4196 1.250016,74.4251 1.4688376,74.4306 0.78116149,74.4360 0.37497315,74.4415 0.81277382,74.4470 1.2813126,74.4525 0.74981439,74.4579 0.18733785,74.4634 0.4062148,74.4689 0.9999975,74.4744 2.875031,74.4799 3.6250453,74.4853 3.2500103,74.4908 1.3125794,74.4963 1.3437649,74.5018 0.65613586,74.5073 0.34381813,74.5127 0.50012994,74.5182 1.062423,74.5237 1.40607,74.5292 1.0625474,74.5347 1.5939219,74.5401 2.0312595,74.5456 2.4061828,74.5511 1.3123828,74.5566 0.31249064,74.5621 0.031240076,74.5676 0.18746316,74.5730 1.0625157,74.5785 1.6875056,74.5840 1.8125005,74.5895 2.5313737,74.5950 1.9377245,74.6005 0.93748343,74.6059 0.56226993,74.6114 0.15616982,74.6169 0.12505925,74.6224 0.31274331,74.6279 0.65639406,74.6334 0.84361625,74.6389 0.84362876,74.6443 0.31226221,74.6498 0.18780459,74.6553 1.7511455,74.6608 3.8126557,74.6663 2.9363704,74.6718 1.1558931,74.6773 0.96892953,74.6827 1.3128668,74.6882 1.9067448,74.6937 1.8122625,74.6992 1.4369107,74.7047 1.2496951,74.7102 1.0312599,74.7157 0.24999793,74.7212 4.9787268e-005,74.7267 0.093733333,74.7321 1.6677357e-005,74.7376 0.62529564,74.7431 1.1565341,74.7486 1.1563702,74.7541 1.3747807,74.7596 1.9684641,74.7651 3.2500846,74.7706 3.1251471,74.7761 1.3123801,74.7815 0.46879858,74.7870 0.84384811,74.7925 0.74980032,74.7980 0.53122497,74.8035 0.43760037,74.8090 0.53119481,74.8145 0.62488341,74.8200 0.68757033,74.8255 1.7187039,74.8310 2.2499087,74.8365 1.9375021,74.8420 0.8436138,74.8475 0.49991661,74.8529 0.78121769,74.8584 0.46881992,74.8639 5.5162644e-005,74.8694 -1.8559717e-006,74.8749 0.031250484,74.8804 0.37495723,74.8859 0.78122032,74.8914 1.0625654,74.8969 1.2814891,74.9024 0.84391749,74.9079 0.93737566,74.9134 1.0310426,74.9189 0.62492257,74.9244 0.53120208,74.9299 1.0937794,74.9354 1.1877896,74.9409 1.4378083,74.9464 1.249974,74.9519 0.937388,74.9574 0.71886677,74.9629 1.0624487,74.9684 1.1873385,74.9738 1.2500859,74.9793 1.1251479,74.9848 0.78103238,74.9903 0.5310365,74.9958 0.7812922,75.0013 0.74992824,75.0068 0.43750864,75.0123 0.46906027,75.0178 1.1565812,75.0233 2.7814393,75.0288 2.7190588,75.0343 2.3436584,75.0398 1.3429929,75.0453 0.40598145,75.0508 0.49997401,75.0563 0.031110952,75.0618 0.3437981,75.0673 0.53117818,75.0728 0.28131619,75.0783 0.093817927,75.0838 0.21878444,75.0893 0.53133428,75.0949 1.3750457,75.1004 1.999729,75.1059 1.5623358,75.1114 1.5627978,75.1169 1.2502623,75.1224 0.93743289,75.1279 0.43723202,75.1334 0.031182228,75.1389 0.09378802,75.1444 0.34378809,75.1499 0.3124713,75.1554 0.1250142,75.1609 0.18768467,75.1664 0.68756288,75.1719 1.6873624,75.1774 2.0311728,75.1829 2.1876817,75.1884 1.6875967,75.1939 0.93734533,75.1994 0.37485349,75.2049 0.062428504,75.2104 0.093835302,75.2159 0.37531337,75.2215 1.0001661,75.2270 1.1871997,75.2325 0.81253725,75.2380 1.0940595,75.2435 1.0622036,75.2490 0.2184336,75.2545 0.093946591,75.2600 0.50011957,75.2655 0.468678,75.2710 0.62485737,75.2765 0.59364414,75.2820 0.53125501,75.2876 1.6564119,75.2931 2.625097,75.2986 2.3435583,75.3041 1.2812576,75.3096 0.81252491,75.3151 1.0000312,75.3206 0.96878761,75.3261 0.40628487,75.3316 1.3750027,75.3371 1.4062195,75.3427 0.56245196,75.3482 0.12489105,75.3537 -1.6384414e-005,75.3592 7.9992613e-005,75.3647 1.5002253,75.3702 3.6564894,75.3757 3.374927,75.3812 1.4996232,75.3868 0.34363136,75.3923 0.28139254,75.3978 0.31242898,75.4033 0.093824886,75.4088 0.50012612,75.4143 1.0310272,75.4198 1.0623714,75.4254 0.78158361,75.4309 0.96913189,75.4364 1.3749578,75.4419 1.6560942,75.4474 4.6250663,75.4529 5.5940266,75.4584 4.2189245,75.4640 1.7184356,75.4695 0.90598339,75.4750 1.0937549,75.4805 0.46872774,75.4860 0.71889305,75.4915 0.8753168,75.4971 1.2812568,75.5026 1.1870564,75.5081 0.749686,75.5136 0.0937896,75.5191 0.3754288,75.5246 1.3439531,75.5302 1.4996881,75.5357 0.59344679,75.5412 0.43762553,75.5467 0.84374958,75.5522 0.28111783,75.5578 0.59375036,75.5633 1.1561469,75.5688 0.93746078,75.5743 0.59379184,75.5798 0.62521732,75.5854 1.2501333,75.5909 1.3436217,75.5964 1.0623498,75.6019 0.50004447,75.6074 0.43765593,75.6130 0.81235933,75.6185 0.56236315,75.6240 0.21876688,75.6295 0.43752825,75.6350 0.8751055,75.6406 1.1249372,75.6461 1.0936908,75.6516 0.96880567,75.6571 0.4375641,75.6627 1.124956,75.6682 3.593683,75.6737 4.3437762,75.6792 2.9999745,75.6847 2.0629103,75.6903 2.7503829,75.6958 3.312459,75.7013 3.0310032,75.7068 1.781196,75.7124 1.3752631,75.7179 1.5623829,75.7234 0.78095603,75.7289 0.34351364,75.7345 0.5624637,75.7400 1.5311868,75.7455 1.5313479,75.7511 1.5313796,75.7566 0.81253672,75.7621 0.62519646,75.7676 0.59372896,75.7732 0.43742144,75.7787 0.46869326,75.7842 0.71875387,75.7897 1.0939763,75.7953 1.4378616,75.8008 1.3437454,75.8063 0.93701816,75.8119 0.31219324,75.8174 0.65629977,75.8229 1.2812471,75.8284 1.0937151,75.8340 0.46884584,75.8395 0.78134555,75.8450 1.2189423,75.8506 1.3438444,75.8561 1.2496189,75.8616 0.71852559,75.8671 0.34382129,75.8727 0.093710132,75.8782 2.8477085e-005,75.8837 1.0937821,75.8893 1.6562816,75.8948 1.6563681,75.9003 1.3748977,75.9059 2.0623887,75.9114 1.5626295,75.9169 1.1568434,75.9225 2.563333,75.9280 4.2498546,75.9335 3.6867895,75.9391 1.9059291,75.9446 3.5625234,75.9501 5.0624003,75.9557 3.5623839,75.9612 2.2187564,75.9667 0.99997938,75.9723 1.031352,75.9778 0.96867222,75.9833 0.56247032,75.9889 0.87497944,75.9944 0.68736571,75.9999 0.71893698,76.0055 0.75005835,76.0110 0.37483376,76.0165 0.37506673,76.0221 0.87528574,76.0276 1.2498914,76.0332 0.53095901,76.0387 0.87501913,76.0442 1.1254258,76.0498 1.6568555,76.0553 2.4998255,76.0608 1.4993851,76.0664 0.46866429,76.0719 0.40617284,76.0775 0.062377971,76.0830 0.59385282,76.0885 1.2499723,76.0941 1.1875958,76.0996 0.84389478,76.1051 1.1248294,76.1107 2.4685943,76.1162 2.8125699,76.1218 2.6562283,76.1273 1.6250006,76.1328 1.6564589,76.1384 1.000301,76.1439 1.5940379,76.1495 1.8748565,76.1550 1.0933672,76.1605 0.37475964,76.1661 0.18748,76.1716 1.0627193,76.1772 2.7500751,76.1827 3.0625038,76.1883 2.1562665,76.1938 0.71856648,76.1993 0.28105271,76.2049 0.093757309,76.2104 0.28121647,76.2160 0.812446,76.2215 0.5313397,76.2271 0.31269446,76.2326 0.43748605,76.2381 0.99996638,76.2437 1.0626398,76.2492 1.1562096,76.2548 2.0936401,76.2603 3.5002439,76.2659 3.4065464,76.2714 1.905986,76.2770 0.46839467,76.2825 0.093659461,76.2880 0.093799055,76.2936 0.40635294,76.2991 0.5937683,76.3047 0.84369504,76.3102 0.8126815,76.3158 1.1569246,76.3213 1.9689447,76.3269 1.6867936,76.3324 0.4682402,76.3380 0.37545794,76.3435 1.3132966,76.3491 1.6874413,76.3546 1.0305628,76.3602 0.24964155,76.3657 0.43754864,76.3713 1.5938641,76.3768 2.5001144,76.3824 3.2811797,76.3879 1.7186203,76.3935 0.87544572,76.3990 1.1251144,76.4046 1.1869915,76.4101 0.78100348,76.4157 0.40631783,76.4212 0.46902955,76.4268 0.59384847,76.4323 0.78110242,76.4379 0.65602148,76.4434 0.43748802,76.4490 1.0001994,76.4545 1.2812792,76.4601 0.68748599,76.4656 0.43751079,76.4712 0.21864332,76.4767 0.093689598,76.4823 0.31253698,76.4878 0.46876621,76.4934 0.31244045,76.4989 0.21886604,76.5045 1.2818971,76.5100 2.2499738,76.5156 1.2498266,76.5212 1.5938083,76.5267 1.4997376,76.5323 1.687799,76.5378 1.7500708,76.5434 1.6560543,76.5489 1.6252829,76.5545 1.875229,76.5600 1.4995352,76.5656 0.53068507,76.5712 0.093692079,76.5767 0.93784976,76.5823 1.9376794,76.5878 1.2808466,76.5934 0.68727803,76.5989 2.3754079,76.6045 4.1566272,76.6100 3.7810576,76.6156 1.8122162,76.6212 0.59375179,76.6267 0.75010818,76.6323 1.3752184,76.6378 2.3436658,76.6434 2.1558342,76.6490 1.6252031,76.6545 1.7506114,76.6601 2.4686444,76.6656 1.5309255,76.6712 0.87474465,76.6768 0.59345245,76.6823 0.62506175,76.6879 0.46902648,76.6934 0.90644735,76.6990 1.2498585,76.7046 0.74978191,76.7101 0.18762827,76.7157 0.3438217,76.7212 0.28107268,76.7268 0.59366322,76.7324 1.2815393,76.7379 3.4377935,76.7435 5.6249299,76.7491 4.3435688,76.7546 3.3747988,76.7602 3.4374537,76.7657 3.6874604,76.7713 1.6562035,76.7769 0.50000179,76.7824 0.21877612,76.7880 0.2187414,76.7936 0.65636063,76.7991 0.81263304,76.8047 0.87498856,76.8103 0.7499578,76.8158 0.37510133,76.8214 0.81268013,76.8269 0.78093946,76.8325 0.21865363,76.8381 0.4378005,76.8436 0.81248575,76.8492 0.71863222,76.8548 1.0312591,76.8603 1.0936048,76.8659 0.43784016,76.8715 1.6566237,76.8770 1.7809049,76.8826 0.74976385,76.8882 0.68737644,76.8937 1.0937384,76.8993 0.81254828,76.9049 0.37494794,76.9105 0.18740828,76.9160 -2.7870001e-005,76.9216 -9.1152542e-006,76.9272 1.3749609,76.9327 2.3124416,76.9383 1.7814256,76.9439 1.281461,76.9494 0.68758702,76.9550 0.84385145,76.9606 0.65622628,76.9661 0.43726456,76.9717 0.28134981,76.9773 1.6568809,76.9829 2.0936809,76.9884 1.2807682,76.9940 0.84362549,76.9996 0.71875983,77.0051 0.68738061,77.0107 0.96868849,77.0163 1.7500645,77.0219 2.6567352,77.0274 3.063009,77.0330 2.3432677,77.0386 0.96826214,77.0442 0.7191447,77.0497 2.0943472,77.0553 2.9059832,77.0609 2.3434615,77.0664 2.6564174,77.0720 2.531285,77.0776 2.4060621,77.0832 2.0308795,77.0887 1.4375191,77.0943 1.6564124,77.0999 1.0936069,77.1055 0.75001907,77.1110 0.75034171,77.1166 1.187283,77.1222 1.374506,77.1278 0.68757564,77.1334 0.25019783,77.1389 1.0000247,77.1445 0.93732661,77.1501 0.34354645,77.1557 0.78133124,77.1612 1.1564082,77.1668 1.4999993,77.1724 1.5310851,77.1780 0.90621907,77.1835 0.18754056,77.1891 0.40663534,77.1947 1.6567773,77.2003 1.7183619,77.2059 0.40586528,77.2114 1.1875067,77.2170 1.249954,77.2226 0.84372103,77.2282 1.5313338,77.2338 2.4688721,77.2393 1.7812091,77.2449 0.84369552,77.2505 0.68764001,77.2561 0.81261843,77.2617 1.6561952,77.2672 1.4686019,77.2728 2.156131,77.2784 3.281261,77.2840 2.5936453,77.2896 1.2501154,77.2952 0.31239003,77.3007 0.50032073,77.3063 1.469725,77.3119 1.9686992,77.3175 1.2179524,77.3231 0.62476182,77.3287 0.81272429,77.3342 1.0002389,77.3398 1.4062605,77.3454 1.280833,77.3510 0.53097641,77.3566 0.46875882,77.3622 0.31263247,77.3677 0.71886951,77.3733 1.187446,77.3789 1.0937885,77.3845 0.84384918,77.3901 0.75002325,77.3957 1.1252072,77.4013 1.7813593,77.4068 1.6246878,77.4124 0.68721461,77.4180 0.65634364,77.4236 1.1249863,77.4292 1.1560636,77.4348 1.8125741,77.4404 2.4376128,77.4460 1.9999477,77.4515 1.5624545,77.4571 0.59375405,77.4627 0.18759847,77.4683 0.68774247,77.4739 1.65639,77.4795 2.4997551,77.4851 2.2184515,77.4907 1.5000758,77.4963 0.40659583,77.5018 1.0939401,77.5074 1.3122734,77.5130 0.65601647,77.5186 0.71882159,77.5242 1.1251777,77.5298 1.968817,77.5354 2.8747613,77.5410 2.0623391,77.5466 2.2187378,77.5522 1.6874813,77.5577 1.9376833,77.5633 1.9687384,77.5689 1.4997578,77.5745 0.68753165,77.5801 1.0942409,77.5857 2.375257,77.5913 3.0307941,77.5969 2.3122611,77.6025 1.6876081,77.6081 1.6877034,77.6137 2.0000076,77.6193 1.4375976,77.6249 1.9378084,77.6305 1.5311332,77.6361 0.81215382,77.6416 0.37478939,77.6472 1.1562257,77.6528 1.624889,77.6584 1.5942131,77.6640 1.6875759,77.6696 0.93704522,77.6752 0.65654892,77.6808 1.0002702,77.6864 0.87480932,77.6920 0.71856827,77.6976 0.59375787,77.7032 0.37498233,77.7088 0.28104052,77.7144 0.43746859,77.7200 0.78136492,77.7256 0.65622061,77.7312 0.78124607,77.7368 0.56248331,77.7424 0.4063946,77.7480 0.62536073,77.7536 0.87501478,77.7592 0.90602243,77.7648 1.2498016,77.7704 0.90614933,77.7760 0.37510648,77.7816 0.50043052,77.7872 1.6252389,77.7928 2.5310414,77.7984 2.624799,77.8040 1.7498834,77.8096 0.9999457,77.8152 0.50000155,77.8208 0.40623993,77.8264 0.37487206,77.8320 0.81319231,77.8376 2.2511222,77.8432 3.1874864,77.8488 2.5618277,77.8544 1.6868083,77.8600 1.3745047,77.8656 1.093749,77.8712 0.21877132,77.8768 0.03118336,77.8824 6.3170232e-006,77.8880 0.09381593,77.8936 0.12495793,77.8992 1.0625544,77.9048 1.7188423,77.9104 2.1562662,77.9160 1.3437927,77.9216 0.75013208,77.9272 0.96882379,77.9329 0.93739694,77.9385 0.99980497,77.9441 0.93733186,77.9497 0.53145492,77.9553 0.56260771,77.9609 0.43749449,77.9665 0.84412569,77.9721 1.4380909,77.9777 1.750303,77.9833 1.6243781,77.9889 0.71792758,77.9945 0.34363955,78.0001 0.50001299,78.0057 1.5625098,78.0114 2.2501972,78.0170 2.4375579,78.0226 1.4375181,78.0282 1.0937459,78.0338 0.49994186,78.0394 0.59408724,78.0450 1.0940597,78.0506 1.250195,78.0562 1.5621631,78.0618 1.0310556,78.0674 1.3751509,78.0731 1.4996934,78.0787 2.3436434,78.0843 2.6249244,78.0899 2.1249516,78.0955 1.5938433,78.1011 0.87507021,78.1067 1.6249291,78.1123 1.4372932,78.1179 0.9062165,78.1236 0.56276536,78.1292 0.93753314,78.1348 0.53104216,78.1404 0.18749788,78.1460 0.53157437,78.1516 1.7190955,78.1572 2.5623012,78.1628 2.2185996,78.1685 1.6249667,78.1741 0.62492502,78.1797 0.59369689,78.1853 0.84366912,78.1909 0.71889091,78.1965 0.93753338,78.2021 1.6251856,78.2078 1.9065026,78.2134 1.0621368,78.2190 0.24968208,78.2246 0.28143543,78.2302 0.71876615,78.2358 0.90633994,78.2415 1.3439125,78.2471 1.0623517,78.2527 0.68730783,78.2583 1.5315129,78.2639 3.4693727,78.2695 3.5623617,78.2752 1.9058664,78.2808 1.6248647,78.2864 0.90603614,78.2920 0.93751115,78.2976 1.15616,78.3032 0.59355539,78.3089 0.3124828,78.3145 0.093829848,78.3201 0.062557787,78.3257 0.15621941,78.3313 0.4062205,78.3370 0.3749927,78.3426 0.093813486,78.3482 0.31248492,78.3538 0.37524104,78.3594 1.2194575,78.3651 1.8751315,78.3707 1.6245593,78.3763 0.9996115,78.3819 0.40601948,78.3876 0.093662195,78.3932 0.37505323,78.3988 1.3127882,78.4044 1.7815998,78.4100 2.7189682,78.4157 2.5624263,78.4213 2.2809477,78.4269 1.3120862,78.4325 1.2498016,78.4382 1.8750377,78.4438 1.5001794,78.4494 0.87544578,78.4550 1.4066281,78.4607 2.6248045,78.4663 3.3435888,78.4719 3.5623634,78.4775 2.7809219,78.4831 1.5311764,78.4888 1.0627352,78.4944 1.7189314,78.5000 1.6873118,78.5057 1.8436708,78.5113 1.7500479,78.5169 0.90625966,78.5225 0.34359786,78.5282 0.062372755,78.5338 0.093793638,78.5394 0.28133604,78.5450 0.43746457,78.5507 0.59367007,78.5563 2.1875002,78.5619 3.5937951,78.5675 2.906496,78.5732 2.1876981,78.5788 1.1560431,78.5844 0.49978831,78.5901 0.18751264,78.5957 0.18745324,78.6013 0.031229211,78.6070 0.21871391,78.6126 0.78110254,78.6182 1.2187353,78.6238 0.84396887,78.6295 0.43755093,78.6351 0.59362984,78.6407 0.71874154,78.6464 1.0000765,78.6520 1.3439727,78.6576 1.6564183,78.6633 2.0311923,78.6689 2.5625484,78.6745 2.7505996,78.6802 3.0938504,78.6858 2.0931425,78.6914 0.96839708,78.6971 0.87517917,78.7027 1.0314281,78.7083 0.71852374,78.7139 0.531201,78.7196 0.68762094,78.7252 0.71863991,78.7309 0.43782875,78.7365 1.1568496,78.7421 1.5311106,78.7478 1.1556615,78.7534 0.78113776,78.7590 1.3439354,78.7647 1.2499002,78.7703 1.0625968,78.7759 1.4690119,78.7816 1.6875161,78.7872 1.5933406,78.7928 1.156103,78.7985 2.4375474,78.8041 3.4685307,78.8097 2.2498906,78.8154 1.2188597,78.8210 0.71908957,78.8267 1.219005,78.8323 1.905949,78.8379 2.5934446,78.8436 2.6250565,78.8492 2.187454,78.8548 1.2498846,78.8605 1.1876372,78.8661 0.68771625,78.8718 1.1874706,78.8774 2.0310557,78.8830 2.312397,78.8887 1.9064487,78.8943 1.3126676,78.9000 1.5001036,78.9056 1.406199,78.9112 0.90633506,78.9169 1.5314096,78.9225 1.3748988,78.9282 1.6560025,78.9338 3.7497823,78.9394 5.8437357,78.9451 4.2811952,78.9507 1.4064407,78.9564 1.2501235,78.9620 1.4063897,78.9677 1.3748512,78.9733 0.49965867,78.9789 2.8623988e-005,78.9846 0.31249708,78.9902 0.53129011,78.9959 1.0312212,79.0015 1.0000768,79.0072 0.90658891,79.0128 1.2187681,79.0184 1.3125405,79.0241 1.1873868,79.0297 0.18714106,79.0354 0.093659751,79.0410 0.71884805,79.0467 2.4378657,79.0523 3.2188096,79.0580 1.7185036,79.0636 0.28127348,79.0693 1.0628525,79.0749 2.2813859,79.0805 3.2183685,79.0862 2.1872463,79.0918 0.84369475,79.0975 0.40624195,79.1031 0.78147638,79.1088 0.7813344,79.1144 0.65623814,79.1201 1.0938654,79.1257 1.9063503,79.1314 2.2498965,79.1370 1.5935944,79.1427 0.56247479,79.1483 1.312911,79.1540 2.0315936,79.1596 1.155812,79.1653 0.49966049,79.1709 0.59366423,79.1766 0.40612224,79.1822 0.12501019,79.1879 0.34375972,79.1935 0.87503558,79.1992 1.0625509,79.2048 0.90638888,79.2105 1.4063182,79.2161 1.405986,79.2218 0.21882157,79.2274 0.56309479,79.2331 1.7814549,79.2387 1.8433679,79.2444 1.0309788,79.2500 0.49982899,79.2557 -0.00015805221,79.2613 0.2188725,79.2670 1.0001208,79.2726 1.6562657,79.2783 1.3438171,79.2840 1.0312762,79.2896 0.90628028,79.2953 0.62516975,79.3009 0.59363371,79.3066 0.34370917,79.3122 0.68760115,79.3179 0.78109848,79.3235 0.59363419,79.3292 0.62496179,79.3348 0.90624475,79.3405 1.5001208,79.3462 2.3125396,79.3518 1.7500559,79.3575 1.0001082,79.3631 0.56229603,79.3688 0.21865909,79.3744 0.3439208,79.3801 0.59374541,79.3858 0.40612537,79.3914 0.53120065,79.3971 0.46893147,79.4027 0.75031781,79.4084 0.96882457,79.4140 1.2501032,79.4197 2.1249936,79.4254 2.7808046,79.4310 2.3432686,79.4367 0.93743479,79.4423 0.40638173,79.4480 7.873361e-005,79.4537 0.34387973,79.4593 1.1877592,79.4650 1.968819,79.4706 1.655887,79.4763 1.1560819,79.4820 1.1877662,79.4876 0.90638995,79.4933 0.75017405,79.4989 1.2812152,79.5046 0.87465441,79.5103 0.28112632,79.5159 0.28139141,79.5216 0.71883905,79.5273 2.7814341,79.5329 4.3754058,79.5386 4.3748755,79.5442 1.5307024,79.5499 0.28106144,79.5556 0.5312407,79.5612 0.40645939,79.5669 0.84476697,79.5726 2.2194932,79.5782 2.6555252,79.5839 1.4365121,79.5896 0.71892953,79.5952 1.2502038,79.6009 2.2185059,79.6065 2.343617,79.6122 1.9377718,79.6179 1.6875364,79.6235 0.62458557,79.6292 0.28112927,79.6349 0.18747938,79.6405 0.21874067,79.6462 1.1019771e-006,79.6519 0.12513426,79.6575 0.84399265,79.6632 2.2498059,79.6689 1.6559426,79.6745 0.9689315,79.6802 0.37513721,79.6859 0.81260335,79.6915 1.6562774,79.6972 1.0623416,79.7029 0.62494427,79.7086 0.81246305,79.7142 0.68753976,79.7199 0.74994987,79.7256 1.0623544,79.7312 1.3750794,79.7369 1.5001866,79.7426 1.3750421,79.7482 1.0311188,79.7539 1.4061254,79.7596 1.4375169,79.7653 0.40619227,79.7709 0.53132504,79.7766 1.6878409,79.7823 1.5936763,79.7879 0.43724522,79.7936 0.21866001,79.7993 0.12529166,79.8050 1.1566967,79.8106 1.531149,79.8163 1.3434235,79.8220 0.99995434,79.8276 1.0628095,79.8333 1.2502878,79.8390 2.031466,79.8447 2.5313609,79.8503 2.7186813,79.8560 2.1872246,79.8617 1.718504,79.8674 1.8125169,79.8730 1.3123393,79.8787 0.43744305,79.8844 0.562796,79.8901 0.99997318,79.8957 1.062222,79.9014 1.1248215,79.9071 1.5312755,79.9128 1.2190098,79.9184 1.0311635,79.9241 0.53101546,79.9298 0.28149828,79.9355 1.2501042,79.9411 1.09349,79.9468 0.4999626,79.9525 0.34403527,79.9582 0.93746132,79.9639 0.56215447,79.9695 0.18744573,79.9752 0.34378392,79.9809 0.49996543,79.9866 0.749937,79.9923 0.43749687,79.9979 0.87513775,80.0036 0.4378714,80.0093 1.6253291,80.0150 2.6878667,80.0206 3.2500851,80.0263 2.0932219,80.0320 0.84326029,80.0377 0.21854268,80.0434 0.40615976,80.0491 1.1249355,80.0547 1.1562716,80.0604 1.4067162,80.0661 3.0318789,80.0718 5.3752327,80.0775 5.8748035,80.0831 3.6870174,80.0888 1.8123164,80.0945 1.5938073,80.1002 1.5937116,80.1059 1.4686182,80.1116 1.1873147,80.1172 0.093649097,80.1229 0.31249744,80.1286 0.18765794,80.1343 1.250247,80.1400 0.96873659,80.1457 1.4684632,80.1513 0.96868539,80.1570 1.03152,80.1627 1.7500898,80.1684 1.8438997,80.1741 2.1253369,80.1798 1.8747039,80.1855 0.59325945,80.1911 0.4374899,80.1968 1.3752637,80.2025 2.0627723,80.2082 1.8122962,80.2139 0.84358692,80.2196 0.62496281,80.2253 0.43738407,80.2309 0.87498015,80.2366 1.000002,80.2423 0.56269819,80.2480 0.78135872,80.2537 1.0936761,80.2594 0.93772906,80.2651 1.281423,80.2708 1.5934644,80.2765 2.6561525,80.2821 4.8126636,80.2878 4.8128877,80.2935 3.9688377,80.2992 1.8746084,80.3049 0.87485826,80.3106 0.68734068,80.3163 0.4998174,80.3220 0.40623847,80.3277 0.15626116,80.3334 0.343977,80.3390 0.78156197,80.3447 0.90627122,80.3504 0.68717659,80.3561 0.71847069,80.3618 0.93744457,80.3675 0.75001287,80.3732 0.28140327,80.3789 0.53147739,80.3846 0.81249887,80.3903 0.4373475,80.3960 0.18749107,80.4017 0.3750408,80.4074 0.65618515,80.4131 0.7186172,80.4187 0.28123164,80.4244 0.093836218,80.4301 1.7506548,80.4358 4.7502861,80.4415 4.374444,80.4472 1.6246296,80.4529 0.12501451,80.4586 0.50027943,80.4643 0.74991125,80.4700 0.37485248,80.4757 0.40667799,80.4814 1.0314529,80.4871 1.155879,80.4928 0.68734068,80.4985 0.78128731,80.5042 0.87522668,80.5099 1.0001445,80.5156 0.56204164,80.5213 0.84387797,80.5270 2.5319271,80.5327 2.5938668,80.5384 2.4058697,80.5441 1.1558212,80.5498 0.3436133,80.5555 1.1253083,80.5612 2.2188818,80.5669 1.1870507,80.5726 0.53153706,80.5783 2.5633857,80.5840 3.6569619,80.5897 3.9058056,80.5954 2.0613503,80.6011 0.84333128,80.6068 0.25001165,80.6125 0.5003854,80.6182 0.96920365,80.6239 1.7188752,80.6296 2.187376,80.6353 3.0309908,80.6410 2.8435044,80.6467 1.6872932,80.6524 0.43733755,80.6581 1.2814356,80.6638 2.2813776,80.6695 2.1249712,80.6752 0.68741685,80.6809 0.65642995,80.6866 1.6564628,80.6923 1.5310246,80.6980 1.2185488,80.7037 0.65622962,80.7094 0.68751818,80.7151 0.62485534,80.7208 1.0000123,80.7265 1.6876029,80.7322 1.8124275,80.7379 1.6562438,80.7436 0.37498561,80.7493 0.28118581,80.7550 0.9374814,80.7608 1.6562021,80.7665 1.2814356,80.7722 0.96890223,80.7779 0.90639257,80.7836 1.3748871,80.7893 1.5309564,80.7950 1.2501694,80.8007 1.031581,80.8064 1.1874841,80.8121 0.96837413,80.8178 0.59371436,80.8235 1.2501178,80.8292 1.4062396,80.8350 1.0624133,80.8407 0.81249183,80.8464 1.2814816,80.8521 1.6250648,80.8578 1.2810694,80.8635 1.2811532,80.8692 1.5313773,80.8749 2.0000665,80.8806 2.3755572,80.8863 2.9377675,80.8921 1.9367324,80.8978 0.56218553,80.9035 1.2190591,80.9092 1.6876925,80.9149 1.3123481,80.9206 0.81235826,80.9263 0.84360963,80.9320 0.6251834,80.9377 1.3754951,80.9435 1.9685576,80.9492 1.3432343,80.9549 0.68736434,80.9606 0.28146237,80.9663 0.46891066,80.9720 0.59369391,80.9777 0.43734547,80.9835 0.18749104,80.9892 0.68789703,80.9949 1.4375584,81.0006 0.93720353,81.0063 0.7499299,81.0120 1.3753514,81.0177 2.4066565,81.0235 2.3122828,81.0292 1.2498305,81.0349 1.2814767,81.0406 2.5936308,81.0463 2.843576,81.0520 2.2184269,81.0578 0.43731245,81.0635 0.56273043,81.0692 0.68763757,81.0749 1.031148,81.0806 0.84355503,81.0863 0.4999736,81.0921 0.43749526,81.0978 0.78123158,81.1035 0.78117436,81.1092 0.5938049,81.1149 0.84403408,81.1206 1.5940189,81.1264 1.8435038,81.1321 1.4059609,81.1378 1.1251637,81.1435 0.59407711,81.1492 0.68737435,81.1550 0.78121871,81.1607 1.8136728,81.1664 2.9692142,81.1721 2.967798,81.1778 1.93686,81.1836 0.84346223,81.1893 -0.00013592071,81.1950 0.56259507,81.2007 1.1250464,81.2065 1.3436921,81.2122 1.3437771,81.2179 1.0625008,81.2236 0.93747836,81.2293 0.81274718,81.2351 0.96895337,81.2408 1.5935848,81.2465 1.4998029,81.2522 1.7189925,81.2580 2.9377646,81.2637 2.7503209,81.2694 1.6876334,81.2751 1.2497041,81.2809 0.90574533,81.2866 1.1248069,81.2923 1.5001713,81.2980 0.90643376,81.3038 2.2813253,81.3095 2.1560488,81.3152 1.1873753,81.3209 0.28117314,81.3267 0.25013554,81.3324 0.87530679,81.3381 1.6877017,81.3438 1.7809811,81.3496 1.1247357,81.3553 1.8440939,81.3610 2.594171,81.3667 2.0934772,81.3725 1.4680682,81.3782 1.1560558,81.3839 1.0629045,81.3897 1.2194083,81.3954 1.8750386,81.4011 1.4058676,81.4068 1.1247458,81.4126 0.49968296,81.4183 0.031426691,81.4240 0.437581,81.4298 0.31221366,81.4355 0.406241,81.4412 0.46868446,81.4470 0.65642935,81.4527 1.1877846,81.4584 1.3128856,81.4641 2.0938637,81.4699 1.5620791,81.4756 1.062341,81.4813 0.84376746,81.4871 1.6876384,81.4928 2.3751082,81.4985 2.1559935,81.5043 0.87489349,81.5100 1.0312306,81.5157 0.68742108,81.5215 1.7501969,81.5272 2.96893,81.5329 2.6876466,81.5387 1.4997787,81.5444 0.56219441,81.5501 0.50011468,81.5559 1.9689369,81.5616 2.2498438,81.5673 0.96860397,81.5731 0.43758118,81.5788 1.0937209,81.5845 0.87486875,81.5903 0.46870336,81.5960 1.4064288,81.6018 1.781363,81.6075 1.0936267,81.6132 0.50004923,81.6190 1.0941451,81.6247 1.9374352,81.6304 1.7808515,81.6362 1.3749508,81.6419 1.3126725,81.6476 1.593758,81.6534 1.5935929,81.6591 2.0000005,81.6649 1.5937718,81.6706 1.6563748,81.6763 1.0311494,81.6821 0.40626645,81.6878 1.187919,81.6936 1.2499816,81.6993 1.1874063,81.7050 1.2813454,81.7108 1.2184752,81.7165 0.28095618,81.7222 0.062701702,81.7280 1.3755486,81.7337 2.5626879,81.7395 2.843097,81.7452 2.0935967,81.7510 1.0629029,81.7567 0.74990213,81.7624 0.78099227,81.7682 0.2186697,81.7739 1.000123,81.7797 2.5003009,81.7854 3.5939353,81.7911 2.9060733,81.7969 1.2499655,81.8026 1.1250358,81.8084 1.4685041,81.8141 1.874941,81.8199 1.5937166,81.8256 1.5625565,81.8313 1.5939219,81.8371 1.0622934,81.8428 0.18732223,81.8486 0.43746063,81.8543 1.2814382,81.8601 1.1877353,81.8658 0.62511182,81.8716 1.1251278,81.8773 1.0314156,81.8831 1.2498989,81.8888 1.8748122,81.8945 2.6874187,81.9003 2.0310259,81.9060 0.56234205,81.9118 0.34369165,81.9175 0.28124422,81.9233 0.21883498,81.9290 1.0318855,81.9348 2.0313439,81.9405 0.87441742,81.9463 1.9686481,81.9520 2.8126957,81.9578 2.2500045,81.9635 0.93740988,81.9693 0.40645221,81.9750 1.218946,81.9808 1.5935787,81.9865 0.9371565,81.9923 0.093615435,81.9980 0.03130167,82.0038 0.37501216,82.0095 0.21877815,82.0153 0.18768662,82.0210 0.28111526,82.0268 0.28125522,82.0325 0.6251955,82.0383 0.96877092,82.0440 1.1872532,82.0498 1.0000651,82.0555 1.4379337,82.0613 2.4997303,82.0670 2.4060037,82.0728 2.4377601,82.0785 1.9690046,82.0843 1.7498268,82.0900 0.90609872,82.0958 0.74997926,82.1015 0.71876997,82.1073 1.5938913,82.1130 1.4690535,82.1188 2.0936761,82.1246 1.8120706,82.1303 2.1250353,82.1361 2.312489,82.1418 1.1873006,82.1476 0.18749112,82.1533 0.21879764,82.1591 0.59375072,82.1648 0.68752044,82.1706 0.78137565,82.1763 1.688114,82.1821 3.2194889,82.1879 3.2500525,82.1936 2.2178171,82.1994 0.65571171,82.2051 0.46885127,82.2109 0.2186415,82.2166 0.12491513,82.2224 0.062419154,82.2282 0.18753351,82.2339 0.81282836,82.2397 1.9376431,82.2454 2.3123803,82.2512 1.4065802,82.2570 1.3439126,82.2627 1.3119498,82.2685 1.5621965,82.2742 1.7189053,82.2800 1.0936975,82.2857 0.40621725,82.2915 1.7188015,82.2973 2.8436654,82.3030 2.4686997,82.3088 0.87503058,82.3146 0.28130078,82.3203 0.28130093,82.3261 0.62540239,82.3318 1.6564058,82.3376 1.6872017,82.3434 0.93725193,82.3491 0.28110805,82.3549 0.40635285,82.3606 0.50032681,82.3664 1.2502791,82.3722 1.4062085,82.3779 1.8125206,82.3837 1.4686493,82.3895 1.2808931,82.3952 1.1563306,82.4010 2.2190802,82.4068 2.1559958,82.4125 1.2497044,82.4183 1.7501885,82.4240 2.9999614,82.4298 1.6248189,82.4356 0.81267112,82.4413 1.7501177,82.4471 1.5311935,82.4529 0.78105587,82.4586 -0.00010846914,82.4644 0.1878185,82.4702 0.59383249,82.4759 0.34345675,82.4817 -0.00015763684,82.4875 0.094145708,82.4932 0.78172588,82.4990 1.500672,82.5048 2.7187893,82.5105 2.0619507,82.5163 1.4999766,82.5221 1.8751372,82.5278 3.0938263,82.5336 3.3747108,82.5394 3.3433893,82.5451 1.5308999,82.5509 0.40629178,82.5567 1.0315522,82.5625 1.0623565,82.5682 0.99972141,82.5740 1.5938078,82.5798 2.5625987,82.5855 2.7187023,82.5913 2.1564107,82.5971 1.3755605,82.6028 1.9064797,82.6086 1.5621204,82.6144 0.93715024,82.6202 0.49976054,82.6259 0.6876356,82.6317 1.1251397,82.6375 0.9060111,82.6433 0.53108448,82.6490 0.34370813,82.6548 0.18768935,82.6606 0.90650666,82.6663 0.99973226,82.6721 0.43735757,82.6779 0.87533432,82.6837 0.74999326,82.6894 0.56225133,82.6952 1.1567794,82.7010 3.0319602,82.7068 3.8745146,82.7125 2.249469,82.7183 1.3437431,82.7241 0.78129768,82.7299 0.9688288,82.7356 1.0935473,82.7414 1.0937457,82.7472 1.0940306,82.7530 1.9065584,82.7587 2.8124707,82.7645 1.9995443,82.7703 0.53104842,82.7761 0.18748553,82.7818 0.12492054,82.7876 0.031196781,82.7934 0.53133208,82.7992 0.65635228,82.8050 0.9687134,82.8107 1.3438998,82.8165 2.0938365,82.8223 1.8122382,82.8281 1.0310732,82.8338 0.31263059,82.8396 1.4378122,82.8454 4.1251082,82.8512 4.4996877,82.8570 2.0937383,82.8627 1.2503316,82.8685 1.0311693,82.8743 0.87482989,82.8801 0.84379631,82.8859 1.1563736,82.8917 0.90622938,82.8974 1.0933698,82.9032 0.96879828,82.9090 0.75033385,82.9148 0.62477589,82.9206 0.46854517,82.9263 0.81250572,82.9321 0.78154969,82.9379 1.281339,82.9437 1.6872073,82.9495 1.0938213,82.9553 0.65648746,82.9610 0.90634793,82.9668 0.96871078,82.9726 0.7185384,82.9784 0.468584,82.9842 0.56247556,82.9900 1.0939788,82.9957 1.1878567,83.0015 1.2811069,83.0073 1.1558696,83.0131 0.49988952,83.0189 0.28172413,83.0247 1.4383668,83.0305 2.2811954,83.0362 1.4679937,83.0420 0.49955553,83.0478 0.12488422,83.0536 0.093768835,83.0594 0.18757832,83.0652 0.84375989,83.0710 1.9999642,83.0767 2.0627518,83.0825 1.281276,83.0883 1.9373373,83.0941 1.8750615,83.0999 0.90626168,83.1057 0.74986011,83.1115 0.34367761,83.1173 0.18766014,83.1231 0.62521064,83.1288 1.6562016,83.1346 1.6875288,83.1404 2.031203,83.1462 1.218545,83.1520 1.2813306,83.1578 1.3749263,83.1636 0.62487632,83.1694 0.53155553,83.1752 0.62528604,83.1810 0.62470335,83.1867 0.37464979,83.1925 1.0625299,83.1983 1.8749915,83.2041 1.5001208,83.2099 0.78144586,83.2157 0.40615591,83.2215 0.18748176,83.2273 1.4376757,83.2331 2.0629051,83.2389 1.8748295,83.2447 0.62445509,83.2505 0.46921331,83.2563 1.625468,83.2621 1.4370244,83.2678 0.49966967,83.2736 0.37519744,83.2794 1.0312495,83.2852 0.9997493,83.2910 0.46862945,83.2968 0.093707375,83.3026 0.093955636,83.3084 2.1258199,83.3142 4.0003858,83.3200 3.2804983,83.3258 1.2808928,83.3316 1.4063586,83.3374 1.6251457,83.3432 1.8125193,83.3490 0.96861154,83.3548 1.0311412,83.3606 1.2811658,83.3664 1.4063059,83.3722 0.74978763,83.3780 0.21895047,83.3838 0.68780178,83.3896 0.6561898,83.3954 0.96851289,83.4012 1.0935872,83.4070 1.1251059,83.4128 1.156324,83.4186 1.781199,83.4244 1.2811313,83.4302 0.62503755,83.4360 1.2189832,83.4418 0.81281006,83.4476 1.8440499,83.4534 2.937264,83.4592 2.9059076,83.4650 2.7814674,83.4708 2.4685874,83.4766 1.1559172,83.4824 1.218927,83.4882 1.375548,83.4940 2.7190959,83.4998 3.2812462,83.5056 3.8432267,83.5114 2.499428,83.5172 1.2818561,83.5230 1.9066787,83.5288 1.6245155,83.5346 1.3745247,83.5404 0.59348619,83.5462 0.65640789,83.5520 1.1565132,83.5578 2.5311961,83.5636 3.3753896,83.5694 3.438077,83.5752 2.0935719,83.5810 1.1245604,83.5868 0.7501542,83.5926 1.8127055,83.5984 1.8120955,83.6042 1.1245561,83.6101 0.59362835,83.6159 0.78169346,83.6217 1.5938905,83.6275 1.9371854,83.6333 2.6562183,83.6391 2.1563962,83.6449 1.2499156,83.6507 0.4684616,83.6565 0.031342961,83.6623 0.40634337,83.6681 1.281263,83.6739 0.93764853,83.6797 0.75028521,83.6856 1.1877455,83.6914 2.5310497,83.6972 2.5621424,83.7030 1.3435409,83.7088 1.1877959,83.7146 2.5320196,83.7204 2.906456,83.7262 1.8429781,83.7320 0.53059995,83.7378 0.3124679,83.7436 0.18773441,83.7495 0.5002929,83.7553 1.0001305,83.7611 1.093502,83.7669 0.59350908,83.7727 0.43771657,83.7785 1.2812881,83.7843 1.8436997,83.7901 1.8124413,83.7960 0.78105193,83.8018 0.28128201,83.8076 0.37506482,83.8134 0.46890643,83.8192 0.78126979,83.8250 0.81223899,83.8308 0.28114915,83.8366 0.18750943,83.8425 0.65619642,83.8483 0.65655571,83.8541 1.9072249,83.8599 3.6875935,83.8657 3.2496233,83.8715 2.7498991,83.8773 1.6249986,83.8832 1.5316443,83.8890 1.9371283,83.8948 1.2492763,83.9006 1.2186509,83.9064 1.3127714,83.9122 1.3438139,83.9181 1.2188103,83.9239 1.0626858,83.9297 2.4999948,83.9355 2.0934856,83.9413 1.2811236,83.9471 0.59402657,83.9530 0.87532437,83.9588 1.3748711,83.9646 1.4997988,83.9704 1.7813736,83.9762 1.2498748,83.9821 0.40595579,83.9879 0.093558475,83.9937 0.21874645,83.9995 0.8124603,84.0053 0.78126341,84.0112 0.37515751,84.0170 1.2499281,84.0228 1.6875123,84.0286 1.5625267,84.0344 0.75034261,84.0403 2.0630672,84.0461 2.8123834,84.0519 1.4995044,84.0577 0.56217217,84.0635 0.093738236,84.0694 0.28128812,84.0752 0.40621391,84.0810 0.40622187,84.0868 0.71882296,84.0927 1.3751926,84.0985 1.7501777,84.1043 1.5311412,84.1101 0.59366244,84.1159 0.81236619,84.1218 1.4685651,84.1276 1.9062899,84.1334 0.7813313,84.1392 0.53135228,84.1451 0.40627673,84.1509 0.3126466,84.1567 0.59373397,84.1625 0.37473765,84.1684 0.18759111,84.1742 0.687594,84.1800 1.5622472,84.1858 1.6562425,84.1917 0.96889043,84.1975 1.4689522,84.2033 2.281467,84.2092 2.4373233,84.2150 1.343701,84.2208 1.3126056,84.2266 1.0626432,84.2325 1.4687631,84.2383 1.7815922,84.2441 2.9690647,84.2499 2.9998722,84.2558 2.6558635,84.2616 1.8121051,84.2674 1.7498296,84.2733 0.4685564,84.2791 0.3125416,84.2849 0.81253177,84.2907 1.8437701,84.2966 1.3124834,84.3024 0.78124624,84.3082 0.43755883,84.3141 1.1875312,84.3199 1.0313847,84.3257 0.93770587,84.3316 1.2498139,84.3374 0.71852577,84.3432 0.59379447,84.3491 0.75022566,84.3549 1.2503887,84.3607 2.2186654,84.3666 2.4687407,84.3724 2.0312479,84.3782 1.2186553,84.3840 1.562516,84.3899 1.0935261,84.3957 0.5622943,84.4015 0.28130761,84.4074 0.93795133,84.4132 1.5939751,84.4190 1.3122336,84.4249 1.1246501,84.4307 1.4063721,84.4366 1.6250656,84.4424 0.68745059,84.4482 0.96890485,84.4541 1.3747653,84.4599 2.4371665,84.4657 2.7188802,84.4716 2.3438787,84.4774 2.5936112,84.4832 1.8436236,84.4891 1.9999524,84.4949 1.0314877,84.5007 1.1569061,84.5066 1.8442714,84.5124 2.9375396,84.5183 2.8119376,84.5241 1.5931022,84.5299 0.46881774,84.5358 0.93802577,84.5416 1.8125063,84.5474 1.9682031,84.5533 0.6873017,84.5591 0.68756658,84.5650 1.4999461,84.5708 1.1562327,84.5766 0.53126901,84.5825 -3.5656296e-005,84.5883 1.0868202e-005,84.5942 -7.8141129e-006,84.6000 2.038907e-005,84.6058 1.0937542,84.6117 1.7812928,84.6175 1.9062968,84.6234 0.65638369,84.6292 0.6563884,84.6351 0.74997181,84.6409 0.74990165,84.6467 0.62505352,84.6526 0.71895474,84.6584 0.87519544,84.6643 1.1560376,84.6701 0.59335721,84.6759 0.18743384,84.6818 0.15629858,84.6876 0.34390756,84.6935 0.46897221,84.6993 0.7188893,84.7052 0.93728453,84.7110 0.62504286,84.7169 0.96876061,84.7227 0.43721157,84.7285 0.31243944,84.7344 0.81299132,84.7402 1.9065119,84.7461 1.3432035,84.7519 1.1247554,84.7578 1.8750681,84.7636 2.0000398,84.7695 0.96868479,84.7753 0.99985915,84.7812 1.5939296,84.7870 1.5313957,84.7928 1.0310327,84.7987 -7.9492209e-005,84.8045 0.031254984,84.8104 5.9539165e-005,84.8162 0.18765509,84.8221 0.3749021,84.8279 0.18750624,84.8338 0.34403989,84.8396 1.0939305,84.8455 1.6562821,84.8513 1.750023,84.8572 1.5936568,84.8630 1.1249827,84.8689 0.99982053,84.8747 0.18714406,84.8806 0.37494558,84.8864 1.0937048,84.8923 1.094025,84.8981 1.5004625,84.9040 1.2813449,84.9098 1.2814184,84.9157 1.5937423,84.9215 1.4372624,84.9274 1.4683592,84.9332 1.5308992,84.9391 1.3751885,84.9449 1.469121,84.9508 1.2813457,84.9566 0.81239784,84.9625 0.65620118,84.9683 1.3435613,84.9742 2.6249437,84.9801 3.6250551,84.9859 1.9687434,84.9918 1.4063231,84.9976 1.0625504,85.0035 0.87490076,85.0093 0.59363401,85.0152 0.90615183,85.0210 1.0000048,85.0269 1.1562649,85.0327 0.65611011,85.0386 0.34405673,85.0445 1.1881193,85.0503 1.7812693,85.0562 1.9064101,85.0620 2.3436329,85.0679 2.280623,85.0737 1.6251895,85.0796 1.2814587,85.0855 0.8121419,85.0913 0.43743214,85.0972 0.5002287,85.1030 0.56233943,85.1089 0.24980074,85.1147 0.62532133,85.1206 1.6254004,85.1265 1.750108,85.1323 1.0933976,85.1382 0.7812463,85.1440 2.1878512,85.1499 2.4999871,85.1558 2.249824,85.1616 1.4375921,85.1675 1.4064054,85.1733 1.4995017,85.1792 0.68700647,85.1851 0.40623182,85.1909 0.93746334,85.1968 0.93753207,85.2026 0.34397408,85.2085 0.81254119,85.2144 1.6248924,85.2202 1.6875111,85.2261 1.1875246,85.2319 0.78119326,85.2378 0.81238902,85.2437 0.34403887,85.2495 1.2507902,85.2554 1.9378363,85.2613 2.0619373,85.2671 1.1867981,85.2730 0.28105372,85.2788 0.094000801,85.2847 1.3130907,85.2906 2.5001142,85.2964 2.3121667,85.3023 1.499777,85.3082 0.81226015,85.3140 1.843654,85.3199 3.406162,85.3258 3.4688196,85.3316 1.6875834,85.3375 1.7187611,85.3434 2.0312846,85.3492 1.5627118,85.3551 1.8754933,85.3610 1.7813084,85.3668 1.2495849,85.3727 1.2496253,85.3786 0.96875495,85.3844 1.2499903,85.3903 1.1248311,85.3962 0.84382665,85.4020 1.0938522,85.4079 1.4063884,85.4138 1.8126899,85.4196 1.0623314,85.4255 0.31228545,85.4314 0.093726166,85.4372 0.093761355,85.4431 0.12498085,85.4490 0.1249422,85.4549 1.1250439,85.4607 1.8438996,85.4666 2.2187293,85.4725 1.5935556,85.4783 1.2501408,85.4842 1.9691494,85.4901 2.2498176,85.4959 2.2497063,85.5018 2.3751628,85.5077 2.3439641,85.5136 1.6565429,85.5194 1.7816651,85.5253 2.6877739,85.5312 3.1870186,85.5370 2.5305533,85.5429 1.780955,85.5488 0.74997079,85.5547 0.68767178,85.5605 0.93797326,85.5664 1.8758219,85.5723 3.8756988,85.5782 4.3119445,85.5840 2.6867223,85.5899 2.3746381,85.5958 1.2812656,85.6017 1.656312,85.6075 1.1874423,85.6134 1.1877134,85.6193 1.0622934,85.6252 0.49978754,85.6310 0.18751575,85.6369 1.8440145,85.6428 2.1250322,85.6487 1.1247808,85.6545 0.43754128,85.6604 1.4690716,85.6663 2.7816844,85.6722 3.0001345,85.6781 2.6558435,85.6839 2.5626035,85.6898 2.6568806,85.6957 2.937495,85.7016 2.1552327,85.7074 0.84333253,85.7133 1.03157,85.7192 0.96862763,85.7251 0.56240177,85.7310 0.2813867,85.7368 0.56259966,85.7427 0.93734419,85.7486 0.84371847,85.7545 1.1876402,85.7604 0.74979407,85.7662 0.18737198,85.7721 0.15628667,85.7780 0.093681239,85.7839 0.18753418,85.7898 0.12515026,85.7956 0.34393224,85.8015 0.59393543,85.8074 1.5631299,85.8133 3.188225,85.8192 4.0938325,85.8251 3.780746,85.8309 3.4057631,85.8368 2.593322,85.8427 1.4059302,85.8486 0.43746561,85.8545 0.31238052,85.8603 0.34384793,85.8662 1.343909,85.8721 1.7500237,85.8780 1.5002862,85.8839 1.5000188,85.8898 1.7186072,85.8957 1.3121784,85.9015 0.74962449,85.9074 0.93752742,85.9133 0.50005543,85.9192 0.28134507,85.9251 1.3438089,85.9310 2.5312405,85.9369 2.5313237,85.9427 2.7500634,85.9486 1.8748723,85.9545 0.15638962,85.9604 0.8752479,85.9663 0.9372825,85.9722 0.31228346,85.9781 -4.6709651e-005,85.9840 0.31260803,85.9898 1.6876001,85.9957 2.1876988,86.0016 1.500237,86.0075 1.4373852,86.0134 1.0623602,86.0193 1.2498981,86.0252 1.0936286,86.0311 1.1874483,86.0370 1.1561769,86.0428 0.24999866,86.0487 0.4691636,86.0546 1.5003382,86.0605 1.6246512,86.0664 0.8747015,86.0723 0.93767965,86.0782 3.7194581,86.0841 6.8131094,86.0900 5.7495747,86.0959 2.1241572,86.1018 0.46879727,86.1076 1.0631044,86.1135 1.8748873,86.1194 1.4683871,86.1253 1.781381,86.1312 1.6562639,86.1371 0.87461817,86.1430 0.28123197,86.1489 0.59403259,86.1548 0.78110611,86.1607 0.65605432,86.1666 0.56262797,86.1725 0.81253916,86.1784 0.87494057,86.1843 1.1872625,86.1902 0.187585,86.1961 0.93814474,86.2019 1.9378847,86.2078 1.8120115,86.2137 0.71830034,86.2196 0.81273639,86.2255 1.0625839,86.2314 0.99968374,86.2373 0.9059661,86.2432 0.62497902,86.2491 0.31274688,86.2550 0.46901035,86.2609 0.78118306,86.2668 0.8434726,86.2727 0.68735313,86.2786 1.0002509,86.2845 1.062808,86.2904 0.78135478,86.2963 0.84390914,86.3022 1.0311412,86.3081 1.5620843,86.3140 3.093837,86.3199 4.2188549,86.3258 2.6872866,86.3317 0.78113705,86.3376 0.15610467,86.3435 0.093803115,86.3494 0.68771273,86.3553 1.3125241,86.3612 1.0311342,86.3671 0.87490493,86.3730 0.78126091,86.3789 1.6562006,86.3848 2.4686968,86.3907 2.1250012,86.3966 1.5002973,86.4025 2.0627618,86.4084 2.3747821,86.4143 1.2185547,86.4202 1.1875188,86.4261 2.0000465,86.4320 2.5312488,86.4379 2.0000284,86.4438 1.0001178,86.4497 1.0000206,86.4556 0.65607572,86.4615 0.7500245,86.4674 1.7502377,86.4734 1.9687995,86.4793 1.437531,86.4852 1.1249701,86.4911 1.2187865,86.4970 1.4691724,86.5029 1.9377586,86.5088 2.0620515,86.5147 1.5931706,86.5206 1.0001104,86.5265 1.1566261,86.5324 1.4379674,86.5383 1.9376581,86.5442 1.4996085,86.5501 2.1245251,86.5560 2.1873968,86.5619 1.5623598,86.5679 0.37477204,86.5738 0.50007921,86.5797 0.59374297,86.5856 0.31249243,86.5915 0.65633506,86.5974 1.1564097,86.6033 0.84381282,86.6092 0.62477863,86.6151 0.53118366,86.6210 0.53136712,86.6269 0.46864152,86.6329 0.28116068,86.6388 1.7812575,86.6447 2.3128507,86.6506 3.0629501,86.6565 3.2811854,86.6624 2.2496247,86.6683 0.75007558,86.6742 0.75010091,86.6801 0.46843681,86.6861 0.68743908,86.6920 1.5625955,86.6979 2.5936167,86.7038 4.5314913,86.7097 5.7194519,86.7156 4.2501798,86.7215 2.1559122,86.7274 1.4057341,86.7334 0.99979377,86.7393 0.75005585,86.7452 0.65628064,86.7511 0.74997371,86.7570 0.7811178,86.7629 0.93744087,86.7688 1.0625074,86.7748 1.3751386,86.7807 1.2187204,86.7866 0.53122967,86.7925 0.93763399,86.7984 1.1252453,86.8043 1.5315138,86.8102 1.9685674,86.8162 1.5624692,86.8221 1.2814423,86.8280 1.0621635,86.8339 0.37464929,86.8398 0.093828514,86.8457 0.28152615,86.8517 0.65637147,86.8576 0.62467122,86.8635 0.40605873,86.8694 0.3749581,86.8753 0.31246933,86.8813 2.0626724,86.8872 2.6251161,86.8931 1.7815404,86.8990 1.374925,86.9049 1.7809815,86.9109 1.9062827,86.9168 0.87490708,86.9227 0.43735841,86.9286 0.75014961,86.9345 1.9379835,86.9405 3.437413,86.9464 3.1873026,86.9523 3.000181,86.9582 3.3749521,86.9641 2.8123648,86.9701 1.4062468,86.9760 0.71860141,86.9819 0.65615892,86.9878 1.3124709,86.9937 0.74993229,86.9997 0.49992445,87.0056 0.12546486,87.0115 1.3448205,87.0174 2.5314221,87.0234 2.2179778,87.0293 1.4369856,87.0352 0.9999547,87.0411 0.56250083,87.0471 0.65620697,87.0530 0.93781149,87.0589 1.2501963,87.0648 0.81200731,87.0708 0.24976562,87.0767 0.43756336,87.0826 0.90640086,87.0885 1.8126456,87.0945 1.4686971,87.1004 1.1251357,87.1063 0.93750304,87.1122 0.90607595,87.1182 0.90624976,87.1241 1.3748693,87.1300 0.68730634,87.1359 0.18763681,87.1419 0.75049794,87.1478 1.7813941,87.1537 1.0932752,87.1597 0.18722181,87.1656 7.831577e-007,87.1715 0.062586635,87.1774 0.96909815,87.1834 1.53122,87.1893 1.2183965,87.1952 0.93740439,87.2012 1.0938345,87.2071 0.53128898,87.2130 1.000026,87.2189 1.4688854,87.2249 1.281288,87.2308 0.34363514,87.2367 0.12486056,87.2427 0.18761063,87.2486 0.56270146,87.2545 0.81238484,87.2605 1.2187365,87.2664 1.4379328,87.2723 1.3127707,87.2783 0.96848297,87.2842 1.1559844,87.2901 1.9998951,87.2961 1.9687216,87.3020 1.1879518,87.3079 1.7501007,87.3139 1.3120477,87.3198 1.0623581,87.3257 1.1563776,87.3317 1.5313362,87.3376 1.0624954,87.3435 1.2813835,87.3495 1.6563089,87.3554 1.2497935,87.3613 0.6872738,87.3673 0.81272006,87.3732 1.6876822,87.3791 1.5309881,87.3851 0.9686712,87.3910 0.87497318,87.3969 0.18734141,87.4029 -5.513275e-005,87.4088 -2.3643645e-006,87.4148 6.4600448e-005,87.4207 0.187626,87.4266 0.28119597,87.4326 0.37496397,87.4385 0.28121775,87.4444 -9.070849e-005,87.4504 0.031413324,87.4563 0.50033551,87.4623 1.1251167,87.4682 2.0310807,87.4741 2.8434906,87.4801 3.5311036,87.4860 2.3128047,87.4919 0.93775177,87.4979 1.2187443,87.5038 1.5625542,87.5098 1.0938482,87.5157 1.0937684,87.5216 1.5626851,87.5276 1.9996296,87.5335 1.218447,87.5395 1.4068087,87.5454 2.2813907,87.5514 1.9370942,87.5573 0.78079742,87.5632 0.21863006,87.5692 0.21878108,87.5751 0.15624191,87.5811 7.0366281e-005,87.5870 0.15643311,87.5929 0.50011742,87.5989 1.0936013,87.6048 0.96849698,87.6108 0.28155476,87.6167 0.71921813,87.6227 1.1248109,87.6286 0.84333712,87.6346 1.5007381,87.6405 3.125627,87.6464 1.968395,87.6524 1.6867772,87.6583 0.62489498,87.6643 1.8444921,87.6702 3.5625648,87.6762 3.687216,87.6821 2.2500198,87.6881 2.3130372,87.6940 2.3438661,87.7000 1.8742818,87.7059 0.8118639,87.7118 0.18736584,87.7178 0.093881495,87.7237 0.28119886,87.7297 0.40610623,87.7356 0.75043488,87.7416 2.7506008,87.7475 3.4998219,87.7535 2.3747914,87.7594 1.2815062,87.7654 1.6876166,87.7713 1.9058026,87.7773 1.5935905,87.7832 2.0313427,87.7892 1.7811275,87.7951 1.1560475,87.8011 0.43766195,87.8070 1.1885931,87.8130 2.6566644,87.8189 2.6869626,87.8249 1.9679407,87.8308 1.4057919,87.8368 2.1251323,87.8427 1.9999707,87.8487 0.5624612,87.8546 0.93760878,87.8606 1.7501746,87.8665 1.8124658,87.8725 0.9060235,87.8784 0.43743926,87.8844 0.31265393,87.8903 0.62514418,87.8963 1.156298,87.9023 2.187578,87.9082 2.3437777,87.9142 2.0627866,87.9201 2.0941854,87.9261 2.6255376,87.9320 3.4375603,87.9380 2.6869559,87.9439 1.6555824,87.9499 0.7494545,87.9558 0.6250701,87.9618 0.59392321,87.9677 0.65620947,87.9737 0.37481546,87.9797 -7.4280026e-005,87.9856 0.28127676,87.9916 0.28139207,87.9975 1.0942012,88.0035 2.5313296,88.0094 2.4062424,88.0154 2.0315034,88.0214 1.4688102,88.0273 2.7183905,88.0333 3.0932059,88.0392 2.1249356,88.0452 0.5937925,88.0511 0.46867386,88.0571 0.71872246,88.0631 0.28134108,88.0690 0.31281859,88.0750 0.87503761,88.0809 0.56221259,88.0869 0.56306756,88.0929 2.657124,88.0988 3.3746324,88.1048 1.5616623,88.1107 1.4684682,88.1167 1.8437306,88.1227 1.3751764,88.1286 0.53152823,88.1346 2.3437657,88.1405 4.7185526,88.1465 4.4998131,88.1525 2.531538,88.1584 1.7188079,88.1644 1.968769,88.1704 2.2816503,88.1763 3.1564891,88.1823 2.5308585,88.1882 0.87456363,88.1942 1.1876154,88.2002 1.1560057,88.2061 0.53114057,88.2121 1.5627195,88.2181 2.2500756,88.2240 1.5938823,88.2300 1.2810253,88.2360 1.0935735,88.2419 1.0938827,88.2479 1.0000149,88.2538 0.96864665,88.2598 2.8123596,88.2658 3.6564217,88.2717 2.4066262,88.2777 1.9376057,88.2837 1.0623795,88.2896 1.1247531,88.2956 0.81223923,88.3016 0.7814188,88.3075 1.1875659,88.3135 2.0311291,88.3195 1.968536,88.3254 1.4062738,88.3314 0.93781805,88.3374 0.62503445,88.3434 0.43736058,88.3493 0.56245959,88.3553 0.56252503,88.3613 0.46874267,88.3672 0.34373423,88.3732 0.28127006,88.3792 0.31249335,88.3851 0.28135005,88.3911 0.59404469,88.3971 1.0000879,88.4030 1.0624913,88.4090 1.1876363,88.4150 1.3122835,88.4210 0.7497611,88.4269 0.90620494,88.4329 0.87476617,88.4389 0.28119907,88.4448 0.46869716,88.4508 1.2191862,88.4568 1.7193544,88.4628 1.3746786,88.4687 0.62469566,88.4747 1.0625808,88.4807 2.1872737,88.4866 2.2810161,88.4926 2.8125515,88.4986 1.7187912,88.5046 1.4999652,88.5105 1.2811594,88.5165 1.7188338,88.5225 1.2501104,88.5285 1.5312104,88.5344 0.9376539,88.5404 0.93778747,88.5464 1.2816221,88.5524 2.187387,88.5583 2.1244025,88.5643 1.6251938,88.5703 1.9385216,88.5763 3.4383006,88.5822 3.9996533,88.5882 2.2491484,88.5942 1.6869394,88.6002 1.1871986,88.6062 0.49988776,88.6121 0.31255028,88.6181 0.37524581,88.6241 0.81267631,88.6301 1.0312055,88.6360 0.99972248,88.6420 0.62480521,88.6480 0.49999872,88.6540 0.53116918,88.6600 0.75016123,88.6659 1.0942965,88.6719 1.0624883,88.6779 0.46835282,88.6839 0.37491333,88.6899 0.59371138,88.6958 0.37500718,88.7018 0.75022435,88.7078 1.6877804,88.7138 1.9998031,88.7198 1.0934855,88.7257 1.6250395,88.7317 1.781207,88.7377 1.1562804,88.7437 0.9062385,88.7497 0.6561656,88.7556 0.68752813,88.7616 1.2500408,88.7676 3.1562412,88.7736 3.1249564,88.7796 1.2813493,88.7856 1.3128268,88.7915 2.7187674,88.7975 2.5933566,88.8035 0.93733203,88.8095 0.093795314,88.8155 0.12520689,88.8215 0.68763965,88.8274 0.68720633,88.8334 1.125146,88.8394 2.8753648,88.8454 3.2185931,88.8514 1.3434887,88.8574 1.1875838,88.8634 1.4375596,88.8693 0.93726677,88.8753 0.87518221,88.8813 2.3128114,88.8873 3.9061928,88.8933 2.3121023,88.8993 0.093734734,88.9053 0.53156185,88.9112 1.0002098,88.9172 1.6875405,88.9232 1.4374071,88.9292 1.156204,88.9352 1.2500303,88.9412 1.8749595,88.9472 0.68720621,88.9532 0.21863151,88.9592 0.093744792,88.9651 0.093690246,88.9711 0.18774602,88.9771 1.0939885,88.9831 1.3126442,88.9891 1.2814054,88.9951 0.99978089,89.0011 0.68703657,89.0071 0.21881273,89.0131 0.65661532,89.0191 0.71863723,89.0250 0.59374857,89.0310 0.93779272,89.0370 1.0310085,89.0430 0.34332776,89.0490 0.21870574,89.0550 1.1876733,89.0610 2.0941157,89.0670 2.9375129,89.0730 3.9686084,89.0790 6.0318341,89.0850 6.7504163,89.0910 5.0314155,89.0970 4.5312138,89.1029 4.562089,89.1089 4.0932741,89.1149 2.2495832,89.1209 0.71882683,89.1269 0.49986529,89.1329 0.093572877,89.1389 0.56254202,89.1449 1.0001657,89.1509 1.094119,89.1569 1.6874703,89.1629 0.93711299,89.1689 0.40638679,89.1749 0.78168935,89.1809 1.0622264,89.1869 0.65585709,89.1929 0.53149974,89.1989 0.90633041,89.2049 0.59361851,89.2109 0.56300795,89.2169 1.6568198,89.2229 2.5937316,89.2289 2.6558957,89.2349 1.8432792,89.2409 2.0314076,89.2469 3.3128417,89.2529 2.1873355,89.2589 1.8750365,89.2649 1.5934941,89.2709 0.87469482,89.2769 0.96886164,89.2829 0.65605319,89.2889 0.43739197,89.2949 0.65636528,89.3009 1.4062635,89.3069 1.0311075,89.3129 0.34378812,89.3189 0.28132212,89.3249 0.53110427,89.3309 0.81249952,89.3369 1.7188597,89.3429 1.8439507,89.3489 1.9063134,89.3549 0.99994916,89.3609 1.1874076,89.3669 1.2809961,89.3729 3.0623777,89.3789 3.0625567,89.3849 1.7815478,89.3909 1.4067436,89.3969 2.5625615,89.4029 3.5623798,89.4089 2.8438067,89.4149 1.4058424,89.4209 0.65597457,89.4269 0.68799835,89.4329 1.3753941,89.4389 1.9370173,89.4449 1.780643,89.4509 1.2812196,89.4569 0.84376174,89.4629 1.2501709,89.4690 0.96899986,89.4750 1.0939246,89.4810 1.1875393,89.4870 0.65593481,89.4930 0.37494519,89.4990 1.6252295,89.5050 2.6875298,89.5110 1.9685496,89.5170 0.78113073,89.5230 0.43762219,89.5290 0.59411317,89.5350 1.4686776,89.5410 2.1873984,89.5471 2.4066768,89.5531 1.3751136,89.5591 1.4059702,89.5651 1.8433658,89.5711 1.6247963,89.5771 0.75015748,89.5831 0.53132081,89.5891 0.84356958,89.5951 1.5624493,89.6011 1.5314199,89.6071 0.50013572,89.6132 0.90656608,89.6192 1.7186178,89.6252 0.93710375,89.6312 1.2812911,89.6372 2.7499757,89.6432 2.8124099,89.6492 1.437531,89.6552 1.1253299,89.6613 2.2813509,89.6673 2.1562319,89.6733 1.9375654,89.6793 1.4374129,89.6853 1.5311223,89.6913 1.1873076,89.6973 0.812527,89.7033 1.094047,89.7094 2.3125362,89.7154 2.9059441,89.7214 1.749783,89.7274 0.74998289,89.7334 1.0625299,89.7394 0.90624356,89.7455 1.312824,89.7515 2.0630202,89.7575 2.5624437,89.7635 2.4999301,89.7695 2.6563334,89.7755 1.8744571,89.7815 0.53094679,89.7876 0.84433961,89.7936 2.1876733,89.7996 2.4681854,89.8056 3.687458,89.8116 4.0630379,89.8177 2.9064324,89.8237 1.4061133,89.8297 1.3438473,89.8357 1.8438212,89.8417 1.6869581,89.8477 0.59351271,89.8538 0.78173381,89.8598 1.2816511,89.8658 1.5311071,89.8718 0.9684394,89.8778 2.2816103,89.8839 3.594223,89.8899 2.9372468,89.8959 1.0616775,89.9019 0.15586987,89.9079 0.21882296,89.9140 0.12502837,89.9200 0.90688437,89.9260 2.969389,89.9320 3.0309675,89.9381 1.6555983,89.9441 0.78107554,89.9501 1.0937005,89.9561 0.62500387,89.9621 0.93761659,89.9682 1.218657,89.9742 0.93745917,89.9802 0.53126878,89.9862 0.75009686,89.9923 0.68750489,89.9983 0.28115955,90.0043 0.34377775,90.0103 1.3438827,90.0164 1.6562322,90.0224 0.81228364,90.0284 0.093724459,90.0344 0.96880579,90.0405 0.68743044,90.0465 0.93751824,90.0525 0.87501144,90.0585 1.1250952,90.0646 1.7814021,90.0706 2.2499356,90.0766 2.2186403,90.0826 1.4374534,90.0887 1.3437126,90.0947 0.93750626,90.1007 2.3750865,90.1067 2.3751063,90.1128 1.6249409,90.1188 0.46856782,90.1248 0.15636601,90.1309 1.4690137,90.1369 2.2499936,90.1429 2.1562824,90.1489 1.7816135,90.1550 1.375041,90.1610 1.1559007,90.1670 1.6246933,90.1731 2.2186821,90.1791 1.6250569,90.1851 0.93744892,90.1912 1.249997,90.1972 1.1563737,90.2032 1.2814578,90.2092 1.3751444,90.2153 1.6877905,90.2213 2.1563208,90.2273 1.6244162,90.2334 0.12459353,90.2394 0.0937692,90.2454 0.34373206,90.2515 0.71876562,90.2575 0.68750602,90.2635 0.31261924,90.2696 0.62541777,90.2756 1.4061874,90.2816 0.87481552,90.2877 1.0626494,90.2937 0.96861917,90.2997 1.1872458,90.3058 1.8749853,90.3118 2.5001843,90.3178 1.250007,90.3239 0.56246454,90.3299 0.6560986,90.3359 1.0312313,90.3420 1.2502091,90.3480 1.0624944,90.3540 0.43741572,90.3601 0.15618326,90.3661 0.031191194,90.3722 0.03128707,90.3782 0.37508997,90.3842 0.84428418,90.3903 1.6569161,90.3963 2.3436058,90.4023 1.9367622,90.4084 1.0623448,90.4144 0.6563592,90.4205 0.78108513,90.4265 0.87491989,90.4325 0.31230435,90.4386 0.093961224,90.4446 0.75027424,90.4506 1.093909,90.4567 1.906389,90.4627 1.8746852,90.4688 0.87471962,90.4748 0.4998827,90.4808 0.09372896,90.4869 0.31251371,90.4929 0.46876502,90.4990 0.18747815,90.5050 0.093680039,90.5110 0.2187558,90.5171 0.53125304,90.5231 0.7499935,90.5292 1.6877091,90.5352 2.8751481,90.5413 2.5938296,90.5473 2.0001228,90.5533 1.656123,90.5594 0.68724513,90.5654 0.28111139,90.5715 0.031256642,90.5775 -6.2069703e-006,90.5836 1.5717407e-005,90.5896 0.093812659,90.5956 0.56267315,90.6017 1.0312475,90.6077 0.46852013,90.6138 0.1249906,90.6198 0.1249385,90.6259 0.31278077,90.6319 1.0316964,90.6380 1.3749703,90.6440 2.0933678,90.6500 1.3438119,90.6561 1.1252605,90.6621 1.2188913,90.6682 1.5621361,90.6742 0.87467039,90.6803 1.469283,90.6863 2.3751895,90.6924 2.2497299,90.6984 1.5624527,90.7045 1.5938364,90.7105 0.8746261,90.7166 0.03116966,90.7226 0.34417605,90.7287 1.1568067,90.7347 2.2505925,90.7408 3.093498,90.7468 2.5307035,90.7529 1.7808702,90.7589 0.59350032,90.7649 0.4062162,90.7710 0.18733731,90.7770 -2.973263e-005,90.7831 0.09382394,90.7891 0.40646783,90.7952 1.7502558,90.8013 4.9379077,90.8073 5.4689674,90.8134 3.8118455,90.8194 2.3120074,90.8255 2.0937612,90.8315 1.6874658,90.8376 0.59379905,90.8436 0.49999344,90.8497 0.53126079,90.8557 0.43746278,90.8618 0.34388024,90.8678 0.71929431,90.8739 1.9065244,90.8799 2.7808473,90.8860 1.7496891,90.8920 0.28120482,90.8981 0.5000903,90.9041 1.2188469,90.9102 1.0937345,90.9163 1.1561302,90.9223 0.96855128,90.9284 0.53117186,90.9344 0.093913652,90.9405 0.5941205,90.9465 1.1254009,90.9526 1.281028,90.9586 0.62482321,90.9647 1.250114,90.9708 1.1871446,90.9768 1.1563243,90.9829 1.3441244,90.9889 2.7500911,90.9950 4.5936537,91.0010 3.4684446,91.0071 1.5311215,91.0132 0.84375346,91.0192 0.65617019,91.0253 0.78162843,91.0313 1.2189068,91.0374 1.0624871,91.0434 1.8749541,91.0495 2.0938914,91.0556 2.9697721,91.0616 8.7549057,91.0677 32.913822,91.0737 59.158726,91.0798 57.025921,91.0859 29.180161,91.0919 7.9660993,91.0980 5.0000963,91.1040 4.1868024,91.1101 1.0930763,91.1162 0.312379,91.1222 0.65620416,91.1283 0.53127545,91.1343 0.37509996,91.1404 0.68750399,91.1465 1.5001214,91.1525 2.7816575,91.1586 2.7187085,91.1647 1.2807868,91.1707 0.18723236,91.1768 0.34405166,91.1829 1.375558,91.1889 1.2186339,91.1950 0.93779254,91.2010 1.5630035,91.2071 1.5933294,91.2132 1.9370165,91.2192 2.249743,91.2253 1.7501322,91.2314 1.1876348,91.2374 0.6248312,91.2435 0.49980822,91.2496 0.40603331,91.2556 0.093891189,91.2617 0.31266737,91.2678 0.37505823,91.2738 0.87503159,91.2799 0.90612632,91.2860 0.37482941,91.2920 -0.00011537121,91.2981 4.5256027e-005,91.3042 0.31249321,91.3102 0.53121275,91.3163 0.46878585,91.3224 0.28132552,91.3284 0.31260863,91.3345 0.43753114,91.3406 0.2811383,91.3466 0.15625228,91.3527 0.84447932,91.3588 1.9693091,91.3648 1.6243498,91.3709 0.62430853,91.3770 0.031192301,91.3831 0.09386716,91.3891 1.0629095,91.3952 3.000803,91.4013 4.0321822,91.4073 3.4062135,91.4134 2.7805197,91.4195 2.2179706,91.4256 0.99938107,91.4316 0.53141832,91.4377 0.84384,91.4438 0.87488133,91.4498 1.4063225,91.4559 2.0312717,91.4620 1.3747793,91.4681 1.7812282,91.4741 4.3440051,91.4802 4.8438659,91.4863 3.0622532,91.4924 1.3436155,91.4984 1.1564754,91.5045 1.1565796,91.5106 1.1561338,91.5166 0.74966371,91.5227 0.74995267,91.5288 0.99990577,91.5349 0.96905869,91.5409 1.3126668,91.5470 1.1876535,91.5531 2.5937684,91.5592 2.7181718,91.5653 1.2810826,91.5713 0.53133917,91.5774 0.75003529,91.5835 2.4062974,91.5896 2.6249354,91.5956 0.31254658,91.6017 0.3750869,91.6078 0.31278729,91.6139 0.90654099,91.6199 1.2186488,91.6260 0.96840119,91.6321 0.24982974,91.6382 0.31262502,91.6443 0.93764645,91.6503 1.2187229,91.6564 0.59349918,91.6625 0.34381771,91.6686 0.43764308,91.6747 1.2501839,91.6807 2.3750508,91.6868 1.7496494,91.6929 0.68734163,91.6990 0.31262225,91.7051 0.31251264,91.7111 0.50016791,91.7172 1.0938582,91.7233 0.84349918,91.7294 0.21854793,91.7355 0.031218084,91.7415 0.2188217,91.7476 0.34386703,91.7537 0.78183734,91.7598 1.8751525,91.7659 2.1243029,91.7720 2.0935552,91.7780 1.0626149,91.7841 0.21865071,91.7902 0.18760993,91.7963 0.59375364,91.8024 0.18730503,91.8085 0.18768927,91.8145 0.46889722,91.8206 0.49983379,91.8267 1.0622822,91.8328 2.0311852,91.8389 2.8752809,91.8450 2.1878881,91.8511 1.3751156,91.8571 0.96880281,91.8632 1.4061866,91.8693 2.1246521,91.8754 2.0310097,91.8815 1.2500378,91.8876 0.75004297,91.8937 0.37494698,91.8997 0.40623409,91.9058 0.40625989,91.9119 0.31252226,91.9180 0.18744864,91.9241 0.09369763,91.9302 0.093986467,91.9363 0.62536037,91.9424 1.3125587,91.9485 2.2500093,91.9545 2.6250761,91.9606 2.1872873,91.9667 1.3745863,91.9728 0.59361207,91.9789 0.65626329,91.9850 0.8437137,91.9911 0.78144598,91.9972 0.43797016,92.0033 0.84385598,92.0094 0.93730497,92.0154 1.1562558,92.0215 0.78118801,92.0276 0.46858364,92.0337 0.53126377,92.0398 1.0002323,92.0459 1.5311395,92.0520 1.124788,92.0581 1.3127977,92.0642 2.1876404,92.0703 6.3124361,92.0764 8.9373102,92.0825 7.8747816,92.0886 3.5937026,92.0946 0.87500775,92.1007 1.0937917,92.1068 1.1561186,92.1129 0.68759263,92.1190 0.78140593,92.1251 0.6873579,92.1312 0.46861672,92.1373 0.31248444,92.1434 0.18747894,92.1495 0.18746924,92.1556 0.68763584,92.1617 1.0314126,92.1678 0.84366596,92.1739 0.62486386,92.1800 0.1874688,92.1861 0.37507048,92.1922 0.59383494,92.1983 0.96867675,92.2044 1.6562619,92.2105 1.7505271,92.2166 2.063369,92.2227 2.8746684,92.2288 1.4990261,92.2349 0.62477124,92.2410 0.78136533,92.2471 0.75001866,92.2532 0.18737611,92.2593 0.31252274,92.2653 0.78129727,92.2714 0.90639681,92.2775 1.4063777,92.2836 1.8124173,92.2897 2.8750827,92.2958 3.1251848,92.3019 3.4999609,92.3081 2.8124695,92.3142 1.4060917,92.3203 1.3124574,92.3264 1.4064418,92.3325 1.281217,92.3386 0.99992651,92.3447 1.0937457,92.3508 0.81291044,92.3569 1.5629779,92.3630 2.5623143,92.3691 2.874543,92.3752 3.3750706,92.3813 3.8750923,92.3874 2.4682577,92.3935 0.65600568,92.3996 0.5312717,92.4057 0.81261891,92.4118 0.81259429,92.4179 0.59375685,92.4240 0.3436107,92.4301 0.81254882,92.4362 2.1565595,92.4423 2.1879511,92.4484 1.9379421,92.4545 1.8748225,92.4606 1.8435749,92.4667 2.2186584,92.4728 1.4996233,92.4790 0.68734723,92.4851 0.53135341,92.4912 0.49980977,92.4973 0.74980497,92.5034 1.2189136,92.5095 0.90664971,92.5156 0.96889657,92.5217 1.0621812,92.5278 0.49965671,92.5339 0.1248857,92.5400 0.18759716,92.5461 0.28135422,92.5522 0.81249398,92.5584 1.2811321,92.5645 1.312506,92.5706 0.50017214,92.5767 0.68780643,92.5828 1.3753637,92.5889 2.5622849,92.5950 1.1868657,92.6011 0.74966806,92.6072 1.1569129,92.6133 2.0005786,92.6195 1.2494689,92.6256 0.31206563,92.6317 -8.8968685e-005,92.6378 0.40622377,92.6439 0.75001502,92.6500 0.46897075,92.6561 0.68783849,92.6622 0.93748748,92.6683 0.71847433,92.6745 0.37483317,92.6806 0.56267273,92.6867 1.6877915,92.6928 1.7187582,92.6989 0.90639049,92.7050 1.0000224,92.7111 0.84346163,92.7173 0.78115827,92.7234 0.78121471,92.7295 0.71889019,92.7356 1.3748559,92.7417 1.8438373,92.7478 2.3131709,92.7539 2.6251533,92.7601 1.7183117,92.7662 0.78063709,92.7723 0.68780911,92.7784 2.3443339,92.7845 2.7808561,92.7906 1.2495328,92.7968 1.0625517,92.8029 1.7188855,92.8090 1.0937006,92.8151 0.437554,92.8212 0.9375205,92.8273 1.5623535,92.8335 1.1873156,92.8396 0.40623954,92.8457 0.093803361,92.8518 0.15627021,92.8579 0.62520355,92.8641 2.0938041,92.8702 2.0937819,92.8763 1.0939103,92.8824 0.81231523,92.8885 0.87485975,92.8947 1.5310771,92.9008 1.4686291,92.9069 0.90639675,92.9130 0.71877712,92.9191 0.59381521,92.9253 0.84397465,92.9314 1.0626608,92.9375 1.0622303,92.9436 1.7185557,92.9497 1.4376222,92.9559 1.3751261,92.9620 1.3438307,92.9681 0.87478232,92.9742 0.3434754,92.9804 0.75007093,92.9865 1.6253246,92.9926 1.8128905,92.9987 1.7809808,93.0049 0.99968731,93.0110 1.2813878,93.0171 0.68740904,93.0232 0.12485015,93.0294 -4.8724789e-005,93.0355 4.9873212e-005,93.0416 0.18783714,93.0477 1.4689697,93.0539 2.6561573,93.0600 2.4375632,93.0661 2.5313604,93.0722 2.469034,93.0784 3.1255901,93.0845 7.563868,93.0906 10.812876,93.0967 9.4679461,93.1029 5.2174292,93.1090 1.5925976,93.1151 0.56280291,93.1212 0.93770945,93.1274 0.593701,93.1335 0.68746161,93.1396 0.65598345,93.1458 0.18731962,93.1519 0.18748769,93.1580 1.1879374,93.1641 3.0317364,93.1703 4.1246529,93.1764 2.8434107,93.1825 1.3436133,93.1887 0.65623569,93.1948 1.8753059,93.2009 2.8125725,93.2070 1.6560006,93.2132 0.37478441,93.2193 0.00012646794,93.2254 0.53158247,93.2316 1.3437393,93.2377 1.5621854,93.2438 0.96858096,93.2500 0.74999422,93.2561 1.0937748,93.2622 1.7189873,93.2684 3.2188122,93.2745 3.7504361,93.2806 3.4067023,93.2868 1.7494272,93.2929 0.59322101,93.2990 0.031201702,93.3052 0.65628785,93.3113 1.0000008,93.3174 0.4688141,93.3236 0.31256384,93.3297 0.31242663,93.3358 0.12491737,93.3420 0.12503067,93.3481 0.40619993,93.3542 1.0625671,93.3604 1.1880099,93.3665 1.625448,93.3726 1.9060031,93.3788 2.0308642,93.3849 1.6872896,93.3911 0.84363729,93.3972 1.1563879,93.4033 1.5627314,93.4095 1.5626909,93.4156 1.1249206,93.4217 1.6559677,93.4279 1.3123964,93.4340 0.87529522,93.4402 1.1252379,93.4463 1.0309417,93.4524 0.46849808,93.4586 0.59371388,93.4647 1.250182,93.4708 1.9690448,93.4770 2.0001566,93.4831 1.5623418,93.4893 1.4063252,93.4954 1.8131653,93.5015 2.4690044,93.5077 2.3115225,93.5138 2.3745511,93.5200 3.9380774,93.5261 4.2810674,93.5322 1.7183429,93.5384 0.28127822,93.5445 0.43771869,93.5507 0.65612948,93.5568 0.74971741,93.5630 0.50008136,93.5691 1.6879839,93.5752 2.4374719,93.5814 1.4371958,93.5875 1.2503312,93.5937 1.4376767,93.5998 0.96830016,93.6060 0.68757993,93.6121 1.5318354,93.6182 2.2813814,93.6244 2.7809014,93.6305 2.7183332,93.6367 1.5312465,93.6428 0.78152901,93.6490 1.093973,93.6551 1.2810342,93.6613 0.81233096,93.6674 1.1255007,93.6735 2.0001283,93.6797 1.3745637,93.6858 0.81251049,93.6920 1.3752491,93.6981 1.4686742,93.7043 1.2808983,93.7104 0.84366506,93.7166 0.96886432,93.7227 1.0936341,93.7289 0.5936141,93.7350 0.28138712,93.7412 1.0317069,93.7473 2.0940571,93.7535 1.8438421,93.7596 1.2807604,93.7658 0.68726778,93.7719 1.5002635,93.7781 1.3123025,93.7842 0.81226563,93.7904 0.49987531,93.7965 0.34363723,93.8027 -0.00011744959,93.8088 0.28142181,93.8150 1.0314008,93.8211 0.93770808,93.8273 1.5624824,93.8334 1.3123668,93.8396 1.0313046,93.8457 0.7190159,93.8519 0.90625536,93.8580 0.99988276,93.8642 2.5000226,93.8703 2.8121223,93.8765 1.0935903,93.8826 0.21866606,93.8888 0.59369189,93.8949 0.81257612,93.9011 1.1877846,93.9072 1.0627443,93.9134 0.65616858,93.9195 1.1873924,93.9257 2.1250083,93.9319 1.5311162,93.9380 1.1560566,93.9442 0.81249034,93.9503 0.31256449,93.9565 0.56277508,93.9626 1.4063213,93.9688 1.8126023,93.9749 1.500051,93.9811 0.78102255,93.9872 0.40621859,93.9934 2.0627623,93.9996 3.6255784,94.0057 3.7186782,94.0119 2.0931394,94.0180 1.3746682,94.0242 0.4999049,94.0303 0.34376723,94.0365 0.34372404,94.0427 0.59379798,94.0488 1.468963,94.0550 2.8757811,94.0611 3.7507889,94.0673 3.9058075,94.0735 2.9062924,94.0796 5.4389477,94.0858 10.500902,94.0919 10.999007,94.0981 6.2483587,94.1042 1.8430717,94.1104 0.68738508,94.1166 0.71913081,94.1227 1.1251873,94.1289 0.96839368,94.1351 0.96862119,94.1412 0.93749398,94.1474 1.0939645,94.1535 1.3126521,94.1597 0.99978167,94.1659 0.93769944,94.1720 1.28122,94.1782 0.99943382,94.1843 0.4998551,94.1905 0.84383118,94.1967 0.62488753,94.2028 0.62494826,94.2090 0.43751642,94.2152 0.49998128,94.2213 0.625112,94.2275 0.49996427,94.2337 0.56239635,94.2398 0.50001425,94.2460 0.50002354,94.2521 1.218809,94.2583 1.4688066,94.2645 1.9063052,94.2706 1.6877189,94.2768 1.6251546,94.2830 1.1561852,94.2891 0.87530202,94.2953 1.5315964,94.3015 1.7811929,94.3076 1.7806455,94.3138 0.99962789,94.3200 1.1564368,94.3261 1.6252259,94.3323 2.0625372,94.3385 1.4371701,94.3446 0.4689014,94.3508 1.0002142,94.3570 1.0000874,94.3631 2.468962,94.3693 3.1249619,94.3755 1.7807945,94.3816 0.12462716,94.3878 4.9875769e-005,94.3940 0.093742207,94.4002 0.49993119,94.4063 1.468734,94.4125 1.7500626,94.4187 1.2500536,94.4248 1.0312108,94.4310 0.68794054,94.4372 1.2190347,94.4433 1.3119551,94.4495 2.280838,94.4557 2.9999061,94.4619 1.6877769,94.4680 1.1879367,94.4742 1.4062577,94.4804 0.90598398,94.4866 1.0311244,94.4927 1.4688498,94.4989 1.937664,94.5051 1.5936593,94.5112 0.62482363,94.5174 0.81243199,94.5236 1.1874722,94.5298 1.2188094,94.5359 0.59381247,94.5421 0.78143543,94.5483 1.5311855,94.5545 1.5942535,94.5606 2.0631504,94.5668 1.7494048,94.5730 0.90592474,94.5792 1.3751372,94.5853 1.6873292,94.5915 1.0309064,94.5977 0.99975657,94.6039 1.9375012,94.6100 1.6563725,94.6162 0.96888143,94.6224 2.1877489,94.6286 3.0940528,94.6347 2.1562774,94.6409 1.3441606,94.6471 1.9376553,94.6533 1.9680536,94.6595 0.87455624,94.6656 0.37506837,94.6718 1.0942024,94.6780 2.1252494,94.6842 2.7809289,94.6904 2.6876502,94.6965 2.3126628,94.7027 1.3123555,94.7089 1.8750526,94.7151 1.9063525,94.7212 2.9062314,94.7274 3.4058425,94.7336 2.1871033,94.7398 0.90618742,94.7460 0.56276232,94.7522 0.93777573,94.7583 0.78112704,94.7645 0.34360796,94.7707 0.74992454,94.7769 0.53111988,94.7831 0.37496603,94.7892 0.5624975,94.7954 0.84383714,94.8016 0.531277,94.8078 0.31287029,94.8140 0.71899873,94.8202 1.1249567,94.8263 1.8750956,94.8325 1.8437701,94.8387 1.718542,94.8449 1.5622823,94.8511 1.1249024,94.8573 0.93743181,94.8634 0.62532341,94.8696 1.062869,94.8758 1.3121132,94.8820 1.718205,94.8882 3.7812467,94.8944 3.6875858,94.9006 1.187533,94.9067 0.12493853,94.9129 0.93803233,94.9191 3.375308,94.9253 3.3435156,94.9315 2.843935,94.9377 2.4059968,94.9439 1.374539,94.9501 0.65625298,94.9562 0.53144234,94.9624 0.40626895,94.9686 0.53134632,94.9748 1.0315135,94.9810 1.4373804,94.9872 1.5622011,94.9934 1.6563717,94.9996 1.7501167,95.0057 0.99976021,95.0119 0.31229126,95.0181 0.50016308,95.0243 1.5939353,95.0305 1.3122817,95.0367 0.56234145,95.0429 0.7815634,95.0491 2.0308545,95.0553 5.1902676,95.0615 22.975933,95.0677 42.066624,95.0738 42.153416,95.0800 25.650866,95.0862 12.497514,95.0924 10.187567,95.0986 12.095616,95.1048 17.000807,95.1110 14.748043,95.1172 6.6535826,95.1234 2.9680159,95.1296 2.9382391,95.1358 2.4998155,95.1420 1.3744675,95.1482 0.81209719,95.1544 1.0311124,95.1605 1.7187233,95.1667 1.5624595,95.1729 1.187622,95.1791 0.99993604,95.1853 0.65623415,95.1915 0.28128472,95.1977 0.68772268,95.2039 1.750373,95.2101 2.2189035,95.2163 2.093801,95.2225 1.5310812,95.2287 1.5932547,95.2349 0.84339947,95.2411 0.093865611,95.2473 0.28180629,95.2535 1.0316707,95.2597 1.1560572,95.2659 1.281136,95.2721 1.3748001,95.2783 0.96850556,95.2845 0.68759787,95.2907 0.90642482,95.2969 1.6250162,95.3031 1.1562268,95.3093 0.90604669,95.3155 0.62511557,95.3217 1.0940299,95.3279 0.84362817,95.3341 0.53097165,95.3403 0.31245813,95.3465 0.78142804,95.3527 0.87494862,95.3589 0.71858937,95.3651 1.5310335,95.3713 2.2499125,95.3775 1.8126906,95.3837 0.65647006,95.3899 0.65610921,95.3961 0.43788382,95.4023 1.2506852,95.4085 1.655988,95.4147 1.5617965,95.4209 1.3122506,95.4271 1.0312408,95.4333 0.46872073,95.4395 0.18763165,95.4457 0.28117386,95.4519 0.31270698,95.4581 0.87534779,95.4643 1.0627679,95.4705 1.6252775,95.4767 2.218643,95.4829 2.7807872,95.4891 3.1558697,95.4953 4.1873469,95.5015 3.4687414,95.5077 1.7813706,95.5140 1.2500271,95.5202 1.0313163,95.5264 1.062366,95.5326 0.68777347,95.5388 1.3445503,95.5450 2.1875052,95.5512 1.7493436,95.5574 0.90613663,95.5636 1.313049,95.5698 1.7188226,95.5760 2.3746829,95.5822 2.5620935,95.5884 1.3747627,95.5946 0.87507719,95.6009 1.6250818,95.6071 2.1879137,95.6133 1.9062163,95.6195 0.84334648,95.6257 1.031209,95.6319 1.3125263,95.6381 0.65613848,95.6443 0.49994683,95.6505 0.25014865,95.6567 0.24993229,95.6630 0.31266436,95.6692 0.59398496,95.6754 0.65591598,95.6816 1.0940651,95.6878 2.6565504,95.6940 2.7185111,95.7002 1.6251768,95.7064 1.7501851,95.7126 1.8435756,95.7189 1.7183027,95.7251 0.78106189,95.7313 0.43797913,95.7375 1.469256,95.7437 1.8434577,95.7499 1.5940613,95.7561 2.5315607,95.7624 1.7490206,95.7686 0.37461847,95.7748 0.5941143,95.7810 0.90636003,95.7872 0.71856397,95.7934 0.65647179,95.7996 1.6880685,95.8059 2.2496519,95.8121 1.3119932,95.8183 0.78145438,95.8245 0.87514931,95.8307 1.1246371,95.8369 0.99994695,95.8432 1.3127321,95.8494 1.4997709,95.8556 1.2185346,95.8618 0.43747309,95.8680 0.18758306,95.8742 0.46905577,95.8805 0.62501496,95.8867 0.59358227,95.8929 1.0625498,95.8991 0.78095758,95.9053 0.21904221,95.9115 1.2195411,95.9178 1.750203,95.9240 1.6869421,95.9302 0.59322137,95.9364 0.40621898,95.9426 0.75011307,95.9489 1.1251029,95.9551 0.68725061,95.9613 0.1248979,95.9675 0.15627991,95.9737 0.093813598,95.9800 0.40647265,95.9862 0.78118777,95.9924 0.65606034,95.9986 0.18744084,96.0049 0.21867388,96.0111 1.3439124,96.0173 2.6254461,96.0235 2.1873732,96.0297 0.78082269,96.0360 1.3748497,96.0422 1.5627859,96.0484 2.1568239,96.0546 4.4696083,96.0609 7.6565213,96.0671 9.0930367,96.0733 7.6555171,96.0795 3.3747044,96.0858 1.9379287,96.0920 5.0956087,96.0982 13.126815,96.1044 15.50007,96.1107 12.154759,96.1169 5.9043751,96.1231 1.7179012,96.1293 1.406324,96.1356 1.1879879,96.1418 0.99993384,96.1480 0.46850836,96.1542 0.40611157,96.1605 1.4062378,96.1667 2.7192709,96.1729 3.6878452,96.1791 2.4686127,96.1854 1.4371639,96.1916 0.71841437,96.1978 0.71878242,96.2041 1.0626901,96.2103 0.96858358,96.2165 0.46860909,96.2227 1.5939065,96.2290 2.9686403,96.2352 1.6561162,96.2414 0.21886191,96.2477 0.43766659,96.2539 0.53121084,96.2601 0.84398645,96.2663 1.6874086,96.2726 1.0620252,96.2788 1.062526,96.2850 0.68758559,96.2913 0.34376606,96.2975 0.40625617,96.3037 0.53131956,96.3100 0.75016844,96.3162 0.93743771,96.3224 0.49983627,96.3287 0.31260383,96.3349 0.31250525,96.3411 0.18728942,96.3474 0.31257638,96.3536 0.84412235,96.3598 1.7188758,96.3661 1.9061557,96.3723 2.1564541,96.3785 2.1874526,96.3848 1.3745164,96.3910 0.65602016,96.3972 0.18770924,96.4035 1.2191929,96.4097 2.4686861,96.4159 2.687144,96.4222 1.6248901,96.4284 1.4374434,96.4346 0.53127342,96.4409 0.37514555,96.4471 1.4377871,96.4533 2.0628076,96.4596 2.1877377,96.4658 2.4687378,96.4721 1.9680576,96.4783 0.87451398,96.4845 1.3751401,96.4908 1.7815365,96.4970 1.469174,96.5032 2.5314331,96.5095 2.3750508,96.5157 1.6250963,96.5220 2.031364,96.5282 2.4374328,96.5344 2.5622199,96.5407 1.5310129,96.5469 0.71842891,96.5532 0.4687452,96.5594 1.0000141,96.5656 1.1560118,96.5719 0.59384006,96.5781 0.3127709,96.5844 0.90616399,96.5906 1.1874219,96.5968 1.1562339,96.6031 0.68730986,96.6093 0.78163594,96.6156 1.5316179,96.6218 1.281135,96.6280 2.750082,96.6343 5.8441687,96.6405 7.6875777,96.6468 5.9996915,96.6530 3.5933063,96.6593 2.6873136,96.6655 3.0315614,96.6717 2.8754056,96.6780 2.6561189,96.6842 1.3431649,96.6905 1.0623699,96.6967 1.0000623,96.7030 0.46902862,96.7092 1.0628456,96.7155 1.9376322,96.7217 2.0621016,96.7279 1.2498181,96.7342 1.0938302,96.7404 1.0935538,96.7467 1.625036,96.7529 2.0312533,96.7592 1.2812244,96.7654 2.093663,96.7717 3.3123381,96.7779 2.3436558,96.7842 1.0624859,96.7904 0.46893752,96.7967 1.6253326,96.8029 2.0938065,96.8092 1.5309376,96.8154 0.78111976,96.8216 1.0000014,96.8279 0.96870536,96.8341 0.50000048,96.8404 0.09392105,96.8466 0.71894252,96.8529 1.0311962,96.8591 0.96869242,96.8654 1.031244,96.8716 1.4999911,96.8779 1.3750596,96.8841 1.0937449,96.8904 0.4373585,96.8966 0.46869636,96.9029 0.68748921,96.9091 1.2189485,96.9154 2.4063146,96.9216 2.5937538,96.9279 2.2502503,96.9341 1.3435316,96.9404 0.84355479,96.9467 1.0626032,96.9529 1.1254251,96.9592 1.5938941,96.9654 1.2184727,96.9717 1.7186036,96.9779 1.6248819,96.9842 0.99972707,96.9904 0.43770182,96.9967 1.2821002,97.0029 2.7500806,97.0092 2.0930467,97.0154 0.34339181,97.0217 0.9687829,97.0279 1.7501482,97.0342 1.5939385,97.0405 1.6562818,97.0467 3.3748953,97.0530 3.4998097,97.0592 2.4689019,97.0655 3.9690962,97.0717 6.25073,97.0780 8.0947876,97.0843 8.2499819,97.0905 6.0926299,97.0968 3.4056063,97.1030 3.2187769,97.1093 3.9066017,97.1155 4.1565499,97.1218 2.9684539,97.1281 2.3117032,97.1343 1.3746951,97.1406 1.0628376,97.1468 0.93737137,97.1531 0.31256643,97.1593 0.81279385,97.1656 0.93760329,97.1719 0.87474751,97.1781 1.2812647,97.1844 1.3439423,97.1906 1.8122246,97.1969 3.0937486,97.2032 4.5312824,97.2094 4.0936279,97.2157 2.8749459,97.2219 1.4686925,97.2282 0.71867204,97.2345 0.18753162,97.2407 0.50015014,97.2470 1.5626886,97.2533 2.5935946,97.2595 2.4684522,97.2658 2.3749924,97.2720 2.6874666,97.2783 1.4061723,97.2846 0.5313341,97.2908 5.4027427e-005,97.2971 0.093739025,97.3034 0.18747067,97.3096 0.09375532,97.3159 0.09387587,97.3222 0.59395456,97.3284 1.4690599,97.3347 1.9376488,97.3409 1.6246358,97.3472 0.4370797,97.3535 0.6876114,97.3597 2.0629804,97.3660 2.6251733,97.3723 2.4373522,97.3785 1.3433717,97.3848 0.43739274,97.3911 0.65667099,97.3973 1.062533,97.4036 1.3747193,97.4099 1.1561085,97.4161 1.3437127,97.4224 0.68763429,97.4287 0.3750008,97.4349 0.31268483,97.4412 0.96922332,97.4475 1.5941814,97.4538 2.0315111,97.4600 1.7806321,97.4663 1.8748236,97.4726 2.9064643,97.4788 1.7495285,97.4851 1.093637,97.4914 2.6878881,97.4976 3.9687917,97.5039 3.0931013,97.5102 1.5934836,97.5164 0.50007498,97.5227 0.31239164,97.5290 0.50034225,97.5353 1.156808,97.5415 1.656191,97.5478 1.4372491,97.5541 2.5312505,97.5603 3.0938385,97.5666 1.9998127,97.5729 0.37464994,97.5792 0.40620372,97.5854 0.71876937,97.5917 0.37497082,97.5980 0.18759394,97.6043 0.31252801,97.6105 0.50007504,97.6168 0.87537014,97.6231 1.0315733,97.6294 1.0619854,97.6356 0.49961555,97.6419 1.8131438,97.6482 2.7813194,97.6545 1.7498897,97.6607 2.0625932,97.6670 2.780864,97.6733 3.624975,97.6796 2.687603,97.6858 1.3436252,97.6921 1.3750879,97.6984 1.3437008,97.7047 0.9999634,97.7109 1.2184241,97.7172 2.2191551,97.7235 3.0320745,97.7298 1.6560264,97.7360 0.81195801,97.7423 1.1559459,97.7486 1.8749893,97.7549 1.5312237,97.7612 0.37508732,97.7674 0.28119114,97.7737 -9.5706331e-005,97.7800 0.15644939,97.7863 0.65646046,97.7926 0.6561206,97.7988 0.24968687,97.8051 0.40640333,97.8114 1.0316733,97.8177 1.9376158,97.8240 1.4995173,97.8302 1.8122556,97.8365 2.3128343,97.8428 2.8439639,97.8491 2.0002632,97.8554 2.7186668,97.8616 3.2808554,97.8679 3.3440754,97.8742 3.0636413,97.8805 3.7819571,97.8868 3.3116343,97.8931 1.3425732,97.8993 0.43716571,97.9056 0.81272823,97.9119 1.6566714,97.9182 1.6563618,97.9245 1.1561733,97.9308 0.90625155,97.9370 0.87486523,97.9433 0.59328097,97.9496 0.49980542,97.9559 0.40657187,97.9622 0.81272024,97.9685 1.3125321,97.9747 1.4686085,97.9810 0.65605658,97.9873 0.37488133,97.9936 0.18745354,97.9999 0.37502226,98.0062 0.093699604,98.0125 0.71873331,98.0187 1.468721,98.0250 2.374908,98.0313 1.1875318,98.0376 0.25010493,98.0439 0.21875413,98.0502 0.21878564,98.0565 0.21897204,98.0628 0.59383649,98.0690 2.2821572,98.0753 8.5015659,98.0816 11.625152,98.0879 8.0610847,98.0942 2.1552181,98.1005 1.3750846,98.1068 3.5008047,98.1131 5.9690065,98.1194 5.8742132,98.1257 2.8435555,98.1319 1.843703,98.1382 0.9370634,98.1445 0.18740568,98.1508 0.59402162,98.1571 1.9688166,98.1634 1.9060261,98.1697 0.81243014,98.1760 0.71937519,98.1823 1.4692454,98.1886 1.8440505,98.1949 2.6250651,98.2012 2.7493069,98.2074 2.7807324,98.2137 1.9373271,98.2200 1.0000345,98.2263 1.2814425,98.2326 1.781093,98.2389 1.1562235,98.2452 1.1876916,98.2515 1.3122213,98.2578 0.71867549,98.2641 0.46886638,98.2704 0.34382382,98.2767 0.65658855,98.2830 1.8125782,98.2893 2.1873081,98.2956 1.5936418,98.3019 0.81220996,98.3082 0.28123161,98.3145 0.84415823,98.3207 1.1253488,98.3270 1.218565,98.3333 1.4687066,98.3396 2.1564455,98.3459 2.6873252,98.3522 2.6874077,98.3585 2.7816951,98.3648 2.2811925,98.3711 0.811818,98.3774 0.21860731,98.3837 0.34404868,98.3900 0.75008559,98.3963 0.59361452,98.4026 0.74991572,98.4089 0.78117502,98.4152 1.3125247,98.4215 1.2811381,98.4278 0.37487197,98.4341 0.093755603,98.4404 0.65661865,98.4467 1.2505509,98.4530 1.7816296,98.4593 2.5004818,98.4656 3.2809367,98.4719 1.7803873,98.4782 0.81215388,98.4845 0.43730459,98.4908 0.2186317,98.4971 0.46895632,98.5034 1.437965,98.5097 2.2817132,98.5160 3.1876359,98.5223 2.7497363,98.5286 1.8437841,98.5349 1.9685407,98.5412 1.3121507,98.5476 1.3748393,98.5539 1.4686269,98.5602 1.3748571,98.5665 0.59365916,98.5728 0.093761921,98.5791 0.00024787086,98.5854 0.56311446,98.5917 1.0313947,98.5980 0.78065979,98.6043 0.093353041,98.6106 0.21884306,98.6169 0.53125322,98.6232 0.37498295,98.6295 0.437644,98.6358 1.4690452,98.6421 2.5939913,98.6484 2.937547,98.6547 2.3123419,98.6611 1.8120861,98.6674 1.7186363,98.6737 1.9689296,98.6800 1.7188194,98.6863 1.0938499,98.6926 0.56227171,98.6989 0.46867955,98.7052 1.1880791,98.7115 1.406711,98.7178 1.7184176,98.7241 2.6873128,98.7304 3.9374855,98.7368 3.1874042,98.7431 1.8124901,98.7494 1.0309874,98.7557 1.4692388,98.7620 2.3753331,98.7683 1.7183478,98.7746 1.1561166,98.7809 1.0309641,98.7872 0.90597653,98.7936 1.5002532,98.7999 2.5002587,98.8062 2.8434882,98.8125 1.4059888,98.8188 0.84374636,98.8251 0.87528032,98.8314 0.75021195,98.8377 0.62491876,98.8441 1.4375305,98.8504 2.3440464,98.8567 2.4375646,98.8630 1.3433318,98.8693 1.031239,98.8756 0.87504655,98.8819 0.65622336,98.8882 1.094141,98.8946 1.8749864,98.9009 1.4059385,98.9072 1.7812878,98.9135 2.2186809,98.9198 2.2186365,98.9261 2.1874535,98.9325 2.2812366,98.9388 2.0317106,98.9451 3.126019,98.9514 4.4689655,98.9577 3.561748,98.9640 2.7181506,98.9704 2.5621934,98.9767 1.5937755,98.9830 1.4376812,98.9893 2.5941339,98.9956 6.1886578,99.0019 13.844977,99.0083 19.218918,99.0146 15.811625,99.0209 8.342639,99.0272 3.9367297,99.0335 1.5620115,99.0399 0.6872524,99.0462 0.71941125,99.0525 2.438741,99.0588 4.9374409,99.0651 4.6240602,99.0715 3.2494571,99.0778 1.3124963,99.0841 0.93764848,99.0904 2.3441117,99.0967 3.8439844,99.1031 4.531579,99.1094 3.8438809,99.1157 2.749583,99.1220 2.4681983,99.1284 1.3121557,99.1347 1.2815505,99.1410 1.1877888,99.1473 1.3751158,99.1536 1.9686589,99.1600 1.7496252,99.1663 0.90627122,99.1726 1.1563077,99.1789 0.84348536,99.1853 0.3435562,99.1916 0.5000056,99.1979 0.65631121,99.2042 0.12488687,99.2106 0.15656821,99.2169 1.1568227,99.2232 1.4687976,99.2295 1.3126825,99.2359 2.0937526,99.2422 1.9683164,99.2485 1.4371474,99.2548 1.2185292,99.2612 1.5002095,99.2675 1.125219,99.2738 0.65604848,99.2801 0.49997604,99.2865 0.9695034,99.2928 1.9377996,99.2991 1.8743083,99.3055 1.2494853,99.3118 0.81242794,99.3181 1.000164,99.3244 1.9064388,99.3308 1.9373199,99.3371 1.312449,99.3434 1.8439419,99.3498 2.8435724,99.3561 1.5622857,99.3624 0.25017557,99.3687 0.65652317,99.3751 0.93726361,99.3814 0.34359691,99.3877 0.59407002,99.3941 1.6878341,99.4004 3.0625508,99.4067 2.3747249,99.4131 2.3125186,99.4194 2.8748403,99.4257 3.3121743,99.4321 2.5001304,99.4384 1.8441334,99.4447 1.5945643,99.4511 2.0313625,99.4574 1.6242667,99.4637 2.0930805,99.4701 2.5310695,99.4764 2.5314388,99.4827 1.7814479,99.4891 0.84394121,99.4954 0.53108156,99.5017 0.40619278,99.5081 0.37506539,99.5144 0.31247774,99.5207 0.18726207,99.5271 0.031367823,99.5334 0.59411883,99.5397 0.90619373,99.5461 0.74998438,99.5524 0.75032121,99.5587 1.0002418,99.5651 1.2499454,99.5714 1.6556981,99.5777 1.5307935,99.5841 1.2500142,99.5904 0.46873212,99.5968 0.37504855,99.6031 0.81268954,99.6094 1.0942125,99.6158 1.6565881,99.6221 2.187371,99.6284 2.6876361,99.6348 2.9689145,99.6411 1.9684939,99.6475 0.99980581,99.6538 1.0312742,99.6601 1.0936213,99.6665 1.0620693,99.6728 1.4998208,99.6792 1.2813306,99.6855 0.93769532,99.6918 1.0317785,99.6982 1.6565331,99.7045 1.9684323,99.7109 1.749783,99.7172 1.3434614,99.7235 0.84389961,99.7299 1.9380037,99.7362 2.1560123,99.7426 1.9994167,99.7489 0.59346402,99.7552 0.78130466,99.7616 1.4063514,99.7679 1.0937412,99.7743 0.9376843,99.7806 0.96910363,99.7870 1.0938988,99.7933 2.0938635,99.7997 2.5310199,99.8060 2.3435931,99.8123 2.6874986,99.8187 2.093843,99.8250 1.3436749,99.8314 0.40586561,99.8377 0.56242889,99.8441 0.53127843,99.8504 0.18754202,99.8568 0.18751633,99.8631 0.46908611,99.8694 2.281858,99.8758 2.531136,99.8821 1.3744801,99.8885 0.68734413,99.8948 1.3124707,99.9012 1.4062486,99.9075 1.5002037,99.9139 1.9687409,99.9202 1.0002514,99.9266 1.5318427,99.9329 1.7808259,99.9393 0.78048146,99.9456 0.781129,99.9520 0.78115863,99.9583 1.1880522,99.9647 2.4697337,99.9710 3.0312686,99.9774 1.9369079,99.9837 0.74943656,99.9901 0.2187089,99.9964 0.7500897,100.0028 2.1562297,100.0091 2.2813771,100.0155 2.4062746,100.0218 2.2812984,100.0282 1.9686886,100.0345 1.3747408,100.0409 0.40632465,100.0472 1.2188283,100.0536 2.437717,100.0599 4.8439937,100.0663 4.2497711,100.0726 3.3116949,100.0790 6.6279206,100.0853 33.169495,100.0917 76.857452,100.0980 94.90612,100.1044 69.893867,100.1107 31.176325,100.1171 15.060804,100.1234 19.940779,100.1298 29.377235,100.1361 28.34251,100.1425 18.02762,100.1489 7.9668002,100.1552 6.2489052,100.1616 3.2172709,100.1679 0.96855968,100.1743 0.18753555,100.1806 1.6252697,100.1870 4.2503047,100.1933 5.218976,100.1997 3.2501254,100.2061 1.4682678,100.2124 0.68708265,100.2188 0.53116143,100.2251 0.68751323,100.2315 1.2504686,100.2378 1.1565889,100.2442 1.062443,100.2506 1.1559094,100.2569 0.68716609,100.2633 1.5937225,100.2696 3.7499549,100.2760 3.5624273,100.2824 1.6876452,100.2887 1.1875234,100.2951 0.31232896,100.3014 0.093682639,100.3078 0.031351674,100.3142 0.50020069,100.3205 0.78118807,100.3269 0.68751419,100.3332 1.6879395,100.3396 3.9381571,100.3460 5.4689369,100.3523 4.5932798,100.3587 2.6868141,100.3650 1.2182691,100.3714 1.874974,100.3778 1.8439591,100.3841 2.3127165,100.3905 1.8751134,100.3968 1.0311193,100.4032 0.28107518,100.4096 0.15616795,100.4159 1.3748784,100.4223 2.0937879,100.4287 1.4062986,100.4350 0.43762943,100.4414 1.2186923,100.4478 1.8126609,100.4541 3.6880269,100.4605 2.7814963,100.4669 1.9994992,100.4732 0.78106153,100.4796 1.3129128,100.4859 1.1874663,100.4923 0.9373107,100.4987 0.49966699,100.5050 0.59367347,100.5114 0.90651804,100.5178 0.90632278,100.5241 1.3122393,100.5305 1.7497357,100.5369 1.2504004,100.5432 0.71938246,100.5496 1.4690462,100.5560 1.9690164,100.5623 2.5310585,100.5687 2.2182827,100.5751 1.8127042,100.5815 2.4383028,100.5878 3.1250339,100.5942 1.9676708,100.6006 0.78066486,100.6069 0.62503779,100.6133 1.0311685,100.6197 1.0002748,100.6260 1.3757368,100.6324 1.6873909,100.6388 1.187148,100.6451 1.5314152,100.6515 1.656018,100.6579 2.9061186,100.6643 4.4999084,100.6706 4.1247048,100.6770 2.2811902,100.6834 1.187483,100.6897 1.0312076,100.6961 1.3750982,100.7025 1.5939242,100.7089 2.2500477,100.7152 1.4685569,100.7216 0.8749212,100.7280 1.1253749,100.7344 2.5002584,100.7407 2.2187152,100.7471 1.5622451,100.7535 0.59342825,100.7598 0.40622225,100.7662 0.62523794,100.7726 0.68767756,100.7790 0.59376478,100.7853 1.0936098,100.7917 1.0622294,100.7981 1.1251029,100.8045 0.84405756,100.8108 1.0937681,100.8172 1.1560944,100.8236 0.65633285,100.8300 0.96918571,100.8364 1.3436247,100.8427 0.87455577,100.8491 1.1562304,100.8555 1.8437173,100.8619 1.1249878,100.8682 0.74992704,100.8746 0.68751323,100.8810 1.1876042,100.8874 0.87498993,100.8938 0.31227577,100.9001 0.34372213,100.9065 2.1878498,100.9129 2.6562376,100.9193 1.8435842,100.9256 1.1250935,100.9320 1.2498894,100.9384 0.96848798,100.9448 0.78110462,100.9512 1.1875275,100.9575 1.4689834,100.9639 1.5312082,100.9703 1.3435794,100.9767 1.7815329,100.9831 1.6565554,100.9894 1.3124245,100.9958 1.2809474,101.0022 1.718685,101.0086 2.7509058,101.0150 6.5973763,101.0214 14.909149,101.0277 15.248682,101.0341 8.9035406,101.0405 3.7800307,101.0469 3.3126514,101.0533 3.718472,101.0597 2.530231,101.0660 1.8438008,101.0724 5.5637069,101.0788 10.188157,101.0852 10.719272,101.0916 10.187898,101.0980 10.12431,101.1043 8.8733978,101.1107 5.905231,101.1171 3.2810032,101.1235 1.7188883,101.1299 2.8437128,101.1363 2.8437018,101.1427 1.9375906,101.1490 0.81240517,101.1554 0.90603822,101.1618 1.5310531,101.1682 0.75041831,101.1746 1.3441521,101.1810 1.5623736,101.1874 0.99984419,101.1938 0.71886289,101.2001 1.2188632,101.2065 1.3747739,101.2129 1.6560155,101.2193 1.7498621,101.2257 1.437413,101.2321 0.71895236,101.2385 0.56269717,101.2449 0.46848753,101.2513 0.93721581,101.2576 1.0625249,101.2640 1.2189286,101.2704 1.1878731,101.2768 1.5937518,101.2832 1.0309777,101.2896 1.6250451,101.2960 1.9688553,101.3024 1.2810582,101.3088 0.28107578,101.3152 0.31250939,101.3216 0.65637094,101.3279 1.7814858,101.3343 3.2498784,101.3407 2.093493,101.3471 1.5000913,101.3535 1.7191478,101.3599 1.6876167,101.3663 1.1872026,101.3727 0.4060652,101.3791 0.031243058,101.3855 -8.6366737e-005,101.3919 0.00027984608,101.3983 0.75060755,101.4047 1.5001588,101.4111 1.1868886,101.4175 1.2183634,101.4239 1.8751562,101.4302 3.4686692,101.4366 2.9687958,101.4430 1.5002774,101.4494 0.68744856,101.4558 0.37472916,101.4622 0.34369436,101.4686 0.78124893,101.4750 0.49996826,101.4814 0.53119755,101.4878 0.81251758,101.4942 0.53123182,101.5006 0.4379679,101.5070 1.1567628,101.5134 1.2810755,101.5198 0.84333849,101.5262 0.3747637,101.5326 0.43754137,101.5390 1.0626087,101.5454 1.7505378,101.5518 2.3438673,101.5582 1.249323,101.5646 0.281432,101.5710 1.6571949,101.5774 2.2815309,101.5838 2.5930789,101.5902 2.1555905,101.5966 1.0623095,101.6030 0.28118125,101.6094 0.21893352,101.6158 0.4689711,101.6222 0.49990827,101.6286 0.34354517,101.6350 1.1877961,101.6414 1.4689989,101.6478 1.2809403,101.6542 0.56239885,101.6606 0.78133953,101.6670 0.59354067,101.6734 0.12499161,101.6798 0.31271213,101.6862 0.49980506,101.6926 0.71881753,101.6990 1.1254181,101.7054 1.5938215,101.7118 1.4996365,101.7182 0.87478602,101.7246 1.5939604,101.7311 0.87485081,101.7375 0.18732445,101.7439 0.50005442,101.7503 0.7498877,101.7567 0.84367537,101.7631 1.1563964,101.7695 1.2501744,101.7759 1.3436514,101.7823 1.0623719,101.7887 1.1564299,101.7951 1.5312631,101.8015 1.2190337,101.8079 1.6254719,101.8143 1.9690084,101.8207 2.0620792,101.8271 2.6558022,101.8336 3.906214,101.8400 3.1560259,101.8464 2.0000107,101.8528 0.87496918,101.8592 0.49999321,101.8656 0.1876228,101.8720 0.50015694,101.8784 1.5623941,101.8848 2.7812963,101.8912 2.2815022,101.8976 1.8751152,101.9041 1.6562954,101.9105 1.6562936,101.9169 1.5623896,101.9233 1.4063344,101.9297 1.5001351,101.9361 1.6558765,101.9425 1.9996544,101.9489 2.7812104,101.9553 2.781251,101.9618 1.6249579,101.9682 0.43750727,101.9746 0.093926206,101.9810 0.87529027,101.9874 1.5311471,101.9938 1.2497129,102.0002 0.56265193,102.0066 0.78126365,102.0131 0.93725473,102.0195 0.90618807,102.0259 0.71879804,102.0323 0.40634671,102.0387 0.43747061,102.0451 0.50006884,102.0515 0.50019556,102.0580 0.93741369,102.0644 3.0634336,102.0708 7.2198615,102.0772 8.4693346,102.0836 7.249578,102.0900 4.6549397,102.0965 2.8440127,102.1029 12.127328,102.1093 26.157892,102.1157 26.31126,102.1221 17.560955,102.1285 8.7490234,102.1350 5.9991703,102.1414 5.2184458,102.1478 6.2194939,102.1542 10.344719,102.1606 9.6871471,102.1670 5.748982,102.1735 1.7805314,102.1799 0.37497169,102.1863 0.906533,102.1927 1.7506928,102.1991 3.0938928,102.2056 2.5931597,102.2120 2.0934055,102.2184 2.3749876,102.2248 3.8439455,102.2312 2.2499506,102.2377 0.99980563,102.2441 0.78140777,102.2505 1.0629048,102.2569 1.5936091,102.2633 1.4683498,102.2698 1.0935401,102.2762 1.0312132,102.2826 0.84375638,102.2890 0.50000238,102.2955 0.34383294,102.3019 0.71883154,102.3083 0.56260782,102.3147 0.437572,102.3211 0.5311538,102.3276 0.87502915,102.3340 1.1564335,102.3404 1.8435202,102.3468 1.6248569,102.3533 1.5314208,102.3597 0.56244469,102.3661 0.46884519,102.3725 0.68783349,102.3790 0.96892565,102.3854 1.0621754,102.3918 0.68712908,102.3982 0.18740925,102.4047 -1.8426395e-005,102.4111 0.12519339,102.4175 0.46881527,102.4239 1.8747541,102.4304 3.6874611,102.4368 3.3126338,102.4432 1.6875651,102.4497 0.71898031,102.4561 1.2814028,102.4625 1.1872513,102.4689 1.0311744,102.4754 0.81246179,102.4818 0.75005221,102.4882 0.90623534,102.4947 0.7811119,102.5011 0.65630651,102.5075 0.49988204,102.5139 0.65611202,102.5204 1.12506,102.5268 1.2189009,102.5332 1.3751733,102.5397 1.3438294,102.5461 0.34350416,102.5525 -0.00013448441,102.5590 1.3912835e-005,102.5654 0.18745875,102.5718 0.18753098,102.5782 0.87532282,102.5847 1.6253741,102.5911 1.7184542,102.5975 1.2184037,102.6040 0.53128487,102.6104 0.81258035,102.6168 0.84367913,102.6233 0.78131968,102.6297 1.094214,102.6361 3.438344,102.6426 7.0315084,102.6490 6.5306306,102.6554 4.3744168,102.6619 2.624706,102.6683 2.6248908,102.6747 0.53105271,102.6812 0.53155375,102.6876 1.6253108,102.6940 2.9688148,102.7005 3.0941291,102.7069 2.687422,102.7134 1.4368078,102.7198 0.12482677,102.7262 0.34407547,102.7327 1.0001394,102.7391 1.7184323,102.7455 1.8436213,102.7520 1.3441095,102.7584 0.78141552,102.7648 1.0935425,102.7713 1.4998091,102.7777 2.843812,102.7842 2.4375176,102.7906 1.9062067,102.7970 0.90618688,102.8035 0.78120601,102.8099 0.40619168,102.8163 -8.5375555e-005,102.8228 0.28164178,102.8292 1.5630491,102.8357 1.7811295,102.8421 1.6557463,102.8485 2.124763,102.8550 1.8752869,102.8614 1.4375876,102.8679 1.3440763,102.8743 2.0005991,102.8807 1.9997338,102.8872 1.1873014,102.8936 1.156177,102.9001 0.71825016,102.9065 0.40608215,102.9130 0.90646285,102.9194 1.9998896,102.9258 2.0311112,102.9323 1.5001122,102.9387 0.96876115,102.9452 0.93758285,102.9516 1.0000799,102.9581 0.90618241,102.9645 0.81230181,102.9709 1.9686927,102.9774 2.1563396,102.9838 0.71881402,102.9903 0.90676558,102.9967 1.7191571,103.0032 1.562181,103.0096 0.99969697,103.0161 1.249769,103.0225 1.374735,103.0289 0.96882391,103.0354 0.56269199,103.0418 2.0000358,103.0483 3.0626578,103.0547 3.3128662,103.0612 5.5352836,103.0676 23.226692,103.0741 41.253506,103.0805 40.088947,103.0870 23.493156,103.0934 8.6842299,103.0999 3.7178848,103.1063 2.0624752,103.1128 2.4064014,103.1192 2.49998,103.1256 2.2185836,103.1321 1.3121755,103.1385 2.2811477,103.1450 3.7815111,103.1514 3.0940526,103.1579 1.2187304,103.1643 0.90586883,103.1708 0.093508974,103.1772 0.34374624,103.1837 0.93739861,103.1901 0.9064703,103.1966 0.50035375,103.2030 0.46879566,103.2095 1.1874012,103.2159 2.1248889,103.2224 2.250072,103.2289 1.3437188,103.2353 0.56230682,103.2418 0.49994165,103.2482 0.3750959,103.2547 0.750121,103.2611 0.40608945,103.2676 0.031107379,103.2740 0.25065392,103.2805 1.6253872,103.2869 2.2182875,103.2934 1.4995615,103.2998 0.46869969,103.3063 0.40673217,103.3127 0.8754102,103.3192 0.96862286,103.3257 1.2809266,103.3321 1.6872603,103.3386 1.3124671,103.3450 0.87515235,103.3515 0.53112429,103.3579 0.68729073,103.3644 0.78127718,103.3708 0.84380388,103.3773 0.62507141,103.3838 0.87523556,103.3902 1.2188107,103.3967 1.1247978,103.4031 0.74980009,103.4096 0.37500882,103.4160 0.78135884,103.4225 0.81249768,103.4290 0.46865392,103.4354 0.15613648,103.4419 0.21878162,103.4483 0.59378141,103.4548 0.62510735,103.4612 0.46880984,103.4677 0.37478748,103.4742 0.40622532,103.4806 0.56280071,103.4871 0.6563893,103.4935 0.43723339,103.5000 1.3747311,103.5065 1.3750682,103.5129 0.37510103,103.5194 0.90617108,103.5258 2.1875031,103.5323 1.968987,103.5388 1.5313131,103.5452 0.62523139,103.5517 1.7192397,103.5582 2.7185724,103.5646 2.7496891,103.5711 1.7812371,103.5775 0.96849513,103.5840 0.28120264,103.5905 0.78144741,103.5969 1.2498796,103.6034 0.87499636,103.6099 1.0627146,103.6163 1.1874694,103.6228 1.7186363,103.6293 1.9061407,103.6357 1.281206,103.6422 1.0938302,103.6486 0.99998242,103.6551 0.59375376,103.6616 0.87500781,103.6680 1.1247874,103.6745 0.6875307,103.6810 0.53174067,103.6874 1.0937915,103.6939 0.78090686,103.7004 0.62492883,103.7068 1.0626514,103.7133 1.2811556,103.7198 0.34354794,103.7262 0.31291041,103.7327 1.3753448,103.7392 2.0310099,103.7456 1.5620983,103.7521 1.7498767,103.7586 2.4062927,103.7650 1.6561829,103.7715 0.31245992,103.7780 0.65631014,103.7845 0.71890253,103.7909 0.43790153,103.7974 1.1878588,103.8039 2.1563358,103.8103 2.2183285,103.8168 1.3432723,103.8233 0.78144902,103.8297 1.2191809,103.8362 1.4378222,103.8427 1.2806534,103.8492 0.87449098,103.8556 1.188096,103.8621 1.9693719,103.8686 2.343756,103.8750 1.780581,103.8815 0.46823302,103.8880 0.65628171,103.8945 1.0313836,103.9009 0.84367782,103.9074 0.12488948,103.9139 0.28151059,103.9204 1.000159,103.9268 1.1565723,103.9333 1.3436248,103.9398 0.49945608,103.9462 0.093655422,103.9527 7.2794173e-005,103.9592 0.37534341,103.9657 1.2818431,103.9721 3.1252551,103.9786 3.6245921,103.9851 2.2809305,103.9916 1.3125474,103.9980 1.1563947,104.0045 1.3436408,104.0110 1.1874272,104.0175 0.87544394,104.0240 1.5937377,104.0304 1.3745725,104.0369 1.031321,104.0434 0.81251252,104.0499 0.96907908,104.0563 2.1879137,104.0628 3.56267,104.0693 4.688026,104.0758 7.0314698,104.0823 7.2492905,104.0887 4.1238637,104.0952 0.49955857,104.1017 0.81324631,104.1082 3.3756104,104.1146 4.9056716,104.1211 3.3119526,104.1276 1.8437107,104.1341 2.1563559,104.1406 2.3443911,104.1470 2.8441572,104.1535 2.4371014,104.1600 2.2493558,104.1665 1.6248826,104.1730 1.81259,104.1795 1.2189722,104.1859 1.5631524,104.1924 3.2500784,104.1989 3.8746033,104.2054 3.9369373,104.2119 1.9684949,104.2183 0.81275666,104.2248 0.59372616,104.2313 0.4064818,104.2378 1.0000861,104.2443 0.8437857,104.2508 1.4062959,104.2572 1.8122653,104.2637 2.5624247,104.2702 1.9373431,104.2767 0.74990332,104.2832 0.12495343,104.2897 0.31259,104.2961 1.5000484,104.3026 1.7186064,104.3091 1.1562179,104.3156 0.81263477,104.3221 0.53129041,104.3286 0.37489712,104.3351 0.12494689,104.3416 0.81240356,104.3480 1.031517,104.3545 1.3439357,104.3610 0.96863419,104.3675 0.5936054,104.3740 0.99976712,104.3805 1.2501395,104.3870 1.3127431,104.3934 1.0629017,104.3999 2.1879647,104.4064 2.3435092,104.4129 2.6871579,104.4194 3.4687057,104.4259 4.0936928,104.4324 3.4373591,104.4389 1.9684417,104.4454 0.31247258,104.4519 0.093963228,104.4583 0.31255445,104.4648 0.37477851,104.4713 0.43758488,104.4778 0.78167993,104.4843 0.969015,104.4908 1.1873947,104.4973 1.0309261,104.5038 0.87476051,104.5103 1.0624988,104.5168 0.68744963,104.5233 0.09366639,104.5297 -4.2872649e-005,104.5362 0.28145751,104.5427 1.4689231,104.5492 0.99984479,104.5557 0.71868169,104.5622 1.5626221,104.5687 2.4061875,104.5752 1.2812386,104.5817 0.68755645,104.5882 0.40618777,104.5947 0.59380358,104.6012 0.46899891,104.6077 0.71901816,104.6142 0.74970347,104.6207 0.37476617,104.6272 0.28119087,104.6336 0.43753776,104.6401 1.1573341,104.6466 2.8132961,104.6531 2.9370716,104.6596 1.499141,104.6661 0.6248129,104.6726 1.1882863,104.6791 1.9690961,104.6856 1.9055651,104.6921 0.93684328,104.6986 0.59361458,104.7051 0.49985528,104.7116 0.71879131,104.7181 1.5627552,104.7246 1.9378484,104.7311 2.5000513,104.7376 1.1248459,104.7441 1.2810216,104.7506 2.1871274,104.7571 2.3437293,104.7636 1.3125702,104.7701 0.28114757,104.7766 7.8431949e-005,104.7831 0.96880639,104.7896 1.9999262,104.7961 1.6563882,104.8026 1.0004518,104.8091 1.1564413,104.8156 1.3432479,104.8221 0.68714625,104.8286 0.25019836,104.8351 1.0006399,104.8416 2.2189922,104.8481 3.1558723,104.8546 3.1561627,104.8611 2.3435962,104.8676 2.4683557,104.8741 1.3749465,104.8806 0.46911079,104.8871 0.56271958,104.8936 0.78114671,104.9001 1.093401,104.9066 1.4063833,104.9131 2.2502813,104.9196 1.8121741,104.9262 1.2500107,104.9327 1.1567391,104.9392 1.031449,104.9457 1.9065155,104.9522 2.5000577,104.9587 2.3438668,104.9652 2.5622754,104.9717 1.9054258,104.9782 1.8746753,104.9847 1.7814983,104.9912 1.6567795,104.9977 1.0311551,105.0042 0.49952897,105.0107 0.093609989,105.0172 0.093785979,105.0237 0.65624642,105.0303 1.7189041,105.0368 3.9384375,105.0433 7.3771334,105.0498 11.313729,105.0563 12.21784,105.0628 10.654808,105.0693 7.8427544,105.0758 10.065528,105.0823 25.851276,105.0888 44.096451,105.0953 42.588856,105.1019 23.55657,105.1084 5.7165313,105.1149 2.3124251,105.1214 1.5616364,105.1279 1.0309095,105.1344 0.53144354,105.1409 0.34369794,105.1474 0.2809875,105.1539 0.68728524,105.1605 1.7500262,105.1670 1.2501104,105.1735 0.68759668,105.1800 0.81253451,105.1865 0.78134,105.1930 0.31259653,105.1995 0.46864742,105.2060 0.43737677,105.2126 1.0938319,105.2191 4.4693246,105.2256 7.9067059,105.2321 6.6873016,105.2386 2.9995034,105.2451 1.405952,105.2516 0.96886104,105.2582 0.50016052,105.2647 0.50002253,105.2712 0.49985239,105.2777 0.24988446,105.2842 0.31244671,105.2907 0.46865258,105.2972 0.56242442,105.3038 1.7818209,105.3103 3.5316877,105.3168 2.5626709,105.3233 1.9999609,105.3298 1.5935392,105.3363 2.7184994,105.3429 2.2808137,105.3494 1.4999222,105.3559 0.343768,105.3624 0.12505241,105.3689 0.34368017,105.3755 1.2811277,105.3820 1.968624,105.3885 1.4072069,105.3950 2.5632401,105.4015 2.3748899,105.4081 2.0311575,105.4146 1.1245606,105.4211 0.68710786,105.4276 0.46835855,105.4341 0.28106368,105.4407 0.43768486,105.4472 0.75019777,105.4537 1.2811189,105.4602 0.78124487,105.4667 1.2500869,105.4733 1.0310197,105.4798 1.4999533,105.4863 1.8126103,105.4928 1.2186835,105.4993 0.28122449,105.5059 0.031285413,105.5124 0.31249636,105.5189 0.031229109,105.5254 -1.4461393e-005,105.5320 6.9694419e-005,105.5385 0.18780456,105.5450 1.0003265,105.5515 1.8751893,105.5581 2.3126884,105.5646 2.1558454,105.5711 0.87441772,105.5776 0.37496081,105.5842 0.093742512,105.5907 0.12509602,105.5972 0.40633199,105.6037 0.71878016,105.6103 0.71890748,105.6168 0.53122509,105.6233 0.87488145,105.6298 2.0312037,105.6364 2.2813077,105.6429 2.1252177,105.6494 1.9690039,105.6559 2.6562667,105.6625 2.4059327,105.6690 1.187238,105.6755 1.0623778,105.6821 1.7815835,105.6886 3.4064026,105.6951 2.4372275,105.7016 1.0310719,105.7082 0.31235185,105.7147 1.4062777,105.7212 2.593801,105.7278 2.2812891,105.7343 0.68758279,105.7408 0.40641326,105.7473 1.1250222,105.7539 1.0936499,105.7604 0.87490517,105.7669 0.34368268,105.7735 0.37508535,105.7800 0.75008273,105.7865 0.68737876,105.7931 0.15621662,105.7996 1.1563735,105.8061 1.2500838,105.8127 1.1252787,105.8192 1.3757625,105.8257 2.2189171,105.8323 1.4993076,105.8388 1.0308776,105.8453 1.1250268,105.8519 1.2812065,105.8584 1.2184324,105.8649 0.65626693,105.8715 0.84425008,105.8780 1.406401,105.8845 1.2183635,105.8911 1.1871225,105.8976 1.3749324,105.9041 0.93764371,105.9107 0.93762207,105.9172 1.7187407,105.9237 2.2186379,105.9303 2.0626099,105.9368 1.1877934,105.9433 0.62505269,105.9499 0.43722296,105.9564 0.40603712,105.9629 1.1876048,105.9695 1.8127873,105.9760 1.8125191,105.9826 1.4063549,105.9891 1.5000026,105.9956 1.156121,106.0022 1.281219,106.0087 1.5940644,106.0152 1.8125901,106.0218 1.7187158,106.0283 2.1562541,106.0349 1.0932218,106.0414 0.43737125,106.0479 0.65669578,106.0545 1.6256436,106.0610 3.8124218,106.0676 4.0626702,106.0741 7.9078045,106.0806 14.876864,106.0872 16.874893,106.0937 12.811153,106.1003 9.405901,106.1068 9.3435392,106.1133 5.7484503,106.1199 2.2176385,106.1264 0.59378392,106.1330 0.34367809,106.1395 0.2499655,106.1461 0.56246793,106.1526 2.3440495,106.1591 3.0943818,106.1657 2.6873879,106.1722 1.9993753,106.1788 2.6249514,106.1853 3.5938861,106.1919 2.749933,106.1984 1.4687374,106.2049 1.1877381,106.2115 1.0312793,106.2180 0.68735784,106.2246 0.56260967,106.2311 0.90642262,106.2377 2.343801,106.2442 2.7811251,106.2508 1.8435063,106.2573 0.56230289,106.2639 0.28126854,106.2704 1.3438432,106.2769 2.5936837,106.2835 2.9066381,106.2900 3.0321589,106.2966 2.5627842,106.3031 2.2805429,106.3097 1.3117793,106.3162 0.90597636,106.3228 0.40633005,106.3293 0.50039464,106.3359 0.74993521,106.3424 0.46856996,106.3490 0.75018162,106.3555 0.71865225,106.3621 0.21857043,106.3686 0.18748143,106.3752 0.40617907,106.3817 1.0938942,106.3883 2.9690335,106.3948 3.43748,106.4014 3.3749936,106.4079 1.968802,106.4145 1.1559623,106.4210 2.4685247,106.4276 3.6250062,106.4341 4.0938129,106.4407 2.3126273,106.4472 0.87490851,106.4538 0.093896486,106.4603 1.0316375,106.4669 1.6562318,106.4734 1.3121804,106.4800 0.4685784,106.4865 0.37510106,106.4931 0.59392428,106.4996 0.78123915,106.5062 1.0624281,106.5127 1.437474,106.5193 0.9998405,106.5259 0.12489898,106.5324 0.28132874,106.5390 0.59390694,106.5455 0.84440571,106.5521 1.3752508,106.5586 1.1559411,106.5652 0.99956834,106.5717 0.4997704,106.5783 0.75015539,106.5849 0.718584,106.5914 0.24993539,106.5980 0.56256914,106.6045 1.0937402,106.6111 0.84383893,106.6176 0.59384149,106.6242 1.1250015,106.6307 0.99991864,106.6373 0.71858513,106.6439 0.75002074,106.6504 1.0941409,106.6570 1.0002114,106.6635 0.71873671,106.6701 1.5623752,106.6767 1.8124198,106.6832 1.0936389,106.6898 0.24974051,106.6963 0.28121513,106.7029 0.53124696,106.7094 0.78131092,106.7160 0.68749666,106.7226 0.49991876,106.7291 0.75022548,106.7357 1.625178,106.7423 1.7502069,106.7488 1.7812577,106.7554 1.3745424,106.7619 1.0309442,106.7685 0.81255704,106.7751 0.93773806,106.7816 0.84370214,106.7882 1.0623465,106.7947 0.81268239,106.8013 0.8753022,106.8079 1.218774,106.8144 1.3123534,106.8210 2.3435662,106.8276 2.2812145,106.8341 2.2811668,106.8407 1.250036,106.8472 0.68759388,106.8538 0.31238005,106.8604 0.093697965,106.8669 0.34369594,106.8735 1.0627141,106.8801 1.9068201,106.8866 4.0939393,106.8932 4.4682908,106.8998 4.3120184,106.9063 2.8748703,106.9129 1.6563383,106.9195 0.59381497,106.9260 0.46900406,106.9326 0.65658718,106.9392 1.0625693,106.9457 1.4061066,106.9523 1.7184919,106.9589 2.9687431,106.9654 2.2813377,106.9720 0.5937838,106.9786 0.59380502,106.9851 1.2193173,106.9917 2.0940075,106.9983 2.1560636,107.0048 2.6247888,107.0114 3.4374814,107.0180 5.1880965,107.0246 6.1876717,107.0311 6.7504449,107.0377 8.4394703,107.0443 20.817343,107.0508 53.175217,107.0574 228.32529,107.0640 679.95422,107.0705 924.57001,107.0771 698.43799,107.0837 291.64142,107.0903 102.75532,107.0968 78.53347,107.1034 73.623535,107.1100 57.335888,107.1165 32.240353,107.1231 15.182618,107.1297 6.3738379,107.1363 3.1557741,107.1428 2.8432317,107.1494 1.2493716,107.1560 0.90592569,107.1626 1.1250418,107.1691 1.5625139,107.1757 1.1251589,107.1823 1.2505922,107.1888 1.8127788,107.1954 1.9683039,107.2020 1.9682232,107.2086 1.1874462,107.2151 1.0001621,107.2217 1.0003823,107.2283 2.437865,107.2349 3.4378009,107.2415 2.999768,107.2480 1.7807369,107.2546 1.4375658,107.2612 1.2500879,107.2678 1.0623808,107.2743 1.0309546,107.2809 0.43729973,107.2875 0.093651436,107.2941 0.28144473,107.3006 1.0941232,107.3072 1.7188556,107.3138 1.0935141,107.3204 0.49965429,107.3270 0.4063032,107.3335 1.4687707,107.3401 2.093771,107.3467 1.687796,107.3533 0.84359652,107.3599 0.40613744,107.3664 0.65667123,107.3730 1.2189339,107.3796 0.90606087,107.3862 0.62477928,107.3928 0.65620607,107.3993 0.68767941,107.4059 0.7499308,107.4125 1.0313474,107.4191 2.0004313,107.4257 3.5622487,107.4322 3.562012,107.4388 2.8747506,107.4454 1.4688147,107.4520 1.5313853,107.4586 1.1873915,107.4652 1.0313838,107.4717 0.81304866,107.4783 1.3751781,107.4849 1.1556305,107.4915 0.37460947,107.4981 -8.9819996e-006,107.5047 0.093803339,107.5112 0.50028986,107.5178 1.375343,107.5244 1.9684242,107.5310 2.2809768,107.5376 2.2189212,107.5442 1.219007,107.5508 1.0313032,107.5573 0.59344691,107.5639 0.40609553,107.5705 0.5937857,107.5771 0.9688831,107.5837 1.9375012,107.5903 1.7185726,107.5969 0.28112414,107.6034 1.0627997,107.6100 2.0938609,107.6166 1.8436049,107.6232 1.2812169,107.6298 0.4998382,107.6364 0.3129431,107.6430 1.5632428,107.6496 2.8753521,107.6561 2.7184951,107.6627 1.2808863,107.6693 1.2496071,107.6759 1.1245674,107.6825 2.0314884,107.6891 4.2192335,107.6957 4.1248636,107.7023 2.5933509,107.7089 2.0313642,107.7155 2.3435481,107.7220 1.5310507,107.7286 1.4063102,107.7352 1.124898,107.7418 0.68744171,107.7484 0.65627819,107.7550 0.53145093,107.7616 0.78143656,107.7682 1.3125482,107.7748 0.90610552,107.7814 1.0311668,107.7880 2.3125212,107.7946 2.1561928,107.8011 2.0624549,107.8077 1.5314653,107.8143 1.5312947,107.8209 1.7810422,107.8275 1.5625477,107.8341 1.4377034,107.8407 1.3439837,107.8473 1.7498279,107.8539 1.030986,107.8605 0.49993661,107.8671 1.0937495,107.8737 1.2500807,107.8803 1.124949,107.8869 0.8748644,107.8935 0.78135067,107.9001 0.65662611,107.9067 0.81249499,107.9133 1.1871703,107.9199 2.3749518,107.9265 3.5937603,107.9331 3.1562009,107.9397 1.1879444,107.9462 1.2503092,107.9528 2.1246662,107.9594 2.6875472,107.9660 2.3752298,107.9726 1.9684513,107.9792 0.84377348,107.9858 1.1564716,107.9924 1.4682485,107.9990 0.84349442,108.0056 0.31258419,108.0122 0.53121746,108.0188 0.53128248,108.0254 0.21868807,108.0320 0.094092667,108.0386 1.0634333,108.0452 2.5315912,108.0518 4.6571231,108.0584 16.69626,108.0650 60.578911,108.0716 103.47436,108.0782 92.175491,108.0848 49.457893,108.0914 45.130127,108.0980 87.663414,108.1047 95.027687,108.1113 60.428146,108.1179 19.650089,108.1245 5.4051161,108.1311 2.6235597,108.1377 1.7805251,108.1443 2.5628355,108.1509 2.9691451,108.1575 2.0934508,108.1641 1.3120538,108.1707 1.2813983,108.1773 1.40676,108.1839 1.4376174,108.1905 1.5931208,108.1971 1.1871356,108.2037 1.875425,108.2103 2.0939782,108.2169 1.4371439,108.2235 0.71841204,108.2301 1.0938032,108.2367 1.8126552,108.2433 1.6562554,108.2500 0.87486064,108.2566 0.40604794,108.2632 0.50001192,108.2698 0.4064354,108.2764 0.18755479,108.2830 0.71865124,108.2896 0.937419,108.2962 0.62497735,108.3028 0.031291731,108.3094 0.37496012,108.3160 0.68753064,108.3226 1.1563662,108.3293 1.4999492,108.3359 2.0313246,108.3425 3.0002213,108.3491 2.3125563,108.3557 1.4686641,108.3623 1.1248701,108.3689 1.0623542,108.3755 0.93741196,108.3821 0.90628028,108.3887 0.40629011,108.3954 0.37538439,108.4020 0.78136939,108.4086 0.53085369,108.4152 0.31253234,108.4218 0.71879864,108.4284 0.56250662,108.4350 0.50005776,108.4416 0.87481159,108.4483 0.59364361,108.4549 0.40630153,108.4615 0.71873295,108.4681 0.719127,108.4747 0.93807077,108.4813 1.5626425,108.4879 2.2187581,108.4946 2.5939772,108.5012 4.0316143,108.5078 3.7811823,108.5144 2.3118119,108.5210 1.4681615,108.5276 0.7810263,108.5342 0.28118452,108.5409 0.12495899,108.5475 0.031171603,108.5541 0.18756483,108.5607 1.5313278,108.5673 2.9062583,108.5739 2.7187331,108.5806 2.5000055,108.5872 1.500053,108.5938 0.87498182,108.6004 0.28112862,108.6070 -1.3668485e-005,108.6136 0.40635306,108.6203 1.125518,108.6269 2.3127615,108.6335 2.030714,108.6401 0.81219983,108.6467 0.56255484,108.6534 0.99995029,108.6600 0.65662861,108.6666 1.2190011,108.6732 0.96849322,108.6798 0.59352201,108.6865 0.18734044,108.6931 0.062543958,108.6997 0.18761033,108.7063 0.37494722,108.7129 0.18743028,108.7196 0.09370821,108.7262 0.18734267,108.7328 0.56252491,108.7394 0.78169554,108.7460 0.93781263,108.7527 1.1249396,108.7593 1.1873555,108.7659 0.74977565,108.7725 0.28118163,108.7792 0.40639177,108.7858 0.96870184,108.7924 0.90622288,108.7990 0.93770278,108.8057 0.71876228,108.8123 1.0630223,108.8189 1.6876513,108.8255 1.3746977,108.8321 1.906455,108.8388 1.5935737,108.8454 0.74949861,108.8520 0.56229287,108.8586 0.81253785,108.8653 0.74998838,108.8719 0.46864682,108.8785 0.18750492,108.8852 0.28146553,108.8918 0.3436501,108.8984 0.18735984,108.9050 0.31275788,108.9117 0.9375912,108.9183 1.2810991,108.9249 0.96877033,108.9315 1.5005381,108.9382 1.8123481,108.9448 1.0618198,108.9514 0.18766022,108.9581 0.43777755,108.9647 0.93738937,108.9713 0.78100622,108.9779 0.9062345,108.9846 0.81258637,108.9912 0.87507099,108.9978 1.5001196,109.0045 1.7185733,109.0111 1.7497991,109.0177 1.5000708,109.0243 1.2505047,109.0310 2.0632875,109.0376 3.3440378,109.0442 4.4370093,109.0509 5.2186799,109.0575 4.5628371,109.0641 5.0625334,109.0708 8.5655851,109.0774 21.568531,109.0840 37.095531,109.0907 34.746342,109.0973 24.559004,109.1039 19.59198,109.1106 20.752743,109.1172 31.004009,109.1238 30.404161,109.1305 19.33884,109.1371 6.1851058,109.1437 1.3442801,109.1504 2.0630081,109.1570 1.6242257,109.1636 0.93702304,109.1703 1.4374745,109.1769 1.2497122,109.1835 0.93733078,109.1902 0.75037521,109.1968 2.7817352,109.2034 3.4995799,109.2101 2.9370866,109.2167 2.0940285,109.2234 2.6564946,109.2300 2.3130417,109.2366 2.7498999,109.2433 3.4681292,109.2499 3.4999397,109.2565 2.968704,109.2632 0.84376067,109.2698 1.1873823,109.2765 0.6873349,109.2831 0.84387171,109.2897 1.3127503,109.2964 2.4067366,109.3030 3.1879017,109.3097 2.062027,109.3163 0.81186807,109.3229 0.96880728,109.3296 1.4375277,109.3362 1.156023,109.3428 0.87493414,109.3495 1.0939173,109.3561 0.90647733,109.3628 1.0627995,109.3694 1.3127584,109.3761 1.5310048,109.3827 1.03082,109.3893 0.5934993,109.3960 0.43773782,109.4026 0.78171027,109.4093 0.93748164,109.4159 0.49957451,109.4225 1.4997932,109.4292 2.0312712,109.4358 2.000062,109.4425 3.4063079,109.4491 5.4377851,109.4558 5.1567554,109.4624 1.9062531,109.4691 0.96818322,109.4757 1.1559893,109.4823 1.6874689,109.4890 0.9999429,109.4956 0.50027263,109.5023 1.5939167,109.5089 2.3122368,109.5156 1.1872561,109.5222 0.093877383,109.5289 0.40630555,109.5355 0.68732315,109.5421 0.65629423,109.5488 0.56269479,109.5554 0.31243157,109.5621 0.56239671,109.5687 0.5624873,109.5754 0.59369916,109.5820 0.78126639,109.5887 0.75000787,109.5953 0.37513849,109.6020 0.50015974,109.6086 0.71872175,109.6153 1.1249433,109.6219 0.90612018,109.6286 0.46866325,109.6352 0.1874653,109.6419 0.093803152,109.6485 0.40628392,109.6552 0.81239694,109.6618 0.87493831,109.6685 0.7812767,109.6751 1.0318146,109.6818 1.718891,109.6884 1.1560037,109.6951 1.1255132,109.7017 1.2813438,109.7084 0.78075278,109.7150 0.84361762,109.7217 1.281572,109.7283 1.6566182,109.7350 1.7498783,109.7416 1.5622201,109.7483 1.7193921,109.7549 3.0006166,109.7616 4.1879148,109.7682 6.0623431,109.7749 6.4365115,109.7815 4.1870031,109.7882 1.9371754,109.7949 1.1563076,109.8015 1.0937369,109.8082 0.53101563,109.8148 0.50012815,109.8215 0.93811637,109.8281 1.6882039,109.8348 1.968204,109.8414 1.0617712,109.8481 0.87493807,109.8547 0.78110015,109.8614 0.49985436,109.8681 0.93762249,109.8747 1.0003122,109.8814 1.4067075,109.8880 1.8753381,109.8947 3.7189472,109.9013 4.1562266,109.9080 2.7494628,109.9147 1.624718,109.9213 1.31241,109.9280 0.99987024,109.9346 0.65616524,109.9413 0.84377664,109.9479 1.0939538,109.9546 1.9689251,109.9613 2.2190731,109.9679 2.3437057,109.9746 1.4681456,109.9812 0.7496627,109.9879 1.2812982,109.9946 1.781691,110.0012 1.718949,110.0079 1.0314622,110.0145 2.0007687,110.0212 2.5313702,110.0279 2.3123136,110.0345 2.0619011,110.0412 1.9681125,110.0478 1.8126957,110.0545 2.0938573,110.0612 2.1566241,110.0678 7.221118,110.0745 17.690676,110.0812 23.969248,110.0878 19.153332,110.0945 9.5917625,110.1011 10.848413,110.1078 30.008659,110.1145 52.159611,110.1211 52.337631,110.1278 30.991688,110.1345 13.684023,110.1411 8.7495327,110.1478 6.1250443,110.1545 2.9062378,110.1611 1.468418,110.1678 0.59351903,110.1745 0.40627104,110.1811 0.43744406,110.1878 0.4377771,110.1945 1.0317544,110.2011 1.5625209,110.2078 1.3431867,110.2145 0.31229788,110.2211 0.75032526,110.2278 1.5315977,110.2345 2.2819467,110.2411 3.1881311,110.2478 3.781137,110.2545 2.8117125,110.2611 1.3742015,110.2678 0.53140575,110.2745 1.9691768,110.2811 2.2182508,110.2878 1.1245067,110.2945 0.65628225,110.3011 0.49998686,110.3078 0.78125113,110.3145 1.3438201,110.3211 3.5000596,110.3278 3.9377074,110.3345 2.6563606,110.3412 1.281148,110.3478 1.1248342,110.3545 0.28126195,110.3612 0.53171164,110.3678 1.6876649,110.3745 2.8751183,110.3812 3.0939047,110.3879 1.3746825,110.3945 1.0000105,110.4012 1.0626101,110.4079 0.74974298,110.4145 0.34336057,110.4212 -0.00017702824,110.4279 4.5860361e-005,110.4346 0.031275623,110.4412 1.1250879,110.4479 1.1249232,110.4546 0.09365613,110.4613 0.12510274,110.4679 0.31267095,110.4746 0.59376228,110.4813 0.68784302,110.4880 1.6877135,110.4946 1.561936,110.5013 1.093606,110.5080 1.2188163,110.5147 0.71876496,110.5213 0.37513274,110.5280 1.2190325,110.5347 1.9691321,110.5414 1.8122245,110.5480 0.87447006,110.5547 0.31246027,110.5614 0.78149319,110.5681 0.96875781,110.5747 0.6249823,110.5814 0.71900028,110.5881 1.3751847,110.5948 2.5623295,110.6015 1.8747143,110.6081 1.7811526,110.6148 1.3124275,110.6215 0.84413147,110.6282 1.2192432,110.6349 1.0934275,110.6415 0.49975377,110.6482 1.1252929,110.6549 1.9688679,110.6616 1.6872969,110.6683 1.249748,110.6749 1.3748451,110.6816 1.6564753,110.6883 1.6562898,110.6950 0.90572774,110.7017 1.0622687,110.7083 1.6252059,110.7150 1.6255428,110.7217 3.312706,110.7284 3.3432789,110.7351 1.3434802,110.7417 1.4999527,110.7484 1.8126055,110.7551 1.8755801,110.7618 2.219341,110.7685 1.9057742,110.7752 0.53059232,110.7818 0.28130114,110.7885 0.43766692,110.7952 0.68735355,110.8019 0.4060941,110.8086 0.625175,110.8153 1.0312479,110.8220 1.3748581,110.8286 1.468847,110.8353 1.2187725,110.8420 0.53112185,110.8487 0.1250509,110.8554 0.28125098,110.8621 0.18742219,110.8688 0.1875034,110.8754 0.40622261,110.8821 0.84387332,110.8888 0.96896362,110.8955 0.50008345,110.9022 1.1566665,110.9089 2.8129423,110.9156 3.4369509,110.9223 1.5308598,110.9289 0.81255341,110.9356 0.84350079,110.9423 0.78126305,110.9490 1.0628403,110.9557 2.1564682,110.9624 2.2188337,110.9691 2.1873133,110.9758 1.0936567,110.9825 1.2813865,110.9891 2.2814341,110.9958 2.8123236,111.0025 2.2183139,111.0092 1.5940945,111.0159 3.6578465,111.0226 5.7195754,111.0293 5.4987297,111.0360 3.9675303,111.0427 3.9067378,111.0494 11.316961,111.0561 43.72871,111.0627 82.319832,111.0694 86.059502,111.0761 56.116146,111.0828 29.620922,111.0895 31.38002,111.0962 46.005608,111.1029 48.436176,111.1096 34.026192,111.1163 17.652184,111.1230 12.811894,111.1297 22.033922,111.1364 32.876427,111.1431 30.247206,111.1498 17.182562,111.1565 7.3724632,111.1632 2.906013,111.1698 1.031462,111.1765 0.65645224,111.1832 1.1254172,111.1899 1.7815115,111.1966 1.3121697,111.2033 1.6247951,111.2100 2.6251833,111.2167 3.1874321,111.2234 1.4994637,111.2301 0.87474144,111.2368 1.09384,111.2435 0.68751729,111.2502 0.40622607,111.2569 0.28153297,111.2636 0.87561578,111.2703 1.9377269,111.2770 1.8743834,111.2837 0.37458593,111.2904 0.37532774,111.2971 0.59396756,111.3038 0.56225014,111.3105 0.21845898,111.3172 0.21868725,111.3239 0.18756741,111.3306 0.093763195,111.3373 0.062559158,111.3440 0.21863131,111.3507 0.87511379,111.3574 1.9067045,111.3641 3.0627735,111.3708 4.5313296,111.3775 3.5936203,111.3842 1.5619905,111.3909 0.062159967,111.3976 0.28160375,111.4043 1.6877286,111.4110 2.1873813,111.4177 1.0313895,111.4244 1.0004503,111.4311 2.031476,111.4378 3.8122165,111.4445 4.093236,111.4512 2.6870401,111.4579 2.593545,111.4646 1.6251748,111.4714 0.46881688,111.4781 0.31247658,111.4848 0.78128767,111.4915 1.5001185,111.4982 1.5626154,111.5049 3.4686074,111.5116 2.9687362,111.5183 1.7813139,111.5250 0.62496048,111.5317 0.75006944,111.5384 1.156235,111.5451 0.81241095,111.5518 0.87498307,111.5585 0.90632159,111.5652 0.46869969,111.5719 -9.3648239e-005,111.5786 0.031258438,111.5854 0.18747276,111.5921 0.53121573,111.5988 0.68770826,111.6055 1.3129274,111.6122 2.6253932,111.6189 3.1874974,111.6256 2.5307078,111.6323 0.87462646,111.6390 0.40624699,111.6457 0.37512589,111.6524 1.1565808,111.6592 1.8439665,111.6659 1.6873425,111.6726 0.87511051,111.6793 1.1873145,111.6860 0.59332967,111.6927 0.8129068,111.6994 1.344376,111.7061 2.438082,111.7128 2.6248209,111.7196 1.5618738,111.7263 0.93721199,111.7330 1.062093,111.7397 0.49991506,111.7464 0.84396738,111.7531 2.2188947,111.7598 2.3748837,111.7665 0.9371624,111.7733 0.59366095,111.7800 2.3126285,111.7867 2.4065509,111.7934 1.4064629,111.8001 1.0936809,111.8068 1.1249107,111.8135 0.87487644,111.8203 0.31232986,111.8270 0.40609249,111.8337 0.34377763,111.8404 0.28140673,111.8471 0.68752491,111.8538 0.37489733,111.8606 0.40612355,111.8673 0.65625352,111.8740 0.90639472,111.8807 1.0313454,111.8874 1.7188568,111.8941 1.5624759,111.9009 1.1875535,111.9076 1.0001125,111.9143 1.2185202,111.9210 1.7810816,111.9277 1.1875169,111.9344 0.81254381,111.9412 1.125177,111.9479 1.4063277,111.9546 1.1249379,111.9613 0.90615588,111.9680 0.96870184,111.9748 0.84377891,111.9815 1.5939615,111.9882 3.5938823,111.9949 2.8746278,112.0016 1.249755,112.0084 0.75031507,112.0151 0.71929628,112.0218 1.3438625,112.0285 1.2808512,112.0352 0.68710357,112.0420 1.0938877,112.0487 3.1256003,112.0554 7.594965,112.0621 12.282276,112.0689 11.812044,112.0756 9.844635,112.0823 33.896008,112.0890 118.40788,112.0958 179.44257,112.1025 144.2224,112.1092 62.942871,112.1159 20.213058,112.1226 18.282518,112.1294 18.187624,112.1361 11.529398,112.1428 4.4051495,112.1495 3.8133988,112.1563 4.4688439,112.1630 3.5925436,112.1697 1.5299973,112.1764 0.030986246,112.1832 0.18774359,112.1899 0.40632471,112.1966 0.37500307,112.2033 1.0939182,112.2101 2.000325,112.2168 1.8749694,112.2235 1.4370182,112.2303 1.1874624,112.2370 1.1564475,112.2437 0.87474298,112.2504 0.43733576,112.2572 0.5002712,112.2639 0.78136146,112.2706 0.75009972,112.2774 1.0941979,112.2841 1.4376847,112.2908 1.1872059,112.2975 1.4058875,112.3043 1.1874282,112.3110 1.0624336,112.3177 1.281546,112.3245 2.1567872,112.3312 2.1560597,112.3379 1.2493078,112.3447 0.12474546,112.3514 0.18751812,112.3581 0.21892674,112.3648 0.84415334,112.3716 1.9690821,112.3783 2.9996979,112.3850 2.311744,112.3918 1.4062893,112.3985 1.0944881,112.4052 2.0316634,112.4120 1.4369601,112.4187 0.93742335,112.4254 1.1877258,112.4322 0.71842146,112.4389 0.43733194,112.4456 0.37498739,112.4524 0.59370178,112.4591 1.1247685,112.4658 0.59394866,112.4726 1.344556,112.4793 3.0010049,112.4860 4.437253,112.4928 2.9673257,112.4995 1.9058231,112.5063 1.5314169,112.5130 1.0000556,112.5197 1.1878999,112.5265 2.5626521,112.5332 2.4684527,112.5399 2.6874344,112.5467 3.3439758,112.5534 2.9376097,112.5601 0.68719375,112.5669 0.624744,112.5736 1.2191738,112.5804 1.5628037,112.5871 1.0620538,112.5938 2.0310085,112.6006 2.5000637,112.6073 1.4375285,112.6140 1.2191315,112.6208 1.593919,112.6275 2.1558566,112.6343 2.4375443,112.6410 2.2500265,112.6477 1.031038,112.6545 2.218853,112.6612 2.2500103,112.6680 0.68730807,112.6747 0.34379944,112.6814 0.62541026,112.6882 0.93793613,112.6949 1.4065076,112.7017 2.0624218,112.7084 2.4376469,112.7152 3.0002275,112.7219 2.4682794,112.7286 1.9367887,112.7354 1.9375401,112.7421 1.9694078,112.7489 2.2815247,112.7556 1.5618905,112.7624 0.62455446,112.7691 0.78219748,112.7758 3.0011909,112.7826 3.7496164,112.7893 2.3740313,112.7961 1.9058913,112.8028 2.8124197,112.8096 1.5626446,112.8163 1.1564076,112.8230 1.0933056,112.8298 1.0306972,112.8365 0.87514967,112.8433 1.0938615,112.8500 1.0311341,112.8568 0.46899968,112.8635 1.031575,112.8703 0.9997384,112.8770 0.78103328,112.8838 0.93792981,112.8905 2.0631104,112.8973 2.2185237,112.9040 1.0304629,112.9108 -0.00021930026,112.9175 0.50018221,112.9242 2.1253376,112.9310 3.3752766,112.9377 2.187155,112.9445 0.68739206,112.9512 1.1878107,112.9580 1.5312082,112.9647 1.0309496,112.9715 2.1247139,112.9782 2.4999666,112.9850 2.5003459,112.9917 2.0630896,112.9985 2.9998672,113.0052 3.4064293,113.0120 3.9064775,113.0187 2.4992502,113.0255 0.59357613,113.0322 1.1878841,113.0390 3.1249027,113.0457 4.3752303,113.0525 5.1255264,113.0593 4.5621638,113.0660 6.6569567,113.0728 14.658905,113.0795 22.282795,113.0863 22.343937,113.0930 18.250668,113.0998 15.812333,113.1065 15.623384,113.1133 12.873729,113.1200 11.561909,113.1268 9.0924053,113.1335 5.4675508,113.1403 3.5314698,113.1470 4.8133678,113.1538 4.8119087,113.1606 2.5927186,113.1673 1.2188612,113.1741 0.50005162,113.1808 0.18741447,113.1876 0.34371677,113.1943 0.59378672,113.2011 0.593849,113.2079 0.53132373,113.2146 0.84389293,113.2214 1.4062755,113.2281 1.4064894,113.2349 1.8132249,113.2416 1.9999563,113.2484 1.4677576,113.2552 1.1245265,113.2619 1.8126955,113.2687 1.7500818,113.2754 1.2811173,113.2822 0.62509084,113.2889 1.3751643,113.2957 1.0623765,113.3025 0.71868455,113.3092 1.3439647,113.3160 1.8439676,113.3227 1.5310922,113.3295 0.56225514,113.3363 0.49994725,113.3430 0.84384906,113.3498 1.9063956,113.3565 2.0312233,113.3633 1.1873932,113.3701 1.0623951,113.3768 1.2186388,113.3836 1.2817446,113.3904 1.7506173,113.3971 1.6557819,113.4039 1.0306357,113.4106 1.3437765,113.4174 1.2500036,113.4242 1.0001537,113.4309 1.4382252,113.4377 2.2190757,113.4445 2.5617895,113.4512 2.0619962,113.4580 1.812786,113.4647 1.3750366,113.4715 1.9691525,113.4783 2.4384069,113.4850 2.1876726,113.4918 3.0622652,113.4986 3.4992921,113.5053 2.4992929,113.5121 1.9998758,113.5189 1.3753659,113.5256 1.8128622,113.5324 1.8121872,113.5392 2.0308583,113.5459 2.4066107,113.5527 2.6568308,113.5595 2.0938756,113.5662 1.562139,113.5730 0.8744508,113.5798 0.312354,113.5865 0.40624401,113.5933 0.50016516,113.6001 0.62512922,113.6068 1.2497008,113.6136 1.1872988,113.6204 0.56266367,113.6271 0.53143048,113.6339 0.56240743,113.6407 0.71888286,113.6475 1.03178,113.6542 1.2189097,113.6610 0.99975413,113.6678 0.78119457,113.6745 0.56237257,113.6813 0.31219423,113.6881 0.18748665,113.6949 0.59391505,113.7016 1.1879926,113.7084 2.40641,113.7152 1.9996489,113.7219 1.5624707,113.7287 1.6882057,113.7355 2.438031,113.7423 1.8744725,113.7490 1.0616927,113.7558 0.40587607,113.7626 0.18744703,113.7693 -0.00014429996,113.7761 0.31286615,113.7829 1.8444006,113.7897 2.5001349,113.7964 1.9055589,113.8032 0.37452754,113.8100 0.03135306,113.8168 -7.1376504e-005,113.8235 0.0001891624,113.8303 0.68789911,113.8371 1.9377985,113.8439 2.5002072,113.8506 2.1874111,113.8574 1.9368521,113.8642 1.2186985,113.8710 2.2819076,113.8777 3.593519,113.8845 3.4056616,113.8913 2.4685779,113.8981 1.6250328,113.9049 0.81255549,113.9116 0.18749987,113.9184 0.34363717,113.9252 0.93786043,113.9320 1.8445326,113.9387 2.4687984,113.9455 1.7811071,113.9523 1.5623665,113.9591 1.1561533,113.9659 3.4686296,113.9726 5.1561213,113.9794 4.562634,113.9862 1.9689556,113.9930 1.2815406,113.9998 1.124751,114.0065 0.81196421,114.0133 0.40602452,114.0201 1.0314717,114.0269 1.2502321,114.0337 1.4685731,114.0404 2.3124566,114.0472 2.9690304,114.0540 2.5939357,114.0608 5.3757195,114.0676 13.157096,114.0744 15.344115,114.0811 15.43858,114.0879 21.125916,114.0947 52.558529,114.1015 189.06247,114.1083 364.25079,114.1151 369.65411,114.1218 220.78926,114.1286 76.503143,114.1354 30.341084,114.1422 24.157049,114.1490 21.841799,114.1558 17.122137,114.1625 10.092112,114.1693 6.1564894,114.1761 4.9370222,114.1829 3.3735654,114.1897 2.0619802,114.1965 1.0935584,114.2033 0.68766797,114.2100 1.0313139,114.2168 0.8748582,114.2236 0.68765128,114.2304 1.1563563,114.2372 0.96861339,114.2440 0.68789029,114.2508 1.8445005,114.2576 4.1872902,114.2643 4.1865811,114.2711 3.062335,114.2779 1.4689462,114.2847 1.1562815,114.2915 1.2502191,114.2983 1.5001966,114.3051 1.7814173,114.3119 2.4688656,114.3187 3.0938241,114.3254 2.9687481,114.3322 3.0939977,114.3390 3.8123226,114.3458 1.9054065,114.3526 0.093411282,114.3594 0.74997401,114.3662 1.281301,114.3730 0.93765312,114.3798 0.50044388,114.3866 1.0940661,114.3934 1.4997526,114.4001 1.0935235,114.4069 0.62478161,114.4137 0.24984498,114.4205 0.12511861,114.4273 0.46926805,114.4341 1.4688829,114.4409 1.3746642,114.4477 1.1561013,114.4545 0.71862322,114.4613 0.49997625,114.4681 0.49992797,114.4749 0.65650684,114.4817 1.1563187,114.4885 0.24977899,114.4953 0.43746516,114.5020 0.50003904,114.5088 1.156395,114.5156 1.4373236,114.5224 0.74987388,114.5292 0.093808375,114.5360 0.093705453,114.5428 6.288346e-005,114.5496 0.46909934,114.5564 1.3126748,114.5632 0.90587956,114.5700 0.21862468,114.5768 1.219336,114.5836 3.3137784,114.5904 4.9693766,114.5972 4.4990616,114.6040 3.4677944,114.6108 2.4997129,114.6176 1.5312674,114.6244 0.81234878,114.6312 0.68761075,114.6380 1.062825,114.6448 0.74977612,114.6516 0.40588391,114.6584 0.90667164,114.6652 2.063226,114.6720 2.0933881,114.6788 1.4680593,114.6856 0.46856484,114.6924 0.56268126,114.6992 1.7505654,114.7060 2.5313983,114.7128 1.6559639,114.7196 1.4059761,114.7264 0.74975717,114.7332 0.18738797,114.7400 0.43749097,114.7468 1.2500346,114.7536 1.5942006,114.7604 2.1880631,114.7672 1.8752459,114.7740 1.7810184,114.7808 1.3432186,114.7876 0.90593171,114.7944 0.68742526,114.8012 1.2812369,114.8080 1.2498838,114.8148 0.43758845,114.8216 0.87504923,114.8284 1.0311563,114.8353 0.84380692,114.8421 1.3440562,114.8489 1.4999878,114.8557 0.78103888,114.8625 0.84423172,114.8693 2.0319908,114.8761 3.0308342,114.8829 2.0929286,114.8897 1.624859,114.8965 1.2815394,114.9033 1.9381378,114.9101 3.1565001,114.9169 2.937068,114.9237 2.0308301,114.9305 2.1874988,114.9374 1.7503173,114.9442 2.0312419,114.9510 1.3750961,114.9578 1.5003648,114.9646 1.3433846,114.9714 0.90579784,114.9782 0.53123635,114.9850 1.2500571,114.9918 1.2810708,114.9986 0.53121281,115.0054 0.62546629,115.0123 2.7196381,115.0191 5.188457,115.0259 5.8434749,115.0327 3.9677842,115.0395 3.7490952,115.0463 6.0336394,115.0531 19.693485,115.0599 63.183754,115.0667 197.51477,115.0736 305.85654,115.0804 255.77654,115.0872 119.71092,115.0940 42.77095,115.1008 37.847126,115.1076 48.939198,115.1144 48.028149,115.1212 34.399933,115.1281 16.653023,115.1349 9.2186842,115.1417 7.4382339,115.1485 7.6249204,115.1553 4.6545396,115.1621 1.6556213,115.1689 1.9690449,115.1758 1.8127614,115.1826 2.1559887,115.1894 1.8748666,115.1962 2.8749182,115.2030 2.5315378,115.2098 3.5629101,115.2167 2.343554,115.2235 2.718863,115.2303 2.9998069,115.2371 1.6870613,115.2439 0.87511915,115.2507 0.68744373,115.2576 0.31215706,115.2644 0.65630931,115.2712 0.75010705,115.2780 1.5627998,115.2848 3.0940669,115.2916 2.8749146,115.2985 1.5000445,115.3053 1.2500491,115.3121 1.2186191,115.3189 2.0318253,115.3257 3.1250439,115.3326 2.0616939,115.3394 1.0620893,115.3462 1.499983,115.3530 2.1564586,115.3598 2.0625186,115.3667 0.87494051,115.3735 0.40607506,115.3803 0.031053448,115.3871 0.59421992,115.3939 3.1884499,115.4008 4.2501535,115.4076 4.1554875,115.4144 2.9994574,115.4212 1.812652,115.4281 0.71885067,115.4349 0.56257337,115.4417 0.90651369,115.4485 1.5000044,115.4553 1.7497379,115.4622 1.1560421,115.4690 0.65594947,115.4758 0.12553906,115.4826 1.5946652,115.4895 2.2811656,115.4963 1.9677975,115.5031 0.43691856,115.5099 0.46910653,115.5168 1.0314314,115.5236 1.5312566,115.5304 1.1873205,115.5372 0.62477005,115.5441 0.18771385,115.5509 0.84428358,115.5577 1.5625256,115.5645 1.6871063,115.5714 0.968705,115.5782 0.65619266,115.5850 0.53097928,115.5919 0.56260467,115.5987 0.84400398,115.6055 0.78121442,115.6123 1.0310887,115.6192 1.7811215,115.6260 2.5311902,115.6328 1.7187779,115.6397 0.74998283,115.6465 0.12498315,115.6533 0.093708746,115.6601 0.12522359,115.6670 0.93773103,115.6738 1.5312603,115.6806 1.9688118,115.6875 1.6560987,115.6943 0.62472981,115.7011 0.28108737,115.7080 0.094057389,115.7148 0.50019664,115.7216 1.0310131,115.7284 1.4375633,115.7353 1.4377743,115.7421 1.4062481,115.7489 2.1872051,115.7558 2.1565189,115.7626 1.7505296,115.7694 1.3435631,115.7763 1.1871543,115.7831 1.5626692,115.7899 1.8127425,115.7968 1.3124263,115.8036 1.249993,115.8104 1.3436211,115.8173 0.84340692,115.8241 0.56223094,115.8309 1.0936813,115.8378 0.87504447,115.8446 0.68747294,115.8514 0.68746471,115.8583 1.3126642,115.8651 2.281985,115.8720 2.000463,115.8788 1.5619909,115.8856 1.468326,115.8925 0.90629935,115.8993 0.74978232,115.9061 0.84353149,115.9130 0.6562745,115.9198 0.8437078,115.9266 0.68745142,115.9335 0.18755016,115.9403 0.56257355,115.9472 1.0000778,115.9540 1.3437332,115.9608 1.562436,115.9677 1.2499985,115.9745 0.5628382,115.9813 1.2813691,115.9882 0.96851277,115.9950 2.3126793,116.0019 2.3437543,116.0087 1.8436854,116.0155 1.4999758,116.0224 2.1255505,116.0292 4.5950036,116.0361 8.250845,116.0429 9.936965,116.0497 8.030055,116.0566 7.2193933,116.0634 20.104588,116.0703 80.434402,116.0771 180.24261,116.0840 207.67993,116.0908 137.09816,116.0976 57.137981,116.1045 21.932531,116.1113 17.780136,116.1182 18.65604,116.1250 20.437201,116.1319 14.872952,116.1387 8.3102884,116.1455 2.3740003,116.1524 0.81238347,116.1592 0.62499893,116.1661 0.53129393,116.1729 0.40636224,116.1798 0.43742725,116.1866 0.37489381,116.1935 0.46902832,116.2003 0.75025433,116.2071 1.030908,116.2140 0.49968889,116.2208 0.31253231,116.2277 0.53117275,116.2345 0.37516159,116.2414 0.688061,116.2482 1.125185,116.2551 0.90598232,116.2619 1.4060413,116.2688 1.9999723,116.2756 1.9063267,116.2825 0.81228054,116.2893 0.37489769,116.2962 0.40646932,116.3030 0.53126466,116.3099 0.87476248,116.3167 0.65611506,116.3235 0.59417415,116.3304 1.812837,116.3372 2.5934813,116.3441 1.7183963,116.3509 0.53125495,116.3578 0.40665835,116.3646 1.1563226,116.3715 2.7499011,116.3783 3.9064674,116.3852 3.968761,116.3920 1.9061834,116.3989 1.4372922,116.4058 0.65592062,116.4126 0.56265825,116.4195 0.78142959,116.4263 0.84409237,116.4332 1.437695,116.4400 1.6556742,116.4469 0.81219047,116.4537 0.53143251,116.4606 0.6878224,116.4674 1.0939584,116.4743 1.2809644,116.4811 0.74957907,116.4880 0.1248551,116.4948 0.28127882,116.5017 0.71878934,116.5085 0.31261402,116.5154 0.28112116,116.5223 0.18776195,116.5291 1.5941982,116.5360 2.1877277,116.5428 2.0938232,116.5497 1.3746156,116.5565 0.59326559,116.5634 0.09359467,116.5702 0.31262082,116.5771 0.34372258,116.5840 1.1564742,116.5908 1.687903,116.5977 2.0937581,116.6045 1.3745842,116.6114 1.0622281,116.6182 1.2187614,116.6251 0.74999982,116.6320 0.87495744,116.6388 1.8436706,116.6457 1.5939232,116.6525 0.62512267,116.6594 0.18734451,116.6663 0.093674839,116.6731 0.28112295,116.6800 0.6874724,116.6868 0.4375324,116.6937 0.4688139,116.7006 2.3752284,116.7074 3.0940874,116.7143 3.9384041,116.7211 4.0312552,116.7280 2.4365215,116.7349 0.81203711,116.7417 0.34360871,116.7486 0.3125549,116.7554 0.093822069,116.7623 0.031233642,116.7692 0.031390272,116.7760 0.53156835,116.7829 1.0628152,116.7897 1.6252033,116.7966 1.6560303,116.8035 1.3746465,116.8103 1.4998916,116.8172 2.3438163,116.8241 4.2503037,116.8309 4.2500396,116.8378 2.2808347,116.8447 0.56241256,116.8515 0.34375432,116.8584 0.46866751,116.8653 0.28120404,116.8721 0.37485754,116.8790 1.4688488,116.8858 2.0313232,116.8927 2.3435872,116.8996 1.9998323,116.9064 2.0940559,116.9133 2.4386396,116.9202 3.7192564,116.9270 4.6868048,116.9339 2.8429682,116.9408 1.7186898,116.9476 2.1879756,116.9545 3.2503247,116.9614 3.9064035,116.9682 6.6871786,116.9751 6.5934234,116.9820 5.7190781,116.9889 4.1254568,116.9957 3.3435681,117.0026 1.1241608,117.0095 0.49999377,117.0163 2.0632215,117.0232 2.3749118,117.0301 2.405781,117.0369 2.5940888,117.0438 3.188,117.0507 2.9370401,117.0576 2.5319061,117.0644 5.6272335,117.0713 13.504664,117.0782 36.884758,117.0850 70.349785,117.0919 77.526535,117.0988 51.366486,117.1056 22.213146,117.1125 11.311174,117.1194 7.6551743,117.1263 4.404561,117.1331 2.9059098,117.1400 2.5309005,117.1469 1.4059589,117.1538 0.96861553,117.1606 1.2498908,117.1675 0.5311873,117.1744 0.31255683,117.1813 0.31271699,117.1881 0.84370172,117.1950 0.68733567,117.2019 0.53124326,117.2088 0.40623009,117.2156 0.90660781,117.2225 1.1877733,117.2294 0.90602916,117.2363 0.43723541,117.2431 0.75014752,117.2500 1.8751225,117.2569 0.90615523,117.2638 1.1883341,117.2706 3.0318124,117.2775 3.1551785,117.2844 2.0929449,117.2913 2.4691076,117.2981 2.4690144,117.3050 3.0935636,117.3119 1.0310433,117.3188 0.49986619,117.3257 0.50007069,117.3325 0.62522179,117.3394 0.34373325,117.3463 0.62497789,117.3532 1.5937356,117.3601 1.1248318,117.3669 0.18785699,117.3738 1.3134143,117.3807 2.4067087,117.3876 3.7184544,117.3945 4.0932889,117.4013 3.530844,117.4082 1.7495303,117.4151 0.50008172,117.4220 0.4065147,117.4289 0.31227282,117.4357 0.21847425,117.4426 1.6564161,117.4495 2.6565075,117.4564 1.7190943,117.4633 1.3436558,117.4702 2.6876414,117.4770 5.156816,117.4839 5.1561823,117.4908 4.7492061,117.4977 4.624454,117.5046 4.1878028,117.5115 3.5001104,117.5183 1.437736,117.5252 1.6561415,117.5321 1.1558856,117.5390 0.56268495,117.5459 1.2501792,117.5528 1.5625284,117.5596 1.6561697,117.5665 0.56225455,117.5734 0.34445637,117.5803 2.3763666,117.5872 3.5622971,117.5941 2.373714,117.6010 1.9994797,117.6078 1.5624751,117.6147 0.28148198,117.6216 0.7188893,117.6285 0.74986565,117.6354 1.0313125,117.6423 3.2819304,117.6492 4.7817035,117.6561 3.5310755,117.6629 2.7182248,117.6698 0.99925631,117.6767 0.1248906,117.6836 0.40657026,117.6905 0.96897858,117.6974 1.7185502,117.7043 1.6875681,117.7112 3.0942459,117.7181 2.6247056,117.7249 1.6875128,117.7318 1.4690483,117.7387 1.4684952,117.7456 0.9686079,117.7525 0.81241608,117.7594 1.1880316,117.7663 1.9378575,117.7732 1.9995358,117.7801 2.6245553,117.7870 2.5622556,117.7939 0.78102016,117.8008 0.34378868,117.8076 1.7500491,117.8145 2.6874428,117.8214 3.8753686,117.8283 5.0626459,117.8352 3.5312181,117.8421 2.0624917,117.8490 1.3124609,117.8559 2.031095,117.8628 1.4999135,117.8697 1.9064274,117.8766 1.4061762,117.8835 0.68724906,117.8904 0.31250247,117.8973 0.84375167,117.9042 -7.6477452e-005,117.9111 0.40634602,117.9180 1.4378507,117.9248 2.1877418,117.9317 1.7810225,117.9386 1.2813871,117.9455 0.93750727,117.9524 1.0307518,117.9593 1.0626576,117.9662 1.9380137,117.9731 1.9062214,117.9800 1.6558788,117.9869 1.2500011,117.9938 1.4377339,118.0007 1.6251061,118.0076 1.5311738,118.0145 0.90602857,118.0214 0.37476689,118.0283 0.062316276,118.0352 0.18752284,118.0421 1.4375585,118.0490 2.9064882,118.0559 3.3443737,118.0628 3.4378967,118.0697 2.7188554,118.0766 3.7196715,118.0835 8.0948477,118.0904 13.406669,118.0973 15.967589,118.1042 15.279379,118.1111 10.124766,118.1180 5.3130503,118.1249 7.2543011,118.1318 26.354296,118.1387 50.602196,118.1456 55.497627,118.1525 34.552551,118.1594 13.836459,118.1663 7.1224861,118.1732 4.5615821,118.1801 2.9057665,118.1870 2.0618222,118.1939 1.3122913,118.2009 0.68763256,118.2078 1.0938196,118.2147 1.4064113,118.2216 0.99981618,118.2285 0.81254977,118.2354 0.96905208,118.2423 0.68744582,118.2492 0.68746901,118.2561 0.78113198,118.2630 0.40595788,118.2699 0.093599565,118.2768 0.40659353,118.2837 1.6252431,118.2906 1.4683925,118.2975 0.75001901,118.3044 1.3129175,118.3113 1.3438165,118.3183 1.1874841,118.3252 1.0311459,118.3321 0.59333324,118.3390 -0.00016225924,118.3459 0.093984939,118.3528 0.40646723,118.3597 1.3749092,118.3666 0.9997009,118.3735 0.28116369,118.3804 0.43752751,118.3873 0.59372646,118.3942 0.5312199,118.4012 0.7189514,118.4081 0.96916085,118.4150 1.1250317,118.4219 1.8123436,118.4288 3.0622821,118.4357 2.718652,118.4426 1.1875308,118.4495 0.37501329,118.4564 0.62523764,118.4634 1.7505352,118.4703 2.5001409,118.4772 1.7493982,118.4841 0.68718797,118.4910 0.59411824,118.4979 1.5940204,118.5048 1.6247016,118.5117 0.87459266,118.5187 0.40616983,118.5256 1.0626465,118.5325 1.375145,118.5394 2.0625625,118.5463 1.7190148,118.5532 1.5624936,118.5601 2.3745267,118.5671 2.7498763,118.5740 3.2188644,118.5809 3.6251085,118.5878 3.8126893,118.5947 3.2189186,118.6016 2.1560619,118.6085 1.468448,118.6155 1.0935951,118.6224 0.43780014,118.6293 0.93770725,118.6362 1.4689224,118.6431 2.8439429,118.6500 1.8121389,118.6570 0.71853602,118.6639 0.56261182,118.6708 0.59379309,118.6777 0.65626073,118.6846 1.0938182,118.6916 1.0001521,118.6985 1.0938569,118.7054 0.68710577,118.7123 0.093343064,118.7192 0.31287292,118.7261 1.5320979,118.7331 2.6882129,118.7400 3.4372141,118.7469 2.2490213,118.7538 1.0306979,118.7607 0.4061619,118.7677 0.031295523,118.7746 0.093733408,118.7815 0.031277634,118.7884 0.40643731,118.7954 0.75032824,118.8023 0.75018251,118.8092 0.68742526,118.8161 0.65600801,118.8230 1.0309473,118.8300 2.562222,118.8369 2.0001502,118.8438 2.0317652,118.8507 1.8438619,118.8577 1.2497865,118.8646 0.49974075,118.8715 0.093755476,118.8784 0.34406948,118.8853 0.78141677,118.8923 1.3747702,118.8992 1.5937431,118.9061 2.4690218,118.9130 2.8124611,118.9200 2.1560526,118.9269 2.1562972,118.9338 2.6563528,118.9407 1.8436666,118.9477 2.5002289,118.9546 3.0319946,118.9615 3.0938225,118.9685 1.8738865,118.9754 0.96837044,118.9823 3.0317061,118.9892 3.5626585,118.9962 2.8435247,119.0031 1.5622396,119.0100 1.9373487,119.0169 2.2501407,119.0239 2.0001767,119.0308 2.4691541,119.0377 6.3129888,119.0447 7.9067321,119.0516 13.788327,119.0585 52.205196,119.0654 101.4485,119.0724 104.55323,119.0793 60.172024,119.0862 30.994558,119.0932 44.263985,119.1001 98.08223,119.1070 121.34268,119.1140 85.231613,119.1209 34.548058,119.1278 11.589383,119.1347 10.311811,119.1417 8.1867332,119.1486 4.5301137,119.1555 1.8747202,119.1625 0.81263942,119.1694 1.2813308,119.1763 1.2812563,119.1833 0.87495953,119.1902 0.7500971,119.1971 1.3124807,119.2041 1.8126421,119.2110 2.3128078,119.2179 2.9373748,119.2249 2.4996967,119.2318 1.4374632,119.2387 1.0313185,119.2457 1.2187203,119.2526 0.96881884,119.2595 1.9064101,119.2665 1.9062314,119.2734 1.6561174,119.2803 0.93743473,119.2873 1.2810884,119.2942 0.62499261,119.3012 0.62519103,119.3081 0.40642276,119.3150 0.56279349,119.3220 0.96886373,119.3289 1.2810146,119.3358 0.5622713,119.3428 0.50020641,119.3497 1.0627822,119.3567 0.90607846,119.3636 0.87476832,119.3705 0.81242985,119.3775 0.28121623,119.3844 0.25001448,119.3913 0.18734623,119.3983 0.15645654,119.4052 0.50030172,119.4122 0.78117669,119.4191 0.99964356,119.4260 0.46860185,119.4330 1.031459,119.4399 1.8750194,119.4469 1.6561807,119.4538 1.031149,119.4607 2.2812614,119.4677 3.0001771,119.4746 2.21878,119.4816 1.6560127,119.4885 1.5938414,119.4954 0.68748933,119.5024 0.28118145,119.5093 0.56296742,119.5163 1.5940243,119.5232 1.7497674,119.5302 1.3122255,119.5371 0.46867046,119.5440 0.18727171,119.5510 0.00010035896,119.5579 0.37524861,119.5649 0.3748244,119.5718 0.093581036,119.5788 0.18801963,119.5857 0.96938264,119.5927 1.8434129,119.5996 1.8121998,119.6065 1.0936987,119.6135 0.53106034,119.6204 1.031371,119.6274 1.6874406,119.6343 1.1559559,119.6413 0.62487191,119.6482 1.3124725,119.6552 1.8128912,119.6621 1.6566224,119.6691 1.1246834,119.6760 1.1872333,119.6829 1.8127282,119.6899 1.2812622,119.6968 1.0622998,119.7038 0.8748942,119.7107 0.87501794,119.7177 0.21897717,119.7246 0.40619564,119.7316 0.18730916,119.7385 0.43740621,119.7455 0.68757105,119.7524 0.62519103,119.7594 0.68783695,119.7663 0.93804288,119.7733 1.0934651,119.7802 0.43685597,119.7872 0.093653694,119.7941 0.093687683,119.8011 0.59368104,119.8080 0.84386522,119.8150 0.71896714,119.8219 0.50024128,119.8289 1.0944458,119.8358 2.6253643,119.8428 3.0930033,119.8497 1.874259,119.8567 2.1248789,119.8636 3.5938396,119.8706 4.437665,119.8776 3.374891,119.8845 0.68731308,119.8915 0.50004256,119.8984 0.93801111,119.9054 1.5939666,119.9123 0.74960524,119.9193 0.53105998,119.9262 0.31240055,119.9332 0.37549725,119.9401 1.4065298,119.9471 1.718382,119.9540 1.8747663,119.9610 1.0937911,119.9680 1.0000873,119.9749 1.3440273,119.9819 1.9373258,119.9888 1.593424,119.9958 1.5626066,120.0027 0.7187767,120.0097 0.78140497,120.0167 1.2505186,120.0236 2.7813408,120.0306 4.4374142,120.0375 5.9376822,120.0445 5.6250477,120.0514 5.0936699,120.0584 6.1269855,120.0654 15.880276,120.0723 27.06604,120.0793 27.935144,120.0862 19.714891,120.0932 17.126759,120.1001 24.15864,120.1071 28.091442,120.1141 21.684105,120.1210 13.904647,120.1280 8.3122778,120.1349 4.9059148,120.1419 3.4996254,120.1489 1.9368056,120.1558 0.68680125,120.1628 0.75013304,120.1698 0.78191799,120.1767 1.3752999,120.1837 1.7498269,120.1906 1.5934486,120.1976 1.0623379,120.2046 1.906478,120.2115 2.4374354,120.2185 1.6869016,120.2255 0.87489104,120.2324 1.4692434,120.2394 1.1253121,120.2463 1.5308107,120.2533 1.7185055,120.2603 2.0000768,120.2672 1.1872869,120.2742 1.0624728,120.2812 1.1562563,120.2881 0.21870892,120.2951 0.21871711,120.3021 1.0625705,120.3090 0.87501568,120.3160 -7.2306655e-005,120.3230 0.093767695,120.3299 0.12510315,120.3369 0.31259507,120.3439 0.78109604,120.3508 1.3123893,120.3578 1.0000864,120.3648 0.31249806,120.3717 0.093739584,120.3787 0.18755461,120.3857 0.31245196,120.3926 0.25016126,120.3996 0.81259692,120.4066 0.56240714,120.4135 0.71930414,120.4205 2.0627317,120.4275 1.4687774,120.4344 2.1878448,120.4414 2.4373941,120.4484 1.686759,120.4553 0.43694067,120.4623 0.1254407,120.4693 0.62527943,120.4763 0.56218463,120.4832 0.62525195,120.4902 1.9377788,120.4972 2.1871729,120.5041 1.218379,120.5111 0.31233734,120.5181 -2.1613654e-005,120.5250 0.031356912,120.5320 0.56262887,120.5390 1.2502483,120.5460 1.7815679,120.5529 2.3122232,120.5599 1.6559234,120.5669 0.93807614,120.5739 1.9693203,120.5808 1.9058106,120.5878 1.2494421,120.5948 1.437721,120.6017 1.8754662,120.6087 1.8435585,120.6157 0.96850795,120.6227 1.0310646,120.6296 0.56238651,120.6366 0.4999916,120.6436 0.93733591,120.6506 0.43754518,120.6575 0.56247038,120.6645 1.2815502,120.6715 1.4693931,120.6785 1.593956,120.6854 1.7495657,120.6924 1.5307159,120.6994 0.78103161,120.7064 0.28122595,120.7134 2.3125155,120.7203 3.3125157,120.7273 1.9375482,120.7343 0.28108945,120.7413 0.094236717,120.7482 1.0632088,120.7552 1.5312829,120.7622 1.4995381,120.7692 0.74951762,120.7762 0.40610021,120.7831 0.59357804,120.7901 1.0001112,120.7971 1.3752747,120.8041 2.5316384,120.8111 3.1876998,120.8180 2.6877816,120.8250 2.6564786,120.8320 2.2809768,120.8390 2.0306606,120.8460 1.1871585,120.8529 0.40632674,120.8599 0.62503207,120.8669 1.31243,120.8739 1.7812909,120.8809 2.9690821,120.8878 3.5313506,120.8948 3.1561866,120.9018 1.7183535,120.9088 0.093511879,120.9158 1.1253412,120.9228 2.0001726,120.9297 1.8434317,120.9367 1.0311991,120.9437 1.9067013,120.9507 2.2811413,120.9577 3.1873236,120.9647 3.0316021,120.9716 1.6247525,120.9786 0.74959475,120.9856 1.187499,120.9926 0.87506151,120.9996 1.1563953,121.0066 1.0936576,121.0136 0.84376073,121.0205 1.8126761,121.0275 2.4688058,121.0345 5.0961475,121.0415 14.69324,121.0485 29.630341,121.0555 41.281273,121.0625 35.557697,121.0695 28.033743,121.0764 49.010319,121.0834 72.940834,121.0904 66.459877,121.0974 38.552166,121.1044 23.906944,121.1114 35.414936,121.1184 56.003914,121.1254 48.743908,121.1323 22.553722,121.1393 4.02771,121.1463 2.3439705,121.1533 2.9997866,121.1603 2.7811391,121.1673 3.0002015,121.1743 2.218153,121.1813 3.2494442,121.1883 3.6562748,121.1953 4.0312743,121.2022 3.6251554,121.2092 2.8128343,121.2162 1.3438849,121.2232 1.4998829,121.2302 1.7498485,121.2372 1.3435143,121.2442 1.0630528,121.2512 1.406698,121.2582 1.2808644,121.2652 0.96828216,121.2722 0.68746036,121.2792 1.1564027,121.2862 0.84340495,121.2932 1.844089,121.3001 2.8756862,121.3071 2.1874597,121.3141 1.3747349,121.3211 0.62481272,121.3281 0.68737191,121.3351 1.0624534,121.3421 0.96868515,121.3491 0.53108025,121.3561 0.37487316,121.3631 0.90688169,121.3701 2.1881568,121.3771 2.3121116,121.3841 1.4684628,121.3911 2.2193384,121.3981 3.4687836,121.4051 2.5304399,121.4121 0.78086185,121.4191 1.1250465,121.4261 1.750371,121.4331 2.5001209,121.4401 2.187103,121.4471 2.0934858,121.4541 0.65625775,121.4611 1.6563127,121.4681 1.5000802,121.4751 1.0313871,121.4821 0.68780482,121.4891 0.78140068,121.4961 0.6873014,121.5031 0.81238008,121.5101 1.8751107,121.5171 2.5311019,121.5241 1.9372039,121.5311 0.87516016,121.5381 1.6572787,121.5451 4.2820511,121.5521 4.9058146,121.5591 2.8740437,121.5661 0.74953616,121.5731 0.78126508,121.5801 0.40610623,121.5871 0.40619418,121.5941 0.40629232,121.6011 0.12503377,121.6081 0.093837827,121.6151 0.37508452,121.6221 1.5629985,121.6291 3.0938733,121.6361 2.4371467,121.6431 1.9372863,121.6501 1.2185353,121.6571 0.84376335,121.6641 0.21872959,121.6711 2.0915806e-005,121.6781 0.59387976,121.6851 1.8125794,121.6921 2.0000815,121.6991 2.0940137,121.7061 1.6563799,121.7131 1.4684533,121.7202 0.8122254,121.7272 0.2187479,121.7342 0.2501986,121.7412 0.40618432,121.7482 0.12476758,121.7552 0.1876055,121.7622 0.87513572,121.7692 1.0934724,121.7762 0.46932936,121.7832 1.3757184,121.7902 1.2185825,121.7972 1.2811391,121.8042 2.0935094,121.8113 2.1561654,121.8183 1.3435545,121.8253 0.68723714,121.8323 0.74992001,121.8393 0.87493181,121.8463 0.84372145,121.8533 0.21872377,121.8603 0.093859784,121.8673 0.40626705,121.8743 0.34372616,121.8813 1.1564744,121.8884 1.7811918,121.8954 0.96851116,121.9024 1.7502488,121.9094 3.6876636,121.9164 4.0310216,121.9234 2.1248684,121.9304 1.5624214,121.9374 1.3124207,121.9445 1.2187083,121.9515 1.3751185,121.9585 1.000098,121.9655 0.49986631,121.9725 0.375043,121.9795 0.75035304,121.9865 1.5314065,121.9935 1.5312886,122.0006 1.4380252,122.0076 2.1877985,122.0146 1.7184967,122.0216 1.4684675,122.0286 1.5313228,122.0356 2.1252966,122.0427 4.1889472,122.0497 8.4079618,122.0567 11.188015,122.0637 13.001215,122.0707 16.188107,122.0777 16.780912,122.0847 20.063076,122.0918 27.030577,122.0988 55.084145,122.1058 173.58409,122.1128 305.93442,122.1198 300.28226,122.1269 171.76222,122.1339 58.508102,122.1409 21.591516,122.1479 11.748672,122.1549 6.1554723,122.1619 4.6871181,122.1690 3.1557646,122.1760 1.2502335,122.1830 1.6256963,122.1900 1.343819,122.1970 1.781265,122.2041 2.2811499,122.2111 2.1248813,122.2181 1.2183951,122.2251 1.3747553,122.2321 1.1875596,122.2392 0.84382898,122.2462 0.5935353,122.2532 0.50030756,122.2602 1.9385192,122.2672 2.6558847,122.2743 1.1866825,122.2813 0.53134602,122.2883 0.62491506,122.2953 0.71851748,122.3024 0.53116286,122.3094 0.28136542,122.3164 0.2501269,122.3234 0.93735242,122.3305 1.031085,122.3375 0.56251889,122.3445 0.78187829,122.3515 1.062758,122.3586 0.74956757,122.3656 0.75000024,122.3726 1.375351,122.3796 2.1871796,122.3867 1.0619994,122.3937 0.62505269,122.4007 0.12496787,122.4077 0.218973,122.4148 1.5321656,122.4218 2.8440831,122.4288 2.374752,122.4358 2.4996154,122.4429 1.717985,122.4499 1.0623081,122.4569 0.90632081,122.4639 0.93810284,122.4710 2.6261013,122.4780 4.2501988,122.4850 3.1863816,122.4921 0.93684149,122.4991 0.84420466,122.5061 1.2818178,122.5131 3.0626276,122.5202 2.9680939,122.5272 0.99952906,122.5342 0.68765467,122.5413 0.87550563,122.5483 2.719193,122.5553 3.624614,122.5623 3.3743947,122.5694 2.1249909,122.5764 1.6256757,122.5834 2.1250961,122.5905 1.2493846,122.5975 0.65589517,122.6045 0.21919236,122.6116 1.5634022,122.6186 2.8444934,122.6256 3.4682674,122.6327 1.6864078,122.6397 0.87461859,122.6467 0.093564458,122.6538 6.4107269e-005,122.6608 0.53123981,122.6678 -2.3421899e-005,122.6749 -1.5710293e-005,122.6819 0.21876839,122.6889 0.46877179,122.6960 0.31253085,122.7030 0.34372419,122.7100 0.84417987,122.7171 1.8757709,122.7241 2.1565609,122.7311 2.6560996,122.7382 2.6247718,122.7452 2.0622294,122.7522 1.1873364,122.7593 0.96883953,122.7663 1.0310054,122.7734 0.99981421,122.7804 1.4684929,122.7874 0.74979889,122.7945 0.40642983,122.8015 0.68779385,122.8085 1.5004847,122.8156 2.1564722,122.8226 1.4684318,122.8296 0.84358317,122.8367 1.9063313,122.8437 2.5625832,122.8508 2.4688168,122.8578 1.6560836,122.8648 1.312317,122.8719 1.4374465,122.8789 1.6873945,122.8860 1.3747774,122.8930 0.37486666,122.9000 0.094082333,122.9071 0.59426194,122.9141 0.78103817,122.9212 0.31193519,122.9282 2.6502437e-005,122.9352 0.90684777,122.9423 2.281512,122.9493 1.9682695,122.9564 1.7810514,122.9634 1.2813791,122.9704 1.3747933,122.9775 0.62494153,122.9845 0.81287426,122.9916 0.84365582,122.9986 0.49992394,123.0057 0.65644598,123.0127 1.062417,123.0197 1.8124453,123.0268 1.4684746,123.0338 0.84394282,123.0409 1.6253371,123.0479 10.28547,123.0550 34.069035,123.0620 52.563721,123.0691 48.7771,123.0761 31.215067,123.0831 19.501606,123.0902 22.597988,123.0972 33.097141,123.1043 39.784477,123.1113 46.190319,123.1184 48.312286,123.1254 48.718922,123.1325 53.373764,123.1395 45.369446,123.1466 25.023701,123.1536 7.1831789,123.1607 4.9058237,123.1677 3.2181604,123.1748 0.90645778,123.1818 0.844006,123.1889 0.96865225,123.1959 0.99944431,123.2029 0.59348971,123.2100 0.18757449,123.2170 0.00013387373,123.2241 0.50013226,123.2311 1.2187357,123.2382 1.4375039,123.2452 1.1562803,123.2523 0.49985936,123.2593 -0.00014917945,123.2664 6.3350097e-005,123.2734 0.18760823,123.2805 0.40630594,123.2875 0.28110331,123.2946 0.7186783,123.3017 1.1563351,123.3087 0.93744457,123.3158 0.68742371,123.3228 0.78119987,123.3299 0.62504488,123.3369 0.9384771,123.3440 1.4692978,123.3510 1.1242124,123.3581 0.31200427,123.3651 0.50004083,123.3722 1.375201,123.3792 1.7499384,123.3863 0.71848947,123.3933 0.15617083,123.4004 8.2988263e-006,123.4074 0.093935572,123.4145 1.0004704,123.4216 1.2501864,123.4286 1.1871089,123.4357 0.65624213,123.4427 0.74989522,123.4498 0.56218702,123.4568 0.68768847,123.4639 0.78145522,123.4709 0.84394538,123.4780 1.4376662,123.4851 1.7814584,123.4921 2.8754206,123.4992 3.0000341,123.5062 1.8741292,123.5133 0.81194234,123.5203 0.78127241,123.5274 0.40622559,123.5345 1.0938168,123.5415 1.6874899,123.5486 2.0000708,123.5556 3.4065425,123.5627 3.4690886,123.5698 2.0935993,123.5768 1.562367,123.5839 2.281528,123.5909 2.5311699,123.5980 1.8121376,123.6051 0.96893984,123.6121 0.7811718,123.6192 0.99973834,123.6262 1.5000124,123.6333 1.7498728,123.6404 1.156235,123.6474 0.37504408,123.6545 0.28117186,123.6615 0.12517151,123.6686 0.71922666,123.6757 1.1247247,123.6827 0.74954152,123.6898 0.62519145,123.6969 0.53154087,123.7039 0.87577623,123.7110 1.7504663,123.7180 1.467955,123.7251 0.84293628,123.7322 0.34357706,123.7392 0.09392821,123.7463 0.50015932,123.7534 0.71878272,123.7604 1.2186335,123.7675 1.8124552,123.7746 1.8126354,123.7816 1.6564227,123.7887 0.81254852,123.7958 0.37471229,123.8028 -0.00020198827,123.8099 5.784391e-005,123.8170 0.093759738,123.8240 0.28146395,123.8311 0.56265837,123.8382 0.5312683,123.8452 0.65605628,123.8523 0.2187351,123.8594 0.46894139,123.8664 0.6875264,123.8735 0.93745452,123.8806 1.3758683,123.8876 2.8445592,123.8947 2.6868792,123.9018 1.7492697,123.9088 1.4060622,123.9159 1.5623389,123.9230 1.0310018,123.9300 0.59384,123.9371 0.68768239,123.9442 1.3751259,123.9512 2.9061368,123.9583 2.6873643,123.9654 1.7187948,123.9725 1.031132,123.9795 1.3121884,123.9866 1.0937102,123.9937 0.68768799,124.0007 0.78146678,124.0078 1.3130027,124.0149 4.0313625,124.0220 4.5308065,124.0290 3.4060278,124.0361 4.4376431,124.0432 5.5324373,124.0503 6.7213345,124.0573 9.8127708,124.0644 10.060627,124.0715 10.531675,124.0785 18.506184,124.0856 49.920277,124.0927 87.948784,124.0998 91.12011,124.1068 51.54689,124.1139 24.309492,124.1210 55.672287,124.1281 109.29174,124.1351 110.36714,124.1422 64.922333,124.1493 24.990278,124.1564 8.9654922,124.1634 4.4677544,124.1705 2.9377244,124.1776 2.125258,124.1847 2.5621974,124.1917 3.0932918,124.1988 3.2813411,124.2059 3.2190113,124.2130 1.6874939,124.2201 0.74972779,124.2271 0.7497794,124.2342 0.68742001,124.2413 0.750332,124.2484 1.594505,124.2555 2.5001538,124.2625 1.9373521,124.2696 1.4690576,124.2767 1.6247993,124.2838 0.96813482,124.2908 0.53100175,124.2979 0.8756001,124.3050 2.0318279,124.3121 2.0934358,124.3192 1.1243433,124.3262 0.3120164,124.3333 0.21907343,124.3404 1.3752156,124.3475 1.0934457,124.3546 1.1562893,124.3617 0.93766457,124.3687 0.90645337,124.3758 1.094358,124.3829 1.7190335,124.3900 1.6246119,124.3971 1.3120384,124.4042 0.99955696,124.4112 0.43729091,124.4183 0.68767405,124.4254 2.0320373,124.4325 3.3753343,124.4396 3.1244078,124.4467 1.9997408,124.4537 1.6875333,124.4608 1.1247857,124.4679 0.43720201,124.4750 0.56243628,124.4821 1.062709,124.4892 1.7191708,124.4962 1.5317444,124.5033 1.6252754,124.5104 1.8437022,124.5175 2.24948,124.5246 1.9057773,124.5317 1.1248168,124.5388 0.28112632,124.5459 4.905603e-006,124.5529 0.093823791,124.5600 0.6875456,124.5671 0.37493441,124.5742 1.1563042,124.5813 1.4375503,124.5884 1.7191969,124.5955 2.3444231,124.6026 3.3122556,124.6096 1.9992968,124.6167 1.1560396,124.6238 0.87495935,124.6309 0.34361196,124.6380 1.0626439,124.6451 1.6564077,124.6522 1.0624582,124.6593 1.0312939,124.6664 1.1247493,124.6735 1.2190074,124.6805 1.9068078,124.6876 1.0934935,124.6947 0.37457916,124.7018 0.093806691,124.7089 0.43792912,124.7160 0.9375,124.7231 1.0624276,124.7302 0.99992108,124.7373 0.59342647,124.7444 0.84363532,124.7515 1.156473,124.7586 1.2813822,124.7656 0.68743169,124.7727 0.43771639,124.7798 0.68766838,124.7869 1.6562372,124.7940 3.2497869,124.8011 4.0313363,124.8082 2.656456,124.8153 2.3437994,124.8224 2.0626576,124.8295 1.7502166,124.8366 1.7499738,124.8437 2.1561086,124.8508 2.4060397,124.8579 1.9996767,124.8650 0.59363782,124.8721 0.43741533,124.8792 0.50009412,124.8863 0.78122979,124.8934 0.93737048,124.9005 0.90613103,124.9076 0.53114903,124.9147 0.37495008,124.9217 0.18763204,124.9288 0.31294909,124.9359 2.4688182,124.9430 3.8746984,124.9501 3.8437583,124.9572 5.0001354,124.9643 3.7497418,124.9714 1.9687117,124.9785 0.81276011,124.9856 0.62492818,124.9927 0.78117168,124.9998 0.46849874,125.0069 0.56233752,125.0140 0.62494159,125.0211 1.2194968,125.0282 4.720624,125.0353 7.2199569,125.0424 6.8428264,125.0495 4.8419337,125.0566 5.1561236,125.0637 9.8183899,125.0708 25.038889,125.0779 35.595066,125.0851 34.152172,125.0922 24.058659,125.0993 19.656321,125.1064 26.626751,125.1135 35.375786,125.1206 34.59227,125.1277 25.092735,125.1348 16.904778,125.1419 9.5901108,125.1490 4.8107929,125.1561 2.7498105,125.1632 1.5620391,125.1703 1.0312269,125.1774 1.5938913,125.1845 1.6560898,125.1916 1.687306,125.1987 0.46873865,125.2058 0.34373754,125.2129 0.21866569,125.2200 0.31292287,125.2271 0.87559485,125.2342 0.93711925,125.2414 0.93712258,125.2485 1.3442746,125.2556 1.9691283,125.2627 2.2185221,125.2698 1.7181458,125.2769 1.0308481,125.2840 1.1250389,125.2911 1.062519,125.2982 0.46881795,125.3053 0.68771094,125.3124 1.250356,125.3195 1.2814784,125.3266 0.74975222,125.3338 0.46877259,125.3409 0.78150779,125.3480 0.90622628,125.3551 1.5932784,125.3622 1.3432934,125.3693 1.156875,125.3764 1.5006509,125.3835 1.4371457,125.3906 0.84328085,125.3978 0.68731183,125.4049 0.87485248,125.4120 1.0628185,125.4191 1.75044,125.4262 1.6558419,125.4333 1.8744155,125.4404 1.9689821,125.4475 1.8127537,125.4546 0.74995875,125.4618 0.24995351,125.4689 0.18744762,125.4760 0.25018382,125.4831 0.59396976,125.4902 0.81226665,125.4973 0.3747884,125.5044 0.50002337,125.5116 1.0623695,125.5187 0.87493211,125.5258 0.53123057,125.5329 1.250015,125.5400 1.4688873,125.5471 2.2195196,125.5542 3.875757,125.5614 4.906199,125.5685 4.7493739,125.5756 3.4056551,125.5827 2.8751969,125.5898 2.0004976,125.5969 2.2498691,125.6041 1.3432943,125.6112 0.78133756,125.6183 1.1873693,125.6254 0.90600204,125.6325 0.31267473,125.6397 0.34377038,125.6468 0.31262031,125.6539 0.87534213,125.6610 1.5317227,125.6681 2.5942574,125.6752 4.1248708,125.6824 4.0303488,125.6895 2.7805767,125.6966 2.5312641,125.7037 2.8444502,125.7108 1.7816659,125.7180 1.1557959,125.7251 1.6566032,125.7322 4.3756261,125.7393 4.3746099,125.7464 2.2181075,125.7536 1.0621477,125.7607 0.56224257,125.7678 0.031126197,125.7749 0.62552637,125.7821 2.8442481,125.7892 3.0623231,125.7963 1.6874919,125.8034 1.6254382,125.8105 1.7186732,125.8177 1.2179135,125.8248 1.0308151,125.8319 0.90627408,125.8390 0.59371817,125.8462 0.43793797,125.8533 0.78153026,125.8604 1.0314075,125.8675 1.7818923,125.8747 2.0939264,125.8818 1.7494813,125.8889 1.2181183,125.8960 0.62476355,125.9032 0.43757796,125.9103 0.49983725,125.9174 0.093637213,125.9245 0.093916699,125.9317 0.18745026,125.9388 0.031110639,125.9459 0.031344507,125.9530 0.9376719,125.9602 2.0940642,125.9673 4.3133521,125.9744 4.3750186,125.9816 1.4994614,125.9887 2.1246879,125.9958 1.8432639,126.0029 0.81241077,126.0101 0.843894,126.0172 1.3752261,126.0243 2.8758562,126.0315 3.3130555,126.0386 3.468513,126.0457 3.0627112,126.0528 3.1570218,126.0600 5.156476,126.0671 7.874104,126.0742 9.3431253,126.0814 8.468895,126.0885 7.6268215,126.0956 16.851795,126.1028 39.695469,126.1099 50.999325,126.1170 39.929436,126.1242 16.055395,126.1313 4.4981947,126.1384 3.2185585,126.1455 4.4065046,126.1527 3.4375441,126.1598 2.5309932,126.1669 1.9057322,126.1741 1.343703,126.1812 1.1874943,126.1883 1.3436602,126.1955 2.0936029,126.2026 2.3122153,126.2097 1.4372746,126.2169 1.5939413,126.2240 1.9062957,126.2312 2.0621779,126.2383 2.1561573,126.2454 2.4999876,126.2526 2.219017,126.2597 1.3446654,126.2668 2.7505562,126.2740 2.9685822,126.2811 1.8742316,126.2882 0.78045541,126.2954 1.2187726,126.3025 3.5626438,126.3096 3.9688072,126.3168 2.9061644,126.3239 0.62499207,126.3311 1.0312591,126.3382 0.84371006,126.3453 0.5938105,126.3525 0.43768507,126.3596 0.34384933,126.3668 0.37508869,126.3739 0.59369409,126.3810 0.56249493,126.3882 0.90625995,126.3953 1.2189126,126.4024 1.5004511,126.4096 1.8439153,126.4167 1.9998549,126.4239 1.8120528,126.4310 1.1245871,126.4381 0.18751545,126.4453 0.312534,126.4524 0.2810913,126.4596 0.34385639,126.4667 0.37520343,126.4739 0.46885216,126.4810 0.71869504,126.4881 1.0309063,126.4953 1.6247419,126.5024 1.8126134,126.5096 1.0000119,126.5167 1.1250726,126.5239 2.3440173,126.5310 2.937372,126.5381 1.8438835,126.5453 2.3757677,126.5524 4.0317888,126.5596 3.8121469,126.5667 1.4680158,126.5739 1.3431906,126.5810 1.8438751,126.5881 3.5941603,126.5953 1.8123143,126.6024 0.59343463,126.6096 0.59392422,126.6167 0.87554783,126.6239 1.1256982,126.6310 1.81262,126.6382 1.7804047,126.6453 1.5308269,126.6525 1.8126999,126.6596 1.5318456,126.6668 1.7189994,126.6739 1.1556839,126.6811 1.0306109,126.6882 1.5310456,126.6953 1.8127687,126.7025 2.0943294,126.7096 3.093806,126.7168 4.1561308,126.7239 4.4686928,126.7311 2.3121874,126.7382 1.8437093,126.7454 1.3750855,126.7525 1.5625589,126.7597 0.93752438,126.7668 1.0311702,126.7740 1.2812952,126.7811 2.2500217,126.7883 1.8124535,126.7954 0.90683526,126.8026 2.0940301,126.8097 1.9682524,126.8169 1.3744327,126.8240 0.40621573,126.8312 0.6255852,126.8383 1.5316749,126.8455 1.6872783,126.8527 0.78070623,126.8598 0.71877402,126.8670 1.2815042,126.8741 1.8124427,126.8813 1.5625465,126.8884 1.5003793,126.8956 1.2811732,126.9027 0.68692315,126.9099 0.46840504,126.9170 0.31257537,126.9242 0.68763089,126.9313 0.31239668,126.9385 0.18738514,126.9456 9.1221618e-006,126.9528 1.0625441,126.9600 2.2503827,126.9671 2.4066458,126.9743 1.8435194,126.9814 1.9061821,126.9886 2.9373653,126.9957 2.6872177,127.0029 2.0628088,127.0101 1.9065909,127.0172 3.6870656,127.0244 4.7203813,127.0315 7.5017304,127.0387 7.6868138,127.0458 8.2185555,127.0530 9.3456335,127.0602 14.096744,127.0673 18.094387,127.0745 18.779921,127.0816 21.718943,127.0888 29.470505,127.0960 33.281437,127.1031 27.872948,127.1103 18.154579,127.1174 15.812439,127.1246 14.532944,127.1317 16.407333,127.1389 16.154778,127.1461 12.46627,127.1532 5.9665518,127.1604 3.0615408,127.1676 2.437139,127.1747 3.0000286,127.1819 3.1874182,127.1890 1.9059515,127.1962 0.65636468,127.2034 0.68768889,127.2105 0.81224906,127.2177 1.2186028,127.2249 5.688189,127.2320 9.344265,127.2392 7.1556616,127.2463 2.874377,127.2535 0.46917653,127.2607 1.0632446,127.2678 1.4686977,127.2750 1.1245103,127.2822 1.094035,127.2893 1.7499706,127.2965 1.4679424,127.3037 1.9060158,127.3108 2.4375672,127.3180 1.5311447,127.3252 0.4062016,127.3323 0.093753695,127.3395 -2.5650976e-005,127.3466 0.25029394,127.3538 1.3755894,127.3610 1.9684795,127.3681 0.90593535,127.3753 0.78140974,127.3825 0.65598303,127.3897 0.18733394,127.3968 0.093997732,127.4040 1.3751719,127.4112 2.5626409,127.4183 2.8748546,127.4255 2.280844,127.4327 1.7812099,127.4398 0.65638876,127.4470 1.0002033,127.4542 1.0937349,127.4613 0.71846926,127.4685 0.56242073,127.4757 0.43758115,127.4828 0.18748486,127.4900 0.28128225,127.4972 1.0314052,127.5044 2.5624979,127.5115 1.0311626,127.5187 0.21868993,127.5259 0.4690347,127.5330 1.3753856,127.5402 1.437219,127.5474 1.093398,127.5546 0.90628409,127.5617 1.2500216,127.5689 1.0938511,127.5761 1.5313081,127.5832 1.0936161,127.5904 1.49985,127.5976 1.2187381,127.6048 0.84401828,127.6119 1.0001812,127.6191 1.9374577,127.6263 1.8123064,127.6335 0.81226665,127.6406 0.81234592,127.6478 1.4687165,127.6550 0.96897238,127.6622 0.50027257,127.6693 0.46860701,127.6765 0.18747339,127.6837 0.31266981,127.6909 0.40612012,127.6980 0.28111166,127.7052 0.093720227,127.7124 3.1856634e-005,127.7196 0.90617985,127.7267 2.8128572,127.7339 3.7819829,127.7411 2.8126926,127.7483 1.0619105,127.7555 0.68694359,127.7626 1.0002573,127.7698 1.1880021,127.7770 1.1874648,127.7842 0.74966818,127.7914 0.62479633,127.7985 0.74992758,127.8057 0.71871293,127.8129 0.59369022,127.8201 0.93750399,127.8272 0.46878415,127.8344 0.31238511,127.8416 0.28170913,127.8488 1.3756838,127.8560 1.8437229,127.8631 1.9058082,127.8703 1.625126,127.8775 2.1252482,127.8847 1.3120359,127.8919 0.53114712,127.8991 0.68790054,127.9062 0.93733323,127.9134 0.9056251,127.9206 1.6561536,127.9278 1.3751023,127.9350 0.62501842,127.9422 0.2500923,127.9493 0.37546861,127.9565 1.2192702,127.9637 2.1561923,127.9709 1.9683342,127.9781 0.8121745,127.9853 0.46863148,127.9924 0.81251895,127.9996 1.0938505,128.0068 1.312775,128.0140 1.7501845,128.0212 2.0937848,128.0284 2.3127964,128.0355 3.6560717,128.0427 3.1552346,128.0499 3.3450999,128.0571 7.1903963,128.0643 17.132334,128.0715 58.199932,128.0787 97.943573,128.0859 95.212379,128.0930 58.958191,128.1002 28.651096,128.1074 37.801941,128.1146 137.65028,128.1218 295.41257,128.1290 321.94147,128.1362 192.0685,128.1434 61.658245,128.1505 23.028421,128.1577 20.187492,128.1649 13.622799,128.1721 6.1230249,128.1793 3.967962,128.1865 1.6241584,128.1937 1.4684961,128.2009 0.56181169,128.2081 1.0624349,128.2153 0.71890807,128.2224 1.2187876,128.2296 1.2184501,128.2368 0.62508619,128.2440 1.0009586,128.2512 2.1882873,128.2584 2.4681561,128.2656 1.9991022,128.2728 2.1565723,128.2800 2.4376123,128.2872 1.7187307,128.2944 1.1875172,128.3016 0.93727338,128.3088 1.0936779,128.3159 1.156005,128.3231 0.68725389,128.3303 1.7819551,128.3375 3.1882663,128.3447 2.7499363,128.3519 1.8123217,128.3591 1.3437221,128.3663 1.9689989,128.3735 2.5939589,128.3807 2.8121612,128.3879 2.5000303,128.3951 2.5002198,128.4023 2.4057279,128.4095 2.3745108,128.4167 1.9065536,128.4239 2.0939953,128.4311 1.3743706,128.4383 0.93721306,128.4455 1.6564673,128.4527 3.2188833,128.4599 2.7810483,128.4671 1.1248962,128.4743 1.0939565,128.4815 1.6560584,128.4886 1.8122954,128.4958 1.4689244,128.5030 0.71905249,128.5102 1.562446,128.5174 2.0314224,128.5246 2.0627408,128.5318 1.0932151,128.5390 1.8433833,128.5462 0.28129336,128.5534 0.31239888,128.5606 1.4061375,128.5678 1.4694231,128.5750 1.3754903,128.5822 1.6249874,128.5894 1.9062866,128.5966 1.9060466,128.6038 1.5622835,128.6111 0.93714672,128.6183 0.37488642,128.6255 0.50028318,128.6327 0.81265634,128.6399 1.2186961,128.6471 3.031285,128.6543 3.8755424,128.6615 3.1564887,128.6687 1.8116999,128.6759 1.4372734,128.6831 1.5320896,128.6903 2.0315247,128.6975 1.6869456,128.7047 0.68722153,128.7119 1.0626891,128.7191 1.4374518,128.7263 1.3746214,128.7335 1.4373227,128.7407 1.4376512,128.7479 2.1564026,128.7551 1.6876128,128.7623 1.437592,128.7695 1.5937541,128.7767 1.5624936,128.7840 1.3123143,128.7912 1.5003637,128.7984 1.8439145,128.8056 1.0931716,128.8128 0.28105167,128.8200 0.15607113,128.8272 -1.3409284e-005,128.8344 0.46902275,128.8416 1.2500955,128.8488 1.999905,128.8560 2.8748922,128.8632 3.4063466,128.8704 3.4375622,128.8777 1.3749238,128.8849 0.37480542,128.8921 -0.00012979272,128.8993 0.094028048,128.9065 0.71930456,128.9137 1.7813421,128.9209 1.8121887,128.9281 2.6559331,128.9353 3.8747785,128.9425 2.968889,128.9498 0.90631872,128.9570 1.0937091,128.9642 1.469245,128.9714 1.5630049,128.9786 1.3120161,128.9858 0.74947166,128.9930 0.49989241,129.0002 0.28111833,129.0075 0.12521788,129.0147 1.65776,129.0219 4.6264887,129.0291 5.4056015,129.0363 5.812202,129.0435 8.3759298,129.0507 15.288189,129.0580 57.902958,129.0652 142.24542,129.0724 183.68781,129.0796 172.39577,129.0868 148.14572,129.0940 111.04684,129.1012 62.672886,129.1085 38.592556,129.1157 50.100292,129.1229 65.469803,129.1301 54.620087,129.1373 32.180923,129.1445 16.68305,129.1518 11.404608,129.1590 5.7793756,129.1662 2.3434162,129.1734 1.8435248,129.1806 1.8123527,129.1878 1.937427,129.1951 1.4686202,129.2023 0.93764687,129.2095 1.1878601,129.2167 1.7507716,129.2239 2.1247056,129.2312 1.6559279,129.2384 4.4695868,129.2456 4.9061494,129.2528 2.5307369,129.2600 1.593632,129.2673 2.3126771,129.2745 2.0938604,129.2817 1.2495143,129.2889 1.0624269,129.2961 1.4691142,129.3034 0.9372775,129.3106 0.78086734,129.3178 1.1563855,129.3250 1.9690504,129.3322 2.1250246,129.3395 1.3123753,129.3467 0.68749565,129.3539 0.5001176,129.3611 0.59363782,129.3684 0.46848717,129.3756 0.46883789,129.3828 0.90658385,129.3900 1.9377637,129.3973 3.3440735,129.4045 3.6561279,129.4117 1.7184001,129.4189 0.75007492,129.4261 0.99987757,129.4334 2.2495501,129.4406 2.7186568,129.4478 2.0003259,129.4550 2.9063342,129.4623 2.7498808,129.4695 1.843506,129.4767 1.7811644,129.4840 1.7501413,129.4912 1.6247704,129.4984 1.0939956,129.5056 1.2822523,129.5129 2.6252911,129.5201 3.2178719,129.5273 2.2806304,129.5345 1.0625529,129.5418 0.81241089,129.5490 1.1873069,129.5562 1.0314735,129.5635 0.87549311,129.5707 2.1880136,129.5779 3.1878438,129.5851 3.3438845,129.5924 2.2496262,129.5996 1.0308321,129.6068 0.71863651,129.6141 0.96843851,129.6213 1.093679,129.6285 1.1875719,129.6357 0.7187767,129.6430 0.53156406,129.6502 1.4063481,129.6574 1.4996608,129.6647 1.3133322,129.6719 2.7197275,129.6791 2.8433831,129.6864 2.0307288,129.6936 2.12432,129.7008 1.7182631,129.7081 1.3438221,129.7153 0.90633023,129.7225 0.50001717,129.7298 0.43763238,129.7370 0.78128415,129.7442 0.49968129,129.7515 0.031168818,129.7587 0.28132492,129.7659 0.3124935,129.7732 0.43769473,129.7804 1.0939366,129.7876 1.6251055,129.7949 2.6877172,129.8021 3.5938492,129.8093 3.0935521,129.8166 1.8434854,129.8238 2.3751605,129.8310 3.5937781,129.8383 3.5934584,129.8455 2.9059985,129.8528 1.0623896,129.8600 0.18771119,129.8672 0.50012439,129.8745 0.87485826,129.8817 0.93754685,129.8889 1.3127661,129.8962 1.2506554,129.9034 1.7190067,129.9107 1.3429574,129.9179 0.62484783,129.9251 0.93791306,129.9324 1.1247631,129.9396 0.37448537,129.9468 -0.0001295393,129.9541 0.031283386,129.9613 1.1562631,129.9686 1.3436592,129.9758 0.78161943,129.9830 0.93821329,129.9903 2.2191007,129.9975 2.9061217,130.0048 2.4060855,130.0120 1.6247392,130.0192 0.74973691,130.0265 2.0938146,130.0337 4.2818866,130.0410 5.2196198,130.0482 4.5321813,130.0555 7.0947499,130.0627 10.594316,130.0699 22.344995,130.0772 39.720852,130.0844 49.815872,130.0917 65.042915,130.0989 93.793938,130.1062 100.62202,130.1134 73.580956,130.1206 45.619568,130.1279 56.704067,130.1351 110.48791,130.1424 130.15221,130.1496 92.258163,130.1569 33.922085,130.1641 20.470812,130.1714 30.722164,130.1786 34.279156,130.1858 21.275402,130.1931 9.1221647,130.2003 4.9052262,130.2076 3.4681499,130.2148 5.6879492,130.2221 5.5625315,130.2293 3.1243076,130.2366 0.18698709,130.2438 1.1286622e-005,130.2511 0.21885732,130.2583 0.56277961,130.2656 1.0000651,130.2728 0.93728018,130.2801 1.3436456,130.2873 1.3126692,130.2946 0.93783116,130.3018 1.2817266,130.3091 1.4999539,130.3163 0.74930894,130.3236 0.18715087,130.3308 -5.9204558e-005,130.3381 0.031269614,130.3453 0.09376093,130.3526 0.40616548,130.3598 0.43775585,130.3671 1.0316027,130.3743 0.90646589,130.3816 1.2504815,130.3888 2.0632994,130.3961 3.624717,130.4033 2.4989936,130.4106 1.2183968,130.4178 0.90597749,130.4251 0.71883577,130.4323 1.5626574,130.4396 2.7815592,130.4468 3.2500801,130.4541 2.6557903,130.4613 1.7808865,130.4686 0.96882784,130.4758 1.6256077,130.4831 2.8752007,130.4904 1.5307683,130.4976 0.84342641,130.5049 1.0936863,130.5121 0.87490803,130.5194 1.2813805,130.5266 1.2815003,130.5339 1.781334,130.5411 1.9061238,130.5484 1.1874759,130.5556 1.6875939,130.5629 1.562439,130.5702 0.96862119,130.5774 0.84372437,130.5847 0.59380651,130.5919 0.78122371,130.5992 0.62491196,130.6064 0.18752967,130.6137 0.093756482,130.6210 0.093889765,130.6282 0.75033313,130.6355 0.59370965,130.6427 0.37482193,130.6500 0.28124225,130.6573 0.31254324,130.6645 0.59366316,130.6718 0.28127107,130.6790 0.31255111,130.6863 0.24987969,130.6936 0.2186638,130.7008 0.093665607,130.7081 -2.0561085e-005,130.7153 0.28128257,130.7226 0.34378088,130.7299 0.31244624,130.7371 0.34371117,130.7444 0.28128338,130.7516 0.21874811,130.7589 0.12498017,130.7662 0.56240577,130.7734 0.78129095,130.7807 1.2506272,130.7879 2.0005822,130.7952 2.4684947,130.8025 2.2810881,130.8097 1.9065248,130.8170 1.3436011,130.8243 0.74970365,130.8315 0.56223547,130.8388 0.15598029,130.8461 0.094014131,130.8533 0.50041103,130.8606 1.062922,130.8678 1.6564671,130.8751 1.5623372,130.8824 1.4059981,130.8896 1.0308285,130.8969 0.62509543,130.9042 1.2189779,130.9114 1.5310003,130.9187 1.2813169,130.9260 1.7191002,130.9332 2.4686165,130.9405 2.2807271,130.9478 2.1246316,130.9550 1.3751062,130.9623 1.3755322,130.9696 1.5001957,130.9768 2.0000358,130.9841 2.8748088,130.9914 2.6871736,130.9986 2.2188261,131.0059 3.656673,131.0132 5.6568661,131.0205 6.8756704,131.0277 8.1574345,131.0350 15.194515,131.0423 37.761963,131.0495 67.634377,131.0568 90.225189,131.0641 104.56254,131.0713 93.615318,131.0786 64.80088,131.0859 61.768333,131.0932 178.83829,131.1004 338.47433,131.1077 351.28156,131.1150 202.5356,131.1222 67.846672,131.1295 30.21557,131.1368 24.468782,131.1441 21.091633,131.1513 16.653465,131.1586 9.3422565,131.1659 2.9681637,131.1731 2.1562984,131.1804 3.0312159,131.1877 2.1871099,131.1950 1.7184482,131.2022 0.93729663,131.2095 1.6250579,131.2168 2.1559536,131.2241 1.8435787,131.2313 1.0624849,131.2386 1.3125576,131.2459 2.3751166,131.2532 1.4377337,131.2604 1.4379342,131.2677 1.2814094,131.2750 1.1245283,131.2823 1.1563271,131.2895 1.6256802,131.2968 2.3752661,131.3041 2.2184694,131.3114 1.8741462,131.3187 1.3430723,131.3259 1.7187805,131.3332 1.4694599,131.3405 1.9063641,131.3478 1.3430815,131.3550 0.8436321,131.3623 0.031195667,131.3696 0.28172562,131.3769 1.6567314,131.3842 1.5622802,131.3914 1.5934429,131.3987 1.3125601,131.4060 1.0003155,131.4133 0.87493819,131.4206 1.468761,131.4278 2.3754818,131.4351 2.2184734,131.4424 1.3429598,131.4497 0.65603238,131.4570 0.75026256,131.4642 0.71902114,131.4715 0.53118974,131.4788 0.93770689,131.4861 1.3445081,131.4934 2.0001731,131.5006 1.9059923,131.5079 1.9057746,131.5152 0.81193095,131.5225 1.2811458,131.5298 1.6250081,131.5371 1.1251667,131.5443 0.62497699,131.5516 0.8437264,131.5589 1.0315253,131.5662 1.2186115,131.5735 0.34339648,131.5808 0.18752067,131.5881 0.78120404,131.5953 1.312398,131.6026 1.3125865,131.6099 0.84431243,131.6172 1.2192203,131.6245 1.9374123,131.6318 2.2495766,131.6391 1.5623692,131.6463 1.7502922,131.6536 1.1248373,131.6609 1.0310318,131.6682 1.2184693,131.6755 1.6562285,131.6828 2.7815597,131.6901 2.9999571,131.6973 2.7812455,131.7046 1.6562145,131.7119 1.2498941,131.7192 1.9064262,131.7265 1.7814137,131.7338 0.81231368,131.7411 0.21853773,131.7484 0.18761304,131.7557 1.4062256,131.7629 2.4060528,131.7702 3.4376409,131.7775 2.406589,131.7848 1.4063487,131.7921 0.87488282,131.7994 1.4064353,131.8067 1.6874323,131.8140 1.0314325,131.8213 1.0942419,131.8286 1.2184303,131.8359 0.87436563,131.8431 0.78110439,131.8504 0.96881843,131.8577 0.59363496,131.8650 0.18744822,131.8723 0.37517136,131.8796 0.84393907,131.8869 0.99986887,131.8942 0.84395945,131.9015 1.6564406,131.9088 2.1250246,131.9161 1.8125632,131.9234 0.71863699,131.9307 0.65618533,131.9380 1.5936127,131.9452 1.7816346,131.9525 1.718858,131.9598 0.71803463,131.9671 0.78127635,131.9744 1.8136364,131.9817 2.4058487,131.9890 1.5303248,131.9963 1.6567789,132.0036 2.2814307,132.0109 2.1249502,132.0182 2.4691865,132.0255 2.9069362,132.0328 3.5941103,132.0401 3.3126307,132.0474 2.9060426,132.0547 3.4695196,132.0620 10.909896,132.0693 22.972755,132.0766 28.563108,132.0839 22.560106,132.0912 23.218084,132.0985 37.098858,132.1058 55.474808,132.1131 56.340893,132.1204 36.085266,132.1277 17.838167,132.1350 5.8423376,132.1423 2.593724,132.1496 2.9057384,132.1569 3.4375999,132.1642 3.5000458,132.1715 1.7185047,132.1788 0.65638822,132.1861 1.0315081,132.1934 1.0622863,132.2007 0.43718848,132.2080 0.31258085,132.2153 1.53126,132.2226 1.2812281,132.2299 1.0320246,132.2372 1.9379615,132.2445 1.8742841,132.2518 1.1867895,132.2591 0.93741935,132.2664 0.96885377,132.2737 0.78121495,132.2810 0.90627325,132.2883 2.1563127,132.2956 2.8439386,132.3029 2.6251652,132.3102 2.0001664,132.3175 1.656068,132.3248 0.96843028,132.3321 0.18747509,132.3395 0.31237286,132.3468 0.59370244,132.3541 0.59374505,132.3614 0.56253392,132.3687 0.43762276,132.3760 0.75028169,132.3833 1.6564299,132.3906 1.9059172,132.3979 1.5623038,132.4052 1.2189553,132.4125 1.1877233,132.4198 1.1250174,132.4271 1.2810618,132.4344 1.9062045,132.4418 1.8749809,132.4491 1.4063131,132.4564 0.93737721,132.4637 0.49999353,132.4710 0.62503517,132.4783 0.87473631,132.4856 0.84377688,132.4929 0.18758959,132.5002 0.21899034,132.5075 0.93783331,132.5148 1.0937413,132.5222 2.2812843,132.5295 2.8125553,132.5368 3.0936258,132.5441 2.3747826,132.5514 2.343951,132.5587 2.1251776,132.5660 1.5309738,132.5733 1.2502651,132.5806 1.6250767,132.5880 0.96842116,132.5953 0.46838054,132.6026 0.56258565,132.6099 2.5944114,132.6172 4.1568484,132.6245 4.6247964,132.6318 2.3742697,132.6391 2.0935731,132.6465 2.6877394,132.6538 1.531427,132.6611 1.1561391,132.6684 1.2497014,132.6757 1.0310503,132.6830 1.1876122,132.6904 1.0940096,132.6977 1.3750148,132.7050 1.2184474,132.7123 0.6248005,132.7196 0.31259769,132.7269 1.2191348,132.7342 2.7812054,132.7416 1.8121626,132.7489 0.31242532,132.7562 0.50018656,132.7635 1.2507049,132.7708 2.0942876,132.7781 2.1869771,132.7855 1.2183788,132.7928 1.093733,132.8001 0.71878254,132.8074 1.3751349,132.8147 2.4061792,132.8221 1.3749161,132.8294 0.96844465,132.8367 1.0312338,132.8440 1.4378816,132.8513 1.2499874,132.8587 0.93776733,132.8660 1.9064862,132.8733 1.4056361,132.8806 1.0307375,132.8879 1.4691501,132.8953 2.0007603,132.9026 1.7499619,132.9099 1.7812259,132.9172 2.1254678,132.9245 2.3437254,132.9319 1.6872541,132.9392 1.5621241,132.9465 0.8119607,132.9538 0.56257415,132.9612 1.7813216,132.9685 2.844692,132.9758 4.094481,132.9831 3.3748205,132.9904 4.9685526,132.9978 4.9369693,133.0051 3.7806246,133.0124 1.9995253,133.0197 2.5940537,133.0271 2.3131037,133.0344 3.8131542,133.0417 5.2505774,133.0490 7.0941992,133.0564 9.2188511,133.0637 10.251092,133.0710 20.943235,133.0783 47.94421,133.0857 64.978004,133.0930 92.924736,133.1003 140.29623,133.1076 156.99652,133.1150 124.29343,133.1223 67.38945,133.1296 37.803181,133.1370 20.617901,133.1443 11.434716,133.1516 6.3745813,133.1589 2.6873155,133.1663 0.37525192,133.1736 0.59424633,133.1809 1.0626423,133.1883 0.84347481,133.1956 0.4996025,133.2029 0.9689278,133.2102 2.2189713,133.2176 1.6247288,133.2249 0.49980235,133.2322 0.12518387,133.2396 0.50010222,133.2469 0.37474591,133.2542 0.031149333,133.2616 0.53135794,133.2689 0.62523752,133.2762 0.93757743,133.2835 1.6248219,133.2909 1.9374301,133.2982 1.5937344,133.3055 1.5312744,133.3129 2.093797,133.3202 1.7498055,133.3275 0.90608096,133.3349 1.0001507,133.3422 1.1567647,133.3495 1.1565131,133.3569 1.780848,133.3642 1.1248895,133.3715 1.0001181,133.3789 1.7189726,133.3862 2.4690909,133.3935 1.4684269,133.4009 0.65592051,133.4082 0.5310638,133.4155 0.31227645,133.4229 0.31273732,133.4302 0.59399533,133.4376 0.8748669,133.4449 1.3121778,133.4522 0.93766147,133.4596 0.78164226,133.4669 1.0000225,133.4742 0.71879393,133.4816 0.81265193,133.4889 1.6877694,133.4962 1.5622476,133.5036 0.53085256,133.5109 0.24986887,133.5183 0.87478942,133.5256 2.0004394,133.5329 2.5629873,133.5403 1.468328,133.5476 1.1872315,133.5550 2.9689989,133.5623 2.593838,133.5696 1.9374294,133.5770 0.84360659,133.5843 0.40664983,133.5917 1.2193733,133.5990 1.7501655,133.6063 1.9679511,133.6137 0.84323841,133.6210 0.56292051,133.6284 1.4070311,133.6357 2.594085,133.6430 1.7805402,133.6504 0.78068328,133.6577 0.68720543,133.6651 0.7185908,133.6724 0.3749947,133.6797 0.40633479,133.6871 1.2812529,133.6944 2.2189674,133.7018 2.2504563,133.7091 2.4999051,133.7165 2.3748877,133.7238 2.0311484,133.7311 1.1247157,133.7385 0.46862036,133.7458 -6.4989719e-005,133.7532 0.21880654,133.7605 0.68740755,133.7679 1.1567162,133.7752 1.4380618,133.7826 1.2494642,133.7899 1.0306591,133.7973 0.81239372,133.8046 0.71896744,133.8119 0.62582773,133.8193 1.0944177,133.8266 1.3435899,133.8340 1.3117489,133.8413 1.4996428,133.8487 1.2498004,133.8560 1.9683831,133.8634 2.6874607,133.8707 1.6252322,133.8781 0.37537786,133.8854 0.50029618,133.8928 0.90628672,133.9001 0.71885979,133.9075 1.0316763,133.9148 1.218516,133.9222 0.68701708,133.9295 0.78130394,133.9369 1.7192992,133.9442 2.6569963,133.9516 2.4374657,133.9589 1.8116068,133.9663 0.6244086,133.9736 0.28112337,133.9810 0.6874941,133.9883 1.1253303,133.9957 1.4698081,134.0030 2.594533,134.0104 2.2492411,134.0177 0.90507787,134.0251 0.56231183,134.0324 2.6878531,134.0398 3.0315857,134.0471 3.3127587,134.0545 2.3123958,134.0618 2.3125997,134.0692 3.5941601,134.0765 5.4078336,134.0839 12.096264,134.0912 16.658102,134.0986 24.064232,134.1059 34.096901,134.1133 46.033405,134.1207 39.341011,134.1280 24.806627,134.1354 11.18349,134.1427 4.9052863,134.1501 3.0936205,134.1574 2.9687924,134.1648 2.0935924,134.1721 0.99956203,134.1795 0.71857077,134.1869 0.8125549,134.1942 2.4380174,134.2016 3.3125124,134.2089 2.3747265,134.2163 1.6256772,134.2236 2.781373,134.2310 2.3432143,134.2384 1.6872597,134.2457 1.2812046,134.2531 1.1249435,134.2604 0.84432572,134.2678 1.68872,134.2751 3.1875129,134.2825 3.030139,134.2899 1.499531,134.2972 1.0627344,134.3046 0.90631711,134.3119 1.0934881,134.3193 1.9683588,134.3267 1.7811035,134.3340 0.40629521,134.3414 0.09399651,134.3487 0.90663606,134.3561 1.3436781,134.3635 0.93724084,134.3708 0.68764251,134.3782 1.3124744,134.3856 0.90594894,134.3929 0.31235689,134.4003 0.25042322,134.4076 1.000494,134.4150 1.1250101,134.4224 1.3440398,134.4297 1.7498343,134.4371 1.0618459,134.4445 0.46855065,134.4518 0.81260687,134.4592 1.1565924,134.4665 1.1877419,134.4739 1.5318511,134.4813 3.125531,134.4886 4.1872673,134.4960 4.1555867,134.5034 2.7495475,134.5107 1.6253885,134.5181 1.8127421,134.5255 1.7809374,134.5328 1.2808114,134.5402 1.4059629,134.5476 1.2497933,134.5549 0.59369653,134.5623 -5.9646241e-005,134.5697 0.93771565,134.5770 2.5316374,134.5844 3.4063141,134.5918 2.5310574,134.5991 1.0935639,134.6065 0.5312292,134.6139 1.7498883,134.6212 2.8123915,134.6286 2.1562698,134.6360 0.65622258,134.6433 0.81235814,134.6507 1.156286,134.6581 1.0944669,134.6654 1.906314,134.6728 1.2809277,134.6802 1.156265,134.6876 0.65647531,134.6949 1.125295,134.7023 1.2812684,134.7097 2.8124876,134.7170 3.9996877,134.7244 2.8128707,134.7318 2.0939755,134.7392 1.499615,134.7465 1.8749808,134.7539 2.4062257,134.7613 1.8747807,134.7686 0.5311287,134.7760 0.37482417,134.7834 1.5938151,134.7908 3.4378724,134.7981 2.8437226,134.8055 1.9998772,134.8129 1.5312238,134.8202 1.5000718,134.8276 1.5625664,134.8350 0.87490022,134.8424 1.3756014,134.8497 2.1252832,134.8571 2.2179921,134.8645 1.9683263,134.8719 2.7503209,134.8792 5.4999189,134.8866 6.1565995,134.8940 6.2509632,134.9014 5.0623946,134.9087 4.9683309,134.9161 4.6253676,134.9235 7.0628357,134.9309 7.6563239,134.9383 6.1253109,134.9456 5.7495956,134.9530 3.936698,134.9604 3.0937314,134.9678 3.8752394,134.9751 6.0949607,134.9825 11.345198,134.9899 15.063828,134.9973 16.625078,135.0047 16.686874,135.0120 18.594845,135.0194 23.219837,135.0268 30.938488,135.0342 34.906834,135.0416 36.444027,135.0489 51.265221,135.0563 90.392731,135.0637 151.88023,135.0711 275.18216,135.0785 704.32281,135.0858 3100.7805,135.0932 7353.6616,135.1006 8701.8271,135.1080 5818.2544,135.1154 2263.4526,135.1227 806.02844,135.1301 548.19666,135.1375 360.83768,135.1449 204.92374,135.1523 105.97086,135.1597 50.768284,135.1670 25.369015,135.1744 16.060774,135.1818 11.780936,135.1892 9.3417301,135.1966 9.1552973,135.2040 7.0947185,135.2113 7.2812018,135.2187 5.4364491,135.2261 3.7822402,135.2335 5.5313187,135.2409 5.2490077,135.2483 2.8443711,135.2557 5.313025,135.2630 6.2510076,135.2704 5.7805805,135.2778 5.999774,135.2852 7.0630937,135.2926 6.2177391,135.3000 5.0307465,135.3074 4.2809157,135.3147 5.0628548,135.3221 5.469079,135.3295 4.6256847,135.3369 5.9061465,135.3443 5.406085,135.3517 4.655724,135.3591 3.0613527,135.3665 3.2191088,135.3738 2.7499435,135.3812 2.187516,135.3886 1.9065377,135.3960 2.0304859,135.4034 1.4370934,135.4108 1.3753372,135.4182 3.3442719,135.4256 2.3441589,135.4330 2.7497714,135.4404 2.5619173,135.4477 3.9064729,135.4551 5.0005403,135.4625 4.0936852,135.4699 2.218751,135.4773 2.3120668,135.4847 1.9682655,135.4921 1.2814599,135.4995 1.0001528,135.5069 0.84369266,135.5143 1.6880473,135.5217 3.1876085,135.5291 2.0306685,135.5365 2.0623362,135.5438 1.8438865,135.5512 2.2813625,135.5586 1.2183592,135.5660 1.0311977,135.5734 1.1877453,135.5808 1.4070895,135.5882 3.0949667,135.5956 5.2808981,135.6030 3.4991026,135.6104 1.8118827,135.6178 0.56223917,135.6252 0.75016129,135.6326 0.74960703,135.6400 0.5937745,135.6474 0.87535447,135.6548 0.84354889,135.6622 0.71844524,135.6696 0.59372461,135.6770 1.3756875,135.6844 1.8126354,135.6918 1.0306777,135.6992 0.59363735,135.7065 1.5313475,135.7139 1.1874602,135.7213 0.6873191,135.7287 0.15614842,135.7361 0.062770486,135.7435 0.65662336,135.7509 0.96897209,135.7583 1.7503349,135.7657 2.3436935,135.7731 1.9057932,135.7805 1.1559403,135.7879 1.0315123,135.7953 1.9373469,135.8027 1.8123493,135.8101 2.1890736,135.8175 2.9694595,135.8249 2.4678452,135.8323 2.5618498,135.8397 2.187005,135.8471 1.5620695,135.8545 0.21858267,135.8620 0.56284976,135.8694 0.9999209,135.8768 0.562554,135.8842 1.3758999,135.8916 2.7195611,135.8990 3.749836,135.9064 3.5930536,135.9138 4.0308495,135.9212 3.749871,135.9286 2.2499788,135.9360 1.0310285,135.9434 1.4373467,135.9508 1.4063942,135.9582 1.000213,135.9656 0.84427232,135.9730 1.4692758,135.9804 2.8121738,135.9878 3.1250758,135.9952 3.0631099,136.0026 4.8138294,136.0100 6.5945487,136.0174 9.7820063,136.0248 31.511948,136.0323 80.049416,136.0397 108.75111,136.0471 82.079369,136.0545 42.33284,136.0619 29.153984,136.0693 35.976734,136.0767 71.429596,136.0841 206.27252,136.0915 584.90503,136.0989 961.19763,136.1063 886.92712,136.1137 471.94748,136.1212 184.31087,136.1286 117.6468,136.1360 98.83744,136.1434 59.052059,136.1508 25.524578,136.1582 10.373182,136.1656 9.5925312,136.1730 7.8117146,136.1804 5.6252685,136.1878 4.3433151,136.1953 2.5307617,136.2027 1.6558822,136.2101 1.4688368,136.2175 2.5624759,136.2249 1.7813977,136.2323 3.3750632,136.2397 4.468668,136.2471 3.40606,136.2545 2.4999721,136.2620 2.9062326,136.2694 1.7499421,136.2768 1.6250709,136.2842 1.7505275,136.2916 3.1879933,136.2990 2.6873667,136.3064 2.218981,136.3139 3.5309887,136.3213 3.7808204,136.3287 2.3123724,136.3361 1.2806834,136.3435 0.43729785,136.3509 0.93766183,136.3583 1.3750585,136.3658 1.9373766,136.3732 2.4375687,136.3806 1.719165,136.3880 0.8121978,136.3954 0.5937326,136.4028 2.0943847,136.4103 3.3748286,136.4177 2.4683046,136.4251 1.7813853,136.4325 2.0939157,136.4399 1.749732,136.4474 0.21841981,136.4548 0.00020470555,136.4622 0.31271112,136.4696 0.43774167,136.4770 0.96910316,136.4844 1.4376954,136.4919 1.9996705,136.4993 2.9992504,136.5067 3.4685402,136.5141 4.2815843,136.5215 4.3128228,136.5290 3.1248829,136.5364 1.6875453,136.5438 2.3125372,136.5512 1.6873996,136.5586 0.90621227,136.5661 0.96891195,136.5735 1.500204,136.5809 2.500597,136.5883 3.9692783,136.5958 3.4054294,136.6032 1.6241744,136.6106 0.71870297,136.6180 1.3131448,136.6254 2.0315816,136.6329 1.2183255,136.6403 0.90611291,136.6477 1.4063072,136.6551 1.7818509,136.6626 2.3437233,136.6700 1.3118052,136.6774 1.1247302,136.6848 0.96888739,136.6923 1.500461,136.6997 2.2189512,136.7071 3.6879289,136.7145 5.0005565,136.7220 4.5935593,136.7294 3.2490425,136.7368 1.6867571,136.7442 0.71869028,136.7517 0.37523785,136.7591 0.62528348,136.7665 1.1564562,136.7739 2.1246927,136.7814 1.4997243,136.7888 1.5627767,136.7962 1.1254201,136.8037 0.87491739,136.8111 0.59305286,136.8185 0.90614301,136.8259 1.9376388,136.8334 2.0311112,136.8408 1.5628519,136.8482 1.2820257,136.8557 2.4379334,136.8631 2.0618696,136.8705 0.81171179,136.8779 1.5936593,136.8854 1.5940393,136.8928 1.7505351,136.9002 1.7186776,136.9077 0.87442213,136.9151 0.28117344,136.9225 0.56301808,136.9300 1.2505416,136.9374 2.6872926,136.9448 2.0932832,136.9522 1.0934341,136.9597 0.56309116,136.9671 1.4692054,136.9745 1.5622764,136.9820 2.186964,136.9894 2.9993818,136.9968 3.6562319,137.0043 4.2813716,137.0117 3.1564832,137.0191 2.1250448,137.0266 3.064214,137.0340 13.78443,137.0414 24.562929,137.0489 23.748417,137.0563 19.658766,137.0637 26.259476,137.0712 48.32016,137.0786 56.403412,137.0861 45.496216,137.0935 58.227753,137.1009 88.1987,137.1084 95.153114,137.1158 67.328987,137.1232 32.644253,137.1307 19.622108,137.1381 16.625696,137.1455 17.624928,137.1530 13.717255,137.1604 9.3730364,137.1679 4.6548653,137.1753 2.1561835,137.1827 0.96892148,137.1902 0.84371823,137.1976 0.49981731,137.2050 0.56260842,137.2125 0.90622437,137.2199 0.65608484,137.2274 0.81239635,137.2348 1.4061673,137.2422 1.1253585,137.2497 1.0939349,137.2571 1.0628405,137.2646 2.3135245,137.2720 2.7495661,137.2794 1.9991239,137.2869 2.0002065,137.2943 2.0314007,137.3018 1.4057724,137.3092 0.31218448,137.3167 0.59395278,137.3241 0.59365302,137.3315 0.53120834,137.3390 0.37499988,137.3464 0.12492219,137.3539 0.093768418,137.3613 0.062451556,137.3687 1.0626407,137.3762 2.6567266,137.3836 3.3441288,137.3911 2.624907,137.3985 3.7188849,137.4060 5.4062133,137.4134 5.3436084,137.4209 3.8434267,137.4283 1.7185749,137.4357 2.5628269,137.4432 3.3438625,137.4506 3.5936546,137.4581 1.8121848,137.4655 1.6566987,137.4730 2.1878438,137.4804 1.7495346,137.4879 1.2493972,137.4953 0.46858203,137.5028 0.40625143,137.5102 0.31280023,137.5177 1.0005496,137.5251 1.1874264,137.5325 0.59350461,137.5400 0.68747818,137.5474 0.96867889,137.5549 0.96897441,137.5623 1.1563348,137.5698 0.75006068,137.5772 0.84361517,137.5847 0.87468159,137.5921 1.1560535,137.5996 0.93798393,137.6070 2.3136265,137.6145 3.0628903,137.6219 3.7490869,137.6294 1.5304359,137.6368 1.9373899,137.6443 0.87478632,137.6517 0.03121517,137.6592 3.3031982e-005,137.6666 0.12510291,137.6741 0.84413296,137.6815 1.812728,137.6890 2.2187581,137.6964 1.5939021,137.7039 1.062386,137.7113 0.81237227,137.7188 1.0001483,137.7263 1.0621139,137.7337 0.24951679,137.7412 1.0001358,137.7486 3.3441525,137.7561 3.4064274,137.7635 0.8747226,137.7710 0.56229025,137.7784 1.3750166,137.7859 1.8752083,137.7933 1.312952,137.8008 1.6876773,137.8082 1.8120604,137.8157 1.0622548,137.8232 0.59385729,137.8306 0.53125703,137.8381 0.43720657,137.8455 0.46858299,137.8530 0.87522852,137.8604 1.1561911,137.8679 0.71869439,137.8753 2.6256855,137.8828 4.5005074,137.8903 3.406086,137.8977 1.9681785,137.9052 1.3744732,137.9126 1.1564338,137.9201 1.1877104,137.9275 1.4062555,137.9350 1.2186487,137.9425 0.87510318,137.9499 2.0313423,137.9574 3.3437696,137.9648 4.1565104,137.9723 3.030859,137.9798 1.0311623,137.9872 0.96916372,137.9947 1.1249372,138.0021 1.2190483,138.0096 2.0317664,138.0171 2.78076,138.0245 3.6878016,138.0320 6.4077554,138.0394 7.7192783,138.0469 7.4370055,138.0544 7.5310106,138.0618 9.6254616,138.0693 13.065664,138.0768 17.47019,138.0842 13.684291,138.0917 11.719772,138.0991 31.009754,138.1066 55.974869,138.1141 50.524361,138.1215 23.240059,138.1290 6.7148228,138.1365 7.0005488,138.1439 10.376077,138.1514 9.8127689,138.1589 6.5614052,138.1663 2.2488194,138.1738 1.3125975,138.1812 2.2813478,138.1887 1.2808975,138.1962 0.21873336,138.2036 0.31275621,138.2111 0.62506682,138.2186 0.50014603,138.2260 0.96884406,138.2335 0.87510675,138.2410 1.2500684,138.2484 0.8120535,138.2559 0.34348625,138.2634 0.18740481,138.2708 0.09378881,138.2783 0.62499636,138.2858 0.37503091,138.2932 0.84395522,138.3007 1.5937668,138.3082 1.4063438,138.3157 1.1250274,138.3231 0.87501001,138.3306 1.9062376,138.3381 1.999835,138.3455 1.7500241,138.3530 1.0623455,138.3605 1.8436121,138.3679 2.0941808,138.3754 1.8129117,138.3829 1.0312599,138.3903 0.68705517,138.3978 0.68718606,138.4053 2.0314379,138.4128 3.4065125,138.4202 4.2187529,138.4277 2.3752131,138.4352 2.0629785,138.4426 2.6248128,138.4501 2.2812955,138.4576 2.1566474,138.4651 2.4060862,138.4725 2.5933206,138.4800 2.343437,138.4875 2.0935979,138.4950 1.3748412,138.5024 1.3439935,138.5099 1.8443336,138.5174 2.0316782,138.5249 2.4684908,138.5323 1.6245224,138.5398 1.9998287,138.5473 3.9688058,138.5548 3.8436685,138.5622 1.530938,138.5697 0.59427232,138.5772 3.6565306,138.5847 5.9994159,138.5921 5.4683399,138.5996 3.8123991,138.6071 0.68765378,138.6146 0.56276464,138.6220 1.0002396,138.6295 1.5314336,138.6370 2.28145,138.6445 3.093926,138.6519 2.6245167,138.6594 1.9999256,138.6669 3.344363,138.6744 3.8128645,138.6819 3.6874118,138.6893 2.8438215,138.6968 3.6561418,138.7043 2.5306439,138.7118 1.7186821,138.7193 1.5934781,138.7267 1.1869537,138.7342 1.3435906,138.7417 1.1875387,138.7492 1.0002617,138.7567 1.3125627,138.7641 1.2188369,138.7716 2.2191029,138.7791 3.437722,138.7866 3.3750594,138.7941 1.4059013,138.8015 0.8128795,138.8090 1.3132031,138.8165 1.530954,138.8240 1.7181277,138.8315 1.1246712,138.8390 0.40606156,138.8464 0.31271422,138.8539 0.78169084,138.8614 2.1256425,138.8689 3.9069149,138.8764 4.2191753,138.8839 4.2809391,138.8913 4.2174683,138.8988 3.4679141,138.9063 3.0313668,138.9138 3.0940616,138.9213 2.6248038,138.9288 1.3437829,138.9363 2.3440826,138.9437 3.3440495,138.9512 3.4065626,138.9587 3.8125293,138.9662 3.2186964,138.9737 3.8440561,138.9812 5.5936198,138.9887 6.0943375,138.9961 6.3457785,139.0036 9.2822933,139.0111 9.531352,139.0186 10.219954,139.0261 15.752129,139.0336 23.846201,139.0411 36.131935,139.0486 55.35368,139.0560 79.359673,139.0635 131.26579,139.0710 329.1145,139.0785 1381.6118,139.0860 3026.9165,139.0935 3384.6245,139.1010 2174.9019,139.1085 795.15253,139.1160 291.39243,139.1235 217.76616,139.1309 180.26025,139.1384 118.60384,139.1459 62.360081,139.1534 28.617172,139.1609 16.21636,139.1684 11.999771,139.1759 11.842342,139.1834 8.8733339,139.1909 5.2805262,139.1984 2.0321016,139.2059 4.0949078,139.2134 5.1866364,139.2208 3.9368103,139.2283 1.8750237,139.2358 2.5311747,139.2433 3.6876261,139.2508 3.7494745,139.2583 2.4681859,139.2658 3.0934689,139.2733 2.0314133,139.2808 1.8442916,139.2883 2.3120062,139.2958 2.343199,139.3033 1.0940695,139.3108 0.28132975,139.3183 0.093884729,139.3258 1.6573111,139.3333 3.0625944,139.3408 2.8116794,139.3483 2.9380438,139.3558 3.1565657,139.3633 2.5309224,139.3707 2.4061975,139.3782 2.9685848,139.3857 2.8120258,139.3932 2.6561475,139.4007 2.7813442,139.4082 2.3436506,139.4157 2.1561263,139.4232 0.37499291,139.4307 0.37501642,139.4382 0.53110749,139.4457 0.65648311,139.4532 2.5003321,139.4607 2.3747556,139.4682 1.4686005,139.4757 0.87562752,139.4832 1.4690859,139.4907 1.6561472,139.4982 1.8748959,139.5057 2.0309217,139.5132 1.8434699,139.5207 1.1257175,139.5282 2.1249382,139.5357 1.4683228,139.5432 2.1251104,139.5507 1.7499434,139.5582 1.844335,139.5657 2.4059193,139.5732 0.74920422,139.5807 1.0000424,139.5883 0.75022417,139.5958 1.000115,139.6033 0.68758464,139.6108 0.46849602,139.6183 0.21878853,139.6258 0.5629636,139.6333 0.62472439,139.6408 0.3747724,139.6483 0.59393305,139.6558 1.874911,139.6633 3.0623157,139.6708 2.2813804,139.6783 2.1874809,139.6858 2.0002007,139.6933 1.9376429,139.7008 1.5621442,139.7083 0.78139246,139.7158 1.2501117,139.7233 1.562204,139.7308 2.6875658,139.7384 4.531219,139.7459 2.3747191,139.7534 0.56261814,139.7609 0.75004834,139.7684 0.93745905,139.7759 0.6874581,139.7834 0.2188071,139.7909 0.21897398,139.7984 0.90627974,139.8059 0.87483335,139.8134 0.78117687,139.8209 1.7812949,139.8285 2.6875975,139.8360 2.250035,139.8435 1.5000738,139.8510 1.4376254,139.8585 1.4062239,139.8660 1.1251078,139.8735 1.9381301,139.8810 3.5935905,139.8885 3.5620139,139.8960 3.1559796,139.9036 1.8440793,139.9111 1.6567419,139.9186 2.2814572,139.9261 3.0623057,139.9336 1.9376162,139.9411 1.9377866,139.9486 1.7180332,139.9561 1.0933839,139.9637 1.0627911,139.9712 2.0315971,139.9787 1.8430759,139.9862 0.65569234,139.9937 1.2815584,140.0012 2.6879048,140.0087 3.499965,140.0163 3.1874321,140.0238 3.1562693,140.0313 2.5309858,140.0388 2.5312781,140.0463 3.312746,140.0538 4.4696064,140.0613 9.4102449,140.0689 19.317019,140.0764 47.210175,140.0839 142.79735,140.0914 244.3665,140.0989 230.40552,140.1064 128.30536,140.1140 88.345619,140.1215 118.16965,140.1290 117.61586,140.1365 70.229324,140.1440 26.645008,140.1515 12.155567,140.1591 10.655601,140.1666 7.4035215,140.1741 3.4357607,140.1816 1.0937984,140.1891 2.1881325,140.1967 2.4687173,140.2042 2.1559868,140.2117 1.9372108,140.2192 2.4997807,140.2267 2.2185042,140.2343 1.156075,140.2418 0.62488532,140.2493 0.43747556,140.2568 0.56233841,140.2643 0.81282175,140.2719 1.0630214,140.2794 1.0310215,140.2869 0.62493575,140.2944 0.96903849,140.3020 1.3445339,140.3095 2.0629728,140.3170 1.5615324,140.3245 0.68710953,140.3320 1.4688846,140.3396 1.5623598,140.3471 2.1563637,140.3546 2.4375901,140.3621 2.0005291,140.3697 2.6254766,140.3772 3.6246121,140.3847 2.9681759,140.3922 1.343536,140.3998 1.0001091,140.4073 2.5310001,140.4148 2.6562419,140.4223 2.4066556,140.4299 1.7499073,140.4374 1.9059339,140.4449 1.9683663,140.4524 1.6874191,140.4600 1.7500291,140.4675 1.6565212,140.4750 1.7503997,140.4825 2.031095,140.4901 1.9059099,140.4976 0.84367704,140.5051 0.37515795,140.5127 0.65624022,140.5202 0.53125048,140.5277 0.59405035,140.5352 0.65652406,140.5428 1.6872777,140.5503 2.7814841,140.5578 4.1876941,140.5654 3.7181773,140.5729 3.2498233,140.5804 2.5935788,140.5879 1.5622292,140.5955 1.0315667,140.6030 1.0629851,140.6105 1.031111,140.6181 0.7809059,140.6256 1.0936993,140.6331 1.3437147,140.6407 0.43752494,140.6482 1.0627648,140.6557 1.9066379,140.6632 1.7812382,140.6708 1.2810876,140.6783 1.3125451,140.6858 1.0624188,140.6934 0.8123979,140.7009 0.93729717,140.7084 0.31226549,140.7160 0.062540635,140.7235 0.90703541,140.7310 1.7191242,140.7386 1.2812996,140.7461 1.6876839,140.7536 1.3745521,140.7612 0.96840709,140.7687 1.4062033,140.7762 2.1248562,140.7838 2.2497568,140.7913 1.4687442,140.7989 1.3127307,140.8064 1.2187654,140.8139 0.59343678,140.8215 0.37475315,140.8290 0.34372151,140.8365 0.5000025,140.8441 0.40648556,140.8516 0.5001207,140.8591 0.37515873,140.8667 1.2816004,140.8742 1.68727,140.8818 0.87469494,140.8893 0.3750841,140.8968 0.3436299,140.9044 0.81251609,140.9119 1.4689716,140.9194 0.96868038,140.9270 1.2810048,140.9345 1.6255434,140.9421 3.8135166,140.9496 4.3128023,140.9571 4.6251974,140.9647 5.3121543,140.9722 4.6244287,140.9798 3.5626535,140.9873 3.8127012,140.9948 4.5310588,141.0024 4.7818623,141.0099 6.5636525,141.0175 7.6875963,141.0250 7.3118777,141.0326 5.6873412,141.0401 5.7813668,141.0476 6.9691868,141.0552 9.0011292,141.0627 10.721045,141.0703 16.53653,141.0778 38.94556,141.0854 68.817741,141.0929 80.435257,141.1004 65.121132,141.1080 55.031612,141.1155 53.84602,141.1231 48.371033,141.1306 31.304573,141.1382 20.589787,141.1457 14.873412,141.1532 9.2479143,141.1608 3.3111753,141.1683 3.0940452,141.1759 3.968962,141.1834 3.4374752,141.1910 2.0307877,141.1985 1.0307596,141.2061 1.718708,141.2136 1.2812068,141.2212 0.75011641,141.2287 0.59438843,141.2363 1.1564709,141.2438 0.96824467,141.2513 0.43713301,141.2589 0.56263626,141.2664 1.5000117,141.2740 1.8437495,141.2815 2.5002782,141.2891 2.4061844,141.2966 1.4371536,141.3042 0.65605164,141.3117 0.18748011,141.3193 0.93783152,141.3268 2.0002737,141.3344 2.2185836,141.3419 1.0937408,141.3495 1.0310962,141.3570 0.9685725,141.3646 1.6252387,141.3721 1.6876069,141.3797 1.8750188,141.3872 0.93742704,141.3948 0.59338987,141.4023 0.49994725,141.4099 0.71929622,141.4174 1.0006194,141.4250 2.3434644,141.4326 2.874299,141.4401 2.0000713,141.4477 0.87536019,141.4552 0.81266737,141.4628 0.78080279,141.4703 0.31249595,141.4779 0.84429801,141.4854 1.2502615,141.4930 1.718631,141.5005 1.7496274,141.5081 1.156181,141.5156 2.0935206,141.5232 2.6872067,141.5307 2.3750384,141.5383 1.1875592,141.5459 1.0940686,141.5534 1.6253048,141.5610 2.5315118,141.5685 2.5000033,141.5761 1.9685683,141.5836 1.8747259,141.5912 1.093215,141.5988 0.18746257,141.6063 0.53144091,141.6139 1.0312759,141.6214 0.68777245,141.6290 1.2510428,141.6365 2.6876855,141.6441 1.9677874,141.6517 0.71824503,141.6592 0.46853459,141.6668 0.49983731,141.6743 0.37505013,141.6819 1.0000675,141.6895 1.7812272,141.6970 1.5000511,141.7046 0.90623277,141.7121 1.0935211,141.7197 1.7500458,141.7272 1.093927,141.7348 0.53134888,141.7424 0.59387738,141.7499 0.65628278,141.7575 0.687464,141.7651 1.2813748,141.7726 1.9380455,141.7802 2.000051,141.7877 0.87438744,141.7953 0.71840572,141.8029 0.6561228,141.8104 0.87539995,141.8180 1.250455,141.8256 1.0310037,141.8331 0.53106594,141.8407 0.53113943,141.8482 0.40599698,141.8558 0.56249952,141.8634 0.7816332,141.8709 0.87549579,141.8785 1.1251066,141.8861 1.2808328,141.8936 0.68718207,141.9012 0.34374464,141.9088 0.28124493,141.9163 0.78147811,141.9239 1.4377882,141.9315 1.4060453,141.9390 0.71858883,141.9466 0.78131139,141.9542 0.68735844,141.9617 1.4686705,141.9693 0.87497652,141.9769 1.4999635,141.9844 1.781361,141.9920 1.6563437,141.9996 1.3124,142.0071 2.2191978,142.0147 2.469703,142.0223 2.5311735,142.0298 1.6244667,142.0374 1.2809887,142.0450 1.6248416,142.0525 2.9695041,142.0601 4.437942,142.0677 6.406208,142.0752 9.7507191,142.0828 16.602049,142.0904 54.587807,142.0979 131.1183,142.1055 161.46297,142.1131 115.31628,142.1207 60.303528,142.1282 81.833122,142.1358 143.89125,142.1434 149.05304,142.1509 89.353088,142.1585 35.804058,142.1661 45.101578,142.1737 70.003555,142.1812 61.92802,142.1888 27.676439,142.1964 7.6840472,142.2040 4.0301814,142.2115 2.8425014,142.2191 1.9688964,142.2267 2.4690692,142.2342 1.7186302,142.2418 1.1872166,142.2494 0.56218648,142.2570 0.59403294,142.2645 1.2498463,142.2721 1.5318364,142.2797 2.9690864,142.2873 2.9055696,142.2948 3.4998908,142.3024 2.9058728,142.3100 1.5936453,142.3176 1.5628591,142.3251 1.9688543,142.3327 2.6249795,142.3403 3.1875958,142.3479 3.2502072,142.3555 2.7810659,142.3630 1.6873366,142.3706 0.84376693,142.3782 1.3120891,142.3858 1.937378,142.3933 2.0313861,142.4009 1.1878464,142.4085 1.3440561,142.4161 1.1561007,142.4237 1.3752383,142.4312 1.7188129,142.4388 2.0624211,142.4464 2.5311549,142.4540 2.4371977,142.4616 1.7186925,142.4691 0.90623045,142.4767 1.031316,142.4843 0.68741125,142.4919 0.49975646,142.4995 0.43747687,142.5070 0.53126526,142.5146 0.68768758,142.5222 0.65639782,142.5298 0.68734384,142.5374 0.5623771,142.5449 0.2814095,142.5525 1.031395,142.5601 1.4063727,142.5677 1.3749204,142.5753 1.155897,142.5829 1.2502245,142.5904 1.2502187,142.5980 1.1251531,142.6056 1.43787,142.6132 1.4689275,142.6208 1.6559902,142.6284 1.2181751,142.6359 0.59338343,142.6435 0.15631138,142.6511 0.56269234,142.6587 0.81244129,142.6663 0.99998558,142.6739 1.9687155,142.6815 1.0936525,142.6890 0.62494338,142.6966 0.53111386,142.7042 0.84396189,142.7118 1.688434,142.7194 2.532058,142.7270 2.8440404,142.7346 2.9994726,142.7421 1.5302193,142.7497 2.3432732,142.7573 3.4687071,142.7649 2.6874936,142.7725 0.93739235,142.7801 0.312702,142.7877 1.3756708,142.7953 3.625123,142.8028 3.6246908,142.8104 1.4686968,142.8180 0.56230491,142.8256 0.31219032,142.8332 1.062627,142.8408 1.8752396,142.8484 1.4376488,142.8560 1.1875476,142.8636 0.96834075,142.8712 0.43723887,142.8787 0.87499094,142.8863 1.0624297,142.8939 1.125071,142.9015 0.40631673,142.9091 0.99992979,142.9167 3.0625582,142.9243 2.8754518,142.9319 2.7504125,142.9395 2.7808383,142.9471 1.0622737,142.9547 1.5942749,142.9623 1.9686478,142.9699 1.3432256,142.9774 1.5622895,142.9850 1.0315664,142.9926 1.7505521,143.0002 1.6250179,143.0078 1.7184255,143.0154 1.7184501,143.0230 3.0000074,143.0306 3.4066586,143.0382 3.0625126,143.0458 1.9997514,143.0534 2.9376669,143.0610 3.8751593,143.0686 4.0944963,143.0762 7.6912193,143.0838 18.660219,143.0914 32.971645,143.0990 42.68874,143.1066 39.435455,143.1142 29.935314,143.1218 23.217239,143.1294 18.029202,143.1370 14.123133,143.1446 10.374261,143.1522 7.186614,143.1598 3.8117754,143.1674 5.7816238,143.1750 10.720204,143.1826 13.251547,143.1901 8.9992685,143.1977 4.216743,143.2053 2.6553278,143.2129 1.968217,143.2205 0.40609547,143.2281 0.500453,143.2357 0.84393996,143.2433 0.74962056,143.2509 0.40572396,143.2586 0.43736356,143.2662 0.53145766,143.2738 0.43770614,143.2814 0.53112441,143.2890 0.74982148,143.2966 0.62495458,143.3042 0.18749267,143.3118 0.093780816,143.3194 0.31251118,143.3270 0.28139797,143.3346 0.53168017,143.3422 1.6249857,143.3498 1.062055,143.3574 0.62521219,143.3650 0.87525767,143.3726 0.93736082,143.3802 0.84379923,143.3878 1.4695733,143.3954 3.0628166,143.4030 2.8428195,143.4106 1.3432491,143.4182 0.31266144,143.4258 0.87555248,143.4334 2.3130705,143.4410 2.4687023,143.4486 1.5305669,143.4562 0.84364617,143.4639 1.8438711,143.4715 1.4374685,143.4791 1.7187586,143.4867 1.1872783,143.4943 1.1560169,143.5019 0.34348607,143.5095 0.53166837,143.5171 1.5007457,143.5247 2.0313671,143.5323 1.4054004,143.5399 0.31199273,143.5475 0.18771009,143.5551 0.43782476,143.5628 0.81244791,143.5704 0.37457237,143.5780 -4.4780179e-005,143.5856 0.8441205,143.5932 2.7189574,143.6008 2.4684973,143.6084 1.0624113,143.6160 0.84367132,143.6236 0.46879089,143.6312 1.0004518,143.6389 1.1874259,143.6465 1.3435652,143.6541 2.250922,143.6617 2.688144,143.6693 2.7807357,143.6769 1.6865203,143.6845 0.90590489,143.6921 1.0941322,143.6998 1.4066876,143.7074 1.656383,143.7150 1.7499026,143.7226 1.9997722,143.7302 2.1872065,143.7378 1.5000329,143.7454 0.78125864,143.7530 0.90612525,143.7607 1.2813646,143.7683 1.5000376,143.7759 0.87487781,143.7835 0.53116703,143.7911 0.28095028,143.7987 0.24988766,143.8064 0.62503916,143.8140 0.62501693,143.8216 1.2502971,143.8292 1.4375802,143.8368 0.74986118,143.8444 1.3440683,143.8520 1.6248661,143.8597 0.62460887,143.8673 0.53130567,143.8749 0.93751359,143.8825 1.5623266,143.8901 0.90620375,143.8978 0.218909,143.9054 1.218775,143.9130 1.8748907,143.9206 1.0312735,143.9282 0.093817621,143.9358 0.78117871,143.9435 2.0313551,143.9511 1.9686729,143.9587 2.188046,143.9663 2.9697921,143.9739 2.687129,143.9816 1.4990863,143.9892 0.90612704,143.9968 1.1250792,144.0044 0.96865469,144.0120 0.49997556,144.0197 0.50019586,144.0273 1.2505629,144.0349 1.3749359,144.0425 0.68680513,144.0502 1.4692912,144.0578 6.7215738,144.0654 17.722342,144.0730 26.188381,144.0806 27.90484,144.0883 26.907135,144.0959 28.91119,144.1035 50.202431,144.1111 103.92587,144.1188 138.00192,144.1264 106.9192,144.1340 49.200359,144.1416 26.840315,144.1493 34.317375,144.1569 39.375565,144.1645 28.588121,144.1721 12.18221,144.1798 6.373816,144.1874 4.3435245,144.1950 4.812149,144.2026 2.5619104,144.2103 1.0930939,144.2179 0.31218544,144.2255 0.31261829,144.2331 1.7191339,144.2408 2.3124316,144.2484 1.2499161,144.2560 0.40659881,144.2637 0.65615577,144.2713 0.37469485,144.2789 0.50023121,144.2865 0.71876717,144.2942 0.74980545,144.3018 1.5624858,144.3094 1.1565483,144.3170 0.62493849,144.3247 0.4995724,144.3323 0.56239378,144.3399 1.1563317,144.3476 2.125262,144.3552 2.8127728,144.3628 1.7503624,144.3705 1.1562098,144.3781 1.218581,144.3857 1.9376973,144.3934 2.2497094,144.4010 1.2496487,144.4086 0.84398097,144.4162 1.9064224,144.4239 1.6559124,144.4315 1.6560107,144.4391 2.1562996,144.4468 2.9375525,144.4544 2.3752151,144.4620 1.3125303,144.4697 0.53100634,144.4773 0.093594603,144.4849 0.18746385,144.4926 0.84367412,144.5002 1.4373801,144.5078 1.2187784,144.5155 0.71906531,144.5231 0.75031024,144.5307 0.71865493,144.5384 0.21846284,144.5460 0.37514809,144.5536 0.93780994,144.5613 1.0626619,144.5689 0.96888894,144.5766 1.1559877,144.5842 0.90591413,144.5918 1.8436192,144.5995 2.0940788,144.6071 2.7501431,144.6147 1.9372309,144.6224 1.9061729,144.6300 1.3125325,144.6376 0.96867102,144.6453 0.21869034,144.6529 0.28131211,144.6606 0.40613958,144.6682 0.53144145,144.6758 0.59405488,144.6835 1.0624864,144.6911 0.74968034,144.6988 1.000044,144.7064 1.3439088,144.7140 1.1248019,144.7217 0.96864933,144.7293 0.7812162,144.7370 0.21861754,144.7446 0.031422846,144.7522 0.37523186,144.7599 0.46910667,144.7675 0.90618002,144.7752 1.280666,144.7828 0.74993742,144.7904 0.37499359,144.7981 0.18737994,144.8057 0.28179604,144.8134 0.93814778,144.8210 1.2187688,144.8287 1.7809782,144.8363 2.1872184,144.8439 2.156024,144.8516 1.4997017,144.8592 0.9686693,144.8669 0.40634036,144.8745 1.125387,144.8822 1.4691262,144.8898 0.90569437,144.8974 0.62493378,144.9051 1.5633663,144.9127 2.1252832,144.9204 1.3436168,144.9280 1.531031,144.9357 2.7191455,144.9433 3.1249609,144.9510 1.8433837,144.9586 1.343605,144.9663 0.87473947,144.9739 1.2501823,144.9815 3.093791,144.9892 3.8127892,144.9968 2.6250873,145.0045 2.12497,145.0121 3.0003002,145.0198 4.3431139,145.0274 3.7498314,145.0351 4.7502165,145.0427 4.8756886,145.0504 10.128739,145.0580 21.414158,145.0657 40.044136,145.0733 74.261528,145.0810 94.935074,145.0886 75.641258,145.0963 38.331821,145.1039 17.624199,145.1116 20.535236,145.1192 24.811045,145.1269 18.525444,145.1345 9.3719959,145.1422 5.7501078,145.1498 4.1571841,145.1575 4.2501721,145.1651 3.2805238,145.1728 3.1553283,145.1804 1.7183934,145.1881 1.8442477,145.1957 1.2186743,145.2034 1.4994187,145.2110 2.4062579,145.2187 3.6254146,145.2263 3.1875632,145.2340 2.9372327,145.2416 1.9998379,145.2493 1.624956,145.2570 0.84362668,145.2646 0.40624672,145.2723 1.0626913,145.2799 0.96878189,145.2876 0.40627876,145.2952 0.71904182,145.3029 0.90621567,145.3105 0.90582561,145.3182 1.0622809,145.3258 2.0001152,145.3335 1.9061359,145.3412 1.3443706,145.3488 1.8452482,145.3565 2.5938904,145.3641 2.2801354,145.3718 1.0931914,145.3794 0.56275851,145.3871 0.78134781,145.3948 0.71856463,145.4024 0.84338242,145.4101 0.68717343,145.4177 1.032058,145.4254 3.3134606,145.4330 4.7501578,145.4407 5.1248078,145.4484 4.0619173,145.4560 1.7803973,145.4637 0.9374218,145.4713 1.7192173,145.4790 1.3747617,145.4867 0.49963388,145.4943 0.90604591,145.5020 1.2188413,145.5096 1.1563119,145.5173 0.28115714,145.5250 0.28142905,145.5326 0.59384334,145.5403 0.56240785,145.5480 1.0937941,145.5556 2.1877444,145.5633 3.3124197,145.5709 2.4058449,145.5786 1.9685403,145.5863 1.9063466,145.5939 2.2502522,145.6016 2.3439784,145.6093 2.0936787,145.6169 1.1563476,145.6246 0.78125381,145.6322 0.24968338,145.6399 0.87518501,145.6476 1.8752334,145.6552 2.0623462,145.6629 1.1247395,145.6706 1.1563721,145.6782 1.5312202,145.6859 1.9686439,145.6936 1.8442794,145.7012 2.2814984,145.7089 1.9370484,145.7166 0.6246509,145.7242 0.093681432,145.7319 0.12531984,145.7396 1.0008165,145.7472 1.6876756,145.7549 1.6556151,145.7626 1.093318,145.7702 0.53114092,145.7779 0.74987203,145.7856 1.2815764,145.7932 1.9688036,145.8009 1.8122182,145.8086 1.9689562,145.8162 1.8442369,145.8239 1.531585,145.8316 1.8117948,145.8392 0.93744934,145.8469 0.93817997,145.8546 1.5629281,145.8622 2.6559589,145.8699 2.2495019,145.8776 2.5626714,145.8853 2.5311909,145.8929 1.1245656,145.9006 0.71883428,145.9083 1.750349,145.9159 2.2496243,145.9236 1.4690357,145.9313 1.1252501,145.9390 0.71844947,145.9466 0.71896195,145.9543 2.0001304,145.9620 2.4371526,145.9696 1.8121971,145.9773 0.49984652,145.9850 0.49991596,145.9927 0.93768454,146.0003 1.0628713,146.0080 1.2192985,146.0157 2.0627129,146.0234 2.1557808,146.0310 1.7807912,146.0387 1.8125528,146.0464 1.8750628,146.0541 1.6566252,146.0617 3.0953567,146.0694 5.8145766,146.0771 9.0641356,146.0848 14.407515,146.0924 19.061977,146.1001 15.591434,146.1078 10.030388,146.1155 7.6252217,146.1231 8.4990807,146.1308 9.1864042,146.1385 9.6241989,146.1462 8.3117294,146.1538 4.2498856,146.1615 1.3754473,146.1692 2.6875489,146.1769 3.6869576,146.1846 2.5934885,146.1922 0.65626478,146.1999 0.18761839,146.2076 0.6565966,146.2153 0.99988896,146.2230 0.49958849,146.2306 0.3436617,146.2383 0.93747765,146.2460 1.0625879,146.2537 0.75013918,146.2614 0.34395576,146.2690 1.0000151,146.2767 0.718624,146.2844 0.46908975,146.2921 1.1251088,146.2998 1.1870939,146.3074 0.87497783,146.3151 0.81286037,146.3228 0.90627527,146.3305 0.49950501,146.3382 0.12491168,146.3458 0.71881467,146.3535 0.90621394,146.3612 0.65661013,146.3689 1.0314332,146.3766 1.0000342,146.3843 1.3122957,146.3919 0.78106719,146.3996 0.37501577,146.4073 0.43747386,146.4150 0.59411818,146.4227 1.4692628,146.4304 1.9065377,146.4381 1.7809507,146.4457 0.93674809,146.4534 0.93714941,146.4611 1.2812419,146.4688 2.2812026,146.4765 1.9061501,146.4842 1.2188185,146.4919 1.8750654,146.4995 1.9998239,146.5072 1.8441989,146.5149 2.2509527,146.5226 1.5307324,146.5303 0.40556961,146.5380 0.71902728,146.5457 0.93765247,146.5534 0.71883041,146.5610 0.87564015,146.5687 2.8442793,146.5764 4.4991045,146.5841 4.2495036,146.5918 3.5002117,146.5995 2.9061205,146.6072 2.4684944,146.6149 1.1873865,146.6226 2.4063876,146.6302 2.0627367,146.6379 1.2502148,146.6456 2.3127394,146.6533 2.3439467,146.6610 1.6560589,146.6687 1.0932361,146.6764 0.56222481,146.6841 0.93742764,146.6918 0.93746197,146.6995 0.75011033,146.7072 0.56244117,146.7148 0.78121483,146.7225 0.8750968,146.7302 0.71888274,146.7379 0.40646729,146.7456 0.71868753,146.7533 0.62473422,146.7610 0.56308675,146.7687 1.2510127,146.7764 1.906244,146.7841 1.5624125,146.7918 2.21859,146.7995 1.8435858,146.8072 2.0309179,146.8149 0.84317929,146.8226 0.84369034,146.8303 1.312458,146.8379 1.531526,146.8456 2.0628762,146.8533 1.8124301,146.8610 1.4993804,146.8687 1.4690207,146.8764 2.6264465,146.8841 3.2195311,146.8918 2.5927522,146.8995 1.8427582,146.9072 2.4692667,146.9149 4.0943685,146.9226 3.1240754,146.9303 2.0619214,146.9380 1.7817527,146.9457 1.812343,146.9534 0.90567869,146.9611 0.37460744,146.9688 0.96915001,146.9765 2.1564877,146.9842 1.719049,146.9919 2.0318429,146.9996 2.1255453,147.0073 6.5946465,147.0150 8.5622826,147.0227 7.0930467,147.0304 5.1261835,147.0381 10.878077,147.0458 32.545219,147.0535 92.302864,147.0612 141.825,147.0689 144.4989,147.0766 163.10608,147.0843 461.24188,147.0920 1017.3658,147.0997 1212.4247,147.1074 824.1405,147.1151 321.23535,147.1228 116.3752,147.1305 75.272667,147.1382 53.553532,147.1459 35.834724,147.1536 18.900898,147.1613 10.468379,147.1690 7.46771,147.1767 3.1854095,147.1844 0.65530598,147.1922 0.2189914,147.1999 1.000963,147.2076 2.5003693,147.2153 2.7493434,147.2230 1.9374084,147.2307 1.6872164,147.2384 0.74982631,147.2461 2.7501006,147.2538 2.2810357,147.2615 1.6251955,147.2692 1.0623422,147.2769 1.3436779,147.2846 1.8443938,147.2923 2.0318892,147.3000 2.2498076,147.3077 3.7811286,147.3155 4.9059472,147.3232 3.7807224,147.3309 1.7500051,147.3386 1.2498516,147.3463 2.1250334,147.3540 3.4999964,147.3617 2.7498446,147.3694 2.5936501,147.3771 1.6874704,147.3848 0.21885207,147.3925 0.87506241,147.4003 1.37516,147.4080 1.4375339,147.4157 0.96883875,147.4234 0.87501788,147.4311 0.96850836,147.4388 1.2186002,147.4465 1.3752162,147.4542 1.2190077,147.4619 0.90629864,147.4697 1.1562138,147.4774 1.5315791,147.4851 1.9999756,147.4928 2.1877599,147.5005 2.7198632,147.5082 3.1880469,147.5159 3.1868386,147.5236 2.5921745,147.5314 0.74952543,147.5391 2.719579,147.5468 3.7500911,147.5545 1.9368914,147.5622 0.37471601,147.5699 0.21879642,147.5776 1.0315431,147.5854 1.687488,147.5931 2.4372828,147.6008 3.0002189,147.6085 3.1254997,147.6162 2.4691503,147.6239 1.9060513,147.6317 1.6558124,147.6394 1.6878486,147.6471 1.3438563,147.6548 1.6870124,147.6625 2.3437512,147.6702 2.406271,147.6780 1.2814366,147.6857 1.6562822,147.6934 1.562435,147.7011 3.1562493,147.7088 3.0308285,147.7165 3.2812154,147.7243 4.0317345,147.7320 4.7189651,147.7397 3.3747778,147.7474 1.09357,147.7551 1.3433946,147.7629 1.8434612,147.7706 0.90620661,147.7783 0.28147385,147.7860 0.40668017,147.7937 1.9376919,147.8015 3.6561756,147.8092 3.5311143,147.8169 2.5000978,147.8246 1.0938002,147.8323 0.74985492,147.8401 0.87486047,147.8478 1.4688389,147.8555 1.4373044,147.8632 1.2818056,147.8710 2.1878724,147.8787 2.2493107,147.8864 1.4996418,147.8941 0.84357601,147.9018 0.93770391,147.9096 1.1876419,147.9173 1.250177,147.9250 0.81263256,147.9327 1.2186582,147.9405 1.4063193,147.9482 1.750132,147.9559 1.7810053,147.9636 0.90603268,147.9714 0.68744653,147.9791 0.40606749,147.9868 0.28116885,147.9945 0.21901917,148.0023 0.71896529,148.0100 1.0935504,148.0177 1.3122537,148.0254 1.1561608,148.0332 0.87506753,148.0409 2.5000966,148.0486 5.282773,148.0563 11.689797,148.0641 17.281294,148.0718 16.343193,148.0795 18.818605,148.0873 57.896755,148.0950 127.89783,148.1027 154.62329,148.1104 116.70141,148.1182 64.269829,148.1259 48.96328,148.1336 42.335449,148.1414 23.462225,148.1491 10.186821,148.1568 5.3745022,148.1646 3.6232226,148.1723 2.6242592,148.1800 1.6252778,148.1877 0.37500319,148.1955 0.62540758,148.2032 1.125069,148.2109 1.3120549,148.2187 1.4374601,148.2264 0.56255627,148.2341 1.5938306,148.2419 3.6874559,148.2496 4.0314207,148.2573 2.8129749,148.2651 2.4687858,148.2728 2.6880138,148.2805 4.9068213,148.2883 3.6243477,148.2960 2.9682052,148.3037 2.3748834,148.3115 1.9372543,148.3192 1.5625894,148.3269 2.093797,148.3347 1.6875281,148.3424 1.3438888,148.3501 0.87466401,148.3579 0.43727052,148.3656 0.12503055,148.3733 -3.5456585e-005,148.3811 0.18748546,148.3888 0.49990705,148.3965 0.93888885,148.4043 2.5017428,148.4120 3.6559262,148.4198 3.0606329,148.4275 1.4371322,148.4352 1.8757693,148.4430 1.6561755,148.4507 1.5627069,148.4584 1.624607,148.4662 1.5307649,148.4739 1.593848,148.4817 1.7188387,148.4894 0.96894443,148.4971 1.2185452,148.5049 0.53064924,148.5126 9.9332545e-005,148.5204 1.312961,148.5281 2.093715,148.5358 1.7812707,148.5436 0.7185781,148.5513 0.18707475,148.5591 8.7643122e-005,148.5668 1.5004164,148.5745 2.5004082,148.5823 3.031117,148.5900 2.5622389,148.5978 1.9687238,148.6055 1.4999309,148.6132 0.68728995,148.6210 0.90606272,148.6287 0.8125475,148.6365 0.4690693,148.6442 0.4687669,148.6520 0.43772379,148.6597 1.1249138,148.6674 1.4057614,148.6752 1.1249733,148.6829 0.18744265,148.6907 0.031372171,148.6984 0.28123444,148.7062 0.6255607,148.7139 1.5946186,148.7216 1.9372756,148.7294 0.99959862,148.7371 1.4060799,148.7449 1.2809651,148.7526 0.56232798,148.7604 1.0312402,148.7681 1.2186284,148.7759 0.74970382,148.7836 0.34413525,148.7914 0.75080395,148.7991 1.3438246,148.8069 1.2493387,148.8146 1.1245693,148.8223 1.093888,148.8301 1.5001009,148.8378 1.5004578,148.8456 1.7187542,148.8533 0.87437552,148.8611 0.46879643,148.8688 1.3750557,148.8766 1.4065509,148.8843 1.9381496,148.8921 2.0623927,148.8998 1.749506,148.9076 3.4373474,148.9153 5.500247,148.9231 5.6562233,148.9308 3.9066253,148.9386 2.9069352,148.9463 2.6563461,148.9541 2.0312188,148.9618 1.9997094,148.9696 1.2180088,148.9773 1.7496008,148.9851 1.7813277,148.9928 1.4370923,149.0006 2.8763459,149.0083 7.5650425,149.0161 16.757057,149.0238 73.263542,149.0316 240.13304,149.0394 375.76944,149.0471 331.35446,149.0549 171.60031,149.0626 74.953903,149.0704 70.750572,149.0781 62.900139,149.0859 43.525177,149.0936 42.045597,149.1014 118.5074,149.1091 216.1503,149.1169 223.54529,149.1246 136.74533,149.1324 54.946247,149.1402 26.588148,149.1479 22.654613,149.1557 14.622333,149.1634 8.6232929,149.1712 4.2490864,149.1789 3.4691575,149.1867 3.0937328,149.1945 2.218112,149.2022 1.2494485,149.2100 1.1875325,149.2177 1.9376259,149.2255 2.0313792,149.2332 2.7196527,149.2410 4.3757482,149.2488 4.4369707,149.2565 3.9369466,149.2643 3.6250601,149.2720 3.9384007,149.2798 4.4681449,149.2875 1.9049251,149.2953 0.81217319,149.3031 0.93743867,149.3108 1.437752,149.3186 0.68743044,149.3263 1.1563917,149.3341 3.281296,149.3419 3.4056835,149.3496 1.0935524,149.3574 1.2502037,149.3652 1.0625435,149.3729 1.2813884,149.3807 0.84364372,149.3884 0.99973238,149.3962 0.59365249,149.4040 0.12507606,149.4117 0.093732111,149.4195 0.53134555,149.4273 1.0941739,149.4350 1.9696012,149.4428 2.8749502,149.4505 1.6240776,149.4583 0.37468424,149.4661 0.90632081,149.4738 1.0627227,149.4816 0.96923375,149.4894 1.5936228,149.4971 1.3122783,149.5049 1.1251041,149.5127 1.9997444,149.5204 2.6873271,149.5282 2.281301,149.5360 0.9688195,149.5437 0.46911371,149.5515 2.3128536,149.5593 2.8745263,149.5670 1.812047,149.5748 0.2186117,149.5826 0.53134555,149.5903 1.281642,149.5981 1.1875317,149.6059 0.34338871,149.6136 0.1875715,149.6214 0.87563914,149.6292 1.3754724,149.6369 1.3121078,149.6447 0.7806139,149.6525 0.93751246,149.6602 0.84396511,149.6680 1.3437864,149.6758 1.4685299,149.6835 1.562387,149.6913 2.0626357,149.6991 1.9690835,149.7069 1.1882645,149.7146 2.1574271,149.7224 4.3123717,149.7302 2.904665,149.7379 0.78039521,149.7457 0.18750818,149.7535 1.0941861,149.7612 2.1880376,149.7690 2.562356,149.7768 2.0933723,149.7846 1.0002733,149.7923 0.68721229,149.8001 0.061965447,149.8079 0.3127234,149.8157 0.84400505,149.8234 0.71883518,149.8312 0.46846613,149.8390 0.15612799,149.8468 0.18756059,149.8545 0.18752064,149.8623 0.31254825,149.8701 0.43747965,149.8778 0.56259614,149.8856 1.0942737,149.8934 2.6566441,149.9012 2.6870325,149.9089 0.96822751,149.9167 0.71919149,149.9245 1.8438377,149.9323 0.655756,149.9401 0.593651,149.9478 1.0310699,149.9556 1.1879543,149.9634 1.9066318,149.9712 2.0000834,149.9789 2.0000439,149.9867 0.87504685,149.9945 1.4060894,150.0023 1.2187706,150.0100 2.3438056,150.0178 4.2815046,150.0256 9.6910543,150.0334 19.725407,150.0412 29.158413,150.0489 26.589846,150.0567 18.214075,150.0645 10.591648,150.0723 8.7834797,150.0801 12.908624,150.0878 22.853672,150.0956 80.806793,150.1034 153.73845,150.1112 172.7711,150.1190 117.5668,150.1267 60.51862,150.1345 46.786377,150.1423 56.689396,150.1501 46.461597,150.1579 22.648373,150.1657 6.9346538,150.1734 4.0940938,150.1812 2.3423905,150.1890 2.1866901,150.1968 2.8439753,150.2046 2.1251068,150.2123 2.1879411,150.2201 2.0941412,150.2279 2.3751991,150.2357 2.03108,150.2435 1.4997132,150.2513 1.749723,150.2591 1.562151,150.2668 1.3122052,150.2746 0.96865928,150.2824 1.4689716,150.2902 1.9685886,150.2980 1.8747697,150.3058 1.4374758,150.3136 0.65616262,150.3213 0.43785873,150.3291 1.9066508,150.3369 2.0935202,150.3447 1.8745211,150.3525 1.187364,150.3603 1.5940654,150.3681 1.5631344,150.3758 2.219317,150.3836 3.3123777,150.3914 3.6558187,150.3992 3.0311871,150.4070 3.9061685,150.4148 2.3745487,150.4226 0.40641153,150.4304 0.71967542,150.4382 3.0641973,150.4459 6.2816463,150.4537 5.2801957,150.4615 2.9361887,150.4693 0.68675512,150.4771 0.46885982,150.4849 0.50011289,150.4927 1.094065,150.5005 1.1875159,150.5083 0.84353012,150.5161 0.59362012,150.5238 2.0314736,150.5316 2.9691124,150.5394 2.1875665,150.5472 1.6872008,150.5550 1.6560602,150.5628 1.6245719,150.5706 1.0622581,150.5784 1.3441452,150.5862 2.7192061,150.5940 2.6559875,150.6018 1.6243978,150.6096 1.8126465,150.6174 2.8444633,150.6252 2.2815087,150.6329 1.3744606,150.6407 0.28101575,150.6485 0.31269762,150.6563 0.31235734,150.6641 0.18756701,150.6719 0.43761504,150.6797 0.75008935,150.6875 1.4375334,150.6953 2.1564608,150.7031 2.9063456,150.7109 2.7183239,150.7187 3.1247957,150.7265 3.7183881,150.7343 2.9998496,150.7421 1.5001296,150.7499 1.0626731,150.7577 1.2502599,150.7655 1.1252271,150.7733 0.81231976,150.7811 0.78106833,150.7889 0.93754327,150.7967 0.53117824,150.8045 1.1563231,150.8123 2.4062791,150.8201 3.1563451,150.8279 2.844187,150.8357 2.4690361,150.8435 1.8122754,150.8513 1.6247361,150.8591 1.9688792,150.8669 3.7190812,150.8747 3.3745439,150.8825 1.18699,150.8903 0.21879801,150.8981 0.50037915,150.9059 1.9379247,150.9137 2.5621872,150.9215 2.1247885,150.9293 3.5313854,150.9371 4.1877618,150.9449 3.6250086,150.9527 2.3122582,150.9605 1.4687518,150.9683 1.1256006,150.9761 1.5937339,150.9839 0.936984,150.9917 0.62460393,150.9995 0.49971753,151.0073 1.3755187,151.0151 2.4689579,151.0229 1.7501838,151.0307 6.0933781,151.0385 12.627567,151.0463 20.910898,151.0541 23.469748,151.0619 20.12534,151.0697 25.347994,151.0776 59.644913,151.0854 134.27547,151.0932 181.97643,151.1010 178.15263,151.1088 155.1839,151.1166 134.77177,151.1244 105.98289,151.1322 67.736038,151.1400 39.740608,151.1478 21.931845,151.1556 14.029952,151.1634 10.687416,151.1712 9.7497663,151.1790 5.968513,151.1869 3.7181516,151.1947 1.6557308,151.2025 1.1874356,151.2103 1.2187116,151.2181 1.2188544,151.2259 1.4998214,151.2337 1.1559767,151.2415 1.5311311,151.2493 1.1251699,151.2571 1.0940619,151.2650 1.0938622,151.2728 0.68736899,151.2806 0.59388018,151.2884 1.7191274,151.2962 3.0000348,151.3040 3.2497709,151.3118 1.6871109,151.3196 0.3748529,151.3274 0.43770838,151.3353 1.0941386,151.3431 1.5312927,151.3509 1.7495586,151.3587 2.3440804,151.3665 3.4074914,151.3743 4.1572938,151.3821 5.1256909,151.3899 4.9055529,151.3978 2.529896,151.4056 1.4368484,151.4134 1.249957,151.4212 1.4687796,151.4290 1.2815059,151.4368 1.6254432,151.4447 1.4680257,151.4525 0.90565974,151.4603 0.90607595,151.4681 0.12473013,151.4759 0.00012641,151.4837 0.34407467,151.4915 0.68749619,151.4994 0.65600646,151.5072 0.68743825,151.5150 1.5317602,151.5228 2.4694047,151.5306 2.5934777,151.5384 1.9367522,151.5463 0.37466073,151.5541 0.50041527,151.5619 2.2194109,151.5697 3.1563292,151.5775 2.4059014,151.5854 2.0932126,151.5932 2.0937097,151.6010 2.1879306,151.6088 1.5629714,151.6166 1.9064387,151.6245 1.1865723,151.6323 0.093721658,151.6401 1.1571139,151.6479 1.7497879,151.6557 1.3119402,151.6636 0.56224805,151.6714 0.62492025,151.6792 1.343666,151.6870 1.5000297,151.6948 0.46879667,151.7027 0.53149217,151.7105 1.6567456,151.7183 2.2811849,151.7261 1.4684972,151.7340 1.3124508,151.7418 1.5318673,151.7496 3.2821236,151.7574 3.0933442,151.7652 2.0303237,151.7731 1.2498097,151.7809 2.6248467,151.7887 3.4059992,151.7965 2.8440053,151.8044 1.0627124,151.8122 0.62502927,151.8200 1.1872674,151.8278 1.000097,151.8357 1.1261727,151.8435 2.0633998,151.8513 2.1241958,151.8591 1.0924923,151.8670 0.84333855,151.8748 1.1250242,151.8826 1.0315393,151.8905 0.8128944,151.8983 2.2505023,151.9061 3.6880028,151.9139 3.5001485,151.9218 1.9680302,151.9296 2.4990587,151.9374 2.5624654,151.9452 2.0318642,151.9531 2.6254399,151.9609 1.6557354,151.9687 0.53061432,151.9766 0.31245914,151.9844 0.84374547,151.9922 1.7500345,152.0000 0.9063257,152.0079 0.7187193,152.0157 0.68765485,152.0235 1.5635036,152.0314 3.4075129,152.0392 5.2812943,152.0470 6.2194118,152.0549 6.6888738,152.0627 13.255827,152.0705 39.447987,152.0784 64.754242,152.0862 66.745094,152.0940 53.119091,152.1018 50.820045,152.1097 114.20063,152.1175 243.48622,152.1253 285.74146,152.1332 198.94693,152.1410 81.743324,152.1488 33.742191,152.1567 22.467148,152.1645 17.123808,152.1723 9.9366198,152.1802 5.6237221,152.1880 2.592072,152.1958 1.9057902,152.2037 1.656247,152.2115 1.8745689,152.2194 1.0937241,152.2272 1.9062135,152.2350 1.7502426,152.2429 1.9693447,152.2507 1.4380829,152.2585 1.8751304,152.2664 2.343102,152.2742 2.5931787,152.2820 1.9687617,152.2899 1.6249614,152.2977 1.4066731,152.3056 1.7503814,152.3134 1.4684995,152.3212 1.1248001,152.3291 0.99960881,152.3369 0.12474121,152.3447 0.59449679,152.3526 2.0631115,152.3604 2.5618765,152.3683 1.3748181,152.3761 0.78160882,152.3839 1.2185916,152.3918 1.2183845,152.3996 0.53091687,152.4075 0.81259352,152.4153 1.7502767,152.4231 1.8125758,152.4310 1.1558555,152.4388 1.2813791,152.4467 2.8132372,152.4545 2.5308278,152.4623 0.71821141,152.4702 1.0311706,152.4780 1.4999883,152.4859 1.6251603,152.4937 1.0937787,152.5016 0.28119722,152.5094 0.37523556,152.5172 1.2187424,152.5251 0.81222528,152.5329 1.6256268,152.5408 2.8132513,152.5486 2.624696,152.5565 1.2805384,152.5643 1.1560036,152.5721 1.5628886,152.5800 1.6565111,152.5878 1.5000988,152.5957 2.0317712,152.6035 2.3122828,152.6114 1.5000696,152.6192 2.0318799,152.6271 2.093199,152.6349 1.2491027,152.6428 1.2188435,152.6506 1.906397,152.6584 1.4682868,152.6663 0.62484974,152.6741 0.75030738,152.6820 1.0000969,152.6898 0.62464958,152.6977 0.28119785,152.7055 0.71881235,152.7134 0.96913081,152.7212 1.4066588,152.7291 1.1250322,152.7369 0.99948114,152.7448 0.21824159,152.7526 1.0312935,152.7605 3.4693937,152.7683 4.5009856,152.7762 3.374579,152.7840 1.187186,152.7919 2.8138392,152.7997 4.6252146,152.8076 3.5610685,152.8154 1.4366939,152.8233 0.43772712,152.8311 0.90686059,152.8390 1.5629113,152.8468 1.8121996,152.8547 1.093176,152.8625 0.6248619,152.8704 0.93767995,152.8782 1.8440816,152.8861 2.3435903,152.8939 1.4683083,152.9018 0.62468308,152.9096 0.7186023,152.9175 0.43770894,152.9253 1.2815986,152.9332 2.0311551,152.9411 0.81217313,152.9489 0.37514332,152.9568 0.40655953,152.9646 0.90608782,152.9725 1.4999908,152.9803 2.562793,152.9882 1.9686127,152.9960 1.5310806,153.0039 1.8747141,153.0117 1.4064428,153.0196 3.5323539,153.0275 5.7200384,153.0353 7.4072037,153.0432 9.4081745,153.0510 19.886471,153.0589 58.865974,153.0667 104.26162,153.0746 120.21198,153.0825 105.86241,153.0903 82.588135,153.0982 71.063438,153.1060 67.095909,153.1139 80.469444,153.1217 83.463707,153.1296 69.871727,153.1375 50.685913,153.1453 34.744236,153.1532 21.83672,153.1610 12.338915,153.1689 5.3107877,153.1768 2.094434,153.1846 2.2200415,153.1925 3.5944681,153.2003 3.2806108,153.2082 2.4997716,153.2161 3.1569009,153.2239 3.4050148,153.2318 1.3424977,153.2396 0.59366262,153.2475 0.53115582,153.2554 0.71911651,153.2632 1.0001044,153.2711 0.71844637,153.2790 0.46877882,153.2868 1.0939115,153.2947 2.6874261,153.3025 2.1559482,153.3104 1.1560448,153.3183 0.37500191,153.3261 0.78157127,153.3340 2.3127346,153.3419 2.8435242,153.3497 2.2497683,153.3576 1.187641,153.3655 2.2192383,153.3733 3.2502685,153.3812 3.7181358,153.3891 3.7494688,153.3969 2.9688082,153.4048 3.2193649,153.4126 2.8134918,153.4205 3.1244009,153.4284 2.4990237,153.4362 1.9062121,153.4441 0.75012147,153.4520 0.68764961,153.4598 1.0624988,153.4677 0.56241924,153.4756 -5.7299239e-005,153.4834 4.2981283e-005,153.4913 0.093759187,153.4992 0.40641674,153.5071 1.5941328,153.5149 2.7192378,153.5228 2.5939708,153.5307 1.2808203,153.5385 0.56182909,153.5464 0.12495986,153.5543 0.87512851,153.5621 0.65616369,153.5700 0.59369391,153.5779 0.28130615,153.5857 0.31266543,153.5936 0.53121608,153.6015 0.62487859,153.6094 0.46873528,153.6172 0.15619327,153.6251 0.031105643,153.6330 3.8604983e-005,153.6408 0.37522599,153.6487 0.93759292,153.6566 0.53112781,153.6645 0.18729386,153.6723 0.094021097,153.6802 0.81310421,153.6881 1.3434746,153.6960 1.3433907,153.7038 1.4067668,153.7117 1.281579,153.7196 0.81210613,153.7274 0.81247902,153.7353 1.1563326,153.7432 1.5311927,153.7511 2.0625851,153.7589 1.8749541,153.7668 1.2186542,153.7747 0.53116006,153.7826 0.40602875,153.7904 0.5312053,153.7983 0.87495548,153.8062 0.31223449,153.8141 0.03143036,153.8219 0.50043029,153.8298 2.5000129,153.8377 4.374651,153.8456 2.8123281,153.8535 0.74989641,153.8613 0.49996904,153.8692 1.1562861,153.8771 1.250293,153.8850 1.4697989,153.8928 2.9377799,153.9007 2.0302577,153.9086 1.5932319,153.9165 1.0623885,153.9244 1.218609,153.9322 1.5001502,153.9401 1.6878898,153.9480 1.0625865,153.9559 0.84349531,153.9638 0.28130588,153.9716 0.59449792,153.9795 1.656791,153.9874 1.8746148,153.9953 1.4057306,154.0032 0.90603524,154.0110 0.50016284,154.0189 1.0004549,154.0268 1.2502192,154.0347 1.5315239,154.0426 2.5632277,154.0505 4.3448811,154.0583 8.4710426,154.0662 19.317745,154.0741 32.784782,154.0820 39.383545,154.0899 76.058807,154.0977 148.36523,154.1056 165.42497,154.1135 106.40788,154.1214 46.327946,154.1293 36.657005,154.1372 41.970303,154.1451 34.618988,154.1529 14.679716,154.1608 4.5602751,154.1687 2.5935886,154.1766 1.9376506,154.1845 1.9068645,154.1924 2.4376438,154.2003 2.6872916,154.2081 1.8745689,154.2160 1.0308408,154.2239 1.1249378,154.2318 0.46883595,154.2397 0.50013942,154.2476 1.6250114,154.2555 2.6875675,154.2633 2.9062572,154.2712 1.8748528,154.2791 1.2499343,154.2870 0.71875429,154.2949 0.62523627,154.3028 1.0628216,154.3107 1.6559215,154.3186 1.0313287,154.3265 2.0939007,154.3343 1.0308366,154.3422 0.71862513,154.3501 0.28133661,154.3580 0.53157538,154.3659 0.65684885,154.3738 1.2816415,154.3817 1.5932151,154.3896 2.1556554,154.3975 1.9059199,154.4054 0.84369797,154.4132 1.3755124,154.4211 1.3127857,154.4290 0.74969012,154.4369 0.3749707,154.4448 0.78160793,154.4527 1.1252609,154.4606 1.3121983,154.4685 1.7496654,154.4764 1.4999564,154.4843 0.93742526,154.4922 0.84402007,154.5001 1.3443638,154.5080 1.7500347,154.5159 1.1242287,154.5238 0.56217229,154.5316 0.43773752,154.5395 0.53138489,154.5474 0.96853751,154.5553 1.4998339,154.5632 1.1880478,154.5711 0.96883613,154.5790 0.49969479,154.5869 0.56295747,154.5948 1.1881617,154.6027 2.0940342,154.6106 2.593276,154.6185 2.3741977,154.6264 1.6246409,154.6343 0.62490028,154.6422 0.4998956,154.6501 0.50030756,154.6580 0.84424078,154.6659 2.0626783,154.6738 2.5932577,154.6817 1.2807406,154.6896 0.40650451,154.6975 1.4069161,154.7054 2.1562123,154.7133 1.124584,154.7212 0.43730968,154.7291 0.28133997,154.7370 0.93765622,154.7449 1.0309576,154.7528 0.46871644,154.7607 1.8439888,154.7686 3.40622,154.7765 1.4059625,154.7844 0.31241015,154.7923 0.37506795,154.8002 0.37506458,154.8081 0.34397933,154.8160 0.96962905,154.8239 1.9066436,154.8318 1.7179589,154.8397 0.87432623,154.8476 0.28102398,154.8555 0.81259972,154.8634 1.5314506,154.8713 1.937589,154.8792 1.3123643,154.8871 0.53109169,154.8950 0.18756749,154.9029 0.37500492,154.9108 1.2186824,154.9187 1.1562395,154.9266 1.0312378,154.9345 0.28121486,154.9424 0.43765822,154.9503 0.71884847,154.9582 0.81223708,154.9662 0.65629286,154.9741 1.4067516,154.9820 1.562349,154.9899 1.2186867,154.9978 1.562997,155.0057 1.8751487,155.0136 1.1873001,155.0215 2.499486,155.0294 4.2195106,155.0373 8.3455915,155.0452 10.971057,155.0531 18.127312,155.0610 26.125954,155.0689 30.84684,155.0769 44.441177,155.0848 53.28529,155.0927 71.53936,155.1006 88.756485,155.1085 86.842834,155.1164 73.025208,155.1243 61.837658,155.1322 52.400253,155.1401 34.65094,155.1480 22.902622,155.1559 14.528874,155.1639 9.9048529,155.1718 5.4677982,155.1797 4.1868186,155.1876 3.780992,155.1955 2.5311224,155.2034 0.40634936,155.2113 0.81332493,155.2192 2.999733,155.2272 2.3742733,155.2351 1.4688179,155.2430 0.31262845,155.2509 0.56250215,155.2588 0.78124601,155.2667 0.62506729,155.2746 0.43741563,155.2825 0.71866477,155.2905 0.49994555,155.2984 0.1876945,155.3063 0.46926451,155.3142 0.78136432,155.3221 0.65585983,155.3300 0.84353632,155.3379 1.3438219,155.3459 2.3749406,155.3538 2.6561692,155.3617 2.9376645,155.3696 3.0941572,155.3775 2.5624034,155.3854 1.2497456,155.3934 0.84415549,155.4013 1.1876681,155.4092 1.2185996,155.4171 1.3124043,155.4250 1.2497107,155.4329 0.96854854,155.4409 1.218596,155.4488 1.3436528,155.4567 0.87502909,155.4646 0.12502259,155.4725 0.094032496,155.4804 0.34387952,155.4884 0.34385833,155.4963 0.56274801,155.5042 1.0634642,155.5121 2.7504106,155.5200 2.9991486,155.5280 3.5308123,155.5359 4.1872945,155.5438 3.5622499,155.5517 1.5312247,155.5596 0.84395015,155.5676 0.68726605,155.5755 0.18718977,155.5834 0.03117024,155.5913 0.12519351,155.5993 0.3439365,155.6072 0.6563195,155.6151 1.1562772,155.6230 0.96872115,155.6309 1.2193711,155.6389 1.9691426,155.6468 1.9992465,155.6547 0.81203228,155.6626 0.5625186,155.6706 0.53106058,155.6785 0.28120366,155.6864 0.18764636,155.6943 1.6252189,155.7023 2.7813141,155.7102 2.5623772,155.7181 1.6560584,155.7260 0.68743658,155.7340 0.87500381,155.7419 1.7187018,155.7498 1.7816006,155.7577 1.5006032,155.7657 1.374656,155.7736 0.40567139,155.7815 0.21884197,155.7894 1.2812023,155.7974 2.0938129,155.8053 1.5628494,155.8132 0.75018406,155.8211 1.406063,155.8291 1.5310575,155.8370 1.3749628,155.8449 1.2186614,155.8529 0.8749218,155.8608 0.40644899,155.8687 0.68789339,155.8766 1.3130847,155.8846 2.1877565,155.8925 1.655399,155.9004 0.53082484,155.9084 0.96909475,155.9163 1.4063396,155.9242 1.2815555,155.9321 1.5942543,155.9401 1.5618038,155.9480 0.21798031,155.9559 0.50001061,155.9639 0.43787491,155.9718 1.1571596,155.9797 2.1251001,155.9877 1.6871064,155.9956 1.1244274,156.0035 0.18713042,156.0115 0.40672934,156.0194 1.2191131,156.0273 1.9693509,156.0353 2.7510958,156.0432 3.8756843,156.0511 5.4068546,156.0591 7.4689941,156.0670 8.8752489,156.0749 10.656785,156.0829 13.93869,156.0908 18.284988,156.0987 29.630726,156.1067 45.538074,156.1146 61.313889,156.1225 54.305637,156.1305 36.244717,156.1384 34.193432,156.1463 62.606346,156.1543 86.095306,156.1622 68.174416,156.1701 33.429996,156.1781 32.25563,156.1860 51.784832,156.1940 50.932838,156.2019 32.461754,156.2098 15.43381,156.2178 10.153995,156.2257 6.3419361,156.2336 3.9059846,156.2416 2.3747234,156.2495 1.8124095,156.2575 1.6564809,156.2654 2.0004227,156.2733 2.56283,156.2813 2.6560869,156.2892 1.8119264,156.2972 0.96822774,156.3051 0.78112996,156.3130 1.2188089,156.3210 0.93760955,156.3289 1.0940982,156.3369 1.0623486,156.3448 1.562173,156.3527 2.4063218,156.3607 2.2187948,156.3686 1.1252784,156.3766 0.56286871,156.3845 0.99977827,156.3924 0.65587682,156.4004 1.5004363,156.4083 3.31317,156.4163 3.4685674,156.4242 2.0931273,156.4322 0.59379631,156.4401 0.62520617,156.4480 1.0309085,156.4560 0.84358066,156.4639 1.0001696,156.4719 1.1252859,156.4798 1.3748609,156.4878 0.53090292,156.4957 0.50014967,156.5037 0.875359,156.5116 1.1877849,156.5195 1.4373357,156.5275 1.843415,156.5354 2.2497292,156.5434 1.5938554,156.5513 2.2190964,156.5593 3.0935903,156.5672 3.312299,156.5752 2.0312083,156.5831 0.3440662,156.5911 0.93826228,156.5990 1.9067425,156.6070 3.7492054,156.6149 2.6866469,156.6228 0.31243315,156.6308 -6.2185863e-005,156.6387 0.18768069,156.6467 0.59392506,156.6546 0.49990475,156.6626 0.62503457,156.6705 0.96952826,156.6785 1.4695842,156.6864 2.5624809,156.6944 2.3426759,156.7023 1.3744799,156.7103 1.8757815,156.7182 3.8756826,156.7262 5.0626807,156.7341 3.8430178,156.7421 2.9683931,156.7500 2.9062631,156.7580 2.1869299,156.7659 0.71880025,156.7739 0.84401876,156.7818 0.84362537,156.7898 1.0940996,156.7977 2.1255808,156.8057 2.6561408,156.8137 2.7805097,156.8216 1.3748497,156.8296 1.1249545,156.8375 1.2809539,156.8455 1.2187535,156.8534 0.68760687,156.8614 1.3751779,156.8693 1.0000536,156.8773 0.65615749,156.8852 0.65589249,156.8932 1.249814,156.9011 1.0937444,156.9091 0.75005043,156.9171 0.40650362,156.9250 1.1252444,156.9330 0.90603358,156.9409 2.718787,156.9489 4.0007277,156.9568 5.5941672,156.9648 4.4060006,156.9727 3.5001359,156.9807 1.624787,156.9887 1.5624452,156.9966 3.5951622,157.0046 5.2824969,157.0125 6.4375544,157.0205 6.687336,157.0284 7.2506995,157.0364 10.65757,157.0444 15.161504,157.0523 32.851742,157.0603 75.807648,157.0682 182.42615,157.0762 314.99738,157.0842 552.99738,157.0921 1081.7502,157.1001 1375.5474,157.1080 1043.5728,157.1160 469.97845,157.1240 164.60332,157.1319 101.73994,157.1399 76.083633,157.1478 58.306026,157.1558 41.494999,157.1638 26.9963,157.1717 16.279325,157.1797 12.624429,157.1877 12.498925,157.1956 13.438033,157.2036 11.876115,157.2115 9.56147,157.2195 6.216589,157.2275 3.5295608,157.2354 2.4056404,157.2434 1.5000982,157.2514 2.0002556,157.2593 2.3439436,157.2673 2.2496645,157.2752 1.2494384,157.2832 1.1249553,157.2912 1.6254468,157.2991 1.8437582,157.3071 1.1870341,157.3151 1.5005996,157.3230 1.8131425,157.3310 1.312304,157.3390 1.7184985,157.3469 2.6561377,157.3549 3.6877511,157.3629 3.6875484,157.3708 2.4061263,157.3788 1.3436784,157.3868 0.99994206,157.3947 1.1256088,157.4027 2.5003214,157.4107 2.03076,157.4186 2.0627096,157.4266 1.9370809,157.4346 1.4992669,157.4425 1.1561222,157.4505 0.40645188,157.4585 1.688112,157.4665 2.5313239,157.4744 1.4996418,157.4824 0.99976951,157.4904 0.78095371,157.4983 0.6874938,157.5063 0.68809003,157.5143 0.8748908,157.5222 1.0932382,157.5302 1.6879331,157.5382 1.8440168,157.5462 1.1872606,157.5541 0.96851981,157.5621 0.49978772,157.5701 0.43759578,157.5780 1.3440793,157.5860 3.0949225,157.5940 4.2192855,157.6020 2.6868393,157.6099 1.4682336,157.6179 0.9060412,157.6259 0.96849328,157.6338 0.87478781,157.6418 1.1566238,157.6498 1.6251152,157.6578 1.0308173,157.6657 0.49990952,157.6737 1.0003252,157.6817 1.0627186,157.6897 1.062888,157.6976 1.4059815,157.7056 1.3428396,157.7136 0.37477255,157.7216 0.031333152,157.7295 0.65635544,157.7375 0.18757528,157.7455 0.093582854,157.7535 0.03128133,157.7615 1.469131,157.7694 2.9375582,157.7774 2.3746123,157.7854 1.1874789,157.7934 0.93766409,157.8013 0.75012261,157.8093 0.81291699,157.8173 1.2192111,157.8253 1.8441013,157.8332 2.405859,157.8412 2.5930774,157.8492 3.0938115,157.8572 4.0940771,157.8652 5.2186532,157.8731 3.7494698,157.8811 1.3123119,157.8891 0.8129949,157.8971 1.6876674,157.9051 1.5306933,157.9130 0.84359264,157.9210 1.1874744,157.9290 1.1561555,157.9370 1.093963,157.9450 0.93769836,157.9529 1.0625268,157.9609 0.49977371,157.9689 0.5937534,157.9769 1.4694552,157.9849 1.9689111,157.9929 2.2506552,158.0008 6.1890788,158.0088 8.8125553,158.0168 8.436161,158.0248 4.9684305,158.0328 6.4697161,158.0408 9.2501469,158.0487 9.4689484,158.0567 9.1887484,158.0647 16.221415,158.0727 31.75955,158.0807 58.67305,158.0887 101.6133,158.0966 158.07433,158.1046 171.92941,158.1126 133.23926,158.1206 124.36111,158.1286 200.89943,158.1366 228.02328,158.1446 173.32111,158.1526 172.70341,158.1605 447.36505,158.1685 714.10046,158.1765 629.87872,158.1845 312.23169,158.1925 95.708328,158.2005 45.156536,158.2085 32.09119,158.2164 20.590176,158.2244 14.435446,158.2324 11.40366,158.2404 6.3101621,158.2484 5.3126545,158.2564 4.2181435,158.2644 2.437227,158.2724 2.0627561,158.2804 2.8127656,158.2884 3.5313923,158.2963 2.5621898,158.3043 0.99966711,158.3123 0.28121859,158.3203 0.21881053,158.3283 0.531407,158.3363 0.81252599,158.3443 0.62494946,158.3523 0.46889856,158.3603 0.81260747,158.3683 0.87493336,158.3763 0.87486833,158.3842 0.96875226,158.3922 1.2188033,158.4002 1.0941263,158.4082 2.5625324,158.4162 1.8433566,158.4242 1.8437924,158.4322 2.1877635,158.4402 1.8748087,158.4482 0.4995096,158.4562 0.31283167,158.4642 0.68788147,158.4722 1.4065758,158.4802 2.4064064,158.4882 2.311995,158.4962 2.7190382,158.5042 3.4069366,158.5122 2.7498584,158.5201 1.7496936,158.5281 1.6870496,158.5361 1.8123144,158.5441 2.2188771,158.5521 1.249815,158.5601 0.81230634,158.5681 0.9376477,158.5761 1.2502475,158.5841 1.4686358,158.5921 1.6561151,158.6001 2.9997284,158.6081 3.2812819,158.6161 2.2816875,158.6241 1.5936615,158.6321 1.0620981,158.6401 0.65622532,158.6481 1.7191736,158.6561 2.3753774,158.6641 2.4694824,158.6721 3.8437285,158.6801 2.2492981,158.6881 1.1557504,158.6961 0.406396,158.7041 1.4690971,158.7121 1.3119789,158.7201 0.56230223,158.7281 0.43741566,158.7361 0.18737863,158.7441 0.18752374,158.7521 0.53118312,158.7601 0.43770868,158.7681 1.0625653,158.7761 0.93836558,158.7841 2.5317492,158.7921 2.061657,158.8001 0.84317005,158.8081 0.34352985,158.8161 0.59432554,158.8241 1.2503519,158.8321 2.405632,158.8401 1.8750782,158.8481 2.1258094,158.8562 1.9375063,158.8642 1.4372685,158.8722 1.4373207,158.8802 1.1560137,158.8882 1.1874076,158.8962 1.6873082,158.9042 2.2499471,158.9122 2.1249664,158.9202 2.3748324,158.9282 1.8124416,158.9362 1.8439431,158.9442 1.4065878,158.9522 1.0623542,158.9602 0.68732876,158.9682 1.0943173,158.9762 2.2193811,158.9842 3.5311849,158.9923 4.5624518,159.0003 4.812459,159.0083 5.2189169,159.0163 6.5007491,159.0243 7.7198749,159.0323 9.8771524,159.0403 17.976315,159.0483 45.107464,159.0563 79.853523,159.0643 98.44091,159.0723 152.35016,159.0804 489.15396,159.0884 1392.016,159.0964 1987.342,159.1044 1585.0123,159.1124 704.30463,159.1204 250.16873,159.1284 181.20734,159.1364 151.14272,159.1444 105.63853,159.1524 60.393688,159.1605 52.596367,159.1685 73.879791,159.1765 69.963036,159.1845 41.301575,159.1925 19.213285,159.2005 10.187016,159.2085 7.5298615,159.2165 3.5604422,159.2246 3.1247139,159.2326 3.4064858,159.2406 5.2498989,159.2486 7.2492809,159.2566 5.9062629,159.2646 3.3123479,159.2726 1.1878213,159.2807 2.2508845,159.2887 2.3127074,159.2967 1.8120117,159.3047 1.1554912,159.3127 0.93715626,159.3207 2.219331,159.3288 3.5313671,159.3368 1.2183864,159.3448 1.1248127,159.3528 0.7185607,159.3608 1.0940719,159.3688 0.84382904,159.3769 1.6559231,159.3849 2.9371881,159.3929 3.1250379,159.4009 2.1251948,159.4089 0.96881723,159.4169 1.3752999,159.4250 4.4063911,159.4330 4.8434525,159.4410 4.1878939,159.4490 3.4066868,159.4570 3.3442693,159.4651 3.2497506,159.4731 1.8736939,159.4811 0.218384,159.4891 0.3125644,159.4971 0.37500855,159.5052 0.56282842,159.5132 0.93778598,159.5212 0.90619832,159.5292 0.4997946,159.5372 0.37477383,159.5453 0.18737011,159.5533 0.65649712,159.5613 1.5312741,159.5693 0.84413815,159.5774 1.4065367,159.5854 1.1247829,159.5934 0.90593827,159.6014 1.1563622,159.6094 2.0313387,159.6175 1.624588,159.6255 0.93758154,159.6335 1.6570523,159.6415 2.6258068,159.6496 3.0932441,159.6576 3.1244159,159.6656 2.3127301,159.6736 1.5932499,159.6817 0.6556679,159.6897 1.1875041,159.6977 0.93751824,159.7057 0.59399354,159.7138 1.3438021,159.7218 1.4685571,159.7298 0.96869403,159.7378 1.2501986,159.7459 1.9374264,159.7539 1.3123096,159.7619 0.21866849,159.7700 0.1876262,159.7780 0.28120705,159.7860 0.40696904,159.7940 4.1258245,159.8021 4.4995346,159.8101 2.1868136,159.8181 0.46857089,159.8262 0.96939683,159.8342 1.5629005,159.8422 1.9370824,159.8502 2.5621316,159.8583 2.9683311,159.8663 1.8439858,159.8743 2.5324192,159.8824 3.6876152,159.8904 2.7179141,159.8984 1.0620209,159.9064 0.81295478,159.9145 2.0940914,159.9225 2.2806492,159.9305 1.7182988,159.9386 1.34367,159.9466 1.9061898,159.9546 2.1249623,159.9627 1.2814136,159.9707 0.87511086,159.9787 1.2500445,159.9868 1.9380366,159.9948 3.0313816,160.0028 3.0620458,160.0109 2.4371195,160.0189 1.0934581,160.0269 1.7814947,160.0350 1.7817835,160.0430 3.1892214,160.0510 6.2834983,160.0591 11.627,160.0671 19.408323,160.0751 27.566624,160.0832 58.752541,160.0912 165.42949,160.0992 259.70721,160.1073 252.18633,160.1153 158.54897,160.1234 85.946251,160.1314 44.742966,160.1394 33.402298,160.1475 24.090534,160.1555 17.31052,160.1635 10.52966,160.1716 7.6869149,160.1796 3.7494237,160.1876 2.9676118,160.1957 3.0303769,160.2037 3.2501779,160.2118 2.6254342,160.2198 1.7502016,160.2278 0.71824425,160.2359 0.40589708,160.2439 1.3437495,160.2520 1.2813601,160.2600 1.1562647,160.2680 1.3748679,160.2761 0.81247783,160.2841 0.093772754,160.2922 0.062541068,160.3002 0.093875676,160.3082 0.18755281,160.3163 0.28124073,160.3243 0.34386566,160.3324 0.56251019,160.3404 1.4694748,160.3484 2.8133297,160.3565 2.8434412,160.3645 2.03039,160.3726 2.4993801,160.3806 4.0939136,160.3887 4.281538,160.3967 2.3748887,160.4047 1.5313727,160.4128 1.4065446,160.4208 1.031463,160.4289 1.0936856,160.4369 0.99961758,160.4450 1.3436583,160.4530 1.0623139,160.4610 0.5939064,160.4691 0.96883374,160.4771 0.49956939,160.4852 0.093647256,160.4932 0.12496216,160.5013 9.5246432e-005,160.5093 0.65653402,160.5174 1.6562605,160.5254 2.4067166,160.5335 2.9071891,160.5415 2.655602,160.5496 1.3738309,160.5576 1.0628603,160.5656 1.4383106,160.5737 1.9375736,160.5817 2.2495315,160.5898 2.0933862,160.5978 1.5934724,160.6059 0.43758389,160.6139 1.5002379,160.6220 2.3437433,160.6300 1.4686626,160.6381 0.31225482,160.6461 0.093629703,160.6542 7.3694973e-006,160.6622 0.12524652,160.6703 0.93796259,160.6783 1.4686695,160.6864 1.3433683,160.6944 1.0623778,160.7025 0.43751505,160.7105 0.21863014,160.7186 0.59367836,160.7266 1.7501148,160.7347 1.8750288,160.7427 0.84391272,160.7508 0.59401172,160.7588 0.53103095,160.7669 0.21856804,160.7749 0.43776828,160.7830 1.2502369,160.7911 1.3750645,160.7991 1.0935892,160.8072 1.4686264,160.8152 1.9686668,160.8233 1.7500051,160.8313 2.8441753,160.8394 2.249965,160.8474 1.5312005,160.8555 1.4064031,160.8635 1.4376597,160.8716 1.7811751,160.8796 1.1557803,160.8877 0.65604305,160.8958 1.5622092,160.9038 1.2813793,160.9119 2.0944979,160.9199 1.7189597,160.9280 1.3430128,160.9360 0.40586033,160.9441 0.34392127,160.9522 0.31252524,160.9602 0.71866989,160.9683 0.74999261,160.9763 0.34383234,160.9844 0.31261092,160.9924 0.81270319,161.0005 1.4377621,161.0086 2.2184417,161.0166 2.4059346,161.0247 2.5329304,161.0327 6.0963912,161.0408 21.72629,161.0488 58.199966,161.0569 84.596954,161.0650 83.340874,161.0730 68.122955,161.0811 47.091164,161.0891 42.878212,161.0972 79.086166,161.1053 160.24643,161.1133 186.71419,161.1214 131.90474,161.1295 53.006908,161.1375 24.651905,161.1456 22.405834,161.1536 20.216618,161.1617 14.622019,161.1698 9.2170095,161.1778 5.8119636,161.1859 2.9996963,161.1940 0.84326226,161.2020 0.18754168,161.2101 0.18745019,161.2181 0.50001746,161.2262 0.7503078,161.2343 0.93816686,161.2423 1.7191653,161.2504 1.593208,161.2585 0.46807706,161.2665 0.093636215,161.2746 0.21872175,161.2827 0.96881747,161.2907 1.9691477,161.2988 2.2188995,161.3069 1.8750321,161.3149 1.6559896,161.3230 0.59345406,161.3311 0.65669215,161.3391 1.0004989,161.3472 1.1559973,161.3553 0.59319675,161.3633 0.18730959,161.3714 0.093735017,161.3795 0.43780944,161.3875 1.062542,161.3956 0.71899766,161.4037 1.3131517,161.4117 1.7183022,161.4198 0.96817875,161.4279 1.0623498,161.4359 0.87484491,161.4440 0.34424737,161.4521 1.3128875,161.4601 2.530952,161.4682 1.9998039,161.4763 0.53136909,161.4844 0.78101653,161.4924 0.99979109,161.5005 1.4389837,161.5086 3.0948589,161.5166 2.5925014,161.5247 0.9364118,161.5328 0.3125008,161.5408 1.312797,161.5489 2.281868,161.5570 2.6875725,161.5651 2.0305409,161.5731 1.8121068,161.5812 1.1250702,161.5893 0.59394366,161.5974 0.37478033,161.6054 0.40600032,161.6135 0.34366891,161.6216 0.46929851,161.6296 1.5010235,161.6377 1.9064085,161.6458 1.3115249,161.6539 0.49948797,161.6619 0.78171241,161.6700 0.81269741,161.6781 1.3439916,161.6862 2.5940032,161.6942 3.1250072,161.7023 2.5619986,161.7104 0.96837962,161.7185 0.84401482,161.7265 0.81230372,161.7346 0.34343892,161.7427 2.3436885,161.7508 4.8753352,161.7589 5.781898,161.7669 2.7187047,161.7750 1.6246231,161.7831 1.1558112,161.7912 1.0935953,161.7992 0.71931398,161.8073 1.406876,161.8154 2.2185502,161.8235 1.7182211,161.8316 0.87501878,161.8396 0.49994522,161.8477 0.84356302,161.8558 2.0001819,161.8639 2.5004239,161.8720 1.7188896,161.8800 1.7817588,161.8881 3.4689205,161.8962 3.1865711,161.9043 1.6868808,161.9124 0.78122365,161.9204 0.59370744,161.9285 0.62488437,161.9366 1.4999915,161.9447 1.4686999,161.9528 1.5945417,161.9608 2.2815557,161.9689 1.5617297,161.9770 0.99973977,161.9851 0.50002611,161.9932 1.8124475,162.0013 2.6566424,162.0093 2.187696,162.0174 1.7808018,162.0255 0.62521797,162.0336 0.93862569,162.0417 3.3137574,162.0498 6.7512245,162.0578 8.6880083,162.0659 8.7181568,162.0740 7.9366241,162.0821 6.4676695,162.0902 6.9387183,162.0983 16.347641,162.1064 31.847441,162.1144 39.249809,162.1225 29.370377,162.1306 15.809834,162.1387 11.93936,162.1468 14.750684,162.1549 10.966008,162.1630 4.9042749,162.1711 2.9994402,162.1791 1.7184736,162.1872 0.31248286,162.1953 0.9384582,162.2034 3.0636318,162.2115 3.8743875,162.2196 3.904968,162.2277 2.3437579,162.2358 2.5008116,162.2438 1.8749776,162.2519 1.4681147,162.2600 0.68707758,162.2681 0.84366477,162.2762 1.1252617,162.2843 1.4378502,162.2924 1.3123019,162.3005 0.78099549,162.3086 1.2499622,162.3167 1.5623038,162.3248 2.1874225,162.3328 2.5312393,162.3409 1.8753291,162.3490 1.4692593,162.3571 1.3437037,162.3652 0.93730158,162.3733 1.0312848,162.3814 1.6874818,162.3895 1.9060457,162.3976 1.749879,162.4057 2.187454,162.4138 1.7186739,162.4219 0.93765193,162.4300 1.5007143,162.4380 2.3444083,162.4461 2.5306537,162.4542 1.0303506,162.4623 0.34378287,162.4704 0.28144252,162.4785 1.1564604,162.4866 2.4062428,162.4947 1.4997214,162.5028 0.40614805,162.5109 0.53116965,162.5190 0.4688406,162.5271 0.78163594,162.5352 1.6875697,162.5433 1.9684228,162.5514 1.0309244,162.5595 0.4690187,162.5676 1.6886716,162.5757 3.0002222,162.5838 2.1866856,162.5919 1.5933468,162.6000 0.74992061,162.6081 0.43773204,162.6162 0.84395933,162.6243 1.124877,162.6324 1.2186359,162.6405 2.1559904,162.6486 1.655916,162.6567 1.2187518,162.6648 0.56259364,162.6729 0.21885967,162.6810 0.28137717,162.6891 0.53165305,162.6972 1.4691895,162.7053 1.7811027,162.7134 2.1874733,162.7215 2.2813151,162.7296 1.0620463,162.7377 0.24951689,162.7458 0.094067089,162.7539 0.78162348,162.7620 0.90599549,162.7701 0.34340355,162.7782 0.37487546,162.7863 0.87499994,162.7944 0.68760419,162.8025 0.81298459,162.8106 1.6252888,162.8187 1.4058588,162.8268 0.99963719,162.8349 0.68785018,162.8430 0.93753529,162.8511 0.56257099,162.8592 0.93792009,162.8673 2.812218,162.8754 2.7495785,162.8835 1.5000639,162.8916 2.4691577,162.8997 4.2189341,162.9078 3.3440406,162.9160 3.5321593,162.9241 4.5938163,162.9322 3.7175179,162.9403 1.78047,162.9484 1.2504743,162.9565 2.0625651,162.9646 1.1557237,162.9727 0.56229097,162.9808 1.5623543,162.9889 2.9692986,162.9970 4.6883602,163.0051 4.5634623,163.0132 5.0942636,163.0213 5.6557117,163.0295 4.8429523,163.0376 3.8761883,163.0457 6.8470163,163.0538 12.971334,163.0619 20.624237,163.0700 40.581387,163.0781 146.56584,163.0862 322.39645,163.0943 363.50574,163.1024 227.84059,163.1106 85.588356,163.1187 47.216473,163.1268 44.093948,163.1349 34.216003,163.1430 25.122822,163.1511 20.780325,163.1592 17.405224,163.1673 13.372863,163.1754 7.18466,163.1836 2.7789299,163.1917 1.2180421,163.1998 1.0000166,163.2079 1.2503577,163.2160 3.4063587,163.2241 3.6556294,163.2322 1.7183756,163.2404 0.37514529,163.2485 0.2811906,163.2566 0.65629786,163.2647 0.81271034,163.2728 0.65619588,163.2809 0.99988401,163.2890 0.53142178,163.2972 1.0003598,163.3053 2.0308349,163.3134 3.343421,163.3215 3.8439956,163.3296 2.2188613,163.3377 1.0002753,163.3459 1.6253725,163.3540 2.0633707,163.3621 2.688015,163.3702 1.9050277,163.3783 0.93675929,163.3864 1.7190199,163.3946 1.6245929,163.4027 1.187289,163.4108 1.4999095,163.4189 1.6560763,163.4270 2.1562867,163.4351 1.937835,163.4433 0.68794769,163.4514 0.71874714,163.4595 0.53126341,163.4676 0.62514031,163.4757 0.75047374,163.4839 1.2811773,163.4920 0.93678337,163.5001 0.56222421,163.5082 0.21884675,163.5163 1.375084,163.5245 1.3436472,163.5326 1.1566553,163.5407 1.3754691,163.5488 1.1871417,163.5570 0.53072238,163.5651 0.71884602,163.5732 1.6878384,163.5813 2.2188046,163.5894 1.2501414,163.5976 1.5624727,163.6057 1.5629052,163.6138 3.751029,163.6219 6.0624547,163.6301 5.87394,163.6382 4.1557145,163.6463 3.6249516,163.6544 2.7189703,163.6626 1.5003204,163.6707 1.4998395,163.6788 0.96838266,163.6869 0.21826057,163.6951 0.18818986,163.7032 1.7826684,163.7113 2.1245914,163.7194 0.93608797,163.7276 0.46847466,163.7357 1.3444684,163.7438 1.2814724,163.7519 0.90608054,163.7601 1.0627017,163.7682 2.3437111,163.7763 3.6562457,163.7844 3.5628996,163.7926 2.5936227,163.8007 1.6876216,163.8088 2.4067802,163.8170 2.1243901,163.8251 1.593348,163.8332 2.0624192,163.8413 1.5937026,163.8495 2.6254184,163.8576 2.2810638,163.8657 1.093302,163.8739 1.0626264,163.8820 2.0004008,163.8901 3.5312996,163.8983 3.4994802,163.9064 1.124799,163.9145 1.2499434,163.9226 0.53088218,163.9308 0.59366155,163.9389 0.53134948,163.9470 0.50029802,163.9552 0.87540197,163.9633 1.0941274,163.9714 1.593343,163.9796 1.6246705,163.9877 2.3751626,163.9958 2.0311728,164.0040 1.9374108,164.0121 2.5004137,164.0202 3.3440721,164.0284 1.7493559,164.0365 0.37453499,164.0446 1.0937405,164.0528 1.1879444,164.0609 1.4695758,164.0690 2.0946333,164.0772 9.2889767,164.0853 37.761318,164.0934 58.312569,164.1016 52.15118,164.1097 44.192989,164.1178 52.725826,164.1260 50.118896,164.1341 29.55002,164.1423 13.463645,164.1504 14.469501,164.1585 16.062065,164.1667 13.841893,164.1748 8.373107,164.1829 3.3752973,164.1911 2.9689648,164.1992 3.218153,164.2074 2.6868706,164.2155 0.62464511,164.2236 1.3437251,164.2318 1.2809083,164.2399 0.49997157,164.2480 1.2500948,164.2562 3.1876204,164.2643 3.0626905,164.2725 1.5315955,164.2806 1.8438392,164.2887 1.8746344,164.2969 1.5620596,164.3050 2.0937212,164.3132 2.9377017,164.3213 2.4687445,164.3294 2.0940318,164.3376 2.6563761,164.3457 2.5935774,164.3539 2.0311873,164.3620 1.5625579,164.3702 1.9688052,164.3783 1.81236,164.3864 1.437183,164.3946 0.53117096,164.4027 0.43796292,164.4109 0.81258291,164.4190 1.06214,164.4272 0.84370899,164.4353 0.68788731,164.4434 0.93785733,164.4516 1.6872715,164.4597 1.3433826,164.4679 0.81237251,164.4760 0.49991706,164.4842 0.56235039,164.4923 0.5624637,164.5005 0.56258398,164.5086 1.1563052,164.5167 2.0940404,164.5249 3.3441424,164.5330 2.593992,164.5412 1.4995209,164.5493 0.2808454,164.5575 0.37511802,164.5656 0.65662462,164.5738 1.1252942,164.5819 1.4682323,164.5901 1.3122668,164.5982 2.2191179,164.6064 2.8749111,164.6145 1.124705,164.6227 0.28123963,164.6308 0.18745033,164.6390 0.37519652,164.6471 1.2192861,164.6553 1.6567816,164.6634 2.2194104,164.6716 2.3115182,164.6797 0.62385064,164.6879 1.0323213,164.6960 2.813565,164.7042 2.9684107,164.7123 2.0614288,164.7205 1.3120791,164.7286 0.65663886,164.7368 1.2199143,164.7449 3.2192037,164.7531 2.4987426,164.7612 0.74915767,164.7694 0.84404141,164.7775 2.031956,164.7857 2.7495747,164.7938 1.7180972,164.8020 2.0938833,164.8101 1.4999324,164.8183 0.87514204,164.8264 1.3125006,164.8346 0.7185576,164.8427 0.5629729,164.8509 1.2504413,164.8590 1.5002153,164.8672 1.562323,164.8754 1.4683383,164.8835 1.406363,164.8917 1.6562235,164.8998 1.4690442,164.9080 2.1249554,164.9161 1.7811954,164.9243 2.0309353,164.9324 0.53066313,164.9406 0.31262639,164.9488 0.59373057,164.9569 0.3124879,164.9651 0.50015646,164.9732 0.81293094,164.9814 1.719239,164.9895 2.8755653,164.9977 3.1876776,165.0059 2.5306804,165.0140 1.9060521,165.0222 2.6567531,165.0303 4.5008206,165.0385 6.8442626,165.0466 11.533503,165.0548 22.256105,165.0630 41.510601,165.0711 80.526901,165.0793 162.53104,165.0874 273.23956,165.0956 582.46753,165.1038 898.03174,165.1119 837.03674,165.1201 444.77151,165.1282 140.43005,165.1364 58.179909,165.1446 44.836819,165.1527 35.245876,165.1609 25.468632,165.1691 22.688459,165.1772 19.436108,165.1854 13.683933,165.1935 5.5600705,165.2017 1.6562363,165.2099 3.4375415,165.2180 4.1870933,165.2262 3.5936813,165.2344 2.6560996,165.2425 2.5624299,165.2507 2.5937107,165.2588 4.000463,165.2670 6.3757815,165.2752 5.968648,165.2833 2.4681664,165.2915 0.96874857,165.2997 1.0622919,165.3078 1.3747153,165.3160 1.375271,165.3242 1.2186449,165.3323 1.593717,165.3405 2.0939176,165.3487 1.5937481,165.3568 2.3436513,165.3650 2.1873534,165.3732 0.71860504,165.3813 1.0312399,165.3895 1.2187853,165.3977 1.3124574,165.4058 0.74995768,165.4140 0.50019228,165.4222 0.34374112,165.4303 0.37517434,165.4385 1.156764,165.4467 1.812448,165.4548 1.2186261,165.4630 1.6563517,165.4712 2.2188554,165.4793 2.1872427,165.4875 1.3128248,165.4957 2.9065521,165.5039 2.7187245,165.5120 2.9058731,165.5202 1.7180353,165.5284 0.87486279,165.5365 2.0000873,165.5447 2.5004847,165.5529 1.7810922,165.5611 0.43786931,165.5692 1.719355,165.5774 2.2186749,165.5856 2.4371305,165.5937 1.9059006,165.6019 1.780965,165.6101 0.84353125,165.6183 0.68795681,165.6264 0.84380382,165.6346 0.53114617,165.6428 0.59374923,165.6510 0.68742883,165.6591 0.71860725,165.6673 0.37498519,165.6755 1.2815241,165.6837 1.81257,165.6918 1.593825,165.7000 1.1567876,165.7082 1.187614,165.7164 1.0306556,165.7245 0.68715,165.7327 1.0937529,165.7409 2.0311279,165.7491 1.9059633,165.7572 0.50017148,165.7654 0.78171152,165.7736 1.0312489,165.7818 1.0625963,165.7899 1.3443246,165.7981 2.1248074,165.8063 1.6867853,165.8145 1.0938264,165.8226 0.6563347,165.8308 0.31215268,165.8390 0.12496705,165.8472 0.28119197,165.8554 0.28170767,165.8635 0.90701896,165.8717 2.0002835,165.8799 2.5928972,165.8881 1.5308288,165.8963 0.78173536,165.9044 0.74998814,165.9126 0.99999642,165.9208 1.7504638,165.9290 2.8750441,165.9372 1.7181377,165.9453 0.90592891,165.9535 2.8435833,165.9617 4.1253934,165.9699 4.6877465,165.9781 3.531775,165.9862 2.7186351,165.9944 1.6245793,166.0026 1.1567265,166.0108 1.8753481,166.0190 3.343843,166.0272 3.343112,166.0353 1.7492111,166.0435 2.0000169,166.0517 3.8145783,166.0599 9.9711294,166.0681 14.502455,166.0763 23.445505,166.0844 44.388699,166.0926 84.827774,166.1008 130.13158,166.1090 132.80356,166.1172 92.202995,166.1254 47.739815,166.1336 35.185421,166.1417 30.309357,166.1499 20.056442,166.1581 8.9029903,166.1663 6.4693818,166.1745 7.5320544,166.1827 6.7492256,166.1909 4.0617547,166.1990 1.4369464,166.2072 1.6251146,166.2154 1.9379957,166.2236 1.5307897,166.2318 0.99923944,166.2400 0.78112376,166.2482 0.68751168,166.2564 0.43776986,166.2646 1.500535,166.2727 3.0936472,166.2809 2.624604,166.2891 1.719362,166.2973 1.406474,166.3055 1.0620738,166.3137 1.0316122,166.3219 1.875306,166.3301 1.7498256,166.3383 1.6557937,166.3465 1.2495465,166.3546 1.7189076,166.3628 2.6563475,166.3710 1.6559371,166.3792 0.53144085,166.3874 1.2187251,166.3956 1.4060361,166.4038 1.7506286,166.4120 2.7503135,166.4202 1.99956,166.4284 2.4060009,166.4366 2.9999549,166.4448 1.6560181,166.4530 0.40644306,166.4611 1.4693947,166.4693 2.6881425,166.4775 3.2191889,166.4857 2.9687231,166.4939 2.5626216,166.5021 3.1256444,166.5103 4.2808723,166.5185 3.4049475,166.5267 0.99943107,166.5349 0.49981824,166.5431 0.84362531,166.5513 1.8126328,166.5595 1.7813598,166.5677 1.3122767,166.5759 0.750058,166.5841 0.90629554,166.5923 0.53123832,166.6005 1.5937605,166.6087 1.7502831,166.6169 2.437515,166.6251 1.2494956,166.6333 0.56235373,166.6415 0.71914023,166.6497 1.7502373,166.6579 1.7809392,166.6661 1.5939443,166.6743 2.5627606,166.6825 2.2497609,166.6907 0.99994534,166.6988 0.8444199,166.7070 1.8440334,166.7152 2.0930588,166.7234 1.3743665,166.7316 0.5311681,166.7399 0.31244051,166.7481 0.031400997,166.7563 0.78214055,166.7645 1.8134086,166.7727 2.0935271,166.7809 1.374299,166.7891 1.0617758,166.7973 0.187354,166.8055 0.50057191,166.8137 1.0624764,166.8219 1.0308974,166.8301 1.2811236,166.8383 2.7811856,166.8465 4.0625825,166.8547 3.7187037,166.8629 1.593531,166.8711 1.0626221,166.8793 1.2500222,166.8875 0.59409285,166.8957 1.0629382,166.9039 1.4373437,166.9121 1.3750482,166.9203 0.87500024,166.9285 0.53079343,166.9367 1.1251185,166.9449 1.7818433,166.9531 3.2811553,166.9613 3.4367948,166.9695 2.6251864,166.9778 1.8763899,166.9860 2.469564,166.9942 2.780946,167.0024 2.9370153,167.0106 3.4682584,167.0188 4.3744659,167.0270 6.3768716,167.0352 18.507481,167.0434 39.538521,167.0516 48.374485,167.0598 38.747574,167.0680 35.535278,167.0762 54.195564,167.0845 77.41571,167.0927 103.6331,167.1009 116.43884,167.1091 107.83429,167.1173 84.581375,167.1255 60.491264,167.1337 35.243294,167.1419 17.02869,167.1501 13.875441,167.1583 14.500747,167.1666 10.028944,167.1748 6.4651203,167.1830 2.9050775,167.1912 1.8442081,167.1994 0.65639102,167.2076 0.18720606,167.2158 -5.2789932e-005,167.2240 0.18766929,167.2322 0.2812525,167.2405 0.18753144,167.2487 0.2814385,167.2569 0.6876772,167.2651 1.000038,167.2733 0.71873397,167.2815 1.1872813,167.2897 1.0622506,167.2980 0.59365225,167.3062 0.40652475,167.3144 1.0628105,167.3226 0.99991947,167.3308 1.4692764,167.3390 2.4380074,167.3472 2.15575,167.3555 1.2805349,167.3637 1.1562568,167.3719 1.4375658,167.3801 0.78099495,167.3883 1.2498865,167.3965 1.8436906,167.4048 1.1874952,167.4130 0.62502503,167.4212 0.56239998,167.4294 1.0939691,167.4376 2.0006223,167.4458 2.218972,167.4541 1.6558571,167.4623 1.093403,167.4705 1.3123407,167.4787 0.68734932,167.4869 0.8124519,167.4952 1.0316913,167.5034 1.6255233,167.5116 1.6558588,167.5198 0.96850216,167.5280 1.4689857,167.5363 1.5937325,167.5445 0.81248611,167.5527 0.71873051,167.5609 0.75006676,167.5691 0.90624821,167.5774 0.81256562,167.5856 1.1250433,167.5938 0.74997789,167.6020 0.84391844,167.6102 1.2187726,167.6185 1.0937513,167.6267 1.21865,167.6349 0.81215519,167.6431 0.43720889,167.6514 0.50025189,167.6596 0.75010079,167.6678 2.4063375,167.6760 4.4378719,167.6843 5.6567597,167.6925 5.2505407,167.7007 3.8431418,167.7089 2.3741181,167.7172 2.1250398,167.7254 1.4062374,167.7336 0.90601498,167.7418 1.3435653,167.7501 3.1563666,167.7583 4.8129745,167.7665 4.2189727,167.7747 3.3127553,167.7830 2.2189398,167.7912 1.5932214,167.7994 1.0309632,167.8076 0.99988014,167.8159 0.65600777,167.8241 0.56242913,167.8323 1.15614,167.8405 1.1563005,167.8488 0.25009775,167.8570 0.18758784,167.8652 0.21864802,167.8735 0.62492681,167.8817 1.6564814,167.8899 2.0626967,167.8981 1.2813376,167.9064 1.2501774,167.9146 1.9998158,167.9228 1.2184678,167.9311 1.3439974,167.9393 3.2190764,167.9475 3.4058669,167.9557 1.7499119,167.9640 0.81289673,167.9722 1.2502148,167.9804 2.0001929,167.9887 1.7498531,167.9969 1.3756983,168.0051 2.9696403,168.0134 3.6246877,168.0216 3.0929077,168.0298 3.2190683,168.0381 5.7201166,168.0463 10.751122,168.0545 15.877111,168.0628 23.162704,168.0710 34.162487,168.0792 44.906788,168.0875 53.748722,168.0957 61.125175,168.1039 68.097412,168.1122 72.250122,168.1204 63.120064,168.1286 48.028545,168.1369 41.502625,168.1451 43.814953,168.1533 42.592083,168.1616 28.963051,168.1698 11.554694,168.1780 3.6840506,168.1863 3.2183938,168.1945 2.5316164,168.2028 1.874761,168.2110 1.0932384,168.2192 0.99983066,168.2275 1.874911,168.2357 1.81273,168.2439 0.78129679,168.2522 0.37483612,168.2604 1.7190781,168.2687 4.0003896,168.2769 4.3127031,168.2851 2.4065871,168.2934 1.5309565,168.3016 1.6246566,168.3098 2.1246798,168.3181 0.96845883,168.3263 1.0311748,168.3346 1.0312585,168.3428 1.1878437,168.3510 1.8752116,168.3593 1.4998393,168.3675 1.0309329,168.3758 0.56243116,168.3840 0.49993998,168.3922 0.49988076,168.4005 0.31274578,168.4087 0.62572843,168.4170 2.094228,168.4252 2.5619488,168.4335 0.90573168,168.4417 2.0004551,168.4499 2.5313189,168.4582 1.5931761,168.4664 1.1563607,168.4747 1.2191254,168.4829 1.4059731,168.4912 2.6248024,168.4994 2.8752363,168.5076 1.9999537,168.5159 0.78082281,168.5241 0.00012007239,168.5324 1.5315158,168.5406 2.7191296,168.5489 3.4380207,168.5571 2.3746138,168.5654 1.7810699,168.5736 2.3750017,168.5818 1.9683303,168.5901 1.3124396,168.5983 1.2503591,168.6066 2.1879425,168.6148 3.0937059,168.6231 1.9997461,168.6313 1.1878257,168.6396 1.5625578,168.6478 0.9681102,168.6561 0.46827039,168.6643 0.50005198,168.6726 0.96905029,168.6808 1.1563448,168.6891 1.2185522,168.6973 0.9061026,168.7056 1.0630627,168.7138 2.2503543,168.7221 1.7806875,168.7303 0.71831679,168.7386 0.37518123,168.7468 0.93757701,168.7551 0.87494552,168.7633 1.1883782,168.7716 2.1883011,168.7798 2.5934935,168.7881 1.9993209,168.7963 1.4998169,168.8046 1.437408,168.8128 1.0938179,168.8211 1.5627321,168.8293 1.6249495,168.8376 2.4059198,168.8458 2.937072,168.8541 2.7811563,168.8623 1.1564211,168.8706 1.094462,168.8788 2.3133352,168.8871 3.5625389,168.8953 2.9051547,168.9036 1.8430182,168.9118 1.7810761,168.9201 2.3438997,168.9283 2.6566133,168.9366 1.7810742,168.9449 0.59355289,168.9531 0.031216545,168.9614 0.03131428,168.9696 0.43772158,168.9779 1.06273,168.9861 1.5935796,168.9944 1.3750582,169.0026 1.7818098,169.0109 2.9066284,169.0192 4.1573253,169.0274 6.1900291,169.0357 8.4080343,169.0439 14.502504,169.0522 34.256851,169.0604 62.917625,169.0687 87.319481,169.0770 90.972099,169.0852 106.82694,169.0935 139.85475,169.1017 145.39793,169.1100 112.29526,169.1182 71.861618,169.1265 49.183651,169.1348 44.127041,169.1430 47.000439,169.1513 44.683247,169.1595 32.11924,169.1678 21.964052,169.1761 18.716158,169.1843 14.716735,169.1926 7.6235628,169.2008 4.5309105,169.2091 4.2499881,169.2174 4.1874866,169.2256 3.3117726,169.2339 1.7178125,169.2422 0.68713415,169.2504 0.5625264,169.2587 0.75050372,169.2669 2.4387543,169.2752 4.8756337,169.2835 4.3434582,169.2917 3.5303812,169.3000 1.5306152,169.3083 1.6876193,169.3165 2.2816019,169.3248 2.3438773,169.3330 2.0309432,169.3413 1.3432599,169.3496 0.40595031,169.3578 0.00016620889,169.3661 0.68783313,169.3744 0.96882325,169.3826 1.5312233,169.3909 1.3122299,169.3992 2.0627842,169.4074 3.1255312,169.4157 3.2183485,169.4240 3.2812994,169.4322 4.1563892,169.4405 3.4058406,169.4488 2.2810173,169.4570 2.4061897,169.4653 1.5625178,169.4736 1.2500975,169.4818 1.8125589,169.4901 1.7498306,169.4984 1.3123633,169.5066 0.93739128,169.5149 0.8749578,169.5232 1.312884,169.5314 2.3131151,169.5397 2.0939229,169.5480 1.6875945,169.5563 3.1872125,169.5645 3.5617945,169.5728 3.031064,169.5811 2.6876194,169.5893 2.5312669,169.5976 1.4375832,169.6059 0.37526608,169.6141 0.62511164,169.6224 0.71873921,169.6307 0.62511998,169.6390 0.96864367,169.6472 2.0309207,169.6555 1.9687392,169.6638 1.3753769,169.6720 0.90641153,169.6803 0.84343213,169.6886 0.59344846,169.6969 0.84367943,169.7051 1.2812946,169.7134 1.8124467,169.7217 1.6249589,169.7300 0.46884885,169.7382 0.18743761,169.7465 0.406416,169.7548 1.5319101,169.7631 2.5313015,169.7713 2.436969,169.7796 1.2808974,169.7879 0.71879846,169.7962 0.6566264,169.8044 1.3451278,169.8127 2.3450632,169.8210 2.4680197,169.8293 1.4357467,169.8375 0.37473071,169.8458 0.75049853,169.8541 0.9685322,169.8624 1.5000353,169.8706 1.9375308,169.8789 2.3123245,169.8872 1.8120321,169.8955 0.53128242,169.9038 0.53190589,169.9120 1.1253033,169.9203 2.1251438,169.9286 3.311985,169.9369 2.436976,169.9451 1.5001657,169.9534 0.87516767,169.9617 0.46868804,169.9700 0.37459746,169.9783 0.40612265,169.9865 0.71884638,169.9948 1.1565892,170.0031 3.0009239,170.0114 6.0005527,170.0197 6.0310068,170.0279 5.7186556,170.0362 6.7805405,170.0445 6.1257777,170.0528 8.2523451,170.0611 9.9063892,170.0694 11.717964,170.0776 16.220366,170.0859 20.097864,170.0942 25.910374,170.1025 33.252743,170.1108 55.734356,170.1191 173.81921,170.1273 390.07516,170.1356 457.26938,170.1439 307.04605,170.1522 118.37807,170.1605 39.551147,170.1688 33.376713,170.1770 34.028748,170.1853 25.557394,170.1936 15.964943,170.2019 11.310186,170.2102 9.0295286,170.2185 4.6557045,170.2268 2.5317221,170.2350 1.7821709,170.2433 3.0632534,170.2516 3.374754,170.2599 2.4992967,170.2682 1.6558059,170.2765 1.4061447,170.2848 1.4372569,170.2930 0.68719399,170.3013 0.56317902,170.3096 2.5007684,170.3179 3.687536,170.3262 3.1874182,170.3345 3.1561022,170.3428 2.6249418,170.3511 1.7495918,170.3594 0.56191736,170.3676 0.18731517,170.3759 0.031217471,170.3842 1.0312972,170.3925 2.0313003,170.4008 2.0624735,170.4091 1.281428,170.4174 2.0001857,170.4257 3.4372239,170.4340 3.3123772,170.4423 2.1879797,170.4505 1.719041,170.4588 3.7808802,170.4671 3.5623868,170.4754 2.8438056,170.4837 0.49970436,170.4920 0.28150332,170.5003 1.282039,170.5086 2.1875205,170.5169 2.7807436,170.5252 1.6880435,170.5335 1.8443189,170.5418 2.2492986,170.5501 2.3431978,170.5584 1.9999286,170.5666 1.9689417,170.5749 1.7502859,170.5832 2.0308566,170.5915 1.3746382,170.5998 0.84370536,170.6081 0.781142,170.6164 1.4373815,170.6247 2.4061959,170.6330 1.9690437,170.6413 1.4688814,170.6496 0.90611845,170.6579 0.37495008,170.6662 0.18745089,170.6745 0.65636033,170.6828 0.96897113,170.6911 0.75023222,170.6994 0.68771315,170.7077 0.84378046,170.7160 0.81201506,170.7243 0.31215927,170.7326 2.1880429,170.7409 3.0001714,170.7492 0.93705916,170.7575 0.6876201,170.7658 0.93771881,170.7741 1.5312928,170.7824 2.0001097,170.7907 1.8749899,170.7990 1.3746586,170.8073 0.5308314,170.8156 1.0937248,170.8239 2.2193289,170.8322 2.3758278,170.8405 2.8436835,170.8488 3.6561196,170.8571 3.062254,170.8654 0.99971139,170.8737 1.0621284,170.8820 1.2813795,170.8903 3.0006604,170.8986 3.0312021,170.9069 3.1248538,170.9152 2.030582,170.9235 1.0935048,170.9318 2.1253278,170.9401 2.0624559,170.9484 1.1873705,170.9567 0.65618867,170.9650 0.59371358,170.9733 0.49997315,170.9816 1.2500675,170.9899 1.5944878,170.9982 2.0945756,171.0065 3.6875064,171.0148 5.4687424,171.0231 7.3746939,171.0314 6.0319719,171.0397 6.6883974,171.0481 13.65757,171.0564 26.068954,171.0647 52.673042,171.0730 96.679436,171.0813 136.27023,171.0896 170.65974,171.0979 189.78152,171.1062 234.70233,171.1145 264.65924,171.1228 223.63657,171.1311 149.63268,171.1394 97.105515,171.1477 58.798386,171.1560 35.649891,171.1644 26.404255,171.1727 20.967537,171.1810 15.435562,171.1893 7.4037347,171.1976 2.4050457,171.2059 1.5625775,171.2142 1.0935928,171.2225 2.0313103,171.2308 3.6876669,171.2391 3.0000334,171.2475 1.8124597,171.2558 1.875047,171.2641 1.4066426,171.2724 2.0318041,171.2807 1.8431587,171.2890 1.1245681,171.2973 1.5629253,171.3056 2.1560946,171.3139 2.906503,171.3223 2.7505395,171.3306 2.1873941,171.3389 1.5304767,171.3472 0.40549135,171.3555 0.65626341,171.3638 1.2500693,171.3721 1.0314554,171.3804 0.59397823,171.3888 0.59368277,171.3971 0.49968365,171.4054 0.28104374,171.4137 0.87508041,171.4220 1.15637,171.4303 1.5000789,171.4387 1.1249013,171.4470 0.4998948,171.4553 0.5000242,171.4636 0.1250331,171.4719 0.18742001,171.4802 0.18773074,171.4885 0.40679049,171.4969 1.5321079,171.5052 3.0937598,171.5135 2.3114886,171.5218 1.0626729,171.5301 1.1884528,171.5384 1.5621375,171.5468 0.99898803,171.5551 0.84354579,171.5634 0.78152686,171.5717 0.84403908,171.5800 0.75019968,171.5884 0.81218016,171.5967 0.31202605,171.6050 0.3125596,171.6133 1.4687041,171.6216 2.3439252,171.6300 2.2503417,171.6383 1.5936389,171.6466 1.156,171.6549 1.343594,171.6632 1.8750274,171.6716 1.4060526,171.6799 1.0312746,171.6882 1.0004385,171.6965 2.1251802,171.7048 1.9060458,171.7132 1.0311137,171.7215 0.49997643,171.7298 0.90614659,171.7381 1.0002984,171.7465 1.3132907,171.7548 1.6878941,171.7631 1.3741198,171.7714 0.46791574,171.7798 0.71870637,171.7881 0.28148314,171.7964 0.56294215,171.8047 1.1253582,171.8130 1.4999458,171.8214 4.7183585,171.8297 4.7184286,171.8380 2.0936911,171.8463 0.6876561,171.8547 0.46895278,171.8630 1.0314301,171.8713 1.7816393,171.8796 1.6562039,171.8880 0.8118785,171.8963 0.28092146,171.9046 0.65644562,171.9130 1.3754195,171.9213 1.4064648,171.9296 1.3437959,171.9379 1.2183065,171.9463 0.9370867,171.9546 1.156569,171.9629 1.2818644,171.9712 1.5938799,171.9796 0.93711501,171.9879 0.74944627,171.9962 1.280924,172.0046 1.4687693,172.0129 1.4376959,172.0212 0.53126597,172.0296 0.34416723,172.0379 1.156933,172.0462 1.1560732,172.0545 1.5630901,172.0629 6.0333529,172.0712 11.566278,172.0795 25.883009,172.0879 59.271858,172.0962 142.36252,172.1045 267.07242,172.1129 307.07901,172.1212 218.91913,172.1295 107.46393,172.1379 56.053001,172.1462 43.029713,172.1545 37.090157,172.1629 29.780073,172.1712 36.534836,172.1795 40.781136,172.1879 34.026077,172.1962 19.712713,172.2045 9.2473221,172.2129 4.9362502,172.2212 3.155643,172.2295 3.6258495,172.2379 3.8751769,172.2462 2.8436856,172.2545 1.5621188,172.2629 0.65582633,172.2712 0.3749291,172.2795 0.71885037,172.2879 0.8752141,172.2962 3.5629959,172.3045 5.2501183,172.3129 3.5939226,172.3212 2.3444903,172.3296 2.1869867,172.3379 1.3425529,172.3462 0.59348887,172.3546 0.50023443,172.3629 1.0627421,172.3712 2.2812607,172.3796 2.5935843,172.3879 2.1883135,172.3963 2.6260223,172.4046 2.4688842,172.4129 1.9684081,172.4213 1.6556984,172.4296 1.5938102,172.4379 2.3437965,172.4463 1.8744624,172.4546 0.78064132,172.4630 0.21846595,172.4713 0.53132057,172.4797 1.6250762,172.4880 1.7187355,172.4963 1.2194382,172.5047 1.2815727,172.5130 1.7808317,172.5214 1.9686501,172.5297 2.7499044,172.5380 2.4059434,172.5464 2.2504845,172.5547 2.2509651,172.5631 3.0003762,172.5714 2.9995468,172.5798 1.8116239,172.5881 0.65580946,172.5964 0.34386462,172.6048 0.56246638,172.6131 0.28115466,172.6215 0.28142348,172.6298 0.34372965,172.6382 0.56288427,172.6465 1.3439487,172.6548 1.6245652,172.6632 1.218492,172.6715 0.75014943,172.6799 1.0629849,172.6882 2.0938165,172.6966 2.3746834,172.7049 2.5627937,172.7133 3.6575661,172.7216 4.9064474,172.7300 4.1242819,172.7383 3.9696918,172.7467 4.4071565,172.7550 3.1550009,172.7633 1.529572,172.7717 1.5929868,172.7800 1.6250565,172.7884 2.9065964,172.7967 2.4687045,172.8051 1.6876801,172.8134 0.84411812,172.8218 1.5935745,172.8301 2.9062977,172.8385 3.6570344,172.8468 4.3757205,172.8552 5.6874051,172.8635 3.6866927,172.8719 3.2190642,172.8802 3.8443108,172.8886 4.3129745,172.8969 4.9681897,172.9053 3.4051046,172.9136 2.9685938,172.9220 3.5946338,172.9303 6.5014772,172.9387 8.7188091,172.9470 8.8109531,172.9554 7.3746104,172.9637 9.3449297,172.9721 8.5317144,172.9804 8.6867733,172.9888 6.9687986,172.9972 8.6888847,173.0055 13.814013,173.0139 20.784172,173.0222 32.096424,173.0306 43.816513,173.0389 61.855553,173.0473 93.486481,173.0556 150.25873,173.0640 266.10193,173.0723 683.79431,173.0807 2701.2654,173.0891 5569.5322,173.0974 6077.0698,173.1058 3851.0315,173.1141 1423.4832,173.1225 504.80048,173.1308 312.31506,173.1392 226.32152,173.1475 162.54356,173.1559 113.8835,173.1643 70.20311,173.1726 44.898094,173.1810 28.432335,173.1893 20.465158,173.1977 17.060106,173.2060 12.217237,173.2144 7.6870785,173.2228 5.8114996,173.2311 4.5298805,173.2395 4.1567678,173.2478 4.9067678,173.2562 2.625411,173.2646 3.9389801,173.2729 5.6563959,173.2813 6.0611696,173.2896 5.4370441,173.2980 5.7817721,173.3064 5.1561217,173.3147 2.9682443,173.3231 2.9387906,173.3314 5.343749,173.3398 3.6856897,173.3482 1.7498678,173.3565 1.6872298,173.3649 1.2191468,173.3732 3.0944998,173.3816 5.5329227,173.3900 6.9378428,173.3983 4.5919366,173.4067 2.7806122,173.4151 1.7186283,173.4234 1.0001878,173.4318 0.96830702,173.4402 0.68808568,173.4485 1.6569728,173.4569 1.9060763,173.4652 2.3122575,173.4736 2.3741198,173.4820 2.3431201,173.4903 1.281647,173.4987 1.906881,173.5071 2.718318,173.5154 3.4691014,173.5238 5.7825208,173.5322 4.6554613,173.5405 1.6549444,173.5489 0.37540403,173.5573 0.71916521,173.5656 1.843398,173.5740 3.906357,173.5824 4.0631695,173.5907 2.9374878,173.5991 1.6868726,173.6075 2.0935981,173.6158 1.5310705,173.6242 1.1878016,173.6326 2.156965,173.6409 5.6872616,173.6493 4.5620036,173.6577 3.0001235,173.6660 2.0626576,173.6744 2.3753994,173.6828 3.5326428,173.6912 4.2497535,173.6995 3.4671633,173.7079 2.0620604,173.7163 2.4999983,173.7246 3.0626602,173.7330 1.2499671,173.7414 0.96864402,173.7498 1.6878537,173.7581 2.0004959,173.7665 2.4372926,173.7749 1.4684932,173.7832 1.4066356,173.7916 1.6244801,173.8000 0.78068066,173.8084 1.1876122,173.8167 1.3442285,173.8251 2.2821078,173.8335 3.2192693,173.8418 3.3748858,173.8502 2.8747244,173.8586 3.8742907,173.8670 3.2182236,173.8753 3.0315266,173.8837 1.96863,173.8921 1.3750021,173.9005 1.3132937,173.9088 1.7820801,173.9172 2.7497137,173.9256 3.4680769,173.9340 3.8121958,173.9423 2.7500887,173.9507 1.8757499,173.9591 1.9375503,173.9675 1.7804561,173.9759 1.4371778,173.9842 3.8446681,173.9926 6.6269503,174.0010 9.3455935,174.0094 8.1864996,174.0177 5.3419461,174.0261 4.7506123,174.0345 6.3451281,174.0429 8.6887255,174.0512 14.657829,174.0596 23.191837,174.0680 35.507324,174.0764 74.479477,174.0848 231.37709,174.0931 434.49576,174.1015 450.26749,174.1099 299.23862,174.1183 183.06575,174.1267 162.62129,174.1350 142.14432,174.1434 109.05374,174.1518 97.630409,174.1602 119.40015,174.1686 178.90085,174.1769 428.66058,174.1853 1780.6842,174.1937 4265.3511,174.2021 5262.2822,174.2105 3709.8342,174.2189 1453.1884,174.2272 458.7973,174.2356 264.99536,174.2440 183.9675,174.2524 131.94525,174.2608 96.727097,174.2692 56.919113,174.2775 33.618999,174.2859 21.936567,174.2943 16.65546,174.3027 9.9972563,174.3111 5.1847734,174.3195 2.3430331,174.3279 5.2515426,174.3362 5.844131,174.3446 4.8434749,174.3530 5.5008745,174.3614 6.0629578,174.3698 5.4998031,174.3782 4.2174907,174.3866 3.9682717,174.3949 5.0623569,174.4033 4.592999,174.4117 4.0327559,174.4201 4.9067597,174.4285 3.4046404,174.4369 2.4374101,174.4453 2.7185156,174.4537 2.4060209,174.4620 3.5936148,174.4704 3.1553729,174.4788 2.4378245,174.4872 2.2506528,174.4956 2.4690325,174.5040 2.6559336,174.5124 1.8433188,174.5208 2.0003951,174.5292 3.2509804,174.5375 3.4691651,174.5459 2.8432224,174.5543 1.3116901,174.5627 0.65575278,174.5711 0.87476683,174.5795 1.1562147,174.5879 2.0940037,174.5963 2.2813351,174.6047 2.2502728,174.6131 2.1876802,174.6215 2.3121476,174.6298 1.937764,174.6382 3.9067144,174.6466 3.5315182,174.6550 2.0941558,174.6634 2.4379315,174.6718 3.9063208,174.6802 3.7804844,174.6886 2.4681647,174.6970 1.6562954,174.7054 3.4686027,174.7138 4.5622773,174.7222 3.5934463,174.7306 1.9068565,174.7390 3.5012407,174.7474 4.3745823,174.7558 4.1247411,174.7642 4.594007,174.7725 4.8437438,174.7809 4.4059267,174.7893 2.9991229,174.7977 1.6559561,174.8061 1.6874882,174.8145 1.9378322,174.8229 2.1559176,174.8313 1.0932372,174.8397 0.50031573,174.8481 1.0311841,174.8565 1.9066949,174.8649 2.9703131,174.8733 4.0944443,174.8817 3.842437,174.8901 3.030349,174.8985 3.9687014,174.9069 2.7183814,174.9153 1.2813219,174.9237 0.68752998,174.9321 0.78132802,174.9405 1.7190877,174.9489 2.2499852,174.9573 1.4374042,174.9657 0.56223118,174.9741 0.65658808,174.9825 1.563193,174.9909 1.719151,174.9993 3.0933461,175.0077 3.9692442,175.0161 5.4071541,175.0245 3.6239831,175.0329 1.9372071,175.0413 3.6568646,175.0497 5.6272349,175.0581 16.85186,175.0665 39.915154,175.0749 60.131363,175.0833 76.288025,175.0917 82.595093,175.1001 78.148109,175.1085 59.711918,175.1169 45.189342,175.1254 41.094269,175.1338 34.495647,175.1422 27.560535,175.1506 27.377037,175.1590 31.721485,175.1674 38.282928,175.1758 47.004246,175.1842 103.59154,175.1926 324.9996,175.2010 541.74268,175.2094 495.0174,175.2178 265.85504,175.2262 84.75473,175.2346 34.711956,175.2430 30.122526,175.2514 19.495596,175.2598 11.654222,175.2683 8.6548462,175.2767 4.2487402,175.2851 2.1244006,175.2935 2.0317883,175.3019 2.6566253,175.3103 2.1563079,175.3187 1.9370644,175.3271 2.4369445,175.3355 2.1873286,175.3439 1.3434988,175.3523 0.93768495,175.3608 1.8126301,175.3692 1.1245457,175.3776 0.31241611,175.3860 1.3759894,175.3944 2.4694057,175.4028 2.4684777,175.4112 1.8120532,175.4196 1.4058685,175.4280 1.3123982,175.4365 1.9695565,175.4449 2.4380815,175.4533 2.9059703,175.4617 2.0933552,175.4701 1.7808686,175.4785 2.3119643,175.4869 1.2496845,175.4953 0.40695339,175.5038 2.0950735,175.5122 4.6572599,175.5206 5.3435922,175.5290 3.4362006,175.5374 1.2804143,175.5458 1.1874465,175.5542 1.6875886,175.5627 2.7504208,175.5711 3.593786,175.5795 2.2493086,175.5879 0.65577906,175.5963 0.78176081,175.6047 1.1876734,175.6131 0.87452471,175.6216 0.87552917,175.6300 1.3441277,175.6384 0.99990737,175.6468 1.1249902,175.6552 2.0306387,175.6636 1.8747252,175.6721 0.84385157,175.6805 0.50010884,175.6889 1.1874317,175.6973 1.6871201,175.7057 2.0000603,175.7142 0.87521446,175.7226 1.0943673,175.7310 2.781414,175.7394 2.0932343,175.7478 1.3122849,175.7562 0.93755209,175.7647 1.7821693,175.7731 2.1258531,175.7815 1.9993743,175.7899 1.4364709,175.7983 1.5308288,175.8068 0.31240851,175.8152 0.25025776,175.8236 1.0314823,175.8320 2.3126457,175.8405 2.718574,175.8489 1.7495944,175.8573 1.7187915,175.8657 1.0624213,175.8741 0.31279084,175.8826 1.0008314,175.8910 1.6249141,175.8994 1.7183578,175.9078 2.3126483,175.9163 2.3434021,175.9247 1.8124235,175.9331 1.0630741,175.9415 1.3437592,175.9499 1.0306391,175.9584 1.9685044,175.9668 1.8752764,175.9752 2.0313463,175.9836 2.28125,175.9921 2.3439097,176.0005 1.4999992,176.0089 3.2186089,176.0173 4.5632577,176.0258 3.6566689,176.0342 2.4058914,176.0426 2.2495432,176.0511 2.28143,176.0595 3.7816718,176.0679 12.469493,176.0763 19.001818,176.0848 17.813591,176.0932 13.063807,176.1016 12.000431,176.1100 11.844394,176.1185 15.53326,176.1269 18.876474,176.1353 20.844074,176.1438 17.653708,176.1522 12.339907,176.1606 7.7476964,176.1690 6.2176156,176.1775 5.0932884,176.1859 7.0347533,176.1943 19.915197,176.2028 35.879002,176.2112 34.776276,176.2196 20.46147,176.2281 8.8397217,176.2365 5.9385614,176.2449 7.8757792,176.2533 5.5305977,176.2618 2.7491851,176.2702 1.3433709,176.2786 1.3748907,176.2871 1.2492852,176.2955 0.84341019,176.3039 0.96913141,176.3124 1.1251388,176.3208 1.0623951,176.3292 0.96844852,176.3377 0.53110802,176.3461 1.3754915,176.3545 2.0002465,176.3630 1.8123783,176.3714 1.4060464,176.3798 1.5622426,176.3883 1.3125246,176.3967 1.5002285,176.4051 1.3748393,176.4136 0.71911609,176.4220 1.0316453,176.4305 1.4057933,176.4389 1.4681549,176.4473 1.6876751,176.4558 2.7820656,176.4642 3.1249912,176.4726 2.5934615,176.4811 2.2814515,176.4895 3.0004513,176.4979 2.9687548,176.5064 2.1556332,176.5148 0.68740594,176.5233 1.6563133,176.5317 2.6245577,176.5401 3.7184923,176.5486 3.6249926,176.5570 3.4688017,176.5654 3.2186506,176.5739 2.8124824,176.5823 2.5003912,176.5908 1.8132403,176.5992 2.1251853,176.6076 2.2188888,176.6161 2.5626812,176.6245 3.1560354,176.6330 5.5933928,176.6414 4.9685464,176.6498 3.2500305,176.6583 1.4060826,176.6667 1.3434249,176.6752 0.65601993,176.6836 0.68764842,176.6921 0.59377766,176.7005 1.2500461,176.7089 1.9689991,176.7174 2.1252413,176.7258 2.4687409,176.7343 2.9685931,176.7427 2.6559658,176.7511 1.4063635,176.7596 1.5312527,176.7680 1.6566336,176.7765 3.3134744,176.7849 3.6561606,176.7934 3.1559043,176.8018 3.8436315,176.8103 3.6567338,176.8187 2.7820296,176.8271 3.3444784,176.8356 4.3122034,176.8440 3.7178066,176.8525 4.7805257,176.8609 4.5621896,176.8694 3.1255465,176.8778 3.1562746,176.8863 2.4055538,176.8947 1.3433921,176.9032 0.56269205,176.9116 0.84358984,176.9201 1.1878159,176.9285 2.6257923,176.9370 4.0319138,176.9454 5.6251574,176.9538 5.4987788,176.9623 1.8115913,176.9707 0.31241661,176.9792 0.78110671,176.9876 2.5322623,176.9961 7.2819657,177.0045 10.187674,177.0130 11.812605,177.0214 9.6558056,177.0299 9.6878986,177.0383 14.501446,177.0468 24.786707,177.0552 61.986488,177.0637 115.30269,177.0721 146.00514,177.0806 148.07365,177.0890 248.7139,177.0975 696.66095,177.1059 1612.0483,177.1144 2140.4668,177.1228 1666.8113,177.1313 812.40851,177.1398 416.1489,177.1482 296.23972,177.1567 187.20549,177.1651 104.29018,177.1736 73.369591,177.1820 59.462887,177.1905 36.805168,177.1989 17.682783,177.2074 10.06172,177.2158 6.9053645,177.2243 2.4364483,177.2327 2.5629184,177.2412 2.0937877,177.2497 3.343703,177.2581 3.9692516,177.2666 4.218946,177.2750 3.4051247,177.2835 2.3434293,177.2919 2.0620863,177.3004 0.96821207,177.3088 0.87559533,177.3173 1.5952427,177.3258 3.7195234,177.3342 4.1242599,177.3427 3.5927885,177.3511 2.0619872,177.3596 0.87507117,177.3680 1.3440171,177.3765 2.3438878,177.3850 2.4058812,177.3934 0.59326708,177.4019 0.56257695,177.4103 1.4375982,177.4188 1.0315143,177.4273 1.6576202,177.4357 3.2816622,177.4442 3.3117969,177.4526 3.2178814,177.4611 1.8441355,177.4696 2.001374,177.4780 2.7813344,177.4865 2.8432419,177.4949 2.81163,177.5034 2.5928361,177.5119 1.1874104,177.5203 1.3127859,177.5288 0.62492633,177.5372 1.4065286,177.5457 2.1564877,177.5542 2.7506397,177.5626 2.9378877,177.5711 2.4057019,177.5796 1.8742458,177.5880 2.6250298,177.5965 3.46982,177.6050 3.9060869,177.6134 3.5933516,177.6219 3.7815833,177.6303 4.2806597,177.6388 1.9056635,177.6473 1.531124,177.6557 0.74975151,177.6642 0.75014216,177.6727 1.0007517,177.6811 1.8129892,177.6896 1.8744363,177.6981 1.0620047,177.7065 0.6875093,177.7150 0.24987219,177.7235 0.37528345,177.7319 1.5625819,177.7404 2.3747377,177.7489 2.0002496,177.7573 1.4378383,177.7658 1.9065598,177.7743 2.124661,177.7827 1.8122114,177.7912 3.000222,177.7997 1.9683212,177.8081 1.1251633,177.8166 2.6569393,177.8251 2.90591,177.8335 1.9370904,177.8420 0.90603757,177.8505 1.9996008,177.8590 2.187537,177.8674 1.71894,177.8759 3.125663,177.8844 3.344336,177.8928 1.7494209,177.9013 0.99967039,177.9098 0.65615833,177.9182 0.46866518,177.9267 1.0624551,177.9352 0.96868277,177.9437 1.2502638,177.9521 3.3754106,177.9606 4.3127489,177.9691 3.0001619,177.9775 1.4371812,177.9860 1.2810117,177.9945 1.2503929,178.0030 1.2498437,178.0114 1.4994632,178.0199 1.7194905,178.0284 2.1885636,178.0369 2.6561792,178.0453 4.5001497,178.0538 8.6900272,178.0623 18.940735,178.0708 29.44025,178.0792 37.351368,178.0877 53.104137,178.0962 89.108757,178.1047 157.24089,178.1131 220.04564,178.1216 215.74104,178.1301 148.10089,178.1386 84.043938,178.1470 54.582569,178.1555 33.492802,178.1640 18.623608,178.1725 16.342594,178.1809 13.059016,178.1894 7.3102026,178.1979 1.9369003,178.2064 1.8436463,178.2149 2.9684906,178.2233 3.2182777,178.2318 2.7502372,178.2403 3.5939548,178.2488 2.1558433,178.2572 0.71877939,178.2657 0.74999309,178.2742 1.4059949,178.2827 0.43732703,178.2912 0.25026235,178.2996 1.2814807,178.3081 1.6559139,178.3166 0.49976546,178.3251 0.5313766,178.3336 1.3127447,178.3421 2.0004847,178.3505 1.844034,178.3590 2.0001659,178.3675 2.2187676,178.3760 2.2810647,178.3845 1.8430628,178.3929 1.5000904,178.4014 1.3134756,178.4099 1.3121399,178.4184 0.59271336,178.4269 0.18742572,178.4354 0.5317992,178.4438 1.3750871,178.4523 2.0000937,178.4608 2.8123875,178.4693 3.1873102,178.4778 2.0946522,178.4863 2.0312114,178.4947 1.0305521,178.5032 1.1252685,178.5117 2.3439703,178.5202 3.1878033,178.5287 2.5312932,178.5372 2.0626397,178.5457 2.4996502,178.5541 3.8431284,178.5626 4.5004063,178.5711 3.5000246,178.5796 2.1244533,178.5881 0.4370133,178.5966 1.0625023,178.6051 3.2501533,178.6136 3.2189884,178.6220 2.6875274,178.6305 1.2808686,178.6390 0.12492409,178.6475 0.59394771,178.6560 1.9376074,178.6645 3.6250865,178.6730 3.687408,178.6815 3.156136,178.6900 2.2190378,178.6984 1.4376765,178.7069 1.0937039,178.7154 2.531239,178.7239 4.4998832,178.7324 3.9997663,178.7409 1.5937331,178.7494 1.1564263,178.7579 1.2815605,178.7664 2.1562865,178.7749 1.7814261,178.7833 2.0943959,178.7918 2.0940533,178.8003 2.5624893,178.8088 2.2176917,178.8173 0.59307456,178.8258 1.3752557,178.8343 1.4997112,178.8428 1.4373113,178.8513 0.6877175,178.8598 1.1565136,178.8683 1.7190588,178.8768 2.6561642,178.8853 0.62441891,178.8938 0.34368101,178.9023 1.1571198,178.9107 2.7499583,178.9192 2.1241271,178.9277 1.718696,178.9362 1.0628978,178.9447 1.7188809,178.9532 1.2189463,178.9617 1.4382542,178.9702 2.2192454,178.9787 2.5306792,178.9872 1.8741282,178.9957 2.0011799,179.0042 4.2824354,179.0127 5.6253395,179.0212 7.0011005,179.0297 7.1259427,179.0382 9.9067097,179.0467 13.218831,179.0552 19.971458,179.0637 43.617634,179.0722 129.7332,179.0807 221.62311,179.0892 239.61842,179.0977 197.55396,179.1062 228.36978,179.1147 321.71259,179.1232 318.96735,179.1317 191.97079,179.1402 75.436508,179.1487 36.213142,179.1572 30.718304,179.1657 26.997719,179.1742 21.999382,179.1827 13.498331,179.1912 7.7153916,179.1997 4.0296392,179.2082 2.280786,179.2167 1.9065652,179.2252 2.6563921,179.2337 4.1245461,179.2422 4.4057794,179.2507 3.0306411,179.2592 1.4993436,179.2677 1.0316982,179.2762 1.7186782,179.2847 1.5929244,179.2932 1.5312014,179.3017 1.0939369,179.3102 0.31297195,179.3187 1.2190198,179.3272 2.7506301,179.3357 3.0315804,179.3442 2.0625365,179.3527 2.3748112,179.3612 1.8114698,179.3698 0.68704665,179.3783 0.65671694,179.3868 0.93776393,179.3953 1.0314083,179.4038 1.5631527,179.4123 2.4072795,179.4208 4.3127213,179.4293 3.9989474,179.4378 3.3738961,179.4463 3.1872203,179.4548 3.2506139,179.4633 2.468987,179.4718 1.5313308,179.4803 1.8437274,179.4889 2.4054754,179.4974 1.4996223,179.5059 1.4378023,179.5144 2.2191441,179.5229 4.0627823,179.5314 3.563056,179.5399 2.8754518,179.5484 2.1867285,179.5569 0.99890828,179.5654 0.12472919,179.5739 0.31255555,179.5825 2.5623825,179.5910 2.7500477,179.5995 1.8752787,179.6080 1.5940576,179.6165 1.6563112,179.6250 1.1877367,179.6335 2.1255832,179.6420 3.3124156,179.6505 2.6868241,179.6591 1.2810276,179.6676 1.5001748,179.6761 1.8749605,179.6846 1.03075,179.6931 1.0000341,179.7016 1.7194711,179.7101 2.2817419,179.7187 1.7810463,179.7272 0.84306544,179.7357 1.0634631,179.7442 2.375901,179.7527 3.3753135,179.7612 3.7806814,179.7697 2.4050093,179.7783 1.6567283,179.7868 2.1254487,179.7953 2.3119931,179.8038 1.717894,179.8123 1.4371026,179.8208 0.87522805,179.8294 2.2193334,179.8379 4.9375567,179.8464 5.4682574,179.8549 4.0308886,179.8634 4.3749595,179.8719 4.2188907,179.8805 2.1876416,179.8890 2.1251621,179.8975 2.4378357,179.9060 2.8435662,179.9145 1.4683882,179.9230 1.1252328,179.9316 0.59416008,179.9401 1.2191484,179.9486 2.09374,179.9571 2.4371538,179.9656 2.5938148,179.9742 3.2190847,179.9827 3.1874921,179.9912 2.812937,179.9997 3.0619986,180.0082 2.6240819,180.0168 3.0622702,180.0253 3.2821405,180.0338 5.5953407,180.0423 6.8757749,180.0508 8.0308914,180.0594 8.1267004,180.0679 11.472889,180.0764 21.15996,180.0849 32.127357,180.0935 36.377579,180.1020 42.976143,180.1105 58.350742,180.1190 72.12616,180.1276 79.102402,180.1361 134.94463,180.1446 237.84845,180.1531 258.26733,180.1616 172.60794,180.1702 67.337486,180.1787 23.396791,180.1872 16.999554,180.1957 14.591966,180.2043 9.6871166,180.2128 6.1563311,180.2213 4.3117576,180.2299 3.7801569,180.2384 2.436074,180.2469 2.9683397,180.2554 4.4695816,180.2640 4.4696765,180.2725 3.5619104,180.2810 1.9985312,180.2895 1.0937985,180.2981 1.7502142,180.3066 1.7809688,180.3151 2.1562393,180.3236 1.6252999,180.3322 0.96909481,180.3407 0.96835768,180.3492 0.49964634,180.3578 1.5003297,180.3663 2.4377904,180.3748 2.2807512,180.3834 2.2811754,180.3919 2.3765242,180.4004 3.7510803,180.4089 3.2799695,180.4175 1.1238879,180.4260 0.96864367,180.4345 0.59349906,180.4431 0.21862371,180.4516 0.18780428,180.4601 1.1257071,180.4687 2.0313141,180.4772 1.4368,180.4857 0.15591496,180.4943 0.093859956,180.5028 0.09367501,180.5113 -1.1393531e-006,180.5199 0.62517583,180.5284 1.5627902,180.5369 2.187644,180.5455 2.0313935,180.5540 1.7506905,180.5625 1.8747184,180.5711 1.061972,180.5796 2
[truncated: 2,273,414 more chars]
