# Supplementary material for: Polypy: A Framework to Interpret Polymer Properties from Mass Spectrometry Data
Source: Polymers (Basel). 2024 Jun 22;16(13):1771. doi: 10.3390/polym16131771 (PMC11244493; doi:10.3390/polym16131771)
Supplement: Supplementary file 1 [file polymers-16-01771-s001.zip › Aryl_resins_MS_raw_data/VV_27b_30min.ascii]

0.295433,+,NANO-ESI,ms1,-,profile,44.9218-2505.2702,136512,44.9218 0.03124823,44.9260 -5.6619274e-007,44.9303 0.031251658,44.9345 0.093750149,44.9388 -4.0217792e-006,44.9431 0.031265482,44.9473 0.34376258,44.9516 0.34374887,44.9558 0.31248611,44.9601 -1.3811281e-005,44.9643 0.031256504,44.9686 0.1875013,44.9728 0.18749976,44.9771 0.18749964,44.9814 0.1250011,44.9856 0.093752727,44.9899 0.093745306,44.9941 -4.2574616e-006,44.9984 1.4131135e-006,45.0026 -1.3946536e-006,45.0069 0.031258278,45.0112 0.3437666,45.0154 0.49999425,45.0197 0.18748386,45.0239 -2.5975316e-006,45.0282 8.1817427e-007,45.0325 -6.749375e-007,45.0367 0.031251881,45.0410 0.31250253,45.0452 0.31249738,45.0495 -1.5070814e-006,45.0538 -7.4971024e-007,45.0580 4.5066345e-006,45.0623 0.18751447,45.0665 0.31249285,45.0708 0.031237489,45.0751 1.9834122e-006,45.0793 -5.4460128e-007,45.0836 1.9478128e-007,45.0879 -2.3448706e-007,45.0921 7.4323179e-007,45.0964 -2.7387366e-006,45.1006 1.0212834e-005,45.1049 0.18752284,45.1092 0.3125,45.1134 0.18747716,45.1177 -1.0210746e-005,45.1220 2.7356284e-006,45.1262 -7.3064643e-007,45.1305 1.8665561e-007,45.1348 -1.5891491e-008,45.1390 0.18751132,45.1433 0.87501776,45.1476 1.1562443,45.1518 0.56248075,45.1561 -5.1570137e-006,45.1603 1.3819842e-006,45.1646 -3.703575e-007,45.1689 9.92938e-008,45.1731 -2.6777142e-008,45.1774 7.8039584e-009,45.1817 -4.4360484e-009,45.1859 9.9404893e-009,45.1902 -3.5329556e-008,45.1945 1.3139208e-007,45.1987 -4.9029262e-007,45.2030 1.8299792e-006,45.2073 0.093752503,45.2116 0.093747504,45.2158 -1.8301901e-006,45.2201 4.9045588e-007,45.2244 -1.3143276e-007,45.2286 3.5221447e-008,45.2329 -9.4385904e-009,45.2372 2.5290583e-009,45.2414 -6.7660488e-010,45.2457 1.7708354e-010,45.2500 -3.1653215e-011,45.2542 -5.0497564e-011,45.2585 2.336748e-010,45.2628 -8.8430008e-010,45.2671 3.3038881e-009,45.2713 -1.2332606e-008,45.2756 4.6031573e-008,45.2799 -1.7181254e-007,45.2841 6.4128886e-007,45.2884 -2.393605e-006,45.2927 0.031266708,45.2970 0.40628847,45.3012 0.78125691,45.3055 0.65622717,45.3098 0.34372646,45.3140 0.093740858,45.3183 0.093753837,45.3226 0.093744777,45.3269 -4.2996176e-006,45.3311 1.0588741e-006,45.3354 6.4637362e-008,45.3397 0.031250425,45.3440 0.12501539,45.3482 0.50002742,45.3525 0.7499916,45.3568 0.31247035,45.3611 -6.9189905e-006,45.3653 1.9367139e-006,45.3696 -8.2714701e-007,45.3739 1.3718072e-006,45.3782 -4.6605342e-006,45.3824 1.7272207e-005,45.3867 0.31253174,45.3910 0.46875051,45.3953 0.343725,45.3996 0.093732074,45.4038 0.031247949,45.4081 -1.0961008e-006,45.4124 2.9373396e-007,45.4167 -7.8715082e-008,45.4209 2.109423e-008,45.4252 -5.653229e-009,45.4295 1.5163761e-009,45.4338 -4.1165873e-010,45.4381 1.3009527e-010,45.4423 -1.0868654e-010,45.4466 3.0467168e-010,45.4509 -1.1101176e-009,45.4552 4.1362482e-009,45.4595 -1.5436573e-008,45.4637 5.7616358e-008,45.4680 -2.1505217e-007,45.4723 8.0268092e-007,45.4766 0.18753488,45.4809 0.78128564,45.4851 0.78121048,45.4894 0.093714759,45.4937 4.5047141e-006,45.4980 -1.2071766e-006,45.5023 3.234999e-007,45.5065 -8.6690839e-008,45.5108 2.3228122e-008,45.5151 -6.212173e-009,45.5194 1.6180257e-009,45.5237 -2.5922836e-010,45.5280 -5.8137123e-010,45.5322 2.5850484e-009,45.5365 -9.7599013e-009,45.5408 3.6458548e-008,45.5451 -1.3608917e-007,45.5494 5.0795353e-007,45.5537 -1.8959324e-006,45.5579 7.0765495e-006,45.5622 0.28126886,45.5665 0.40623829,45.5708 -1.7320872e-005,45.5751 1.0121475e-005,45.5794 1.0937572,45.5837 1.3124949,45.5879 0.49999309,45.5922 -5.800585e-007,45.5965 -2.1122302e-007,45.6008 1.4251867e-006,45.6051 0.093756936,45.6094 0.18749769,45.6137 0.031243691,45.6179 6.6954829e-007,45.6222 -1.7481861e-007,45.6265 2.9650923e-008,45.6308 5.6242087e-008,45.6351 -2.5465278e-007,45.6394 9.6247538e-007,45.6437 0.18750793,45.6480 0.5000025,45.6523 0.34374282,45.6565 0.093746327,45.6608 -4.1943292e-007,45.6651 1.1091329e-007,45.6694 -2.4173803e-008,45.6737 -1.4232791e-008,45.6780 8.1117349e-008,45.6823 -3.1027142e-007,45.6866 1.1600952e-006,45.6909 0.093761146,45.6952 0.31250983,45.6994 0.34374478,45.7037 0.18748742,45.7080 -5.1914485e-006,45.7123 1.3911773e-006,45.7166 -3.7269496e-007,45.7209 9.9450702e-008,45.7252 -2.5066974e-008,45.7295 8.056073e-010,45.7338 2.185006e-008,45.7381 -8.8216304e-008,45.7424 3.3105141e-007,45.7467 -1.2361244e-006,45.7510 4.6139489e-006,45.7553 0.18750951,45.7595 0.31249756,45.7638 0.093739673,45.7681 3.6074121e-006,45.7724 0.18751182,45.7767 0.28126132,45.7810 0.31250834,45.7853 0.28123561,45.7896 0.18749171,45.7939 0.34377331,45.7982 0.56250644,45.8025 0.34372926,45.8068 0.09372732,45.8111 1.4770382e-005,45.8154 0.28127408,45.8197 0.31249127,45.8240 0.1874796,45.8283 -1.2080542e-005,45.8326 7.2881976e-006,45.8369 0.18751495,45.8412 0.34374842,45.8455 0.1249847,45.8498 -2.6720752e-006,45.8541 7.1606433e-007,45.8584 -1.9189146e-007,45.8627 5.142358e-008,45.8670 -1.3781952e-008,45.8713 3.6986332e-009,45.8756 -1.0110828e-009,45.8799 3.4530429e-010,45.8842 -3.7005921e-010,45.8885 1.1350251e-009,45.8928 -4.1704871e-009,45.8971 1.5548613e-008,45.9014 -5.8030288e-008,45.9057 2.1659611e-007,45.9100 -8.0844205e-007,45.9143 3.0175004e-006,45.9186 0.093760252,45.9229 0.1875,45.9272 0.093739755,45.9315 -3.043127e-006,45.9358 9.0424226e-007,45.9401 -5.7355248e-007,45.9444 1.3900247e-006,45.9487 -4.9870632e-006,45.9530 1.856024e-005,45.9573 0.31252271,45.9616 0.34374142,45.9659 0.28123185,45.9702 0.093738794,45.9745 7.5588542e-007,45.9788 -2.0256265e-007,45.9831 5.4282904e-008,45.9874 -1.4547006e-008,45.9917 3.8992023e-009,45.9960 -1.0482228e-009,46.0003 2.9326619e-010,46.0046 -1.2473392e-010,46.0089 2.056593e-010,46.0132 -6.9797029e-010,46.0176 2.5865001e-009,46.0219 -9.6490815e-009,46.0262 3.6013734e-008,46.0305 -1.3442047e-007,46.0348 5.017227e-007,46.0391 0.31250238,46.0434 0.49999961,46.0477 0.31249925,46.0520 0.12502134,46.0563 0.31250802,46.0606 0.18747598,46.0649 -8.773507e-006,46.0692 2.3511291e-006,46.0736 -6.3005689e-007,46.0779 1.6884294e-007,46.0822 -4.5246448e-008,46.0865 1.2124504e-008,46.0908 -3.2466505e-009,46.0951 8.6077928e-010,46.0994 -1.9610966e-010,46.1037 -7.6450374e-011,46.1080 5.0199284e-010,46.1123 -1.9317379e-009,46.1167 7.2257458e-009,46.1210 -2.6974176e-008,46.1253 1.0068189e-007,46.1296 -3.7579414e-007,46.1339 1.4026472e-006,46.1382 -5.235363e-006,46.1425 1.9540928e-005,46.1468 0.50004369,46.1511 0.87501144,46.1555 0.74997121,46.1598 0.34372252,46.1641 0.28124273,46.1684 0.12499439,46.1727 -1.6915681e-006,46.1770 -1.9970884e-007,46.1813 2.4908927e-006,46.1856 0.031250037,46.1900 -2.6362588e-006,46.1943 7.0967803e-007,46.1986 -2.0216856e-007,46.2029 9.8924907e-008,46.2072 -1.9353003e-007,46.2115 6.7526258e-007,46.2159 -2.5077907e-006,46.2202 9.3569142e-006,46.2245 0.18750525,46.2288 0.093739234,46.2331 -2.3605842e-006,46.2374 6.2127259e-007,46.2417 -1.2424479e-007,46.2461 -1.2438053e-007,46.2504 6.2185416e-007,46.2547 -2.3632974e-006,46.2590 8.832295e-006,46.2633 0.18752877,46.2677 0.40626034,46.2720 0.31247109,46.2763 0.031230882,46.2806 2.4942897e-006,46.2849 -6.6584568e-007,46.2892 1.6882132e-007,46.2936 -9.3629069e-009,46.2979 -1.3140475e-007,46.3022 5.3504544e-007,46.3065 -2.008996e-006,46.3108 7.501752e-006,46.3152 0.18750417,46.3195 0.09374138,46.3238 -1.8654079e-006,46.3281 4.9989279e-007,46.3324 -1.3396108e-007,46.3368 3.5897305e-008,46.3411 -9.6136752e-009,46.3454 2.5535016e-009,46.3497 -5.9927752e-010,46.3541 -1.5670767e-010,46.3584 1.2263214e-009,46.3627 -4.7491135e-009,46.3670 1.7772063e-008,46.3713 -6.6346324e-008,46.3757 2.4764006e-007,46.3800 -9.2431389e-007,46.3843 3.4499897e-006,46.3886 0.093754739,46.3930 0.093745194,46.3973 -3.1367858e-006,46.4016 -2.6591766e-007,46.4059 0.031257354,46.4103 0.28125539,46.4146 0.18749095,46.4189 -3.7444208e-006,46.4232 9.9894851e-007,46.4276 -2.5096591e-007,46.4319 4.7991513e-009,46.4362 2.318256e-007,46.4405 -9.3221075e-007,46.4449 3.4973982e-006,46.4492 0.18752322,46.4535 0.56251645,46.4578 0.49997568,46.4622 0.093735538,46.4665 0.18751338,46.4708 0.31249952,46.4751 0.18748859,46.4795 -1.0033308e-005,46.4838 1.9290932e-005,46.4881 0.31251848,46.4925 0.34375021,46.4968 0.31248063,46.5011 -1.634925e-005,46.5054 0.093776673,46.5098 0.31250703,46.5141 0.18747474,46.5184 -3.2704743e-006,46.5228 0.18751658,46.5271 0.34375888,46.5314 0.31250483,46.5358 0.31248906,46.5401 0.34374997,46.5444 0.50000322,46.5487 0.31248313,46.5531 0.093746796,46.5574 0.31252325,46.5617 0.7500062,46.5661 0.49998003,46.5704 0.18748817,46.5747 -3.4265177e-006,46.5791 1.433541e-006,46.5834 -2.3075168e-006,46.5877 0.031263687,46.5921 0.34376535,46.5964 0.34373686,46.6007 0.093737133,46.6051 0.093767516,46.6094 0.53128612,46.6137 0.87501109,46.6181 0.68747753,46.6224 0.31246647,46.6267 -1.2815914e-005,46.6311 2.9679097e-006,46.6354 9.458762e-007,46.6397 0.3125028,46.6441 0.34374744,46.6484 0.18750213,46.6527 0.18751051,46.6571 0.43750086,46.6614 0.34374058,46.6658 0.093744859,46.6701 -6.0242365e-007,46.6744 1.6172429e-007,46.6788 -4.4408512e-008,46.6831 1.5892835e-008,46.6874 -1.9159945e-008,46.6918 0.093766719,46.6961 0.50002724,46.7005 0.74999261,46.7048 0.34372473,46.7091 0.093740165,46.7135 -1.825998e-006,46.7178 4.8192595e-007,46.7221 -1.0150603e-007,46.7265 -7.5966781e-008,46.7308 4.0543208e-007,46.7352 -1.5459322e-006,46.7395 5.7789221e-006,46.7438 0.18751378,46.7482 0.31250033,46.7525 0.28124002,46.7569 0.3124989,46.7612 1.3125229,46.7655 1.9687655,46.7699 1.4062226,46.7742 0.31248805,46.7786 0.50000423,46.7829 0.18748629,46.7873 1.5087036e-005,46.7916 0.28128529,46.7959 0.46874934,46.8003 0.37498289,46.8046 0.5625155,46.8090 0.74998659,46.8133 0.18746823,46.8177 -1.1643261e-007,46.8220 -1.2451257e-007,46.8263 6.1456802e-007,46.8307 0.093760274,46.8350 0.43751395,46.8394 0.65624559,46.8437 0.40623552,46.8481 0.093744248,46.8524 -1.6075055e-007,46.8568 3.6577347e-008,46.8611 1.4461498e-008,46.8654 -9.4438548e-008,46.8698 3.633331e-007,46.8741 -1.3590405e-006,46.8785 5.0733765e-006,46.8828 0.18752152,46.8872 0.84375662,46.8915 0.87498426,46.8959 0.46873683,46.9002 -4.0622508e-006,46.9046 1.2477115e-006,46.9089 -9.2823069e-007,46.9133 2.4653525e-006,46.9176 0.093762815,46.9220 0.34375957,46.9263 0.34374037,46.9307 0.093737416,46.9350 -3.293155e-006,46.9394 4.0226887e-006,46.9437 0.18750726,46.9481 0.37500703,46.9524 0.4999938,46.9568 0.28127044,46.9611 0.75002998,46.9655 0.93748337,46.9698 0.81247932,46.9742 0.74998909,46.9785 0.3437393,46.9829 -2.4300659e-006,46.9872 -2.2393069e-006,46.9916 1.1388895e-005,46.9959 0.31251279,47.0003 0.34375086,47.0046 0.65623808,47.0090 0.093752153,47.0133 0.34376502,47.0177 0.34374112,47.0220 0.18748695,47.0264 0.093759768,47.0307 0.31250769,47.0351 0.18748122,47.0394 -4.8415554e-006,47.0438 0.093766369,47.0481 0.31251159,47.0525 0.31248873,47.0569 0.18748306,47.0612 0.31251645,47.0656 0.65627646,47.0699 0.62499177,47.0743 0.28122357,47.0786 -9.7679158e-006,47.0830 1.2423391e-006,47.0873 4.8002471e-006,47.0917 0.1875079,47.0961 0.18749195,47.1004 0.031246016,47.1048 0.28127173,47.1091 0.53125459,47.1135 0.18747856,47.1178 -6.2208865e-006,47.1222 1.7669669e-006,47.1266 -8.4635752e-007,47.1309 1.6184462e-006,47.1353 0.093757004,47.1396 0.18749765,47.1440 0.031243565,47.1483 7.3466015e-007,47.1527 -3.7612074e-007,47.1571 0.031256691,47.1614 0.12501711,47.1658 0.43752813,47.1701 0.96875304,47.1745 0.68746567,47.1789 0.18747975,47.1832 -5.2365749e-008,47.1876 0.093759879,47.1919 0.31250334,47.1963 0.18748936,47.2007 -3.6759718e-006,47.2050 1.0670726e-006,47.2094 -5.9196287e-007,47.2138 1.3008063e-006,47.2181 0.18750922,47.2225 0.50000399,47.2268 0.34373808,47.2312 0.093757793,47.2356 0.31252614,47.2399 0.56251311,47.2443 0.56248087,47.2487 0.18747433,47.2530 0.093758792,47.2574 0.31251425,47.2617 0.31248179,47.2661 -7.7737459e-006,47.2705 0.12502649,47.2748 0.5937658,47.2792 0.71873504,47.2836 0.28122646,47.2879 -9.1944867e-006,47.2923 1.3831852e-005,47.2967 0.3125155,47.3010 0.31248584,47.3054 0.18750383,47.3098 0.81252575,47.3141 1.0937445,47.3185 0.59372509,47.3229 0.093739338,47.3272 2.4468275e-007,47.3316 1.3806971e-007,47.3360 -7.9708173e-007,47.3403 3.0505942e-006,47.3447 0.093769334,47.3491 0.31252366,47.3534 0.40624094,47.3578 0.18747087,47.3622 -1.025433e-005,47.3665 0.031260524,47.3709 0.31250378,47.3753 0.18749157,47.3796 -5.7755315e-006,47.3840 1.1377138e-005,47.3884 0.31252265,47.3928 0.5,47.3971 0.31247732,47.4015 -1.1281381e-005,47.4059 5.4200382e-006,47.4102 0.09375228,47.4146 0.12500098,47.4190 0.18750128,47.4234 0.18749854,47.4277 0.18750037,47.4321 0.31250498,47.4365 0.5000059,47.4408 0.40624028,47.4452 -9.1929405e-006,47.4496 2.463682e-006,47.4540 -6.6080298e-007,47.4583 1.7926652e-007,47.4627 -5.619334e-008,47.4671 4.549144e-008,47.4715 -1.2578039e-007,47.4758 4.5767771e-007,47.4802 -1.7051127e-006,47.4846 6.3634534e-006,47.4889 0.2812953,47.4933 0.93752491,47.4977 0.8749485,47.5021 0.031220378,47.5064 7.4645764e-006,47.5108 -2.0163618e-006,47.5152 6.0007881e-007,47.5196 -3.8376533e-007,47.5240 9.3502109e-007,47.5283 -3.3566616e-006,47.5327 0.093772061,47.5371 0.62503672,47.5415 0.81249779,47.5458 0.53121775,47.5502 0.18748239,47.5546 0.093748204,47.5590 -2.6593814e-006,47.5633 -2.6611761e-007,47.5677 0.093763292,47.5721 0.50000715,47.5765 0.34373716,47.5809 0.093743764,47.5852 -8.234004e-007,47.5896 -5.377224e-008,47.5940 0.093762711,47.5984 0.28126863,47.6028 0.34375858,47.6071 0.31247607,47.6115 -2.0304202e-005,47.6159 6.6791995e-006,47.6203 0.093752109,47.6247 0.18750295,47.6290 0.18749566,47.6334 -3.6884287e-006,47.6378 9.8842338e-007,47.6422 -2.6487092e-007,47.6466 7.0954606e-008,47.6509 -1.8919248e-008,47.6553 4.7147473e-009,47.6597 6.2443439e-011,47.6641 -4.9656346e-009,47.6685 1.980237e-008,47.6729 -7.4251815e-008,47.6772 2.7723448e-007,47.6816 -1.0347968e-006,47.6860 3.8623648e-006,47.6904 0.1250104,47.6948 0.37502491,47.6992 0.62499136,47.7035 0.18747211,47.7079 0.031249091,47.7123 -1.10852e-006,47.7167 4.1475548e-007,47.7211 -5.5043779e-007,47.7255 1.7871537e-006,47.7299 -6.5988725e-006,47.7342 0.125048,47.7386 1.1875613,47.7430 1.5312376,47.7474 1.0311952,47.7518 0.18746294,47.7562 -2.5614884e-007,47.7606 2.8094864e-006,47.7649 0.093755431,47.7693 0.18750978,47.7737 0.34375772,47.7781 0.34374359,47.7825 0.18748596,47.7869 -6.0953435e-006,47.7913 1.6352534e-006,47.7957 -4.4502022e-007,47.8001 1.446564e-007,47.8044 -1.3356951e-007,47.8088 3.8964987e-007,47.8132 0.12501758,47.8176 0.65627074,47.8220 0.84374058,47.8264 0.56248766,47.8308 0.49999657,47.8352 0.34374908,47.8396 0.31249848,47.8440 0.18749435,47.8483 0.1250018,47.8527 0.093746044,47.8571 -2.9155449e-006,47.8615 0.093753189,47.8659 0.093747675,47.8703 -1.382967e-006,47.8747 3.6508683e-007,47.8791 -7.7230446e-008,47.8835 -5.6213466e-008,47.8879 3.0212786e-007,47.8923 -1.1524238e-006,47.8967 4.3080272e-006,47.9011 0.093755886,47.9054 0.093744099,47.9098 -4.2798993e-006,47.9142 1.0465003e-006,47.9186 9.4400001e-008,47.9230 -1.4243841e-006,47.9274 5.6037684e-006,47.9318 0.18753397,47.9362 0.50001127,47.9406 0.34371874,47.9450 0.093732826,47.9494 0.093769014,47.9538 0.34377697,47.9582 0.46874988,47.9626 0.31246451,47.9670 -6.6726338e-006,47.9714 0.31252035,47.9758 0.34373769,47.9802 0.093737721,47.9846 -8.3492057e-007,47.9890 -2.3711962e-007,47.9934 0.031253573,47.9978 0.34375882,48.0022 0.56249899,48.0066 0.34374529,48.0110 0.18749732,48.0154 0.03124642,48.0198 -9.9650634e-008,48.0242 7.3900878e-008,48.0286 -1.9596388e-007,48.0330 7.1002768e-007,48.0373 -2.6444275e-006,48.0417 0.03126166,48.0461 0.28126353,48.0506 0.34373811,48.0550 0.093739279,48.0594 -8.7616701e-007,48.0638 1.4629152e-006,48.0682 -4.9759637e-006,48.0726 1.8442886e-005,48.0770 0.31253019,48.0814 0.4687598,48.0858 0.46873164,48.0902 0.18747965,48.0946 0.18749134,48.0990 0.031242924,48.1034 0.031251423,48.1078 -1.4722235e-006,48.1122 -1.5148541e-006,48.1166 0.093763977,48.1210 1.5937675,48.1254 1.8437361,48.1298 0.74998462,48.1342 -7.9854237e-007,48.1386 2.7273606e-007,48.1430 -2.9234388e-007,48.1474 8.9671101e-007,48.1518 0.093756348,48.1562 0.34376222,48.1606 0.593768,48.1650 0.62499827,48.1694 0.31247312,48.1738 -1.1473006e-005,48.1782 5.8082214e-006,48.1827 0.031249233,48.1871 -2.739069e-006,48.1915 7.3421052e-007,48.1959 -1.9748215e-007,48.2003 5.564041e-008,48.2047 -2.5059759e-008,48.2091 4.459736e-008,48.2135 -1.5334437e-007,48.2179 5.6884016e-007,48.2223 -2.1222411e-006,48.2267 7.9209667e-006,48.2311 0.18752159,48.2355 0.31249297,48.2400 0.093730383,48.2444 -1.7602071e-006,48.2488 1.5871199e-006,48.2532 0.18753442,48.2576 0.65628296,48.2620 0.6562202,48.2664 0.28121582,48.2708 0.093745708,48.2752 -7.3244166e-009,48.2796 9.8802921e-009,48.2841 -3.2199605e-008,48.2885 1.1893057e-007,48.2929 -4.4356986e-007,48.2973 0.093755975,48.3017 0.18749884,48.3061 -5.6727131e-006,48.3105 1.5477992e-006,48.3149 -5.1789431e-007,48.3194 5.236609e-007,48.3238 -1.5768703e-006,48.3282 5.7844218e-006,48.3326 0.093756527,48.3370 0.093746178,48.3414 0.18750311,48.3458 0.34375602,48.3502 0.31248975,48.3547 0.093747444,48.3591 0.34375393,48.3635 0.34375694,48.3679 0.93750829,48.3723 0.87499613,48.3767 0.31248775,48.3811 -8.3357309e-006,48.3856 2.2365621e-006,48.3900 -6.0963504e-007,48.3944 2.0174571e-007,48.3988 -1.9730064e-007,48.4032 5.8750095e-007,48.4076 -2.1529265e-006,48.4121 0.093779095,48.4165 0.59378827,48.4209 0.71874326,48.4253 0.62497759,48.4297 0.43747991,48.4341 0.18748561,48.4386 -2.7302538e-006,48.4430 7.3515145e-007,48.4474 -2.100642e-007,48.4518 1.0503339e-007,48.4562 -2.1006942e-007,48.4607 7.3531612e-007,48.4651 -2.7314832e-006,48.4695 1.0191698e-005,48.4739 0.31251892,48.4783 0.49999961,48.4828 0.31248266,48.4872 0.031241653,48.4916 0.34376672,48.4960 0.84376907,48.5004 0.68747866,48.5049 0.12499454,48.5093 0.31253207,48.5137 0.49999964,48.5181 0.3124696,48.5225 -1.3650806e-005,48.5270 1.5609179e-006,48.5314 7.4095351e-006,48.5358 0.31251019,48.5402 0.31249326,48.5447 0.093741909,48.5491 -2.2804547e-006,48.5535 6.6762397e-007,48.5579 -3.8982617e-007,48.5624 0.031252697,48.5668 0.2812728,48.5712 0.65625966,48.5756 0.49998805,48.5801 0.49999675,48.5845 0.65624756,48.5889 0.49999076,48.5933 0.093740277,48.5978 6.4714263e-006,48.6022 0.31251276,48.6066 0.56250781,48.6110 0.5937379,48.6155 0.093734816,48.6199 0.093761757,48.6243 0.43750489,48.6287 0.34373969,48.6332 0.12501104,48.6376 0.34376216,48.6420 0.31248668,48.6464 0.093736857,48.6509 -1.4126609e-006,48.6553 -2.7345567e-007,48.6597 2.5069303e-006,48.6642 0.56250006,48.6686 -2.4677502e-006,48.6730 1.3499557e-007,48.6774 1.9282686e-006,48.6819 0.18751469,48.6863 0.50000465,48.6907 0.34373698,48.6952 0.093742765,48.6996 -9.3817584e-007,48.7040 2.4843135e-007,48.7085 -5.544905e-008,48.7129 -2.6666541e-008,48.7173 1.6213991e-007,48.7217 -6.2196102e-007,48.7262 0.093770385,48.7306 0.50002259,48.7350 0.49997473,48.7395 0.093742967,48.7439 0.40626594,48.7483 0.40624115,48.7528 0.21873711,48.7572 -5.7519278e-006,48.7616 2.0646792e-006,48.7661 -2.5064196e-006,48.7705 7.9616711e-006,48.7749 0.34376812,48.7794 0.5624997,48.7838 0.34373295,48.7882 0.031242125,48.7927 1.0552449e-006,48.7971 -2.8284026e-007,48.8015 7.6004959e-008,48.8060 -2.114982e-008,48.8104 8.5866541e-009,48.8148 -1.3195891e-008,48.8193 4.4200959e-008,48.8237 -1.6362503e-007,48.8281 6.103636e-007,48.8326 -2.2780696e-006,48.8370 8.5028123e-006,48.8415 0.18751161,48.8459 0.18748839,48.8503 -8.5022957e-006,48.8548 2.2779668e-006,48.8592 -6.0867495e-007,48.8636 1.5649184e-007,48.8681 -1.7225222e-008,48.8725 -8.7618716e-008,48.8770 3.6774367e-007,48.8814 0.12501746,48.8858 0.50002599,48.8903 0.74999768,48.8947 0.53122866,48.8991 0.37499785,48.9036 0.46875268,48.9080 0.31250042,48.9125 0.62499857,48.9169 0.71874839,48.9213 0.62499726,48.9258 0.2812458,48.9302 0.31249988,48.9347 0.1874918,48.9391 -3.2902924e-006,48.9435 8.9208862e-007,48.9480 -2.7771955e-007,48.9524 2.1871313e-007,48.9569 0.09375912,48.9613 0.50002253,48.9658 0.81252396,48.9702 1.0000166,48.9746 1.0624815,48.9791 0.53120661,48.9835 -1.3022218e-005,48.9880 1.6247608e-006,48.9924 6.5253953e-006,48.9969 0.093753546,49.0013 0.062491555,49.0057 -1.0234268e-006,49.0102 2.7936179e-007,49.0146 -9.3914807e-008,49.0191 9.6276693e-008,49.0235 -2.9121435e-007,49.0280 1.0686911e-006,49.0324 -3.9839692e-006,49.0369 1.486875e-005,49.0413 0.31252843,49.0457 0.5312413,49.0502 0.28122464,49.0546 0.031244153,49.0591 0.18751067,49.0635 0.59376329,49.0680 0.84376222,49.0724 0.81248164,49.0769 0.093733437,49.0813 0.093770429,49.0858 0.25001177,49.0902 0.24998796,49.0947 0.093730867,49.0991 -1.9692482e-007,49.1036 0.18751453,49.1080 0.31249097,49.1125 0.031249661,49.1169 0.31252497,49.1214 0.49999833,49.1258 0.31248167,49.1303 0.093739189,49.1347 -1.9616486e-006,49.1392 5.2569027e-007,49.1436 -1.4090602e-007,49.1481 3.7878518e-008,49.1525 -1.0593289e-008,49.1570 4.4908535e-009,49.1614 -7.3697599e-009,49.1659 2.4990499e-008,49.1703 -9.2601873e-008,49.1748 3.4545346e-007,49.1792 0.093758449,49.1837 0.3437551,49.1881 0.31249776,49.1926 0.18749461,49.1970 0.031243883,49.2015 -7.3503962e-008,49.2059 1.9856859e-008,49.2104 -5.915763e-009,49.2148 3.8043875e-009,49.2193 -9.3021688e-009,49.2237 3.3407638e-008,49.2282 -1.2434143e-007,49.2327 4.6400677e-007,49.2371 -1.7318678e-006,49.2416 6.4641436e-006,49.2460 0.1875153,49.2505 0.31250012,49.2549 0.18748416,49.2594 -4.5471043e-006,49.2638 0.093754351,49.2683 0.093746893,49.2727 -1.6211799e-006,49.2772 -1.3804717e-007,49.2817 2.1737978e-006,49.2861 0.093759604,49.2906 0.18749677,49.2950 0.03124124,49.2995 9.1989716e-007,49.3039 -9.7349016e-007,49.3084 2.9742962e-006,49.3129 0.093752004,49.3173 0.093751937,49.3218 0.18751054,49.3262 0.31250042,49.3307 0.15624279,49.3352 0.062493246,49.3396 -4.0886853e-006,49.3441 0.18750197,49.3485 0.28126344,49.3530 0.34375426,49.3575 0.18748549,49.3619 -7.2787611e-006,49.3664 0.031268526,49.3708 0.3437795,49.3753 0.49999917,49.3798 0.37498888,49.3842 0.34375569,49.3887 0.34373125,49.3931 0.062477984,49.3976 2.382315e-006,49.4021 -6.0351664e-007,49.4065 0.031252213,49.4110 0.093749374,49.4154 -1.8752347e-006,49.4199 5.2050456e-007,49.4244 -2.0659478e-007,49.4288 3.0585036e-007,49.4333 -1.0168981e-006,49.4378 3.7621335e-006,49.4422 0.18752545,49.4467 0.56251806,49.4512 0.56248659,49.4556 0.28122687,49.4601 0.031239303,49.4645 9.939281e-007,49.4690 -3.7779341e-007,49.4735 5.1719161e-007,49.4779 -1.6911214e-006,49.4824 6.2479403e-006,49.4869 0.18751414,49.4913 0.34375706,49.4958 0.31248397,49.5003 -1.282695e-005,49.5047 3.5528733e-006,49.5092 -1.3832514e-006,49.5137 0.031258393,49.5181 0.18750939,49.5226 0.18748921,49.5271 -7.8737221e-006,49.5315 0.031255007,49.5360 0.09375079,49.5405 0.093750477,49.5449 0.093747333,49.5494 -2.7573569e-006,49.5539 7.3845399e-007,49.5584 -1.9616965e-007,49.5628 4.6146603e-008,49.5673 1.1606717e-008,49.5718 -9.2589147e-008,49.5762 3.5878901e-007,49.5807 -1.3427079e-006,49.5852 5.0125673e-006,49.5896 0.53125197,49.5941 0.093744665,49.5986 0.031254046,49.6031 0.093748704,49.6075 -4.2610363e-006,49.6120 1.1637035e-006,49.6165 -3.9334142e-007,49.6209 4.0957718e-007,49.6254 -1.2450635e-006,49.6299 4.5711458e-006,49.6344 0.093761437,49.6388 0.18750864,49.6433 0.25000778,49.6478 0.31250793,49.6522 0.3124848,49.6567 0.093727782,49.6612 -2.4791914e-006,49.6657 6.6497557e-007,49.6701 -1.8045199e-007,49.6746 5.6763845e-008,49.6791 -4.6588305e-008,49.6836 1.2959761e-007,49.6880 -4.7185003e-007,49.6925 1.7579861e-006,49.6970 0.34375969,49.7015 0.59374827,49.7059 0.31249076,49.7104 -2.1474293e-007,49.7149 2.4697886e-007,49.7194 -7.7323483e-007,49.7238 2.8462537e-006,49.7283 0.093759701,49.7328 0.1875,49.7373 0.093740284,49.7418 0.093747191,49.7462 0.093750648,49.7507 2.7645987e-007,49.7552 0.031250447,49.7597 0.031250123,49.7641 0.093760915,49.7686 0.343759,49.7731 0.34374404,49.7776 0.18748894,49.7821 -4.8530001e-006,49.7865 1.3176888e-006,49.7910 -4.1725548e-007,49.7955 3.5122423e-007,49.8000 -9.8770579e-007,49.8045 0.031256504,49.8089 0.31250727,49.8134 0.31249389,49.8179 0.093743607,49.8224 -6.2534525e-007,49.8269 1.6730912e-007,49.8313 -4.3825956e-008,49.8358 7.9767499e-009,49.8403 1.1925237e-008,49.8448 -5.5684854e-008,49.8493 2.1083657e-007,49.8537 -7.877436e-007,49.8582 2.940445e-006,49.8627 0.40628463,49.8672 1.1250422,49.8717 1.3749903,49.8762 0.71869791,49.8806 -2.2067252e-005,49.8851 4.792887e-006,49.8896 2.8985125e-006,49.8941 0.75000226,49.8986 0.56249797,49.9031 0.093753055,49.9075 0.093746014,49.9120 -3.2604264e-006,49.9165 8.5881874e-007,49.9210 -1.7450212e-007,49.9255 -1.6092501e-007,49.9300 8.1831405e-007,49.9345 0.093767241,49.9389 0.53127438,49.9434 0.84375221,49.9479 0.68748033,49.9524 0.31247926,49.9569 -5.4321913e-006,49.9614 2.2553888e-006,49.9659 0.18750082,49.9704 0.18749893,49.9748 -8.878763e-007,49.9793 2.3576413e-007,49.9838 -5.5086431e-008,49.9883 -1.5446643e-008,49.9928 1.1689228e-007,49.9973 -4.5217158e-007,50.0018 0.34376153,50.0063 0.84376949,50.0107 0.7500087,50.0152 0.49999681,50.0197 0.21872422,50.0242 -1.0124815e-005,50.0287 0.31252453,50.0332 0.75001395,50.0377 0.65623081,50.0422 0.12498035,50.0467 1.6459934e-007,50.0512 -1.1725304e-007,50.0557 3.044284e-007,50.0601 -1.1005709e-006,50.0646 4.0982814e-006,50.0691 0.093754053,50.0736 0.18749903,50.0781 0.56249911,50.0826 0.75001699,50.0871 0.8437649,50.0916 0.46872774,50.0961 0.093733609,50.1006 1.7702621e-006,50.1051 -5.1070458e-007,50.1096 2.7238798e-007,50.1141 0.09375599,50.1186 0.31250086,50.1230 0.18749809,50.1275 0.093747824,50.1320 -3.6205472e-006,50.1365 0.031250447,50.1410 1.8385867e-006,50.1455 0.093766741,50.1500 0.31251606,50.1545 0.31247935,50.1590 -1.8258632e-005,50.1635 0.093759947,50.1680 0.75001037,50.1725 1.1875081,50.1770 1.0937518,50.1815 0.68748575,50.1860 0.093737997,50.1905 0.031251442,50.1950 -2.4976616e-006,50.1995 8.5514193e-006,50.2040 0.28128222,50.2085 0.81250787,50.2130 0.87497979,50.2175 0.56248254,50.2220 0.093740582,50.2265 4.6408144e-007,50.2310 -1.2436433e-007,50.2355 3.3327549e-008,50.2400 -8.9329166e-009,50.2445 2.4006512e-009,50.2490 -6.6876366e-010,50.2535 2.7416422e-010,50.2580 -4.2786669e-010,50.2625 1.4374324e-009,50.2670 -5.3224118e-009,50.2715 1.9854276e-008,50.2760 -7.4102402e-008,50.2805 2.765841e-007,50.2850 -1.0323414e-006,50.2895 3.8531825e-006,50.2940 0.18751916,50.2985 0.50001556,50.3030 0.49998099,50.3075 0.093730517,50.3120 8.5417338e-007,50.3165 -1.7709151e-007,50.3210 -1.4591929e-007,50.3255 7.608736e-007,50.3300 0.093753695,50.3345 0.18749872,50.3390 0.031246647,50.3435 4.0620296e-007,50.3480 -1.0887306e-007,50.3525 2.9247092e-008,50.3570 -8.104017e-009,50.3615 3.1660625e-009,50.3660 -4.5598374e-009,50.3705 1.5074622e-008,50.3751 -5.5744362e-008,50.3796 2.0792447e-007,50.3841 -7.7603386e-007,50.3886 2.8965135e-006,50.3931 0.18751851,50.3976 0.53127867,50.4021 0.68750542,50.4066 0.4999826,50.4111 0.28123039,50.4156 0.12499115,50.4201 0.18750235,50.4246 0.50001997,50.4291 1.187538,50.4336 1.4999998,50.4382 0.96871328,50.4427 0.34372365,50.4472 0.12499454,50.4517 0.37500897,50.4562 0.53125173,50.4607 0.21874693,50.4652 0.093757175,50.4697 0.15625341,50.4742 0.1249904,50.4787 0.1250094,50.4832 0.75009382,50.4878 2.2813222,50.4923 2.4999697,50.4968 1.7499191,50.5013 0.53118944,50.5058 0.12499163,50.5103 0.031246202,50.5148 -2.3365326e-006,50.5193 6.6687562e-006,50.5239 0.18750374,50.5284 0.18750644,50.5329 0.40625611,50.5374 0.31248781,50.5419 0.093741871,50.5464 -2.1466601e-006,50.5509 3.6296908e-006,50.5554 0.093757071,50.5600 0.18750803,50.5645 0.31251001,50.5690 0.40625313,50.5735 0.34373504,50.5780 0.093735002,50.5825 -1.1915255e-006,50.5870 3.2278592e-007,50.5916 -9.9496106e-008,50.5961 7.5170895e-008,50.6006 -2.011988e-007,50.6051 7.2969738e-007,50.6096 0.18750721,50.6141 0.50000232,50.6187 0.34374332,50.6232 0.093746789,50.6277 -3.6320154e-007,50.6322 0.031250238,50.6367 0.031249411,50.6412 2.1187461e-006,50.6458 0.78126085,50.6503 1.4375083,50.6548 1.1562387,50.6593 0.093739584,50.6638 1.2490638e-006,50.6683 -1.1972975e-006,50.6729 3.5403823e-006,50.6774 0.093761712,50.6819 0.1875,50.6864 0.093738288,50.6909 -3.5412543e-006,50.6955 1.2018464e-006,50.7000 -1.2658777e-006,50.7045 3.8619614e-006,50.7090 0.093749985,50.7135 -3.8351673e-006,50.7181 1.1718041e-006,50.7226 -8.5171655e-007,50.7271 2.235181e-006,50.7316 0.093752861,50.7362 0.18751355,50.7407 0.59379756,50.7452 1.2500125,50.7497 1.031225,50.7542 0.90623093,50.7588 0.4999758,50.7633 0.093739353,50.7678 0.031265996,50.7723 0.21876575,50.7769 0.2187387,50.7814 0.093734294,50.7859 -4.861809e-006,50.7904 1.3065908e-006,50.7950 -3.6405302e-007,50.7995 1.4949238e-007,50.8040 -2.3390196e-007,50.8085 7.8618643e-007,50.8131 0.093764462,50.8176 0.31250522,50.8221 0.18748413,50.8266 -5.6223898e-006,50.8312 1.5001026e-006,50.8357 -3.7743581e-007,50.8402 9.4745465e-009,50.8447 3.3961754e-007,50.8493 -1.3680981e-006,50.8538 5.1333095e-006,50.8583 0.093762688,50.8628 0.18750881,50.8674 0.18748493,50.8719 -1.3309189e-005,50.8764 3.5665835e-006,50.8810 -9.5576979e-007,50.8855 2.5612718e-007,50.8900 -6.8640063e-008,50.8945 1.8406599e-008,50.8991 -4.9792472e-009,50.9036 1.508509e-009,50.9081 -1.0543516e-009,50.9127 2.7090306e-009,50.9172 -9.7827435e-009,50.9217 3.6425689e-008,50.9263 -1.3593407e-007,50.9308 5.0736304e-007,50.9353 -1.8937137e-006,50.9398 7.0682222e-006,50.9444 0.21877012,50.9489 0.40624541,50.9534 0.18748112,50.9580 -2.805984e-006,50.9625 7.5676149e-007,50.9670 -2.2077411e-007,50.9716 1.2626468e-007,50.9761 -2.8429173e-007,50.9806 1.0110004e-006,50.9852 0.093756154,50.9897 0.31251135,50.9942 0.50000054,50.9988 0.31248626,51.0033 -7.7316472e-006,51.0078 7.6960414e-006,51.0124 0.18751752,51.0169 0.31250805,51.0214 0.21873894,51.0260 0.093734339,51.0305 -5.4589223e-006,51.0350 3.5694957e-006,51.0396 0.18750556,51.0441 0.31250033,51.0486 0.28124976,51.0532 0.31249988,51.0577 0.18749391,51.0623 -9.851293e-007,51.0668 0.09376201,51.0713 0.31251168,51.0759 0.31248358,51.0804 0.1874962,51.0849 0.50001949,51.0895 0.49999148,51.0940 0.093738541,51.0985 0.093758129,51.1031 0.18750058,51.1076 0.093739487,51.1122 -7.8861382e-007,51.1167 0.18750745,51.1212 0.34374893,51.1258 0.18749671,51.1303 0.18750711,51.1349 0.31249756,51.1394 0.09374164,51.1439 -1.2259761e-006,51.1485 3.3255424e-006,51.1530 0.34379369,51.1576 1.2500366,51.1621 1.1874647,51.1666 0.46873581,51.1712 0.50002116,51.1757 0.56248939,51.1803 0.31246758,51.1848 -1.5672495e-005,51.1893 9.3817744e-006,51.1939 0.18751197,51.1984 0.34375703,51.2030 0.31248495,51.2075 -1.1149858e-005,51.2121 7.9861024e-007,51.2166 0.093774356,51.2211 0.65627766,51.2257 0.71873635,51.2302 0.40623173,51.2348 0.3124961,51.2393 0.34375501,51.2439 0.31248385,51.2484 8.0096388e-006,51.2530 0.31253916,51.2575 0.53125876,51.2620 0.46872726,51.2666 0.18746857,51.2711 -5.3832955e-006,51.2757 0.031252369,51.2802 -4.0877762e-006,51.2848 0.093763538,51.2893 0.62503171,51.2939 1.1250002,51.2984 0.62496674,51.3030 0.031237315,51.3075 2.3177981e-006,51.3121 -6.2109814e-007,51.3166 1.6635583e-007,51.3212 -4.4261199e-008,51.3257 1.0671733e-008,51.3302 1.5793574e-009,51.3348 -1.699223e-008,51.3393 6.6396758e-008,51.3439 -2.4862044e-007,51.3484 9.2818061e-007,51.3530 -3.4644579e-006,51.3575 1.2930986e-005,51.3621 0.31251594,51.3666 0.31248742,51.3712 0.093737572,51.3757 -1.9369697e-006,51.3803 2.7044857e-006,51.3848 0.43750882,51.3894 0.37502182,51.3939 0.68750316,51.3985 0.40622237,51.4030 -9.2572145e-006,51.4076 -1.7747434e-006,51.4122 1.6359027e-005,51.4167 0.31252229,51.4213 0.34373876,51.4258 0.18748748,51.4304 0.093751147,51.4349 0.250025,51.4395 0.8750146,51.4440 0.81247568,51.4486 0.62497789,51.4531 0.49999568,51.4577 0.31249878,51.4622 -8.7366891e-007,51.4668 2.3412494e-007,51.4713 -6.2741314e-008,51.4759 1.6816131e-008,51.4805 -4.5167772e-009,51.4850 1.2492528e-009,51.4896 -4.7978671e-010,51.4941 6.6983019e-010,51.4987 -2.1997242e-009,51.5032 8.1298923e-009,51.5078 -3.0322951e-008,51.5123 1.1317358e-007,51.5169 -4.2241467e-007,51.5215 1.5766474e-006,51.5260 0.093772098,51.5306 0.34376672,51.5351 0.31248042,51.5397 0.093732938,51.5442 0.031251848,51.5488 0.062504426,51.5534 0.062491823,51.5579 5.5442401e-006,51.5625 0.15627012,51.5670 0.21874358,51.5716 0.093732849,51.5762 -4.5426104e-006,51.5807 1.2171715e-006,51.5853 -3.2560891e-007,51.5898 8.5138765e-008,51.5944 -1.4911828e-008,51.5989 -2.5503692e-008,51.6035 1.1694118e-007,51.6081 -4.4230711e-007,51.6126 1.6524571e-006,51.6172 0.093757056,51.6218 0.18749763,51.6263 0.031243572,51.6309 5.4078981e-007,51.6354 -1.4491943e-007,51.6400 3.8832454e-008,51.6446 -1.0395522e-008,51.6491 2.7456399e-009,51.6537 -5.8595478e-010,51.6582 -4.0216849e-010,51.6628 2.1949365e-009,51.6674 -8.3784606e-009,51.6719 3.1322116e-008,51.6765 -1.1692201e-007,51.6811 4.3641069e-007,51.6856 0.093758352,51.6902 0.34375638,51.6948 0.31249341,51.6993 0.093739733,51.7039 1.0451405e-005,51.7085 0.40627113,51.7130 0.5937441,51.7176 0.31248063,51.7221 -5.7607244e-006,51.7267 1.5437521e-006,51.7313 -4.1369279e-007,51.7358 1.108609e-007,51.7404 -2.9708378e-008,51.7450 7.9612255e-009,51.7495 -2.1334878e-009,51.7541 5.7190958e-010,51.7587 -1.5393167e-010,51.7632 4.3758875e-011,51.7678 -2.1089137e-011,51.7724 4.0597321e-011,51.7769 -1.4131345e-010,51.7815 5.2470989e-010,51.7861 -1.9577264e-009,51.7907 7.3069453e-009,51.7952 -2.7272858e-008,51.7998 1.017949e-007,51.8044 -3.7994562e-007,51.8089 1.4181329e-006,51.8135 0.50000477,51.8181 0.74999851,51.8226 0.34374565,51.8272 -1.2295193e-007,51.8318 3.547093e-007,51.8364 -1.2960147e-006,51.8409 4.829843e-006,51.8455 0.18751173,51.8501 0.3125,51.8546 0.18748827,51.8592 -4.7982785e-006,51.8638 1.1780452e-006,51.8684 8.6637137e-008,51.8729 -1.5248918e-006,51.8775 6.0135844e-006,51.8821 0.18753052,51.8866 0.50001955,51.8912 0.49998581,51.8958 0.49997905,51.9004 0.34374005,51.9049 0.18749212,51.9095 0.031254556,51.9141 0.31250593,51.9187 0.18748993,51.9232 -2.9222952e-006,51.9278 6.7719003e-007,51.9324 2.1388077e-007,51.9370 -1.5329566e-006,51.9415 5.9185745e-006,51.9461 0.0937621,51.9507 0.15625274,51.9553 0.12498312,51.9598 7.7413224e-006,51.9644 0.93752146,51.9690 0.93748212,51.9736 0.031235185,51.9781 1.0377228e-006,51.9827 -7.4921843e-007,51.9873 0.093758658,51.9919 0.50001025,51.9964 0.56249249,52.0010 0.18748993,52.0056 -1.3198986e-006,52.0102 8.2445302e-007,52.0148 -1.9779864e-006,52.0193 7.0881824e-006,52.0239 0.18752049,52.0285 0.31249121,52.0331 0.093740776,52.0377 0.18750446,52.0422 0.31249493,52.0468 0.18749152,52.0514 1.2641522e-005,52.0560 0.31254128,52.0606 0.5625003,52.0651 0.34371692,52.0697 0.093732148,52.0743 -2.7528472e-006,52.0789 7.3770684e-007,52.0835 -1.9769877e-007,52.0880 5.3012844e-008,52.0926 -1.4332431e-008,52.0972 4.311516e-009,52.1018 -2.9123786e-009,52.1064 7.3383317e-009,52.1110 -2.6443541e-008,52.1155 9.8445845e-008,52.1201 -3.6737734e-007,52.1247 0.0312558,52.1293 0.18750699,52.1339 0.18749166,52.1385 -3.4301916e-006,52.1430 0.06251511,52.1476 0.18751161,52.1522 0.21874566,52.1568 0.12498289,52.1614 -7.2572075e-006,52.1660 4.0379246e-007,52.1705 5.6434574e-006,52.1751 0.18751758,52.1797 0.34374997,52.1843 0.18748258,52.1889 -6.1986075e-006,52.1935 1.6587722e-006,52.1981 -4.3584811e-007,52.2027 8.4446825e-008,52.2072 9.8119486e-008,52.2118 -4.7698654e-007,52.2164 1.8100149e-006,52.2210 0.093760848,52.2256 0.31251955,52.2302 0.59374344,52.2348 0.31248483,52.2394 0.1874956,52.2439 -1.017844e-005,52.2485 1.6564247e-005,52.2531 0.34377736,52.2577 0.49999815,52.2623 0.31247282,52.2669 -1.3455299e-005,52.2715 0.031258963,52.2761 0.18750314,52.2807 0.18750747,52.2852 0.34376448,52.2898 0.50000006,52.2944 0.31247848,52.2990 -1.2659953e-005,52.3036 0.0937557,52.3082 0.18750666,52.3128 0.31249785,52.3174 0.093743071,52.3220 -2.4057158e-007,52.3266 6.6112385e-008,52.3312 -2.385427e-008,52.3358 2.930067e-008,52.3403 -9.3356036e-008,52.3449 3.4415811e-007,52.3495 -1.283407e-006,52.3541 4.7899575e-006,52.3587 0.18751092,52.3633 0.34375605,52.3679 0.31248641,52.3725 0.12500705,52.3771 0.40627316,52.3817 0.43748266,52.3863 0.093730889,52.3909 -1.8098804e-006,52.3955 0.031260688,52.4001 0.18750608,52.4047 0.18750471,52.4093 0.34377223,52.4139 0.50000048,52.4185 0.31246859,52.4231 -1.5929912e-005,52.4276 0.03126603,52.4322 0.40627873,52.4368 0.74999791,52.4414 0.34372327,52.4460 0.093740307,52.4506 0.031248081,52.4552 -2.8552162e-007,52.4598 7.6513665e-008,52.4644 -2.0504018e-008,52.4690 5.494639e-009,52.4736 -1.4724512e-009,52.4782 3.9460413e-010,52.4828 -1.0581567e-010,52.4874 2.8618295e-011,52.4920 -8.6468636e-012,52.4966 5.9666777e-012,52.5012 -1.522057e-011,52.5058 5.4920964e-011,52.5104 -2.0448401e-010,52.5150 7.6309287e-010,52.5196 -2.8481764e-009,52.5242 1.0630695e-008,52.5288 -3.967865e-008,52.5334 1.4809896e-007,52.5380 -5.5277349e-007,52.5426 2.0632049e-006,52.5472 0.093755648,52.5518 0.34377754,52.5564 0.93751836,52.5610 0.81247079,52.5656 0.18747626,52.5702 1.2655765e-007,52.5748 -2.3691978e-006,52.5794 0.031267725,52.5841 0.31252253,52.5887 0.34373319,52.5933 0.093729734,52.5979 -1.5741185e-006,52.6025 3.9342498e-007,52.6071 5.9099142e-010,52.6117 -3.9587539e-007,52.6163 0.34375617,52.6209 1.3125119,52.6255 1.8437685,52.6301 1.4687438,52.6347 0.28122303,52.6393 0.12501042,52.6439 0.31250671,52.6485 0.18748827,52.6531 0.28127706,52.6577 0.84377331,52.6623 0.84372801,52.6669 0.59372318,52.6716 0.18749052,52.6762 0.031249391,52.6808 -4.7379609e-007,52.6854 6.2418184e-007,52.6900 -2.0231007e-006,52.6946 7.468971e-006,52.6992 0.18753289,52.7038 0.468768,52.7084 0.37496206,52.7130 0.093731239,52.7176 0.56251788,52.7222 0.96876091,52.7269 0.99998981,52.7315 0.28123355,52.7361 0.093748659,52.7407 -5.7291919e-007,52.7453 0.093763508,52.7499 0.34376109,52.7545 0.31248489,52.7591 0.031239903,52.7637 0.031253781,52.7684 0.031247467,52.7730 -1.3291864e-006,52.7776 1.664628e-007,52.7822 6.6355329e-007,52.7868 0.093759462,52.7914 0.31250679,52.7960 0.31249642,52.8006 0.31250745,52.8053 0.5000037,52.8099 0.40624124,52.8145 0.28124613,52.8191 0.1874934,52.8237 0.031244703,52.8283 -2.5683331e-008,52.8329 9.4171884e-007,52.8376 0.093753017,52.8422 0.34376547,52.8468 0.65628046,52.8514 0.75002199,52.8560 0.74998188,52.8606 0.46871173,52.8652 0.12498385,52.8699 0.09376739,52.8745 0.43749848,52.8791 0.093737677,52.8837 0.18751803,52.8883 0.53126389,52.8929 0.71874827,52.8976 0.62498379,52.9022 0.21873531,52.9068 -1.2468441e-006,52.9114 0.18749994,52.9160 0.093752652,52.9206 0.093752176,52.9253 0.03124526,52.9299 -4.7809147e-007,52.9345 -1.0448337e-006,52.9391 4.6579862e-006,52.9437 0.18752752,52.9484 0.50001013,52.9530 0.34372094,52.9576 0.031238556,52.9622 0.093750969,52.9668 0.28128931,52.9715 0.68750668,52.9761 0.31246048,52.9807 0.093744397,52.9853 -3.2525031e-006,52.9899 8.7160072e-007,52.9946 -2.335702e-007,52.9992 6.2591788e-008,53.0038 -1.6773301e-008,53.0084 4.4950688e-009,53.0131 -1.2052745e-009,53.0177 3.2557532e-010,53.0223 -9.6905789e-011,53.0269 6.2019036e-011,53.0315 -1.5117631e-010,53.0362 5.4273858e-010,53.0408 -2.019982e-009,53.0454 7.5379525e-009,53.0500 -2.8134679e-008,53.0547 1.0501137e-007,53.0593 -3.9195044e-007,53.0639 1.4629384e-006,53.0685 0.34375471,53.0732 0.5625,53.0778 0.34374529,53.0824 -1.4633463e-006,53.0870 3.927972e-007,53.0917 -1.0769475e-007,53.0963 3.7943099e-008,53.1009 -4.4070713e-008,53.1055 1.3835088e-007,53.1102 0.3437559,53.1148 0.90626049,53.1194 1.0624976,53.1240 0.49998838,53.1287 -2.9994274e-006,53.1333 2.6752457e-007,53.1379 1.9298666e-006,53.1426 0.18750671,53.1472 0.34374988,53.1518 0.18749373,53.1564 -3.4528828e-006,53.1611 5.3890062e-006,53.1657 0.093760319,53.1703 0.18751122,53.1750 0.28124097,53.1796 0.093733646,53.1842 -1.5657389e-007,53.1888 2.8287934e-007,53.1935 -9.7503107e-007,53.1981 3.6176084e-006,53.2027 0.18750341,53.2074 0.18749964,53.2120 0.21876238,53.2166 0.53126788,53.2213 0.65623707,53.2259 0.18747902,53.2305 -5.0920958e-006,53.2352 1.2528787e-005,53.2398 0.31251466,53.2444 0.31248862,53.2491 0.093738094,53.2537 -6.4329845e-007,53.2583 -2.2371769e-006,53.2630 0.031268023,53.2676 0.40627882,53.2722 0.68749893,53.2769 0.74999058,53.2815 0.65623915,53.2861 0.34373847,53.2908 0.18749166,53.2954 -4.6701493e-006,53.3000 1.2514992e-006,53.3047 -3.3537475e-007,53.3093 8.9873609e-008,53.3139 -2.4085811e-008,53.3186 6.4605534e-009,53.3232 -1.7539752e-009,53.3278 5.5470506e-010,53.3325 -4.647048e-010,53.3371 1.3041954e-009,53.3417 -4.7525432e-009,53.3464 1.7707762e-008,53.3510 -6.6085164e-008,53.3557 2.4665783e-007,53.3603 -9.2063908e-007,53.3649 0.093754575,53.3696 0.50001633,53.3742 0.81250721,53.3788 0.43750054,53.3835 0.21874297,53.3881 0.093732662,53.3928 -4.6083046e-006,53.3974 1.0647573e-006,53.4020 0.093768165,53.4067 0.50003713,53.4113 1.3437724,53.4160 2.8437345,53.4206 3.0937178,53.4252 1.5624765,53.4299 0.34374496,53.4345 0.03125089,53.4392 -3.0564684e-006,53.4438 7.9652267e-007,53.4484 -1.293044e-007,53.4531 -2.7942193e-007,53.4577 1.2471415e-006,53.4624 0.12500051,53.4670 0.34375125,53.4717 0.49999949,53.4763 0.1874975,53.4809 2.8603654e-007,53.4856 0.093750209,53.4902 0.18750003,53.4949 0.093749687,53.4995 6.8515796e-008,53.5042 3.4227114e-008,53.5088 -2.0545403e-007,53.5134 7.876709e-007,53.5181 0.093764894,53.5227 0.37501383,53.5274 0.43749222,53.5320 0.21873394,53.5367 -8.1866137e-006,53.5413 7.9618485e-006,53.5460 0.31251347,53.5506 0.49999991,53.5552 0.31248689,53.5599 0.031244025,53.5645 -1.6114792e-007,53.5692 3.2352139e-006,53.5738 0.18750864,53.5785 0.31250009,53.5831 0.37502211,53.5878 1.1250333,53.5924 1.3749869,53.5971 0.68746614,53.6017 0.18748252,53.6064 -3.0476738e-006,53.6110 7.2452013e-007,53.6157 1.4994021e-007,53.6203 -1.3245034e-006,53.6250 0.03125928,53.6296 0.34376943,53.6343 0.49999326,53.6389 0.18748119,53.6436 -2.7764152e-006,53.6482 7.4405341e-007,53.6529 -1.9951891e-007,53.6575 5.3947296e-008,53.6622 -1.6250439e-008,53.6668 1.1049799e-008,53.6715 -2.7950021e-008,53.6761 1.0076005e-007,53.6808 -3.751278e-007,53.6854 1.3998917e-006,53.6901 0.093753837,53.6947 0.18750249,53.6994 0.28125986,53.7040 0.50000751,53.7087 0.43749255,53.7133 0.21874046,53.7180 0.093748398,53.7226 0.093746908,53.7273 -3.9267329e-006,53.7319 9.2255715e-007,53.7366 2.3695512e-007,53.7412 -1.8706802e-006,53.7459 7.2465259e-006,53.7506 0.18751621,53.7552 0.34375203,53.7599 0.28123915,53.7645 0.34377,53.7692 0.78125179,53.7738 0.31246832,53.7785 -2.8240754e-006,53.7831 0.093763679,53.7878 0.43752775,53.7925 0.81249189,53.7971 0.40622085,53.8018 0.093746036,53.8064 -7.6466478e-007,53.8111 2.0781266e-007,53.8157 -6.6510495e-008,53.8204 5.8213079e-008,53.8251 -1.6635262e-007,53.8297 6.0725682e-007,53.8344 0.03125076,53.8390 -3.6495949e-006,53.8437 1.0815594e-005,53.8483 0.31251311,53.8530 0.34374398,53.8577 0.18748845,53.8623 -5.0785793e-006,53.8670 0.09375836,53.8716 0.4375172,53.8763 0.62500322,53.8810 0.31248477,53.8856 0.093737416,53.8903 5.2827627e-006,53.8949 0.28127044,53.8996 0.53124887,53.9043 0.21873088,53.9089 0.78126097,53.9136 1.8750236,53.9182 1.9687413,53.9229 0.87497467,53.9276 -5.5710721e-006,53.9322 0.093755096,53.9369 0.093746401,53.9416 -2.0203345e-006,53.9462 3.7963738e-007,53.9509 5.0205813e-007,53.9555 0.031259246,53.9602 0.12500043,53.9649 0.062496759,53.9695 0.18750361,53.9742 0.18749839,53.9789 0.12499349,53.9835 0.093775116,53.9882 0.5625549,53.9929 0.87499464,53.9975 0.49994826,54.0022 0.0937225,54.0069 1.1133554e-005,54.0115 0.31254452,54.0162 0.78128785,54.0208 0.87496978,54.0255 0.34370244,54.0302 0.093742311,54.0348 0.18752405,54.0395 0.65627223,54.0442 0.74999082,54.0488 0.43747002,54.0535 -1.690207e-005,54.0582 0.031257968,54.0629 0.18749757,54.0675 0.12500893,54.0722 0.31252503,54.0769 0.56251091,54.0815 0.49997574,54.0862 0.093726993,54.0909 7.8208609e-007,54.0955 -2.3192435e-007,54.1002 1.4554267e-007,54.1049 -3.5025911e-007,54.1095 1.2556136e-006,54.1142 -4.6726614e-006,54.1189 1.7436783e-005,54.1236 0.50003457,54.1282 0.74999064,54.1329 0.34371948,54.1376 0.031240867,54.1422 9.4109981e-007,54.1469 -2.4790009e-007,54.1516 5.0404317e-008,54.1563 4.6314568e-008,54.1609 -2.3569352e-007,54.1656 8.9655117e-007,54.1703 0.093751229,54.1749 0.093748786,54.1796 -9.363024e-007,54.1843 3.8634403e-007,54.1890 0.34375396,54.1936 0.87500435,54.1983 0.87499487,54.2030 -4.1197904e-006,54.2077 1.1125181e-006,54.2123 -3.2987285e-007,54.2170 2.0687574e-007,54.2217 0.09375748,54.2264 0.34375286,54.2310 0.28124705,54.2357 0.31250301,54.2404 0.31249389,54.2451 -5.5878481e-006,54.2497 1.4974216e-006,54.2544 -4.0127833e-007,54.2591 1.075419e-007,54.2638 -2.8849103e-008,54.2684 7.8437532e-009,54.2731 -2.5230733e-009,54.2778 2.2479372e-009,54.2825 -6.4691013e-009,54.2871 2.3630772e-008,54.2918 -8.8062791e-008,54.2965 3.2865324e-007,54.3012 -1.2266729e-006,54.3059 4.5784968e-006,54.3105 0.062506251,54.3152 0.062493745,54.3199 -4.5774846e-006,54.3246 1.2266443e-006,54.3293 -3.2863474e-007,54.3339 8.7771916e-008,54.3386 -2.2419918e-008,54.3433 1.8985054e-009,54.3480 1.482991e-008,54.3527 -6.1224952e-008,54.3573 2.3009304e-007,54.3620 -8.5923318e-007,54.3667 3.2071612e-006,54.3714 0.18750739,54.3761 0.34375402,54.3807 0.34374419,54.3854 0.093741484,54.3901 2.726053e-006,54.3948 0.12502658,54.3995 0.40627244,54.4041 0.40622705,54.4088 0.09372285,54.4135 4.7956917e-008,54.4182 0.18750678,54.4229 0.31249914,54.4276 0.34376448,54.4322 0.53128505,54.4369 0.74999058,54.4416 0.34371209,54.4463 0.031239828,54.4510 1.0209988e-006,54.4557 -2.7377436e-007,54.4604 7.3996851e-008,54.4650 -2.218599e-008,54.4697 1.4740728e-008,54.4744 -3.6778495e-008,54.4791 1.3238592e-007,54.4838 -4.9281425e-007,54.4885 1.8390547e-006,54.4932 0.09375,54.4978 -1.8392662e-006,54.5025 4.9288269e-007,54.5072 -1.3208123e-007,54.5119 3.5392919e-008,54.5166 -9.4772616e-009,54.5213 2.5125979e-009,54.5260 -5.7216742e-010,54.5307 -2.2422175e-010,54.5353 1.469274e-009,54.5400 -5.6534581e-009,54.5447 2.1146677e-008,54.5494 -7.8941135e-008,54.5541 2.9464729e-007,54.5588 -1.0997576e-006,54.5635 4.1047938e-006,54.5682 0.18750179,54.5729 0.093746699,54.5775 0.093761235,54.5822 0.31251115,54.5869 0.31248802,54.5916 0.093742885,54.5963 1.1562626,54.6010 1.6562438,54.6057 0.78124827,54.6104 0.31251928,54.6151 0.50000536,54.6198 0.50000095,54.6245 0.62498099,54.6291 0.2187319,54.6338 0.093752496,54.6385 -9.7580357e-007,54.6432 2.6092158e-007,54.6479 -6.7785052e-008,54.6526 1.0191735e-008,54.6573 2.7028308e-008,54.6620 -1.1831877e-007,54.6667 4.4629181e-007,54.6714 -1.667015e-006,54.6761 0.21876501,54.6808 0.81252062,54.6855 0.78123641,54.6902 0.18748066,54.6949 -1.8169301e-006,54.6996 4.8689725e-007,54.7042 -1.3047774e-007,54.7089 3.4965218e-008,54.7136 -9.3701047e-009,54.7183 2.5117188e-009,54.7230 -6.7583517e-010,54.7277 1.9137257e-010,54.7324 -8.959216e-011,54.7371 1.6699346e-010,54.7418 -5.7843408e-010,54.7465 2.1469551e-009,54.7512 -8.0101863e-009,54.7559 2.9896771e-008,54.7606 -1.1158799e-007,54.7653 4.1649668e-007,54.7700 0.093758717,54.7747 0.31250304,54.7794 0.18749046,54.7841 -3.1991244e-006,54.7888 6.8149632e-007,54.7935 4.7353353e-007,54.7982 -2.57598e-006,54.8029 0.09377899,54.8076 0.59378159,54.8123 0.65624392,54.8170 0.56250221,54.8217 0.65626204,54.8264 0.71873075,54.8311 0.31246114,54.8358 -1.0794784e-005,54.8405 2.9416938e-006,54.8452 -9.7093721e-007,54.8499 9.4184065e-007,54.8546 0.093756355,54.8593 0.31250751,54.8640 0.43750948,54.8687 0.65625376,54.8734 0.65623909,54.8781 0.34373602,54.8828 0.031250354,54.8875 0.093768738,54.8922 0.25001663,54.8969 0.56253403,54.9016 1.2187563,54.9063 0.9999547,54.9110 0.43748465,54.9158 0.28124791,54.9205 0.093734674,54.9252 3.8369603e-006,54.9299 0.093759567,54.9346 0.093741015,54.9393 -6.7256719e-006,54.9440 2.7808187e-006,54.9487 0.18750824,54.9534 0.56250668,54.9581 0.56249481,54.9628 0.31249413,54.9675 0.093749903,54.9722 0.093747355,54.9769 -2.9732103e-006,54.9816 8.8538832e-007,54.9863 -5.6808489e-007,54.9911 0.53126478,54.9958 1.5000153,55.0005 1.7812427,55.0052 0.87498564,55.0099 0.093742847,55.0146 0.031249667,55.0193 0.093749344,55.0240 0.03124989,55.0287 -6.4437756e-008,55.0334 3.6720635e-007,55.0381 -1.4045311e-006,55.0429 0.031259801,55.0476 0.31251106,55.0523 0.34374487,55.0570 0.18748906,55.0617 -4.517241e-006,55.0664 5.7876844e-007,55.0711 0.031257864,55.0758 0.18750304,55.0805 0.093741305,55.0853 -3.3723773e-006,55.0900 5.1840625e-006,55.0947 0.062506139,55.0994 0.062493742,55.1041 -4.6188084e-006,55.1088 1.2285449e-006,55.1135 -2.9490877e-007,55.1182 -4.9046541e-008,55.1230 4.9117898e-007,55.1277 0.031250007,55.1324 -5.1680473e-007,55.1371 1.3851705e-007,55.1418 -3.7212239e-008,55.1465 1.0318193e-008,55.1512 -4.0569783e-009,55.1560 5.9092486e-009,55.1607 -1.9581677e-008,55.1654 7.2424569e-008,55.1701 -2.7014343e-007,55.1748 1.0082492e-006,55.1795 -3.7632267e-006,55.1842 1.4046052e-005,55.1890 0.31251493,55.1937 0.34375,55.1984 0.31248507,55.2031 -1.4045702e-005,55.2078 3.7615644e-006,55.2125 -9.9916019e-007,55.2173 2.3469971e-007,55.2220 6.0474719e-008,55.2267 -4.7667473e-007,55.2314 1.8464151e-006,55.2361 0.09375,55.2409 -1.851048e-006,55.2456 4.9222456e-007,55.2503 -1.1766484e-007,55.2550 -2.1620187e-008,55.2597 2.0418e-007,55.2644 -7.9518242e-007,55.2692 0.093770005,55.2739 0.40625444,55.2786 0.18748367,55.2833 0.093745381,55.2880 -3.6277459e-006,55.2928 1.0037814e-006,55.2975 -3.8703345e-007,55.3022 5.4430325e-007,55.3069 -1.7903291e-006,55.3117 6.6176626e-006,55.3164 0.18751927,55.3211 0.65628374,55.3258 1.2500083,55.3305 0.93746448,55.3353 0.34372312,55.3400 -5.8542446e-006,55.3447 4.5912338e-006,55.3494 0.18750925,55.3542 0.34374991,55.3589 0.18749095,55.3636 -5.3532608e-006,55.3683 8.6852633e-006,55.3731 0.18751676,55.3778 0.3437601,55.3825 0.34373251,55.3872 0.031231526,55.3920 5.5064565e-006,55.3967 0.3437722,55.4014 0.8750245,55.4061 0.78123611,55.4109 0.46872956,55.4156 0.50000155,55.4203 0.49999237,55.4250 0.093740322,55.4298 7.4026241e-007,55.4345 -2.0120464e-007,55.4392 6.4483956e-008,55.4439 -5.6715773e-008,55.4487 1.6238958e-007,55.4534 -5.9289977e-007,55.4581 2.2094277e-006,55.4628 -8.2456281e-006,55.4676 0.093797833,55.4723 1.0625713,55.4770 1.4374756,55.4818 0.68743533,55.4865 0.093724452,55.4912 3.7002276e-006,55.4959 0.031249382,55.5007 -1.2377476e-006,55.5054 -1.1970317e-007,55.5101 1.7168755e-006,55.5149 0.093756974,55.5196 0.31252241,55.5243 0.59375709,55.5291 0.56247705,55.5338 0.18748668,55.5385 -3.8721278e-006,55.5433 9.2139999e-006,55.5480 0.375016,55.5527 0.53124565,55.5574 0.31248647,55.5622 0.031244865,55.5669 -5.5560445e-008,55.5716 3.6052281e-008,55.5764 -8.8652016e-008,55.5811 3.1858593e-007,55.5858 -1.1858084e-006,55.5906 4.4250851e-006,55.5953 0.093757153,55.6000 0.18750833,55.6048 0.31249687,55.6095 0.093736552,55.6142 -4.0356285e-006,55.6190 5.9339095e-006,55.6237 0.093757235,55.6285 0.093742095,55.6332 -2.5160221e-006,55.6379 -8.9505138e-006,55.6427 3.8322429e-005,55.6474 0.56255454,55.6521 0.65622669,55.6569 0.31245151,55.6616 -1.6055297e-005,55.6663 9.1753566e-007,55.6711 1.2388185e-005,55.6758 0.53128928,55.6806 1.3125719,55.6853 1.8437486,55.6900 0.93742353,55.6948 0.31246388,55.6995 -9.6282329e-006,55.7042 2.6293692e-006,55.7090 -8.8831428e-007,55.7137 9.2370669e-007,55.7185 0.031255096,55.7232 0.18750818,55.7279 0.31249854,55.7327 0.12499341,55.7374 0.18750532,55.7422 0.3437514,55.7469 0.18748906,55.7516 9.278138e-007,55.7564 0.093752466,55.7611 0.031244919,55.7659 7.5972605e-007,55.7706 -3.6582239e-006,55.7753 1.3874565e-005,55.7801 0.3750526,55.7848 0.8124997,55.7896 0.43745297,55.7943 0.093734965,55.7990 -1.5681347e-006,55.8038 0.031250875,55.8085 0.31250855,55.8133 0.59376818,55.8180 0.49998653,55.8228 -1.7354501e-005,55.8275 4.6508426e-006,55.8322 -1.2471561e-006,55.8370 3.3732294e-007,55.8417 -1.0201397e-007,55.8465 7.070458e-008,55.8512 -1.8081275e-007,55.8560 6.5260821e-007,55.8607 -2.429859e-006,55.8655 9.0677231e-006,55.8702 0.18752119,55.8750 0.3125,55.8797 0.18747878,55.8844 -9.0654421e-006,55.8892 2.4250626e-006,55.8939 -6.339119e-007,55.8987 1.1033924e-007,55.9034 1.9264276e-007,55.9082 -8.8101547e-007,55.9129 0.031259786,55.9177 0.18750376,55.9224 0.093739219,55.9272 -2.5858292e-006,55.9319 6.8689269e-007,55.9367 -1.6148444e-007,55.9414 -4.1032251e-008,55.9462 3.2566521e-007,55.9509 -1.2617581e-006,55.9557 4.7218341e-006,55.9604 0.093751729,55.9652 0.031244813,55.9699 -3.3860965e-007,55.9747 8.9462645e-008,55.9794 -1.9206936e-008,55.9842 -1.2645614e-008,55.9889 0.093769431,55.9937 0.40625614,55.9984 0.31249779,56.0032 0.34373975,56.0079 0.093743518,56.0127 0.31250772,56.0174 0.18748814,56.0222 -2.7805711e-006,56.0269 -1.1690809e-006,56.0317 7.4579816e-006,56.0364 0.31253847,56.0412 0.93751967,56.0459 0.71871126,56.0507 0.093722709,56.0554 2.4381147e-006,56.0602 -7.0161093e-007,56.0649 3.6810914e-007,56.0697 -7.708328e-007,56.0744 2.7154713e-006,56.0792 0.31250039,56.0840 0.43751666,56.0887 0.87502152,56.0935 0.81248266,56.0982 0.18747844,56.1030 -2.4779133e-006,56.1077 1.8977662e-006,56.1125 0.18750983,56.1172 0.40625921,56.1220 0.49999228,56.1267 0.46875718,56.1315 0.75001711,56.1363 0.78124118,56.1410 0.24998495,56.1458 0.06248989,56.1505 -3.8252888e-006,56.1553 1.6806734e-006,56.1600 0.093774155,56.1648 0.46874928,56.1696 0.28124267,56.1743 0.50000983,56.1791 0.53124046,56.1838 0.40623617,56.1886 1.1734057e-006,56.1934 0.18752232,56.1981 0.31249288,56.2029 0.093731299,56.2076 -1.3671033e-006,56.2124 3.7842881e-007,56.2172 -1.4648215e-007,56.2219 2.0748169e-007,56.2267 -6.8350158e-007,56.2314 2.5267702e-006,56.2362 0.031247044,56.2410 9.3003528e-006,56.2457 0.40628108,56.2505 0.90626419,56.2552 0.81248277,56.2600 0.34373283,56.2648 0.18748794,56.2695 -1.0429198e-005,56.2743 9.4471116e-006,56.2791 0.093758278,56.2838 0.12500495,56.2886 0.28125072,56.2933 0.34374875,56.2981 0.3124893,56.3029 -1.0012225e-005,56.3076 0.031259991,56.3124 0.093747132,56.3172 -7.1828426e-006,56.3219 4.5150896e-006,56.3267 0.093748398,56.3315 0.031254977,56.3362 0.093749501,56.3410 -6.1024143e-006,56.3458 -2.1911171e-006,56.3505 1.4869101e-005,56.3553 0.31253269,56.3600 0.50000072,56.3648 0.31246454,56.3696 0.031249562,56.3743 0.40628046,56.3791 0.53124207,56.3839 0.28123605,56.3886 0.34376487,56.3934 0.59375089,56.3982 0.31247348,56.4030 -9.3419621e-006,56.4077 2.473352e-006,56.4125 -5.5051675e-007,56.4173 -2.7157481e-007,56.4220 1.6370476e-006,56.4268 0.18750767,56.4316 0.53126216,56.4363 0.53124654,56.4411 0.18749447,56.4459 1.1875024,56.4506 1.1874927,56.4554 0.56249362,56.4602 -1.1112206e-006,56.4650 2.9755367e-007,56.4697 -7.8884931e-008,56.4745 1.7956447e-008,56.4793 7.0682287e-009,56.4840 -4.6236153e-008,56.4888 1.7789444e-007,56.4936 -6.6540701e-007,56.4984 0.093760625,56.5031 0.8125,56.5079 0.093739375,56.5127 6.7014156e-007,56.5174 -1.9395819e-007,56.5222 1.0563136e-007,56.5270 0.031249775,56.5318 0.031250801,56.5365 -3.006629e-006,56.5413 1.1218889e-005,56.5461 0.28128302,56.5509 0.53125,56.5556 0.28121698,56.5604 -1.1148394e-005,56.5652 2.749071e-006,56.5700 1.5330359e-007,56.5747 -3.3629306e-006,56.5795 1.3299808e-005,56.5843 0.18751845,56.5891 0.18748118,56.5938 -1.1466745e-005,56.5986 0.093764283,56.6034 0.31249905,56.6082 0.093739562,56.6129 -1.9926019e-006,56.6177 5.3400032e-007,56.6225 -1.4320452e-007,56.6273 3.876535e-008,56.6320 -1.1843015e-008,56.6368 8.6035321e-009,56.6416 -2.257225e-008,56.6464 8.1693159e-008,56.6512 -3.0423013e-007,56.6559 1.1353387e-006,56.6607 0.093756206,56.6655 0.34376612,56.6703 0.68751413,56.6751 0.81249499,56.6798 0.49998146,56.6846 0.093737297,56.6894 -1.3795694e-006,56.6942 3.4739344e-007,56.6990 -9.859682e-009,56.7037 -3.0802383e-007,56.7085 1.242087e-006,56.7133 0.093765922,56.7181 0.34376422,56.7229 0.34373581,56.7276 0.093733981,56.7324 -9.0895742e-007,56.7372 -9.3614824e-007,56.7420 4.6541368e-006,56.7468 0.093768105,56.7516 0.21875641,56.7563 0.15623009,56.7611 -1.0278039e-005,56.7659 1.381359e-006,56.7707 4.7541889e-006,56.7755 0.093750201,56.7803 -5.5755318e-006,56.7850 1.4941074e-006,56.7898 -4.0035331e-007,56.7946 1.0715951e-007,56.7994 -2.8245466e-008,56.8042 5.8116796e-009,56.8090 5.0022479e-009,56.8137 -2.5824002e-008,56.8185 9.830363e-008,56.8233 -3.6742634e-007,56.8281 0.1875084,56.8329 0.81250966,56.8377 0.87499017,56.8425 0.18749164,56.8472 -7.1422346e-007,56.8520 6.5374165e-006,56.8568 0.34376216,56.8616 0.5000025,56.8664 0.59375387,56.8712 0.6874938,56.8760 0.34373692,56.8808 0.093746088,56.8855 -8.357631e-007,56.8903 2.4006999e-007,56.8951 -1.2444208e-007,56.8999 2.5770009e-007,56.9047 -9.0644073e-007,56.9095 3.3683903e-006,56.9143 0.093744464,56.9191 0.093775861,56.9239 0.46880719,56.9286 0.81251603,56.9334 0.96874285,56.9382 1.1249781,56.9430 0.81246877,56.9478 0.40623304,56.9526 0.31249329,56.9574 0.18749389,56.9622 0.031244263,56.9670 -7.6669949e-007,56.9718 8.1952152e-007,56.9766 -2.5115705e-006,56.9814 9.2276432e-006,56.9861 0.18751243,56.9909 0.18748789,56.9957 -1.0791407e-005,57.0005 8.4576741e-006,57.0053 0.18750681,57.0101 0.1874942,57.0149 0.093749344,57.0197 0.18750526,57.0245 0.28127423,57.0293 0.75001913,57.0341 0.74998957,57.0389 0.49999297,57.0437 0.43751597,57.0485 0.62501955,57.0533 0.65621871,57.0581 0.18746163,57.0629 -3.3980582e-006,57.0676 9.2109497e-007,57.0724 -2.859947e-007,57.0772 2.2281033e-007,57.0820 -6.0527998e-007,57.0868 2.1985179e-006,57.0916 0.093748838,57.0964 2.4556603e-006,57.1012 0.18750644,57.1060 0.18749395,57.1108 -4.3020759e-006,57.1156 1.1529232e-006,57.1204 -3.0919736e-007,57.1252 8.3753768e-008,57.1300 -2.5787918e-008,57.1348 1.9391145e-008,57.1396 -5.1779391e-008,57.1444 1.8774411e-007,57.1492 -6.9926517e-007,57.1540 2.6095709e-006,57.1588 0.093760945,57.1636 0.18749611,57.1684 0.031240474,57.1732 -4.5949164e-007,57.1780 4.8460038e-006,57.1828 0.18753019,57.1876 0.50001085,57.1924 0.34371901,57.1972 0.031234285,57.2020 2.1656408e-006,57.2068 -5.8098317e-007,57.2116 1.5808111e-007,57.2164 -5.1285699e-008,57.2212 4.7050019e-008,57.2260 -1.3692336e-007,57.2308 5.006911e-007,57.2356 -1.8660226e-006,57.2404 6.9640782e-006,57.2452 0.15628392,57.2500 0.43752509,57.2548 0.62498873,57.2597 0.5312137,57.2645 0.093730517,57.2693 2.7143456e-006,57.2741 1.6013423e-006,57.2789 0.12500252,57.2837 0.09374994,57.2885 0.09374772,57.2933 -2.4601125e-006,57.2981 4.7402003e-007,57.3029 5.6434931e-007,57.3077 -2.7317544e-006,57.3125 1.0363695e-005,57.3173 0.37501889,57.3221 0.56250554,57.3269 0.49998352,57.3317 0.093732998,57.3365 2.3020502e-006,57.3414 0.093765669,57.3462 0.31250462,57.3510 0.18748875,57.3558 0.093742587,57.3606 -3.8614644e-006,57.3654 1.03434e-006,57.3702 -2.7551968e-007,57.3750 6.7637224e-008,57.3798 5.0002109e-009,57.3846 -8.7654371e-008,57.3894 3.4565298e-007,57.3942 -1.295084e-006,57.3991 4.835154e-006,57.4039 0.31250966,57.4087 0.5312652,57.4135 0.6874994,57.4183 0.34373263,57.4231 0.18751043,57.4279 0.31250533,57.4327 0.18747956,57.4375 -7.7056075e-006,57.4424 2.065128e-006,57.4472 -5.5415609e-007,57.4520 1.5129568e-007,57.4568 -5.0973899e-008,57.4616 5.2589598e-008,57.4664 -1.5939585e-007,57.4712 5.8504963e-007,57.4760 0.093781695,57.4809 0.46879521,57.4857 0.65624601,57.4905 0.43746084,57.4953 0.1562271,57.5001 0.062492065,57.5049 -4.312632e-006,57.5097 1.1741101e-006,57.5146 -3.8339667e-007,57.5194 3.5939127e-007,57.5242 -1.0542385e-006,57.5290 3.8579301e-006,57.5338 0.093755238,57.5386 0.09374477,57.5434 0.31250077,57.5483 0.75000268,57.5531 0.49999461,57.5579 0.093748987,57.5627 0.18752335,57.5675 0.68753111,57.5723 0.7812404,57.5772 0.46872213,57.5820 0.31248945,57.5868 0.28126603,57.5916 1.4687783,57.5964 1.9374951,57.6012 1.312472,57.6061 0.34374875,57.6109 0.50000268,57.6157 0.31248701,57.6205 0.093745671,57.6253 0.093748845,57.6302 -1.5820893e-006,57.6350 4.2396417e-007,57.6398 -1.1361354e-007,57.6446 3.0448835e-008,57.6494 -8.1707325e-009,57.6543 2.2311524e-009,57.6591 -7.5310108e-010,57.6639 7.8110018e-010,57.6687 -2.3714699e-009,57.6735 8.7056051e-009,57.6784 -3.24541e-008,57.6832 1.2112257e-007,57.6880 -4.5208006e-007,57.6928 1.6873612e-006,57.6977 0.18752505,57.7025 0.68752021,57.7073 0.6562314,57.7121 0.21872638,57.7169 -5.4091361e-006,57.7218 1.3187479e-006,57.7266 1.3472533e-007,57.7314 -1.8579813e-006,57.7362 7.2979483e-006,57.7411 0.18751982,57.7459 0.3124935,57.7507 0.093731977,57.7555 0.031253178,57.7604 0.1875114,57.7652 0.3124966,57.7700 0.18749642,57.7748 0.34375554,57.7797 0.31249276,57.7845 0.093744949,57.7893 0.093763441,57.7941 0.31251523,57.7990 0.31247818,57.8038 0.7500186,57.8086 2.7188017,57.8135 2.99998,57.8183 1.4374521,57.8231 -1.3392329e-005,57.8279 8.5706597e-007,57.8328 9.9665049e-006,57.8376 0.31251392,57.8424 0.34374371,57.8473 0.18748805,57.8521 -5.2177679e-006,57.8569 1.3982424e-006,57.8617 -3.7469709e-007,57.8666 1.0041048e-007,57.8714 -2.6908479e-008,57.8762 7.2137007e-009,57.8811 -1.9437187e-009,57.8859 5.6048122e-010,57.8907 -2.9803365e-010,57.8955 6.3166067e-010,57.9004 -2.2288111e-009,57.9052 8.2843821e-009,57.9100 -3.0911711e-008,57.9149 1.1537364e-007,57.9197 -4.3062457e-007,57.9245 1.6072806e-006,57.9294 0.093764819,57.9342 0.31251261,57.9390 0.31248742,57.9439 0.093735039,57.9487 -1.0620572e-006,57.9535 -1.6063485e-006,57.9584 7.4883446e-006,57.9632 0.31251913,57.9680 0.49999493,57.9729 0.18748064,57.9777 0.093787625,57.9825 0.59381139,57.9874 0.84374541,57.9922 0.59370697,57.9970 0.28121835,58.0019 0.18749595,58.0067 0.28125226,58.0115 0.21873602,58.0164 -5.0021622e-006,58.0212 0.093753241,58.0261 0.093747981,58.0309 -1.0873501e-006,58.0357 4.4865328e-007,58.0406 -7.0722376e-007,58.0454 2.3804432e-006,58.0502 0.031251088,58.0551 0.093750365,58.0599 0.18750292,58.0647 0.18749624,58.0696 -3.1407801e-006,58.0744 1.0037203e-006,58.0793 -8.7386366e-007,58.0841 2.4918893e-006,58.0889 0.4375439,58.0938 1.2500271,58.0986 0.87495559,58.1035 0.21872039,58.1083 0.031252068,58.1131 0.093763754,58.1180 0.34376147,58.1228 0.34374148,58.1277 0.12499591,58.1325 0.09374252,58.1373 -8.0291175e-006,58.1422 0.18750457,58.1470 0.50000042,58.1519 0.34374732,58.1567 0.093749613,58.1615 -4.6990908e-007,58.1664 2.2806091e-006,58.1712 0.093772165,58.1761 0.34377784,58.1809 0.46874955,58.1858 0.31246403,58.1906 -1.9530551e-005,58.1954 5.2190917e-006,58.2003 -1.3439214e-006,58.2051 1.560675e-007,58.2100 7.1986653e-007,58.2148 -3.035866e-006,58.2197 1.1424712e-005,58.2245 0.40627238,58.2293 0.65625048,58.2342 0.49998233,58.2390 0.093736812,58.2439 -1.3150458e-006,58.2487 3.1776298e-007,58.2536 4.413554e-008,58.2584 -4.943895e-007,58.2633 1.9336194e-006,58.2681 0.1875058,58.2730 0.31249818,58.2778 0.093744352,58.2827 1.1259466e-006,58.2875 -4.7862909e-006,58.2923 1.8020977e-005,58.2972 0.34380162,58.3020 0.68751544,58.3069 0.53120255,58.3117 0.093715377,58.3166 1.0373387e-006,58.3214 -3.7819765e-007,58.3263 4.7539302e-007,58.3311 -1.5234938e-006,58.3360 5.619117e-006,58.3408 0.062503241,58.3457 0.031243516,58.3505 -1.499889e-006,58.3554 3.8788102e-007,58.3602 -5.1484502e-008,58.3651 0.031259749,58.3699 0.12499782,58.3748 -1.0924895e-005,58.3796 9.1440052e-006,58.3845 0.093758494,58.3893 0.09374103,58.3942 -6.7428982e-006,58.3990 1.8071058e-006,58.4039 -4.8487419e-007,58.4087 1.3221698e-007,58.4136 -4.3947875e-008,58.4184 4.3565294e-008,58.4233 -1.3032229e-007,58.4281 4.7776899e-007,58.4330 0.093757667,58.4379 0.343757,58.4427 0.31248996,58.4476 0.031248171,58.4524 0.18754633,58.4573 0.65629375,58.4621 0.78123796,58.4670 0.53120917,58.4718 0.18746592,58.4767 -8.0338823e-006,58.4815 2.2593879e-006,58.4864 -1.0029387e-006,58.4913 1.7523134e-006,58.4961 0.18750466,58.5010 0.31249967,58.5058 0.34374654,58.5107 0.34374863,58.5155 0.18749943,58.5204 -1.1188857e-006,58.5252 3.8494018e-006,58.5301 0.31250906,58.5350 0.49999985,58.5398 0.31249151,58.5447 0.031246163,58.5495 4.9680108e-007,58.5544 -1.3313127e-007,58.5592 3.5676116e-008,58.5641 -9.5603809e-009,58.5690 2.561966e-009,58.5738 -6.8656347e-010,58.5787 1.8404039e-010,58.5835 -4.9532038e-011,58.5884 1.407014e-011,58.5933 -6.7440827e-012,58.5981 1.2906069e-011,58.6030 -4.4884152e-011,58.6078 1.6664647e-010,58.6127 -6.2176164e-010,58.6176 2.3206237e-009,58.6224 -8.6615675e-009,58.6273 3.2328753e-008,58.6321 -1.2066508e-007,58.6370 4.503749e-007,58.6419 -1.6809965e-006,58.6467 6.2742156e-006,58.6516 0.31251624,58.6565 0.49999538,58.6613 0.18748498,58.6662 -1.9123117e-006,58.6710 2.7091244e-007,58.6759 8.2894627e-007,58.6808 -3.5870974e-006,58.6856 1.3520759e-005,58.6905 0.31251895,58.6954 0.34373668,58.7002 0.093734585,58.7051 -1.1228392e-006,58.7100 8.0863209e-008,58.7148 7.9958534e-007,58.7197 0.093764268,58.7245 0.343761,58.7294 0.31248721,58.7343 0.093738772,58.7391 0.031249354,58.7440 0.093760379,58.7489 0.34375966,58.7537 0.31248745,58.7586 0.03124018,58.7635 1.370715e-006,58.7683 -3.6735588e-007,58.7732 9.8576542e-008,58.7781 -2.6915014e-008,58.7829 9.0742347e-009,58.7878 -9.3801109e-009,58.7927 2.8448216e-008,58.7976 -1.044226e-007,58.8024 3.8927956e-007,58.8073 -1.4528352e-006,58.8122 5.4225834e-006,58.8170 0.093751855,58.8219 0.093760371,58.8268 0.31251535,58.8316 0.31248581,58.8365 0.093733817,58.8414 -1.8890877e-006,58.8462 5.0602034e-007,58.8511 -1.3481231e-007,58.8560 3.317988e-008,58.8609 2.1069695e-009,58.8657 -4.1615504e-008,58.8706 1.6437188e-007,58.8755 -6.1593136e-007,58.8803 2.2995748e-006,58.8852 0.34377578,58.8901 0.8437506,58.8950 0.43749592,58.8998 0.43751091,58.9047 0.3124871,58.9096 0.18750031,58.9144 0.18748723,58.9193 -1.0179307e-005,58.9242 0.093763545,58.9291 0.18749912,58.9339 0.093740039,58.9388 -2.3535397e-006,58.9437 0.031254247,58.9486 0.093752936,58.9534 0.1249989,58.9583 0.093744561,58.9632 2.0876782e-006,58.9681 0.093751721,58.9729 0.031245776,58.9778 -1.0369465e-007,58.9827 -7.3859901e-008,58.9876 3.9918629e-007,58.9924 0.031256236,58.9973 0.093747936,59.0022 -5.7321104e-006,59.0071 1.729986e-006,59.0119 -1.1873631e-006,59.0168 0.03125618,59.0217 0.31251156,59.0266 0.59377635,59.0315 0.81251508,59.0363 0.49996334,59.0412 0.18750288,59.0461 0.75003487,59.0510 0.87498176,59.0558 0.49998745,59.0607 0.5,59.0656 0.31248385,59.0705 0.093744271,59.0754 0.093753889,59.0802 0.093743518,59.0851 -5.6965628e-006,59.0900 1.5265e-006,59.0949 -4.0889074e-007,59.0998 1.0891639e-007,59.1046 -2.6735293e-008,59.1095 -1.986675e-009,59.1144 3.4688341e-008,59.1193 -1.367806e-007,59.1242 5.1248344e-007,59.1291 -1.9133372e-006,59.1339 7.1415488e-006,59.1388 0.09375,59.1437 -7.1420632e-006,59.1486 1.9183442e-006,59.1535 -5.3062979e-007,59.1584 2.0399769e-007,59.1632 0.093755692,59.1681 0.50001711,59.1730 0.8750146,59.1779 0.71876746,59.1828 0.56250006,59.1877 0.34371915,59.1925 0.093725003,59.1974 1.1040819e-005,59.2023 0.31253079,59.2072 0.59375966,59.2121 0.62497395,59.2170 0.18747532,59.2219 -6.1408933e-008,59.2267 6.3781023e-008,59.2316 -1.9372858e-007,59.2365 7.112003e-007,59.2414 0.18750212,59.2463 0.34375155,59.2512 0.31249779,59.2561 0.093747795,59.2609 2.6611863e-007,59.2658 -6.2400524e-008,59.2707 -1.6545687e-008,59.2756 1.2860295e-007,59.2805 0.34375426,59.2854 0.87500417,59.2903 0.78124446,59.2952 -3.1698876e-006,59.3000 0.093759872,59.3049 0.3750318,59.3098 0.6250056,59.3147 0.40622637,59.3196 0.31249738,59.3245 0.31249827,59.3294 0.18748933,59.3343 0.093765788,59.3392 0.34378019,59.3441 0.43748555,59.3489 0.18746652,59.3538 -8.2789775e-006,59.3587 2.1376707e-006,59.3636 -2.7087975e-007,59.3685 -1.0544807e-006,59.3734 4.4892931e-006,59.3783 0.31251055,59.3832 0.49999988,59.3881 0.31248984,59.3930 -5.781706e-006,59.3979 5.8535975e-006,59.4028 0.28128138,59.4077 0.84376168,59.4125 0.6874724,59.4174 0.34373379,59.4223 0.31249756,59.4272 0.18749915,59.4321 1.120808e-006,59.4370 0.18750831,59.4419 0.56250978,59.4468 0.7812587,59.4517 0.65625006,59.4566 0.31248507,59.4615 0.093738273,59.4664 -1.5887963e-006,59.4713 4.2576048e-007,59.4762 -1.1409393e-007,59.4811 3.057453e-008,59.4860 -8.1932674e-009,59.4909 2.1956095e-009,59.4958 -5.8839017e-010,59.5007 1.5774027e-010,59.5056 -4.2514891e-011,59.5105 1.2304336e-011,59.5154 -6.6987683e-012,59.5203 1.449096e-011,59.5252 -5.1269662e-011,59.5301 1.9060584e-010,59.5350 -7.1122158e-010,59.5399 2.6545344e-009,59.5448 -9.9078621e-009,59.5497 3.6980449e-008,59.5545 -1.3802712e-007,59.5594 5.1517725e-007,59.5643 -1.9228657e-006,59.5692 0.031262685,59.5741 0.31251431,59.5790 0.34374326,59.5840 0.18748602,59.5889 -6.0388807e-006,59.5938 1.6183456e-006,59.5987 -4.3392572e-007,59.6036 1.1720277e-007,59.6085 -3.4844291e-008,59.6134 2.2164629e-008,59.6183 -5.3816184e-008,59.6232 1.9311753e-007,59.6281 0.09375646,59.6330 0.31250221,59.6379 0.18749301,59.6428 -2.5848324e-006,59.6477 1.7686851e-006,59.6526 0.031249864,59.6575 -1.2246624e-006,59.6624 6.8095369e-007,59.6673 0.093756869,59.6722 0.34375647,59.6771 0.34374356,59.6820 0.093743056,59.6869 -3.8043061e-007,59.6918 1.0194674e-007,59.6967 -2.732008e-008,59.7016 7.323862e-009,59.7065 -1.972756e-009,59.7114 5.6646954e-010,59.7163 -2.9294894e-010,59.7212 6.0533017e-010,59.7262 -2.1285604e-009,59.7311 7.9096631e-009,59.7360 -2.9512904e-008,59.7409 1.1015247e-007,59.7458 -4.1113617e-007,59.7507 1.5345388e-006,59.7556 0.031256516,59.7605 0.062496886,59.7654 -6.30574e-006,59.7703 3.8560106e-006,59.7752 0.093752779,59.7801 0.093746923,59.7850 -2.3588814e-006,59.7900 6.1689786e-007,59.7949 -1.0847887e-007,59.7998 -1.8306461e-007,59.8047 8.4083496e-007,59.8096 -3.180583e-006,59.8145 1.1882629e-005,59.8194 0.31252494,59.8243 0.56250775,59.8292 0.49998128,59.8341 0.18748759,59.8391 0.2187544,59.8440 0.18749145,59.8489 0.031242836,59.8538 6.2037878e-007,59.8587 0.093756363,59.8636 0.31250232,59.8685 0.18749292,59.8734 -2.276254e-006,59.8784 6.0929841e-007,59.8833 -1.6072177e-007,59.8882 3.3529609e-008,59.8931 2.6622544e-008,59.8980 -1.4003756e-007,59.9029 5.3357979e-007,59.9078 0.031250004,59.9128 -5.7158741e-007,59.9177 2.7288058e-007,59.9226 -5.1992976e-007,59.9275 1.8069957e-006,59.9324 -6.708688e-006,59.9373 2.5030136e-005,59.9422 0.84378445,59.9472 1.0624942,59.9521 0.81247491,59.9570 0.28122872,59.9619 0.031247832,59.9668 7.8069895e-008,59.9717 -1.4932458e-007,59.9767 5.1927373e-007,59.9816 -1.9279528e-006,59.9865 7.1932222e-006,59.9914 0.09375,59.9963 -7.1920977e-006,60.0012 1.9273284e-006,60.0062 -5.1653217e-007,60.0111 1.3861658e-007,60.0160 -3.788513e-008,60.0209 1.2911026e-008,60.0258 -1.3756504e-008,60.0308 4.2117989e-008,60.0357 -1.547299e-007,60.0406 5.7685639e-007,60.0455 -2.1529004e-006,60.0504 8.0355103e-006,60.0553 0.18751125,60.0603 0.18748818,60.0652 -5.2615678e-006,60.0701 0.093759365,60.0750 0.18750446,60.0800 0.1874917,60.0849 -7.9536085e-006,60.0898 3.4540662e-006,60.0947 0.093764186,60.0996 0.31251004,60.1046 0.4999873,60.1095 0.31249103,60.1144 0.18749772,60.1193 -2.2215313e-006,60.1242 3.6815766e-007,60.1292 7.4920479e-007,60.1341 0.031255595,60.1390 0.093754865,60.1439 0.12501177,60.1489 0.21875602,60.1538 0.15622976,60.1587 -1.1033661e-005,60.1636 2.9715357e-006,60.1686 -8.5143756e-007,60.1735 4.3395485e-007,60.1784 -8.843852e-007,60.1833 3.1038594e-006,60.1883 0.09375041,60.1932 0.093757205,60.1981 0.34375852,60.2030 0.31249291,60.2080 0.1249996,60.2129 0.1875062,60.2178 0.18748979,60.2227 -8.9199075e-006,60.2277 2.314119e-006,60.2326 -3.356904e-007,60.2375 -9.7169368e-007,60.2425 4.2229317e-006,60.2474 0.093764342,60.2523 0.18750004,60.2572 0.093735494,60.2622 -3.6467518e-006,60.2671 -1.1658958e-006,60.2720 8.3115592e-006,60.2770 0.1250115,60.2819 0.15624036,60.2868 0.031240197,60.2917 4.1914027e-006,60.2967 0.093754798,60.3016 0.093745105,60.3065 -3.6286347e-006,60.3115 9.7240195e-007,60.3164 -2.6062858e-007,60.3213 7.0020207e-008,60.3263 -1.9427526e-008,60.3312 7.6835303e-009,60.3361 -1.1305763e-008,60.3411 3.7542577e-008,60.3460 -1.388776e-007,60.3509 5.1801698e-007,60.3558 -1.9333736e-006,60.3608 7.2161624e-006,60.3657 0.12500241,60.3706 0.03124214,60.3756 -2.9345443e-007,60.3805 6.0504654e-008,60.3854 5.1470902e-008,60.3904 -2.6642169e-007,60.3953 1.0143143e-006,60.4002 0.093756989,60.4052 0.34376445,60.4101 0.49999201,60.4151 0.093734778,60.4200 1.1904434e-006,60.4249 -3.2454494e-007,60.4299 1.0762565e-007,60.4348 -1.0593532e-007,60.4397 3.1613692e-007,60.4447 0.18750368,60.4496 0.31249583,60.4545 0.093759298,60.4595 0.18752116,60.4644 0.34377596,60.4693 0.53125387,60.4743 0.31245387,60.4792 -1.3334396e-005,60.4842 0.18752609,60.4891 0.50000453,60.4940 0.34373447,60.4990 0.093736671,60.5039 -3.0435594e-006,60.5088 8.138947e-007,60.5138 -2.1173021e-007,60.5187 3.2946339e-008,60.5237 7.9974633e-008,60.5286 -3.5288426e-007,60.5335 1.3316901e-006,60.5385 0.03125212,60.5434 0.093750998,60.5484 0.093747616,60.5533 -2.2546956e-006,60.5582 6.0397412e-007,60.5632 -1.6098724e-007,60.5681 3.9917165e-008,60.5731 1.3351585e-009,60.5780 -4.5266486e-008,60.5830 1.7974899e-007,60.5879 -6.7379369e-007,60.5928 0.093760952,60.5978 0.50001097,60.6027 0.49999094,60.6077 0.18748924,60.6126 -1.9517004e-006,60.6175 5.2226619e-007,60.6225 -1.3717961e-007,60.6274 2.6401578e-008,60.6324 3.159051e-008,60.6373 -1.5278189e-007,60.6423 5.7959301e-007,60.6472 -2.1657954e-006,60.6522 0.093764134,60.6571 0.5000177,60.6620 0.49998114,60.6670 -1.422545e-005,60.6719 3.7270961e-006,60.6769 -6.8155293e-007,60.6818 0.093755044,60.6868 0.31250426,60.6917 0.31249568,60.6967 0.093745187,60.7016 -2.4297e-007,60.7066 -2.7270508e-007,60.7115 1.3339509e-006,60.7165 0.093765102,60.7214 0.31250891,60.7263 0.28123608,60.7313 0.18749426,60.7362 0.187498,60.7412 -4.3108425e-006,60.7461 1.181774e-006,60.7511 -4.1585628e-007,60.7560 4.8158006e-007,60.7610 -1.5105755e-006,60.7659 5.561239e-006,60.7709 0.18751611,60.7758 0.34375,60.7808 0.18748388,60.7857 -5.5604337e-006,60.7907 1.5081351e-006,60.7956 -4.7158866e-007,60.8006 3.7810457e-007,60.8055 -1.0408876e-006,60.8105 3.7857919e-006,60.8154 0.28129259,60.8204 1.1875553,60.8253 1.6249679,60.8303 0.59369111,60.8352 0.093740068,60.8402 1.0134329e-006,60.8451 0.031252153,60.8501 0.031247485,60.8550 7.9855141e-007,60.8600 0.18750793,60.8650 0.34374812,60.8699 0.31251249,60.8749 0.62506056,60.8798 1.312517,60.8848 0.90619177,60.8897 0.18746185,60.8947 0.031255163,60.8996 0.37500998,60.9046 0.37498996,60.9095 -8.327529e-006,60.9145 4.8047641e-006,60.9195 0.18751195,60.9244 0.53126335,60.9294 0.87499565,60.9343 0.49998206,60.9393 -8.2196129e-006,60.9442 6.2979334e-006,60.9492 0.093753226,60.9541 0.093749829,60.9591 0.093746312,60.9641 -4.1128515e-006,60.9690 1.1021397e-006,60.9740 -2.9531839e-007,60.9789 7.9029803e-008,60.9839 -2.0772942e-008,60.9888 4.054324e-009,60.9938 4.5582205e-009,60.9988 -2.2289875e-008,61.0037 8.4609468e-008,61.0087 -3.1617793e-007,61.0136 0.68753314,61.0186 1.7500088,61.0236 1.0937216,61.0285 0.28124815,61.0335 0.34375259,61.0384 0.31249231,61.0434 0.031242352,61.0484 2.5090617e-006,61.0533 0.093751669,61.0583 0.09374813,61.0632 -1.4466784e-006,61.0682 3.8951961e-007,61.0732 -1.11264e-007,61.0781 5.5502507e-008,61.0831 -1.1074599e-007,61.0881 3.8751523e-007,61.0930 -1.4394499e-006,61.0980 5.3707913e-006,61.1029 0.18750735,61.1079 0.18749265,61.1129 -5.370076e-006,61.1178 1.4378238e-006,61.1228 -3.8071192e-007,61.1278 8.4886402e-008,61.1327 4.1209223e-008,61.1377 -2.4975731e-007,61.1426 9.579129e-007,61.1476 0.093753688,61.1526 0.18750003,61.1575 0.093746208,61.1625 -6.1168242e-007,61.1675 -1.0366238e-006,61.1724 4.7587228e-006,61.1774 0.18752362,61.1824 0.37501338,61.1873 0.31249964,61.1923 0.28123245,61.1973 0.12497789,61.2022 -1.0687185e-006,61.2072 7.0042597e-007,61.2122 0.093755536,61.2171 0.31250578,61.2221 0.34374478,61.2271 0.093743719,61.2320 -3.2877026e-007,61.2370 3.1983026e-007,61.2420 -9.5061381e-007,61.2469 3.4829461e-006,61.2519 0.18750037,61.2569 0.37502992,61.2619 0.93752843,61.2668 0.81247294,61.2718 0.37497044,61.2768 -6.1390006e-006,61.2817 1.6326851e-006,61.2867 -3.911567e-007,61.2917 -6.8230555e-008,61.2966 6.6418636e-007,61.3016 0.18751076,61.3066 0.40624806,61.3116 0.093739778,61.3165 1.035903e-006,61.3215 -5.1531881e-009,61.3265 0.031256121,61.3314 0.093748078,61.3364 -5.5641876e-006,61.3414 1.6189881e-006,61.3464 -9.1129232e-007,61.3513 2.0262221e-006,61.3563 0.093752488,61.3613 0.093747705,61.3663 -2.9675741e-006,61.3712 4.4884205e-006,61.3762 0.093755282,61.3812 0.093744643,61.3861 -4.125166e-006,61.3911 1.58837e-006,61.3961 -2.2281215e-006,61.4011 7.3246974e-006,61.4060 0.18753849,61.4110 0.53127849,61.4160 0.53122163,61.4210 0.1874606,61.4260 -3.9236265e-006,61.4309 0.093763269,61.4359 0.18749948,61.4409 0.093738779,61.4459 -3.2363314e-006,61.4508 4.2461693e-007,61.4558 1.5383476e-006,61.4608 0.093759045,61.4658 0.18749472,61.4707 0.21875612,61.4757 0.75005525,61.4807 1.5313095,61.4857 1.6249759,61.4907 0.78116924,61.4956 -2.8119401e-005,61.5006 0.031271923,61.5056 0.31251615,61.5106 0.31248254,61.5156 0.031234888,61.5205 2.2445845e-006,61.5255 -6.2625469e-007,61.5305 2.602327e-007,61.5355 -4.1465492e-007,61.5405 1.3985021e-006,61.5454 -5.1798356e-006,61.5504 0.09377782,61.5554 0.81253105,61.5604 0.9062407,61.5654 0.49996969,61.5703 -2.0739853e-005,61.5753 1.2407127e-005,61.5803 0.31255832,61.5853 1.00006,61.5903 1.1562278,61.5952 0.65617543,61.6002 0.031215874,61.6052 8.2972492e-006,61.6102 0.093753949,61.6152 0.18750125,61.6202 0.093741089,61.6251 9.0599679e-006,61.6301 0.37501603,61.6351 0.43749902,61.6401 0.31248891,61.6451 0.093738995,61.6501 -1.2383744e-006,61.6551 3.3185174e-007,61.6600 -8.8916522e-008,61.6650 2.3783155e-008,61.6700 -6.2077055e-009,61.6750 1.0453689e-009,61.6800 2.0270632e-009,61.6850 -9.154653e-009,61.6900 3.4594844e-008,61.6949 -1.2923687e-007,61.6999 4.8239792e-007,61.7049 -1.8005236e-006,61.7099 0.09378051,61.7149 0.56253052,61.7199 0.56247443,61.7249 0.18746972,61.7299 -4.0739183e-006,61.7348 -2.154565e-006,61.7398 1.2693873e-005,61.7448 0.31252724,61.7498 0.50000179,61.7548 0.34372231,61.7598 -1.4587094e-005,61.7648 3.3802214e-006,61.7698 1.0677923e-006,61.7748 0.031250287,61.7798 -2.2019931e-006,61.7847 5.8977668e-007,61.7897 -1.5690657e-007,61.7947 3.7793836e-008,61.7997 5.747641e-009,61.8047 -6.0794363e-008,61.8097 2.3745326e-007,61.8147 -8.8910241e-007,61.8197 0.093753316,61.8247 0.40626284,61.8297 0.65627146,61.8347 0.59374255,61.8396 0.18747382,61.8446 -4.4338331e-006,61.8496 2.0778391e-006,61.8546 0.187501,61.8596 0.18749878,61.8646 -9.6993904e-007,61.8696 2.2381774e-007,61.8746 0.031252515,61.8796 0.37502736,61.8846 0.90626264,61.8896 0.65622252,61.8946 0.093734786,61.8996 2.0054995e-007,61.9046 -7.0954584e-008,61.9096 8.3256751e-008,61.9146 -2.6209167e-007,61.9196 9.6519909e-007,61.9246 0.093753718,61.9296 0.1875,61.9345 0.093746282,61.9395 -9.6427095e-007,61.9445 2.5840149e-007,61.9495 -6.924467e-008,61.9545 1.855299e-008,61.9595 -4.9607984e-009,61.9645 1.2884619e-009,61.9695 -1.9256728e-010,61.9745 -5.1837523e-010,61.9795 2.2663158e-009,61.9845 -8.5476994e-009,61.9895 3.1927474e-008,61.9945 -1.1917335e-007,61.9995 4.4480754e-007,62.0045 -1.6602124e-006,62.0095 6.1966221e-006,62.0145 0.18751761,62.0195 0.34375,62.0245 0.37498361,62.0295 0.34374377,62.0345 0.18750046,62.0395 -5.8598567e-007,62.0445 6.4257989e-007,62.0495 -1.9844747e-006,62.0545 7.2959897e-006,62.0595 0.28126028,62.0645 0.50000626,62.0695 0.65624273,62.0745 0.18748644,62.0795 -4.1756653e-006,62.0845 1.1990802e-005,62.0895 0.31253228,62.0945 0.56249744,62.0995 0.34373486,62.1045 0.28124741,62.1095 0.18749389,62.1146 0.28124759,62.1196 0.46874517,62.1246 0.43749559,62.1296 0.187497,62.1346 -7.118789e-007,62.1396 9.4375491e-007,62.1446 0.56250787,62.1496 1.3125063,62.1546 1.1562412,62.1596 -9.8363726e-006,62.1646 1.2827789e-005,62.1696 0.31252304,62.1746 0.50000042,62.1796 0.34373096,62.1846 0.093738511,62.1896 0.093752228,62.1946 0.1875004,62.1996 0.093746178,62.2047 -9.590766e-007,62.2097 3.3088605e-007,62.2147 -3.644077e-007,62.2197 1.1268249e-006,62.2247 0.093765095,62.2297 0.31250921,62.2347 0.34375864,62.2397 0.50003922,62.2447 0.74998927,62.2497 0.37495735,62.2547 0.18748516,62.2597 -5.3445647e-006,62.2648 -2.0934474e-006,62.2698 1.3720273e-005,62.2748 0.28126836,62.2798 0.28123397,62.2848 0.12499267,62.2898 0.34376359,62.2948 0.49999529,62.2998 0.18748634,62.3048 -1.0997987e-006,62.3099 -2.6459118e-006,62.3149 1.1684732e-005,62.3199 0.18751177,62.3249 0.40626347,62.3299 0.78125781,62.3349 0.65624672,62.3399 0.59374547,62.3449 0.34372887,62.3500 0.093738072,62.3550 -2.0972718e-006,62.3600 2.2390814e-006,62.3650 0.031246398,62.3700 1.2182582e-005,62.3750 0.31251621,62.3800 0.34374321,62.3851 0.18748367,62.3901 0.031256303,62.3951 0.50001895,62.4001 0.62498933,62.4051 0.31248757,62.4101 0.18751016,62.4151 0.34376314,62.4202 0.31247652,62.4252 1.0765662e-005,62.4302 0.5000515,62.4352 0.78124738,62.4402 0.49995896,62.4452 0.093726352,62.4503 -3.4713192e-008,62.4553 -1.3978101e-007,62.4603 5.939005e-007,62.4653 0.031258035,62.4703 0.093749195,62.4754 -1.51277e-005,62.4804 2.9370874e-005,62.4854 0.53131729,62.4904 1.000001,62.4954 0.62493753,62.5004 0.31247833,62.5055 0.34375182,62.5105 0.093742676,62.5155 0.09375383,62.5205 0.18750057,62.5255 0.093743831,62.5306 8.0928576e-006,62.5356 0.28125995,62.5406 0.40624428,62.5456 0.31249347,62.5506 0.093745723,62.5557 -5.0626727e-007,62.5607 1.5255222e-007,62.5657 -1.0390105e-007,62.5707 2.630631e-007,62.5758 -9.4843625e-007,62.5808 0.031253528,62.5858 0.18750997,62.5908 0.31249672,62.5958 0.093740895,62.6009 -5.0542246e-007,62.6059 1.4668589e-007,62.6109 -8.1278593e-008,62.6159 1.7843173e-007,62.6210 -6.3250354e-007,62.6260 0.093771659,62.6310 0.50002307,62.6360 0.65625364,62.6411 0.6249795,62.6461 0.18747312,62.6511 1.8244674e-006,62.6561 0.093759716,62.6612 0.18751857,62.6662 0.31251967,62.6712 0.37499386,62.6762 0.21871731,62.6813 -1.3541963e-005,62.6863 -8.9465726e-007,62.6913 1.712367e-005,62.6964 0.25003272,62.7014 0.31247738,62.7064 0.093745053,62.7114 0.59382349,62.7165 1.3437842,62.7215 1.1561843,62.7265 0.31244406,62.7315 0.031244932,62.7366 -1.9768858e-007,62.7416 -9.6856854e-007,62.7466 0.031257331,62.7517 0.3125079,62.7567 0.34374747,62.7617 0.28125623,62.7668 0.31250912,62.7718 0.34374428,62.7768 0.18748385,62.7818 -6.7039409e-006,62.7869 1.9956644e-006,62.7919 -1.2781749e-006,62.7969 0.031255167,62.8020 0.3125096,62.8070 0.53125781,62.8120 0.49999195,62.8171 0.093736745,62.8221 -6.7579441e-007,62.8271 1.8059251e-007,62.8322 -4.6512376e-008,62.8372 5.4395199e-009,62.8422 2.4761453e-008,62.8473 -1.0449634e-007,62.8523 3.9326088e-007,62.8573 -1.4686839e-006,62.8624 0.18751045,62.8674 0.59375471,62.8724 0.5312804,62.8775 0.87501395,62.8825 0.65621901,62.8875 0.31248012,62.8926 -9.5282476e-006,62.8976 2.5861875e-006,62.9026 -8.1562973e-007,62.9077 6.761399e-007,62.9127 0.031252578,62.9177 0.093752407,62.9228 0.093746729,62.9278 -2.7371873e-006,62.9329 8.0547392e-007,62.9379 -4.8448288e-007,62.9429 1.1324904e-006,62.9480 0.093750894,62.9530 0.093750253,62.9580 0.031255722,62.9631 0.062497064,62.9681 -6.547722e-006,62.9732 0.093760155,62.9782 0.50000727,62.9832 0.49999598,62.9883 0.31249174,62.9933 -4.238022e-006,62.9983 1.029564e-006,63.0034 0.093777634,63.0084 0.34374732,63.0135 0.21872832,63.0185 0.31250477,63.0235 0.1874934,63.0286 -2.6265577e-006,63.0336 3.5465384e-006,63.0387 0.093762495,63.0437 0.18749575,63.0487 0.031238487,63.0538 1.0513623e-006,63.0588 -7.080634e-007,63.0639 1.7809645e-006,63.0689 -6.416366e-006,63.0740 2.3886711e-005,63.0790 0.50005585,63.0840 0.84375048,63.0891 0.53120255,63.0941 0.093723573,63.0992 -2.1606354e-006,63.1042 2.9735302e-006,63.1093 0.093759134,63.1143 0.31250769,63.1193 0.31248853,63.1244 -8.950451e-006,63.1294 0.062510639,63.1345 0.18750748,63.1395 0.18748996,63.1446 -8.3437617e-006,63.1496 2.3454477e-006,63.1547 -1.0372975e-006,63.1597 1.8036881e-006,63.1648 -6.1779688e-006,63.1698 2.2910295e-005,63.1748 0.53130221,63.1799 1.0937762,63.1849 1.2187256,63.1900 0.62494326,63.1950 0.093743421,63.2001 0.5000124,63.2051 0.37498379,63.2102 -6.1565406e-006,63.2152 1.6497822e-006,63.2203 -4.4201752e-007,63.2253 1.1813478e-007,63.2304 -3.0480496e-008,63.2354 3.7757726e-009,63.2405 1.5381985e-008,63.2455 -6.5310616e-008,63.2506 2.4588346e-007,63.2556 -9.1830844e-007,63.2607 3.4276684e-006,63.2657 0.18750809,63.2708 0.3437539,63.2758 0.31249174,63.2809 0.031242728,63.2859 9.4884166e-007,63.2910 1.9805159e-007,63.2960 -1.7413167e-006,63.3011 6.7678711e-006,63.3061 0.18751936,63.3112 0.34374946,63.3162 0.18748276,63.3213 0.031242706,63.3263 1.73698e-006,63.3314 0.18751192,63.3364 0.50000584,63.3415 0.43749806,63.3465 0.3749983,63.3516 0.18749028,63.3566 0.03124417,63.3617 1.6519006e-007,63.3668 2.855322e-007,63.3718 -1.3074658e-006,63.3769 4.9447958e-006,63.3819 0.093756802,63.3870 0.093743116,63.3920 -4.5496763e-006,63.3971 -1.9184483e-007,63.4021 5.3180402e-006,63.4072 0.18751657,63.4122 0.34374997,63.4173 0.18748356,63.4224 -5.8064029e-006,63.4274 2.0064097e-006,63.4325 -2.2188779e-006,63.4375 6.8695872e-006,63.4426 0.12500907,63.4476 0.12499116,63.4527 -8.0437931e-006,63.4578 6.6855691e-006,63.4628 0.093769148,63.4679 0.21875501,63.4729 0.24999343,63.4780 0.28123686,63.4830 -1.1391195e-005,63.4881 4.8149232e-006,63.4932 0.18751304,63.4982 0.50000399,63.5033 0.34373981,63.5083 0.1249941,63.5134 0.093753904,63.5185 0.31250846,63.5235 0.3750141,63.5286 0.56251204,63.5336 0.49998227,63.5387 0.18747859,63.5438 -2.8287652e-006,63.5488 -2.1551375e-007,63.5539 3.6914712e-006,63.5590 0.062510699,63.5640 0.15624768,63.5691 0.093742236,63.5741 0.031247612,63.5792 -1.6204888e-006,63.5843 4.3425194e-007,63.5893 -1.1636904e-007,63.5944 3.1184097e-008,63.5995 -8.3565865e-009,63.6045 2.2393634e-009,63.6096 -6.0009547e-010,63.6146 1.6081111e-010,63.6197 -4.3093563e-011,63.6248 1.154827e-011,63.6298 -3.0955408e-012,63.6349 8.3282507e-013,63.6400 -2.354747e-013,63.6450 1.0900161e-013,63.6501 -2.0052827e-013,63.6552 6.9316959e-013,63.6602 -2.5723865e-012,63.6653 9.5972614e-012,63.6704 -3.5819972e-011,63.6754 1.3369499e-010,63.6805 -4.9900606e-010,63.6856 1.8625015e-009,63.6906 -6.9516419e-009,63.6957 2.5946461e-008,63.7008 -9.6843159e-008,63.7058 3.6145957e-007,63.7109 -1.3491198e-006,63.7160 5.0354843e-006,63.7210 0.093763471,63.7261 0.28125152,63.7312 0.34375232,63.7362 0.40624779,63.7413 0.34376255,63.7464 0.56250036,63.7514 0.18747845,63.7565 0.062493481,63.7616 -5.0263743e-006,63.7667 1.3390141e-006,63.7717 -3.2921503e-007,63.7768 -2.2289427e-008,63.7819 4.1844717e-007,63.7869 -1.6516615e-006,63.7920 6.1887731e-006,63.7971 0.18750845,63.8021 0.18749155,63.8072 -6.1852097e-006,63.8123 1.640004e-006,63.8174 -3.7422734e-007,63.8224 -1.4327176e-007,63.8275 9.4744576e-007,63.8326 0.093753777,63.8377 0.18750003,63.8427 0.093746208,63.8478 -8.9762102e-007,63.8529 0.093772985,63.8579 0.500018,63.8630 0.49999079,63.8681 0.40625972,63.8732 0.56250173,63.8782 0.34371722,63.8833 -1.1202977e-005,63.8884 0.093754619,63.8935 0.031246008,63.8985 2.4631672e-007,63.9036 -2.8830902e-007,63.9087 9.0698506e-007,63.9138 -3.3399344e-006,63.9188 1.24539e-005,63.9239 0.187517,63.9290 0.187483,63.9341 -1.2450858e-005,63.9391 3.3376887e-006,63.9442 -8.9874942e-007,63.9493 2.5700294e-007,63.9544 -1.2918596e-007,63.9595 2.5974117e-007,63.9645 -9.0985617e-007,63.9696 3.3799934e-006,63.9747 0.093750909,63.9798 0.031247463,63.9848 -4.2975812e-006,63.9899 1.5219455e-005,63.9950 0.31253234,64.0001 0.49999976,64.0052 0.31246856,64.0102 -1.831744e-005,64.0153 1.5811818e-005,64.0204 0.31252053,64.0255 0.5000003,64.0306 0.3124783,64.0356 -1.1790207e-005,64.0407 3.3848019e-006,64.0458 0.093770139,64.0509 0.50004184,64.0560 0.78124034,64.0610 0.34370503,64.0661 -9.9468189e-006,64.0712 6.3550954e-007,64.0763 7.4065047e-006,64.0814 0.18751705,64.0865 0.34375533,64.0915 0.31248793,64.0966 0.093735091,64.1017 -1.8981534e-006,64.1068 -5.5952415e-007,64.1119 4.1368476e-006,64.1170 0.093755916,64.1220 0.093744121,64.1271 -4.2957258e-006,64.1322 1.1645955e-006,64.1373 -3.6226595e-007,64.1424 2.8438114e-007,64.1475 -7.7529961e-007,64.1526 2.8170691e-006,64.1576 0.75001067,64.1627 0.87499428,64.1678 0.34374657,64.1729 0.18751793,64.1780 0.40625352,64.1831 0.43749297,64.1882 0.312489,64.1932 -1.2088805e-005,64.1983 1.7862279e-005,64.2034 0.21877947,64.2085 0.31249112,64.2136 0.28122866,64.2187 0.18749079,64.2238 -3.3690494e-006,64.2289 -7.7969975e-007,64.2339 6.488825e-006,64.2390 0.34378254,64.2441 0.87501907,64.2492 0.78122324,64.2543 0.31248486,64.2594 0.31250033,64.2645 0.18749164,64.2696 0.093745068,64.2747 -2.6162738e-006,64.2797 6.3884147e-007,64.2848 6.1173672e-008,64.2899 -8.8368688e-007,64.2950 3.4739126e-006,64.3001 0.093760096,64.3052 0.28125516,64.3103 0.34374547,64.3154 0.18748988,64.3205 -4.1960429e-006,64.3256 1.0270807e-006,64.3307 8.8144908e-008,64.3358 -1.3798988e-006,64.3408 5.4319794e-006,64.3459 0.093757451,64.3510 0.093742549,64.3561 -5.452539e-006,64.3612 1.4611651e-006,64.3663 -3.916191e-007,64.3714 1.0517713e-007,64.3765 -2.9053563e-008,64.3816 1.1027796e-008,64.3867 -1.5056241e-008,64.3918 4.9200963e-008,64.3969 -1.8176415e-007,64.4020 6.7791791e-007,64.4071 0.21877302,64.4122 0.6875158,64.4173 0.53123873,64.4224 0.28123173,64.4275 0.062500425,64.4325 0.28127444,64.4376 0.40624517,64.4427 0.18747576,64.4478 -8.2332672e-006,64.4529 7.3850424e-006,64.4580 0.187507,64.4631 0.18749291,64.4682 -6.9282996e-006,64.4733 6.4989836e-006,64.4784 0.093756422,64.4835 0.093743294,64.4886 -5.083235e-006,64.4937 1.5514072e-006,64.4988 -1.1220017e-006,64.5039 2.9367375e-006,64.5090 0.59378207,64.5141 0.9375093,64.5192 0.37498385,64.5243 0.56250161,64.5294 0.49998981,64.5345 0.18748477,64.5396 -4.4301764e-006,64.5447 1.2035118e-006,64.5498 -3.8347059e-007,64.5549 3.3028408e-007,64.5600 -9.3772059e-007,64.5651 3.420904e-006,64.5702 0.03124998,64.5753 -3.3432609e-006,64.5804 6.6912855e-007,64.5855 6.6714279e-007,64.5906 0.093762673,64.5957 0.34376132,64.6008 0.34373862,64.6059 0.093737505,64.6110 -1.3186477e-006,64.6161 1.7659708e-006,64.6213 0.093768604,64.6264 0.34376663,64.6315 0.34373337,64.6366 0.093731336,64.6417 -1.5228562e-006,64.6468 4.114593e-007,64.6519 -1.2284254e-007,64.6570 7.9878106e-008,64.6621 -1.9667718e-007,64.6672 7.0689242e-007,64.6723 -2.6311332e-006,64.6774 9.8185401e-006,64.6825 0.31251353,64.6876 0.50001943,64.6927 0.62503016,64.6978 0.59375823,64.7029 0.65622175,64.7080 0.49997199,64.7132 0.43749747,64.7183 0.5000146,64.7234 0.75000697,64.7285 0.49997047,64.7336 -1.5674654e-005,64.7387 3.7045386e-006,64.7438 8.5812979e-007,64.7489 0.031252164,64.7540 0.12500851,64.7591 0.56251657,64.7642 0.78124779,64.7693 0.49998608,64.7745 0.37503356,64.7796 0.87506801,64.7847 1.1874816,64.7898 0.56242192,64.7949 -2.2700582e-005,64.8000 8.2031675e-006,64.8051 0.031248409,64.8102 -1.8385998e-006,64.8153 4.2801381e-007,64.8205 1.2673898e-007,64.8256 -9.3510414e-007,64.8307 3.614022e-006,64.8358 0.093754917,64.8409 0.09374515,64.8460 -3.9459178e-006,64.8511 2.1970682e-006,64.8562 0.093767181,64.8614 0.31250679,64.8665 0.18747877,64.8716 4.4590584e-007,64.8767 0.18751894,64.8818 0.40624845,64.8869 0.40625179,64.8920 0.62500364,64.8972 0.43748826,64.9023 0.18748811,64.9074 -4.1268731e-006,64.9125 -4.565301e-008,64.9176 4.3103169e-006,64.9227 0.18750638,64.9278 0.18749373,64.9330 -4.8617685e-006,64.9381 2.1406349e-006,64.9432 -3.7006548e-006,64.9483 1.2663024e-005,64.9534 0.15626687,64.9585 0.15623367,64.9637 -1.5378435e-005,64.9688 1.4033213e-005,64.9739 0.59377271,64.9790 0.96875089,64.9841 0.6249761,64.9893 -1.1284003e-005,64.9944 3.0237143e-006,64.9995 -8.0982005e-007,65.0046 2.1529007e-007,65.0097 -5.126547e-008,65.0148 -1.0250475e-008,65.0200 9.2281525e-008,65.0251 -3.5890986e-007,65.0302 1.3434812e-006,65.0353 0.093754947,65.0404 0.1875,65.0456 0.093745038,65.0507 -1.343869e-006,65.0558 3.6012403e-007,65.0609 -9.6504323e-008,65.0661 2.5860359e-008,65.0712 -6.9283033e-009,65.0763 1.8504883e-009,65.0814 -4.7301346e-010,65.0865 4.1387851e-011,65.0917 3.0753908e-010,65.0968 -1.2716733e-009,65.1019 4.7795954e-009,65.1070 -1.784834e-008,65.1122 6.6619847e-008,65.1173 -2.4865372e-007,65.1224 9.2808006e-007,65.1275 -3.4639829e-006,65.1326 1.292903e-005,65.1378 0.31251812,65.1429 0.34373707,65.1480 0.093735613,65.1531 -2.1105034e-006,65.1583 4.3391497e-006,65.1634 0.093756825,65.1685 0.12499415,65.1736 -5.512758e-006,65.1788 2.0903067e-006,65.1839 -2.8482075e-006,65.1890 9.303234e-006,65.1942 0.18752509,65.1993 0.31249171,65.2044 0.093727723,65.2095 -4.0561295e-006,65.2147 9.3471272e-006,65.2198 0.31251985,65.2249 0.49999893,65.2300 0.31248432,65.2352 0.093741022,65.2403 -1.5532549e-006,65.2454 0.09377002,65.2506 0.40626475,65.2557 0.40624449,65.2608 0.34374252,65.2659 0.18748385,65.2711 -6.5153736e-006,65.2762 4.3253789e-007,65.2813 4.7863314e-006,65.2865 0.37503013,65.2916 1.0312699,65.2967 1.0312357,65.3019 0.59372401,65.3070 0.031235915,65.3121 3.9595352e-007,65.3172 -2.9549307e-007,65.3224 7.8605763e-007,65.3275 -2.8489881e-006,65.3326 1.0610861e-005,65.3378 0.25001496,65.3429 0.31249562,65.3480 0.18748622,65.3532 -6.5464569e-006,65.3583 1.7542776e-006,65.3634 -4.7005688e-007,65.3686 1.2578964e-007,65.3737 -3.3058839e-008,65.3788 6.433988e-009,65.3840 7.3268569e-009,65.3891 -3.5745565e-008,65.3942 1.35668e-007,65.3994 -5.0697275e-007,65.4045 1.8923953e-006,65.4096 0.093761459,65.4148 0.37500679,65.4199 0.4374927,65.4250 0.31249672,65.4302 0.53127217,65.4353 1.2500165,65.4405 1.2500049,65.4456 0.87500173,65.4507 0.4062224,65.4559 0.093726195,65.4610 -5.8226019e-006,65.4661 1.095413e-005,65.4713 0.31251249,65.4764 0.34374419,65.4815 0.18748885,65.4867 -4.660606e-006,65.4918 1.1987225e-006,65.4970 -1.3383979e-007,65.5021 -6.6354607e-007,65.5072 2.7883111e-006,65.5124 0.18751074,65.5175 0.40626344,65.5227 0.4687596,65.5278 0.65623546,65.5329 0.28123063,65.5381 0.093746789,65.5432 5.0390486e-006,65.5484 0.18750548,65.5535 0.18749666,65.5586 0.093745351,65.5638 -1.7643978e-006,65.5689 4.7283569e-007,65.5741 -1.2678385e-007,65.5792 3.4256832e-008,65.5843 -1.0232018e-008,65.5895 6.6685382e-009,65.5946 -1.6442751e-008,65.5998 5.9107585e-008,65.6049 0.093754821,65.6101 0.34375331,65.6152 0.3124983,65.6203 0.28125212,65.6255 0.34375355,65.6306 0.31249201,65.6358 -3.3146971e-006,65.6409 0.093755305,65.6461 0.093745798,65.6512 -2.1975754e-006,65.6563 -7.094398e-007,65.6615 5.0360431e-006,65.6666 0.18751161,65.6718 0.34375685,65.6769 1.0937548,65.6821 2.2187564,65.6872 2.2187362,65.6924 0.87498116,65.6975 -1.0098925e-006,65.7027 2.9377435e-007,65.7078 -1.6512142e-007,65.7130 3.6671872e-007,65.7181 -1.3018649e-006,65.7232 0.031267677,65.7284 0.21877044,65.7335 0.24998128,65.7387 0.06248112,65.7438 6.0693731e-007,65.7490 -1.3846687e-007,65.7541 -5.3134087e-008,65.7593 3.5105126e-007,65.7644 -1.351198e-006,65.7696 5.0542017e-006,65.7747 0.093756884,65.7799 0.09374316,65.7850 -5.2875334e-006,65.7902 2.2404613e-006,65.7953 0.093766101,65.8005 0.31250605,65.8056 0.1874819,65.8108 -6.3610714e-006,65.8159 1.5917005e-006,65.8211 -5.1092073e-009,65.8262 0.093768217,65.8314 0.40625989,65.8365 0.37498564,65.8417 0.1874861,65.8468 6.7529577e-006,65.8520 0.18751356,65.8571 0.18748696,65.8623 -9.3543813e-006,65.8674 2.5067445e-006,65.8726 -6.7174585e-007,65.8778 1.8001138e-007,65.8829 -4.8238647e-008,65.8881 1.2926843e-008,65.8932 -3.4643499e-009,65.8984 9.2938107e-010,65.9035 -2.5286037e-010,65.9087 8.1977626e-011,65.9138 -7.5032633e-011,65.9190 2.1816626e-010,65.9241 -7.9770301e-010,65.9293 2.9729155e-009,65.9345 -1.1094967e-008,65.9396 4.1410711e-008,65.9448 -1.5456192e-007,65.9499 5.7688931e-007,65.9551 -2.1531907e-006,65.9602 8.0366035e-006,65.9654 0.093752831,65.9705 0.031241188,65.9757 -4.0617863e-007,65.9809 -1.1684041e-007,65.9860 8.7366521e-007,65.9912 0.031250387,65.9963 0.031249704,66.0015 0.03124913,66.0066 1.6653066e-006,66.0118 0.093755849,66.0170 0.218757,66.0221 0.28124115,66.0273 0.031249717,66.0324 0.34376672,66.0376 0.50000083,66.0428 0.49999022,66.0479 0.34374928,66.0531 0.43750361,66.0582 0.31249166,66.0634 0.093743004,66.0686 -8.1510495e-007,66.0737 2.184248e-007,66.0789 -5.8520655e-008,66.0840 1.5637974e-008,66.0892 -4.025916e-009,66.0944 4.6421136e-010,66.0995 2.1696767e-009,66.1047 -9.1438555e-009,66.1099 3.4408895e-008,66.1150 -1.2850342e-007,66.1202 4.7964824e-007,66.1253 -1.7902514e-006,66.1305 6.6819648e-006,66.1357 0.34376559,66.1408 0.56249976,66.1460 0.34373534,66.1512 0.031243278,66.1563 9.8663702e-007,66.1615 -5.7385358e-007,66.1667 1.3088087e-006,66.1718 -4.6617806e-006,66.1770 1.7339878e-005,66.1821 0.53130889,66.1873 1.0937747,66.1925 0.90620017,66.1976 0.1874503,66.2028 1.7703669e-005,66.2080 0.31252825,66.2131 0.34373087,66.2183 0.093725532,66.2235 5.4176248e-006,66.2286 0.18751551,66.2338 0.34376165,66.2390 0.40623719,66.2441 0.093730226,66.2493 2.6091001e-007,66.2545 -1.1300529e-006,66.2596 0.12501518,66.2648 0.65626812,66.2700 0.65623158,66.2752 0.031232545,66.2803 8.0845612e-006,66.2855 0.093749173,66.2907 -4.7762246e-006,66.2958 1.2869064e-006,66.3010 -3.7097078e-007,66.3062 1.9687033e-007,66.3113 -4.1651509e-007,66.3165 1.4693143e-006,66.3217 0.12502494,66.3269 0.40625218,66.3320 0.18747455,66.3372 -3.7659179e-006,66.3424 1.9950676e-006,66.3475 -4.2143947e-006,66.3527 0.031271886,66.3579 0.50004458,66.3631 0.74998873,66.3682 0.34370828,66.3734 0.031239128,66.3786 -4.4573224e-007,66.3837 5.6311951e-006,66.3889 0.34377354,66.3941 0.78126502,66.3993 0.74998188,66.4044 0.31248471,66.4096 0.093747228,66.4148 0.031243535,66.4200 -7.9170343e-007,66.4251 2.1745124e-007,66.4303 -7.8031945e-008,66.4355 9.4664586e-008,66.4407 -3.0064817e-007,66.4458 1.1080266e-006,66.4510 -4.1318326e-006,66.4562 1.5420697e-005,66.4614 0.31251743,66.4665 0.34374729,66.4717 0.31249338,66.4769 0.18748957,66.4821 0.093742706,66.4872 0.093746752,66.4924 0.031250961,66.4976 -5.9263704e-007,66.5028 1.4076079e-006,66.5080 0.09376727,66.5131 0.31250829,66.5183 0.96874464,66.5235 1.7812519,66.5287 1.6874909,66.5338 0.68748784,66.5390 -2.4874205e-006,66.5442 7.461652e-007,66.5494 -4.9704727e-007,66.5546 1.242072e-006,66.5597 0.093761772,66.5649 0.31251028,66.5701 0.34374449,66.5753 0.18748686,66.5805 -5.5085447e-006,66.5856 1.4760883e-006,66.5908 -3.9531167e-007,66.5960 1.0502506e-007,66.6012 -2.4752469e-008,66.6064 -6.0260037e-009,66.6116 4.8863654e-008,66.6167 -1.8944644e-007,66.6219 7.0898636e-007,66.6271 -2.6467383e-006,66.6323 9.8788587e-006,66.6375 0.31251162,66.6426 0.31249216,66.6478 0.093740739,66.6530 -3.5743899e-006,66.6582 4.1704034e-006,66.6634 0.031249823,66.6686 -3.4679831e-006,66.6738 1.11958e-006,66.6789 -1.0100975e-006,66.6841 2.9209857e-006,66.6893 0.031249939,66.6945 -2.6779298e-006,66.6997 1.6132857e-007,66.7049 2.033074e-006,66.7100 0.093765236,66.7152 0.31251213,66.7204 0.31248787,66.7256 0.093734808,66.7308 -2.2363322e-006,66.7360 5.9921405e-007,66.7412 -1.6032266e-007,66.7464 4.2022215e-008,66.7515 -7.7513684e-009,66.7567 -1.1021892e-008,66.7619 5.184474e-008,66.7671 -1.9637505e-007,66.7723 7.3372183e-007,66.7775 -2.7387596e-006,66.7827 1.0222238e-005,66.7879 0.31253695,66.7930 1.0625341,66.7982 1.1562352,66.8034 0.37494963,66.8086 -1.7759483e-005,66.8138 4.7368508e-006,66.8190 -1.1863107e-006,66.8242 7.932293e-009,66.8294 0.031259805,66.8346 0.3125093,66.8398 0.31249282,66.8449 0.093740307,66.8501 -2.6128766e-006,66.8553 7.2096242e-007,66.8605 -2.7074444e-007,66.8657 3.619806e-007,66.8709 -1.1772661e-006,66.8761 4.3474711e-006,66.8813 0.21880227,66.8865 0.8750385,66.8917 0.96869916,66.8969 0.28120425,66.9021 1.0107662e-005,66.9073 0.2187663,66.9124 0.3437559,66.9176 0.31248197,66.9228 -1.503518e-005,66.9280 0.093759097,66.9332 0.34375152,66.9384 0.31250137,66.9436 0.28128549,66.9488 0.56252271,66.9540 0.68750829,66.9592 0.93748838,66.9644 0.53121668,66.9696 0.37500182,66.9748 0.56249607,66.9800 0.34373364,66.9852 0.093735524,66.9904 1.5367037e-005,66.9956 0.40628928,67.0008 0.68749958,67.0060 0.46872559,67.0112 0.28123349,67.0164 0.093740903,67.0216 0.12500942,67.0268 0.43754366,67.0320 1.0937811,67.0371 1.0937233,67.0423 0.49995914,67.0475 0.093731008,67.0527 0.031259891,67.0579 0.3125264,67.0631 0.68750387,67.0683 0.53124571,67.0735 0.43748856,67.0787 0.18749531,67.0839 0.31250507,67.0891 0.18748342,67.0943 0.093743548,67.0995 0.09375158,67.1047 0.093757622,67.1099 0.34376934,67.1151 0.49998915,67.1204 0.093730129,67.1256 1.2956989e-006,67.1308 -3.9500759e-007,67.1360 2.8423335e-007,67.1412 -7.4195941e-007,67.1464 2.6838368e-006,67.1516 0.18750392,67.1568 0.093744345,67.1620 4.8240081e-006,67.1672 0.1875076,67.1724 0.18749861,67.1776 0.31251064,67.1828 0.50000167,67.1880 0.31248248,67.1932 0.031245481,67.1984 0.093755357,67.2036 0.093745612,67.2088 0.03125092,67.2140 0.093749493,67.2192 -3.908212e-006,67.2244 1.0478548e-006,67.2296 -2.8285632e-007,67.2348 8.3477083e-008,67.2400 -5.102952e-008,67.2452 1.206446e-007,67.2505 -4.3158579e-007,67.2557 0.093759239,67.2609 0.56251925,67.2661 0.87499684,67.2713 0.68751442,67.2765 1.0312845,67.2817 1.0937358,67.2869 0.53120899,67.2921 0.12499033,67.2973 0.18750659,67.3025 0.28124648,67.3077 0.34375072,67.3130 0.31249464,67.3182 0.093742929,67.3234 -4.8187638e-007,67.3286 1.291238e-007,67.3338 -3.4575478e-008,67.3390 9.1664951e-009,67.3442 -2.087359e-009,67.3494 -8.1802376e-010,67.3546 5.360175e-009,67.3598 -2.0624592e-008,67.3651 7.7145152e-008,67.3703 -2.8798183e-007,67.3755 1.0748788e-006,67.3807 -4.0118939e-006,67.3859 1.4974043e-005,67.3911 0.40628186,67.3963 0.59374976,67.4015 0.31246763,67.4067 0.093757376,67.4120 0.5000295,67.4172 0.5624814,67.4224 0.18747403,67.4276 -4.4152494e-006,67.4328 1.1770589e-006,67.4380 -2.9258632e-007,67.4432 -6.8281314e-009,67.4485 3.1995825e-007,67.4537 0.09375,67.4589 -3.4476201e-007,67.4641 9.3488794e-008,67.4693 -2.9162516e-008,67.4745 2.3154513e-008,67.4797 -6.3458842e-008,67.4850 2.3070092e-007,67.4902 -8.5942202e-007,67.4954 0.093775667,67.5006 0.56254262,67.5058 1.9062661,67.5110 2.4374716,67.5163 1.4999634,67.5215 0.18748522,67.5267 -3.2019461e-006,67.5319 0.093758777,67.5371 0.18749717,67.5423 0.031243319,67.5476 5.5024947e-007,67.5528 -1.4745422e-007,67.5580 3.9518056e-008,67.5632 -1.0604792e-008,67.5684 2.8975695e-009,67.5737 -9.8455577e-010,67.5789 1.0404752e-009,67.5841 -3.1775569e-009,67.5893 1.1670779e-008,67.5945 -4.3509463e-008,67.5998 1.6238167e-007,67.6050 -6.0607152e-007,67.6102 0.031252258,67.6154 0.50000298,67.6206 0.56249708,67.6259 0.18749857,67.6311 0.031247148,67.6363 0.18751281,67.6415 0.43751568,67.6468 0.3437373,67.6520 0.093737394,67.6572 -1.0106771e-006,67.6624 2.708363e-007,67.6676 -7.2577357e-008,67.6729 1.9448894e-008,67.6781 -5.2117133e-009,67.6833 1.3962186e-009,67.6885 -3.7269365e-010,67.6938 9.4430547e-011,67.6990 -4.9929401e-012,67.7042 -7.4475121e-011,67.7094 3.0292346e-010,67.7147 -1.1373187e-009,67.7199 4.246747e-009,67.7251 -1.5851096e-008,67.7303 5.9162659e-008,67.7356 -2.2082075e-007,67.7408 0.31253514,67.7460 0.90626138,67.7512 0.49996185,67.7565 -1.047791e-005,67.7617 3.1954253e-006,67.7669 -2.3029991e-006,67.7721 6.0168441e-006,67.7774 0.09375196,67.7826 0.031243658,67.7878 -3.114902e-007,67.7930 8.3471271e-008,67.7983 -2.2366908e-008,67.8035 5.9888796e-009,67.8087 -1.5866111e-009,67.8140 3.5702158e-010,67.8192 1.5869367e-010,67.8244 -9.919261e-010,67.8296 3.809363e-009,67.8349 -1.4246806e-008,67.8401 5.318261e-008,67.8453 -1.9850152e-007,67.8506 7.4088928e-007,67.8558 0.093754895,67.8610 0.34376153,67.8663 0.53125566,67.8715 0.4062404,67.8767 0.093737908,67.8819 1.4114197e-006,67.8872 0.187511,67.8924 0.31249648,67.8976 0.09374056,67.9029 -5.3457978e-007,67.9081 1.4276856e-007,67.9133 -3.6446458e-008,67.9186 3.0037901e-009,67.9238 2.4437158e-008,67.9290 -1.0076243e-007,67.9343 3.7864666e-007,67.9395 -1.4139508e-006,67.9447 5.2776286e-006,67.9500 0.18752661,67.9552 0.56253326,67.9604 0.75000453,67.9657 0.49996182,67.9709 0.093719952,67.9761 2.2431121e-007,67.9814 -2.9939479e-006,67.9866 1.1752591e-005,67.9918 0.18752499,67.9971 0.31250605,68.0023 0.37497997,68.0076 0.18748553,68.0128 0.093753606,68.0180 0.09374471,68.0233 -6.197864e-006,68.0285 6.3220591e-006,68.0337 0.18751375,68.0390 0.31249627,68.0442 0.1249918,68.0494 0.093753904,68.0547 0.093744084,68.0599 -5.2299747e-006,68.0652 1.8477201e-006,68.0704 -2.1606111e-006,68.0756 0.093756802,68.0809 0.7812795,68.0861 1.3125184,68.0914 0.9999755,68.0966 0.28122294,68.1018 -5.6344129e-007,68.1071 0.031250771,68.1123 -2.5262914e-006,68.1176 1.000997e-006,68.1228 -1.4775958e-006,68.1280 4.9097634e-006,68.1333 0.18751445,68.1385 0.56251097,68.1438 0.65624011,68.1490 0.31248498,68.1542 0.093746506,68.1595 -1.2226863e-006,68.1647 7.0846659e-007,68.1700 0.031254694,68.1752 0.093749434,68.1805 0.093760192,68.1857 0.34376433,68.1909 0.34373701,68.1962 0.093733042,68.2014 7.3625019e-006,68.2067 0.093757831,68.2119 0.093750544,68.2172 0.12500307,68.2224 0.12500024,68.2276 0.12499598,68.2329 0.062489707,68.2381 -7.1332834e-006,68.2434 1.2665566e-005,68.2486 0.18752207,68.2539 0.34377185,68.2591 1.281279,68.2644 2.1250033,68.2696 1.5937243,68.2749 0.65620428,68.2801 -1.062736e-005,68.2853 0.40632221,68.2906 1.2813388,68.2958 1.6562382,68.3011 0.96866202,68.3063 0.31245017,68.3116 0.093746275,68.3168 0.31250376,68.3221 0.34375513,68.3273 0.43751878,68.3326 0.56249821,68.3378 0.34372681,68.3431 0.093738824,68.3483 0.031248264,68.3536 -7.9022101e-007,68.3588 2.4042973e-007,68.3641 -1.7143834e-007,68.3693 4.453434e-007,68.3746 -1.6100732e-006,68.3798 5.9954837e-006,68.3851 0.18753615,68.3903 0.50001061,68.3956 0.312462,68.4008 -1.978531e-005,68.4061 1.8036701e-005,68.4113 0.31251568,68.4166 0.31248724,68.4218 0.093736023,68.4271 5.4270987e-007,68.4323 0.031250395,68.4376 -2.1277485e-006,68.4428 5.7448227e-007,68.4481 -1.6999256e-007,68.4533 0.031256422,68.4586 0.21876577,68.4638 0.34374449,68.4691 0.093734071,68.4744 -9.6437452e-007,68.4796 8.3303212e-007,68.4849 -2.3678886e-006,68.4901 8.639272e-006,68.4954 0.18751061,68.5006 0.1874917,68.5059 0.031241683,68.5111 -1.2416842e-006,68.5164 1.3485519e-006,68.5217 0.093759857,68.5269 0.34376556,68.5322 0.49999973,68.5374 0.31248078,68.5427 -8.6106493e-006,68.5479 2.0558002e-006,68.5532 3.8831328e-007,68.5584 0.50000799,68.5637 1.156255,68.5690 1.1562477,68.5742 0.65624475,68.5795 0.093744509,68.5847 -1.1268419e-006,68.5900 1.0263268e-006,68.5953 0.093762271,68.6005 0.31250444,68.6058 0.18748647,68.6110 -4.8765555e-006,68.6163 1.2938874e-006,68.6215 -2.9855562e-007,68.6268 -9.9798285e-008,68.6321 6.9784448e-007,68.6373 -2.6918278e-006,68.6426 0.031267621,68.6478 0.34376597,68.6531 0.37500674,68.6584 0.40627262,68.6636 0.46874577,68.6689 0.28120854,68.6742 0.031243363,68.6794 0.18752392,68.6847 0.37499261,68.6899 0.40624458,68.6952 0.37499514,68.7005 0.093736738,68.7057 -1.8618081e-006,68.7110 4.9886353e-007,68.7163 -1.3348064e-007,68.7215 3.5014612e-008,68.7268 -6.5655938e-009,68.7320 -8.7564134e-009,68.7373 4.1595868e-008,68.7426 -1.5764132e-007,68.7478 5.8902185e-007,68.7531 -2.1986416e-006,68.7584 8.2062743e-006,68.7636 0.093752883,68.7689 0.031241015,68.7742 -4.5562047e-007,68.7794 3.3393604e-008,68.7847 3.2212057e-007,68.7900 -1.3220055e-006,68.7952 4.9663458e-006,68.8005 0.093751691,68.8058 0.031244636,68.8110 -4.5247916e-007,68.8163 8.4185729e-007,68.8216 -2.9151856e-006,68.8268 0.093772337,68.8321 0.71877623,68.8374 0.84373033,68.8426 0.8749842,68.8479 1.3125051,68.8532 1.2499926,68.8584 0.31249464,68.8637 0.3124992,68.8690 0.031247118,68.8742 7.7229993e-007,68.8795 -2.0709504e-007,68.8848 5.6011384e-008,68.8900 -1.6932317e-008,68.8953 1.171365e-008,68.9006 -2.9923523e-008,68.9059 1.0798967e-007,68.9111 -4.0207084e-007,68.9164 1.5004273e-006,68.9217 0.5937624,68.9269 1.3750134,68.9322 0.84377795,68.9375 0.78126544,68.9428 0.40621179,68.9480 0.093718991,68.9533 -1.630305e-006,68.9586 4.368797e-007,68.9638 -1.1706872e-007,68.9691 3.1356468e-008,68.9744 -8.3467402e-009,68.9797 2.0276878e-009,68.9849 2.3680963e-010,68.9902 -2.9754048e-009,68.9955 1.16659e-008,69.0008 -4.3692097e-008,69.0060 1.6311692e-007,69.0113 -6.0882985e-007,69.0166 0.093753561,69.0219 0.56250954,69.0271 0.8437646,69.0324 0.62499493,69.0377 0.21874592,69.0430 0.50002563,69.0482 0.7499935,69.0535 0.34371984,69.0588 0.031242462,69.0641 4.6567007e-007,69.0693 5.7115619e-007,69.0746 -2.7506021e-006,69.0799 1.0432194e-005,69.0852 0.25003645,69.0904 0.62504381,69.0957 0.74996883,69.1010 0.15619431,69.1063 -2.0842072e-006,69.1116 5.5851496e-007,69.1168 -1.4966807e-007,69.1221 4.0107725e-008,69.1274 -1.0749568e-008,69.1327 2.8869946e-009,69.1380 -7.9746043e-010,69.1432 3.0260017e-010,69.1485 -4.1290349e-010,69.1538 1.3491137e-009,69.1591 -4.9839874e-009,69.1644 1.8588484e-008,69.1696 -6.9376107e-008,69.1749 2.5893883e-007,69.1802 -9.66465e-007,69.1855 3.6072402e-006,69.1908 0.18752587,69.1960 0.50000554,69.2013 0.34373733,69.2066 0.40625963,69.2119 0.49999544,69.2172 0.31248939,69.2225 0.34376347,69.2277 0.49999472,69.2330 0.18747804,69.2383 -3.0179169e-006,69.2436 9.1186951e-007,69.2489 -6.2933299e-007,69.2542 1.6055288e-006,69.2594 0.031247638,69.2647 7.8493231e-006,69.2700 0.18753363,69.2753 0.50004137,69.2806 0.62497127,69.2859 0.31245732,69.2911 0.50000638,69.2964 0.49999291,69.3017 0.18749259,69.3070 0.093764767,69.3123 0.34376675,69.3176 0.34372929,69.3229 -1.6632599e-005,69.3281 4.5684228e-006,69.3334 -1.6396627e-006,69.3387 1.9899819e-006,69.3440 0.031250037,69.3493 -2.1384963e-006,69.3546 2.160104e-006,69.3599 0.093773566,69.3652 0.31250817,69.3704 0.18747495,69.3757 -1.2580091e-005,69.3810 0.031268746,69.3863 0.312518,69.3916 0.31248486,69.3969 0.09373492,69.4022 -4.9469018e-006,69.4075 1.2089803e-005,69.4128 0.18751556,69.4180 0.18748468,69.4233 0.031246407,69.4286 0.09375082,69.4339 -9.3293274e-006,69.4392 0.093767986,69.4445 0.43751606,69.4498 0.40623096,69.4551 0.031235337,69.4604 2.8988811e-006,69.4657 -7.8550875e-007,69.4710 2.4290065e-007,69.4762 -1.8603676e-007,69.4815 5.0127113e-007,69.4868 -1.8192031e-006,69.4921 0.50001836,69.4974 1.0625468,69.5027 1.0937556,69.5080 0.78121543,69.5133 0.34372261,69.5186 -9.5266651e-006,69.5239 2.552913e-006,69.5292 -6.841455e-007,69.5345 1.8344316e-007,69.5398 -4.9566722e-008,69.5451 1.4807658e-008,69.5504 -9.6601216e-009,69.5557 2.383368e-008,69.5610 -8.5681876e-008,69.5662 3.1892174e-007,69.5715 0.093753994,69.5768 0.34375703,69.5821 0.59377182,69.5874 0.81252766,69.5927 0.74999678,69.5980 0.49996307,69.6033 0.093733802,69.6086 0.18751746,69.6139 0.3124935,69.6192 0.093738332,69.6245 0.093754388,69.6298 0.093744814,69.6351 -3.4544532e-006,69.6404 0.093756951,69.6457 0.18750252,69.6510 0.093744263,69.6563 -6.4699111e-006,69.6616 1.2502794e-005,69.6669 0.31251478,69.6722 0.40626788,69.6775 0.56250149,69.6828 0.24996613,69.6881 -1.2197292e-005,69.6934 3.2685566e-006,69.6987 -8.7585749e-007,69.7040 2.3458449e-007,69.7093 -6.2403124e-008,69.7146 1.5007121e-008,69.7199 2.3808087e-009,69.7252 -2.4534112e-008,69.7305 9.5764513e-008,69.7358 -3.5855584e-007,69.7411 1.338577e-006,69.7464 0.093769073,69.7517 0.3124992,69.7570 0.093734175,69.7623 0.18751428,69.7676 0.50001281,69.7729 0.49998549,69.7782 0.09372972,69.7835 0.031271286,69.7888 0.87504172,69.7941 1.31249,69.7995 0.65621203,69.8048 0.093738481,69.8101 4.7601262e-007,69.8154 5.8455987e-007,69.8207 -2.8145648e-006,69.8260 1.0674657e-005,69.8313 0.3437686,69.8366 0.49999344,69.8419 0.18748203,69.8472 -1.1400987e-007,69.8525 0.18751845,69.8578 0.50000489,69.8631 0.34373742,69.8684 0.093736805,69.8737 6.8538034e-006,69.8790 0.12500489,69.8844 0.12500608,69.8897 0.34376484,69.8950 0.3437351,69.9003 0.093733303,69.9056 -1.3205807e-006,69.9109 3.5388047e-007,69.9162 -9.4824451e-008,69.9215 2.5386289e-008,69.9268 -6.7123112e-009,69.9321 1.4606862e-009,69.9374 8.7028607e-010,69.9427 -4.9424385e-009,69.9481 1.8901183e-008,69.9534 -7.0668541e-008,69.9587 2.6379621e-007,69.9640 -9.8460293e-007,69.9693 0.031262528,69.9746 0.34375936,69.9799 0.31249061,69.9852 0.12499273,69.9905 0.31252703,69.9959 0.90627259,70.0012 0.71873534,70.0065 0.40622208,70.0118 -1.4564103e-005,70.0171 3.6041733e-006,70.0224 1.4880521e-007,70.0277 0.03125219,70.0330 0.093763977,70.0384 0.3125163,70.0437 0.34373599,70.0490 0.093731806,70.0543 -1.2576577e-006,70.0596 3.3260636e-007,70.0649 -7.2655013e-008,70.0702 -4.2021824e-008,70.0756 2.4077198e-007,70.0809 -9.2114954e-007,70.0862 3.4441307e-006,70.0915 0.093750037,70.0968 -3.5627922e-006,70.1021 1.3363737e-006,70.1075 -1.7825331e-006,70.1128 5.7941825e-006,70.1181 0.28127339,70.1234 0.68751073,70.1287 0.5312283,70.1340 0.1249835,70.1394 0.031250391,70.1447 0.031249573,70.1500 -8.4618853e-007,70.1553 1.6448929e-006,70.1606 0.093752056,70.1659 0.093747921,70.1713 -1.5301068e-006,70.1766 4.0963408e-007,70.1819 -1.0829424e-007,70.1872 2.3506249e-008,70.1925 1.4280886e-008,70.1979 -8.0639651e-008,70.2032 3.083056e-007,70.2085 -1.1526846e-006,70.2138 4.3028117e-006,70.2191 0.093749374,70.2245 0.093758568,70.2298 0.50001496,70.2351 0.56249189,70.2404 0.31249148,70.2457 0.18750069,70.2511 0.28127626,70.2564 0.68753141,70.2617 0.68747348,70.2670 0.18746136,70.2724 -2.6495161e-006,70.2777 0.031251285,70.2830 0.031253487,70.2883 0.093748838,70.2937 -4.8344723e-006,70.2990 1.2954772e-006,70.3043 -3.4701182e-007,70.3096 9.2456126e-008,70.3149 -2.2781919e-008,70.3203 -1.3373298e-009,70.3256 2.8136059e-008,70.3309 -1.1121731e-007,70.3362 4.1677009e-007,70.3416 -1.5559997e-006,70.3469 0.093775019,70.3522 0.50001347,70.3575 0.34372655,70.3629 0.093737692,70.3682 -1.8455579e-006,70.3735 4.8669443e-007,70.3788 -1.0105425e-007,70.3842 -8.2531244e-008,70.3895 4.3122961e-007,70.3948 -1.6425349e-006,70.4002 6.1394508e-006,70.4055 0.18751177,70.4108 0.31250718,70.4161 0.31248534,70.4215 -8.8003535e-006,70.4268 0.18752927,70.4321 0.56251705,70.4375 0.56248826,70.4428 0.37499091,70.4481 0.34375018,70.4534 0.3124907,70.4588 0.093736,70.4641 -3.3859426e-006,70.4694 9.0678679e-007,70.4748 -2.4090673e-007,70.4801 5.6759674e-008,70.4854 1.3892148e-008,70.4908 -1.1234427e-007,70.4961 4.3552495e-007,70.5014 0.031259283,70.5067 0.093746364,70.5121 -5.6659628e-006,70.5174 0.18752204,70.5227 0.50000459,70.5281 0.34373704,70.5334 0.31250799,70.5387 0.50000256,70.5441 0.31248176,70.5494 -8.2861752e-006,70.5547 3.6426577e-006,70.5601 0.093751505,70.5654 0.093748063,70.5707 -1.5729364e-006,70.5761 4.2153525e-007,70.5814 -1.1306692e-007,70.5867 3.0695482e-008,70.5921 -9.7052011e-009,70.5974 8.1231954e-009,70.6027 -2.2788818e-008,70.6081 8.303914e-008,70.6134 -3.0939486e-007,70.6187 1.1546416e-006,70.6241 0.09375608,70.6294 0.18749657,70.6348 -2.7762928e-006,70.6401 0.093766697,70.6454 0.31251332,70.6508 0.31248316,70.6561 0.031234346,70.6614 2.1411779e-006,70.6668 -5.7196166e-007,70.6721 1.4647959e-007,70.6775 -1.3904151e-008,70.6828 -9.0885486e-008,70.6881 3.7748276e-007,70.6935 0.09377405,70.6988 0.5000478,70.7041 0.87501407,70.7095 0.74996209,70.7148 0.28120732,70.7202 -1.8242149e-006,70.7255 0.31251901,70.7308 0.49999899,70.7362 0.31248504,70.7415 0.093760483,70.7469 0.34376782,70.7522 0.34373361,70.7575 0.093732335,70.7629 -1.3923504e-006,70.7682 2.3138199e-007,70.7736 4.6699805e-007,70.7789 -2.0995947e-006,70.7843 7.9320871e-006,70.7896 0.34378597,70.7949 0.87502414,70.8003 1.8749775,70.8056 2.5312386,70.8110 2.5937471,70.8163 1.6249912,70.8217 1.468747,70.8270 1.0937408,70.8323 0.78125817,70.8377 0.18750057,70.8430 0.093738034,70.8484 0.18750228,70.8537 0.34375513,70.8591 0.34374291,70.8644 0.031243356,70.8697 1.1229602e-006,70.8751 -4.5685047e-007,70.8804 7.0440223e-007,70.8858 -2.3609377e-006,70.8911 8.7401068e-006,70.8965 0.18751715,70.9018 0.34375775,70.9072 0.34373724,70.9125 0.09373235,70.9179 -1.7714229e-006,70.9232 4.764938e-007,70.9286 -1.3439828e-007,70.9339 6.1060135e-008,70.9393 -1.0983992e-007,70.9446 3.7832947e-007,70.9499 0.031253345,70.9553 0.093751743,70.9606 0.093757942,70.9660 0.34378958,70.9713 0.75001353,70.9767 0.49995014,70.9820 -1.6754368e-005,70.9874 0.18752182,70.9927 0.40625164,70.9981 0.34373996,71.0034 0.28124622,71.0088 0.34375259,71.0141 0.40624434,71.0195 0.18751024,71.0248 0.31251526,71.0302 0.3124871,71.0355 0.093728095,71.0409 1.9173247e-005,71.0462 0.28128755,71.0516 0.46874952,71.0570 0.65624708,71.0623 0.78125209,71.0677 0.49997517,71.0730 0.18748298,71.0784 0.18750037,71.0837 0.093741365,71.0891 -1.8549631e-006,71.0944 0.093757212,71.0998 0.18749769,71.1051 0.031244289,71.1105 4.8468115e-007,71.1158 -1.2989308e-007,71.1212 3.4848696e-008,71.1265 -9.4903632e-009,71.1319 3.1097775e-009,71.1373 -2.9481317e-009,71.1426 8.6832737e-009,71.1480 -3.1787678e-008,71.1533 1.1847778e-007,71.1587 -4.4216205e-007,71.1640 1.6503147e-006,71.1694 0.031250279,71.1747 -2.7760152e-006,71.1801 4.3828909e-006,71.1855 0.09375529,71.1908 0.093744509,71.1962 -3.3730089e-006,71.2015 -1.0597332e-006,71.2069 7.6129763e-006,71.2122 0.34376737,71.2176 0.49999422,71.2230 0.18748355,71.2283 1.550147e-007,71.2337 0.093754128,71.2390 0.093746372,71.2444 -2.594878e-006,71.2498 1.0172562e-006,71.2551 -1.4740419e-006,71.2605 4.8792749e-006,71.2658 0.18751559,71.2712 0.3124918,71.2766 0.12501013,71.2819 0.31252927,71.2873 0.34372777,71.2926 0.093723163,71.2980 -1.9521235e-006,71.3034 5.2365164e-007,71.3087 -1.4231247e-007,71.3141 4.5553357e-008,71.3195 -3.9891312e-008,71.3248 1.1401836e-007,71.3302 -4.1621735e-007,71.3355 0.093751565,71.3409 0.31249946,71.3463 0.18750192,71.3516 0.15630451,71.3570 0.75006723,71.3624 0.96872479,71.3677 0.56244957,71.3731 0.3750065,71.3784 0.46876222,71.3838 0.40621653,71.3892 0.093716957,71.3945 -1.1680233e-006,71.3999 -3.5685389e-008,71.4053 1.3109978e-006,71.4106 -5.208793e-006,71.4160 1.9525885e-005,71.4214 0.31254172,71.4267 0.5,71.4321 0.31245825,71.4375 -1.9528383e-005,71.4428 5.2331061e-006,71.4482 -1.402339e-006,71.4536 3.7579338e-007,71.4589 -1.0071231e-007,71.4643 2.7023027e-008,71.4697 -7.3710482e-009,71.4750 2.4588525e-009,71.4804 -2.4639017e-009,71.4858 7.3972179e-009,71.4911 -2.7127285e-008,71.4965 1.0112075e-007,71.5019 -3.7738852e-007,71.5072 1.4085562e-006,71.5126 0.093755193,71.5180 0.1875,71.5234 0.093744844,71.5287 -1.529837e-006,71.5341 8.2772851e-007,71.5395 -1.7811011e-006,71.5448 0.031266075,71.5502 0.28125766,71.5556 0.1874819,71.5609 -5.4506154e-006,71.5663 1.4937734e-006,71.5717 -5.2401481e-007,71.5771 6.0220225e-007,71.5824 -1.8849227e-006,71.5878 0.031264238,71.5932 0.53129745,71.5986 1.3125165,71.6039 1.1562079,71.6093 0.37497899,71.6147 0.18750013,71.6200 0.093739137,71.6254 -4.2014995e-006,71.6308 4.5289248e-006,71.6362 0.093773909,71.6415 0.31252789,71.6469 0.40624374,71.6523 0.28122026,71.6577 0.093732558,71.6630 -1.6859012e-006,71.6684 0.09375637,71.6738 0.34375417,71.6792 0.2812466,71.6845 0.093743369,71.6899 0.09376809,71.6953 0.50001037,71.7007 0.43749681,71.7060 0.59375834,71.7114 0.53123593,71.7168 0.18748172,71.7222 6.5079377e-007,71.7276 0.34376636,71.7329 0.75000334,71.7383 0.4999862,71.7437 0.093738675,71.7491 0.093786784,71.7544 0.75004917,71.7598 0.87496674,71.7652 0.34372669,71.7706 1.0625013,71.7760 1.343734,71.7813 0.81249499,71.7867 0.093750857,71.7921 0.28129992,71.7975 0.62500757,71.8029 0.31244808,71.8082 0.031236092,71.8136 1.1101708e-006,71.8190 -3.2218571e-007,71.8244 1.7848488e-007,71.8298 0.18752699,71.8351 0.84377712,71.8405 0.93748409,71.8459 0.49997294,71.8513 0.093738906,71.8567 -2.7240705e-007,71.8620 4.165712e-007,71.8674 -1.393983e-006,71.8728 5.1598049e-006,71.8782 0.1875158,71.8836 0.43750831,71.8890 0.49998984,71.8943 0.18749195,71.8997 0.093744241,71.9051 -5.0740159e-006,71.9105 3.7311312e-007,71.9159 3.582375e-006,71.9213 0.093773194,71.9267 0.31253195,71.9320 0.40622848,71.9374 0.093713626,71.9428 -4.0750911e-007,71.9482 1.1173262e-007,71.9536 -3.9386876e-008,71.9590 4.5808804e-008,71.9644 -1.438581e-007,71.9697 5.2966891e-007,71.9751 -1.9749889e-006,71.9805 7.370928e-006,71.9859 0.50001657,71.9913 0.65624952,71.9967 0.34373355,72.0021 -6.9197054e-006,72.0074 1.8206202e-006,72.0128 -3.6216238e-007,72.0182 -3.7217609e-007,72.0236 1.8510741e-006,72.0290 0.093776062,72.0344 0.31250903,72.0398 0.18747205,72.0452 -1.2382291e-005,72.0506 1.0094072e-005,72.0559 0.18751718,72.0613 0.31249812,72.0667 0.28126428,72.0721 0.40625921,72.0775 0.34375811,72.0829 0.71876568,72.0883 0.74996889,72.0937 0.40625334,72.0991 0.62503213,72.1045 0.65625513,72.1099 0.68748182,72.1152 0.56247818,72.1206 0.34372324,72.1260 -1.1751984e-005,72.1314 0.093759611,72.1368 0.093743481,72.1422 -3.6887932e-006,72.1476 1.1068347e-006,72.1530 -7.3826874e-007,72.1584 1.8463095e-006,72.1638 0.093763545,72.1692 0.43753046,72.1746 0.65624833,72.1800 0.28121492,72.1854 -1.1860351e-005,72.1908 0.031257194,72.1961 0.59376067,72.2015 0.93750638,72.2069 0.65624243,72.2123 0.18748856,72.2177 -2.3391087e-006,72.2231 6.0926965e-007,72.2285 -9.7760761e-008,72.2339 -2.1830398e-007,72.2393 9.7107659e-007,72.2447 -3.6663246e-006,72.2501 1.3695412e-005,72.2555 0.18752605,72.2609 0.31251067,72.2663 0.31247562,72.2717 0.093725175,72.2771 2.1208211e-006,72.2825 -5.833495e-007,72.2879 2.1239823e-007,72.2933 -2.6621393e-007,72.2987 8.5251736e-007,72.3041 -3.1441241e-006,72.3095 0.031271551,72.3149 0.31252375,72.3203 0.31248036,72.3257 0.093728639,72.3311 -1.7273388e-006,72.3365 0.093767047,72.3419 0.31250343,72.3473 0.18748346,72.3527 0.18752275,72.3581 0.40627137,72.3635 0.31247699,72.3689 0.18749478,72.3743 0.34376127,72.3797 0.31248248,72.3851 0.18750584,72.3905 0.56251562,72.3959 0.49998972,72.4013 0.4062615,72.4067 0.84376335,72.4121 1.1874907,72.4175 1.1249813,72.4229 0.59373277,72.4283 0.3437483,72.4337 0.34374791,72.4391 0.031256426,72.4445 0.093747772,72.4499 1.1674574e-006,72.4553 0.093752414,72.4607 -1.0840222e-005,72.4661 2.9129903e-006,72.4716 -8.1080418e-007,72.4770 3.2998531e-007,72.4824 -5.0910904e-007,72.4878 1.7065782e-006,72.4932 0.34378499,72.4986 0.78129315,72.5040 0.84374118,72.5094 0.40619808,72.5148 -2.3890139e-005,72.5202 6.4175438e-006,72.5256 -1.7779722e-006,72.5310 6.9381076e-007,72.5364 -9.9719796e-007,72.5418 3.2952241e-006,72.5472 0.093750946,72.5527 0.03124694,72.5581 -1.809817e-006,72.5635 6.3555685e-006,72.5689 0.093753427,72.5743 0.093756959,72.5797 0.59379131,72.5851 1.2500192,72.5905 1.3125082,72.5959 1.2187334,72.6013 0.56245154,72.6067 0.15623625,72.6122 0.1250062,72.6176 0.21874942,72.6230 0.093740776,72.6284 -3.0254828e-006,72.6338 4.3509203e-006,72.6392 0.093755141,72.6446 0.093744598,72.6500 -3.059142e-006,72.6554 0.031259198,72.6609 0.093749508,72.6663 0.031242773,72.6717 -3.8282687e-006,72.6771 1.1465285e-005,72.6825 0.093748473,72.6879 -5.3716653e-006,72.6933 0.18751003,72.6988 0.18749271,72.7042 0.031245468,72.7096 -2.1323781e-006,72.7150 9.1172769e-006,72.7204 0.18750545,72.7258 0.093739331,72.7312 -2.5689267e-006,72.7367 6.8800813e-007,72.7421 -1.828836e-007,72.7475 4.3466137e-008,72.7529 9.0369339e-009,72.7583 -7.962533e-008,72.7637 3.0949235e-007,72.7691 -1.1584443e-006,72.7746 4.3246596e-006,72.7800 0.093758427,72.7854 0.5312807,72.7908 1.093766,72.7962 0.84371692,72.8016 0.21873029,72.8071 0.093746707,72.8125 -3.3061967e-006,72.8179 8.03631e-007,72.8233 9.1989094e-008,72.8287 -1.1717711e-006,72.8342 4.5955153e-006,72.8396 0.062509827,72.8450 0.093746655,72.8504 0.031240044,72.8558 2.6249982e-006,72.8613 0.28125826,72.8667 0.40624335,72.8721 0.093747467,72.8775 0.78126037,72.8829 0.87500256,72.8884 0.18749063,72.8938 -7.8376688e-006,72.8992 6.9951752e-006,72.9046 0.093756959,72.9100 0.093742251,72.9155 -3.0645203e-006,72.9209 0.031251527,72.9263 -3.0438268e-006,72.9317 2.0268612e-006,72.9372 0.093750253,72.9426 0.31251949,72.9480 1.8437616,72.9534 1.7812319,72.9588 0.78123778,72.9643 0.093751974,72.9697 0.34375566,72.9751 0.34374398,72.9805 0.031245837,72.9860 0.093754113,72.9914 0.18749833,72.9968 -2.7621923e-006,73.0022 7.7506627e-007,73.0077 -3.3784673e-007,73.0131 5.7630217e-007,73.0185 -1.9675135e-006,73.0239 0.12502827,73.0294 0.62501872,73.0348 0.40621671,73.0402 -1.5494594e-005,73.0456 4.2252259e-006,73.0511 -1.4050009e-006,73.0565 1.3945141e-006,73.0619 -4.1733133e-006,73.0674 1.5300031e-005,73.0728 0.15626067,73.0782 0.093732633,73.0836 -8.8868073e-006,73.0891 1.2307131e-005,73.0945 0.31253719,73.0999 0.59374666,73.1053 0.31247634,73.1108 0.37501279,73.1162 0.49999523,73.1216 0.18747757,73.1271 -5.6498106e-006,73.1325 1.5140027e-006,73.1379 -4.0571342e-007,73.1434 1.0872069e-007,73.1488 -2.9134327e-008,73.1542 7.8072446e-009,73.1596 -2.0921396e-009,73.1651 5.6064065e-010,73.1705 -1.5024283e-010,73.1759 4.0282347e-011,73.1814 -1.0873602e-011,73.1868 3.2086243e-012,73.1922 -1.9600675e-012,73.1977 4.6317767e-012,73.2031 -1.6568396e-011,73.2085 6.1647104e-011,73.2140 -2.3003986e-010,73.2194 8.5858626e-010,73.2248 -3.2045817e-009,73.2303 1.1960769e-008,73.2357 -4.4642341e-008,73.2411 1.6662295e-007,73.2466 -6.2190315e-007,73.2520 2.3211894e-006,73.2574 0.03124998,73.2629 -2.2387219e-006,73.2683 3.3435231e-007,73.2737 0.031250902,73.2792 0.31250137,73.2846 0.34374893,73.2900 0.18749902,73.2955 -3.3963479e-007,73.3009 9.9562567e-007,73.3064 -3.6431743e-006,73.3118 1.3578238e-005,73.3172 0.31250912,73.3227 0.18748397,73.3281 -4.841233e-006,73.3335 1.2973558e-006,73.3390 -3.4777324e-007,73.3444 9.3625601e-008,73.3499 -2.6699398e-008,73.3553 1.3164533e-008,73.3607 -2.5958661e-008,73.3662 9.0677297e-008,73.3716 -3.3677938e-007,73.3770 1.2565483e-006,73.3825 -4.6898176e-006,73.3879 1.7504231e-005,73.3934 0.62503195,73.3988 0.81249255,73.4042 0.40622148,73.4097 0.031239038,73.4151 1.5263092e-006,73.4206 -4.0416492e-007,73.4260 9.0217178e-008,73.4314 4.33377e-008,73.4369 -2.6360075e-007,73.4423 1.0111552e-006,73.4478 0.093766585,73.4532 0.50001323,73.4587 0.56250203,73.4641 0.5937559,73.4695 0.53124547,73.4750 0.34373361,73.4804 0.093734138,73.4859 5.8288168e-007,73.4913 0.093750812,73.4967 -3.8246249e-006,73.5022 -1.0727012e-008,73.5076 0.093755208,73.5131 0.40626845,73.5185 0.62500203,73.5240 0.28123319,73.5294 0.031242035,73.5349 -2.7032792e-007,73.5403 -2.5205846e-008,73.5457 3.712106e-007,73.5512 -1.4597692e-006,73.5566 5.4683383e-006,73.5621 0.09375681,73.5675 0.093744487,73.5730 0.031246642,73.5784 0.031249112,73.5839 -1.7440286e-006,73.5893 4.6735443e-007,73.5948 -1.2523881e-007,73.6002 3.356072e-008,73.6057 -8.9932986e-009,73.6111 2.4095947e-009,73.6166 -6.44305e-010,73.6220 1.6741786e-010,73.6274 -2.5309171e-011,73.6329 -6.6202842e-011,73.6383 2.9014974e-010,73.6438 -1.0944912e-009,73.6492 4.0881667e-009,73.6547 -1.5259486e-008,73.6601 5.6954679e-008,73.6656 -2.1257746e-007,73.6710 7.9342334e-007,73.6765 -2.9613705e-006,73.6819 1.1053007e-005,73.6874 0.18752693,73.6928 0.34375888,73.6983 0.31248581,73.7037 0.18748847,73.7092 0.18749829,73.7146 0.18749464,73.7201 0.093739673,73.7255 0.093765482,73.7310 0.46876031,73.7365 0.28123376,73.7419 0.093741447,73.7474 -3.4002699e-006,73.7528 2.4786459e-006,73.7583 0.031257089,73.7637 0.062496368,73.7692 -6.1693959e-006,73.7746 1.1086528e-006,73.7801 1.7355156e-006,73.7855 0.093767971,73.7910 0.31251687,73.7964 0.31247899,73.8019 0.031235293,73.8073 0.31251195,73.8128 0.5000059,73.8183 0.53125179,73.8237 0.34373724,73.8292 -1.0776057e-005,73.8346 7.8142784e-006,73.8401 0.31251094,73.8455 0.50000095,73.8510 0.3437438,73.8565 0.12499941,73.8619 0.093744457,73.8674 -5.5005912e-006,73.8728 1.5139701e-006,73.8783 -5.5483167e-007,73.8837 7.0528165e-007,73.8892 -2.2664535e-006,73.8947 8.3612395e-006,73.9001 0.18750948,73.9056 0.18749438,73.9110 0.093742028,73.9165 -3.1388013e-006,73.9219 8.4121524e-007,73.9274 -2.2579111e-007,73.9329 6.1877088e-008,73.9383 -2.1698382e-008,73.9438 2.491303e-008,73.9492 -7.7958937e-008,73.9547 2.8694691e-007,73.9602 -1.0699207e-006,73.9656 3.9930774e-006,73.9711 0.093755528,73.9765 0.093744315,73.9820 -3.2492055e-006,73.9875 0.50001019,73.9929 1.3125049,73.9984 1.3125012,74.0039 0.84374851,74.0093 0.093739666,74.0148 0.093758672,74.0202 0.34376323,74.0257 0.34373751,74.0312 0.093737654,74.0366 0.093766674,74.0421 0.31250021,74.0476 0.093732513,74.0530 -5.9574052e-007,74.0585 1.7099667e-007,74.0640 -8.8199421e-008,74.0694 1.8180202e-007,74.0749 -6.3905946e-007,74.0803 2.3746386e-006,74.0858 0.18750846,74.0913 0.31251961,74.0967 0.37501195,74.1022 0.28122246,74.1077 -1.7922826e-005,74.1131 0.093754902,74.1186 0.031248327,74.1241 4.480892e-007,74.1295 -1.2003271e-007,74.1350 3.2003172e-008,74.1405 -7.9696596e-009,74.1459 -1.2750009e-010,74.1514 8.4811775e-009,74.1569 -3.3800315e-008,74.1623 1.2673101e-007,74.1678 -4.7316414e-007,74.1733 1.7660768e-006,74.1787 0.031249983,74.1842 -1.7029624e-006,74.1897 2.5266169e-007,74.1952 6.9253633e-007,74.2006 -3.0231092e-006,74.2061 1.1400888e-005,74.2116 0.18753563,74.2170 0.46875852,74.2225 0.40621772,74.2280 0.093729153,74.2334 -4.3741181e-008,74.2389 1.2324833e-008,74.2444 -5.5545506e-009,74.2499 9.8931032e-009,74.2553 -3.4020502e-008,74.2608 1.2619962e-007,74.2663 -4.7081826e-007,74.2717 1.757224e-006,74.2772 0.093758017,74.2827 0.2812638,74.2882 0.40624875,74.2936 0.18747903,74.2991 0.031263791,74.3046 0.4063004,74.3101 0.81252325,74.3155 0.78121471,74.3210 0.28120548,74.3265 0.093740493,74.3319 1.0913183e-006,74.3374 -2.1469313e-007,74.3429 -2.3266793e-007,74.3484 1.1454902e-006,74.3538 0.093765393,74.3593 0.28126803,74.3648 0.34374613,74.3703 0.28122777,74.3757 -1.0521489e-005,74.3812 3.3063718e-006,74.3867 -2.7032772e-006,74.3922 7.5071252e-006,74.3977 0.18755099,74.4031 0.68756336,74.4086 0.93748778,74.4141 0.53116834,74.4196 -3.1921256e-005,74.4250 1.5807859e-006,74.4305 2.5603413e-005,74.4360 0.31251919,74.4415 0.18746983,74.4469 0.031239551,74.4524 -2.0383854e-007,74.4579 5.564219e-008,74.4634 -1.8713044e-008,74.4689 1.9206684e-008,74.4743 -5.8117283e-008,74.4798 2.1328034e-007,74.4853 -7.9507157e-007,74.4908 2.9672597e-006,74.4963 0.34377757,74.5017 0.87502486,74.5072 0.74998295,74.5127 0.21871935,74.5182 -8.9291489e-006,74.5237 2.3446864e-006,74.5291 -4.4881608e-007,74.5346 -5.4968837e-007,74.5401 2.6478549e-006,74.5456 0.093773626,74.5511 0.31252,74.5566 0.31247985,74.5620 0.09372703,74.5675 -5.1242164e-006,74.5730 9.8067903e-006,74.5785 0.28127974,74.5840 0.46876466,74.5895 0.28121611,74.5949 -2.2593915e-005,74.6004 6.0547636e-006,74.6059 -1.6232094e-006,74.6114 4.3755773e-007,74.6169 -1.2688393e-007,74.6224 6.9944214e-008,74.6278 -1.528953e-007,74.6333 5.4168038e-007,74.6388 -2.0139971e-006,74.6443 7.5149501e-006,74.6498 0.18754424,74.6553 0.5312748,74.6608 0.46871987,74.6662 0.28122067,74.6717 0.18748708,74.6772 -3.3250658e-006,74.6827 9.1161326e-007,74.6882 -3.2111078e-007,74.6937 3.7278019e-007,74.6992 -1.1700881e-006,74.7047 4.307934e-006,74.7101 0.31252348,74.7156 0.75000548,74.7211 0.49998111,74.7266 0.18748897,74.7321 -3.1210488e-006,74.7376 8.363769e-007,74.7431 -2.2419219e-007,74.7486 6.0320708e-008,74.7541 -1.7071672e-008,74.7596 7.9611446e-009,74.7650 -1.4772697e-008,74.7705 5.11336e-008,74.7760 -1.8977775e-007,74.7815 7.0803765e-007,74.7870 -2.6425989e-006,74.7925 0.96880376,74.7980 2.9688115,74.8035 2.2187295,74.8090 0.65620553,74.8145 0.31247041,74.8200 0.31249127,74.8254 0.2187469,74.8309 0.093744479,74.8364 -1.028556e-006,74.8419 2.7508079e-007,74.8474 -7.1679388e-008,74.8529 1.1612713e-008,74.8584 2.5237457e-008,74.8639 -1.1257393e-007,74.8694 4.2509492e-007,74.8749 -1.5879414e-006,74.8804 5.927177e-006,74.8859 0.31251395,74.8914 0.49999836,74.8969 0.31249255,74.9024 0.12500142,74.9079 0.093743131,74.9133 -4.1229168e-006,74.9188 0.093765706,74.9243 0.31251213,74.9298 0.31248689,74.9353 0.093739219,74.9408 0.78125823,74.9463 1.312501,74.9518 0.84377146,74.9573 0.4375425,74.9628 0.65623033,74.9683 0.31246126,74.9738 0.12498723,74.9793 -7.5635735e-006,74.9848 1.882215e-006,74.9903 3.5411034e-008,74.9958 -2.0242173e-006,75.0013 8.062194e-006,75.0068 0.18750425,75.0123 0.093740843,75.0178 -2.1363689e-006,75.0233 1.7496045e-006,75.0288 -4.8622987e-006,75.0343 1.7701055e-005,75.0398 0.2187801,75.0453 0.31249911,75.0508 0.4062773,75.0563 0.84377199,75.0618 0.74996138,75.0673 0.31245625,75.0728 -1.273488e-005,75.0783 3.4237166e-006,75.0838 -9.5890744e-007,75.0893 4.1163707e-007,75.0948 -6.8761602e-007,75.1003 2.3390041e-006,75.1058 0.1875193,75.1113 0.50000155,75.1168 0.37500733,75.1223 0.71879172,75.1278 1.1874974,75.1333 0.78120041,75.1388 0.093729891,75.1443 0.093780138,75.1498 0.31251264,75.1554 0.28122422,75.1609 0.093734108,75.1664 -4.2152445e-007,75.1719 3.1729991e-007,75.1774 -8.4771426e-007,75.1829 3.0738108e-006,75.1884 0.18750601,75.1939 0.34375685,75.1994 0.28125155,75.2049 0.093738034,75.2104 -6.163546e-006,75.2159 1.5805867e-006,75.2214 -1.5825016e-007,75.2269 0.093755782,75.2324 0.34375569,75.2379 0.34374341,75.2434 0.031244241,75.2490 9.4165193e-007,75.2545 -2.5233425e-007,75.2600 6.7604795e-008,75.2655 -1.8063513e-008,75.2710 4.6434967e-009,75.2765 -5.0886673e-010,75.2820 -2.6086946e-009,75.2875 1.0944695e-008,75.2930 -4.117361e-008,75.2985 1.5376283e-007,75.3040 -5.739264e-007,75.3096 2.1421251e-006,75.3151 0.093765736,75.3206 0.31251866,75.3261 0.49999499,75.3316 0.56250167,75.3371 0.68750072,75.3426 0.43749103,75.3481 0.31248608,75.3536 -1.523433e-005,75.3592 1.2457279e-005,75.3647 0.31251702,75.3702 0.50000119,75.3757 0.3437373,75.3812 0.093738802,75.3867 -3.1897166e-006,75.3922 3.340321e-006,75.3977 -1.0172205e-005,75.4033 3.7351616e-005,75.4088 0.59380835,75.4143 0.81248927,75.4198 0.49994442,75.4253 -2.7167309e-005,75.4308 6.6798771e-006,75.4363 4.5032192e-007,75.4419 0.18750367,75.4474 0.1875115,75.4529 0.34377262,75.4584 0.56250554,75.4639 0.40623268,75.4694 0.15622813,75.4750 -7.1867976e-006,75.4805 1.9338884e-006,75.4860 -5.4814927e-007,75.4915 2.5855536e-007,75.4970 -4.8606648e-007,75.5025 1.6858411e-006,75.5081 0.093764395,75.5136 0.50002241,75.5191 0.7499941,75.5246 0.34373042,75.5301 0.12499146,75.5356 0.03124827,75.5412 0.093755469,75.5467 0.093740501,75.5522 1.6560829e-005,75.5577 0.62505108,75.5632 1.0937495,75.5688 0.68746173,75.5743 0.21872973,75.5798 0.031243535,75.5853 -6.3728464e-007,75.5908 -1.8888031e-007,75.5964 0.031258892,75.6019 0.18751089,75.6074 0.18748629,75.6129 -2.3870828e-006,75.6184 0.093762115,75.6240 0.093739063,75.6295 -3.5224882e-006,75.6350 0.18753102,75.6405 0.56250799,75.6461 0.40623492,75.6516 0.50001961,75.6571 0.87500548,75.6626 0.81247723,75.6681 0.46873173,75.6737 0.093739569,75.6792 6.3161292e-006,75.6847 0.093757242,75.6902 0.093744889,75.6958 0.12499987,75.7013 0.3437542,75.7068 0.31249297,75.7123 -4.8250631e-006,75.7179 -1.8378731e-007,75.7234 5.5611604e-006,75.7289 0.18750343,75.7344 0.093742877,75.7400 -3.7319978e-007,75.7455 -3.4583295e-006,75.7510 0.031275518,75.7565 0.31252566,75.7621 0.31248483,75.7676 1.1874851,75.7731 1.15624,75.7786 0.49999312,75.7842 -1.632769e-006,75.7897 1.2183057e-006,75.7952 0.093762793,75.8008 0.31250498,75.8063 0.18748468,75.8118 -1.0888547e-006,75.8173 0.093756989,75.8229 0.093743853,75.8284 -3.0906704e-006,75.8339 -2.1770518e-006,75.8395 0.031273119,75.8450 0.31253403,75.8505 0.43748498,75.8560 0.28122804,75.8616 0.18748836,75.8671 -7.9211613e-006,75.8726 2.1266792e-006,75.8782 -5.8488143e-007,75.8837 2.126726e-007,75.8892 -2.6577985e-007,75.8948 8.5050493e-007,75.9003 -3.1365018e-006,75.9058 1.1696493e-005,75.9114 0.31254813,75.9169 0.78128213,75.9224 0.78121787,75.9280 0.31245187,75.9335 -1.1681742e-005,75.9390 3.0869326e-006,75.9446 -6.6498598e-007,75.9501 -4.2730875e-007,75.9556 2.3744976e-006,75.9612 0.31253609,75.9667 1.0937829,75.9722 1.0937169,75.9778 0.3124651,75.9833 0.031246895,75.9888 2.217728e-006,75.9944 0.031244235,75.9999 2.0842803e-005,76.0054 0.50007701,76.0110 1.1562833,76.0165 0.99995089,76.0220 0.62496382,76.0276 0.84374958,76.0331 0.7499795,76.0387 0.18747965,76.0442 0.093752667,76.0497 0.18749905,76.0553 0.031247079,76.0608 4.3372472e-007,76.0663 -1.7594394e-007,76.0719 2.7003625e-007,76.0774 0.093750447,76.0830 0.28126541,76.0885 0.37499541,76.0940 -1.4566956e-005,76.0996 3.9032698e-006,76.1051 -1.0448906e-006,76.1106 2.7596295e-007,76.1162 -5.8871318e-008,76.1217 -4.0506507e-008,76.1273 2.2092277e-007,76.1328 -8.4325762e-007,76.1383 3.152375e-006,76.1439 0.093765944,76.1494 0.31250453,76.1550 0.37498757,76.1605 0.18749392,76.1661 0.093746886,76.1716 -1.6965849e-006,76.1771 4.5073892e-007,76.1827 -1.0622549e-007,76.1882 -2.588037e-008,76.1938 2.0977572e-007,76.1993 -8.1329409e-007,76.2048 3.0436586e-006,76.2104 0.09376251,76.2159 0.18749593,76.2215 0.031237409,76.2270 5.4095858e-006,76.2326 0.093757302,76.2381 0.093739249,76.2437 1.1827758e-005,76.2492 0.31252387,76.2547 0.40623909,76.2603 0.37499169,76.2658 0.31249279,76.2714 0.21878336,76.2769 0.75003874,76.2825 0.7499693,76.2880 0.31245792,76.2936 -1.1318491e-005,76.2991 3.0330548e-006,76.3047 -8.1277329e-007,76.3102 2.1778236e-007,76.3157 -5.8287554e-008,76.3213 1.534945e-008,76.3268 -3.1052256e-009,76.3324 -2.9302087e-009,76.3379 1.4827692e-008,76.3435 -5.6385396e-008,76.3490 2.1073171e-007,76.3546 -7.8660793e-007,76.3601 2.935948e-006,76.3657 0.093753822,76.3712 0.09374655,76.3768 -4.814081e-006,76.3823 7.9243136e-006,76.3879 0.71878809,76.3934 2.0625193,76.3990 2.8124924,76.4045 2.3124912,76.4101 1.062476,76.4156 0.18748094,76.4212 -5.4914276e-006,76.4267 6.5058302e-006,76.4323 0.093757227,76.4378 0.093742348,76.4434 0.03124789,76.4489 0.18750593,76.4545 0.18749374,76.4600 1.4749389e-006,76.4656 0.18751697,76.4711 0.5312717,76.4767 0.8437553,76.4822 0.65623063,76.4878 0.31248996,76.4933 0.37500504,76.4989 0.40623921,76.5045 0.031232491,76.5100 2.0263999e-005,76.5156 0.65630567,76.5211 2.3125381,76.5267 2.8437126,76.5322 1.3436888,76.5378 -1.2753766e-005,76.5433 3.403338e-006,76.5489 -8.5850689e-007,76.5544 3.0382935e-008,76.5600 7.3711988e-007,76.5656 -2.9791356e-006,76.5711 1.1180372e-005,76.5767 0.18751255,76.5822 0.18749291,76.5878 0.093738027,76.5933 7.0824365e-007,76.5989 0.18751748,76.6045 0.40626127,76.6100 0.49998942,76.6156 0.18748367,76.6211 0.031252962,76.6267 0.062497631,76.6322 -7.3641186e-006,76.6378 4.0997165e-006,76.6434 0.093757071,76.6489 0.18750109,76.6545 0.12499211,76.6600 -3.0799069e-006,76.6656 4.8433799e-007,76.6712 1.1429382e-006,76.6767 0.18751258,76.6823 0.50000226,76.6878 0.31249291,76.6934 0.21874784,76.6990 0.093744598,76.7045 -1.4847617e-006,76.7101 0.03125051,76.7156 0.18750079,76.7212 0.18749763,76.7268 0.031257406,76.7323 0.093760565,76.7379 0.093739495,76.7435 -7.6713904e-006,76.7490 2.0557293e-006,76.7546 -5.5088094e-007,76.7601 1.4762148e-007,76.7657 -3.9558643e-008,76.7713 1.0600667e-008,76.7768 -2.8406975e-009,76.7824 7.6123119e-010,76.7880 -2.0398803e-010,76.7935 5.4656925e-011,76.7991 -1.4622489e-011,76.8046 3.8284276e-012,76.8102 -6.8995872e-013,76.8158 -1.0690366e-012,76.8213 4.9666178e-012,76.8269 -1.879904e-011,76.8325 7.0235456e-011,76.8380 -2.6216485e-010,76.8436 9.7850639e-010,76.8492 -3.652167e-009,76.8547 1.3631309e-008,76.8603 -5.0877347e-008,76.8659 1.8989407e-007,76.8714 -7.0875842e-007,76.8770 2.6453622e-006,76.8826 0.093753628,76.8881 0.093746357,76.8937 -2.5521083e-006,76.8993 3.5441562e-007,76.9048 1.1347796e-006,76.9104 0.031250052,76.9160 -1.3369258e-006,76.9216 3.530948e-007,76.9271 -7.5339116e-008,76.9327 -5.1775e-008,76.9383 2.8247149e-007,76.9438 -1.078204e-006,76.9494 4.0306841e-006,76.9550 0.093747124,76.9605 0.03126106,76.9661 1.2500252,76.9717 1.8437395,76.9772 1.1562279,76.9828 -5.7696425e-006,76.9884 5.674201e-006,76.9940 0.093755774,76.9995 0.093743913,77.0051 -4.1360545e-006,77.0107 -7.3211936e-008,77.0163 4.4296776e-006,77.0218 0.062510155,77.0274 0.09374664,77.0330 0.031239364,77.0385 0.031257819,77.0441 0.31251088,77.0497 0.31249034,77.0553 0.093744449,77.0608 0.093775608,77.0664 0.28126109,77.0720 0.18747056,77.0776 -1.3462533e-005,77.0831 3.6064139e-006,77.0887 -9.6199085e-007,77.0943 2.4124523e-007,77.0999 -2.9032607e-009,77.1054 -2.2967501e-007,77.1110 0.093757741,77.1166 0.50001514,77.1222 0.68752038,77.1277 0.59375244,77.1333 0.34371719,77.1389 -1.59065e-005,77.1445 4.0960672e-006,77.1500 -4.7637394e-007,77.1556 -2.1911396e-006,77.1612 9.2418122e-006,77.1668 0.18751064,77.1724 0.18749358,77.1779 0.093741082,77.1835 -3.3360009e-006,77.1891 8.3755947e-007,77.1947 -1.3935186e-008,77.2002 -7.8196479e-007,77.2058 0.093764007,77.2114 0.65627605,77.2170 0.93749136,77.2226 0.37497351,77.2281 -5.7434981e-006,77.2337 3.3814672e-006,77.2393 -7.7825543e-006,77.2449 2.7750957e-005,77.2505 0.4062914,77.2560 0.49997789,77.2616 0.18746446,77.2672 -7.1428581e-006,77.2728 1.906247e-006,77.2784 -4.8152884e-007,77.2840 1.9697858e-008,77.2895 4.0281725e-007,77.2951 0.093755201,77.3007 0.31250563,77.3063 0.34374461,77.3119 0.093745932,77.3174 0.093760066,77.3230 0.34377554,77.3286 0.90627646,77.3342 1.1874863,77.3398 0.74996859,77.3454 0.28125179,77.3510 0.34375936,77.3565 0.34374386,77.3621 0.18748286,77.3677 -6.5607301e-006,77.3733 0.50000685,77.3789 0.78125226,77.3845 0.74999487,77.3900 -4.8291076e-006,77.3956 1.2942725e-006,77.4012 -3.4757772e-007,77.4068 9.5930133e-008,77.4124 -3.6114656e-008,77.4180 4.8524235e-008,77.4236 -1.5799328e-007,77.4292 5.8349718e-007,77.4347 -2.1761778e-006,77.4403 8.1218932e-006,77.4459 0.1875152,77.4515 0.34376666,77.4571 0.59376138,77.4627 0.53122282,77.4683 0.093726233,77.4739 1.6758123e-006,77.4794 -4.4907404e-007,77.4850 1.2034388e-007,77.4906 -3.2263792e-008,77.4962 8.7012317e-009,77.5018 -2.5384463e-009,77.5074 1.4518992e-009,77.5130 -3.2692169e-009,77.5186 1.162589e-008,77.5242 -4.3237932e-008,77.5298 1.6133941e-007,77.5353 -6.0217025e-007,77.5409 2.2475283e-006,77.5465 0.18750393,77.5521 0.34375665,77.5577 0.4374992,77.5633 0.12499078,77.5689 -4.4509475e-006,77.5745 0.18750951,77.5801 0.87501115,77.5857 0.87498909,77.5913 0.31249306,77.5969 -6.2629279e-006,77.6025 2.6468242e-005,77.6080 0.81257451,77.6136 1.4687523,77.6192 0.81242669,77.6248 0.093745828,77.6304 0.31251642,77.6360 0.18747157,77.6416 -1.3350456e-005,77.6472 1.6955659e-005,77.6528 0.31251758,77.6584 0.34374392,77.6640 0.18748365,77.6696 -9.901798e-006,77.6752 7.0548272e-006,77.6808 0.1875048,77.6864 0.18749681,77.6920 0.093745656,77.6976 -2.6109085e-006,77.7032 3.8822145e-006,77.7088 0.093761198,77.7144 0.18750086,77.7200 0.093735345,77.7256 8.2517827e-006,77.7312 0.18752755,77.7368 0.34376258,77.7424 0.31247166,77.7479 0.03123107,77.7535 0.093754627,77.7591 -1.107659e-005,77.7647 1.9475088e-005,77.7703 0.50003821,77.7759 0.7499904,77.7815 0.37496862,77.7871 0.093739912,77.7927 -2.0025816e-006,77.7983 5.3663899e-007,77.8039 -1.4380754e-007,77.8095 3.8546105e-008,77.8151 -1.0364881e-008,77.8207 2.9102134e-009,77.8264 -1.2751549e-009,77.8320 2.190341e-009,77.8376 -7.4867685e-009,77.8432 2.7759034e-008,77.8488 -1.0355801e-007,77.8544 3.8650529e-007,77.8600 -1.4425839e-006,77.8656 5.3842796e-006,77.8712 0.093755335,77.8768 0.093748704,77.8824 0.093745932,77.8880 -7.8456933e-006,77.8936 1.3937668e-005,77.8992 0.3125155,77.9048 0.34374291,77.9104 0.1874861,77.9160 -5.999932e-006,77.9216 1.4558233e-006,77.9272 1.7719535e-007,77.9328 -2.1649305e-006,77.9384 8.4832736e-006,77.9440 0.18752301,77.9496 0.31249249,77.9552 0.093728997,77.9608 -1.4722816e-006,77.9665 1.5249941e-007,77.9721 8.6249406e-007,77.9777 0.031250034,77.9833 -1.008873e-006,77.9889 3.5969995e-007,77.9945 0.12500642,78.0001 0.40625221,78.0057 0.18749292,78.0113 -2.1374087e-006,78.0169 5.7190363e-007,78.0225 -1.5002765e-007,78.0281 2.8157924e-008,78.0337 3.7412804e-008,78.0394 -1.7782763e-007,78.0450 6.7395496e-007,78.0506 -2.5182026e-006,78.0562 9.3996405e-006,78.0618 0.093754403,78.0674 0.031235725,78.0730 1.3219215e-005,78.0786 0.15626863,78.0842 0.1874962,78.0898 0.12498254,78.0955 -1.0361273e-005,78.1011 2.9257699e-006,78.1067 -1.3409961e-006,78.1123 2.4381704e-006,78.1179 0.18750666,78.1235 0.31249779,78.1291 0.093743838,78.1347 -1.506213e-007,78.1404 -1.1016366e-007,78.1460 5.9134254e-007,78.1516 0.031259235,78.1572 0.09374693,78.1628 -8.4736876e-006,78.1684 2.4939338e-006,78.1740 -1.5014223e-006,78.1796 3.5118471e-006,78.1853 0.18750659,78.1909 0.2812475,78.1965 0.093741253,78.2021 0.093780421,78.2077 0.90631098,78.2133 1.4999872,78.2190 0.7186861,78.2246 0.093747444,78.2302 0.31251973,78.2358 0.34374139,78.2414 0.18748422,78.2470 -6.8613581e-006,78.2527 1.4102625e-006,78.2583 1.2210356e-006,78.2639 0.09378574,78.2695 0.5000456,78.2751 0.62498564,78.2807 0.3436994,78.2864 0.34373152,78.2920 0.34375289,78.2976 0.18749782,78.3032 3.6616944e-007,78.3088 -6.519644e-007,78.3144 0.03125589,78.3201 0.34377125,78.3257 0.65625077,78.3313 0.34372869,78.3369 -1.0783418e-005,78.3425 0.031278711,78.3482 0.40629521,78.3538 0.62498558,78.3594 0.34370515,78.3650 -1.2553832e-005,78.3706 3.3609431e-006,78.3763 -8.8889578e-007,78.3819 1.9435535e-007,78.3875 1.115642e-007,78.3931 -6.4068701e-007,78.3988 2.4513938e-006,78.4044 0.093758464,78.4100 0.18750027,78.4156 0.093740448,78.4212 1.3412165e-006,78.4269 0.093758151,78.4325 0.18751185,78.4381 0.34377801,78.4437 0.49999005,78.4494 0.18746398,78.4550 -5.7683947e-006,78.4606 1.5825829e-006,78.4662 -5.6146916e-007,78.4719 6.6321144e-007,78.4775 -2.0915136e-006,78.4831 7.703472e-006,78.4887 0.3125172,78.4944 0.50000072,78.5000 0.43749174,78.5056 0.28123921,78.5112 -6.3533589e-006,78.5169 2.0377347e-006,78.5225 -1.7971722e-006,78.5281 5.1512334e-006,78.5337 0.31252712,78.5394 0.75000745,78.5450 0.49997416,78.5506 0.093737133,78.5563 1.5265101e-007,78.5619 -4.0906379e-008,78.5675 1.0961809e-008,78.5731 -2.9374589e-009,78.5788 7.8710699e-010,78.5844 -2.1072866e-010,78.5900 5.5740797e-011,78.5957 -1.2216966e-011,78.6013 -6.8785871e-012,78.6069 3.9735965e-011,78.6125 -1.5207829e-010,78.6182 5.6862454e-010,78.6238 -2.1225963e-009,78.6294 7.9224201e-009,78.6351 -2.9569541e-008,78.6407 1.1036493e-007,78.6463 -4.1192439e-007,78.6520 1.5374604e-006,78.6576 -5.7383945e-006,78.6632 0.031279068,78.6689 0.50002098,78.6745 0.34371734,78.6801 0.0312357,78.6857 1.7751305e-006,78.6914 -4.5061162e-007,78.6970 2.715894e-008,78.7026 3.4204663e-007,78.7083 -1.395473e-006,78.7139 0.093767546,78.7195 0.34377742,78.7252 0.53129709,78.7308 0.93750328,78.7364 0.59369218,78.7421 0.18746893,78.7477 -6.7117276e-006,78.7534 1.7384912e-006,78.7590 -2.4165746e-007,78.7646 -7.7208614e-007,78.7703 3.3303218e-006,78.7759 0.093777113,78.7815 0.31252253,78.7872 0.3124775,78.7928 0.093722902,78.7984 -3.3832257e-006,78.8041 9.740113e-007,78.8097 0.031263549,78.8153 0.15626514,78.8210 0.15623215,78.8266 -1.4053078e-005,78.8323 3.76597e-006,78.8379 -1.0096351e-006,78.8435 2.7225812e-007,78.8492 -7.9314205e-008,78.8548 4.4978329e-008,78.8604 -1.0060103e-007,78.8661 3.5745381e-007,78.8717 -1.329324e-006,78.8774 0.031254955,78.8830 0.50000477,78.8886 0.56250024,78.8943 0.3437421,78.8999 6.5793911e-006,78.9056 0.21877909,78.9112 0.49999636,78.9168 0.34372708,78.9225 0.093741022,78.9281 -1.6216393e-006,78.9338 4.3392248e-007,78.9394 -1.1391624e-007,78.9451 2.1705628e-008,78.9507 2.7106356e-008,78.9563 -1.3014461e-007,78.9620 4.9351377e-007,78.9676 0.03125494,78.9733 0.093750097,78.9789 0.093773812,78.9845 0.31251121,78.9902 0.18746984,78.9958 0.87500751,79.0015 2.3437793,79.0071 3.0937488,79.0128 2.1874707,79.0184 0.49998277,79.0241 -3.6267124e-007,79.0297 6.332471e-006,79.0353 0.62510359,79.0410 2.3438854,79.0466 3.0624893,79.0523 1.8748819,79.0579 0.53115094,79.0636 0.18750194,79.0692 0.65628213,79.0749 0.56249028,79.0805 0.34372392,79.0862 0.031233016,79.0918 4.0817972e-006,79.0974 -7.4526015e-006,79.1031 2.5730544e-005,79.1087 0.40628621,79.1144 0.65625238,79.1200 0.49996659,79.1257 0.12497144,79.1313 3.6795113e-006,79.1370 8.9415056e-007,79.1426 0.093752377,79.1483 0.34377944,79.1539 0.59377909,79.1596 0.4374927,79.1652 0.28121305,79.1709 -2.3330598e-005,79.1765 8.4867215e-006,79.1822 0.031248372,79.1878 -1.9706833e-006,79.1935 5.2804097e-007,79.1991 -1.4131766e-007,79.2048 3.7185863e-008,79.2104 -7.4138549e-009,79.2161 -7.5344033e-009,79.2217 0.031251427,79.2274 0.31251776,79.2330 0.62500823,79.2387 0.34373596,79.2443 0.18751681,79.2500 0.31250757,79.2556 0.18747243,79.2613 0.031243455,79.2670 0.093749456,79.2726 -2.849376e-006,79.2783 -4.4542976e-006,79.2839 0.093805395,79.2896 0.71881682,79.2952 0.84372407,79.3009 0.49994951,79.3065 0.18746708,79.3122 0.093770258,79.3178 0.37503147,79.3235 0.46876046,79.3292 0.46871769,79.3348 0.093713425,79.3405 0.093752339,79.3461 0.093756326,79.3518 0.093747117,79.3574 -9.8848877e-006,79.3631 2.6164385e-006,79.3687 -5.8003695e-007,79.3744 -2.9655052e-007,79.3801 1.7664483e-006,79.3857 0.031250034,79.3914 -1.8992394e-006,79.3970 7.618446e-007,79.4027 0.031250242,79.4083 0.031249667,79.4140 -2.9212273e-007,79.4197 1.1434747e-007,79.4253 -1.65256e-007,79.4310 5.4671506e-007,79.4366 -2.0217697e-006,79.4423 7.540988e-006,79.4480 0.18751796,79.4536 0.34375736,79.4593 0.31248653,79.4649 0.18748298,79.4706 0.43753463,79.4763 1.0000473,79.4819 0.81247783,79.4876 0.34370804,79.4932 0.093734272,79.4989 -3.1578224e-006,79.5046 6.5542849e-008,79.5102 2.8961897e-006,79.5159 0.093753435,79.5216 0.093748458,79.5272 0.093745932,79.5329 0.031255003,79.5385 0.09375795,79.5442 0.093743064,79.5499 0.093759328,79.5555 0.3125174,79.5612 0.31247941,79.5669 -1.4851415e-005,79.5725 0.12504645,79.5782 0.50000936,79.5838 0.34373698,79.5895 0.49999863,79.5952 0.31247425,79.6008 0.093738787,79.6065 -2.3419223e-006,79.6122 1.4643065e-007,79.6178 1.7565642e-006,79.6235 0.093777612,79.6292 0.31250882,79.6348 0.18747316,79.6405 0.031239042,79.6462 -1.8044284e-007,79.6518 8.6844118e-008,79.6575 -1.6693225e-007,79.6632 5.8092888e-007,79.6688 -2.1569604e-006,79.6745 8.0475775e-006,79.6802 0.093762383,79.6858 0.1562631,79.6915 0.28125203,79.6972 0.187475,79.7028 -1.1197519e-005,79.7085 2.981506e-006,79.7142 -7.2757462e-007,79.7199 -7.1479221e-008,79.7255 1.0136464e-006,79.7312 -3.9834545e-006,79.7369 1.4921409e-005,79.7425 0.18751901,79.7482 0.1874837,79.7539 0.031233067,79.7595 9.3217604e-006,79.7652 0.18752344,79.7709 0.31249097,79.7766 0.093734406,79.7822 0.093767248,79.7879 0.18750064,79.7936 0.093730174,79.7992 -2.4413052e-006,79.8049 0.12502487,79.8106 0.40624788,79.8163 0.093726739,79.8219 2.6392294e-007,79.8276 -6.1511328e-006,79.8333 2.4342749e-005,79.8390 0.31253001,79.8446 0.31247684,79.8503 0.093726225,79.8560 -2.9677353e-006,79.8616 8.086256e-007,79.8673 -2.6652657e-007,79.8730 2.5743188e-007,79.8787 -7.6324505e-007,79.8843 2.7957742e-006,79.8900 0.18751574,79.8957 0.40625009,79.9014 0.18748382,79.9071 -1.2907742e-006,79.9127 -4.827114e-006,79.9184 0.031278308,79.9241 0.50003201,79.9298 0.49997631,79.9354 0.21873663,79.9411 0.37501308,79.9468 0.53126687,79.9525 0.49998745,79.9581 0.18746869,79.9638 -6.4647179e-006,79.9695 1.7323709e-006,79.9752 -4.642329e-007,79.9809 1.2441782e-007,79.9865 -3.3400209e-008,79.9922 9.1727532e-009,79.9979 -3.2881355e-009,80.0036 3.9793258e-009,80.0093 -1.263e-008,80.0149 4.6544439e-008,80.0206 -1.7356204e-007,80.0263 6.4775719e-007,80.0320 -2.4176663e-006,80.0377 9.0236517e-006,80.0433 0.34377128,80.0490 0.49998951,80.0547 0.093729444,80.0604 8.9422501e-006,80.0661 0.18752128,80.0717 0.34375003,80.0774 0.1874785,80.0831 -8.2008728e-006,80.0888 4.0349819e-006,80.0945 0.093778238,80.1001 0.34377241,80.1058 0.34373528,80.1115 0.18747196,80.1172 -1.2553753e-005,80.1229 3.3640665e-006,80.1286 -9.0147887e-007,80.1343 2.4157197e-007,80.1399 -6.4734778e-008,80.1456 1.7347224e-008,80.1513 -4.6487938e-009,80.1570 1.246525e-009,80.1627 -3.3692238e-010,80.1684 1.0106321e-010,80.1740 -6.7306459e-011,80.1797 1.6816863e-010,80.1854 -6.05416e-010,80.1911 2.2536799e-009,80.1968 -8.4099963e-009,80.2025 3.1388893e-008,80.2082 -1.171552e-007,80.2138 4.3726794e-007,80.2195 -1.6320505e-006,80.2252 0.34376165,80.2309 0.3125287,80.2366 1.0000019,80.2423 0.6562193,80.2480 -1.3013675e-005,80.2537 3.4873137e-006,80.2593 -9.3450893e-007,80.2650 2.5043528e-007,80.2707 -6.7155156e-008,80.2764 1.816472e-008,80.2821 -5.4982574e-009,80.2878 3.8270427e-009,80.2935 -9.8102939e-009,80.2992 3.5416935e-008,80.3049 -1.3186826e-007,80.3106 4.920966e-007,80.3162 -1.8366694e-006,80.3219 6.8551444e-006,80.3276 0.093759365,80.3333 0.093740635,80.3390 -6.8534041e-006,80.3447 1.8365948e-006,80.3504 -4.9241163e-007,80.3561 1.3290072e-007,80.3618 -3.9151118e-008,80.3675 2.3694055e-008,80.3732 -5.5626572e-008,80.3789 1.9882772e-007,80.3845 -7.3974496e-007,80.3902 2.7603787e-006,80.3959 0.50000226,80.4016 0.09374667,80.4073 -1.4421704e-006,80.4130 7.5834305e-007,80.4187 -1.5912144e-006,80.4244 5.6069453e-006,80.4301 0.093757629,80.4358 0.093742311,80.4415 -5.3665608e-006,80.4472 6.8147921e-007,80.4529 0.031259492,80.4586 0.18750378,80.4643 0.0937391,80.4700 -2.5808431e-006,80.4757 6.8322697e-007,80.4814 -1.5184982e-007,80.4870 -7.5894931e-008,80.4927 4.5548336e-007,80.4984 -1.7461861e-006,80.5041 6.5297995e-006,80.5098 0.093751483,80.5155 0.18753128,80.5212 1.0625463,80.5269 1.5937421,80.5326 1.1249456,80.5383 0.031222265,80.5440 5.7812495e-006,80.5497 4.6124865e-006,80.5554 0.18751822,80.5611 0.31249636,80.5668 0.18749633,80.5725 0.4062804,80.5782 1.0000257,80.5839 1.1249764,80.5896 0.59372234,80.5953 0.34375086,80.6010 0.31248677,80.6067 -1.0922469e-005,80.6124 3.5586495e-006,80.6181 0.18751188,80.6238 0.53126138,80.6295 0.43748841,80.6352 0.093737721,80.6409 -3.7855267e-007,80.6466 -1.4015595e-006,80.6523 5.9853537e-006,80.6580 0.28127319,80.6637 0.37498844,80.6694 -2.2569639e-005,80.6751 1.4755051e-005,80.6808 0.18751135,80.6866 0.18748762,80.6923 -9.5976848e-006,80.6980 2.9778523e-006,80.7037 -2.3130817e-006,80.7094 6.2747649e-006,80.7151 0.18751271,80.7208 0.31249622,80.7265 0.09373825,80.7322 -2.5670465e-006,80.7379 6.8172011e-007,80.7436 -1.5962094e-007,80.7493 -4.3300464e-008,80.7550 3.3286636e-007,80.7607 -1.2882749e-006,80.7664 4.8206302e-006,80.7721 0.093756586,80.7778 0.093743414,80.7835 -4.8247011e-006,80.7892 1.306209e-006,80.7950 -3.9974361e-007,80.8007 2.9267576e-007,80.8064 -7.7099247e-007,80.8121 2.791515e-006,80.8178 0.093753442,80.8235 0.093747281,80.8292 0.03124777,80.8349 -2.1939188e-006,80.8406 6.847049e-006,80.8463 0.18754104,80.8520 0.50001335,80.8578 0.34371275,80.8635 0.31249166,80.8692 0.93750411,80.8749 0.8749879,80.8806 0.34374285,80.8863 0.031254575,80.8920 0.28128955,80.8977 0.9375301,80.9034 0.9999724,80.9091 0.49997193,80.9149 0.18748701,80.9206 0.093746841,80.9263 0.31250271,80.9320 0.1874968,80.9377 0.093749069,80.9434 0.31251389,80.9491 0.50001234,80.9548 0.3437421,80.9606 0.18748659,80.9663 -6.3779044e-006,80.9720 3.1009511e-006,80.9777 -6.0258694e-006,80.9834 2.1004107e-005,80.9891 0.40627033,80.9948 0.3124806,81.0006 0.093734868,81.0063 -2.8974264e-006,81.0120 7.8191545e-007,81.0177 -2.2999969e-007,81.0234 1.3802661e-007,81.0291 -3.2211489e-007,81.0348 1.1505223e-006,81.0406 0.09375409,81.0463 0.31251544,81.0520 0.56251842,81.0577 0.99999768,81.0634 0.99997723,81.0691 0.40623584,81.0749 4.3537716e-007,81.0806 -1.166692e-007,81.0863 3.1264157e-008,81.0920 -8.3779597e-009,81.0977 2.2451101e-009,81.1035 -6.0180116e-010,81.1092 1.6191012e-010,81.1149 -4.5789844e-011,81.1206 2.1236846e-011,81.1263 -3.9156914e-011,81.1320 1.3540088e-010,81.1378 -5.024875e-010,81.1435 1.8747024e-009,81.1492 -6.9968942e-009,81.1549 2.6115012e-008,81.1606 -9.747113e-008,81.1664 3.637993e-007,81.1721 -1.3578373e-006,81.1778 5.0679637e-006,81.1835 0.093751721,81.1892 0.03124447,81.1950 -2.4186642e-007,81.2007 6.4813619e-008,81.2064 -1.7368308e-008,81.2121 4.654277e-009,81.2179 -1.2473844e-009,81.2236 3.3487946e-010,81.2293 -9.203141e-011,81.2350 3.3219642e-011,81.2408 -4.0842604e-011,81.2465 1.3015933e-010,81.2522 -4.798334e-010,81.2579 1.7893205e-009,81.2636 -6.6779946e-009,81.2694 2.4924695e-008,81.2751 -9.3028405e-008,81.2808 3.4721731e-007,81.2865 -1.2959467e-006,81.2923 4.8369657e-006,81.2980 0.093756601,81.3037 0.093743384,81.3094 -4.8247621e-006,81.3152 1.2520666e-006,81.3209 -1.8309548e-007,81.3266 -5.198408e-007,81.3323 2.2626739e-006,81.3381 0.18750687,81.3438 0.31249779,81.3495 0.0937436,81.3553 2.8452726e-007,81.3610 -1.7520991e-006,81.3667 6.7244355e-006,81.3724 0.18750402,81.3782 0.093742549,81.3839 -3.3347949e-006,81.3896 5.5335345e-006,81.3953 0.093766376,81.4011 0.1875006,81.4068 0.093731254,81.4125 2.7345511e-006,81.4183 0.18752331,81.4240 0.34374112,81.4297 0.093736194,81.4355 0.093749009,81.4412 -6.9320217e-006,81.4469 0.031260427,81.4526 0.31250659,81.4584 0.37500709,81.4641 0.59379756,81.4698 0.75003564,81.4756 0.68747598,81.4813 0.37494123,81.4870 0.18747444,81.4928 0.31251237,81.4985 0.187498,81.5042 0.093775935,81.5100 0.50005114,81.5157 0.7812472,81.5214 0.53119457,81.5272 0.093721919,81.5329 2.7722974e-006,81.5386 -9.9704846e-007,81.5444 1.2157597e-006,81.5501 -3.8662438e-006,81.5558 1.4250358e-005,81.5616 0.50003135,81.5673 0.74999166,81.5730 0.43750829,81.5788 0.68753535,81.5845 0.81247997,81.5902 0.43745336,81.5960 -1.3987817e-005,81.6017 2.3537789e-006,81.6074 4.5743313e-006,81.6132 0.18751666,81.6189 0.28124866,81.6247 0.093733959,81.6304 -4.4405388e-006,81.6361 1.1897062e-006,81.6419 -3.1792391e-007,81.6476 8.1891912e-008,81.6533 -9.616671e-009,81.6591 -4.3436255e-008,81.6648 1.8337863e-007,81.6706 -6.9013521e-007,81.6763 2.5773727e-006,81.6820 -9.6201393e-006,81.6878 3.5906112e-005,81.6935 0.56256557,81.6992 0.81249774,81.7050 0.62497216,81.7107 0.43747941,81.7165 0.34375077,81.7222 0.34372976,81.7279 0.031223036,81.7337 4.0778386e-006,81.7394 -1.092703e-006,81.7452 2.9264112e-007,81.7509 -7.7772384e-008,81.7567 1.8424327e-008,81.7624 4.0822599e-009,81.7681 -3.4758045e-008,81.7739 1.3496144e-007,81.7796 -5.0512887e-007,81.7854 1.8857083e-006,81.7911 0.093775608,81.7968 0.3437697,81.8026 0.34373695,81.8083 0.18747503,81.8141 -1.1158209e-005,81.8198 2.9894816e-006,81.8256 -7.9880596e-007,81.8313 2.0549804e-007,81.8371 -2.3118126e-008,81.8428 -1.130535e-007,81.8485 4.7537605e-007,81.8543 0.093755238,81.8600 0.34375855,81.8658 0.50000089,81.8715 0.31251678,81.8773 0.34377086,81.8830 0.31247002,81.8888 0.03122464,81.8945 0.093759246,81.9002 0.31250417,81.9060 0.31249458,81.9117 0.093746953,81.9175 0.031249622,81.9232 -2.4649516e-006,81.9290 6.605398e-007,81.9347 -1.7700668e-007,81.9405 4.7432938e-008,81.9462 -1.2710701e-008,81.9520 3.406005e-009,81.9577 -9.1228258e-010,81.9635 2.4284769e-010,81.9692 -5.9033334e-011,81.9750 -6.7361884e-012,81.9807 8.5990833e-011,81.9865 -3.3725611e-010,81.9922 1.263137e-009,81.9980 -4.7156754e-009,82.0037 1.7601e-008,82.0095 -6.5693655e-008,82.0152 2.451936e-007,82.0210 -9.1515534e-007,82.0267 3.4157058e-006,82.0325 0.093753926,82.0382 0.093747534,82.0440 0.093774557,82.0497 0.31251046,82.0555 0.18747027,82.0612 0.031244682,82.0670 0.093756519,82.0727 0.1875342,82.0785 0.75005877,82.0842 0.93746811,82.0900 0.31244799,82.0957 0.56253803,82.1015 1.3125297,82.1072 1.2499628,82.1130 0.43745625,82.1188 -7.075435e-006,82.1245 0.18756281,82.1303 0.78131318,82.1360 0.8437078,82.1418 0.34368962,82.1475 0.093730591,82.1533 0.031256493,82.1590 0.31251067,82.1648 0.31249502,82.1706 0.18750165,82.1763 0.4375042,82.1821 0.56249535,82.1878 0.34373975,82.1936 0.093743958,82.1993 -6.4150032e-007,82.2051 1.7202143e-007,82.2108 -4.6533088e-008,82.2166 1.4097048e-008,82.2224 -9.8518944e-009,82.2281 2.5311465e-008,82.2339 0.031252716,82.2396 0.18750735,82.2454 0.31249735,82.2512 0.093743443,82.2569 0.18750222,82.2627 0.34375191,82.2684 0.3437472,82.2742 0.093747877,82.2799 0.03126166,82.2857 0.093744598,82.2915 -3.1415655e-006,82.2972 0.31251898,82.3030 0.56250429,82.3088 0.49999198,82.3145 0.18750519,82.3203 0.21876848,82.3260 0.31248873,82.3318 0.2187262,82.3376 0.03124393,82.3433 -2.1480396e-006,82.3491 5.059308e-006,82.3548 0.18752483,82.3606 0.50002611,82.3664 0.593741,82.3721 0.31246689,82.3779 0.031235961,82.3837 1.6641104e-006,82.3894 -4.4593551e-007,82.3952 1.1949653e-007,82.4009 -3.201443e-008,82.4067 8.5514618e-009,82.4125 -2.1888111e-009,82.4182 2.0305164e-010,82.4240 1.3769157e-009,82.4298 -5.711235e-009,82.4355 2.1469779e-008,82.4413 -8.0174416e-008,82.4471 2.9925198e-007,82.4528 0.093750298,82.4586 0.093749918,82.4644 -1.411336e-006,82.4701 4.3063401e-006,82.4759 0.093755752,82.4817 0.093744218,82.4874 -4.2327615e-006,82.4932 1.1342653e-006,82.4990 -3.0395634e-007,82.5047 8.1468052e-008,82.5105 -2.1891168e-008,82.5163 6.0900369e-009,82.5220 -2.467283e-009,82.5278 3.7788932e-009,82.5336 -1.2649181e-008,82.5393 4.682159e-008,82.5451 -1.7465135e-007,82.5509 6.5183673e-007,82.5566 -2.4328926e-006,82.5624 0.093794517,82.5682 0.53129584,82.5740 0.49994636,82.5797 0.031209104,82.5855 0.031260442,82.5913 0.093747139,82.5970 -1.8734967e-006,82.6028 5.0203653e-007,82.6086 -1.3449748e-007,82.6144 3.591256e-008,82.6201 -9.1417753e-009,82.6259 6.5145545e-010,82.6317 6.5373209e-009,82.6374 -2.6803145e-008,82.6432 1.0068347e-007,82.6490 -3.7596129e-007,82.6548 1.4032752e-006,82.6605 0.093750417,82.6663 0.031248359,82.6721 0.031250495,82.6778 0.18749963,82.6836 0.18750238,82.6894 0.8750149,82.6952 1.6562543,82.7009 1.187483,82.7067 0.37500912,82.7125 0.31251442,82.7183 0.31249544,82.7240 0.43753076,82.7298 0.7499935,82.7356 0.34372437,82.7414 0.31249663,82.7471 0.18750116,82.7529 0.31249866,82.7587 0.093731925,82.7645 -7.3761123e-007,82.7703 2.0106185e-007,82.7760 -6.6577293e-008,82.7818 6.5235547e-008,82.7876 -1.9437606e-007,82.7934 7.1232512e-007,82.7991 -2.6551393e-006,82.8049 9.9090357e-006,82.8107 0.18752743,82.8165 0.34375,82.8223 0.18747257,82.8280 -9.9067556e-006,82.8338 2.6544039e-006,82.8396 -7.1005775e-007,82.8454 1.8561163e-007,82.8511 -3.2329535e-008,82.8569 -5.6314558e-008,82.8627 2.5761312e-007,82.8685 -9.742181e-007,82.8743 3.6395541e-006,82.8800 0.093754545,82.8858 0.093746312,82.8916 0.093778878,82.8974 0.50001842,82.9032 0.53122258,82.9090 0.40624002,82.9147 0.21874674,82.9205 0.12501507,82.9263 0.50002921,82.9321 0.62497127,82.9379 0.3437441,82.9436 0.62502497,82.9494 0.37497997,82.9552 0.12497856,82.9610 -3.9214606e-006,82.9668 0.18751812,82.9726 0.50002581,82.9783 0.49999243,82.9841 0.28122491,82.9899 0.18749274,82.9957 0.093747638,83.0015 -1.6375492e-006,83.0073 4.3826614e-007,83.0131 -1.153829e-007,83.0188 2.3229203e-008,83.0246 2.2478099e-008,83.0304 -1.1315348e-007,83.0362 4.3017141e-007,83.0420 -1.6076623e-006,83.0478 6.0009629e-006,83.0536 0.18750428,83.0593 0.18750353,83.0651 0.31249768,83.0709 0.21875925,83.0767 0.31251836,83.0825 0.31248313,83.0883 0.093730703,83.0941 -1.9340896e-006,83.0999 -5.6785206e-007,83.1056 0.093787126,83.1114 0.50003892,83.1172 0.49996102,83.1230 0.093713075,83.1288 -1.6192308e-007,83.1346 4.662656e-006,83.1404 0.18750267,83.1462 0.1250011,83.1520 0.12499914,83.1578 0.031243872,83.1635 -1.9218244e-006,83.1693 5.9517292e-006,83.1751 0.093757078,83.1809 0.093744718,83.1867 0.031244315,83.1925 -9.3546151e-007,83.1983 2.1734836e-007,83.2041 0.031250071,83.2099 0.12500469,83.2157 0.18750507,83.2215 0.18749376,83.2273 0.093760043,83.2330 0.59379435,83.2388 1.1562816,83.2446 1.1562314,83.2504 0.62495226,83.2562 0.093726128,83.2620 8.112446e-007,83.2678 -2.7295459e-007,83.2736 2.8052773e-007,83.2794 -8.4920663e-007,83.2852 3.1165459e-006,83.2910 0.062517293,83.2968 0.28126585,83.3026 0.31249297,83.3084 0.1249819,83.3142 0.093753107,83.3200 0.18750177,83.3258 0.18750657,83.3316 0.50001717,83.3374 0.56249195,83.3431 0.31247556,83.3489 -4.7256349e-006,83.3547 0.18753448,83.3605 0.53126258,83.3663 0.68749577,83.3721 0.78127122,83.3779 0.84374487,83.3837 0.49997222,83.3895 0.24998681,83.3953 0.12500297,83.4011 0.1562461,83.4069 0.062483724,83.4127 -3.3132631e-006,83.4185 6.0338459e-007,83.4243 9.0009149e-007,83.4301 -4.2041679e-006,83.4359 1.5917887e-005,83.4417 0.31254208,83.4475 0.56250036,83.4533 0.34371555,83.4591 0.093731679,83.4649 -3.0473921e-006,83.4707 1.5121021e-006,83.4765 0.031249363,83.4823 1.0284421e-006,83.4881 -5.8449682e-006,83.4939 2.2353282e-005,83.4997 0.40626314,83.5055 0.53130597,83.5113 1.3438128,83.5171 1.3437083,83.5229 0.74992698,83.5287 0.093712136,83.5346 4.4837229e-006,83.5404 0.093750618,83.5462 0.093748719,83.5520 -1.1811362e-006,83.5578 3.2306639e-007,83.5636 -1.1103673e-007,83.5694 0.093751542,83.5752 0.18749961,83.5810 0.031248583,83.5868 3.8010523e-007,83.5926 -1.0160987e-007,83.5984 2.6303463e-008,83.6042 -3.5954697e-009,83.6100 -1.1924894e-008,83.6158 5.1299818e-008,83.6216 -1.9329012e-007,83.6274 7.2191904e-007,83.6332 -2.6946029e-006,83.6390 1.0057304e-005,83.6449 0.18751383,83.6507 0.18748595,83.6565 0.18749236,83.6623 0.50000584,83.6681 0.49999529,83.6739 0.21876474,83.6797 0.18751603,83.6855 0.18748957,83.6913 0.093733482,83.6971 -6.5616691e-006,83.7029 1.8889904e-006,83.7087 -9.9380941e-007,83.7146 2.0862647e-006,83.7204 0.21878131,83.7262 0.50002354,83.7320 0.34372193,83.7378 0.093723655,83.7436 -2.5424313e-006,83.7494 8.3867582e-007,83.7552 -8.1212193e-007,83.7610 2.4099481e-006,83.7669 0.093762144,83.7727 0.18749234,83.7785 0.031254586,83.7843 0.31255582,83.7901 0.75003755,83.7959 0.78121722,83.8017 0.34369135,83.8075 -1.5665029e-005,83.8134 9.783771e-007,83.8192 1.1753902e-005,83.8250 0.15627451,83.8308 0.21874169,83.8366 0.093729749,83.8424 0.093746357,83.8482 0.093749896,83.8540 0.031247918,83.8599 -8.2510759e-008,83.8657 4.2108088e-008,83.8715 -8.5922032e-008,83.8773 3.0160263e-007,83.8831 -1.120578e-006,83.8889 0.031256553,83.8948 0.093751304,83.9006 0.12499563,83.9064 0.3437525,83.9122 0.31249714,83.9180 0.093747444,83.9238 2.7131375e-007,83.9297 4.4882402e-008,83.9355 -4.5090576e-007,83.9413 1.7588897e-006,83.9471 0.093749113,83.9529 0.093764514,83.9587 0.28125489,83.9646 0.18748003,83.9704 0.031259559,83.9762 0.59377658,83.9820 0.84374475,83.9878 0.43748102,83.9937 0.18752176,83.9995 0.28124896,84.0053 0.093719676,84.0111 -3.1025806e-006,84.0169 1.7864221e-006,84.0228 -4.0431896e-006,84.0286 1.4387427e-005,84.0344 0.31252149,84.0402 0.49998733,84.0460 0.2187459,84.0519 0.34377366,84.0577 0.4999918,84.0635 0.28125191,84.0693 0.50005519,84.0751 1.0625167,84.0810 0.99994808,84.0868 0.4374541,84.0926 0.093747996,84.0984 0.18752381,84.1043 0.5000217,84.1101 0.62499762,84.1159 0.43747166,84.1217 0.093731016,84.1276 -5.9403801e-006,84.1334 2.1741653e-005,84.1392 0.28129452,84.1450 0.46875888,84.1509 0.40622538,84.1567 0.18746406,84.1625 -1.2680471e-005,84.1683 3.3937758e-006,84.1742 -8.9361299e-007,84.1800 1.8039785e-007,84.1858 1.7211389e-007,84.1916 -8.6894426e-007,84.1975 3.3039341e-006,84.2033 0.093754545,84.2091 0.093745388,84.2149 -3.0000599e-006,84.2208 -2.8523914e-007,84.2266 4.1416338e-006,84.2324 0.093756095,84.2382 0.093743838,84.2441 -3.8321673e-006,84.2499 0.093759045,84.2557 0.3125059,84.2616 0.31249574,84.2674 0.093756154,84.2732 0.43757737,84.2790 1.2500618,84.2849 1.1874312,84.2907 0.31243885,84.2965 0.28126252,84.3024 0.31249949,84.3082 0.18747143,84.3140 -9.7679504e-006,84.3199 -5.2550226e-006,84.3257 3.0791554e-005,84.3315 0.62504023,84.3374 0.68748051,84.3432 0.28121081,84.3490 3.692538e-006,84.3548 0.40628341,84.3607 0.87500733,84.3665 0.81247288,84.3723 0.18747476,84.3782 1.8931685e-006,84.3840 -8.4432725e-007,84.3898 1.4841046e-006,84.3957 0.093785964,84.4015 0.406286,84.4073 0.46873805,84.4132 0.28120619,84.4190 -2.1952634e-005,84.4248 5.8787664e-006,84.4307 -1.5606711e-006,84.4365 3.6344164e-007,84.4423 0.093777947,84.4482 0.40626782,84.4540 0.31247503,84.4599 0.093731366,84.4657 -2.6025928e-006,84.4715 -1.2931763e-007,84.4774 0.093776904,84.4832 0.50002885,84.4890 0.5937317,84.4949 0.28121826,84.5007 0.03125545,84.5065 0.31252491,84.5124 0.59374529,84.5182 0.43747833,84.5241 0.093740351,84.5299 6.7098739e-007,84.5357 -1.797419e-007,84.5416 4.7926278e-008,84.5474 -1.1948701e-008,84.5532 -1.356189e-010,84.5591 1.2493288e-008,84.5649 -4.9841823e-008,84.5708 1.8688907e-007,84.5766 -6.9777059e-007,84.5824 2.6044017e-006,84.5883 0.093764082,84.5941 0.21875198,84.6000 0.28129706,84.6058 0.71877229,84.6116 0.49995011,84.6175 0.18746886,84.6233 -4.8917818e-006,84.6292 0.093752548,84.6350 -5.3155736e-006,84.6409 1.7699987e-006,84.6467 -1.764115e-006,84.6525 5.2867645e-006,84.6584 0.093752481,84.6642 0.031244548,84.6701 0.093757443,84.6759 0.34375715,84.6817 0.31249225,84.6876 0.093742527,84.6934 -7.3809497e-007,84.6993 4.5809006e-007,84.7051 -1.0942964e-006,84.7110 3.9193951e-006,84.7168 0.093767315,84.7227 0.18749192,84.7285 -1.6926104e-005,84.7343 0.03126445,84.7402 0.34376061,84.7460 0.3437407,84.7519 0.18751711,84.7577 0.40626287,84.7636 0.28122032,84.7694 0.031239381,84.7753 0.218752,84.7811 0.18749715,84.7870 -1.2684305e-006,84.7928 6.498135e-006,84.7987 0.18751881,84.8045 0.31249398,84.8103 0.093732916,84.8162 -1.3653818e-006,84.8220 1.4539112e-006,84.8279 -4.4505282e-006,84.8337 1.634949e-005,84.8396 0.31252164,84.8454 0.31247976,84.8513 0.031233912,84.8571 2.0634068e-006,84.8630 8.0461513e-007,84.8688 -5.2825008e-006,84.8747 0.1875775,84.8805 1.1563203,84.8864 1.1874684,84.8922 0.84367317,84.8981 0.093705803,84.9039 1.1446663e-005,84.9098 -3.0221145e-006,84.9156 6.4086476e-007,84.9215 4.5895595e-007,84.9273 0.093760319,84.9332 0.34375986,84.9390 0.43749776,84.9449 0.43749627,84.9507 0.31248993,84.9566 -4.347653e-006,84.9625 -5.3133176e-006,84.9683 2.5603505e-005,84.9742 0.31253451,84.9800 0.3124679,84.9859 0.031224199,84.9917 3.7042862e-006,84.9976 -9.916821e-007,85.0034 2.6214502e-007,85.0093 -5.6817594e-008,85.0151 -3.490025e-008,85.0210 1.9644042e-007,85.0268 0.031249246,85.0327 2.8074771e-006,85.0386 0.09375371,85.0444 0.12499797,85.0503 0.18750313,85.0561 0.31249818,85.0620 0.093746886,85.0678 0.093771942,85.0737 0.31252021,85.0796 0.31247577,85.0854 0.031226723,85.0913 6.7692567e-006,85.0971 0.18750978,85.1030 0.34375024,85.1088 0.18748933,85.1147 -3.6332835e-006,85.1206 9.7477243e-007,85.1264 -2.6551643e-007,85.1323 8.7217018e-008,85.1381 -8.3335884e-008,85.1440 2.4614027e-007,85.1499 -9.0129555e-007,85.1557 3.3593103e-006,85.1616 0.18752283,85.1674 0.5000056,85.1733 0.31248018,85.1791 0.093740247,85.1850 -2.0019927e-006,85.1909 7.6465284e-007,85.1967 0.09376175,85.2026 0.31250003,85.2085 0.093738101,85.2143 -2.4646951e-007,85.2202 7.8221518e-008,85.2260 -6.6401029e-008,85.2319 1.8739208e-007,85.2378 -6.8322026e-007,85.2436 2.5456916e-006,85.2495 0.31250337,85.2554 0.34374672,85.2612 0.093748137,85.2671 -2.2164209e-006,85.2729 0.031267703,85.2788 0.28127331,85.2847 0.28122255,85.2905 -5.527284e-006,85.2964 0.31253362,85.3023 0.56251031,85.3081 0.49997434,85.3140 0.093724206,85.3199 0.031256113,85.3257 0.18751003,85.3316 0.43750963,85.3375 0.62498713,85.3433 0.21874385,85.3492 0.31251061,85.3551 0.34374511,85.3609 0.18749176,85.3668 -3.5293126e-006,85.3727 9.4567309e-007,85.3785 -2.5309791e-007,85.3844 6.6642961e-008,85.3903 -1.3453275e-008,85.3961 -1.2836686e-008,85.4020 6.4806748e-008,85.4079 -2.4641034e-007,85.4137 0.031253319,85.4196 0.18750274,85.4255 0.187499,85.4313 0.18751515,85.4372 0.53129166,85.4431 1.1562704,85.4489 1.2187461,85.4548 1.0624815,85.4607 0.56246483,85.4665 0.18747939,85.4724 -5.3091335e-006,85.4783 3.6498186e-006,85.4842 0.18751778,85.4900 0.50000572,85.4959 0.34373382,85.5018 0.093741208,85.5076 -3.8810666e-007,85.5135 -2.4908893e-006,85.5194 0.031267412,85.5253 0.6250428,85.5311 1.0624926,85.5370 0.53120679,85.5429 -7.8009143e-006,85.5488 0.093753077,85.5546 0.031247899,85.5605 -3.2724856e-006,85.5664 1.2797189e-005,85.5722 0.18751755,85.5781 0.18748246,85.5840 -1.2837953e-005,85.5899 3.4386505e-006,85.5957 -9.1562424e-007,85.6016 2.2357095e-007,85.6075 2.1420947e-008,85.6134 -3.0930048e-007,85.6192 1.2158836e-006,85.6251 -4.5545976e-006,85.6310 1.7003864e-005,85.6369 0.312534,85.6427 0.50000578,85.6486 0.68749416,85.6545 0.8124817,85.6604 0.43749511,85.6663 0.37501645,85.6721 0.40623701,85.6780 0.21872655,85.6839 0.093744911,85.6898 9.0161865e-007,85.6956 3.5811485e-008,85.7015 0.031254638,85.7074 0.093748458,85.7133 -4.1623271e-006,85.7192 1.1412347e-006,85.7250 -4.0228923e-007,85.7309 4.6786437e-007,85.7368 0.031255603,85.7427 0.093749709,85.7486 0.031245558,85.7544 -4.5274387e-006,85.7603 1.5482496e-005,85.7662 0.31251875,85.7721 0.31248555,85.7780 0.093733959,85.7838 2.4301041e-006,85.7897 0.093764529,85.7956 0.28127497,85.8015 0.43748707,85.8074 0.093719326,85.8132 4.7180424e-006,85.8191 1.562551,85.8250 3.5937872,85.8309 3.1874809,85.8368 1.4062028,85.8427 0.093720324,85.8485 4.4814237e-006,85.8544 -1.1172184e-006,85.8603 -1.2935374e-008,85.8662 1.1691557e-006,85.8721 -4.6640857e-006,85.8780 1.7488588e-005,85.8838 0.31256047,85.8897 0.71878624,85.8956 0.71871442,85.9015 0.31243628,85.9074 -5.0941221e-006,85.9133 0.21879797,85.9192 0.46875575,85.9250 0.3124651,85.9309 0.093727276,85.9368 2.9949859e-008,85.9427 0.093750738,85.9486 -2.9851328e-006,85.9545 0.031252619,85.9604 0.031248182,85.9662 -1.0402591e-006,85.9721 2.8882437e-007,85.9780 -1.1495931e-007,85.9839 1.7100274e-007,85.9898 -5.6909056e-007,85.9957 2.1055255e-006,86.0016 0.093786225,86.0075 0.3750293,86.0134 0.37497878,86.0192 0.24996558,86.0251 0.031236384,86.0310 2.5546792e-006,86.0369 -4.2514174e-007,86.0428 0.5000121,86.0487 1.6875207,86.0546 2.2187445,86.0605 1.3124782,86.0664 0.12500638,86.0723 1.1563847,86.0781 3.7189834,86.0840 5.2187476,86.0899 2.9997485,86.0958 0.4686358,86.1017 0.34377539,86.1076 0.50000954,86.1135 0.50000077,86.1194 0.34372592,86.1253 0.093727946,86.1312 -2.1490509e-007,86.1371 0.34375641,86.1430 0.56250048,86.1489 0.34374189,86.1547 0.062509976,86.1606 0.50002635,86.1665 0.74999249,86.1724 0.3124752,86.1783 -4.7372091e-006,86.1842 1.2696793e-006,86.1901 -3.4113179e-007,86.1960 9.4747641e-008,86.2019 -3.783278e-008,86.2078 5.6580234e-008,86.2137 -1.8850108e-007,86.2196 6.9747881e-007,86.2255 0.031249803,86.2314 0.093758725,86.2373 0.3437798,86.2432 0.68752486,86.2491 0.65622407,86.2550 0.18746421,86.2609 -9.9446243e-007,86.2668 0.093771324,86.2727 0.24999477,86.2786 0.031230791,86.2845 2.9797566e-006,86.2904 -2.0850969e-006,86.2963 5.3608355e-006,86.3022 0.093762845,86.3081 0.187509,86.3140 0.1874847,86.3199 -1.3512032e-005,86.3258 3.6177798e-006,86.3317 -9.5801386e-007,86.3376 2.139848e-007,86.3435 1.0216528e-007,86.3494 -6.2271738e-007,86.3553 0.093761034,86.3612 0.50001347,86.3671 0.59373921,86.3730 0.18748711,86.3789 -3.9784175e-007,86.3848 6.3791141e-008,86.3907 1.427229e-007,86.3966 -6.3474249e-007,86.4025 2.3964399e-006,86.4084 0.093759559,86.4143 0.3125262,86.4202 0.65626621,86.4261 0.6249786,86.4320 0.28122342,86.4379 0.031243108,86.4438 1.4745156e-006,86.4497 -4.5354767e-007,86.4556 3.3957804e-007,86.4615 -9.0480302e-007,86.4674 3.2798848e-006,86.4733 0.031244887,86.4792 1.7182578e-005,86.4851 0.50004107,86.4910 0.84374988,86.4969 0.49995947,86.5028 -1.8953198e-005,86.5087 4.6009009e-006,86.5146 5.5125929e-007,86.5206 0.093753263,86.5265 0.093746446,86.5324 0.18750229,86.5383 0.40625733,86.5442 0.28125265,86.5501 0.18749471,86.5560 0.093741454,86.5619 0.093762442,86.5678 0.43753004,86.5737 1.0000074,86.5796 0.90621924,86.5855 0.34373042,86.5914 0.093751922,86.5974 0.031248959,86.6033 8.1910389e-007,86.6092 -2.2337499e-006,86.6151 8.1165199e-006,86.6210 0.093761355,86.6269 0.093738019,86.6328 -5.0415783e-006,86.6387 0.34377134,86.6446 0.87501138,86.6505 0.74998325,86.6565 0.18748435,86.6624 -1.2038662e-006,86.6683 3.1448008e-007,86.6742 -5.3956612e-008,86.6801 -9.8688794e-008,86.6860 4.4875489e-007,86.6919 0.031251188,86.6978 0.031247679,86.7037 5.2148093e-006,86.7097 0.18751706,86.7156 0.31249347,86.7215 0.093739137,86.7274 0.31251717,86.7333 0.75001419,86.7392 0.74998242,86.7451 0.18748456,86.7511 0.093760185,86.7570 0.18750003,86.7629 0.093739711,86.7688 -2.9778864e-006,86.7747 8.5166283e-007,86.7806 -4.2854703e-007,86.7865 8.6252635e-007,86.7925 -3.0217789e-006,86.7984 1.1225475e-005,86.8043 0.18751594,86.8102 0.18748286,86.8161 -5.2088885e-006,86.8220 0.062509686,86.8280 0.12501785,86.8339 0.5937953,86.8398 1.1562625,86.8457 0.90620589,86.8516 0.2812095,86.8575 -9.5297281e-007,86.8635 0.18752436,86.8694 0.78128767,86.8753 1.1562574,86.8812 0.6874637,86.8871 0.18746924,86.8931 -5.7923312e-006,86.8990 1.5744487e-006,86.9049 -5.0501234e-007,86.9108 4.4550418e-007,86.9167 -1.2770704e-006,86.9227 4.6631362e-006,86.9286 0.18751273,86.9345 0.3437517,86.9404 0.28123915,86.9463 0.093743071,86.9523 -2.1561659e-007,86.9582 -8.7968215e-007,86.9641 3.7346829e-006,86.9700 0.093764201,86.9759 0.46879312,86.9819 0.81249899,86.9878 0.28120947,86.9937 0.093737029,86.9996 0.53126001,87.0056 0.87502474,87.0115 0.49999595,87.0174 0.31247845,87.0233 0.093737118,87.0292 -3.1880381e-006,87.0352 4.2727211e-006,87.0411 0.18750489,87.0470 0.18749501,87.0529 -3.6254214e-006,87.0589 7.2803613e-007,87.0648 7.1364644e-007,87.0707 0.093755096,87.0766 0.43754098,87.0826 1.0937555,87.0885 0.49996153,87.0944 0.15624294,87.1003 0.18751737,87.1063 0.37500441,87.1122 0.34374109,87.1181 0.34373924,87.1240 -1.1104018e-005,87.1300 2.9755572e-006,87.1359 -7.9733286e-007,87.1418 2.1353958e-007,87.1478 -5.6762477e-008,87.1537 1.349326e-008,87.1596 2.7945044e-009,87.1655 -2.4674536e-008,87.1715 9.5911503e-008,87.1774 -3.5900007e-007,87.1833 0.031251345,87.1893 0.093746454,87.1952 0.12502283,87.2011 0.8750428,87.2070 1.0313182,87.2130 1.3125495,87.2189 1.2187157,87.2248 0.9061926,87.2308 0.56244993,87.2367 0.18746698,87.2426 -7.7910709e-006,87.2486 0.031255942,87.2545 0.34376493,87.2604 0.81251246,87.2664 0.84373695,87.2723 0.40624371,87.2782 0.28126568,87.2842 0.34375757,87.2901 0.31248447,87.2960 0.093731806,87.3019 -1.8917614e-006,87.3079 2.1267307e-007,87.3138 1.0413185e-006,87.3197 -4.3783384e-006,87.3257 1.6473343e-005,87.3316 0.34378296,87.3375 0.56249774,87.3435 0.31246763,87.3494 -1.4389552e-005,87.3554 3.949543e-006,87.3613 -1.4075152e-006,87.3672 1.6803251e-006,87.3732 0.031249955,87.3791 -1.5055826e-006,87.3850 7.9623214e-007,87.3910 -1.6793609e-006,87.3969 5.9216468e-006,87.4028 0.093752183,87.4088 0.031243397,87.4147 3.7550038e-008,87.4206 -1.609937e-006,87.4266 0.18752523,87.4325 0.68753231,87.4385 0.65625012,87.4444 0.31246266,87.4503 -2.3983794e-005,87.4563 6.4275928e-006,87.4622 -1.7246882e-006,87.4682 4.7065356e-007,87.4741 -1.577931e-007,87.4800 1.6049249e-007,87.4860 -4.8420463e-007,87.4919 1.776463e-006,87.4978 -6.6221683e-006,87.5038 0.031278569,87.5097 0.71878827,87.5157 0.7187103,87.5216 -2.5456975e-005,87.5275 0.093783394,87.5335 0.37501857,87.5394 0.43748346,87.5454 0.18746963,87.5513 9.3054632e-006,87.5573 0.31253088,87.5632 0.49999514,87.5691 0.31248859,87.5751 0.31251305,87.5810 0.7500391,87.5870 2.4375088,87.5929 2.5937169,87.5988 1.1249834,87.6048 0.43751213,87.6107 0.59374487,87.6167 0.3124651,87.6226 -1.1294271e-005,87.6286 0.031255968,87.6345 0.34376842,87.6405 0.71875226,87.6464 0.37499323,87.6523 0.31250226,87.6583 0.28125304,87.6642 0.31250036,87.6702 0.18748251,87.6761 -6.9808207e-006,87.6821 1.1263904e-006,87.6880 0.031261019,87.6940 0.18751016,87.6999 0.18749514,87.7059 0.53124684,87.7118 0.31250101,87.7178 0.34374815,87.7237 0.18751955,87.7296 0.31252357,87.7356 0.31247598,87.7415 0.093722634,87.7475 0.0937756,87.7534 0.3125008,87.7594 0.093721144,87.7653 0.43751147,87.7713 1.0937607,87.7772 0.49998915,87.7832 0.18749042,87.7891 0.093764551,87.7951 0.31251645,87.8010 0.31248078,87.8070 0.031233672,87.8129 0.031262752,87.8189 0.093746036,87.8248 -9.0820813e-006,87.8308 2.4211026e-006,87.8367 -6.016104e-007,87.8427 -1.4867482e-008,87.8486 6.6118724e-007,87.8546 -2.6301034e-006,87.8605 0.1875387,87.8665 1.1250616,87.8724 1.4687179,87.8784 0.53119457,87.8843 0.18750989,87.8903 0.34375793,87.8963 0.34375376,87.9022 0.34377643,87.9082 0.40623868,87.9141 0.1562095,87.9201 -9.0432495e-006,87.9260 2.4418073e-006,87.9320 -7.2327396e-007,87.9379 4.5112017e-007,87.9439 -1.0812373e-006,87.9498 3.8741177e-006,87.9558 0.34376174,87.9618 0.65626705,87.9677 0.65625292,87.9737 0.31248057,87.9796 0.59375042,87.9856 0.84375995,87.9915 0.59373289,87.9975 -1.0953945e-005,88.0034 3.2146229e-006,88.0094 -1.9037799e-006,88.0154 4.4005969e-006,88.0213 0.34377104,88.0273 0.78125501,88.0332 0.49997967,88.0392 0.093741208,88.0451 -2.114394e-006,88.0511 8.509448e-006,88.0571 0.34377059,88.0630 0.56250006,88.0690 0.31247512,88.0749 8.5502206e-006,88.0809 0.40631929,88.0869 0.8750366,88.0928 0.71870655,88.0988 0.31244233,88.1047 0.18748805,88.1107 0.3125028,88.1167 0.093743287,88.1226 0.031256467,88.1286 0.093747899,88.1345 -5.2118949e-006,88.1405 6.3149514e-008,88.1465 4.9601585e-006,88.1524 0.062509842,88.1584 0.093750291,88.1644 0.062488999,88.1703 -9.0093772e-007,88.1763 0.87501109,88.1822 1.1874988,88.1882 0.78124237,88.1942 0.093753986,88.2001 0.18749723,88.2061 -7.3849915e-006,88.2121 1.9757597e-006,88.2180 -5.1746599e-007,88.2240 9.3945495e-008,88.2299 1.4173979e-007,88.2359 -6.6096891e-007,88.2419 0.031253971,88.2478 0.31250954,88.2538 0.40624702,88.2598 0.09374363,88.2657 0.093760177,88.2717 0.4062936,88.2777 0.84377789,88.2836 0.87498534,88.2896 0.78125417,88.2956 0.84373099,88.3015 0.40620351,88.3075 -1.163826e-005,88.3135 3.3778369e-006,88.3194 0.50001115,88.3254 1.6875216,88.3314 2.5312505,88.3373 1.6874768,88.3433 0.34373817,88.3493 8.8306285e-007,88.3552 2.4741273e-006,88.3612 0.093762137,88.3672 0.28126571,88.3732 0.50000554,88.3791 0.37498721,88.3851 0.12498166,88.3911 -5.6593326e-006,88.3970 1.5165144e-006,88.4030 -4.0628174e-007,88.4090 1.0849354e-007,88.4149 -2.7660452e-008,88.4209 2.1392943e-009,88.4269 1.910723e-008,88.4329 -7.8575013e-008,88.4388 2.9521621e-007,88.4448 -1.1023761e-006,88.4508 4.1146109e-006,88.4567 0.18752912,88.4627 0.59377402,88.4687 0.65623021,88.4747 0.28121927,88.4806 -7.5749022e-006,88.4866 2.0298589e-006,88.4926 -5.4393962e-007,88.4986 1.4574034e-007,88.5045 -3.8979127e-008,88.5105 1.0164741e-008,88.5165 -1.6766805e-009,88.5224 -3.4591687e-009,88.5284 1.5514805e-008,88.5344 0.031249942,88.5404 2.1892114e-007,88.5463 -8.1714398e-007,88.5523 3.0498936e-006,88.5583 0.31252307,88.5643 0.96880418,88.5702 1.5624911,88.5762 0.68746322,88.5822 0.37502772,88.5882 0.49998677,88.5942 0.18745683,88.6001 -7.0088245e-006,88.6061 1.8907546e-006,88.6121 -5.5364825e-007,88.6181 3.2370636e-007,88.6240 -7.4119276e-007,88.6300 2.6412608e-006,88.6360 0.18751773,88.6420 0.50000614,88.6480 0.34373266,88.6539 0.031238031,88.6599 1.3028774e-005,88.6659 0.18750776,88.6719 0.093735799,88.6778 -3.2597541e-006,88.6838 0.093764685,88.6898 0.34376565,88.6958 0.50001431,88.7018 0.78127009,88.7077 0.93751347,88.7137 0.81248403,88.7197 0.40620491,88.7257 0.093753703,88.7317 0.3125132,88.7377 0.1874747,88.7436 0.031246934,88.7496 0.093756303,88.7556 0.093744144,88.7616 0.031246716,88.7676 0.09376622,88.7735 0.37503126,88.7795 0.59373176,88.7855 0.093716592,88.7915 1.6759479e-006,88.7975 -4.4779907e-007,88.8035 1.1511661e-007,88.8094 -1.2630653e-008,88.8154 -6.4609161e-008,88.8214 2.7109118e-007,88.8274 -1.0198364e-006,88.8334 0.031256247,88.8394 0.34375721,88.8454 0.34374368,88.8513 0.093744211,88.8573 -1.7016848e-006,88.8633 5.2752716e-006,88.8693 0.09376736,88.8753 0.18750015,88.8813 0.093732059,88.8873 -3.247038e-006,88.8932 0.18751857,88.8992 0.40626445,88.9052 0.31248474,88.9112 0.093735538,88.9172 -1.2372002e-005,88.9232 3.9555583e-005,88.9292 0.96882993,88.9352 1.5312586,88.9411 1.1561724,88.9471 0.12495807,88.9531 0.18752019,88.9591 0.34375298,88.9651 0.31248653,88.9711 -1.5259846e-005,88.9771 1.8452574e-005,88.9831 0.18752038,88.9891 0.1874789,88.9950 -1.4965718e-005,89.0010 2.0289174e-006,89.0070 6.8518884e-006,89.0130 0.31251848,89.0190 0.49999896,89.0250 0.31248558,89.0310 0.093741976,89.0370 -1.4121553e-006,89.0430 5.7771109e-007,89.0490 -8.9864585e-007,89.0550 3.0170781e-006,89.0610 0.093747593,89.0669 0.093765333,89.0729 0.65643167,89.0789 2.1563516,89.0849 1.7498785,89.0909 0.87488824,89.0969 0.37496522,89.1029 0.31248561,89.1089 -2.0566476e-005,89.1149 5.5125756e-006,89.1209 -1.4822191e-006,89.1269 4.1587251e-007,89.1329 -1.8116124e-007,89.1389 3.087635e-007,89.1449 -1.0539662e-006,89.1509 3.9074048e-006,89.1569 0.093759857,89.1629 0.18750691,89.1689 0.18748832,89.1748 -1.043724e-005,89.1808 3.1753118e-006,89.1868 -2.2633217e-006,89.1928 5.8782002e-006,89.1988 0.093757361,89.2048 0.093743287,89.2108 -9.103057e-006,89.2168 1.4522841e-005,89.2228 0.18753006,89.2288 0.31250012,89.2348 0.18746953,89.2408 -1.3095437e-005,89.2468 3.8156668e-006,89.2528 -2.166312e-006,89.2588 0.09375485,89.2648 0.093750171,89.2708 -5.5171636e-006,89.2768 4.5038892e-006,89.2828 0.093754902,89.2888 0.1250042,89.2948 0.093743637,89.3008 -7.070646e-006,89.3068 1.8947366e-006,89.3128 -5.077485e-007,89.3188 1.3610995e-007,89.3248 -3.6651663e-008,89.3308 1.0486146e-008,89.3368 -5.2902864e-009,89.3428 1.067502e-008,89.3488 -3.7412491e-008,89.3548 1.3898571e-007,89.3608 -5.1857086e-007,89.3668 1.9354486e-006,89.3728 0.031249996,89.3788 -1.9147828e-006,89.3848 4.4693826e-007,89.3908 1.2720133e-007,89.3968 -9.5586131e-007,89.4029 3.6965444e-006,89.4089 0.18751386,89.4149 0.34374377,89.4209 0.093746483,89.4269 0.2812762,89.4329 0.50000006,89.4389 0.28122351,89.4449 -8.5754327e-006,89.4509 2.0112016e-006,89.4569 5.3139138e-007,89.4629 0.3125017,89.4689 0.34374842,89.4749 0.093748853,89.4809 2.9947319e-007,89.4869 -5.8214251e-008,89.4929 -6.6646912e-008,89.4989 3.2483399e-007,89.5049 -1.2327873e-006,89.5110 4.6066752e-006,89.5170 0.18751337,89.5230 0.31249571,89.5290 0.093737781,89.5350 -6.3070308e-007,89.5410 1.7420167e-007,89.5470 -6.6055861e-008,89.5530 9.001468e-008,89.5590 -2.9402185e-007,89.5650 0.093762793,89.5710 0.5000428,89.5771 0.87504637,89.5831 0.87500018,89.5891 0.56245995,89.5951 0.28121048,89.6011 0.31248814,89.6071 0.31250334,89.6131 0.3125129,89.6191 0.56250465,89.6251 0.43750301,89.6312 0.59375399,89.6372 0.37497276,89.6432 -1.4794885e-005,89.6492 6.1765422e-006,89.6552 0.031249652,89.6612 0.093761235,89.6672 0.31250492,89.6732 0.18748656,89.6792 0.031245165,89.6853 -6.6532579e-007,89.6913 2.1574883e-006,89.6973 0.093769334,89.7033 0.3125076,89.7093 0.18747881,89.7153 -9.9807412e-006,89.7213 5.143997e-006,89.7274 0.12500346,89.7334 0.093755513,89.7394 0.18751301,89.7454 0.31249547,89.7514 0.093732595,89.7574 -3.395234e-006,89.7635 9.0982689e-007,89.7695 -2.4380796e-007,89.7755 6.533449e-008,89.7815 -1.7511027e-008,89.7875 4.7045252e-009,89.7935 -1.3057169e-009,89.7996 5.1799098e-010,89.8056 -7.6620665e-010,89.8116 2.5469971e-009,89.8176 -9.4225161e-009,89.8236 3.5146112e-008,89.8296 0.093767315,89.8357 0.40626287,89.8417 0.40624523,89.8477 0.43750626,89.8537 0.53124529,89.8597 0.18747868,89.8658 -7.2661342e-006,89.8718 1.9450806e-006,89.8778 -5.1362406e-007,89.8838 1.0926129e-007,89.8898 7.6628297e-008,89.8959 -4.1581845e-007,89.9019 1.586772e-006,89.9079 -5.9317317e-006,89.9139 2.2141876e-005,89.9199 0.31253102,89.9260 0.3437283,89.9320 0.093724914,89.9380 -2.581477e-006,89.9440 2.546388e-006,89.9501 0.093768336,89.9561 0.31251568,89.9621 0.31248459,89.9681 0.09373036,89.9741 2.4171886e-006,89.9802 0.093759976,89.9862 0.21877867,89.9922 1.1875483,89.9982 1.7500088,90.0043 1.312475,90.0103 1.1249785,90.0163 0.81246477,90.0223 0.3124862,90.0284 0.093754053,90.0344 0.031242471,90.0404 1.0549489e-007,90.0464 -1.0776292e-006,90.0525 4.2053657e-006,90.0585 0.093755998,90.0645 0.093743548,90.0705 -1.9579913e-006,90.0766 0.093754277,90.0826 0.093746595,90.0886 -2.3966186e-006,90.0946 1.2548674e-006,90.1007 0.18750326,90.1067 0.31249887,90.1127 0.093746699,90.1188 0.03126606,90.1248 0.15626276,90.1308 0.15624306,90.1368 0.09373495,90.1429 -8.0506443e-006,90.1489 2.1456076e-006,90.1549 -5.3115696e-007,90.1610 -2.1160904e-008,90.1670 6.1589657e-007,90.1730 -2.4426279e-006,90.1790 9.1553284e-006,90.1851 0.18752472,90.1911 0.31249189,90.1971 0.093727455,90.2032 -1.7740236e-006,90.2092 8.7478094e-007,90.2152 -1.7250952e-006,90.2213 6.0260318e-006,90.2273 0.093752205,90.2333 0.031243356,90.2394 -2.0522927e-007,90.2454 -7.2768074e-007,90.2514 3.1162299e-006,90.2575 0.093750007,90.2635 -3.1522443e-006,90.2695 8.5363445e-007,90.2756 -2.620516e-007,90.2816 1.9451673e-007,90.2876 -5.1603661e-007,90.2937 1.8697697e-006,90.2997 -6.9635812e-006,90.3057 2.598657e-005,90.3118 0.34380108,90.3178 0.53125,90.3238 0.34369892,90.3299 -2.5952433e-005,90.3359 6.8653862e-006,90.3419 -1.5070706e-006,90.3480 -8.3774779e-007,90.3540 4.8585925e-006,90.3600 0.093753159,90.3661 0.093754217,90.3721 0.28127775,90.3781 0.68753153,90.3842 0.84373409,90.3902 0.40620625,90.3963 0.093756415,90.4023 0.31251037,90.4083 0.1874779,90.4144 -7.2549515e-006,90.4204 1.9441163e-006,90.4264 -5.2095101e-007,90.4325 1.3953709e-007,90.4385 -3.7156902e-008,90.4446 9.079602e-009,90.4506 8.4165863e-010,90.4566 -1.2448035e-008,90.4627 4.8954508e-008,90.4687 -1.8338422e-007,90.4748 0.18750216,90.4808 0.34374747,90.4868 0.18750812,90.4929 0.31252348,90.4989 0.56250566,90.5050 0.49999321,90.5110 0.40624472,90.5170 0.34375113,90.5231 0.34373996,90.5291 0.093734704,90.5352 -5.9144048e-007,90.5412 1.4264027e-007,90.5473 2.09305e-008,90.5533 -2.26393e-007,90.5593 8.8471342e-007,90.5654 -3.3127189e-006,90.5714 0.34376824,90.5775 2.218786,90.5835 3.0312395,90.5896 1.6562184,90.5956 0.49999046,90.6016 -9.9704982e-007,90.6077 2.4266879e-007,90.6137 2.6460199e-008,90.6198 -3.485589e-007,90.6258 1.3678875e-006,90.6319 0.031259958,90.6379 0.093754038,90.6440 0.062488958,90.6500 -5.1034485e-006,90.6560 1.3038593e-006,90.6621 -1.1157201e-007,90.6681 -8.577511e-007,90.6742 3.542883e-006,90.6802 0.31253025,90.6863 0.93754256,90.6923 1.2499905,90.6984 0.59370291,90.7044 0.062480457,90.7105 5.0114579e-007,90.7165 1.8829761e-007,90.7226 -1.2544826e-006,90.7286 4.8300203e-006,90.7347 0.18750694,90.7407 0.28125566,90.7468 0.40626591,90.7528 0.53123683,90.7589 0.093729652,90.7649 2.211373e-007,90.7710 0.093768008,90.7770 0.50000781,90.7831 0.31248248,90.7891 0.093743972,90.7952 -1.9785491e-006,90.8012 2.1567978e-006,90.8073 -6.6490311e-006,90.8133 2.4441186e-005,90.8194 0.25002289,90.8254 0.28125355,90.8315 0.31248486,90.8375 0.093717724,90.8436 8.3373898e-006,90.8496 0.1875052,90.8557 0.093738392,90.8617 4.6744672e-006,90.8678 0.18751302,90.8738 0.31249985,90.8799 0.18748756,90.8859 -6.763084e-006,90.8920 1.811465e-006,90.8980 -4.8225218e-007,90.9041 1.1740249e-007,90.9102 1.2683381e-008,90.9162 -1.681598e-007,90.9223 6.6000956e-007,90.9283 0.031249998,90.9344 -6.4897438e-007,90.9404 1.2939955e-007,90.9465 1.3144117e-007,90.9525 -6.5522954e-007,90.9586 0.031257868,90.9647 0.18750288,90.9707 0.093741357,90.9768 -2.006565e-006,90.9828 5.3770088e-007,90.9889 -1.4408333e-007,90.9949 3.8590926e-008,91.0010 -1.0269243e-008,91.0070 2.4830429e-009,91.0131 3.3795738e-010,91.0192 -3.8353978e-009,91.0252 1.5004854e-008,91.0313 -5.6188373e-008,91.0373 2.0976491e-007,91.0434 -7.8293175e-007,91.0495 2.9221874e-006,91.0555 -1.0906665e-005,91.0616 0.46895853,91.0676 4.7504249,91.0737 10.312659,91.0798 10.062212,91.0858 4.8121452,91.0919 1.1561723,91.0979 1.5625554,91.1040 1.8749969,91.1101 1.1874303,91.1161 0.31246158,91.1222 0.093746819,91.1282 -5.5200994e-006,91.1343 -8.4885477e-007,91.1404 8.9167206e-006,91.1464 0.18752441,91.1525 0.31249398,91.1586 0.18749684,91.1646 0.31250593,91.1707 0.18747951,91.1767 -1.1744317e-005,91.1828 1.1049849e-005,91.1889 0.31252182,91.1949 0.56250137,91.2010 0.34372708,91.2071 -9.6177246e-006,91.2131 2.6396176e-006,91.2192 -9.4002377e-007,91.2253 1.120351e-006,91.2313 -3.5415967e-006,91.2374 1.3047029e-005,91.2435 0.156277,91.2495 0.24999996,91.2556 0.15622316,91.2616 -1.3668076e-005,91.2677 0.09379448,91.2738 0.46879101,91.2798 0.56249255,91.2859 0.53123331,91.2920 0.37496528,91.2980 0.062476486,91.3041 -2.0364396e-006,91.3102 1.1003028e-005,91.3163 0.31252098,91.3223 0.500009,91.3284 0.46872824,91.3345 0.031229982,91.3405 3.8092689e-006,91.3466 -1.0856592e-006,91.3527 5.3309606e-007,91.3587 -1.0467214e-006,91.3648 3.6540491e-006,91.3709 0.1875086,91.3769 0.3437548,91.3830 0.34374288,91.3891 0.093741186,91.3952 -4.0945383e-007,91.4012 1.0964362e-007,91.4073 -2.9088952e-008,91.4134 6.703623e-009,91.4194 2.277055e-009,91.4255 -1.5813717e-008,91.4316 6.0982686e-008,91.4377 -2.2813468e-007,91.4437 8.5162168e-007,91.4498 -3.1785967e-006,91.4559 1.1863682e-005,91.4619 0.18750663,91.4680 0.093736365,91.4741 -2.9757655e-006,91.4802 7.9574585e-007,91.4862 -2.0698778e-007,91.4923 3.2141926e-008,91.4984 7.844379e-008,91.5045 -3.4594848e-007,91.5105 1.305452e-006,91.5166 -4.8762354e-006,91.5227 1.8200895e-005,91.5288 0.375049,91.5348 0.56249094,91.5409 0.18745713,91.5470 0.031239199,91.5531 -7.7554898e-007,91.5591 1.0532831e-007,91.5652 3.5432959e-007,91.5713 -1.5227818e-006,91.5774 5.7372445e-006,91.5834 0.18753794,91.5895 0.56252617,91.5956 0.56248176,91.6017 0.31246385,91.6077 -2.0932746e-005,91.6138 1.905245e-005,91.6199 0.31253156,91.6260 0.56251335,91.6321 0.49997035,91.6381 0.093721695,91.6442 9.4732076e-007,91.6503 -2.5375894e-007,91.6564 6.7642169e-008,91.6625 -1.6790104e-008,91.6685 -4.8741949e-010,91.6746 1.8742728e-008,91.6807 -7.4489634e-008,91.6868 2.7923738e-007,91.6929 -1.0425404e-006,91.6989 3.8912244e-006,91.7050 0.78126073,91.7111 1.0937462,91.7172 0.49999243,91.7233 0.093755864,91.7293 0.28125164,91.7354 0.40624344,91.7415 0.18749513,91.7476 0.031255282,91.7537 0.062512569,91.7597 0.15627028,91.7658 1.37501,91.7719 1.8437304,91.7780 1.0937271,91.7841 -5.3851231e-006,91.7902 1.4430593e-006,91.7962 -3.8669873e-007,91.8023 1.0362427e-007,91.8084 -2.7768561e-008,91.8145 7.4420261e-009,91.8206 -1.9974098e-009,91.8267 5.4703919e-010,91.8328 -1.9059718e-010,91.8388 2.1532214e-010,91.8449 -6.707308e-010,91.8510 2.4677893e-009,91.8571 -9.2011296e-009,91.8632 3.4339347e-008,91.8693 -1.2816625e-007,91.8754 4.7836238e-007,91.8814 0.093775839,91.8875 0.50002712,91.8936 0.78128475,91.8997 1.3750174,91.9058 1.1874591,91.9119 0.53119838,91.9180 -1.2312898e-005,91.9241 0.093762271,91.9301 0.093740873,91.9362 -3.4141863e-006,91.9423 0.093775593,91.9484 0.53131264,91.9545 0.9999963,91.9606 0.49993184,91.9667 0.031230979,91.9728 3.1355166e-006,91.9789 -8.412444e-007,91.9849 2.2922019e-007,91.9910 -7.5573084e-008,91.9971 7.3059169e-008,92.0032 -2.1667529e-007,92.0093 7.937017e-007,92.0154 -2.9583584e-006,92.0215 1.1040581e-005,92.0276 0.12501958,92.0337 0.1875018,92.0398 0.15623289,92.0459 0.031235194,92.0519 5.889478e-006,92.0580 0.093749233,92.0641 0.093764849,92.0702 0.53128594,92.0763 1.0000019,92.0824 0.84374237,92.0885 0.59373081,92.0946 0.18749301,92.1007 0.34376356,92.1068 0.31248417,92.1129 0.093730278,92.1190 6.4156902e-006,92.1251 0.28128514,92.1312 0.53123218,92.1373 0.093735151,92.1434 0.18751866,92.1495 0.18749323,92.1555 0.18749151,92.1616 0.093739204,92.1677 -2.0590387e-006,92.1738 -7.5732331e-008,92.1799 0.031263456,92.1860 0.1875142,92.1921 0.43751916,92.1982 1.0625358,92.2043 1.2499884,92.2104 0.6562047,92.2165 0.18747757,92.2226 -4.0309137e-006,92.2287 1.7421401e-006,92.2348 -2.9375578e-006,92.2409 1.0008773e-005,92.2470 0.31251997,92.2531 0.56251305,92.2592 0.65625751,92.2653 0.56248534,92.2714 0.18747139,92.2775 -2.1378255e-006,92.2836 0.093760908,92.2897 0.093739033,92.2958 2.4646242e-006,92.3019 0.093746878,92.3080 9.98835e-006,92.3141 0.28129694,92.3202 0.65626484,92.3263 0.71872199,92.3324 0.43747237,92.3385 0.28124443,92.3446 0.31250176,92.3507 0.31249428,92.3568 0.093741551,92.3629 -5.1809752e-007,92.3690 1.1644541e-007,92.3751 5.2363145e-008,92.3812 -3.2593454e-007,92.3873 1.2514743e-006,92.3934 0.12502034,92.3995 0.50001705,92.4056 0.56249702,92.4117 1.0937306,92.4179 0.56248331,92.4240 7.0409902e-007,92.4301 4.1369452e-007,92.4362 -2.3591299e-006,92.4423 0.031264927,92.4484 0.40629089,92.4545 0.75000679,92.4606 0.49996397,92.4667 0.12497697,92.4728 -2.0681018e-006,92.4789 5.149077e-007,92.4850 8.642731e-009,92.4911 -5.4956661e-007,92.4972 0.093753688,92.5033 0.34374923,92.5094 0.31251132,92.5155 0.31253058,92.5217 0.71877933,92.5278 0.90622962,92.5339 0.37497753,92.5400 0.28123537,92.5461 -2.0424219e-005,92.5522 5.4448537e-006,92.5583 -1.3536215e-006,92.5644 -3.0819955e-008,92.5705 1.4771352e-006,92.5766 0.031250026,92.5827 -1.5916049e-006,92.5889 4.3176956e-007,92.5950 -1.353531e-007,92.6011 1.0961629e-007,92.6072 -3.0312589e-007,92.6133 1.1029693e-006,92.6194 -4.1090657e-006,92.6255 0.031267826,92.6316 0.53128308,92.6377 0.87502903,92.6439 1.0624927,92.6500 0.53119665,92.6561 -2.1893358e-005,92.6622 0.093778685,92.6683 0.59378475,92.6744 1.1875173,92.6805 1.6249897,92.6866 1.156217,92.6928 0.43747216,92.6989 0.093752384,92.7050 0.37503439,92.7111 0.59377527,92.7172 0.56248349,92.7233 0.3124755,92.7294 0.46882674,92.7356 1.4063185,92.7417 1.3749233,92.7478 0.43741938,92.7539 0.031235671,92.7600 3.3833146e-006,92.7661 0.031250797,92.7722 0.031251721,92.7784 0.12503125,92.7845 0.3125025,92.7906 0.2812286,92.7967 0.31249461,92.8028 0.093739286,92.8089 -6.9184284e-007,92.8151 1.0666779e-007,92.8212 2.6525083e-007,92.8273 -1.1677758e-006,92.8334 4.406194e-006,92.8395 0.31251293,92.8457 0.53125,92.8518 0.3124868,92.8579 -3.5576611e-006,92.8640 -1.98506e-006,92.8701 1.1499143e-005,92.8763 0.34378877,92.8824 0.68749022,92.8885 0.28121769,92.8946 0.093759835,92.9007 0.18749964,92.9069 0.093741618,92.9130 0.31250238,92.9191 0.34374809,92.9252 0.18749323,92.9313 2.0118905e-006,92.9375 0.093778327,92.9436 0.81254399,92.9497 1.2499975,92.9558 0.62494504,92.9619 -2.2520653e-005,92.9681 7.0747001e-006,92.9742 0.093753189,92.9803 0.18749958,92.9864 0.093748517,92.9926 0.093748853,92.9987 -2.9086104e-006,93.0048 8.564727e-007,93.0109 -5.1708412e-007,93.0171 1.2118935e-006,93.0232 0.093764879,93.0293 0.46877852,93.0354 0.93750149,93.0416 0.56246608,93.0477 -1.552339e-005,93.0538 6.2660793e-006,93.0599 0.093769692,93.0661 0.3125166,93.0722 0.37501049,93.0783 0.68754596,93.0844 1.5312923,93.0906 2.0312362,93.0967 1.4686813,93.1028 0.34369764,93.1089 -4.0194786e-006,93.1151 1.0770817e-006,93.1212 -2.8854066e-007,93.1273 7.6998752e-008,93.1335 -1.9432148e-008,93.1396 7.2358225e-010,93.1457 1.6540779e-008,93.1518 -6.689227e-008,93.1580 2.510476e-007,93.1641 -9.3736958e-007,93.1702 3.4986983e-006,93.1764 0.093764767,93.1825 0.34378502,93.1886 0.96879798,93.1947 1.2812184,93.2009 0.53119689,93.2070 0.28125313,93.2131 0.31249896,93.2193 0.18748765,93.2254 -6.9169632e-006,93.2315 1.8651557e-006,93.2377 -5.4313432e-007,93.2438 3.0725366e-007,93.2499 -6.8589196e-007,93.2561 0.093764372,93.2622 0.62503004,93.2683 1.0312493,93.2745 0.6562224,93.2806 0.18748499,93.2867 0.093777686,93.2929 0.40629229,93.2990 0.49998999,93.3051 0.31247121,93.3113 0.31250721,93.3174 0.53126848,93.3235 1.2187333,93.3297 1.4062268,93.3358 0.96874195,93.3419 0.093743369,93.3481 0.031247245,93.3542 0.093760289,93.3603 0.56251258,93.3665 0.56248754,93.3726 0.18749818,93.3787 0.31251916,93.3849 0.56250942,93.3910 0.43749353,93.3971 0.18747638,93.4033 -4.383558e-006,93.4094 0.093759634,93.4156 0.18750408,93.4217 0.50003016,93.4278 0.84375834,93.4340 0.46872219,93.4401 0.18747839,93.4462 -6.690419e-006,93.4524 1.8007335e-006,93.4585 -5.1200817e-007,93.4647 2.4717156e-007,93.4708 -4.7667481e-007,93.4769 0.093789361,93.4831 0.50005651,93.4892 0.75001782,93.4954 0.74998093,93.5015 0.59373868,93.5076 0.687482,93.5138 0.40620041,93.5199 0.031229418,93.5261 0.21879733,93.5322 0.84382105,93.5383 1.0624729,93.5445 0.43743521,93.5506 0.093732111,93.5568 -4.1765716e-006,93.5629 1.0663922e-006,93.5691 -8.8661871e-008,93.5752 -7.1189072e-007,93.5813 0.031258389,93.5875 0.18750565,93.5936 0.12499011,93.5998 -4.6258656e-006,93.6059 1.7611727e-006,93.6121 0.031260159,93.6182 0.093746714,93.6243 -9.5972455e-006,93.6305 2.5717873e-006,93.6366 -6.8917183e-007,93.6428 1.8470419e-007,93.6489 -4.9592458e-008,93.6551 1.365159e-008,93.6612 -5.0102447e-009,93.6674 6.3887935e-009,93.6735 -2.0546201e-008,93.6796 7.5801715e-008,93.6858 -2.8268218e-007,93.6919 1.0550073e-006,93.6981 0.093755066,93.7042 0.31251413,93.7104 0.50001061,93.7165 0.34374472,93.7227 0.18747486,93.7288 1.8681774e-005,93.7350 0.75006872,93.7411 1.4687561,93.7473 1.0311891,93.7534 0.18747784,93.7596 0.18752454,93.7657 0.34376711,93.7719 0.37497878,93.7780 0.093719892,93.7842 -1.4229943e-006,93.7903 8.4170563e-007,93.7965 -1.9438721e-006,93.8026 0.031262878,93.8088 0.31251425,93.8149 0.31248805,93.8211 0.09373755,93.8272 -2.0594978e-006,93.8334 2.853873e-006,93.8395 0.50000417,93.8457 0.68752527,93.8518 0.75002241,93.8580 0.74998134,93.8641 0.31246611,93.8703 1.3156956e-005,93.8764 0.6250813,93.8826 1.7187802,93.8887 1.4999483,93.8949 0.68744051,93.9010 0.093757056,93.9072 0.56254548,93.9133 0.7499817,93.9195 0.31246099,93.9256 0.031238895,93.9318 3.7068946e-006,93.9380 0.0937538,93.9441 0.093746036,93.9503 -2.8086367e-006,93.9564 2.92816e-007,93.9626 1.6377365e-006,93.9687 0.18752155,93.9749 0.65626216,93.9810 0.56247771,93.9872 0.093736172,93.9934 1.405445e-006,93.9995 -8.0194008e-007,94.0057 1.8023482e-006,94.0118 0.093761452,94.0180 0.3437722,94.0241 0.49998713,94.0303 0.093727171,94.0365 -1.1960426e-006,94.0426 9.7642114e-006,94.0488 0.28126651,94.0549 0.43749407,94.0611 0.34373486,94.0672 0.12500425,94.0734 1.3438652,94.0796 4.7815423,94.0857 7.8751926,94.0919 6.7185493,94.0980 2.3122239,94.1042 0.59366345,94.1104 0.187466,94.1165 -7.50249e-006,94.1227 0.093772128,94.1288 0.18750016,94.1350 0.18749653,94.1412 0.34375823,94.1473 0.34373775,94.1535 0.093734391,94.1597 -9.9439455e-007,94.1658 2.6646336e-007,94.1720 -7.1383361e-008,94.1781 1.9049724e-008,94.1843 -4.8100954e-009,94.1905 1.8911914e-010,94.1966 4.0543453e-009,94.2028 -1.6407856e-008,94.2090 6.1581794e-008,94.2151 -2.2993677e-007,94.2213 8.5823052e-007,94.2274 -3.2032285e-006,94.2336 1.1955593e-005,94.2398 0.1875325,94.2459 0.31248984,94.2521 0.093718924,94.2583 0.031255785,94.2644 0.31251052,94.2706 0.34374243,94.2768 0.18750174,94.2829 0.18752021,94.2891 0.34376273,94.2953 0.31247386,94.3014 0.031228578,94.3076 3.8908629e-006,94.3138 1.3674398e-006,94.3199 0.062521406,94.3261 0.31252044,94.3323 0.46874526,94.3384 0.40622729,94.3446 0.093734249,94.3508 -5.3155486e-007,94.3569 -1.9221005e-008,94.3631 6.0853228e-007,94.3693 -2.4151036e-006,94.3754 9.0525746e-006,94.3816 0.34376559,94.3878 0.5312385,94.3939 0.18749575,94.4001 0.18750876,94.4063 0.18750444,94.4125 0.18749651,94.4186 0.09374015,94.4248 0.28128484,94.4310 0.84378225,94.4371 0.78121316,94.4433 0.18746261,94.4495 4.0719797e-006,94.4556 0.12500866,94.4618 0.34378126,94.4680 0.75000203,94.4742 0.34371099,94.4803 -9.1939064e-006,94.4865 5.8419564e-006,94.4927 0.49999943,94.4989 -3.4815737e-006,94.5050 9.3264129e-007,94.5112 -2.4872836e-007,94.5174 6.2200932e-008,94.5235 -5.4908966e-011,94.5297 -6.1991393e-008,94.5359 2.4804081e-007,94.5421 -9.3024261e-007,94.5482 3.4731938e-006,94.5544 0.093776345,94.5606 0.34379265,94.5668 0.5312494,94.5729 0.31244698,94.5791 -2.299418e-005,94.5853 6.1635005e-006,94.5915 -1.6580811e-006,94.5976 4.6835839e-007,94.6038 -2.1523471e-007,94.6100 3.9257418e-007,94.6162 -1.3551553e-006,94.6223 5.0284257e-006,94.6285 0.093774721,94.6347 0.37504718,94.6409 0.75003707,94.6471 0.93746239,94.6532 0.65620893,94.6594 0.49998385,94.6656 0.093731046,94.6718 8.0295359e-007,94.6779 7.52679e-007,94.6841 -3.8140465e-006,94.6903 0.031269986,94.6965 0.50002474,94.7027 0.56248742,94.7088 0.3124854,94.7150 0.18750948,94.7212 0.31250328,94.7274 0.1874775,94.7336 0.031264875,94.7397 0.250036,94.7459 0.31247988,94.7521 0.093717352,94.7583 -3.4424472e-006,94.7645 0.093757749,94.7707 0.31250218,94.7768 0.18749267,94.7830 -2.4858946e-006,94.7892 6.6691831e-007,94.7954 -1.8159137e-007,94.8016 5.93975e-008,94.8077 -5.5988355e-008,94.8139 1.6456451e-007,94.8201 -6.0231429e-007,94.8263 2.2448619e-006,94.8325 0.12500812,94.8387 0.34375241,94.8448 0.28124419,94.8510 0.12499519,94.8572 -3.5954436e-006,94.8634 7.6159226e-006,94.8696 0.0937512,94.8758 0.093776949,94.8820 0.312502,94.8881 0.093715027,94.8943 -1.1731164e-006,94.9005 3.0075699e-007,94.9067 -2.9818899e-008,94.9129 -1.8152076e-007,94.9191 7.559658e-007,94.9253 0.18750322,94.9314 0.34375,94.9376 0.18749678,94.9438 -7.0037038e-007,94.9500 -2.5123658e-008,94.9562 8.0098744e-007,94.9624 -3.1790839e-006,94.9686 1.1916253e-005,94.9748 0.1875245,94.9809 0.50001454,94.9871 0.74999064,94.9933 0.5625006,94.9995 0.4687801,95.0057 0.46875203,95.0119 0.34371257,95.0181 0.093719363,95.0243 -5.697405e-006,95.0305 7.1162649e-006,95.0367 0.18752912,95.0428 0.6563313,95.0490 1.187515,95.0552 0.74994338,95.0614 1.5001577,95.0676 4.6565061,95.0738 5.9999781,95.0800 4.2184854,95.0862 1.6248481,95.0924 1.2500759,95.0986 2.4375587,95.1048 2.5624418,95.1109 1.7186577,95.1171 0.031211238,95.1233 6.6182856e-006,95.1295 -1.7748682e-006,95.1357 4.8068762e-007,95.1419 -1.4774972e-007,95.1481 1.1028111e-007,95.1543 -2.9338656e-007,95.1605 1.063343e-006,95.1667 0.03125006,95.1729 -1.3057386e-006,95.1791 1.1418483e-006,95.1853 0.093790345,95.1915 0.4062801,95.1977 0.40623823,95.2039 0.34373325,95.2101 0.18746777,95.2163 -1.3237638e-005,95.2225 3.5488531e-006,95.2286 -9.5677478e-007,95.2348 2.7797978e-007,95.2410 -1.5507906e-007,95.2472 3.4234168e-007,95.2534 -1.214374e-006,95.2596 4.5154943e-006,95.2658 0.093755513,95.2720 0.093745805,95.2782 0.031245895,95.2844 -1.7424738e-006,95.2906 4.1056396e-006,95.2968 0.18750198,95.3030 0.093745552,95.3092 -8.3926818e-007,95.3154 2.2493114e-007,95.3216 -6.0392757e-008,95.3278 1.6622856e-008,95.3340 -6.0942793e-009,95.3402 7.75354e-009,95.3464 -2.4921407e-008,95.3526 9.1938936e-008,95.3588 -3.4286009e-007,95.3650 1.2795982e-006,95.3712 0.31250885,95.3774 0.75000715,95.3836 0.74999291,95.3898 0.312491,95.3960 -8.7257109e-007,95.4022 0.093750335,95.4084 -4.9966792e-007,95.4146 1.338998e-007,95.4208 -3.589361e-008,95.4270 9.664574e-009,95.4332 -2.7619877e-009,95.4395 1.3827013e-009,95.4457 -2.7688194e-009,95.4519 9.6932524e-009,95.4581 -3.6006888e-008,95.4643 1.3434443e-007,95.4705 -5.0140869e-007,95.4767 1.8714314e-006,95.4829 -6.9848438e-006,95.4891 2.6069913e-005,95.4953 0.28128648,95.5015 0.3124758,95.5077 0.093720138,95.5139 -4.2297293e-006,95.5201 3.1156417e-006,95.5263 0.093781278,95.5325 0.34377402,95.5387 0.31247258,95.5449 0.093722783,95.5511 -3.2958797e-006,95.5574 8.9533484e-007,95.5636 -2.8521507e-007,95.5698 2.4547262e-007,95.5760 -6.9670875e-007,95.5822 0.093763135,95.5884 0.50001603,95.5946 0.68751377,95.6008 1.0625199,95.6070 1.8750023,95.6132 2.3124754,95.6194 1.5624686,95.6256 0.34374204,95.6319 0.093771584,95.6381 0.31251857,95.6443 0.31247753,95.6505 0.031228123,95.6567 0.031265385,95.6629 0.37500691,95.6691 0.65623897,95.6753 0.56249464,95.6815 0.31249815,95.6878 -1.0039486e-006,95.6940 -2.3702717e-007,95.7002 1.9522972e-006,95.7064 0.093781963,95.7126 0.31250983,95.7188 0.18747099,95.7250 0.18751717,95.7312 0.50001335,95.7375 0.31246659,95.7437 -1.4513197e-005,95.7499 3.7608468e-006,95.7561 -5.2905409e-007,95.7623 -1.6450691e-006,95.7685 7.1099507e-006,95.7747 0.18752383,95.7809 0.34374279,95.7872 0.093728282,95.7934 -1.0755072e-006,95.7996 2.1642725e-006,95.8058 0.31250611,95.8120 0.49999931,95.8182 0.34375823,95.8245 0.2187642,95.8307 0.18748204,95.8369 -1.4507075e-005,95.8431 3.8870094e-006,95.8493 -1.0398699e-006,95.8555 2.7217666e-007,95.8618 -4.8756597e-008,95.8680 -7.7178662e-008,95.8742 3.5750418e-007,95.8804 -1.3529414e-006,95.8866 5.0546419e-006,95.8928 0.093754396,95.8991 0.093750603,95.9053 0.21874997,95.9115 0.18749598,95.9177 0.093745172,95.9239 3.6187257e-006,95.9302 0.093756594,95.9364 0.093745366,95.9426 0.031245057,95.9488 -9.382224e-007,95.9550 2.4728925e-007,95.9613 -5.0862841e-008,95.9675 -4.3861519e-008,95.9737 2.2633137e-007,95.9799 -8.6153017e-007,95.9861 3.2200326e-006,95.9924 0.093764782,95.9986 0.1874927,96.0048 -1.236606e-005,96.0110 1.7360956e-006,96.0172 5.4231182e-006,96.0235 0.18750229,96.0297 0.093747534,96.0359 0.093749888,96.0421 -9.2419778e-006,96.0484 0.093787089,96.0546 1.250121,96.0608 2.7500448,96.0670 2.2499337,96.0733 1.5937474,96.0795 1.6562206,96.0857 0.78119624,96.0919 1.4376886,96.0982 5.2815204,96.1044 7.5312471,96.1106 5.4059768,96.1168 1.5622995,96.1231 0.28122583,96.1293 -5.4164561e-006,96.1355 2.0583825e-006,96.1417 -2.8168633e-006,96.1480 9.2096498e-006,96.1542 0.093749978,96.1604 -9.0991471e-006,96.1666 2.438087e-006,96.1729 -6.5251743e-007,96.1791 1.7179924e-007,96.1853 -3.4629533e-008,96.1916 -3.3297727e-008,96.1978 1.6783686e-007,96.2040 -6.3809864e-007,96.2102 0.093761511,96.2165 0.43751115,96.2227 0.40623873,96.2289 0.093739457,96.2352 -5.7116711e-007,96.2414 7.0216856e-007,96.2476 -2.2376425e-006,96.2538 8.2490124e-006,96.2601 0.09376587,96.2663 0.15625598,96.2725 0.15624127,96.2788 0.062482294,96.2850 1.8576447e-006,96.2912 0.18750793,96.2975 0.18749516,96.3037 0.093746372,96.3099 0.093752764,96.3161 0.31252381,96.3224 0.50003314,96.3286 0.62500441,96.3348 0.59372514,96.3411 0.31247741,96.3473 0.1562448,96.3535 0.093740821,96.3598 -7.0646552e-006,96.3660 1.9944655e-006,96.3722 -9.1270908e-007,96.3785 1.6563438e-006,96.3847 -5.7130537e-006,96.3909 2.1197453e-005,96.3972 0.21877979,96.4034 0.24998403,96.4097 0.093721852,96.4159 4.1388257e-006,96.4221 0.31251585,96.4284 0.4062486,96.4346 0.28124461,96.4408 0.3750135,96.4471 0.62501967,96.4533 0.43750402,96.4595 0.3437365,96.4658 0.28122434,96.4720 0.093737915,96.4782 -3.3525625e-006,96.4845 7.4091818e-006,96.4907 0.18752727,96.4970 0.5312705,96.5032 0.62498009,96.5094 0.21872112,96.5157 -7.6179331e-006,96.5219 1.035792e-005,96.5282 0.18754423,96.5344 0.50002968,96.5406 0.49997589,96.5469 0.28122452,96.5531 0.34376872,96.5593 0.87501073,96.5656 0.90622354,96.5718 0.37497231,96.5781 -7.1435979e-006,96.5843 0.093753681,96.5906 0.12501211,96.5968 0.3125,96.6030 0.093734935,96.6093 -1.0608504e-006,96.6155 2.6723912e-006,96.6218 0.031253148,96.6280 0.03124751,96.6342 0.093762152,96.6405 0.31250593,96.6467 0.18748377,96.6530 -5.7462321e-006,96.6592 1.5398216e-006,96.6655 -4.1262268e-007,96.6717 1.1055403e-007,96.6779 -2.956244e-008,96.6842 7.6873903e-009,96.6904 -1.1848396e-009,96.6967 -2.9488907e-009,96.7029 1.2981545e-008,96.7092 -4.8981011e-008,96.7154 1.8295624e-007,96.7217 -6.8289512e-007,96.7279 2.5488155e-006,96.7341 0.18754284,96.7404 0.78130692,96.7466 0.93746591,96.7529 0.34369624,96.7591 0.093735553,96.7654 1.3823049e-005,96.7716 0.40627289,96.7779 0.65624833,96.7841 0.49998507,96.7904 0.093732789,96.7966 0.18752778,96.8029 0.75003886,96.8091 0.84373003,96.8154 0.28120768,96.8216 -8.6502478e-006,96.8278 2.3791445e-006,96.8341 -8.6570316e-007,96.8403 1.0835633e-006,96.8466 -3.4687596e-006,96.8528 1.2792421e-005,96.8591 0.43752646,96.8653 0.90628928,96.8716 1.2500155,96.8778 0.84371656,96.8841 0.31246823,96.8903 0.093731724,96.8966 0.093755476,96.9028 0.34376857,96.9091 0.5625025,96.9153 0.84373504,96.9216 1.0937456,96.9278 1.093743,96.9341 0.34374407,96.9404 0.18752149,96.9466 0.50001603,96.9529 0.49998173,96.9591 0.18750723,96.9654 0.312511,96.9716 0.18746914,96.9779 -1.1235709e-005,96.9841 3.285852e-006,96.9904 -1.9069483e-006,96.9966 4.3420268e-006,97.0029 0.031250142,97.0091 -4.9055279e-006,97.0154 3.885315e-006,97.0216 0.37508819,97.0279 1.6563679,97.0342 2.1874843,97.0404 1.3436331,97.0467 0.37495059,97.0529 0.34378701,97.0592 0.53125435,97.0654 0.3124359,97.0717 0.2813575,97.0779 3.0315776,97.0842 6.1250916,97.0905 5.5310783,97.0967 3.7499909,97.1030 4.375073,97.1092 4.1874342,97.1155 2.968569,97.1217 0.84360701,97.1280 0.18748283,97.1343 0.093744092,97.1405 0.093743585,97.1468 0.093758337,97.1530 0.31251779,97.1593 0.50000572,97.1656 0.53127325,97.1718 0.78124142,97.1781 0.28124967,97.1843 0.50001121,97.1906 0.37496981,97.1969 0.18747738,97.2031 -7.3676547e-006,97.2094 0.03125374,97.2156 0.093754604,97.2219 0.31251013,97.2282 0.34374174,97.2344 0.093739912,97.2407 -5.6472157e-007,97.2469 1.6090009e-007,97.2532 -7.8839541e-008,97.2595 1.5445754e-007,97.2657 -5.3902772e-007,97.2720 0.031256068,97.2783 0.18750215,97.2845 0.093743429,97.2908 -1.7802088e-006,97.2971 1.4917658e-006,97.3033 0.031249879,97.3096 -1.0067836e-006,97.3158 8.2896733e-008,97.3221 6.753321e-007,97.3284 -2.784456e-006,97.3346 1.0463278e-005,97.3409 0.31251106,97.3472 0.34375,97.3534 0.31248894,97.3597 -1.0473177e-005,97.3660 2.8210347e-006,97.3722 -8.1018345e-007,97.3785 4.1950582e-007,97.3848 -8.6784422e-007,97.3910 3.0520837e-006,97.3973 0.31251466,97.4036 1.0312693,97.4098 1.5624924,97.4161 1.0937296,97.4224 0.49999297,97.4286 0.093749546,97.4349 0.062500626,97.4412 0.031247938,97.4474 2.0354764e-006,97.4537 0.093763575,97.4600 0.31251457,97.4662 0.49999434,97.4725 0.31248227,97.4788 0.093752772,97.4850 0.31252012,97.4913 0.49999744,97.4976 0.31249002,97.5039 0.18750218,97.5101 0.18749514,97.5164 0.09374021,97.5227 0.093764082,97.5289 0.3125087,97.5352 0.28123438,97.5415 0.18749292,97.5478 0.093747236,97.5540 -1.7168552e-006,97.5603 4.5436181e-007,97.5666 -1.0046184e-007,97.5728 -5.2555208e-008,97.5791 3.1071571e-007,97.5854 -1.1903991e-006,97.5917 4.451213e-006,97.5979 0.09375158,97.6042 0.031244799,97.6105 1.0232276e-006,97.6168 0.093751676,97.6230 0.031248333,97.6293 -1.1475279e-006,97.6356 1.9314217e-007,97.6419 3.7508164e-007,97.6481 -1.6936203e-006,97.6544 6.3998837e-006,97.6607 0.31253228,97.6670 0.75000852,97.6732 0.56248063,97.6795 0.31248119,97.6858 -8.3509867e-006,97.6921 0.093764305,97.6983 0.31252015,97.7046 0.50001568,97.7109 0.4999944,97.7172 0.34372574,97.7234 0.21874346,97.7297 0.31250256,97.7360 0.18748793,97.7423 -4.4951234e-006,97.7486 1.1043367e-006,97.7548 7.8144396e-008,97.7611 -1.4171167e-006,97.7674 5.5907649e-006,97.7737 0.093759008,97.7799 0.18751971,97.7862 0.40626875,97.7925 0.40625042,97.7988 0.31247526,97.8051 0.062473431,97.8113 -1.2735899e-006,97.8176 3.4127893e-007,97.8239 -9.1431126e-008,97.8302 2.4420084e-008,97.8365 -6.2423773e-009,97.8427 5.4750715e-010,97.8490 4.0531751e-009,97.8553 -1.6761597e-008,97.8616 6.2997955e-008,97.8679 -2.3524773e-007,97.8742 8.7805842e-007,97.8804 -3.2772302e-006,97.8867 1.2231775e-005,97.8930 0.18753293,97.8993 0.34375316,97.9056 0.2812286,97.9119 0.21874943,97.9181 0.28124034,97.9244 0.31248879,97.9307 0.40627286,97.9370 0.5000217,97.9433 0.49999359,97.9496 0.4062534,97.9558 0.65627146,97.9621 0.71873295,97.9684 0.31246829,97.9747 0.093734868,97.9810 1.1744461e-006,97.9873 0.18751387,97.9936 0.34375417,97.9998 0.2812812,98.0061 0.50002855,98.0124 0.49997929,98.0187 0.59376097,98.0250 1.0625747,98.0313 1.5312988,98.0376 1.3436983,98.0438 0.78119564,98.0501 0.75002193,98.0564 0.96875662,98.0627 0.71867734,98.0690 0.3750495,98.0753 1.6251072,98.0816 2.187463,98.0879 1.6874114,98.0942 0.46867892,98.1004 1.1563001,98.1067 3.281409,98.1130 5.0938058,98.1193 4.1561632,98.1256 1.9373641,98.1319 0.031189615,98.1382 1.601728e-005,98.1445 -3.6792326e-006,98.1508 -1.3017363e-006,98.1571 8.8871857e-006,98.1633 0.18752429,98.1696 0.6250217,98.1759 0.87498492,98.1822 0.43747249,98.1885 0.28126925,98.1948 0.56253177,98.2011 0.749982,98.2074 0.28121579,98.2137 0.093741655,98.2200 -1.1246284e-006,98.2263 -9.15057e-007,98.2326 4.7853309e-006,98.2389 0.093750022,98.2452 -4.8936454e-006,98.2514 1.2953489e-006,98.2577 -2.8738231e-007,98.2640 -1.4593513e-007,98.2703 8.7121589e-007,98.2766 0.093764924,98.2829 0.31250873,98.2892 0.21873198,98.2955 0.093753323,98.3018 0.59376544,98.3081 0.68748784,98.3144 0.53124833,98.3207 0.65626031,98.3270 0.6562382,98.3333 0.31248918,98.3396 1.2435665e-006,98.3459 -2.9699694e-007,98.3522 -5.5682872e-008,98.3585 5.1979396e-007,98.3648 0.031252064,98.3711 0.093754992,98.3774 0.093746603,98.3837 -5.1709594e-006,98.3900 1.3638004e-006,98.3963 -2.8385179e-007,98.4026 -2.2852051e-007,98.4089 1.1980528e-006,98.4152 0.093754672,98.4215 0.1875001,98.4278 0.093744867,98.4341 4.5993309e-007,98.4404 0.093762346,98.4467 0.34377164,98.4530 0.59375447,98.4593 0.65625328,98.4656 0.90625328,98.4719 0.65621889,98.4782 0.031232804,98.4845 4.6906372e-008,98.4908 0.093782671,98.4971 0.75005543,98.5034 0.99997228,98.5097 0.34369698,98.5160 -6.466415e-006,98.5223 1.4325858e-006,98.5286 7.3664819e-007,98.5349 0.031258523,98.5412 0.12501532,98.5475 0.18748748,98.5538 -1.5457565e-005,98.5601 4.144877e-006,98.5664 -1.1207961e-006,98.5727 3.3800333e-007,98.5790 -2.3114595e-007,98.5853 5.8660032e-007,98.5916 -2.1154062e-006,98.5979 7.8756075e-006,98.6042 0.093760751,98.6106 0.093739241,98.6169 -7.8714365e-006,98.6232 2.1093128e-006,98.6295 -5.6522987e-007,98.6358 1.5145022e-007,98.6421 -4.0529105e-008,98.6484 1.0654915e-008,98.6547 -2.0874849e-009,98.6610 -2.3060127e-009,98.6673 1.1312606e-008,98.6736 -4.2947661e-008,98.6799 1.6048995e-007,98.6862 -5.9905665e-007,98.6925 2.2359027e-006,98.6989 0.093781814,98.7052 0.34377527,98.7115 0.3437317,98.7178 0.43750831,98.7241 0.75001657,98.7304 0.65622675,98.7367 0.28121719,98.7430 -1.1841179e-005,98.7493 3.1731263e-006,98.7556 -8.5044633e-007,98.7619 2.2842426e-007,98.7683 -6.318777e-008,98.7746 2.43105e-008,98.7809 -3.4051901e-008,98.7872 1.1190411e-007,98.7935 -4.135949e-007,98.7998 1.5425898e-006,98.8061 0.093762554,98.8124 0.34376982,98.8188 0.49999779,98.8251 0.31248286,98.8314 0.093759969,98.8377 0.18750624,98.8440 0.12498078,98.8503 0.031241905,98.8566 0.78126484,98.8629 1.5625052,98.8693 1.0937322,98.8756 -6.1716732e-006,98.8819 -2.1038918e-006,98.8882 1.4588903e-005,98.8945 0.18751821,98.9008 0.21873419,98.9071 0.093747795,98.9135 0.31251213,98.9198 0.34374613,98.9261 0.28125751,98.9324 0.50001913,98.9387 0.65626705,98.9450 1.0000577,98.9514 1.8125448,98.9577 1.656168,98.9640 0.34367454,98.9703 0.37498379,98.9766 0.18759136,98.9829 1.3438374,98.9893 2.4377303,98.9956 9.844697,99.0019 23.657064,99.0082 26.687021,99.0145 14.280076,99.0209 2.3120043,99.0272 0.3437919,99.0335 0.18745083,99.0398 -1.2962031e-005,99.0461 1.7445087e-005,99.0524 0.34378996,99.0588 0.78127688,99.0651 1.0938073,99.0714 1.5937595,99.0777 1.1874229,99.0841 0.87499583,99.0904 1.3438154,99.0967 1.3750091,99.1030 0.81243312,99.1093 0.4062292,99.1157 0.71878827,99.1220 1.0000174,99.1283 1.0312536,99.1346 1.0312569,99.1409 1.0624627,99.1473 1.0312009,99.1536 1.7812541,99.1599 2.09378,99.1662 1.3750035,99.1726 0.75000399,99.1789 0.84374738,99.1852 0.59369862,99.1915 0.031226836,99.1979 5.1209445e-006,99.2042 -1.4218963e-006,99.2105 5.6627744e-007,99.2168 -8.4316667e-007,99.2232 2.8065688e-006,99.2295 0.093763925,99.2358 0.18749602,99.2421 0.031237775,99.2485 -1.5919545e-006,99.2548 8.5344882e-006,99.2611 0.093761981,99.2674 0.093738049,99.2738 -8.7289354e-006,99.2801 2.343296e-006,99.2864 -6.4360415e-007,99.2928 2.3095251e-007,99.2991 -2.8017689e-007,99.3054 8.8980761e-007,99.3117 -3.2792927e-006,99.3181 1.2228265e-005,99.3244 0.18751036,99.3307 0.12498941,99.3370 0.031241821,99.3434 2.6493126e-007,99.3497 0.093753658,99.3560 0.093747415,99.3624 0.093759686,99.3687 0.93754965,99.3750 1.4687655,99.3814 0.65621161,99.3877 0.28121942,99.3940 -1.0371542e-005,99.4003 2.0990969e-006,99.4067 1.9761355e-006,99.4130 0.093753852,99.4193 0.093746513,99.4257 -3.7480236e-006,99.4320 4.6344117e-006,99.4383 0.093755074,99.4447 0.093744949,99.4510 -4.7279937e-006,99.4573 4.1054891e-006,99.4637 0.093782887,99.4700 0.37502521,99.4763 0.31247255,99.4827 0.093718275,99.4890 3.4395348e-006,99.4953 0.18752876,99.5017 0.59377247,99.5080 0.74997318,99.5143 0.21872443,99.5207 0.18750212,99.5270 0.093747325,99.5333 0.093749397,99.5397 0.031247489,99.5460 -1.2656531e-007,99.5524 -7.4320269e-008,99.5587 0.09375041,99.5650 0.18749994,99.5714 0.031249845,99.5777 -8.6178432e-007,99.5840 3.6039285e-006,99.5904 0.031245049,99.5967 0.031274788,99.6030 0.50009173,99.6094 1.0937644,99.6157 0.81245399,99.6221 0.53119475,99.6284 0.031228896,99.6347 0.21877879,99.6411 0.28122666,99.6474 -1.4808787e-005,99.6537 1.7362353e-006,99.6601 7.8656494e-006,99.6664 0.40626675,99.6728 0.65623891,99.6791 0.34374174,99.6854 0.18752633,99.6918 0.31254005,99.6981 0.46874464,99.7045 0.28121707,99.7108 0.31249934,99.7172 0.34374604,99.7235 0.18747877,99.7298 -8.1479575e-006,99.7362 2.1953558e-006,99.7425 -6.3286495e-007,99.7489 3.3595668e-007,99.7552 -7.1096815e-007,99.7615 2.5080899e-006,99.7679 0.093759067,99.7742 0.18749948,99.7806 0.093742996,99.7869 -9.777028e-006,99.7933 2.7712787e-005,99.7996 0.31251869,99.8059 0.18746822,99.8123 -1.1299854e-005,99.8186 0.031258881,99.8250 0.31251237,99.8313 0.50000042,99.8377 0.31248611,99.8440 -6.1989172e-006,99.8504 2.0796983e-006,99.8567 -2.1195526e-006,99.8630 6.3988541e-006,99.8694 0.18751784,99.8757 0.34375563,99.8821 0.28126174,99.8884 0.31248966,99.8948 0.093722254,99.9011 0.093755104,99.9075 0.3125079,99.9138 0.3124907,99.9202 -7.1979193e-006,99.9265 1.5213799e-006,99.9329 1.1130597e-006,99.9392 -5.9742133e-006,99.9456 2.2785516e-005,99.9519 0.53131974,99.9583 1.1250312,99.9646 1.1249958,99.9710 0.90620327,99.9773 0.28118858,99.9837 -8.4563799e-006,99.9900 2.2654094e-006,99.9964 -6.0463447e-007,100.0027 1.5296062e-007,100.0091 -7.1606365e-009,100.0154 -1.2434012e-007,100.0218 5.045618e-007,100.0281 -1.8940478e-006,100.0345 7.0721499e-006,100.0408 0.18751493,100.0472 0.34376124,100.0535 1.1874987,100.0599 1.1874803,100.0662 0.34373567,100.0726 0.53131419,100.0789 2.8753996,100.0853 13.283013,100.0916 38.283401,100.0980 52.500088,100.1043 40.779274,100.1107 16.185719,100.1170 5.8123031,100.1234 9.1882601,100.1297 16.219229,100.1361 15.218259,100.1425 7.7803831,100.1488 1.6246141,100.1552 0.68751645,100.1615 0.12499305,100.1679 0.31251323,100.1742 0.40625876,100.1806 0.31248975,100.1869 0.093730457,100.1933 -1.3085462e-006,100.1997 3.6365736e-007,100.2060 -1.4599129e-007,100.2124 2.2029658e-007,100.2187 -7.3524171e-007,100.2251 2.7208689e-006,100.2314 0.031249961,100.2378 -2.5692596e-006,100.2442 2.0656145e-007,100.2505 1.7433562e-006,100.2569 0.18754879,100.2632 0.75001472,100.2696 0.6249525,100.2759 0.18748161,100.2823 0.093755968,100.2887 0.12502079,100.2950 0.18750024,100.3014 0.093728274,100.3077 -4.2474976e-006,100.3141 0.093767762,100.3205 0.53127837,100.3268 0.84374988,100.3332 0.68748182,100.3395 0.49998409,100.3459 0.093736224,100.3523 0.18754779,100.3586 1.000049,100.3650 1.0937308,100.3714 0.62496638,100.3777 0.18747728,100.3841 0.18748674,100.3904 0.12499723,100.3968 0.093748681,100.4032 -4.3766759e-006,100.4095 7.9691126e-006,100.4159 1.1875176,100.4223 1.562495,100.4286 0.7812345,100.4350 0.093761005,100.4413 0.3437632,100.4477 0.34373745,100.4541 0.093735836,100.4604 1.0303982e-006,100.4668 0.21881866,100.4732 1.1563017,100.4795 1.374998,100.4859 1.249951,100.4923 0.3749398,100.4986 0.093743347,100.5050 -4.936232e-006,100.5114 4.5672107e-007,100.5177 3.1099853e-006,100.5241 0.031252984,100.5305 0.093757913,100.5368 0.18749692,100.5432 0.031238638,100.5496 1.1263011e-006,100.5559 -2.9838841e-007,100.5623 6.7168685e-008,100.5687 2.9739683e-008,100.5750 -1.8614742e-007,100.5814 7.1490462e-007,100.5878 0.1250333,100.5941 0.65628368,100.6005 0.93749392,100.6069 0.68746978,100.6132 0.18747187,100.6196 -3.9348538e-006,100.6260 1.0445872e-006,100.6324 -2.4320184e-007,100.6387 -7.1867895e-008,100.6451 0.093750522,100.6515 0.18749951,100.6578 0.093751423,100.6642 0.093775101,100.6706 0.40628865,100.6770 0.68749064,100.6833 0.34370983,100.6897 0.093746811,100.6961 0.34379169,100.7024 0.7812646,100.7088 0.65622944,100.7152 0.46871513,100.7216 -9.5875967e-006,100.7279 0.28126815,100.7343 0.43749437,100.7407 0.34374386,100.7471 0.18749288,100.7534 -4.3291529e-006,100.7598 4.2148645e-006,100.7662 0.18751684,100.7725 0.56252259,100.7789 0.78124928,100.7853 0.49997109,100.7917 0.03123533,100.7980 2.6857954e-006,100.8044 -7.195078e-007,100.8108 1.920385e-007,100.8172 -4.8593133e-008,100.8236 2.3190481e-009,100.8299 3.9323904e-008,100.8363 -1.5962745e-007,100.8427 5.9923025e-007,100.8491 -2.2374577e-006,100.8554 0.031264517,100.8618 0.31251633,100.8682 0.34374234,100.8746 0.18748373,100.8809 -5.5788269e-006,100.8873 -2.9182111e-006,100.8937 1.725348e-005,100.9001 0.312525,100.9065 0.34373251,100.9128 0.093729839,100.9192 -1.6377838e-006,100.9256 7.1439496e-007,100.9320 -1.2197628e-006,100.9384 0.093772672,100.9447 0.5000267,100.9511 0.56248099,100.9575 0.18747321,100.9639 -2.7460687e-006,100.9703 -2.2131901e-006,100.9766 1.1599965e-005,100.9830 0.18750335,100.9894 0.093748033,100.9958 0.2812894,101.0022 1.6250914,101.0085 4.5316744,101.0149 13.18852,101.0213 23.625599,101.0277 22.030521,101.0341 10.686445,101.0405 2.1871223,101.0468 0.59376568,101.0532 0.56251156,101.0596 0.53123575,101.0660 0.34375584,101.0724 1.3751258,101.0788 2.9375646,101.0851 2.8749897,101.0915 2.6250775,101.0979 3.0937259,101.1043 2.3123627,101.1107 1.3436813,101.1171 1.1250439,101.1235 1.5000185,101.1298 0.99994993,101.1362 0.49995512,101.1426 0.093716025,101.1490 1.7214072e-007,101.1554 0.093771599,101.1618 0.34376925,101.1682 0.3437297,101.1745 0.093733609,101.1809 0.093754597,101.1873 0.12499505,101.1937 0.18749222,101.2001 0.093761489,101.2065 0.28126425,101.2129 0.28123558,101.2193 -1.0613917e-005,101.2257 2.8439256e-006,101.2320 -7.6100912e-007,101.2384 1.9990195e-007,101.2448 -3.8541639e-008,101.2512 -4.5754796e-008,101.2576 2.215813e-007,101.2640 -8.4063333e-007,101.2704 3.141183e-006,101.2768 0.093762189,101.2832 0.3125079,101.2895 0.3124921,101.2959 0.093737863,101.3023 -3.3149613e-006,101.3087 1.4926958e-006,101.3151 0.093761325,101.3215 0.28126904,101.3279 0.46876603,101.3343 0.62498468,101.3407 0.3749733,101.3471 0.093747705,101.3535 0.093767785,101.3599 0.31251901,101.3663 0.31247586,101.3726 -1.9588619e-005,101.3790 5.3147028e-006,101.3854 -1.6687776e-006,101.3918 1.3600966e-006,101.3982 0.093760207,101.4046 0.31250998,101.4110 0.31248802,101.4174 0.062489863,101.4238 0.18751124,101.4302 0.31250304,101.4366 0.18748917,101.4430 0.093780272,101.4494 0.62500489,101.4558 0.46873248,101.4622 0.56253844,101.4686 0.5937584,101.4750 0.34369859,101.4814 -1.1452481e-005,101.4878 0.093759909,101.4942 0.031236362,101.5006 -3.7633487e-007,101.5070 6.1202047e-007,101.5134 0.093766481,101.5198 0.65632063,101.5262 1.3125203,101.5325 0.74993992,101.5389 0.18746455,101.5453 0.09375301,101.5517 0.1875031,101.5581 0.093734615,101.5645 -4.0555378e-006,101.5709 1.0867631e-006,101.5773 -2.9121884e-007,101.5837 7.8032755e-008,101.5901 -2.0890822e-008,101.5965 5.5248255e-009,101.6029 -1.2069303e-009,101.6093 -6.9759526e-010,101.6157 3.9977208e-009,101.6221 -1.5294441e-008,101.6286 5.7184231e-008,101.6350 -2.1345808e-007,101.6414 7.9670633e-007,101.6478 -2.9735847e-006,101.6542 1.1098446e-005,101.6606 0.87502342,101.6670 1.8437508,101.6734 1.9062417,101.6798 0.96875787,101.6862 0.3124854,101.6926 0.093746372,101.6990 0.31253502,101.7054 0.56251472,101.7118 0.4999671,101.7182 0.093717158,101.7246 5.8350879e-006,101.7310 0.093766898,101.7374 0.187498,101.7438 0.093741097,101.7502 0.40627009,101.7566 0.87500542,101.7630 0.65622514,101.7694 0.09373384,101.7758 1.8993303e-005,101.7822 0.18753023,101.7887 0.31251276,101.7951 0.46871686,101.8015 0.34372345,101.8079 0.3125059,101.8143 0.031246746,101.8207 8.7273838e-007,101.8271 -2.3470663e-007,101.8335 6.6024789e-008,101.8399 -2.9376331e-008,101.8463 5.1479379e-008,101.8527 -1.765528e-007,101.8591 6.5477934e-007,101.8655 -2.4427427e-006,101.8720 0.093786724,101.8784 0.59378272,101.8848 0.5312196,101.8912 0.18746848,101.8976 0.031245833,101.9040 0.031250678,101.9104 -2.7019023e-006,101.9168 9.2849865e-007,101.9232 -1.0119587e-006,101.9296 3.1195098e-006,101.9361 0.18752113,101.9425 0.50000685,101.9489 0.31247628,101.9553 -6.3360503e-006,101.9617 0.093765728,101.9681 0.34376416,101.9745 0.43750933,101.9809 0.50001931,101.9874 0.68749613,101.9938 0.53122503,102.0002 0.34373793,102.0066 0.1874916,102.0130 0.093741685,102.0194 0.093762323,102.0258 0.53126144,102.0323 0.49999326,102.0387 0.2812629,102.0451 0.25002223,102.0515 0.31248981,102.0579 0.34374079,102.0643 0.9375478,102.0707 1.3437546,102.0772 0.84370321,102.0836 0.46874002,102.0900 0.21867958,102.0964 0.875319,102.1028 7.3756418,102.1092 11.687627,102.1157 9.3745661,102.1221 3.7182791,102.1285 1.1875221,102.1349 2.812717,102.1413 4.0312114,102.1477 3.3124359,102.1542 2.9062397,102.1606 2.2499034,102.1670 1.1248714,102.1734 0.093700796,102.1798 1.1536935e-005,102.1863 0.18752025,102.1927 0.40625417,102.1991 0.28122714,102.2055 -9.4525385e-006,102.2119 -1.1796773e-006,102.2184 0.031269871,102.2248 0.37500373,102.2312 0.093728207,102.2376 1.4662245e-006,102.2440 0.093755163,102.2505 0.43751132,102.2569 0.65624976,102.2633 0.3124871,102.2697 0.031253099,102.2761 0.0937488,102.2826 -7.5304574e-006,102.2890 2.1793714e-006,102.2954 -1.1865304e-006,102.3018 2.5667812e-006,102.3083 0.093781814,102.3147 0.34377778,102.3211 0.34372377,102.3275 0.093710504,102.3339 2.6672853e-005,102.3404 0.31253636,102.3468 0.34372222,102.3532 0.18747118,102.3596 -1.3308005e-006,102.3661 0.093766458,102.3725 0.34377652,102.3789 0.59374297,102.3853 0.49997264,102.3918 0.31249189,102.3982 -2.4007477e-006,102.4046 3.5233777e-006,102.4110 0.31254584,102.4175 1.0312982,102.4239 1.031195,102.4303 0.21873748,102.4368 0.40630084,102.4432 0.46873757,102.4496 0.31247237,102.4560 0.15622419,102.4625 0.031236578,102.4689 -6.5789118e-007,102.4753 2.4215836e-008,102.4817 5.6112339e-007,102.4882 -2.2688896e-006,102.4946 0.093764812,102.5010 0.37501705,102.5075 0.2812269,102.5139 1.2606438e-006,102.5203 0.1562821,102.5268 0.24999864,102.5332 0.1562233,102.5396 0.34373617,102.5460 1.9207887e-006,102.5525 -1.2770462e-007,102.5589 -1.4102316e-006,102.5653 5.7690936e-006,102.5718 0.093773603,102.5782 0.18749179,102.5846 0.031228598,102.5911 1.8736338e-006,102.5975 -7.0098031e-007,102.6039 9.3021475e-007,102.6104 0.18751112,102.6168 0.53127277,102.6232 0.78126144,102.6297 0.59372723,102.6361 0.093725719,102.6425 5.9973195e-006,102.6490 0.093771495,102.6554 0.18749997,102.6618 0.093728609,102.6683 -6.3981574e-006,102.6747 1.7097558e-006,102.6811 -4.4039882e-007,102.6876 5.1709755e-008,102.6940 2.3361257e-007,102.7004 -9.8624196e-007,102.7069 3.7116272e-006,102.7133 0.093754806,102.7197 0.093745731,102.7262 -6.4060337e-006,102.7326 1.1226886e-005,102.7390 0.18752734,102.7455 0.31249207,102.7519 0.093720734,102.7584 0.12504271,102.7648 0.87507039,102.7712 1.2812202,102.7777 0.74995857,102.7841 0.50002813,102.7905 0.46875334,102.7970 0.31246126,102.8034 0.093720831,102.8099 -5.1345123e-006,102.8163 1.5399437e-006,102.8227 -1.0249412e-006,102.8292 2.5599006e-006,102.8356 0.09375333,102.8421 0.093746684,102.8485 -2.5911133e-006,102.8549 1.1437226e-006,102.8614 0.093765169,102.8678 0.18752421,102.8743 0.24999931,102.8807 0.15622276,102.8871 0.031237306,102.8936 -2.2955098e-006,102.9000 1.5654874e-005,102.9065 0.31257731,102.9129 0.90632617,102.9193 1.2187154,102.9258 0.68740475,102.9322 0.09371265,102.9387 0.031255774,102.9451 0.31253973,102.9516 1.1250224,102.9580 0.93745941,102.9644 0.18747166,102.9709 0.34376344,102.9773 1.6562763,102.9838 2.2499926,102.9902 1.1562277,102.9967 0.15625736,103.0031 0.21874613,103.0096 0.281279,103.0160 1.1875571,103.0224 1.6250257,103.0289 1.3749607,103.0353 0.49993399,103.0418 0.093732901,103.0482 -1.1224495e-006,103.0547 -1.6640467e-006,103.0611 0.37508604,103.0676 2.2502425,103.0740 3.9063048,103.0805 2.468538,103.0869 0.78111655,103.0934 0.5624885,103.0998 0.56249398,103.1063 0.5625,103.1127 1.312525,103.1191 1.6249799,103.1256 0.53124392,103.1320 0.62504858,103.1385 1.0937753,103.1449 1.3437829,103.1514 1.71876,103.1578 1.3749353,103.1643 0.49993992,103.1707 -1.2499637e-005,103.1772 3.3492256e-006,103.1836 -8.9635847e-007,103.1901 2.3596542e-007,103.1965 -4.7436753e-008,103.2030 -4.6240476e-008,103.2094 2.3242052e-007,103.2159 -8.8350725e-007,103.2223 3.3018478e-006,103.2288 0.093760952,103.2353 0.18750095,103.2417 0.093735233,103.2482 1.0067899e-005,103.2546 0.18750831,103.2611 0.093734488,103.2675 -3.33355e-006,103.2740 1.0577679e-006,103.2804 -8.9733078e-007,103.2869 2.5316708e-006,103.2933 0.093768567,103.2998 0.31252134,103.3062 0.49999148,103.3127 0.37497523,103.3191 0.093740828,103.3256 7.6460674e-007,103.3321 -2.0489567e-007,103.3385 5.4920498e-008,103.3450 -1.4771369e-008,103.3514 4.1610355e-009,103.3579 -1.8717579e-009,103.3643 3.3259315e-009,103.3708 -1.1432713e-008,103.3772 4.2407976e-008,103.3837 -1.5821067e-007,103.3902 5.9047761e-007,103.3966 0.031261012,103.4031 0.093746454,103.4095 -1.0057154e-005,103.4160 2.6774469e-006,103.4224 -6.5189965e-007,103.4289 -7.0062704e-008,103.4354 9.3227413e-007,103.4418 0.09376964,103.4483 0.34376097,103.4547 0.3437537,103.4612 0.56251448,103.4677 0.75001138,103.4741 0.74997288,103.4806 0.18746944,103.4870 0.093754567,103.4935 0.093745098,103.5000 -3.707627e-006,103.5064 9.9383169e-007,103.5129 -2.6743129e-007,103.5193 7.5821973e-008,103.5258 -3.5838479e-008,103.5323 6.7531275e-008,103.5387 -2.3430209e-007,103.5452 8.6973984e-007,103.5516 0.031255536,103.5581 0.093754835,103.5646 0.37504715,103.5710 0.96875954,103.5775 0.531196,103.5840 0.093736969,103.5904 -5.5403984e-006,103.5969 2.4173962e-005,103.6033 0.28129819,103.6098 0.59376067,103.6163 0.59370559,103.6227 0.18746573,103.6292 0.093755066,103.6357 0.093746781,103.6421 -1.6857283e-006,103.6486 4.866601e-007,103.6551 -2.6080102e-007,103.6615 5.5654948e-007,103.6680 -1.9655297e-006,103.6745 7.3060974e-006,103.6809 0.31251001,103.6874 0.34374255,103.6939 0.093741983,103.7003 -4.046432e-007,103.7068 1.6175628e-007,103.7133 -2.4236925e-007,103.7197 8.0777113e-007,103.7262 -2.9889293e-006,103.7327 1.1148753e-005,103.7391 0.40629765,103.7456 0.90626818,103.7521 0.65620989,103.7585 0.15621874,103.7650 -4.2222136e-006,103.7715 1.7577588e-006,103.7779 0.093765944,103.7844 0.3125056,103.7909 0.2812351,103.7973 0.34374714,103.8038 0.34374836,103.8103 0.093746774,103.8168 2.9185315e-007,103.8232 4.6588443e-007,103.8297 -2.1555818e-006,103.8362 0.031263903,103.8426 0.31251773,103.8491 0.34373638,103.8556 0.093734391,103.8620 -8.4650503e-007,103.8685 2.3126674e-007,103.8750 -7.8502012e-008,103.8815 8.2729784e-008,103.8879 -2.5243068e-007,103.8944 9.2705869e-007,103.9009 -3.4560535e-006,103.9074 0.031273689,103.9138 0.59378695,103.9203 0.74999338,103.9268 0.49997452,103.9332 0.21873614,103.9397 0.093738012,103.9462 8.911662e-006,103.9527 0.18754864,103.9591 0.5937497,103.9656 0.46873552,103.9721 0.62500203,103.9786 0.34372485,103.9850 0.093733802,103.9915 -4.3244622e-006,103.9980 1.123943e-006,104.0045 -1.709857e-007,104.0109 -4.4012174e-007,104.0174 1.9316367e-006,104.0239 0.18751635,104.0304 0.5000034,104.0369 0.34374195,104.0433 0.2812458,104.0498 0.093741901,104.0563 -1.2113405e-006,104.0628 0.03125453,104.0692 0.21877328,104.0757 0.62509447,104.0822 1.5314152,104.0887 2.3749795,104.0952 1.3435657,104.1016 0.28117073,104.1081 -3.9414363e-006,104.1146 1.1418522e-006,104.1211 0.12504646,104.1276 0.50003797,104.1340 0.46872932,104.1405 0.40621269,104.1470 0.18747497,104.1535 0.031248696,104.1600 3.7410609e-007,104.1664 -4.4007088e-006,104.1729 1.7230044e-005,104.1794 0.31257394,104.1859 0.81252342,104.1924 0.65620691,104.1988 0.31245106,104.2053 -2.3975936e-005,104.2118 6.3939065e-006,104.2183 -1.5979505e-006,104.2248 -2.602504e-009,104.2313 1.6086099e-006,104.2377 0.093757741,104.2442 0.18749733,104.2507 0.031243008,104.2572 7.4552804e-007,104.2637 -1.9981941e-007,104.2702 5.3695938e-008,104.2766 -1.4949956e-008,104.2831 6.1001719e-009,104.2896 -9.4503072e-009,104.2961 3.1703046e-008,104.3026 -1.1737028e-007,104.3091 4.3780963e-007,104.3156 -1.6339864e-006,104.3220 6.0985758e-006,104.3285 0.093764126,104.3350 0.18751265,104.3415 0.28125462,104.3480 0.28124398,104.3545 0.40628886,104.3610 1.2187982,104.3674 1.4999759,104.3739 0.96870059,104.3804 0.59373778,104.3869 0.49998683,104.3934 0.093730703,104.3999 1.3701326e-006,104.4064 -3.6713791e-007,104.4129 9.8319937e-008,104.4194 -2.6115353e-008,104.4258 6.1343033e-009,104.4323 1.58029e-009,104.4388 -1.2456905e-008,104.4453 4.8250968e-008,104.4518 -1.8056004e-007,104.4583 6.7403778e-007,104.4648 -2.5157724e-006,104.4713 9.3897315e-006,104.4778 0.31251174,104.4843 0.34374464,104.4907 0.18748969,104.4972 -4.4025783e-006,104.5037 1.0939609e-006,104.5102 2.7078475e-008,104.5167 -1.2024531e-006,104.5232 4.783104e-006,104.5297 0.093763046,104.5362 0.18750647,104.5427 0.18749353,104.5492 0.093736969,104.5557 -4.8305687e-006,104.5622 1.3829585e-006,104.5687 -7.009449e-007,104.5751 1.4208241e-006,104.5816 -4.9826831e-006,104.5881 1.8511239e-005,104.5946 0.31252968,104.6011 0.37498114,104.6076 0.093725033,104.6141 3.3236387e-007,104.6206 0.031250391,104.6271 -1.9081899e-006,104.6336 2.5062527e-006,104.6401 0.093757622,104.6466 0.1875,104.6531 0.093742311,104.6596 -2.3185376e-006,104.6661 1.2115489e-006,104.6726 0.031250644,104.6791 0.031249385,104.6856 0.093750253,104.6921 0.093748055,104.6986 5.9350664e-006,104.7051 0.093750052,104.7116 -6.1308688e-006,104.7181 1.0377489e-006,104.7246 1.9805022e-006,104.7311 0.18751474,104.7376 0.50001001,104.7441 0.56250054,104.7506 0.53125215,104.7570 0.50000799,104.7635 0.5624879,104.7700 0.31250292,104.7765 0.50005454,104.7830 0.84376281,104.7895 0.62498122,104.7960 0.40620166,104.8026 -3.5658784e-005,104.8091 9.5551704e-006,104.8156 -2.5593308e-006,104.8221 6.8146466e-007,104.8286 -1.6634201e-007,104.8351 -1.6150693e-008,104.8416 2.309756e-007,104.8481 -9.0782078e-007,104.8546 3.4005539e-006,104.8611 0.031247647,104.8676 6.0127891e-006,104.8741 0.093750484,104.8806 -7.937193e-006,104.8871 -1.2438436e-006,104.8936 0.031265575,104.9001 0.40625575,104.9066 0.28126192,104.9131 0.37504539,104.9196 0.56249571,104.9261 0.499989,104.9326 0.75001627,104.9391 0.7499736,104.9456 0.31246254,104.9521 0.093739279,104.9586 -3.4446657e-006,104.9651 1.0300544e-006,104.9716 -6.753375e-007,104.9781 1.6713453e-006,104.9847 0.093768969,104.9912 0.5000636,104.9977 1.3126043,105.0042 1.7187169,105.0107 0.71862215,105.0172 0.031214749,105.0237 0.0937737,105.0302 1.0625309,105.0367 1.3750291,105.0432 1.06256,105.0497 1.3750366,105.0562 1.3124442,105.0627 0.68742484,105.0693 0.31246856,105.0758 1.7815357,105.0823 7.1254334,105.0888 9.343791,105.0953 6.7495623,105.1018 1.2809162,105.1083 0.031253252,105.1148 0.031247584,105.1213 6.480924e-007,105.1278 -1.7218673e-007,105.1344 4.0607414e-008,105.1409 9.7711634e-009,105.1474 -7.970138e-008,105.1539 3.0905755e-007,105.1604 -1.1566121e-006,105.1669 4.317702e-006,105.1734 0.093782626,105.1799 0.31252474,105.1865 0.34372476,105.1930 0.18747136,105.1995 0.031243686,105.2060 -6.7920831e-007,105.2125 1.8460361e-007,105.2190 -5.9158086e-008,105.2255 5.20185e-008,105.2320 -1.4892287e-007,105.2386 5.4371105e-007,105.2451 -2.0260666e-006,105.2516 7.5610983e-006,105.2581 0.093749844,105.2646 -6.9377684e-006,105.2711 0.093764096,105.2776 0.31250373,105.2842 0.18748678,105.2907 -3.9677529e-006,105.2972 0.093763314,105.3037 0.3125039,105.3102 0.18748686,105.3167 -4.4900185e-006,105.3233 1.0631296e-006,105.3298 2.3786589e-007,105.3363 0.093763784,105.3428 0.40626097,105.3493 0.49999112,105.3559 0.31248954,105.3624 0.093760625,105.3689 0.5000183,105.3754 0.68749416,105.3819 0.5624885,105.3884 0.46874562,105.3950 0.31249127,105.4015 0.031244997,105.4080 1.7167446e-006,105.4145 -3.4640377e-006,105.4210 1.2140214e-005,105.4276 0.31252664,105.4341 0.50000006,105.4406 0.31247312,105.4471 -1.1275105e-005,105.4536 2.5493526e-007,105.4602 1.0257031e-005,105.4667 0.093750231,105.4732 -1.1187089e-005,105.4797 3.013311e-006,105.4863 -8.6535914e-007,105.4928 4.4792696e-007,105.4993 -9.2635366e-007,105.5058 3.2577045e-006,105.5123 0.093777947,105.5189 0.31252429,105.5254 0.34373751,105.5319 0.1874679,105.5384 -1.1835435e-005,105.5450 -2.1300814e-006,105.5515 2.0358249e-005,105.5580 0.31254983,105.5645 0.56251633,105.5711 0.49996635,105.5776 0.18745801,105.5841 -9.0164485e-006,105.5906 2.386608e-006,105.5972 -5.2932887e-007,105.6037 -2.6949789e-007,105.6102 1.6074856e-006,105.6167 -6.1608998e-006,105.6233 2.303777e-005,105.6298 0.31252825,105.6363 0.31247813,105.6428 0.093727596,105.6494 -2.766529e-006,105.6559 8.3790894e-007,105.6624 -5.8493771e-007,105.6689 0.031254161,105.6755 0.18750463,105.6820 0.18749537,105.6885 0.031245874,105.6951 4.5092338e-007,105.7016 -3.3690824e-007,105.7081 8.9674398e-007,105.7146 -3.2502928e-006,105.7212 1.2105294e-005,105.7277 0.1875156,105.7342 0.31252006,105.7408 0.40626255,105.7473 0.34373802,105.7538 0.28122762,105.7604 0.093728311,105.7669 -2.127174e-006,105.7734 5.708805e-007,105.7799 -1.5619585e-007,105.7865 5.386309e-008,105.7930 -5.9249057e-008,105.7995 1.831431e-007,105.8061 -6.7337072e-007,105.8126 2.5105196e-006,105.8191 0.031250011,105.8257 -2.5519048e-006,105.8322 8.1989549e-007,105.8387 -7.2753664e-007,105.8453 2.0903492e-006,105.8518 0.031250224,105.8583 -2.9787395e-006,105.8649 3.8382127e-006,105.8714 0.093761198,105.8779 0.18750003,105.8845 0.093738645,105.8910 -3.2717928e-006,105.8975 8.7672578e-007,105.9041 -2.348759e-007,105.9106 6.2714911e-008,105.9171 -1.596686e-008,105.9237 1.1477923e-009,105.9302 1.1377806e-008,105.9368 -4.6662699e-008,105.9433 1.7528562e-007,105.9498 0.03125567,105.9564 0.093746111,105.9629 3.5272415e-006,105.9694 0.1875118,105.9760 0.18749024,105.9825 0.03124205,105.9890 5.6766453e-007,105.9956 -1.2510715e-007,106.0021 -6.7284766e-008,106.0087 3.9428627e-007,106.0152 -1.5099719e-006,106.0217 5.6460058e-006,106.0283 0.31251669,106.0348 0.75002813,106.0414 1.0625132,106.0479 0.90626305,106.0544 0.96876508,106.0610 1.0624825,106.0675 0.93756688,106.0741 3.3441291,106.0806 8.2192211,106.0871 10.187357,106.0937 6.4996629,106.1002 5.0936079,106.1068 2.8435493,106.1133 1.1873715,106.1198 0.093708143,106.1264 4.3841569e-006,106.1329 -2.3443813e-006,106.1395 4.993417e-006,106.1460 0.093749799,106.1525 -4.1854892e-006,106.1591 0.03125992,106.1656 0.18753886,106.1722 0.40625408,106.1787 0.18745671,106.1853 0.093739249,106.1918 0.18750168,106.1984 3.9953616e-006,106.2049 0.18751545,106.2114 0.40624601,106.2180 0.18748643,106.2245 -3.5690659e-006,106.2311 7.1010368e-006,106.2376 0.3750529,106.2442 1.1250417,106.2507 1.0312055,106.2573 0.28120095,106.2638 0.12501583,106.2703 0.4375174,106.2769 0.34372932,106.2834 0.093731932,106.2900 3.0985092e-007,106.2965 0.093749627,106.3031 0.31252837,106.3096 0.53129828,106.3162 0.49997881,106.3227 0.18745056,106.3293 -8.7240887e-006,106.3358 2.4533306e-006,106.3424 0.50001317,106.3489 1.7500209,106.3555 2.3437583,106.3620 1.8437337,106.3686 0.56248808,106.3751 0.49999535,106.3817 0.21874785,106.3882 0.3437683,106.3948 0.56249791,106.4013 0.31248605,106.4079 0.12502082,106.4144 0.4062537,106.4210 0.34374446,106.4275 0.34373623,106.4341 -1.9896843e-005,106.4406 5.2437363e-006,106.4472 -1.0766554e-006,106.4537 -9.3759121e-007,106.4603 4.8274742e-006,106.4668 0.093755268,106.4734 0.12499788,106.4799 0.093745477,106.4865 -3.5274904e-006,106.4930 2.7549791e-006,106.4996 0.093750536,106.5061 0.031247817,106.5127 1.8612485e-007,106.5192 -1.2348969e-006,106.5258 0.093767531,106.5324 0.53131074,106.5389 1.2188046,106.5455 1.5624847,106.5520 1.0312186,106.5586 0.65623307,106.5651 0.34370175,106.5717 -2.5262283e-005,106.5782 6.7661222e-006,106.5848 -1.8004005e-006,106.5914 4.3499284e-007,106.5979 6.0572226e-008,106.6045 -6.7736715e-007,106.6110 2.6490961e-006,106.6176 0.093771353,106.6241 0.34378111,106.6307 0.50000024,106.6373 0.34371781,106.6438 0.093732424,106.6504 0.031243719,106.6569 1.1415661e-005,106.6635 0.1875322,106.6700 0.31249985,106.6766 0.18746839,106.6832 -1.3517463e-005,106.6897 3.6747088e-006,106.6963 -1.1804237e-006,106.7028 1.046784e-006,106.7094 -3.0068527e-006,106.7160 1.098139e-005,106.7225 0.28127357,106.7291 0.59376323,106.7356 0.59372938,106.7422 0.093724914,106.7488 0.093750156,106.7553 -7.3045612e-008,106.7619 1.3736565e-007,106.7684 -4.7644804e-007,106.7750 1.7685517e-006,106.7816 0.18750787,106.7881 0.37502071,106.7947 0.53127021,106.8013 0.65625381,106.8078 0.65622467,106.8144 0.34372878,106.8209 0.21875305,106.8275 0.12499539,106.8341 0.031244563,106.8406 -5.2147755e-007,106.8472 1.4374046e-007,106.8538 -5.3448471e-008,106.8603 7.0047761e-008,106.8669 -2.2675582e-007,106.8735 8.3703452e-007,106.8800 -3.1216048e-006,106.8866 0.031265911,106.8931 0.53130531,106.8997 0.87499803,106.9063 0.37494636,106.9128 0.12499675,106.9194 0.50001901,106.9260 0.78125733,106.9325 0.87500077,106.9391 0.87500042,106.9457 0.78123629,106.9522 0.31247935,106.9588 -4.273204e-006,106.9654 9.6118777e-007,106.9719 4.288122e-007,106.9785 -2.6767161e-006,106.9851 1.027881e-005,106.9917 0.31252605,106.9982 0.49999267,107.0048 0.34375605,107.0114 0.71882027,107.0179 1.2812811,107.0245 0.90620083,107.0311 0.6561771,107.0376 1.5681156e-006,107.0442 0.62509745,107.0508 4.5005832,107.0573 21.940063,107.0639 58.502689,107.0705 70.999481,107.0771 48.653683,107.0836 21.217186,107.0902 14.718758,107.0968 16.71896,107.1033 16.155993,107.1099 10.655715,107.1165 5.7807641,107.1231 0.90601569,107.1296 0.031260233,107.1362 0.12499408,107.1428 -3.0130614e-006,107.1494 0.093752816,107.1559 0.03124341,107.1625 1.7138567e-005,107.1691 0.43758342,107.1756 1.3438324,107.1822 1.4686966,107.1888 0.43739262,107.1954 -2.3305674e-005,107.2019 6.2436984e-006,107.2085 -1.66746e-006,107.2151 4.2569482e-007,107.2217 -3.5194077e-008,107.2282 -2.8497303e-007,107.2348 1.1751792e-006,107.2414 0.031250373,107.2480 0.093753748,107.2546 0.31250709,107.2611 0.34375516,107.2677 0.12499597,107.2743 0.31250417,107.2809 0.49999908,107.2874 0.31249943,107.2940 0.53127313,107.3006 0.78124982,107.3072 0.49997434,107.3137 0.093736939,107.3203 -1.4033556e-006,107.3269 0.12503439,107.3335 0.50003594,107.3401 0.43747365,107.3466 0.18748416,107.3532 0.4687539,107.3598 0.50000119,107.3664 0.49998474,107.3730 0.093736701,107.3795 0.093756139,107.3861 0.18752798,107.3927 0.56251687,107.3993 0.56251127,107.4059 1.9375215,107.4124 2.7499783,107.4190 2.4999709,107.4256 1.4687276,107.4322 0.12499234,107.4388 0.093752123,107.4454 0.093751326,107.4519 0.093744725,107.4585 -7.0428887e-006,107.4651 0.09376628,107.4717 0.50000554,107.4783 0.56252253,107.4849 0.62503558,107.4914 0.50000328,107.4980 0.40621126,107.5046 0.09370935,107.5112 -3.3050353e-006,107.5178 7.5468524e-006,107.5244 0.31251001,107.5309 0.34374252,107.5375 0.093742721,107.5441 0.031249205,107.5507 8.1823555e-007,107.5573 0.31250933,107.5639 0.7812584,107.5705 0.78123891,107.5770 0.18749569,107.5836 0.093750797,107.5902 -5.3336898e-006,107.5968 1.4359809e-006,107.6034 -4.0985768e-007,107.6100 2.0335521e-007,107.6166 -4.0356252e-007,107.6232 1.4109877e-006,107.6297 -5.2407581e-006,107.6363 1.9553434e-005,107.6429 0.31252244,107.6495 0.50003225,107.6561 0.65625596,107.6627 0.40623006,107.6693 0.46878636,107.6759 0.7500062,107.6824 0.53118581,107.6890 0.093731306,107.6956 0.28129902,107.7022 0.53127474,107.7088 0.49996418,107.7154 0.18745217,107.7220 -7.6229339e-006,107.7286 2.0427378e-006,107.7352 -5.4747795e-007,107.7418 1.4702849e-007,107.7484 -4.0597264e-008,107.7549 1.5350498e-008,107.7615 -2.0803212e-008,107.7681 6.7866367e-008,107.7747 -2.5067982e-007,107.7813 9.3491951e-007,107.7879 -3.489245e-006,107.7945 1.3022987e-005,107.8011 0.31254447,107.8077 0.75001425,107.8143 0.71873546,107.8209 0.75000376,107.8275 0.87498879,107.8341 0.65628368,107.8407 2.2188344,107.8473 3.0937781,107.8538 2.2811871,107.8604 0.84366512,107.8670 0.37496248,107.8736 0.093749754,107.8802 0.18752111,107.8868 0.3124944,107.8934 0.18748412,107.9000 0.18750012,107.9066 0.093740046,107.9132 1.5629537e-005,107.9198 0.18750972,107.9264 0.1249815,107.9330 0.31249729,107.9396 0.31249988,107.9462 0.18749844,107.9528 -7.1107664e-008,107.9594 2.281043e-007,107.9660 -8.4136826e-007,107.9726 3.1375914e-006,107.9792 0.093754292,107.9858 0.093745701,107.9924 -3.1244631e-006,107.9990 7.9217176e-007,108.0056 -4.3988148e-008,108.0122 -6.1632682e-007,108.0188 2.5094903e-006,108.0254 0.093772069,108.0320 0.31251875,108.0386 0.31248105,108.0452 0.093729064,108.0518 0.093751274,108.0584 1.1565356,108.0650 5.3441796,108.0716 8.4375906,108.0782 8.0621967,108.0848 10.407545,108.0914 40.191326,108.0980 78.971062,108.1046 79.716797,108.1112 45.090099,108.1178 14.623162,108.1244 5.0622144,108.1310 1.7185882,108.1376 0.40621287,108.1442 0.06250947,108.1508 0.12499177,108.1574 8.5890779e-006,108.1640 0.31253594,108.1706 0.4999961,108.1772 0.28121704,108.1838 -1.2791789e-005,108.1904 3.4278135e-006,108.1971 -9.1855821e-007,108.2037 2.4617611e-007,108.2103 -6.6081185e-008,108.2169 1.8131198e-008,108.2235 -6.4390622e-009,108.2301 7.6242452e-009,108.2367 -2.4059274e-008,108.2433 8.8619011e-008,108.2499 -3.304402e-007,108.2565 0.031251237,108.2631 0.34375188,108.2697 0.53126013,108.2763 0.50000507,108.2829 0.12498376,108.2895 5.934814e-006,108.2962 0.3125186,108.3028 0.50001711,108.3094 0.71878761,108.3160 1.0313028,108.3226 1.4999845,108.3292 0.99993151,108.3358 0.49996763,108.3424 0.62506855,108.3490 1.6563164,108.3556 1.624954,108.3622 0.99993318,108.3689 0.34371606,108.3755 0.093746476,108.3821 -3.8826847e-006,108.3887 6.1851374e-006,108.3953 0.18751277,108.4019 0.34375671,108.4085 0.31248587,108.4151 0.062501177,108.4218 0.15628272,108.4284 0.31251752,108.4350 0.3124797,108.4416 0.15623125,108.4482 0.31250519,108.4548 0.34374666,108.4614 0.37499076,108.4680 0.37500158,108.4747 0.46876189,108.4813 0.34374726,108.4879 0.15623954,108.4945 0.06248885,108.5011 -1.8004798e-006,108.5077 0.09377148,108.5143 0.18748964,108.5210 -1.6109314e-005,108.5276 0.031264633,108.5342 0.18750685,108.5408 0.5312503,108.5474 0.96874607,108.5540 0.74998748,108.5607 0.18750256,108.5673 0.18751784,108.5739 0.34374934,108.5805 0.2187348,108.5871 0.031243026,108.5937 5.5417086e-008,108.6004 3.5781483e-007,108.6070 -1.4867937e-006,108.6136 5.5897594e-006,108.6202 0.093757644,108.6268 0.093742371,108.6334 -5.6395033e-006,108.6401 1.6800839e-006,108.6467 -1.080485e-006,108.6533 2.6419298e-006,108.6599 0.18751787,108.6665 0.50000566,108.6732 0.34373412,108.6798 0.093740925,108.6864 1.5920457e-007,108.6930 0.093752027,108.6996 0.093748219,108.7063 -1.3663201e-006,108.7129 0.031250771,108.7195 0.093749911,108.7261 0.031249585,108.7327 1.2690109e-007,108.7394 -9.1876963e-008,108.7460 2.4061532e-007,108.7526 0.093750753,108.7592 0.3125113,108.7659 0.40624547,108.7725 0.0312423,108.7791 0.093773857,108.7857 0.31252217,108.7924 0.34372631,108.7990 0.031223262,108.8056 0.093777895,108.8122 0.50001276,108.8188 0.34372416,108.8255 0.031238327,108.8321 1.5966284e-006,108.8387 0.093751028,108.8453 0.18751512,108.8520 0.34376562,108.8586 0.34373036,108.8652 -1.5846157e-005,108.8718 4.2576135e-006,108.8785 -1.1831796e-006,108.8851 4.7481785e-007,108.8917 -7.1605598e-007,108.8984 2.3895516e-006,108.9050 -8.8427705e-006,108.9116 3.2983859e-005,108.9182 0.5625878,108.9249 1.0000103,108.9315 0.6561662,108.9381 0.09371642,108.9447 0.28127897,108.9514 0.43749636,108.9580 0.18747222,108.9646 -2.8964297e-007,108.9713 0.18751635,108.9779 0.34375793,108.9845 0.34373367,108.9911 0.12501806,108.9978 0.50003505,109.0044 0.49997193,109.0110 0.21872458,109.0177 0.3437503,109.0243 0.34374747,109.0309 0.18749294,109.0376 -3.7619839e-006,109.0442 0.031262282,109.0508 0.53129911,109.0575 1.9375739,109.0641 3.5313284,109.0707 4.2813625,109.0773 4.8439474,109.0840 6.4063091,109.0906 6.7812891,109.0972 8.937644,109.1039 10.093865,109.1105 11.468724,109.1171 10.624783,109.1238 8.4685478,109.1304 4.8122282,109.1370 0.74983668,109.1437 0.18752772,109.1503 0.34376124,109.1569 0.31247905,109.1636 0.093752511,109.1702 0.40626964,109.1769 0.34372911,109.1835 0.093733191,109.1901 -2.1471772e-006,109.1968 1.4667755e-006,109.2034 0.093774855,109.2100 0.31249997,109.2167 0.093725227,109.2233 -1.7834584e-006,109.2299 3.3256956e-006,109.2366 0.031249033,109.2432 5.3135705e-007,109.2499 0.18751891,109.2565 0.50001496,109.2631 0.49998176,109.2698 0.093731523,109.2764 1.1042104e-006,109.2830 -4.5203893e-007,109.2897 7.0391485e-007,109.2963 0.031255621,109.3030 0.18753089,109.3096 0.40625623,109.3162 0.18746532,109.3229 -1.0963793e-005,109.3295 3.3506335e-006,109.3362 -2.4380922e-006,109.3428 6.4019678e-006,109.3494 0.093758509,109.3561 0.093741231,109.3627 -5.1086731e-006,109.3694 0.31251216,109.3760 0.8750084,109.3826 0.87499154,109.3893 0.31248826,109.3959 3.5794083e-006,109.4026 0.093756765,109.4092 0.093743302,109.4159 -3.9419347e-006,109.4225 -1.4935234e-006,109.4291 0.031272009,109.4358 0.31254491,109.4424 0.50000072,109.4491 0.31245214,109.4557 -2.3721554e-005,109.4624 1.1340559e-005,109.4690 0.093755439,109.4756 0.09374398,109.4823 -8.4279482e-006,109.4889 1.2659713e-005,109.4956 0.093757518,109.5022 0.31250516,109.5089 0.56251091,109.5155 0.4999834,109.5222 0.1874941,109.5288 0.18750958,109.5354 0.1874896,109.5421 0.031239999,109.5487 9.0241957e-007,109.5554 -1.0819955e-006,109.5620 3.4257539e-006,109.5687 0.18752357,109.5753 0.56251115,109.5820 0.37497517,109.5886 0.031235836,109.5953 2.0535244e-006,109.6019 -4.7685256e-007,109.6086 -1.4628125e-007,109.6152 1.0620946e-006,109.6219 0.093771435,109.6285 0.31250709,109.6352 0.18747894,109.6418 0.031241355,109.6485 1.4985354e-006,109.6551 0.093763947,109.6618 0.34376654,109.6684 0.43748891,109.6751 0.18748784,109.6817 0.18751463,109.6884 0.31249505,109.6950 0.09373273,109.7017 -1.2091025e-006,109.7083 1.2554448e-006,109.7150 -3.8128742e-006,109.7216 1.3997016e-005,109.7283 0.34376806,109.7349 0.40625,109.7416 0.37501186,109.7482 0.59377837,109.7549 0.90625536,109.7615 0.84374261,109.7682 0.74998015,109.7748 0.34371084,109.7815 -1.0707399e-005,109.7881 2.9024382e-006,109.7948 -9.0160995e-007,109.8015 7.0383533e-007,109.8081 -1.9138079e-006,109.8148 0.18752626,109.8214 0.68751973,109.8281 0.53124684,109.8347 0.56251425,109.8414 0.75002325,109.8480 0.87497741,109.8547 0.34370062,109.8613 -8.3698542e-006,109.8680 1.1472639e-006,109.8747 3.781719e-006,109.8813 0.093771577,109.8880 0.28123713,109.8946 0.031242112,109.9013 0.093758114,109.9079 0.031239053,109.9146 0.093770362,109.9213 0.34376782,109.9279 0.31247666,109.9346 0.03123288,109.9412 0.09376552,109.9479 0.31251088,109.9546 0.31248868,109.9612 0.093736783,109.9679 -1.2087644e-006,109.9745 3.150723e-007,109.9812 -5.143696e-008,109.9878 -1.0935656e-007,109.9945 4.8890394e-007,110.0012 -1.8463917e-006,110.0078 0.031262815,110.0145 0.50004888,110.0211 1.2187852,110.0278 1.3437306,110.0345 0.8749786,110.0411 0.49997756,110.0478 0.18748559,110.0545 0.50004786,110.0611 1.2188398,110.0678 3.0003259,110.0744 8.9694281,110.0811 14.43774,110.0878 11.874483,110.0944 5.9682984,110.1011 8.9071207,110.1078 30.095673,110.1144 48.657021,110.1211 44.186333,110.1277 22.373178,110.1344 4.9053545,110.1411 0.687415,110.1477 0.031230062,110.1544 4.2133465e-006,110.1611 -1.2407478e-006,110.1677 7.4938225e-007,110.1744 -1.7568203e-006,110.1811 6.2783183e-006,110.1877 0.093758449,110.1944 0.093741737,110.2011 -7.1915174e-006,110.2077 0.031263251,110.2144 0.18750384,110.2211 0.093737394,110.2277 -3.0659298e-006,110.2344 8.2532426e-007,110.2411 -2.3515267e-007,110.2477 1.1523281e-007,110.2544 0.093762763,110.2611 0.40627185,110.2677 0.59374291,110.2744 0.28126583,110.2811 0.40627852,110.2877 0.37496489,110.2944 0.18747324,110.3011 0.3125034,110.3078 0.18748212,110.3144 2.9711971e-005,110.3211 0.4063012,110.3278 0.43749246,110.3344 0.28120244,110.3411 -2.9216331e-005,110.3478 1.7679517e-005,110.3544 0.65626806,110.3611 1.2813001,110.3678 1.6250701,110.3745 1.2812494,110.3811 0.93743885,110.3878 0.34368274,110.3945 -2.4095414e-005,110.4011 6.4637206e-006,110.4078 -1.7577812e-006,110.4145 5.6695785e-007,110.4212 -5.0995601e-007,110.4278 1.4729347e-006,110.4345 -5.3821514e-006,110.4412 2.0057076e-005,110.4479 0.37507632,110.4545 0.93752265,110.4612 0.62493396,110.4679 0.12495433,110.4746 -3.7762356e-006,110.4812 -2.821611e-007,110.4879 4.9055352e-006,110.4946 0.093754753,110.5013 0.18751644,110.5079 0.53128713,110.5146 0.59373015,110.5213 0.15623525,110.5280 0.40629822,110.5346 0.78128266,110.5413 0.78120148,110.5480 0.18744119,110.5547 -1.5164682e-006,110.5613 -3.4518089e-007,110.5680 2.8975246e-006,110.5747 0.031249885,110.5814 -2.43926e-006,110.5880 -1.2563294e-006,110.5947 7.4653271e-006,110.6014 0.093768395,110.6081 0.18751442,110.6148 0.43750593,110.6214 0.49999163,110.6281 0.3124741,110.6348 -1.3322143e-005,110.6415 3.6150491e-006,110.6482 -1.1371337e-006,110.6548 9.3328339e-007,110.6615 0.093771502,110.6682 0.31249958,110.6749 0.093730099,110.6816 0.09377227,110.6882 0.31250829,110.6949 0.1874748,110.7016 -9.1402353e-006,110.7083 2.6529672e-006,110.7150 -1.4710525e-006,110.7216 0.12501301,110.7283 0.50001401,110.7350 0.56249315,110.7417 0.31248751,110.7484 0.062518463,110.7551 0.40630633,110.7617 1.0937601,110.7684 1.031201,110.7751 0.84371477,110.7818 0.12499216,110.7885 0.031250302,110.7952 0.031250082,110.8018 -6.1869321e-007,110.8085 2.3964599e-006,110.8152 0.18751867,110.8219 0.56251222,110.8286 0.49998543,110.8353 0.18748438,110.8420 0.031248083,110.8486 0.093755446,110.8553 0.1874997,110.8620 0.09374579,110.8687 0.0312487,110.8754 -3.8151035e-007,110.8821 9.8072057e-008,110.8888 -1.0749851e-008,110.8954 -5.5084172e-008,110.9021 2.3110475e-007,110.9088 -8.6939633e-007,110.9155 3.2467085e-006,110.9222 0.093768232,110.9289 0.53131115,110.9356 1.437542,110.9423 1.3749515,110.9490 0.53119552,110.9556 0.093732655,110.9623 -4.3164678e-006,110.9690 1.1739452e-006,110.9757 -3.7901702e-007,110.9824 0.093768157,110.9891 0.531295,110.9958 1.0938013,111.0025 1.5937587,111.0092 1.2187035,111.0159 0.5312044,111.0225 0.40628263,111.0292 1.2813361,111.0359 2.0000072,111.0426 1.8437604,111.0493 2.9689691,111.0560 8.219697,111.0627 20.219921,111.0694 27.000116,111.0761 21.155197,111.0828 9.6554203,111.0895 8.0001841,111.0962 12.781785,111.1028 17.812607,111.1095 15.062048,111.1162 9.6557503,111.1229 5.8750257,111.1296 8.1566029,111.1363 9.0936117,111.1430 5.9995594,111.1497 2.7497392,111.1564 1.2187047,111.1631 0.90621901,111.1698 0.49996433,111.1765 0.31247741,111.1832 -1.9477995e-005,111.1899 5.9342274e-006,111.1966 0.03125168,111.2033 0.093756743,111.2100 0.18749624,111.2167 0.18754801,111.2234 0.78126824,111.2301 0.62495357,111.2368 0.28123015,111.2435 -7.9320716e-006,111.2502 1.5128289e-006,111.2569 0.18752636,111.2636 0.84377801,111.2702 0.84372222,111.2769 0.18747309,111.2836 6.6756542e-007,111.2903 -2.1446252e-007,111.2970 1.9024897e-007,111.3037 -5.465584e-007,111.3104 0.031256344,111.3171 0.18750606,111.3238 0.18749596,111.3305 0.093743853,111.3372 -2.2791926e-006,111.3439 6.1371827e-007,111.3506 -1.7552192e-007,111.3573 8.8329898e-008,111.3640 -1.7779789e-007,111.3707 6.2290195e-007,111.3775 -2.3139703e-006,111.3842 0.031272355,111.3909 0.18750124,111.3976 0.12499691,111.4043 0.34376773,111.4110 0.34373903,111.4177 0.18748111,111.4244 -8.3254654e-006,111.4311 2.2866072e-006,111.4378 -8.2039907e-007,111.4445 9.9489216e-007,111.4512 -3.1593454e-006,111.4579 1.1643291e-005,111.4646 0.15627816,111.4713 0.43753839,111.4780 0.75003445,111.4847 0.90625793,111.4914 1.1562147,111.4981 0.99994355,111.5048 0.40622598,111.5115 -5.3521394e-006,111.5182 1.1515313e-005,111.5249 0.18752173,111.5316 0.40625861,111.5384 0.49998149,111.5451 0.18747973,111.5518 -4.9789747e-007,111.5585 9.7996076e-007,111.5652 -3.4221655e-006,111.5719 1.2709581e-005,111.5786 0.34379756,111.5853 0.7812652,111.5920 0.56245577,111.5987 0.093717553,111.6054 0.34377137,111.6121 0.31253424,111.6188 0.50001657,111.6256 0.62499666,111.6323 0.53122026,111.6390 0.18747622,111.6457 0.18750085,111.6524 0.31251162,111.6591 0.28124982,111.6658 0.093732402,111.6725 -7.6279348e-006,111.6792 0.093760729,111.6859 0.34375614,111.6927 0.3437463,111.6994 0.093753457,111.7061 0.12501541,111.7128 0.21874076,111.7195 0.093729697,111.7262 -1.6092949e-006,111.7329 1.6333242e-006,111.7396 0.093754917,111.7464 0.18750001,111.7531 0.09374503,111.7598 -1.3805516e-006,111.7665 6.705352e-007,111.7732 0.093756914,111.7799 0.34375671,111.7866 0.50001341,111.7933 0.40628061,111.8001 0.49999982,111.8068 0.31246179,111.8135 0.031222802,111.8202 2.9457766e-005,111.8269 0.31254971,111.8336 0.46874896,111.8404 0.34371817,111.8471 0.18746896,111.8538 -8.7368253e-006,111.8605 0.87502766,111.8672 2.3437705,111.8739 2.2187271,111.8807 0.87497663,111.8874 -1.6515655e-006,111.8941 4.4420517e-007,111.9008 -1.251412e-007,111.9075 5.6330641e-008,111.9142 -1.0017946e-007,111.9210 3.4440885e-007,111.9277 -1.2775442e-006,111.9344 4.7661001e-006,111.9411 0.093768902,111.9478 0.18749453,111.9545 0.093746766,111.9613 0.18750611,111.9680 0.093728825,111.9747 1.6052834e-005,111.9814 0.18752705,111.9881 0.25000983,111.9949 0.37502223,112.0016 0.40621856,112.0083 0.093707189,112.0150 1.3197e-006,112.0218 0.28128555,112.0285 1.0000714,112.0352 1.4687641,112.0419 0.96867967,112.0486 0.21871732,112.0554 1.1563934,112.0621 3.437669,112.0688 3.3749001,112.0755 3.5944626,112.0822 27.03471,112.0890 78.691528,112.0957 104.78115,112.1024 75.27771,112.1091 30.996943,112.1159 9.4050436,112.1226 4.4687662,112.1293 7.093996,112.1360 8.9687786,112.1428 8.062233,112.1495 4.1246924,112.1562 2.0623634,112.1629 0.96866661,112.1697 2.3125162,112.1764 3.0937364,112.1831 1.7499678,112.1898 0.53123927,112.1966 -3.6898564e-006,112.2033 1.0261102e-006,112.2100 -4.1433901e-007,112.2167 6.3121638e-007,112.2235 -2.1106534e-006,112.2302 0.093767658,112.2369 0.25002521,112.2437 0.25000587,112.2504 0.21872504,112.2571 0.031226503,112.2638 1.4963721e-006,112.2706 7.346747e-007,112.2773 0.031252071,112.2840 0.093750842,112.2908 0.093747914,112.2975 -2.3625244e-006,112.3042 0.093771197,112.3109 0.21878508,112.3177 0.40626192,112.3244 0.40620899,112.3311 0.093720473,112.3379 0.093761176,112.3446 0.09376622,112.3513 0.18750119,112.3581 0.093729049,112.3648 -6.0940611e-006,112.3715 2.4836261e-006,112.3783 0.12502208,112.3850 0.65628237,112.3917 0.81249398,112.3985 0.40621221,112.4052 -1.4545508e-005,112.4119 2.1283461e-006,112.4186 6.0336647e-006,112.4254 0.093752742,112.4321 0.031242155,112.4388 -3.5616841e-007,112.4456 1.2441944e-007,112.4523 -1.4149329e-007,112.4591 4.4157747e-007,112.4658 -1.624928e-006,112.4725 6.0585553e-006,112.4793 0.18751486,112.4860 0.34375665,112.4927 0.34374332,112.4995 0.18748547,112.5062 -7.2627045e-006,112.5129 6.1258056e-006,112.5197 0.031249564,112.5264 -4.3841687e-006,112.5331 1.1745165e-006,112.5399 -3.1359244e-007,112.5466 7.977134e-008,112.5533 -5.4698805e-009,112.5601 -5.7902142e-008,112.5668 2.3709663e-007,112.5736 -8.9054669e-007,112.5803 3.3253216e-006,112.5870 0.093763471,112.5938 0.18749771,112.6005 0.09374579,112.6073 0.18752077,112.6140 0.34375066,112.6207 0.18747668,112.6275 0.093763113,112.6342 0.31250951,112.6409 0.18747786,112.6477 0.031242074,112.6544 -1.0529228e-006,112.6612 4.0296177e-006,112.6679 0.18754455,112.6746 0.87504321,112.6814 1.0624746,112.6881 0.68745738,112.6949 0.31248328,112.7016 0.093744777,112.7084 -1.246899e-006,112.7151 3.3518546e-007,112.7218 -9.3756483e-008,112.7286 3.9818357e-008,112.7353 -6.5514826e-008,112.7421 2.2225464e-007,112.7488 -8.235603e-007,112.7556 3.0721997e-006,112.7623 0.18750337,112.7690 0.18749826,112.7758 0.093745306,112.7825 5.6744907e-006,112.7893 0.34377345,112.7960 0.75000393,112.8028 0.49997813,112.8095 0.093740284,112.8162 -4.3174132e-006,112.8230 1.711698e-005,112.8297 0.3438043,112.8365 0.75003761,112.8432 0.68745768,112.8500 0.18744875,112.8567 0.31250441,112.8635 0.50000888,112.8702 0.4062573,112.8770 0.28124404,112.8837 0.18747865,112.8905 -5.0819731e-006,112.8972 0.093760587,112.9039 0.18749712,112.9107 0.031239459,112.9174 1.0728741e-005,112.9242 0.18750504,112.9309 0.093738712,112.9377 -2.1952658e-006,112.9444 4.9953474e-007,112.9512 1.973054e-007,112.9579 -1.2888901e-006,112.9647 4.9586101e-006,112.9714 0.18751258,112.9782 0.31249872,112.9849 0.18750976,112.9917 0.75005299,112.9984 1.5937762,113.0052 1.656237,113.0119 1.5312269,113.0187 1.0937226,113.0254 0.65622246,113.0322 0.25002134,113.0389 0.59377605,113.0457 1.8125215,113.0524 4.0939136,113.0592 6.1877604,113.0659 11.032656,113.0727 34.564625,113.0795 49.468815,113.0862 38.529743,113.0930 22.061556,113.0997 15.281108,113.1065 14.249722,113.1132 9.1871138,113.1200 6.2497635,113.1267 3.0933943,113.1335 1.0622983,113.1402 0.062447254,113.1470 7.7989298e-006,113.1537 0.12500906,113.1605 0.18749996,113.1673 0.21875432,113.1740 0.43750662,113.1808 0.31248361,113.1875 0.031245658,113.1943 0.093756296,113.2010 0.093745999,113.2078 -1.1412205e-005,113.2146 0.031292312,113.2213 0.46882081,113.2281 0.65623128,113.2348 0.37494624,113.2416 0.18748653,113.2483 0.062470675,113.2551 0.031313822,113.2619 0.96885711,113.2686 1.0624367,113.2754 0.31241292,113.2821 0.031238368,113.2889 -7.2111959e-008,113.2956 -3.7458008e-007,113.3024 1.5705556e-006,113.3092 0.093771636,113.3159 0.3125084,113.3227 0.21872392,113.3294 0.062516302,113.3362 0.2500391,113.3430 0.31247899,113.3497 0.093710631,113.3565 9.8924347e-006,113.3633 0.18751839,113.3700 0.18748569,113.3768 0.093751915,113.3835 0.18750358,113.3903 0.093733788,113.3971 -4.7691278e-006,113.4038 3.0400106e-006,113.4106 0.093768574,113.4173 0.34377623,113.4241 0.50001222,113.4309 0.50000072,113.4376 0.43747771,113.4444 0.15621702,113.4512 0.031253997,113.4579 0.31251407,113.4647 0.34374496,113.4715 0.18748221,113.4782 1.6614935e-005,113.4850 0.21878825,113.4918 0.31249905,113.4985 0.24998236,113.5053 0.28126943,113.5120 0.59376317,113.5188 0.43745935,113.5256 0.093723476,113.5323 -1.5409915e-006,113.5391 4.1266486e-007,113.5459 -1.0956142e-007,113.5526 2.5551886e-008,113.5594 7.3625848e-009,113.5662 -5.5008222e-008,113.5729 2.1268561e-007,113.5797 -7.9578945e-007,113.5865 2.9706778e-006,113.5933 0.031248629,113.6000 2.5068041e-006,113.6068 0.093757622,113.6136 0.093742996,113.6203 -5.6129543e-006,113.6271 0.093755126,113.6339 0.31250003,113.6406 0.093744777,113.6474 0.093770772,113.6542 0.50001067,113.6609 0.34373084,113.6677 0.093740486,113.6745 -1.9187219e-006,113.6813 2.3864202e-006,113.6880 0.18754755,113.6948 0.93754619,113.7016 0.93745112,113.7083 0.18746568,113.7151 0.093748048,113.7219 -1.3042063e-005,113.7287 3.4592683e-006,113.7354 -7.9409892e-007,113.7422 -2.8315088e-007,113.7490 1.9269053e-006,113.7557 -7.4250024e-006,113.7625 2.7775028e-005,113.7693 0.46880633,113.7761 0.68748552,113.7828 0.31244481,113.7896 -3.083914e-006,113.7964 0.21878035,113.8032 0.40623963,113.8099 0.093726046,113.8167 -1.8159805e-006,113.8235 4.8698126e-007,113.8303 -1.3181922e-007,113.8370 4.0262091e-008,113.8438 -2.9221525e-008,113.8506 7.6626719e-008,113.8574 -2.7730385e-007,113.8641 1.0326598e-006,113.8709 -3.8536018e-006,113.8777 1.4382739e-005,113.8845 0.37502447,113.8912 0.59374499,113.8980 0.37499112,113.9048 0.21873872,113.9116 0.093746826,113.9184 0.18750304,113.9251 0.093741104,113.9319 -1.9453037e-006,113.9387 0.093774684,113.9455 0.50004572,113.9522 0.74998736,113.9590 0.3437075,113.9658 0.093737729,113.9726 0.093753248,113.9794 0.31250295,113.9861 0.18749325,113.9929 -4.1448661e-006,113.9997 8.3951199e-006,114.0065 0.093749762,114.0133 -7.4785712e-006,114.0200 9.4272065e-007,114.0268 3.7085199e-006,114.0336 0.18751223,114.0404 0.31249619,114.0472 0.18752219,114.0540 0.43751559,114.0607 0.90636587,114.0675 3.3440716,114.0743 7.750411,114.0811 13.469088,114.0879 17.531509,114.0946 44.131382,114.1014 178.82816,114.1082 350.25873,114.1150 345.46033,114.1218 191.86055,114.1286 52.461178,114.1353 15.936865,114.1421 14.124966,114.1489 8.8433189,114.1557 4.6559315,114.1625 2.3435292,114.1693 1.1561613,114.1761 0.46872404,114.1828 1.0312601,114.1896 0.65622675,114.1964 0.1249877,114.2032 0.125028,114.2100 0.34377891,114.2168 0.34371907,114.2236 0.093727633,114.2303 0.093756706,114.2371 0.062487718,114.2439 -2.7531196e-006,114.2507 0.031248664,114.2575 8.1022254e-006,114.2643 0.28125906,114.2711 0.18749021,114.2779 0.093750522,114.2846 0.12500983,114.2914 0.093741179,114.2982 -1.1203571e-005,114.3050 2.8436241e-006,114.3118 -1.7010547e-007,114.3186 -2.1635738e-006,114.3254 0.12504087,114.3322 0.750072,114.3390 1.1250439,114.3458 1.1562499,114.3525 1.1562078,114.3593 0.96870387,114.3661 0.49995232,114.3729 0.093741097,114.3797 0.18753678,114.3865 0.31248713,114.3933 0.093721323,114.4001 0.093753763,114.4069 0.18749495,114.4137 0.031245202,114.4205 1.286754e-006,114.4273 -3.4977734e-007,114.4341 1.1226826e-007,114.4408 -9.9277095e-008,114.4476 2.8485283e-007,114.4544 0.031253368,114.4612 0.093749464,114.4680 -5.6418835e-006,114.4748 9.8739383e-006,114.4816 0.1875215,114.4884 0.31250006,114.4952 0.18747821,114.5020 -8.8755223e-006,114.5088 1.9394633e-006,114.5156 1.1184101e-006,114.5224 0.031250153,114.5292 -1.744349e-006,114.5360 2.5170789e-007,114.5428 7.3770127e-007,114.5496 -3.2027688e-006,114.5564 0.093781792,114.5632 0.37504941,114.5700 0.56249404,114.5768 0.56245995,114.5835 0.3437207,114.5903 -1.8291867e-006,114.5971 0.093763202,114.6039 0.18749963,114.6107 0.093738295,114.6175 -3.4340649e-006,114.6243 9.2037078e-007,114.6311 -2.471825e-007,114.6379 6.829567e-008,114.6447 -2.5983823e-008,114.6515 3.5637225e-008,114.6583 -1.1657177e-007,114.6651 4.3067917e-007,114.6719 -1.6062552e-006,114.6787 5.9947542e-006,114.6855 0.093752161,114.6923 0.031243544,114.6991 -8.6689971e-007,114.7059 1.7470386e-006,114.7127 0.09375219,114.7195 0.09374778,114.7263 -1.6229568e-006,114.7331 3.9523451e-007,114.7399 4.21424e-008,114.7467 -5.6387523e-007,114.7536 2.2135198e-006,114.7604 -8.2907763e-006,114.7672 3.0951713e-005,114.7740 0.50004339,114.7808 0.62498021,114.7876 0.37497166,114.7944 0.21875533,114.8012 0.43749598,114.8080 0.31249326,114.8148 0.18754458,114.8216 0.50002527,114.8284 0.4061937,114.8352 -3.6247715e-005,114.8420 1.460229e-005,114.8488 0.093753971,114.8556 0.093745627,114.8624 0.093747385,114.8692 0.093758471,114.8760 0.18749987,114.8828 0.093742102,114.8896 0.12500459,114.8965 0.21875185,114.9033 0.093742236,114.9101 -2.8444867e-006,114.9169 1.0120457e-006,114.9237 -1.2035738e-006,114.9305 3.8024566e-006,114.9373 0.18751083,114.9441 0.3124975,114.9509 0.093735948,114.9577 1.3996812e-005,114.9645 0.28128549,114.9713 0.6875397,114.9781 0.81246817,114.9850 0.21869546,114.9918 -1.2794291e-006,114.9986 6.1752235e-006,115.0054 0.18752728,115.0122 1.2189497,115.0190 3.75032,115.0258 4.8749933,115.0326 2.8746824,115.0394 0.65605062,115.0463 0.15621318,115.0531 0.87521946,115.0599 5.7195401,115.0667 15.594753,115.0735 23.656475,115.0803 21.49951,115.0871 16.624796,115.0939 15.062369,115.1007 12.156056,115.1076 14.906496,115.1144 19.468801,115.1212 15.186799,115.1280 5.2494469,115.1348 2.4062121,115.1416 2.3124619,115.1484 1.9061517,115.1553 0.87492949,115.1621 0.12499011,115.1689 0.031249054,115.1757 0.031255372,115.1825 0.28129056,115.1893 1.0000535,115.1961 1.3437417,115.2030 0.7811932,115.2098 0.18750347,115.2166 0.34377918,115.2234 0.53125924,115.2302 0.93749875,115.2370 0.71870548,115.2439 0.12496284,115.2507 0.031275231,115.2575 0.65629131,115.2643 0.81249368,115.2711 0.31245992,115.2780 -1.7035614e-005,115.2848 4.5650163e-006,115.2916 -1.2232839e-006,115.2984 3.2780545e-007,115.3052 -8.7854019e-008,115.3120 2.3588129e-008,115.3189 -6.4924781e-009,115.3257 2.3802134e-009,115.3325 -3.0281191e-009,115.3393 9.7328066e-009,115.3461 -3.5905533e-008,115.3530 1.3389854e-007,115.3598 -4.9972289e-007,115.3666 1.8651211e-006,115.3734 -6.9612393e-006,115.3802 0.031283651,115.3871 0.56253272,115.3939 0.49997115,115.4007 0.18747291,115.4075 -6.2974887e-006,115.4144 1.4650102e-006,115.4212 4.3794648e-007,115.4280 0.031263802,115.4348 0.093745403,115.4416 -1.2445438e-005,115.4485 3.3335939e-006,115.4553 -8.8808235e-007,115.4621 2.1850516e-007,115.4689 1.4128265e-008,115.4758 -2.7505467e-007,115.4826 1.0861698e-006,115.4894 -4.0699047e-006,115.4962 1.5194493e-005,115.5031 0.28128251,115.5099 0.59376955,115.5167 0.74999988,115.5235 0.49995667,115.5304 -2.6238526e-005,115.5372 7.7127697e-006,115.5440 0.031259362,115.5508 0.093746752,115.5577 -1.0350452e-005,115.5645 2.7398839e-006,115.5713 -6.0836447e-007,115.5781 -3.0665095e-007,115.5850 1.8351489e-006,115.5918 -7.0344413e-006,115.5986 2.6304424e-005,115.6055 0.50003386,115.6123 0.53122956,115.6191 0.21873067,115.6259 0.187512,115.6328 0.34376091,115.6396 0.31248495,115.6464 0.18749073,115.6533 0.18749842,115.6601 0.093739264,115.6669 1.7022347e-006,115.6737 0.093750685,115.6806 -4.4342983e-006,115.6874 4.9887979e-007,115.6942 2.4392859e-006,115.7011 0.093759567,115.7079 0.18750218,115.7147 0.18751903,115.7216 0.31250784,115.7284 0.21872956,115.7352 0.18751177,115.7421 0.3124997,115.7489 0.18747997,115.7557 0.093741797,115.7625 -4.4071444e-006,115.7694 1.1807205e-006,115.7762 -3.1543601e-007,115.7830 8.0942371e-008,115.7899 -8.3107707e-009,115.7967 -4.7708777e-008,115.8035 1.9916118e-007,115.8104 -7.4898787e-007,115.8172 2.7969818e-006,115.8241 0.031250954,115.8309 0.093750075,115.8377 0.18750238,115.8446 0.12501167,115.8514 0.1874916,115.8582 -5.9466274e-006,115.8651 0.093777686,115.8719 0.25003159,115.8787 0.37499934,115.8856 0.21870393,115.8924 0.031230373,115.8992 5.2595387e-006,115.9061 -1.4089262e-006,115.9129 3.758056e-007,115.9198 -9.4199251e-008,115.9266 9.6377484e-010,115.9334 9.0357773e-008,115.9403 -3.6242164e-007,115.9471 1.3594222e-006,115.9539 -5.0756144e-006,115.9608 1.8944334e-005,115.9676 0.56255305,115.9745 1.0000123,115.9813 0.74994671,115.9881 0.093723543,115.9950 0.093770124,116.0018 0.1874993,116.0087 0.18751693,116.0155 0.49999541,116.0223 0.50006515,116.0292 1.9689382,116.0360 3.8125284,116.0429 3.1873295,116.0497 1.4686736,116.0565 5.2822161,116.0634 20.313778,116.0702 29.187862,116.0771 30.343849,116.0839 31.031322,116.0907 30.437202,116.0976 23.186405,116.1044 9.967741,116.1113 6.1879425,116.1181 18.813591,116.1250 28.250168,116.1318 22.655396,116.1386 9.8427553,116.1455 1.5934579,116.1523 2.1563926,116.1592 2.6249762,116.1660 1.4061898,116.1729 0.71871758,116.1797 0.18748508,116.1866 -2.52721e-006,116.1934 8.710299e-008,116.2002 2.1791438e-006,116.2071 0.093754537,116.2139 0.093743056,116.2208 0.031275515,116.2276 0.28128916,116.2345 0.3749713,116.2413 0.12496506,116.2482 -5.5521355e-007,116.2550 1.5017855e-007,116.2619 -4.5463537e-008,116.2687 3.1666801e-008,116.2756 -8.1206345e-008,116.2824 2.9317786e-007,116.2892 -1.0915795e-006,116.2961 4.0734189e-006,116.3029 0.062518969,116.3098 0.18752256,116.3166 0.24999329,116.3235 0.12497009,116.3303 -1.02904e-005,116.3372 2.7575802e-006,116.3440 -7.3921825e-007,116.3509 1.9910426e-007,116.3577 -5.7148611e-008,116.3646 2.947769e-008,116.3714 -6.0762417e-008,116.3783 2.1358552e-007,116.3851 -7.9363349e-007,116.3920 2.9611519e-006,116.3988 0.18750739,116.4057 0.34375334,116.4125 0.31249407,116.4194 0.031237667,116.4263 2.2386343e-005,116.4331 0.31254938,116.4400 0.59376884,116.4468 0.49995631,116.4537 0.093704581,116.4605 1.4949786e-005,116.4674 0.53126723,116.4742 0.5624882,116.4811 0.18747975,116.4879 2.1108339e-005,116.4948 0.34379202,116.5016 0.49999622,116.5085 0.31246224,116.5153 0.031230418,116.5222 2.4014842e-006,116.5291 -9.2201054e-007,116.5359 1.2864763e-006,116.5428 -4.2241359e-006,116.5496 1.5611122e-005,116.5565 0.31251937,116.5633 0.34374118,116.5702 0.187483,116.5770 -7.4035524e-006,116.5839 1.9932261e-006,116.5908 -5.6885017e-007,116.5976 2.8204857e-007,116.6045 -5.5934333e-007,116.6113 1.9554482e-006,116.6182 -7.2629414e-006,116.6250 2.7098167e-005,116.6319 0.31252834,116.6388 0.31248897,116.6456 0.40624115,116.6525 0.34374052,116.6593 0.37499863,116.6662 0.28125209,116.6731 0.18748692,116.6799 -1.0295836e-005,116.6868 3.7684476e-006,116.6936 -4.7775497e-006,116.7005 1.5342604e-005,116.7074 0.15627897,116.7142 0.28126061,116.7211 0.24997979,116.7279 0.12499363,116.7348 0.28125796,116.7417 0.2812297,116.7485 0.09373752,116.7554 -1.9470795e-007,116.7622 -8.691147e-008,116.7691 5.4240809e-007,116.7760 -2.0828675e-006,116.7828 7.7895966e-006,116.7897 0.18752204,116.7966 0.31249294,116.8034 0.093729749,116.8103 -8.8458455e-007,116.8171 0.093764044,116.8240 0.31250077,116.8309 0.18749958,116.8377 0.906259,116.8446 0.87499249,116.8515 0.093738265,116.8583 -5.1498691e-006,116.8652 1.1877614e-006,116.8721 3.9923111e-007,116.8789 -2.7849781e-006,116.8858 1.074144e-005,116.8927 0.40631303,116.8995 1.0000627,116.9064 1.0624697,116.9133 0.62493068,116.9201 0.28122467,116.9270 0.18749426,116.9339 -6.234106e-006,116.9407 8.9035984e-006,116.9476 0.1875218,116.9545 0.31249297,116.9613 0.093729913,116.9682 -1.5674842e-006,116.9751 1.5954806e-006,116.9819 0.093756907,116.9888 0.18750083,116.9957 0.093746394,117.0025 0.37499636,117.0094 -3.4166183e-007,117.0163 0.31254703,117.0231 1.0937927,117.0300 1.5625964,117.0369 2.4063482,117.0438 2.7187417,117.0506 2.4374185,117.0575 1.2811446,117.0644 0.90625095,117.0712 1.5626419,117.0781 3.4689796,117.0850 7.8751278,117.0918 9.4998941,117.0987 7.0625396,117.1056 6.4688687,117.1125 4.9685721,117.1193 2.8122635,117.1262 1.4998748,117.1331 0.84369302,117.1400 0.28121245,117.1468 -1.0982148e-005,117.1537 2.9428888e-006,117.1606 -7.8865907e-007,117.1674 2.1154713e-007,117.1743 -5.7475877e-008,117.1812 1.8342242e-008,117.1881 -1.589002e-008,117.1949 4.5219803e-008,117.2018 -1.6500016e-007,117.2087 6.1482262e-007,117.2156 -2.2944466e-006,117.2224 8.5635465e-006,117.2293 0.093752421,117.2362 0.031243209,117.2431 0.093771584,117.2499 0.34376848,117.2568 0.31247288,117.2637 -1.9464076e-005,117.2706 5.39144e-006,117.2775 -2.1004109e-006,117.2843 3.0100293e-006,117.2912 0.093755096,117.2981 0.18750831,117.3050 0.28127179,117.3118 0.50000602,117.3187 0.34372902,117.3256 0.093729213,117.3325 0.031257369,117.3394 0.75001717,117.3462 0.93748748,117.3531 0.43748769,117.3600 -5.3730391e-006,117.3669 1.8637471e-005,117.3738 0.31252792,117.3806 0.65631175,117.3875 1.250046,117.3944 1.0312207,117.4013 0.62494045,117.4082 0.18744898,117.4150 0.031240348,117.4219 -1.0403089e-006,117.4288 -2.6865553e-007,117.4357 2.1151623e-006,117.4426 -8.1925737e-006,117.4494 3.0657226e-005,117.4563 0.31254029,117.4632 0.31246275,117.4701 0.031217994,117.4770 0.031263348,117.4839 0.50002104,117.4907 0.81249481,117.4976 0.34372911,117.5045 0.031246457,117.5114 -7.9857381e-007,117.5183 3.9327574e-006,117.5252 0.093753412,117.5320 0.18752721,117.5389 0.62504166,117.5458 0.90625274,117.5527 0.78121471,117.5596 0.40622205,117.5665 0.093732692,117.5734 2.2528891e-005,117.5802 0.37503508,117.5871 0.34371707,117.5940 0.031224804,117.6009 3.8179169e-006,117.6078 -1.0230827e-006,117.6147 2.7415467e-007,117.6216 -7.3466317e-008,117.6284 1.9691978e-008,117.6353 -5.296612e-009,117.6422 1.4931351e-009,117.6491 -6.7558997e-010,117.6560 1.2092038e-009,117.6629 -4.1614809e-009,117.6698 1.543777e-008,117.6767 -5.7593489e-008,117.6836 2.1495077e-007,117.6904 -8.0226425e-007,117.6973 2.9943101e-006,117.7042 0.31250393,117.7111 0.31249624,117.7180 0.18751271,117.7249 0.50002956,117.7318 0.74999416,117.7387 0.37496838,117.7456 -9.4646384e-006,117.7525 3.2033606e-006,117.7593 0.031260759,117.7662 0.093747631,117.7731 -1.5385127e-005,117.7800 2.005464e-005,117.7869 0.2187576,117.7938 0.0937308,117.8007 -3.2351686e-006,117.8076 8.6692404e-007,117.8145 -2.3230862e-007,117.8214 6.2251509e-008,117.8283 -1.6681618e-008,117.8352 4.470738e-009,117.8421 -1.2002004e-009,117.8489 3.2976105e-010,117.8558 -1.1876447e-010,117.8627 1.4528337e-010,117.8696 -4.6239421e-010,117.8765 1.7044074e-009,117.8834 -6.3556667e-009,117.8903 2.3719871e-008,117.8972 -8.8529823e-008,117.9041 3.3042187e-007,117.9110 -1.2332414e-006,117.9179 4.6028563e-006,117.9248 0.031250026,117.9317 -4.7057279e-006,117.9386 1.6007911e-006,117.9455 -1.6972152e-006,117.9524 0.093797535,117.9593 0.50005132,117.9662 0.56247288,117.9731 0.3749916,117.9800 0.40622768,117.9869 0.093712717,117.9938 0.031250469,118.0007 -3.8445764e-006,118.0076 7.8818812e-007,118.0145 6.9215537e-007,118.0214 -3.5571275e-006,118.0283 1.3537292e-005,118.0352 0.18750077,118.0421 0.031241044,118.0490 0.093771324,118.0559 0.28127733,118.0628 0.53125918,118.0697 0.53127408,118.0766 0.90634257,118.0835 2.0625954,118.0904 4.4066739,118.0973 11.875703,118.1042 17.21896,118.1111 14.46829,118.1180 8.3743486,118.1249 5.9690847,118.1318 17.189041,118.1387 31.93844,118.1456 31.624207,118.1525 17.873516,118.1594 5.4054456,118.1663 1.8748875,118.1732 1.1562064,118.1801 0.40617296,118.1870 -6.7331421e-006,118.1939 0.093766622,118.2008 0.50001568,118.2077 0.49998406,118.2146 0.093734518,118.2215 2.4270585e-006,118.2284 0.093770511,118.2353 0.34377128,118.2422 0.34372354,118.2491 -2.1225567e-005,118.2560 5.5954779e-006,118.2629 -1.1548824e-006,118.2698 -9.7642805e-007,118.2768 5.0610493e-006,118.2837 0.18751258,118.2906 0.34375545,118.2975 0.31249005,118.3044 0.093738534,118.3113 -5.6115056e-007,118.3182 -1.3881574e-006,118.3251 0.031267624,118.3320 0.50003314,118.3389 0.78124875,118.3458 0.49997211,118.3527 0.093728393,118.3596 0.093787022,118.3666 0.75007421,118.3735 1.0312366,118.3804 0.49992922,118.3873 0.093726575,118.3942 0.093776293,118.4011 0.31252375,118.4080 0.31247139,118.4149 0.0312228,118.4218 6.969703e-006,118.4287 0.03125399,118.4357 0.12500107,118.4426 0.3437548,118.4495 0.5312686,118.4564 0.37499669,118.4633 0.09372557,118.4702 -5.2451037e-006,118.4771 1.4268282e-006,118.4840 -4.6186034e-007,118.4909 4.2053998e-007,118.4979 0.093783349,118.5048 0.56256229,118.5117 0.84371394,118.5186 0.1874404,118.5255 0.093785733,118.5324 0.84378898,118.5393 1.4999763,118.5463 0.96870083,118.5532 0.031263135,118.5601 0.50005943,118.5670 0.84373969,118.5739 0.43745625,118.5808 0.37498665,118.5877 0.12499183,118.5947 9.961318e-007,118.6016 -3.2196024e-007,118.6085 2.9165793e-007,118.6154 -8.447098e-007,118.6223 3.0873848e-006,118.6292 0.031250026,118.6362 -3.1840063e-006,118.6431 1.1858345e-006,118.6500 -1.5592133e-006,118.6569 5.0513008e-006,118.6638 0.18752472,118.6707 0.56253582,118.6777 0.84374475,118.6846 0.53120279,118.6915 0.18749462,118.6984 0.75001025,118.7053 0.56248808,118.7123 0.18749547,118.7192 -2.5819551e-007,118.7261 0.18750559,118.7330 0.50000668,118.7399 0.49998975,118.7468 0.093757406,118.7538 0.40629837,118.7607 1.0625106,118.7676 0.90621501,118.7745 0.43747157,118.7815 -3.3327599e-006,118.7884 0.1875083,118.7953 0.31251001,118.8022 0.4999966,118.8091 0.18748565,118.8161 0.031246822,118.8230 5.1229636e-006,118.8299 0.1250238,118.8368 0.28125641,118.8437 0.31250545,118.8507 0.5000267,118.8576 0.59372628,118.8645 0.21871728,118.8714 0.12500323,118.8784 0.093741901,118.8853 -6.707513e-006,118.8922 1.9020952e-006,118.8991 -9.0044603e-007,118.9061 1.699674e-006,118.9130 0.093772322,118.9199 0.34376729,118.9268 0.34373856,118.9338 0.18747821,118.9407 -9.7170805e-006,118.9476 2.6068801e-006,118.9545 -7.0978643e-007,118.9615 2.3209266e-007,118.9684 -2.1854844e-007,118.9753 6.4213094e-007,118.9822 -2.3501302e-006,118.9892 8.7589824e-006,118.9961 0.21877229,119.0030 0.59380639,119.0100 1.0937853,119.0169 1.0312083,119.0238 0.59371203,119.0307 0.59377992,119.0377 1.1563039,119.0446 1.6874925,119.0515 3.375452,119.0585 10.938372,119.0654 17.15659,119.0723 16.249514,119.0792 9.2493801,119.0862 5.1247339,119.0931 5.219059,119.1000 12.000507,119.1070 16.249865,119.1139 12.093186,119.1208 4.9058561,119.1278 0.59366983,119.1347 0.5938378,119.1416 1.6251245,119.1485 2.2811828,119.1555 1.031094,119.1624 0.12495799,119.1693 2.8654131e-006,119.1763 -4.3701166e-007,119.1832 -1.1176562e-006,119.1901 4.9080249e-006,119.1971 0.18750679,119.2040 0.18749322,119.2109 -4.9762202e-006,119.2179 1.3773177e-006,119.2248 -5.3272674e-007,119.2317 7.5354433e-007,119.2387 -2.4815924e-006,119.2456 0.031267516,119.2525 0.31252226,119.2595 0.34373322,119.2664 0.09373001,119.2734 -1.4268232e-006,119.2803 6.8637348e-007,119.2872 -1.3186625e-006,119.2942 0.12503926,119.3011 0.75007015,119.3080 1.1875414,119.3150 0.99992752,119.3219 0.18742013,119.3288 2.6728185e-006,119.3358 1.4402178e-006,119.3427 -8.4344974e-006,119.3497 3.230002e-005,119.3566 0.50006855,119.3635 0.81249976,119.3705 0.49993226,119.3774 0.093732938,119.3843 0.31251472,119.3913 0.18747821,119.3982 4.3585505e-006,119.4052 0.43751884,119.4121 0.68752229,119.4190 0.56251734,119.4260 0.31247973,119.4329 0.15622184,119.4399 0.28127021,119.4468 0.68752259,119.4537 0.59372234,119.4607 0.18746987,119.4676 4.9960258e-006,119.4746 1.312521,119.4815 1.7499928,119.4884 0.74998224,119.4954 -3.0510118e-006,119.5023 1.1521353e-006,119.5093 0.093750149,119.5162 0.09374997,119.5232 -1.7204709e-006,119.5301 0.031269427,119.5370 0.18751086,119.5440 0.18749221,119.5509 0.18748997,119.5579 0.031236896,119.5648 5.88586e-006,119.5718 0.18751325,119.5787 0.31249678,119.5856 0.1249874,119.5926 -1.8972589e-006,119.5995 5.0840259e-007,119.6065 -1.3622423e-007,119.6134 3.6459983e-008,119.6204 -9.6065023e-009,119.6273 1.96353e-009,119.6343 1.753209e-009,119.6412 -8.9771586e-009,119.6482 3.4157782e-008,119.6551 -1.2766259e-007,119.6621 4.7652469e-007,119.6690 -1.7785559e-006,119.6759 0.031267684,119.6829 0.31255269,119.6898 0.53125358,119.6968 0.28121117,119.7037 0.15624554,119.7107 0.18750633,119.7176 0.1874918,119.7246 0.093726017,119.7315 4.7924595e-006,119.7385 0.31258041,119.7454 0.93754768,119.7524 0.84370643,119.7593 0.46868727,119.7663 0.093719073,119.7732 1.7155453e-006,119.7802 -2.6086384e-006,119.7871 8.7195176e-006,119.7941 0.093760416,119.8010 0.093742296,119.8080 0.031241933,119.8149 -2.7036772e-006,119.8219 4.6587356e-006,119.8288 0.093768828,119.8358 0.28125587,119.8427 0.21873632,119.8497 0.093738072,119.8566 -2.0034156e-006,119.8636 0.031253219,119.8705 0.031247484,119.8775 -1.5153051e-006,119.8844 2.1820306e-007,119.8914 6.4264952e-007,119.8984 -2.7890189e-006,119.9053 1.0514142e-005,119.9123 0.18752153,119.9192 0.31249303,119.9262 0.09373033,119.9331 -4.03681e-006,119.9401 1.0372945e-006,119.9470 -1.120843e-007,119.9540 -5.8907523e-007,119.9609 2.4685728e-006,119.9679 0.093780264,119.9749 0.34377673,119.9818 0.4374803,119.9888 0.43747187,119.9957 0.34375596,120.0027 0.62500715,120.0096 0.56250787,120.0166 0.74999201,120.0235 0.31249076,120.0305 0.25006682,120.0375 0.75004673,120.0444 0.81245726,120.0514 0.37493873,120.0583 1.0315042,120.0653 5.0629067,120.0723 7.9687557,120.0792 7.7809796,120.0862 7.4688406,120.0931 11.437988,120.1001 14.406398,120.1071 11.405753,120.1140 4.1245022,120.1210 1.4374125,120.1279 2.5312605,120.1349 3.0937243,120.1419 1.6562148,120.1488 0.34374183,120.1558 0.093756847,120.1627 0.093744203,120.1697 -3.8573876e-006,120.1767 1.0335951e-006,120.1836 -2.7673502e-007,120.1906 7.3275167e-008,120.1975 -1.634673e-008,120.2045 -7.8941049e-009,120.2115 4.7927806e-008,120.2184 -1.8382987e-007,120.2254 6.8743799e-007,120.2324 -2.5660945e-006,120.2393 9.5775858e-006,120.2463 0.18752263,120.2532 0.34375882,120.2602 0.31248322,120.2672 0.093727656,120.2741 6.6953448e-006,120.2811 0.093761526,120.2881 0.093741536,120.2950 0.18750344,120.3020 0.34374949,120.3090 0.18749849,120.3159 0.18752545,120.3229 0.34375095,120.3299 0.18747069,120.3368 -1.0382579e-005,120.3438 2.7822052e-006,120.3508 -7.455435e-007,120.3577 1.9978219e-007,120.3647 -5.3535132e-008,120.3717 1.4344895e-008,120.3786 -3.8408512e-009,120.3856 1.0175454e-009,120.3926 -2.2906887e-010,120.3995 -1.013509e-010,120.4065 6.3453498e-010,120.4135 -2.4369577e-009,120.4204 9.1139114e-009,120.4274 -3.4020967e-008,120.4344 1.2697852e-007,120.4413 -4.7392481e-007,120.4483 1.7688399e-006,120.4553 0.031249586,120.4623 -1.1701263e-007,120.4692 0.093763262,120.4762 0.24999492,120.4832 -1.1450316e-005,120.4901 3.0683245e-006,120.4971 -8.2221459e-007,120.5041 2.2032768e-007,120.5110 -5.90409e-008,120.5180 1.582111e-008,120.5250 -4.2395811e-009,120.5320 1.1361504e-009,120.5389 -3.0473635e-010,120.5459 8.2718589e-011,120.5529 -2.6117924e-011,120.5598 2.17487e-011,120.5668 -6.0879378e-011,120.5738 2.2178324e-010,120.5808 -8.2630908e-010,120.5877 3.0836602e-009,120.5947 -1.1509104e-008,120.6017 4.2955627e-008,120.6087 -1.6032423e-007,120.6156 5.9838135e-007,120.6226 -2.2333511e-006,120.6296 8.3355835e-006,120.6366 0.31250235,120.6435 0.34376851,120.6505 0.62506175,120.6575 0.7500422,120.6645 0.7811985,120.6714 0.37493619,120.6784 0.1874882,120.6854 -5.3905005e-006,120.6924 1.1904423e-006,120.6993 6.2916564e-007,120.7063 -3.707459e-006,120.7133 1.4201652e-005,120.7203 0.2187846,120.7273 0.34374821,120.7342 0.18746591,120.7412 -1.2548066e-005,120.7482 3.3624867e-006,120.7552 -9.0104078e-007,120.7621 2.4145083e-007,120.7691 -6.4702192e-008,120.7761 1.7341725e-008,120.7831 -4.6603685e-009,120.7901 1.2985883e-009,120.7970 -5.3368787e-010,120.8040 8.361451e-010,120.8110 -2.8110674e-009,120.8180 1.0408727e-008,120.8250 0.12503061,120.8319 0.71876758,120.8389 0.49997169,120.8459 0.093731716,120.8529 -1.8887879e-006,120.8599 -2.7729345e-007,120.8668 2.9983153e-006,120.8738 0.093764402,120.8808 0.31250468,120.8878 0.18748415,120.8948 -6.6482889e-006,120.9018 0.093764246,120.9087 0.34376064,120.9157 0.34373897,120.9227 0.093737692,120.9297 -6.9485759e-007,120.9367 -1.6855039e-007,120.9437 1.3692078e-006,120.9506 0.12500778,120.9576 0.50003374,120.9646 0.81250054,120.9716 0.93764782,120.9786 3.5629029,120.9856 6.9688721,120.9925 5.9996767,120.9995 2.4684932,121.0065 1.1249328,121.0135 0.40619215,121.0205 0.18750055,121.0275 0.65621138,121.0345 0.5314151,121.0414 4.188086,121.0484 11.063147,121.0554 16.156267,121.0624 12.468239,121.0694 8.093709,121.0764 10.719031,121.0834 13.843827,121.0904 13.499894,121.0973 11.468592,121.1043 11.125143,121.1113 14.312783,121.1183 15.062214,121.1253 9.2806854,121.1323 3.8746629,121.1393 0.9374094,121.1463 1.8437892,121.1533 2.9687476,121.1602 4.2187452,121.1672 4.4374719,121.1742 3.0312037,121.1812 1.3124672,121.1882 -5.8150804e-006,121.1952 1.55206e-006,121.2022 -3.9276702e-007,121.2092 1.8898035e-008,121.2162 3.1722612e-007,121.2232 -1.2878968e-006,121.2302 4.8346874e-006,121.2371 0.18751419,121.2441 0.34375,121.2511 0.18748581,121.2581 -4.8350184e-006,121.2651 1.2901189e-006,121.2721 -3.2513137e-007,121.2791 1.0314384e-008,121.2861 2.8391779e-007,121.2931 -1.1460689e-006,121.3001 4.3006471e-006,121.3071 0.093755871,121.3141 0.093744121,121.3211 -4.3018326e-006,121.3281 1.1527442e-006,121.3351 -3.0885496e-007,121.3421 8.259871e-008,121.3491 -2.1519172e-008,121.3560 3.4722665e-009,121.3630 7.6322104e-009,121.3700 -3.4003808e-008,121.3770 1.2839173e-007,121.3840 -4.7959514e-007,121.3910 1.7901085e-006,121.3980 0.093763605,121.4050 0.34377694,121.4120 0.56249982,121.4190 0.31246763,121.4260 -1.1814815e-005,121.4330 2.6600396e-006,121.4400 1.1755943e-006,121.4470 0.093752891,121.4540 0.093747526,121.4610 -3.2361932e-006,121.4680 0.093783699,121.4750 0.50003183,121.4820 0.49997357,121.4890 0.18746911,121.4960 -1.3382879e-005,121.5030 2.5773175e-005,121.5100 0.31253284,121.5170 0.34372649,121.5240 0.09372355,121.5310 0.031256747,121.5380 0.1875097,121.5450 0.1874885,121.5520 -9.0411986e-006,121.5590 2.3928637e-006,121.5660 -5.2964231e-007,121.5730 -2.7448704e-007,121.5800 0.031259503,121.5870 0.31255245,121.5940 0.68755388,121.6010 0.74998099,121.6080 0.49995106,121.6150 0.53124011,121.6220 0.7500006,121.6290 0.53123128,121.6360 0.18748246,121.6430 4.4889021e-007,121.6500 0.062520079,121.6570 0.15625657,121.6641 0.12498854,121.6711 0.062486842,121.6781 -5.8059954e-006,121.6851 1.4416636e-006,121.6921 0.031251755,121.6991 0.18750696,121.7061 0.31249785,121.7131 0.093743145,121.7201 5.0286025e-007,121.7271 -2.0135117e-006,121.7341 7.5516937e-006,121.7411 0.093751982,121.7481 0.031244013,121.7551 0.093750343,121.7621 0.031247919,121.7691 -5.9688426e-007,121.7762 0.031258389,121.7832 0.40629166,121.7902 1.1562726,121.7972 0.96871686,121.8042 0.34371662,121.8112 -7.603317e-006,121.8182 2.0374391e-006,121.8252 -5.4593295e-007,121.8322 1.4615635e-007,121.8392 -3.8656001e-008,121.8462 8.457743e-009,121.8532 4.8281565e-009,121.8603 -2.7772975e-008,121.8673 1.0627104e-007,121.8743 -3.973378e-007,121.8813 1.4831789e-006,121.8883 -5.5357482e-006,121.8953 2.0661195e-005,121.9023 0.40629172,121.9093 0.59374499,121.9163 0.31245968,121.9234 -1.6196664e-005,121.9304 4.9748469e-006,121.9374 0.18751854,121.9444 0.75003171,121.9514 1.1875097,121.9584 0.74996632,121.9654 0.0937194,121.9724 0.031262781,121.9795 0.56258368,121.9865 1.9688754,121.9935 2.9999835,122.0005 1.8748921,122.0075 0.8749547,122.0145 0.3749902,122.0215 0.28125665,122.0286 0.24997471,122.0356 0.18750601,122.0426 0.71883488,122.0496 1.3750857,122.0566 2.5000288,122.0636 5.1879702,122.0707 12.250822,122.0777 16.844021,122.0847 19.031397,122.0917 24.312729,122.0987 62.322186,122.1057 256.86615,122.1128 482.32486,122.1198 478.58157,122.1268 268.41708,122.1338 91.114899,122.1408 35.029564,122.1478 21.780342,122.1549 11.093019,122.1619 6.0934448,122.1689 2.7809727,122.1759 0.34366921,122.1829 0.18752258,122.1900 0.21877503,122.1970 0.46878302,122.2040 0.75001025,122.2110 0.62499511,122.2180 1.1562166,122.2251 0.74995005,122.2321 -1.3808064e-005,122.2391 0.031254411,122.2461 -3.8506878e-006,122.2531 9.0853848e-007,122.2602 2.1682622e-007,122.2672 -1.7760362e-006,122.2742 6.8877985e-006,122.2812 0.3750504,122.2883 0.87500101,122.2953 0.43745071,122.3023 0.062491704,122.3093 8.4073878e-007,122.3163 -1.8332612e-007,122.3234 -1.0750229e-007,122.3304 6.133925e-007,122.3374 -2.3462287e-006,122.3444 8.7721073e-006,122.3515 0.093761973,122.3585 0.093738034,122.3655 -8.8363513e-006,122.3725 2.6034484e-006,122.3796 -1.5769203e-006,122.3866 3.7043119e-006,122.3936 0.18755302,122.4006 0.90629023,122.4077 1.0312018,122.4147 0.40620539,122.4217 0.03125906,122.4287 0.18752417,122.4358 0.28123841,122.4428 0.12498589,122.4498 0.093758941,122.4569 0.093739137,122.4639 0.03125101,122.4709 0.093752109,122.4779 0.031238955,122.4850 0.09379679,122.4920 0.46880519,122.4990 0.53121054,122.5061 0.24995703,122.5131 0.31250671,122.5201 0.31248897,122.5271 0.093734883,122.5342 -1.439671e-006,122.5412 4.8720312e-007,122.5482 -5.0907533e-007,122.5553 1.5491744e-006,122.5623 -5.6879935e-006,122.5693 2.1204212e-005,122.5763 0.31254396,122.5834 0.65625572,122.5904 0.62497008,122.5974 0.28121763,122.6045 -5.6312757e-007,122.6115 0.25000653,122.6185 0.1874934,122.6256 0.18749882,122.6326 0.18749937,122.6396 -3.2471601e-006,122.6467 6.7148958e-006,122.6537 0.093755051,122.6607 0.093753606,122.6678 0.12500791,122.6748 0.093736835,122.6818 -1.1318571e-005,122.6889 5.819245e-006,122.6959 0.18750352,122.7029 0.21875237,122.7100 0.18751729,122.7170 1.3750274,122.7240 2.4375124,122.7311 2.3749874,122.7381 1.1562291,122.7451 0.62499607,122.7522 0.40624657,122.7592 0.49998978,122.7663 0.34374461,122.7733 0.187493,122.7803 -3.2508894e-006,122.7874 1.0891413e-006,122.7944 -1.1055215e-006,122.8014 0.031263433,122.8085 0.34380937,122.8155 0.96876514,122.8226 0.59369767,122.8296 0.18747015,122.8366 -8.0867303e-006,122.8437 9.7730463e-006,122.8507 0.18752141,122.8577 0.34375417,122.8648 0.31250063,122.8718 0.28126997,122.8789 0.31249607,122.8859 0.28122038,122.8929 0.40623784,122.9000 0.3750231,122.9070 0.78131282,122.9141 1.2500149,122.9211 0.87494087,122.9281 0.18745874,122.9352 -1.5374084e-005,122.9422 3.0749718e-005,122.9493 0.34380531,122.9563 0.75000352,122.9633 0.87498248,122.9704 1.3437318,122.9774 1.9688762,122.9845 3.1876643,122.9915 2.9375017,122.9986 2.4060814,123.0056 0.6873402,123.0126 0.031236116,123.0197 0.34380469,123.0267 1.1250366,123.0338 0.68745929,123.0408 0.15621907,123.0479 0.62504798,123.0549 2.7501535,123.0620 4.3441133,123.0690 7.1878657,123.0760 7.5624452,123.0831 6.374855,123.0901 7.3439894,123.0972 12.188212,123.1042 24.970232,123.1113 45.001377,123.1183 52.905964,123.1254 40.748291,123.1324 23.123583,123.1395 14.186914,123.1465 7.3121247,123.1536 1.6248647,123.1606 0.59373784,123.1676 1.2500293,123.1747 2.1563268,123.1817 2.4999514,123.1888 0.93742472,123.1958 0.093747891,123.2029 0.3438037,123.2099 0.75005287,123.2170 0.74997234,123.2240 0.31244275,123.2311 0.093722023,123.2381 -6.654167e-006,123.2452 1.8524132e-006,123.2522 -7.5506421e-007,123.2593 1.1677947e-006,123.2663 -3.916341e-006,123.2734 1.4498525e-005,123.2804 0.28127703,123.2875 0.40624225,123.2945 0.21872541,123.3016 -8.9351952e-006,123.3086 7.63557e-006,123.3157 0.093747169,123.3227 0.12502532,123.3298 0.50007355,123.3369 0.87499547,123.3439 0.56246704,123.3510 0.62499458,123.3580 0.49997005,123.3651 0.21873635,123.3721 0.40627301,123.3792 0.84377158,123.3862 0.81247765,123.3933 0.34372389,123.4003 0.093753554,123.4074 0.18750617,123.4144 0.18749391,123.4215 0.18752635,123.4286 0.43752462,123.4356 0.37496686,123.4427 0.093719959,123.4497 -2.2990675e-006,123.4568 7.3323071e-007,123.4638 -6.3373648e-007,123.4709 1.8017913e-006,123.4779 0.031255189,123.4850 0.093753837,123.4921 0.093744069,123.4991 0.093768917,123.5062 0.56256986,123.5132 0.96877801,123.5203 0.68745458,123.5273 0.24994278,123.5344 0.093760617,123.5415 0.31250721,123.5485 0.96874148,123.5556 2.4062724,123.5626 2.4999809,123.5697 1.1562254,123.5768 0.34374374,123.5838 -1.5601617e-007,123.5909 1.6360607e-008,123.5979 9.05912e-008,123.6050 -3.7875361e-007,123.6121 0.031251427,123.6191 0.18750159,123.6262 0.18749911,123.6332 0.093773797,123.6403 0.40628818,123.6474 0.59375077,123.6544 1.5312272,123.6615 1.4999841,123.6685 0.6874814,123.6756 -8.73097e-006,123.6827 0.18750769,123.6897 0.43750384,123.6968 0.40624592,123.7039 0.093757212,123.7109 0.28126252,123.7180 0.31249547,123.7250 0.18748496,123.7321 -8.7209773e-006,123.7392 0.093792602,123.7462 0.53128904,123.7533 0.53121668,123.7604 0.18746105,123.7674 -1.1507756e-005,123.7745 1.7607132e-005,123.7816 0.31251881,123.7886 0.34374118,123.7957 0.18748307,123.8028 -7.5026055e-006,123.8098 2.6222626e-006,123.8169 -2.9861235e-006,123.8240 9.3227118e-006,123.8310 0.09376543,123.8381 0.21876727,123.8452 0.31248942,123.8522 0.093721963,123.8593 -1.0175045e-006,123.8664 0.031264398,123.8734 0.28127211,123.8805 0.46873686,123.8876 0.18747759,123.8946 -4.4881781e-006,123.9017 0.031280629,123.9088 0.31255043,123.9158 0.4374831,123.9229 0.18744974,123.9300 -1.3610596e-005,123.9370 3.6477113e-006,123.9441 -9.7934901e-007,123.9512 2.6944323e-007,123.9583 -9.8361149e-008,123.9653 1.2399097e-007,123.9724 -3.9762415e-007,123.9795 0.2187756,123.9865 0.87500983,123.9936 0.68749213,124.0007 0.34373569,124.0078 -1.5863272e-005,124.0148 2.125189e-006,124.0219 7.3641722e-006,124.0290 0.18753754,124.0360 0.37499514,124.0431 0.43753278,124.0502 1.187622,124.0573 2.2813547,124.0643 3.2500226,124.0714 3.2499003,124.0785 8.0013542,124.0856 34.971664,124.0926 59.938866,124.0997 57.529537,124.1068 31.122583,124.1139 17.937721,124.1209 35.002621,124.1280 60.563877,124.1351 58.748341,124.1422 32.184906,124.1492 8.7487087,124.1563 2.4684975,124.1634 1.124916,124.1705 0.71871597,124.1775 0.093714148,124.1846 5.6340201e-007,124.1917 0.031249849,124.1988 0.09375006,124.2058 -5.0042573e-008,124.2129 1.4926805e-007,124.2200 -5.4706493e-007,124.2271 2.0391262e-006,124.2342 0.093752757,124.2412 0.093747295,124.2483 -2.3135281e-006,124.2554 1.5899033e-006,124.2625 0.09377481,124.2695 0.31250027,124.2766 0.093724087,124.2837 2.3119765e-006,124.2908 0.18751028,124.2979 0.31249741,124.3049 0.093737982,124.3120 9.8626351e-006,124.3191 0.34378806,124.3262 0.75001717,124.3333 0.65620947,124.3403 0.093735076,124.3474 0.3750976,124.3545 1.1875491,124.3616 1.2186757,124.3687 0.5624336,124.3758 -1.9737423e-005,124.3828 0.031268649,124.3899 0.53127158,124.3970 0.65623391,124.4041 0.28125411,124.4112 0.5000239,124.4183 0.56249082,124.4253 0.37499598,124.4324 0.34375775,124.4395 0.31247544,124.4466 -2.0248495e-005,124.4537 4.4128174e-006,124.4608 0.09378311,124.4678 0.65633154,124.4749 1.1562542,124.4820 0.8124451,124.4891 0.43746471,124.4962 0.12497608,124.5033 -1.2380625e-005,124.5104 3.1660347e-005,124.5174 0.31253716,124.5245 0.31247112,124.5316 0.093720563,124.5387 0.093752205,124.5458 0.34375817,124.5529 0.4375113,124.5600 0.43750939,124.5671 0.34373468,124.5741 0.093729995,124.5812 0.062524125,124.5883 0.37503362,124.5954 0.43749952,124.6025 0.24997732,124.6096 0.093720078,124.6167 9.2222308e-007,124.6238 0.093752094,124.6308 -9.2907576e-006,124.6379 0.18751311,124.6450 0.93753976,124.6521 1.6562486,124.6592 0.90621567,124.6663 0.31249076,124.6734 0.093745336,124.6805 -1.5148537e-006,124.6876 3.7899633e-006,124.6947 0.50000197,124.7018 0.34374532,124.7088 1.1922397e-006,124.7159 0.18751545,124.7230 0.56251121,124.7301 0.4999845,124.7372 0.093736865,124.7443 7.3869796e-007,124.7514 -1.979319e-007,124.7585 5.2980784e-008,124.7656 -1.3978137e-008,124.7727 2.9282163e-009,124.7798 2.2664324e-009,124.7869 -1.1995002e-008,124.7940 4.5716689e-008,124.8011 -1.70883e-007,124.8081 0.031255808,124.8152 0.18751301,124.8223 0.2187407,124.8294 -1.1926504e-005,124.8365 3.226141e-006,124.8436 -9.7728378e-007,124.8507 6.8281298e-007,124.8578 -1.7540233e-006,124.8649 6.333682e-006,124.8720 0.43752211,124.8791 1.1874942,124.8862 0.78123498,124.8933 0.1875098,124.9004 0.37502018,124.9075 0.5312795,124.9146 0.68749487,124.9217 0.40621382,124.9288 0.093728654,124.9359 -3.7922352e-006,124.9430 1.0266725e-006,124.9501 -3.1420737e-007,124.9572 2.301003e-007,124.9643 0.1875456,124.9714 0.93756646,124.9785 1.4375266,124.9856 1.4687387,124.9927 1.0625099,124.9998 1.1874642,125.0069 0.43740976,125.0140 -6.524273e-006,125.0211 0.18752509,125.0282 0.84377515,125.0353 1.374998,125.0424 0.46874291,125.0495 0.68746871,125.0566 0.9688623,125.0637 4.0943561,125.0708 11.907162,125.0779 20.156809,125.0850 25.531153,125.0921 23.31196,125.0992 16.155708,125.1063 12.343754,125.1134 15.1876,125.1205 12.812263,125.1276 9.5311155,125.1347 7.8435636,125.1418 5.0310454,125.1489 2.9373703,125.1560 1.0310675,125.1631 0.15619706,125.1702 0.093757331,125.1773 0.031240016,125.1844 1.7053684e-005,125.1915 0.18753022,125.1987 0.3437863,125.2058 0.68750572,125.2129 0.68746901,125.2200 0.43748939,125.2271 0.34373885,125.2342 0.28124154,125.2413 0.34375349,125.2484 0.34373882,125.2555 0.093733884,125.2626 -5.5359237e-007,125.2697 -6.1049388e-007,125.2768 0.093752995,125.2839 0.12500417,125.2910 0.09374588,125.2982 -3.2215532e-006,125.3053 1.4689931e-006,125.3124 -2.6543787e-006,125.3195 9.1490674e-006,125.3266 0.18755497,125.3337 0.56254727,125.3408 0.74999964,125.3479 0.87497848,125.3550 0.87499154,125.3621 0.71870911,125.3692 0.093707204,125.3764 8.0519585e-006,125.3835 0.18750739,125.3906 0.31249645,125.3977 0.09374617,125.4048 0.093765356,125.4119 0.21875183,125.4190 0.12498917,125.4261 0.09374997,125.4332 0.09374506,125.4404 -6.8599925e-006,125.4475 5.7643751e-006,125.4546 0.093754448,125.4617 0.093747139,125.4688 0.093776859,125.4759 0.34377852,125.4830 0.34372225,125.4902 0.093719162,125.4973 -2.5727782e-006,125.5044 6.8942262e-007,125.5115 -1.8474336e-007,125.5186 4.9505342e-008,125.5257 -1.3265872e-008,125.5328 3.5548973e-009,125.5400 -9.5284236e-010,125.5471 2.5623811e-010,125.5542 -7.2047687e-011,125.5613 3.1936731e-011,125.5684 -5.5698085e-011,125.5755 1.9086685e-010,125.5827 -7.0781586e-010,125.5898 2.6405709e-009,125.5969 -9.8551052e-009,125.6040 3.6782293e-008,125.6111 -1.3728302e-007,125.6182 0.09375225,125.6254 0.34375679,125.6325 0.56250012,125.6396 0.31249234,125.6467 -9.0066936e-007,125.6538 -4.408143e-006,125.6609 1.8534616e-005,125.6681 0.37504289,125.6752 0.65625048,125.6823 0.40621006,125.6894 0.093735926,125.6965 0.15625043,125.7037 0.12502024,125.7108 0.43755513,125.7179 0.71874762,125.7250 0.40619308,125.7321 0.031226184,125.7393 5.0602675e-006,125.7464 0.093769588,125.7535 0.34376627,125.7606 0.34373927,125.7677 0.18747997,125.7749 -8.8577572e-006,125.7820 2.4239214e-006,125.7891 -8.3735966e-007,125.7962 9.2541143e-007,125.8034 -2.8644299e-006,125.8105 0.093760543,125.8176 0.18750516,125.8247 0.15625879,125.8319 0.34376609,125.8390 0.31247911,125.8461 0.093742371,125.8532 0.34378761,125.8603 0.71876103,125.8675 0.49997762,125.8746 0.43753776,125.8817 0.81255597,125.8888 0.84372187,125.8960 0.40617138,125.9031 -2.9945864e-005,125.9102 1.084288e-005,125.9174 0.093755566,125.9245 0.34379825,125.9316 0.87502968,125.9387 0.68745309,125.9459 0.28122258,125.9530 0.18749797,125.9601 0.093744218,125.9672 0.12502061,125.9744 0.43754777,125.9815 0.90626657,125.9886 1.0312235,125.9957 0.99996054,126.0029 0.43747926,126.0100 0.1875286,126.0171 0.81253552,126.0243 1.468744,126.0314 1.0624566,126.0385 0.56259459,126.0457 2.8441076,126.0528 8.1253824,126.0599 12.062662,126.0670 13.062624,126.0742 15.781847,126.0813 49.194542,126.0884 166.51215,126.0956 265.84683,126.1027 228.77238,126.1098 111.99009,126.1170 32.52747,126.1241 13.03086,126.1312 10.093559,126.1384 7.0623574,126.1455 4.9373245,126.1526 3.1247489,126.1598 1.4685476,126.1669 0.9061445,126.1740 0.43748826,126.1812 0.71878767,126.1883 0.74997926,126.1954 0.49997029,126.2026 0.093728244,126.2097 0.031254943,126.2168 0.09375874,126.2240 0.18750866,126.2311 0.18748736,126.2382 -1.1217023e-005,126.2454 1.0536725e-006,126.2525 7.0036226e-006,126.2596 0.12502113,126.2668 0.31251189,126.2739 0.31248453,126.2810 0.093728982,126.2882 -3.7951579e-006,126.2953 3.8253916e-006,126.3024 0.031243123,126.3096 0.18754977,126.3167 1.2501014,126.3239 1.6562383,126.3310 0.93743628,126.3381 0.37496299,126.3453 0.28126073,126.3524 0.5937652,126.3596 0.34372228,126.3667 0.28123549,126.3738 0.093736127,126.3810 -6.9541329e-006,126.3881 0.031277101,126.3952 0.21877322,126.4024 0.21873687,126.4095 0.18749046,126.4167 0.18749312,126.4238 0.28126657,126.4309 0.59375161,126.4381 0.34372374,126.4452 0.093741342,126.4524 -1.4878096e-006,126.4595 -1.005476e-006,126.4667 5.5102073e-006,126.4738 0.093758084,126.4809 0.093741313,126.4881 0.18752022,126.4952 0.53127557,126.5024 0.49997887,126.5095 0.12497553,126.5166 -5.0349122e-006,126.5238 1.0830609e-006,126.5309 7.0307317e-007,126.5381 -3.8957041e-006,126.5452 1.4880744e-005,126.5524 0.34379551,126.5595 0.78128529,126.5667 0.93745828,126.5738 0.28123111,126.5809 0.31253165,126.5881 0.31247121,126.5952 0.093718246,126.6024 -4.8772845e-006,126.6095 5.7849566e-006,126.6167 0.093767464,126.6238 0.18749744,126.6310 0.12500742,126.6381 0.21876496,126.6453 0.18748611,126.6524 0.1874893,126.6595 0.31249413,126.6667 0.18749306,126.6738 -7.5598696e-006,126.6810 1.4511514e-005,126.6881 0.3125197,126.6953 0.40626746,126.7024 0.43751377,126.7096 0.34372103,126.7167 0.093719311,126.7239 -2.6693308e-006,126.7310 7.2971079e-007,126.7382 -2.493417e-007,126.7453 2.6762331e-007,126.7525 -8.211918e-007,126.7596 0.093765214,126.7668 0.50001806,126.7739 0.56248689,126.7811 0.18748218,126.7882 0.031252682,126.7954 0.18751396,126.8025 0.28126192,126.8097 0.3750017,126.8168 0.71879941,126.8240 1.4375422,126.8311 1.2186772,126.8383 0.18744446,126.8454 6.1001338e-006,126.8526 -1.8314518e-006,126.8597 1.22533e-006,126.8669 -3.0699557e-006,126.8740 1.1055186e-005,126.8812 0.18755312,126.8884 0.46876848,126.8955 0.34370404,126.9027 0.093718737,126.9098 -4.4635422e-006,126.9170 3.593899e-006,126.9241 0.093770906,126.9313 0.31252158,126.9384 0.34372541,126.9456 0.031227646,126.9527 5.6813406e-007,126.9599 0.031266719,126.9671 0.34376761,126.9742 0.34374151,126.9814 0.28124183,126.9885 0.18748891,126.9957 0.031246601,127.0028 0.18751092,127.0100 0.50001395,127.0171 0.49997336,127.0243 0.25006253,127.0315 1.4063816,127.0386 2.0000565,127.0458 3.5624852,127.0529 4.7812152,127.0601 4.6249652,127.0673 3.0625162,127.0744 4.2505641,127.0816 15.345304,127.0887 34.470325,127.0959 44.969093,127.1030 39.655014,127.1102 21.686001,127.1174 10.749397,127.1245 7.5625629,127.1317 11.250423,127.1388 15.625131,127.1460 14.468174,127.1532 6.4680495,127.1603 1.6560936,127.1675 0.8125481,127.1747 1.1250074,127.1818 1.2499782,127.1890 0.65618533,127.1961 0.18747513,127.2033 0.34376544,127.2105 0.49999109,127.2176 0.093736656,127.2248 0.093758881,127.2320 0.18750036,127.2391 0.093739673,127.2463 0.031264305,127.2534 0.34377259,127.2606 0.43748459,127.2678 0.18748516,127.2749 0.78125894,127.2821 1.1874989,127.2893 0.87499756,127.2964 0.18752046,127.3036 0.31249154,127.3108 0.093732707,127.3179 0.18750498,127.3251 0.18749785,127.3323 0.093737982,127.3394 2.0597858e-005,127.3466 0.31255749,127.3538 0.49998248,127.3609 0.18745382,127.3681 0.093741708,127.3753 -3.7860773e-006,127.3824 9.6001293e-007,127.3896 -5.3711545e-008,127.3968 -7.4528651e-007,127.4039 3.0350752e-006,127.4111 0.031250004,127.4183 -3.0552931e-006,127.4254 8.1892745e-007,127.4326 -2.2021695e-007,127.4398 6.1887214e-008,127.4469 -2.7318245e-008,127.4541 0.031252973,127.4613 0.093748637,127.4684 -4.6835027e-007,127.4756 0.093758404,127.4828 0.18749991,127.4900 0.093741931,127.4971 0.031257909,127.5043 0.18751417,127.5115 0.28126109,127.5186 0.31249723,127.5258 0.18747918,127.5330 0.031236717,127.5402 1.0510309e-005,127.5473 0.093747348,127.5545 2.6502335e-008,127.5617 0.40637457,127.5688 1.5313402,127.5760 1.5311644,127.5832 0.6874103,127.5904 0.18748127,127.5975 0.28123653,127.6047 0.093738645,127.6119 0.093750976,127.6191 -3.0759979e-006,127.6262 8.1824402e-007,127.6334 -1.9677667e-007,127.6406 -3.1197416e-008,127.6478 3.2160182e-007,127.6549 0.21879488,127.6621 0.65629172,127.6693 0.49995962,127.6765 0.1874662,127.6836 0.21878225,127.6908 0.43748832,127.6980 0.093710661,127.7052 1.7306189e-005,127.7123 0.18752551,127.7195 0.53131968,127.7267 1.1562879,127.7339 0.93743193,127.7410 0.31243515,127.7482 -1.4525095e-005,127.7554 3.8925605e-006,127.7626 -1.0442002e-006,127.7698 2.839862e-007,127.7769 -9.1677897e-008,127.7841 8.2711225e-008,127.7913 -2.3917738e-007,127.7985 8.7405374e-007,127.8056 -3.2572502e-006,127.8128 1.215574e-005,127.8200 0.18754438,127.8272 0.40624645,127.8344 0.18746014,127.8415 0.031239986,127.8487 -1.1771841e-007,127.8559 -2.5831644e-006,127.8631 0.21878263,127.8703 0.90628445,127.8774 0.93747777,127.8846 0.37497017,127.8918 0.093738541,127.8990 -2.229903e-006,127.9062 2.9770206e-006,127.9134 0.031253394,127.9205 0.031246522,127.9277 -2.5478462e-006,127.9349 6.0235789e-007,127.9421 1.386033e-007,127.9493 -1.1568944e-006,127.9565 4.4892804e-006,127.9636 0.12502053,127.9708 0.34376505,127.9780 0.34373358,127.9852 0.093724795,127.9924 0.09378808,127.9996 0.81257737,128.0067 1.3125086,128.0139 1.0624421,128.0211 0.59371817,128.0283 0.5938133,128.0355 1.1876526,128.0427 2.9376993,128.0499 5.2500906,128.0570 5.468627,128.0642 4.1251388,128.0714 8.188242,128.0786 17.969414,128.0858 24.093912,128.0930 26.187517,128.1002 25.093285,128.1074 37.161114,128.1145 141.76509,128.1217 294.2294,128.1289 310.52423,128.1361 180.36011,128.1433 57.023567,128.1505 23.561592,128.1577 17.468067,128.1649 10.249373,128.1721 7.0934553,128.1792 2.5935161,128.1864 0.81245595,128.1936 0.28124255,128.2008 0.3437784,128.2080 1.0937885,128.2152 1.1875101,128.2224 0.99999064,128.2296 0.65619618,128.2368 0.18746111,128.2440 -5.7061698e-006,128.2511 1.4336608e-006,128.2583 -2.8076716e-008,128.2655 -1.3215468e-006,128.2727 5.31464e-006,128.2799 0.18750288,128.2871 0.093743756,128.2943 -6.7050797e-007,128.3015 -1.6021824e-006,128.3087 7.0797805e-006,128.3159 0.18753357,128.3231 0.50002664,128.3303 0.49996778,128.3375 0.093713567,128.3447 0.093768738,128.3519 0.59375703,128.3590 0.59376937,128.3662 0.65627402,128.3734 0.43747726,128.3806 0.18746708,128.3878 0.09377268,128.3950 0.90629989,128.4022 1.1562213,128.4094 0.49995357,128.4166 0.093737237,128.4238 0.18754159,128.4310 0.50002944,128.4382 0.34374449,128.4454 0.31246981,128.4526 0.031214504,128.4598 1.03852e-005,128.4670 0.34377369,128.4742 0.78125811,128.4814 0.56247628,128.4886 0.093749464,128.4958 0.1875024,128.5030 0.093759663,128.5102 0.21877143,128.5174 0.21872608,128.5246 0.062494084,128.5318 0.34376943,128.5390 0.34373087,128.5462 0.18750258,128.5534 0.31251329,128.5606 0.18748157,128.5678 0.093768321,128.5750 0.3125464,128.5822 0.40621921,128.5894 0.09370584,128.5966 0.18752705,128.6038 0.59377187,128.6110 0.62498599,128.6182 0.343725,128.6254 0.09373717,128.6326 -1.2623731e-006,128.6398 4.2106225e-007,128.6470 -4.2181756e-007,128.6542 1.2662674e-006,128.6614 -4.6435466e-006,128.6686 1.7309041e-005,128.6758 0.31251693,128.6830 0.31249654,128.6902 0.43754604,128.6974 0.87501252,128.7046 0.68746638,128.7118 0.40622917,128.7190 0.12497509,128.7262 -1.1735705e-005,128.7334 2.0519981e-005,128.7407 0.31252304,128.7479 0.34373948,128.7551 0.1874795,128.7623 -9.4186316e-006,128.7695 4.5246784e-006,128.7767 0.50000721,128.7839 0.9687711,128.7911 1.156275,128.7983 0.65624124,128.8055 0.3437137,128.8127 -1.3283371e-005,128.8199 3.1906388e-006,128.8271 5.2178098e-007,128.8343 0.09376394,128.8416 0.1875093,128.8488 0.12500159,128.8560 0.12499071,128.8632 0.12499736,128.8704 0.53126311,128.8776 0.65623677,128.8848 0.28124201,128.8920 0.1875148,128.8992 0.34375852,128.9064 0.31248179,128.9136 -1.2933977e-005,128.9209 0.031255525,128.9281 0.03124723,128.9353 -8.5381475e-007,128.9425 -2.1791283e-007,128.9497 1.7256463e-006,128.9569 0.093772702,128.9641 0.34377024,128.9713 0.62498581,128.9785 0.53123814,128.9858 0.3124997,128.9930 0.31254208,129.0002 0.93755585,129.0074 0.93742156,129.0146 0.12500779,129.0218 2.3127551,129.0290 6.1876884,129.0362 6.8750262,129.0435 4.8435035,129.0507 11.158781,129.0579 80.697823,129.0651 215.10413,129.0723 270.12299,129.0795 186.55154,129.0867 71.117798,129.0940 30.311375,129.1012 22.718363,129.1084 15.749738,129.1156 16.500566,129.1228 25.031874,129.1300 27.780914,129.1373 19.561413,129.1445 7.5929418,129.1517 2.2497406,129.1589 1.2186669,129.1661 0.78121305,129.1733 0.46871296,129.1806 -2.5801493e-005,129.1878 6.9123939e-006,129.1950 -1.8464053e-006,129.2022 4.7277888e-007,129.2094 -4.4583892e-008,129.2167 -2.9449686e-007,129.2239 1.2226595e-006,129.2311 0.3437525,129.2383 0.093769982,129.2455 0.37504244,129.2528 0.53123981,129.2600 0.21871196,129.2672 0.12498966,129.2744 0.031244203,129.2816 -4.4983221e-006,129.2889 1.3426499e-005,129.2961 0.18751797,129.3033 0.18748175,129.3105 -1.2240057e-005,129.3177 0.093757078,129.3250 0.34376571,129.3322 0.75000578,129.3394 0.49998054,129.3466 0.031241152,129.3538 0.093764342,129.3611 0.28127417,129.3683 0.34374803,129.3755 0.18747309,129.3827 -1.0027731e-005,129.3900 3.133174e-006,129.3972 -2.504439e-006,129.4044 6.8848444e-006,129.4116 0.093754411,129.4189 0.093754925,129.4261 0.28125921,129.4333 0.31248662,129.4405 0.093747452,129.4478 0.0937602,129.4550 0.093740344,129.4622 0.093741111,129.4694 0.18751846,129.4767 0.62502348,129.4839 0.96874779,129.4911 0.81247562,129.4983 0.18748447,129.5056 8.760224e-007,129.5128 -3.2518383e-007,129.5200 4.2468096e-007,129.5273 -1.3736133e-006,129.5345 5.070096e-006,129.5417 0.12501583,129.5489 0.28126487,129.5562 0.43750805,129.5634 0.49999332,129.5706 0.43752861,129.5778 0.56253427,129.5851 0.75000674,129.5923 1.2187594,129.5995 1.4061989,129.6068 0.49995053,129.6140 0.093741126,129.6212 0.031242698,129.6285 1.9269007e-006,129.6357 -4.0646793e-007,129.6429 -3.011844e-007,129.6501 1.6113463e-006,129.6574 -6.1446081e-006,129.6646 0.031281661,129.6718 0.53130174,129.6791 0.74997896,129.6863 0.31245381,129.6935 0.031237889,129.7008 9.1550925e-007,129.7080 -2.453117e-007,129.7152 6.567813e-008,129.7225 -1.7384929e-008,129.7297 3.8572789e-009,129.7369 1.957162e-009,129.7442 -1.168701e-008,129.7514 4.4793872e-008,129.7586 -1.6749932e-007,129.7659 6.2524396e-007,129.7731 -2.3336274e-006,129.7803 8.7098306e-006,129.7876 0.28130424,129.7948 0.75000614,129.8020 0.40620422,129.8093 0.1874871,129.8165 0.093743399,129.8237 -2.6300802e-006,129.8310 1.2990087e-006,129.8382 0.031254426,129.8455 0.093748525,129.8527 0.031249758,129.8599 0.031249713,129.8672 -3.8924441e-006,129.8744 1.0455589e-006,129.8816 -2.8954045e-007,129.8889 1.1253792e-007,129.8961 -1.6060224e-007,129.9034 5.2989998e-007,129.9106 -1.959123e-006,129.9178 0.031267706,129.9251 0.3437964,129.9323 0.75000948,129.9395 0.49995586,129.9468 0.12498311,129.9540 0.187498,129.9613 0.093758285,129.9685 0.28128016,129.9757 0.40626484,129.9830 1.0625486,129.9902 1.750052,129.9975 1.4374371,130.0047 0.46872747,130.0119 0.96885186,130.0192 1.781293,130.0264 1.9061745,130.0337 1.4999615,130.0409 1.5000385,130.0482 1.1562599,130.0554 2.2503061,130.0626 8.8759127,130.0699 19.376038,130.0771 25.90649,130.0844 24.124741,130.0916 28.313259,130.0988 43.751053,130.1061 47.468266,130.1133 32.467045,130.1206 18.156158,130.1278 41.972679,130.1351 94.003616,130.1423 106.4052,130.1496 72.433075,130.1568 32.561821,130.1640 72.13311,130.1713 181.94586,130.1785 231.15436,130.1858 158.52203,130.1930 57.181366,130.2003 16.029789,130.2075 8.4995966,130.2148 6.4685297,130.2220 4.2186408,130.2293 2.9686151,130.2365 1.0311344,130.2438 1.0938418,130.2510 1.6562133,130.2583 0.68740362,130.2655 0.18747933,130.2727 -1.3177278e-005,130.2800 1.0285458e-005,130.2872 0.18753617,130.2945 0.5937987,130.3017 0.74997962,130.3090 0.59369493,130.3162 0.37498772,130.3235 0.31249562,130.3307 8.1315939e-006,130.3380 0.093747713,130.3452 9.6259123e-007,130.3525 0.12500978,130.3597 0.093736105,130.3670 0.21880053,130.3742 0.90626645,130.3815 0.53121626,130.3887 0.40626615,130.3960 0.49999493,130.4033 0.31247789,130.4105 0.40625584,130.4178 0.53125048,130.4250 0.3749764,130.4323 -9.8786877e-006,130.4395 9.6231943e-006,130.4468 0.12502408,130.4540 0.28124261,130.4613 0.093728989,130.4685 0.093775824,130.4758 0.43753326,130.4830 0.65625811,130.4903 0.5624541,130.4975 0.12499701,130.5048 0.56253928,130.5121 0.59372258,130.5193 0.31248608,130.5266 0.18749586,130.5338 0.031237302,130.5411 0.031249819,130.5483 -1.4092784e-006,130.5556 5.3550241e-007,130.5628 -7.3268427e-007,130.5701 2.3953637e-006,130.5774 0.50000703,130.5846 0.12499718,130.5919 0.093757533,130.5991 0.18751559,130.6064 0.18748176,130.6136 0.031239422,130.6209 0.031251743,130.6282 0.09377341,130.6354 0.2812691,130.6427 0.18748116,130.6499 0.093730785,130.6572 -8.0868422e-006,130.6644 4.8545428e-007,130.6717 0.031266008,130.6790 0.40631112,130.6862 1.0000265,130.6935 0.90620357,130.7007 0.31245616,130.7080 0.093740076,130.7153 0.093754135,130.7225 0.12499633,130.7298 -3.5978951e-006,130.7371 9.6318956e-007,130.7443 -2.5463123e-007,130.7516 5.5271979e-008,130.7588 3.3563328e-008,130.7661 -1.8954221e-007,130.7734 7.2465377e-007,130.7806 0.093788579,130.7879 0.59380502,130.7951 0.93748474,130.8024 0.68745077,130.8097 0.31247482,130.8169 -4.8438656e-006,130.8242 -3.0430194e-006,130.8315 1.7017461e-005,130.8387 0.40627271,130.8460 0.43748516,130.8533 0.18748225,130.8605 0.093744539,130.8678 0.34377208,130.8750 0.75002766,130.8823 0.6250118,130.8896 0.87498933,130.8968 0.81247252,130.9041 0.49998304,130.9114 0.12499943,130.9186 0.093749665,130.9259 -4.5428487e-006,130.9332 -8.4685183e-007,130.9404 7.9311239e-006,130.9477 0.18750955,130.9550 0.18749426,130.9622 0.093749128,130.9695 0.093745008,130.9768 -5.3668341e-006,130.9840 0.093779869,130.9913 0.40626588,130.9986 0.40625072,131.0059 0.46875027,131.0131 0.56255335,131.0204 1.2812779,131.0277 0.93743658,131.0349 1.093807,131.0422 2.5314207,131.0495 4.4690285,131.0567 8.8753767,131.0640 12.562614,131.0713 10.280855,131.0785 4.7183471,131.0858 3.9382174,131.0931 16.06419,131.1004 29.344353,131.1076 26.780159,131.1149 15.529923,131.1222 6.812088,131.1294 6.4688435,131.1367 6.5627456,131.1440 8.437624,131.1513 6.999619,131.1585 4.5311308,131.1658 7.313118,131.1731 16.438278,131.1804 22.15629,131.1876 18.155413,131.1949 8.1867819,131.2022 3.9060526,131.2095 1.1874515,131.2167 0.62498075,131.2240 0.031209657,131.2313 0.031284459,131.2386 0.375029,131.2458 0.43747893,131.2531 0.18747437,131.2604 0.093757175,131.2677 0.18749696,131.2749 0.031236883,131.2822 1.3031073e-006,131.2895 -2.7607325e-007,131.2968 -1.9891822e-007,131.3040 1.0718402e-006,131.3113 0.093773864,131.3186 0.34376502,131.3259 0.34374982,131.3331 0.46876395,131.3404 0.62499863,131.3477 0.49997756,131.3550 0.21874273,131.3623 0.18748681,131.3695 -7.3919564e-006,131.3768 0.43750653,131.3841 0.56249726,131.3914 0.49999565,131.3987 4.1059775e-006,131.4059 0.093761653,131.4132 0.093739033,131.4205 -7.5454168e-006,131.4278 1.4080435e-006,131.4351 1.9138981e-006,131.4423 0.031250827,131.4496 -5.2246178e-006,131.4569 1.0182089e-005,131.4642 0.18752554,131.4715 0.31249166,131.4787 0.093726516,131.4860 -1.6553935e-006,131.4933 4.407369e-007,131.5006 -1.0744667e-007,131.5079 -1.09815e-008,131.5151 1.5139058e-007,131.5224 -5.9462127e-007,131.5297 2.2272382e-006,131.5370 0.031253271,131.5443 0.03124628,131.5516 3.2352091e-008,131.5588 0.031260181,131.5661 0.062495574,131.5734 0.031250916,131.5807 0.093749173,131.5880 -9.1857273e-006,131.5953 2.8250358e-006,131.6026 -2.1139269e-006,131.6098 5.6308654e-006,131.6171 0.18750618,131.6244 0.18749619,131.6317 0.093744777,131.6390 -1.9297297e-006,131.6463 5.1669389e-007,131.6536 -1.3692136e-007,131.6608 3.0957835e-008,131.6681 1.3100134e-008,131.6754 0.093801208,131.6827 0.59380776,131.6900 0.65620595,131.6973 0.18744028,131.7046 -6.5925524e-006,131.7119 1.7655021e-006,131.7191 -4.6903256e-007,131.7264 1.1051333e-007,131.7337 2.7013515e-008,131.7410 -2.1859017e-007,131.7483 8.4740395e-007,131.7556 0.031258419,131.7629 0.1875367,131.7702 0.5312891,131.7775 0.65623206,131.7847 0.31244734,131.7920 -1.8071223e-005,131.7993 4.0316845e-006,131.8066 1.9458703e-006,131.8139 0.093782961,131.8212 0.40631348,131.8285 0.75004774,131.8358 0.93753195,131.8431 1.5937761,131.8504 1.4687676,131.8577 1.5624411,131.8650 0.93740761,131.8722 0.49995068,131.8795 0.093726441,131.8868 2.4969856e-006,131.8941 -6.1835988e-007,131.9014 -2.3721043e-008,131.9087 7.1333585e-007,131.9160 0.093759611,131.9233 0.43754032,131.9306 0.81252283,131.9379 0.5624662,131.9452 0.18746559,131.9525 0.031243948,131.9598 0.18750097,131.9671 0.093752064,131.9744 0.093780473,131.9817 0.40628985,131.9890 0.53123224,131.9963 0.31249502,132.0035 0.43747422,132.0108 -1.9725356e-005,132.0181 0.34381077,132.0254 0.8750214,132.0327 0.74995255,132.0400 0.093710437,132.0473 4.8267623e-007,132.0546 1.1455539e-006,132.0619 0.0937609,132.0692 1.281339,132.0765 4.0939112,132.0838 6.3751426,132.0911 6.6563783,132.0984 7.2815518,132.1057 10.250482,132.1130 13.625164,132.1203 12.093168,132.1276 5.3430929,132.1349 1.9373772,132.1422 3.2813683,132.1495 5.0312676,132.1568 3.7499208,132.1641 1.7499403,132.1714 0.68748319,132.1787 0.87500727,132.1860 0.59370506,132.1933 0.24994931,132.2006 -1.0715371e-006,132.2079 0.31253847,132.2152 0.50000042,132.2225 0.34371814,132.2298 0.031231716,132.2371 2.7327756e-006,132.2444 -8.5673457e-007,132.2517 6.9402165e-007,132.2590 -1.9194251e-006,132.2663 6.9841121e-006,132.2736 0.18751806,132.2809 0.40626073,132.2883 0.28124368,132.2956 0.093729213,132.3029 -9.2748805e-006,132.3102 3.2412713e-006,132.3175 0.093762286,132.3248 0.34376201,132.3321 0.34373814,132.3394 0.093737073,132.3467 -8.0926839e-007,132.3540 1.878838e-007,132.3613 5.7792878e-008,132.3686 -4.1909735e-007,132.3759 1.6187041e-006,132.3832 0.09377031,132.3905 0.37500873,132.3978 0.43754053,132.4051 0.81253684,132.4125 0.68748921,132.4198 0.68746531,132.4271 0.43746841,132.4344 0.40623772,132.4417 0.18749605,132.4490 0.18751468,132.4563 0.34379447,132.4636 0.65623343,132.4709 0.18744999,132.4782 0.093749069,132.4855 -7.5134999e-006,132.4928 1.2012293e-006,132.5002 2.7092885e-006,132.5075 0.18751435,132.5148 0.37499622,132.5221 0.21873505,132.5294 7.2392027e-006,132.5367 0.062511854,132.5440 0.093750045,132.5513 0.062487975,132.5586 -6.650514e-006,132.5660 2.1612359e-006,132.5733 -1.994109e-006,132.5806 5.8154528e-006,132.5879 0.18754342,132.5952 0.5937795,132.6025 0.56247646,132.6098 0.31246677,132.6171 0.09375532,132.6245 0.1875053,132.6318 0.093723424,132.6391 -3.569216e-006,132.6464 0.093751863,132.6537 -3.8866629e-006,132.6610 1.2116977e-006,132.6683 -9.5992652e-007,132.6757 2.6281054e-006,132.6830 0.093770273,132.6903 0.3125208,132.6976 0.40624243,132.7049 0.28122893,132.7122 0.093737356,132.7195 -2.3212162e-006,132.7269 7.1482668e-007,132.7342 -5.3796822e-007,132.7415 1.4370967e-006,132.7488 0.093772881,132.7561 0.34376907,132.7634 1.0937563,132.7708 3.1250355,132.7781 4.6875176,132.7854 3.4062338,132.7927 1.7499921,132.8000 1.1249691,132.8074 0.68745422,132.8147 0.031260554,132.8220 0.62503809,132.8293 0.87502259,132.8366 0.78124714,132.8440 0.4374519,132.8513 0.12498046,132.8586 0.40627912,132.8659 0.50004053,132.8732 0.62498242,132.8806 0.2186996,132.8879 -5.5877745e-006,132.8952 1.4972279e-006,132.9025 -4.0078268e-007,132.9098 1.058065e-007,132.9172 -2.2417218e-008,132.9245 -1.6145988e-008,132.9318 8.7008694e-008,132.9391 -3.319106e-007,132.9464 1.2407133e-006,132.9538 0.093756095,132.9611 0.18749762,132.9684 0.03124577,132.9757 0.18750328,132.9831 0.31250429,132.9904 0.12500399,132.9977 0.093745179,133.0050 0.031243674,133.0124 -1.4213587e-006,133.0197 2.0641316e-006,133.0270 -6.8355421e-006,133.0343 0.093786016,133.0416 1.0625693,133.0490 1.3437318,133.0563 0.59370285,133.0636 0.7500264,133.0710 2.7190061,133.0783 6.4378963,133.0856 11.094389,133.0929 21.001438,133.1003 34.063477,133.1076 34.749584,133.1149 28.311296,133.1222 16.998768,133.1296 7.8119102,133.1369 3.8123899,133.1442 2.7812443,133.1515 1.9998842,133.1589 0.40618682,133.1662 0.34378713,133.1735 0.68753952,133.1809 1.2187741,133.1882 1.3437574,133.1955 1.0311919,133.2028 0.46870428,133.2102 0.46875647,133.2175 0.43750402,133.2248 0.56253403,133.2322 0.68748701,133.2395 0.34370175,133.2468 -1.452819e-005,133.2542 3.744834e-006,133.2615 -4.5017364e-007,133.2688 -1.9445306e-006,133.2761 8.2288907e-006,133.2835 0.31251007,133.2908 0.34374601,133.2981 0.093725607,133.3055 5.6959194e-005,133.3128 0.84383422,133.3201 0.99997473,133.3275 0.62494212,133.3348 0.18746082,133.3421 -8.9642017e-006,133.3495 2.4021158e-006,133.3568 -6.4368885e-007,133.3641 1.7248649e-007,133.3715 -4.6216023e-008,133.3788 1.2366579e-008,133.3861 -3.2473364e-009,133.3935 6.2195954e-010,133.4008 7.5977385e-010,133.4081 -3.6613494e-009,133.4155 1.3886527e-008,133.4228 -5.1888065e-008,133.4302 1.9367813e-007,133.4375 -7.2287054e-007,133.4448 2.6979767e-006,133.4522 0.09375421,133.4595 0.18751077,133.4668 0.28126767,133.4742 0.34375986,133.4815 0.31247529,133.4888 0.031227401,133.4962 3.5509872e-006,133.5035 -1.5711835e-006,133.5109 2.733691e-006,133.5182 0.031245397,133.5255 1.5671279e-005,133.5329 0.18754208,133.5402 0.4687534,133.5475 0.74998802,133.5549 0.74998814,133.5622 0.43749699,133.5696 0.50000113,133.5769 0.43748337,133.5842 0.37498808,133.5916 0.18749474,133.5989 1.9719953e-006,133.6063 -4.4457861e-006,133.6136 1.5812104e-005,133.6209 0.15628275,133.6283 0.2187313,133.6356 0.06247931,133.6430 0.31250852,133.6503 0.34374592,133.6577 0.18749228,133.6650 -3.2144196e-006,133.6723 8.6084049e-007,133.6797 -2.2873695e-007,133.6870 5.4051981e-008,133.6944 1.2545619e-008,133.7017 -1.0424532e-007,133.7091 4.0446258e-007,133.7164 -1.513702e-006,133.7237 5.6507056e-006,133.7311 0.18751629,133.7384 0.31249505,133.7458 0.093734086,133.7531 2.9008208e-006,133.7605 0.093776613,133.7678 0.34379268,133.7751 0.59375584,133.7825 0.68747205,133.7898 0.49997073,133.7972 0.18749221,133.8045 0.093757145,133.8119 0.15628347,133.8192 0.31247902,133.8266 -4.1289761e-005,133.8339 1.1121695e-005,133.8413 -3.1944046e-006,133.8486 1.6552726e-006,133.8560 -3.4267025e-006,133.8633 1.205225e-005,133.8707 0.18752703,133.8780 0.31250179,133.8853 0.18746586,133.8927 1.2934402e-005,133.9000 0.50006872,133.9074 1.4063014,133.9147 1.7499522,133.9221 0.8124187,133.9294 0.093740322,133.9368 2.3579753e-006,133.9441 -1.5437893e-006,133.9515 3.8172816e-006,133.9588 0.093762793,133.9662 0.18749976,133.9735 0.093738146,133.9809 0.031250022,133.9882 0.093756557,133.9956 0.18751962,134.0029 0.34376535,134.0103 0.31247774,134.0176 0.093733624,134.0250 0.312529,134.0323 0.75000781,134.0397 0.56248534,134.0471 0.59374052,134.0544 0.5312736,134.0618 1.1251851,134.0691 3.1564605,134.0765 4.4999666,134.0838 3.7812035,134.0912 5.2503042,134.0985 13.720071,134.1059 34.533047,134.1132 47.312614,134.1206 36.498299,134.1279 15.123497,134.1353 4.6558328,134.1427 2.1248856,134.1500 0.59362179,134.1574 0.093723834,134.1647 -5.9810563e-006,134.1721 0.093783431,134.1794 0.56255019,134.1868 1.0937966,134.1941 1.3437226,134.2015 0.59367204,134.2089 0.093725704,134.2162 3.3037472e-007,134.2236 -9.8366506e-008,134.2309 6.3072761e-008,134.2383 -1.5392834e-007,134.2456 5.5267418e-007,134.2530 0.031261336,134.2604 0.093745947,134.2677 -8.5356805e-006,134.2751 -3.6433098e-006,134.2824 2.311109e-005,134.2898 0.31253329,134.2972 0.34372744,134.3045 0.09371984,134.3119 9.3888948e-006,134.3192 0.31252986,134.3266 0.49999157,134.3340 0.18747249,134.3413 -1.7242598e-006,134.3487 -6.5434074e-006,134.3560 2.7899921e-005,134.3634 0.5313077,134.3708 0.96874362,134.3781 0.74998379,134.3855 0.59372902,134.3928 0.18748094,134.4002 0.18749164,134.4076 -7.3616384e-006,134.4149 0.18750635,134.4223 0.09374278,134.4297 -7.8025278e-007,134.4370 -4.3580451e-007,134.4444 2.5236975e-006,134.4517 0.093773752,134.4591 0.34376967,134.4665 0.31247079,134.4738 -2.0160529e-005,134.4812 0.093767516,134.4886 0.34375796,134.4959 0.34374425,134.5033 0.18748772,134.5107 -2.9626633e-006,134.5180 0.093752705,134.5254 -7.8511839e-006,134.5328 1.9691535e-005,134.5401 0.18752122,134.5475 0.18748756,134.5549 0.093731657,134.5622 -6.2763625e-006,134.5696 -1.7695309e-006,134.5770 1.3355829e-005,134.5843 0.50002891,134.5917 0.78125167,134.5991 0.56247336,134.6064 0.093736805,134.6138 0.03125333,134.6212 0.031250704,134.6285 0.09374655,134.6359 0.093764044,134.6433 0.56252962,134.6506 0.7812475,134.6580 0.68751478,134.6654 0.84374815,134.6727 0.49995837,134.6801 0.093736038,134.6875 0.093749352,134.6949 0.031250492,134.7022 -1.3215629e-006,134.7096 0.093770899,134.7170 0.56252664,134.7243 0.78126341,134.7317 0.56251675,134.7391 0.40623844,134.7465 0.21870212,134.7538 -2.2944907e-005,134.7612 1.0970225e-005,134.7686 0.062515847,134.7759 0.21876708,134.7833 0.43751866,134.7907 0.74998325,134.7981 0.34372297,134.8054 0.18749245,134.8128 -7.0849514e-006,134.8202 1.9053092e-006,134.8276 -5.3583778e-007,134.8349 2.3792801e-007,134.8423 -4.1586603e-007,134.8497 0.093751423,134.8571 0.34375191,134.8644 0.34374803,134.8718 0.093748599,134.8792 3.4605304e-007,134.8866 2.316267e-008,134.8939 -4.3875298e-007,134.9013 0.75003237,134.9087 0.75002843,134.9161 0.28123301,134.9234 0.15622419,134.9308 0.09373907,134.9382 0.28130722,134.9456 0.90630394,134.9529 1.0624871,134.9603 0.68744129,134.9677 0.12495349,134.9751 6.5174419e-007,134.9825 0.12503977,134.9898 0.40628472,134.9972 0.62497985,135.0046 0.6562258,135.0120 0.68754733,135.0193 0.87502533,135.0267 0.93752372,135.0341 2.0938773,135.0415 4.5939898,135.0489 8.7816877,135.0562 12.031502,135.0636 13.750523,135.0710 21.250443,135.0784 68.574898,135.0858 343.54163,135.0931 816.50549,135.1005 946.67358,135.1079 599.36353,135.1153 216.81778,135.1227 76.11998,135.1301 55.717926,135.1374 44.655315,135.1448 31.84256,135.1522 17.155163,135.1596 9.3120089,135.1670 5.9684358,135.1744 2.5934615,135.1817 0.37490025,135.1891 5.4433194e-006,135.1965 6.9121329e-006,135.2039 0.40630442,135.2113 1.4688017,135.2187 1.9062564,135.2260 1.2187105,135.2334 0.53118616,135.2408 0.093738526,135.2482 0.3437531,135.2556 0.031243732,135.2630 0.18754454,135.2704 0.7500577,135.2777 1.3124704,135.2851 0.40618739,135.2925 0.093749464,135.2999 0.37509575,135.3073 1.3438325,135.3147 1.4374311,135.3221 0.62492502,135.3295 0.43753323,135.3368 0.78125513,135.3442 0.43743438,135.3516 -2.2110304e-005,135.3590 5.6770259e-006,135.3664 -5.9632976e-007,135.3738 -3.2923183e-006,135.3812 0.25009897,135.3886 1.125051,135.3959 0.81241566,135.4033 0.40623128,135.4107 0.81248385,135.4181 0.093726151,135.4255 0.031246439,135.4329 6.2757836e-006,135.4403 0.21877487,135.4477 0.40625563,135.4551 0.40623668,135.4625 0.31248948,135.4699 0.18749194,135.4772 0.031244321,135.4846 2.321798e-007,135.4920 -4.8947779e-008,135.4994 -3.6407034e-008,135.5068 1.9459247e-007,135.5142 -7.4201103e-007,135.5216 2.7736273e-006,135.5290 0.1875131,135.5364 0.3437492,135.5438 0.18748991,135.5512 0.031243851,135.5586 1.1242082e-005,135.5660 0.62505519,135.5734 1.0625304,135.5807 0.78122389,135.5881 0.34369931,135.5955 -2.2307502e-005,135.6029 3.0932333e-006,135.6103 0.031275075,135.6177 0.3438198,135.6251 0.84379637,135.6325 1.1562614,135.6399 1.2500445,135.6473 1.4687555,135.6547 1.0624248,135.6621 0.5624271,135.6695 0.18745814,135.6769 0.031239724,135.6843 -2.8275622e-006,135.6917 4.7867507e-006,135.6991 0.18750712,135.7065 0.18752961,135.7139 0.31251591,135.7213 0.24996158,135.7287 0.093744285,135.7361 0.1875225,135.7435 0.18749176,135.7509 0.093728654,135.7583 -3.8279495e-006,135.7657 0.031251911,135.7731 -3.8145597e-006,135.7805 1.0166935e-006,135.7879 -2.5197221e-007,135.7953 -8.8747427e-009,135.8027 2.875079e-007,135.8101 -1.1412342e-006,135.8175 4.277701e-006,135.8249 0.09378612,135.8323 0.3125276,135.8397 0.28121093,135.8471 0.031219142,135.8545 2.9744538e-006,135.8619 2.1509688e-006,135.8693 0.093754612,135.8767 0.093745612,135.8841 -3.2510213e-006,135.8915 1.2064299e-006,135.8989 0.031261899,135.9063 0.093741618,135.9137 0.031259984,135.9211 0.43755317,135.9285 0.87502176,135.9359 0.74996293,135.9433 0.53120619,135.9507 0.343741,135.9581 3.4850723e-006,135.9655 0.093753964,135.9729 0.18749867,135.9803 0.65628761,135.9877 1.1562736,135.9952 0.93747377,136.0026 0.5937416,136.0100 0.65626299,136.0174 0.81247878,136.0248 2.5316114,136.0322 7.6879883,136.0396 8.9063234,136.0470 7.7184095,136.0544 4.6247497,136.0618 5.7189388,136.0692 11.595121,136.0766 36.816372,136.0840 90.881218,136.0914 152.53569,136.0989 165.09175,136.1063 115.02486,136.1137 63.122704,136.1211 78.222061,136.1285 109.68877,136.1359 93.589424,136.1433 35.464283,136.1507 8.2488861,136.1581 3.2186813,136.1655 2.7186291,136.1730 0.84354061,136.1804 0.18749103,136.1878 0.12499707,136.1952 0.18750222,136.2026 0.18748882,136.2100 0.12502405,136.2174 0.59378141,136.2248 0.49997416,136.2322 0.31250504,136.2397 1.4375173,136.2471 0.4999823,136.2545 0.31248626,136.2619 0.40625086,136.2693 0.43750644,136.2767 0.4062303,136.2841 0.093751676,136.2915 0.31252384,136.2990 0.3749803,136.3064 0.31248379,136.3138 0.18749693,136.3212 0.031245889,136.3286 -4.1063544e-007,136.3360 2.7340873e-006,136.3435 -1.0526403e-005,136.3509 3.9374019e-005,136.3583 0.78131789,136.3657 0.96871907,136.3731 0.49997002,136.3805 0.59377205,136.3879 0.96877712,136.3954 1.1562372,136.4028 0.53120434,136.4102 0.2187414,136.4176 0.40627566,136.4250 0.65627402,136.4324 0.7187323,136.4399 0.40621072,136.4473 0.031234669,136.4547 2.8173117e-006,136.4621 -7.5494768e-007,136.4695 2.0230134e-007,136.4770 -5.4209934e-008,136.4844 1.452567e-008,136.4918 -3.88932e-009,136.4992 1.0306935e-009,136.5066 -2.3320426e-010,136.5141 -9.7952667e-011,136.5215 6.2507344e-010,136.5289 -2.4024975e-009,136.5363 8.9854852e-009,136.5437 -3.3541568e-008,136.5512 1.2518862e-007,136.5586 -4.6724264e-007,136.5660 0.031260666,136.5734 0.18752171,136.5808 0.34377852,136.5883 0.50000101,136.5957 0.31245545,136.6031 0.093747914,136.6105 0.43754059,136.6180 1.3437525,136.6254 0.90623343,136.6328 0.21874234,136.6402 0.34375238,136.6476 0.43750349,136.6551 0.37499332,136.6625 0.53128505,136.6699 1.0000589,136.6773 0.93751937,136.6848 0.87494755,136.6922 0.59372282,136.6996 0.62503636,136.7070 0.62498856,136.7145 0.37495098,136.7219 0.1249632,136.7293 -7.7786062e-006,136.7367 2.1386672e-006,136.7442 -7.7558695e-007,136.7516 9.6360066e-007,136.7590 -3.0789715e-006,136.7664 0.5000276,136.7739 1.406293,136.7813 1.0937502,136.7887 0.59374678,136.7962 0.71875548,136.8036 0.81249577,136.8110 0.62495923,136.8184 0.031219183,136.8259 7.0474889e-006,136.8333 0.093766987,136.8407 0.31250668,136.8482 0.18748125,136.8556 0.031243222,136.8630 -7.197126e-007,136.8704 3.0588023e-006,136.8779 -1.1516229e-005,136.8853 4.3008829e-005,136.8927 0.68757111,136.9002 1.0312229,136.9076 0.62495524,136.9150 0.3124899,136.9225 0.18748367,136.9299 -8.5521879e-006,136.9373 2.2059546e-006,136.9448 -2.7106526e-007,136.9522 -1.1219189e-006,136.9596 4.7590829e-006,136.9670 0.093774341,136.9745 0.34380841,136.9819 0.49993968,136.9893 0.12506762,136.9968 4.7821264,137.0042 16.000896,137.0116 20.65617,137.0191 15.624197,137.0265 6.2807436,137.0339 3.4998877,137.0414 2.7186279,137.0488 2.2186437,137.0562 1.8438143,137.0637 4.2190828,137.0711 6.719151,137.0786 11.09422,137.0860 16.094601,137.0934 25.219347,137.1009 26.530815,137.1083 19.780268,137.1157 11.280855,137.1232 11.969175,137.1306 15.406567,137.1380 17.718519,137.1455 13.499372,137.1529 7.1557469,137.1604 2.687212,137.1678 0.74987757,137.1752 -7.4602149e-006,137.1827 0.093753569,137.1901 -6.8255276e-006,137.1975 2.160348e-006,137.2050 -1.8155259e-006,137.2124 0.031258732,137.2199 0.50003749,137.2273 0.90623921,137.2347 0.34373024,137.2422 0.50000882,137.2496 0.34373456,137.2571 0.093743153,137.2645 -2.5386648e-006,137.2719 6.0992929e-006,137.2794 0.96877182,137.2868 1.7500156,137.2943 1.2812368,137.3017 0.43750814,137.3091 0.81251979,137.3166 0.68749458,137.3240 0.50001413,137.3315 0.50000751,137.3389 0.40620965,137.3464 0.093717888,137.3538 -2.0355199e-006,137.3612 4.7503718e-006,137.3687 0.093770258,137.3761 0.18749037,137.3836 -1.8974277e-005,137.3910 9.3920326e-006,137.3985 0.093754753,137.4059 0.093744926,137.4133 -7.8740022e-006,137.4208 1.3210383e-005,137.4282 0.34377712,137.4357 0.65625989,137.4431 0.59373003,137.4506 0.1874762,137.4580 -3.7479758e-006,137.4655 9.2721473e-007,137.4729 3.9373056e-008,137.4803 0.031257287,137.4878 0.093747668,137.4952 -6.3373809e-006,137.5027 8.2278638e-007,137.5101 3.0468718e-006,137.5176 0.21875881,137.5250 0.40628979,137.5325 0.62503207,137.5399 0.4999828,137.5474 0.3124558,137.5548 -3.4676734e-005,137.5623 0.031307574,137.5697 0.56259388,137.5772 0.84373838,137.5846 0.53117865,137.5921 0.62500566,137.5995 1.0625073,137.6070 0.59370077,137.6144 0.031222228,137.6219 2.9628205e-005,137.6293 0.84382147,137.6368 1.0937625,137.6442 0.78120142,137.6517 0.31245953,137.6591 0.21877892,137.6666 0.84379727,137.6740 0.84370041,137.6815 0.18746126,137.6889 0.093762554,137.6964 0.093736172,137.7038 7.2063135e-006,137.7113 0.18752569,137.7187 0.31252044,137.7262 0.40626273,137.7336 0.34372261,137.7411 0.28122321,137.7485 0.18748726,137.7560 4.6831024e-006,137.7634 0.093759142,137.7709 0.09375111,137.7784 0.18749736,137.7858 0.18749069,137.7933 0.093747482,137.8007 0.093745768,137.8082 8.5663496e-006,137.8156 0.18755646,137.8231 0.56253505,137.8305 0.49995729,137.8380 0.18745263,137.8455 -8.4948915e-006,137.8529 0.093778729,137.8604 0.28126881,137.8678 0.37497908,137.8753 0.31248868,137.8827 0.34375507,137.8902 0.21874273,137.8977 0.093740158,137.9051 -3.7343009e-006,137.9126 3.1590068e-006,137.9200 0.093762733,137.9275 0.18751191,137.9349 0.18748401,137.9424 -1.3891112e-005,137.9499 5.5926239e-006,137.9573 0.093768433,137.9648 0.50000721,137.9722 0.53123701,137.9797 0.31248933,137.9872 0.093755566,137.9946 0.2187413,138.0021 0.093779273,138.0095 0.50006157,138.0170 0.90627092,138.0245 1.312524,138.0319 1.7813064,138.0394 1.9999598,138.0468 0.93740076,138.0543 0.37498206,138.0618 0.71892285,138.0692 3.1565456,138.0767 5.0000939,138.0841 5.3438001,138.0916 9.7198915,138.0991 27.658278,138.1065 44.438107,138.1140 40.686188,138.1215 23.591873,138.1289 7.311832,138.1364 8.7190952,138.1439 11.062503,138.1513 9.56217,138.1588 4.5308805,138.1662 1.6873728,138.1737 0.90624541,138.1812 0.56249404,138.1886 0.50002068,138.1961 0.75002205,138.2036 0.81246668,138.2110 0.49994612,138.2185 0.093725979,138.2260 0.093752295,138.2334 0.093743861,138.2409 5.9803056e-006,138.2484 0.093771793,138.2558 0.15624999,138.2633 0.093728267,138.2708 -6.1682149e-006,138.2782 0.031252418,138.2857 -3.5099335e-006,138.2932 0.031255189,138.3006 0.12500088,138.3081 0.18749325,138.3156 0.093759924,138.3231 0.25001103,138.3305 0.87499487,138.3380 0.874991,138.3455 -9.7062803e-006,138.3529 1.5007913e-005,138.3604 0.12502421,138.3679 0.18749993,138.3753 0.1249761,138.3828 -1.6130572e-005,138.3903 1.3902232e-005,138.3978 0.093751319,138.4052 0.093771644,138.4127 0.50005484,138.4202 0.93755025,138.4276 1.4687505,138.4351 1.218689,138.4426 0.53119695,138.4501 0.12498674,138.4575 0.093743309,138.4650 2.9293908e-006,138.4725 0.093751885,138.4799 -1.0495079e-005,138.4874 2.7295273e-006,138.4949 -4.2235158e-007,138.5024 -1.0403758e-006,138.5098 4.5841934e-006,138.5173 0.093785316,138.5248 0.31253228,138.5323 0.31246102,138.5397 0.031212425,138.5472 1.117711e-005,138.5547 0.1875139,138.5622 0.31250009,138.5696 0.18748577,138.5771 -1.0041768e-005,138.5846 1.6385555e-005,138.5921 0.31251791,138.5995 0.34374192,138.6070 0.21874148,138.6145 0.093740784,138.6220 -5.1936818e-006,138.6294 1.2824565e-006,138.6369 6.4210759e-008,138.6444 -1.5394899e-006,138.6519 6.0941552e-006,138.6594 0.18754253,138.6668 0.75003415,138.6743 0.74996585,138.6818 0.18745746,138.6893 -6.0278239e-006,138.6968 1.3003937e-006,138.7042 8.2671113e-007,138.7117 0.093772367,138.7192 0.53129166,138.7267 0.84374368,138.7341 0.49995607,138.7416 0.093734659,138.7491 4.8731079e-007,138.7566 6.4135963e-007,138.7641 -3.0529877e-006,138.7716 0.031268805,138.7790 0.31252423,138.7865 0.34373191,138.7940 0.093728721,138.8015 -1.5687806e-006,138.8090 5.7161014e-007,138.8164 -7.1760286e-007,138.8239 2.2989177e-006,138.8314 -8.4785906e-006,138.8389 3.1617423e-005,138.8464 0.750036,138.8539 0.78123397,138.8613 0.43747044,138.8688 0.12500167,138.8763 0.31252354,138.8838 0.34373659,138.8913 0.18749905,138.8988 0.34379211,138.9062 0.59378284,138.9137 0.59372091,138.9212 0.43747711,138.9287 0.37497669,138.9362 0.09373904,138.9437 0.87512326,138.9512 3.2502701,138.9586 6.8440466,138.9661 9.5003281,138.9736 27.879923,138.9811 110.41599,138.9886 188.84784,138.9961 171.49356,139.0036 86.210571,139.0110 33.028286,139.0185 20.155897,139.0260 17.093405,139.0335 11.78082,139.0410 10.812652,139.0485 15.313106,139.0560 24.314259,139.0635 44.157887,139.0710 127.58328,139.0784 544.27734,139.0859 1148.1992,139.0934 1235.0068,139.1009 757.22412,139.1084 269.78076,139.1159 117.71352,139.1234 85.561066,139.1309 73.279846,139.1384 49.059994,139.1459 24.27911,139.1533 7.8113799,139.1608 2.6560185,139.1683 2.0624719,139.1758 2.3437233,139.1833 1.718698,139.1908 0.99994326,139.1983 0.56246662,139.2058 0.2186887,139.2133 -1.9945259e-005,139.2208 0.09378732,139.2283 0.46876076,139.2358 0.40623751,139.2433 0.96874785,139.2508 0.7499882,139.2582 0.78127128,139.2657 0.71874285,139.2732 0.18746579,139.2807 1.5807018e-005,139.2882 0.62503642,139.2957 1.3125129,139.3032 0.93747938,139.3107 0.37499112,139.3182 0.37500939,139.3257 0.28122571,139.3332 0.28123882,139.3407 0.093747176,139.3482 6.1206424e-006,139.3557 0.25004491,139.3632 0.50005949,139.3707 1.1563387,139.3782 1.7186868,139.3857 0.71870905,139.3932 1.1250321,139.4007 0.99990815,139.4082 0.12495375,139.4157 1.889697e-005,139.4232 0.18750757,139.4307 0.18749759,139.4382 0.93753213,139.4457 1.4062607,139.4532 0.68749964,139.4607 0.53123248,139.4682 0.1249631,139.4757 0.093765512,139.4832 0.28127927,139.4907 0.312482,139.4982 0.28124115,139.5057 0.59375536,139.5132 0.28122818,139.5207 0.062494982,139.5282 0.18751031,139.5357 0.4687832,139.5432 0.50000101,139.5507 0.28123704,139.5582 0.34381917,139.5657 0.87508559,139.5732 1.2812403,139.5807 1.0936725,139.5882 0.68746072,139.5957 1.000029,139.6032 1.4999938,139.6107 1.0624532,139.6182 0.40622205,139.6257 -1.1162396e-005,139.6332 0.031252649,139.6407 5.8246349e-007,139.6482 0.093757793,139.6557 0.18749924,139.6632 0.093745209,139.6707 0.093749873,139.6782 0.093751624,139.6857 0.43751353,139.6932 0.68749869,139.7008 0.093734533,139.7083 -2.1308401e-006,139.7158 4.5748672e-007,139.7233 3.0105656e-007,139.7308 -1.6618553e-006,139.7383 6.3467714e-006,139.7458 0.093762085,139.7533 0.28125492,139.7608 0.40625635,139.7683 0.28123391,139.7758 -1.5952277e-005,139.7833 5.9601443e-006,139.7908 0.031248782,139.7983 -1.079261e-006,139.8059 -1.1290566e-006,139.8134 5.5959354e-006,139.8209 0.18751687,139.8284 0.43749744,139.8359 0.37498647,139.8434 0.18750636,139.8509 0.18751772,139.8584 0.28125978,139.8659 0.62502921,139.8734 1.3750471,139.8810 1.5312296,139.8885 0.93742836,139.8960 0.093722858,139.9035 4.9239561e-006,139.9110 -3.542171e-006,139.9185 9.2450173e-006,139.9260 0.1250062,139.9335 0.093739562,139.9410 -4.1092321e-006,139.9486 0.031258184,139.9561 0.1250087,139.9636 0.28126383,139.9711 0.71873742,139.9786 1.312712,139.9861 5.0630708,139.9936 9.0003672,140.0012 9.4998274,140.0087 6.8120904,140.0162 3.1871824,140.0237 1.4373726,140.0312 0.87495017,140.0387 0.31243047,140.0462 0.12503305,140.0538 1.8439519,140.0613 3.9063473,140.0688 5.2191596,140.0763 15.908232,140.0838 48.347595,140.0913 87.345894,140.0989 88.810173,140.1064 57.560513,140.1139 60.596306,140.1214 94.28363,140.1289 90.841171,140.1364 47.245636,140.1440 13.592025,140.1515 7.5936699,140.1590 6.1560769,140.1665 4.7811995,140.1740 3.4686608,140.1816 1.9686501,140.1891 1.0311998,140.1966 0.8749693,140.2041 0.65623051,140.2116 0.49998546,140.2192 0.74996722,140.2267 1.1874845,140.2342 1.1874928,140.2417 0.56248903,140.2492 -1.8974549e-006,140.2568 2.0615344e-006,140.2643 0.34375098,140.2718 0.03125928,140.2793 0.093752384,140.2868 0.062489647,140.2944 0.18751501,140.3019 0.50000089,140.3094 0.18748118,140.3169 -1.3653491e-007,140.3244 0.50001216,140.3320 1.093755,140.3395 0.65625334,140.3470 0.18750152,140.3545 0.093723848,140.3621 0.031291518,140.3696 0.53132027,140.3771 0.68747991,140.3846 0.37495017,140.3922 0.12497326,140.3997 0.031239456,140.4072 6.4792061e-007,140.4147 0.12501471,140.4223 0.28124887,140.4298 0.093736179,140.4373 -1.8312899e-006,140.4448 -6.7651445e-007,140.4524 4.5377756e-006,140.4599 0.1250215,140.4674 0.2812548,140.4749 0.21872766,140.4825 -1.0802041e-005,140.4900 8.1571998e-006,140.4975 0.093757093,140.5051 0.093742408,140.5126 -5.6387707e-006,140.5201 1.2373383e-006,140.5276 6.8984065e-007,140.5352 0.093755215,140.5427 0.18749869,140.5502 0.031245692,140.5578 -1.6969675e-006,140.5653 6.2103027e-006,140.5728 0.12500414,140.5803 0.093745396,140.5879 0.09376514,140.5954 0.34375879,140.6029 0.34375444,140.6105 0.50000179,140.6180 0.34373832,140.6255 0.28125229,140.6331 0.34375915,140.6406 0.34373191,140.6481 0.0937455,140.6556 0.18749197,140.6632 1.4761214e-005,140.6707 0.46879947,140.6782 0.68748218,140.6858 0.53122056,140.6933 0.49999425,140.7008 0.31248948,140.7084 -5.5764222e-006,140.7159 1.5121017e-006,140.7234 -4.7164417e-007,140.7310 3.7439852e-007,140.7385 -1.0259873e-006,140.7460 3.7297755e-006,140.7536 0.093784079,140.7611 0.31252941,140.7686 0.31246972,140.7762 0.12499399,140.7837 0.21876644,140.7913 0.18748121,140.7988 0.093733504,140.8063 0.062509596,140.8139 0.25004676,140.8214 0.50000906,140.8289 0.3437047,140.8365 0.093721591,140.8440 -3.8775011e-006,140.8515 1.0756163e-006,140.8591 -4.2473346e-007,140.8666 6.2328695e-007,140.8742 -2.0685245e-006,140.8817 7.6512824e-006,140.8892 0.18754639,140.8968 0.50003374,140.9043 0.40619528,140.9118 -4.1754487e-005,140.9194 2.0280537e-005,140.9269 0.28127211,140.9345 0.59374291,140.9420 0.43748486,140.9495 0.18751563,140.9571 0.593853,140.9646 3.1568348,140.9722 21.535189,140.9797 77.256157,140.9872 117.21996,140.9948 95.120178,141.0023 44.432945,141.0099 19.123653,141.0174 12.186985,141.0249 5.5932441,141.0325 2.0623667,141.0400 1.4374938,141.0476 1.2499501,141.0551 1.0000608,141.0627 2.8438959,141.0702 4.4690213,141.0777 8.781805,141.0853 14.563049,141.0928 17.718765,141.1004 16.250046,141.1079 21.032089,141.1155 29.43816,141.1230 31.499508,141.1305 23.03005,141.1381 12.311719,141.1456 7.0309181,141.1532 2.8434987,141.1607 0.78111207,141.1683 0.031201089,141.1758 2.4320841e-005,141.1834 0.31253347,141.1909 0.56251305,141.1985 0.43747336,141.2060 0.093718611,141.2135 -4.0035584e-006,141.2211 1.0719394e-006,141.2286 -2.8395178e-007,141.2362 0.093750067,141.2437 0.031250026,141.2513 -1.7890284e-007,141.2588 6.8688377e-007,141.2664 0.093769327,141.2739 0.31250504,141.2815 0.18748592,141.2890 0.093750797,141.2966 0.093746088,141.3041 0.031242574,141.3117 1.0932423e-006,141.3192 0.093773574,141.3268 0.43752265,141.3343 1.2187563,141.3419 1.718822,141.3494 2.2500348,141.3570 1.1248974,141.3645 0.31243774,141.3721 5.363911e-006,141.3796 -1.5171587e-006,141.3872 7.0441325e-007,141.3947 -1.300479e-006,141.4023 4.497756e-006,141.4098 0.093749836,141.4174 -3.7710649e-006,141.4249 -1.2418889e-006,141.4325 8.7394592e-006,141.4400 0.90625858,141.4476 0.68749756,141.4551 0.34375554,141.4627 0.65624058,141.4702 -1.4186835e-005,141.4778 1.5319345e-005,141.4854 0.12500408,141.4929 0.062486898,141.5005 -2.8263341e-006,141.5080 5.8695414e-006,141.5156 0.31254271,141.5231 0.84375829,141.5307 0.62495977,141.5382 0.12499126,141.5458 0.093748115,141.5533 -7.4838194e-006,141.5609 0.093776427,141.5685 0.40626621,141.5760 0.37500417,141.5836 0.37500021,141.5911 0.18746567,141.5987 -1.0329749e-005,141.6062 0.06253092,141.6138 0.34376937,141.6214 0.53124213,141.6289 0.78126585,141.6365 0.93751007,141.6440 0.40621486,141.6516 0.093720466,141.6591 -3.599094e-006,141.6667 9.6441522e-007,141.6743 -2.5834348e-007,141.6818 6.8899055e-008,141.6894 -1.7236694e-008,141.6969 4.3117787e-011,141.7045 1.706651e-008,141.7121 -6.831371e-008,141.7196 2.5620434e-007,141.7272 -9.5656276e-007,141.7347 0.093755431,141.7423 0.37500319,141.7499 0.53127509,141.7574 0.46877435,141.7650 0.24996971,141.7725 0.12498411,141.7801 0.18750399,141.7877 0.093738168,141.7952 -4.0823938e-006,141.8028 8.8958524e-007,141.8104 5.2436047e-007,141.8179 -2.9872856e-006,141.8255 1.1425511e-005,141.8330 0.093745105,141.8406 8.1517956e-006,141.8482 0.40631101,141.8557 0.9062596,141.8633 0.59369975,141.8709 0.093717508,141.8784 0.031268541,141.8860 0.18750826,141.8936 0.093727671,141.9011 -6.6992257e-006,141.9087 6.1147048e-006,141.9163 0.031249428,141.9238 -3.8351423e-006,141.9314 0.18750061,141.9389 0.18750335,141.9465 0.093766756,141.9541 0.40630218,141.9616 0.75001812,141.9692 1.9691447,141.9768 10.594849,141.9843 23.281958,141.9919 23.28064,141.9995 11.998814,142.0070 1.593281,142.0146 0.90628386,142.0222 0.53119475,142.0298 -6.088675e-006,142.0373 2.4006616e-007,142.0449 5.1291572e-006,142.0525 0.37506169,142.0600 1.2188022,142.0676 1.7187312,142.0752 2.7501192,142.0827 4.9379134,142.0903 14.845631,142.0979 38.75235,142.1054 49.843922,142.1130 39.185654,142.1206 25.249456,142.1282 41.002815,142.1357 71.908684,142.1433 75.654922,142.1509 47.559105,142.1584 24.780926,142.1660 43.503567,142.1736 75.908348,142.1812 76.310226,142.1887 41.558426,142.1963 8.7480192,142.2039 0.71865678,142.2115 0.62501323,142.2190 0.49996161,142.2266 0.21873361,142.2342 0.21872815,142.2417 -2.8467091e-005,142.2493 0.18752018,142.2569 0.31249726,142.2645 0.21876089,142.2720 0.40626034,142.2796 0.3124896,142.2872 0.28125909,142.2948 0.31249312,142.3023 0.18749572,142.3099 0.21875525,142.3175 0.28123948,142.3251 0.34375405,142.3327 0.40625754,142.3402 0.21874048,142.3478 0.093738131,142.3554 0.031255201,142.3630 0.062496245,142.3705 -9.0871781e-006,142.3781 2.311398e-006,142.3857 -1.5781924e-007,142.3933 -1.680387e-006,142.4008 6.8798349e-006,142.4084 0.09375149,142.4160 0.093764462,142.4236 0.40627402,142.4312 0.50000006,142.4387 0.53124249,142.4463 0.59376085,142.4539 0.74999273,142.4615 0.49997699,142.4691 0.49999708,142.4766 0.34374058,142.4842 0.093744174,142.4918 -6.4382868e-007,142.4994 9.8286478e-007,142.5070 0.031259354,142.5145 0.18750881,142.5221 0.18748997,142.5297 0.031243198,142.5373 0.031249171,142.5449 9.9406986e-007,142.5525 0.03124979,142.5600 -1.6628903e-007,142.5676 0.031251449,142.5752 -5.6579984e-006,142.5828 8.5404554e-006,142.5904 0.18751729,142.5980 0.40628016,142.6055 0.65627652,142.6131 0.56247801,142.6207 0.28120375,142.6283 -1.5165939e-005,142.6359 4.2130796e-006,142.6435 0.031253234,142.6510 0.34379786,142.6586 1.0625364,142.6662 0.87497312,142.6738 0.28120539,142.6814 0.093751907,142.6890 0.3437748,142.6966 0.34372923,142.7041 0.093728386,142.7117 -1.1223069e-007,142.7193 -5.2897003e-006,142.7269 2.1272454e-005,142.7345 0.50004405,142.7421 0.78125113,142.7497 0.56246477,142.7572 0.12498018,142.7648 0.031246072,142.7724 -3.6149304e-006,142.7800 -5.3580885e-007,142.7876 0.031263094,142.7952 0.15625803,142.8028 0.062485315,142.8104 0.093762845,142.8180 0.43755466,142.8255 0.65623277,142.8331 0.18745023,142.8407 0.093762815,142.8483 0.18750051,142.8559 0.093735151,142.8635 0.1875267,142.8711 0.62502313,142.8787 0.53124213,142.8863 0.40624815,142.8939 0.4374899,142.9015 0.28122553,142.9090 -1.2954872e-005,142.9166 5.6193876e-006,142.9242 -9.5224477e-006,142.9318 3.2472188e-005,142.9394 0.43755728,142.9470 1.4064122,142.9546 2.9689183,142.9622 5.1875453,142.9698 11.783346,142.9774 44.191513,142.9850 71.532646,142.9926 62.840908,143.0002 28.2465,143.0078 6.8738298,143.0153 3.2499998,143.0229 2.7812104,143.0305 2.593648,143.0381 1.9686583,143.0457 2.1250315,143.0533 2.4375854,143.0609 2.5624776,143.0685 4.0005593,143.0761 17.501469,143.0837 33.563984,143.0913 44.344536,143.0989 45.186852,143.1065 32.998478,143.1141 17.873747,143.1217 7.5931225,143.1293 4.3436441,143.1369 5.03126,143.1445 5.0624747,143.1521 4.1873531,143.1597 2.4999263,143.1673 3.5314496,143.1749 5.4688621,143.1825 4.8435407,143.1901 2.1247399,143.1977 0.18743895,143.2053 0.28126037,143.2129 0.18750958,143.2205 0.28125355,143.2281 0.1249757,143.2357 -6.2817535e-006,143.2433 2.287562e-006,143.2509 0.031262692,143.2585 0.093745328,143.2661 0.18751454,143.2737 0.7812677,143.2813 0.56247181,143.2889 0.093736395,143.2965 1.1326683e-006,143.3041 -2.0594005e-006,143.3117 7.1053296e-006,143.3193 0.18751504,143.3269 0.28123891,143.3345 -1.2061583e-005,143.3421 3.1502993e-006,143.3497 -5.3884725e-007,143.3573 -9.9518536e-007,143.3649 4.519924e-006,143.3725 0.062506817,143.3801 0.062492099,143.3877 0.031262986,143.3953 0.18750635,143.4029 0.093735732,143.4105 0.031245386,143.4181 -3.5525879e-006,143.4258 -1.4044008e-007,143.4334 0.03126796,143.4410 0.1875131,143.4486 0.34374252,143.4562 0.40624294,143.4638 0.18748657,143.4714 -2.9027802e-007,143.4790 0.09376426,143.4866 0.31254175,143.4942 0.71876884,143.5018 0.59372503,143.5094 0.3124634,143.5170 -1.9613217e-005,143.5246 4.8990919e-006,143.5322 1.8153065e-008,143.5399 0.093752459,143.5475 0.093747541,143.5551 -2.9633622e-008,143.5627 -4.8562101e-006,143.5703 0.093789719,143.5779 0.6875481,143.5855 0.71874356,143.5931 0.65623045,143.6007 0.59372926,143.6083 0.49998099,143.6160 0.18748468,143.6236 -2.8962886e-006,143.6312 -8.9299124e-007,143.6388 6.4688747e-006,143.6464 0.093752481,143.6540 0.031242188,143.6616 1.3175037e-006,143.6692 -6.0159364e-006,143.6768 2.2747658e-005,143.6845 0.43754283,143.6921 0.59373242,143.6997 0.18746191,143.7073 -6.3836346e-006,143.7149 1.6135911e-006,143.7225 -7.0311117e-008,143.7301 -1.3325414e-006,143.7377 0.093757279,143.7454 0.50000387,143.7530 0.34374216,143.7606 0.093747742,143.7682 1.2042032e-007,143.7758 -8.9482704e-008,143.7834 2.3751828e-007,143.7910 -8.6064142e-007,143.7987 3.2052442e-006,143.8063 -1.1961069e-005,143.8139 4.4641776e-005,143.8215 0.50006133,143.8291 0.53120333,143.8367 0.18745694,143.8444 0.18750864,143.8520 0.21874477,143.8596 0.21874951,143.8672 0.31249785,143.8748 0.093747906,143.8824 0.18751271,143.8901 0.31251025,143.8977 0.53124827,143.9053 0.4999989,143.9129 0.37502092,143.9205 0.34376165,143.9282 0.31247798,143.9358 0.18751225,143.9434 0.31249368,143.9510 0.093711086,143.9586 -9.3255112e-006,143.9663 0.031285096,143.9739 0.50003785,143.9815 0.78133118,143.9891 1.7500631,143.9967 1.6249281,144.0044 1.0937217,144.0120 0.96878821,144.0196 1.1875161,144.0272 1.2812107,144.0348 0.99997687,144.0425 0.84373754,144.0501 0.49994326,144.0577 0.37504598,144.0653 3.3439176,144.0729 4.8126035,144.0806 5.5943184,144.0882 15.9701,144.0958 33.375851,144.1034 45.595776,144.1111 74.722031,144.1187 94.844116,144.1263 81.246742,144.1339 44.184505,144.1416 25.937544,144.1492 32.157211,144.1568 35.937126,144.1644 24.716913,144.1721 5.7488108,144.1797 3.5316148,144.1873 8.0941563,144.1949 9.7498865,144.2026 6.437151,144.2102 2.5311086,144.2178 2.1248829,144.2254 1.124854,144.2331 0.49996307,144.2407 0.96880138,144.2483 3.1250801,144.2560 3.718734,144.2636 2.3124232,144.2712 0.65620553,144.2788 0.28124428,144.2865 -7.1124491e-006,144.2941 2.5398913e-006,144.3017 -3.04685e-006,144.3093 9.6479744e-006,144.3170 0.18751051,144.3246 0.18749437,144.3322 0.093738072,144.3399 7.2913663e-006,144.3475 0.18753868,144.3551 0.31247148,144.3628 -2.7039951e-006,144.3704 0.5000813,144.3780 0.87498719,144.3856 0.53118217,144.3933 0.18749145,144.4009 0.18750036,144.4085 -9.7400898e-006,144.4162 2.5686986e-006,144.4238 -5.3409804e-007,144.4314 -4.3250489e-007,144.4391 2.264303e-006,144.4467 0.093761712,144.4543 0.31252587,144.4620 0.65628588,144.4696 0.68749517,144.4772 0.43745211,144.4849 0.093728654,144.4925 -7.0133783e-006,144.5001 2.7268481e-005,144.5078 0.21878125,144.5154 0.25000003,144.5230 0.21871859,144.5307 -2.6781065e-005,144.5383 5.2542373e-006,144.5459 5.766266e-006,144.5536 0.093754575,144.5612 0.031236326,144.5688 1.7247274e-005,144.5765 0.15627956,144.5841 0.65622652,144.5918 0.34372658,144.5994 5.1929333e-006,144.6070 0.50001198,144.6147 1.0937508,144.6223 1.0937717,144.6299 0.7812894,144.6376 0.56256974,144.6452 0.96877021,144.6529 0.68742234,144.6605 0.40621957,144.6681 0.46874022,144.6758 0.37498385,144.6834 0.53125578,144.6910 0.65625608,144.6987 0.46873796,144.7063 0.12497648,144.7140 -9.8461314e-006,144.7216 2.6384198e-006,144.7292 -7.0694563e-007,144.7369 1.8920082e-007,144.7445 -4.9814258e-008,144.7522 1.0044382e-008,144.7598 9.6406438e-009,144.7674 -4.8610829e-008,144.7751 1.8481416e-007,144.7827 -6.9068847e-007,144.7904 2.5780973e-006,144.7980 0.093758903,144.8057 0.093748264,144.8133 0.031241652,144.8209 -1.3252471e-006,144.8286 1.4995258e-006,144.8362 0.750027,144.8439 1.7812868,144.8515 2.0000355,144.8592 1.2499921,144.8668 0.3124449,144.8744 0.093717813,144.8821 -6.7755705e-006,144.8897 0.093785033,144.8974 0.40625504,144.9050 0.18746698,144.9127 0.031245986,144.9203 0.093776897,144.9280 0.43753055,144.9356 0.68750459,144.9432 0.68749183,144.9509 0.53130698,144.9585 0.87502611,144.9662 0.6249249,144.9738 0.6250689,144.9815 2.0313926,144.9891 2.5000045,144.9968 1.7498503,145.0044 0.59364522,145.0121 0.37500584,145.0197 0.37499234,145.0274 0.31248814,145.0350 0.093765259,145.0427 0.34379178,145.0503 0.71885097,145.0580 1.9689851,145.0656 4.8756223,145.0732 12.375887,145.0809 20.375498,145.0885 21.687101,145.0962 15.905369,145.1038 11.687336,145.1115 14.312966,145.1191 15.468831,145.1268 11.78078,145.1344 6.3745451,145.1421 3.5623543,145.1497 3.3436542,145.1574 2.6873393,145.1651 1.4686141,145.1727 0.28118959,145.1804 -5.3248118e-007,145.1880 2.3269872e-006,145.1957 -8.7760109e-006,145.2033 3.2779066e-005,145.2110 0.34380654,145.2186 0.53122675,145.2263 0.28120437,145.2339 0.031232793,145.2416 1.7756251e-005,145.2492 0.50009412,145.2569 1.5625675,145.2645 1.5624443,145.2722 0.68740863,145.2798 0.031213339,145.2875 2.3569733e-005,145.2952 0.31255373,145.3028 0.59375703,145.3105 0.37496284,145.3181 0.18747771,145.3258 0.093737066,145.3334 -7.4454774e-006,145.3411 1.5106239e-005,145.3487 0.31254572,145.3564 0.7500174,145.3641 0.56245959,145.3717 0.093717031,145.3794 -1.4302137e-006,145.3870 4.113482e-007,145.3947 -2.1509905e-007,145.4023 4.4905048e-007,145.4100 -1.5811933e-006,145.4177 5.8760788e-006,145.4253 0.31251484,145.4330 0.49999762,145.4406 0.40627417,145.4483 0.62502587,145.4560 0.46870467,145.4636 -2.7714732e-005,145.4713 7.4268792e-006,145.4789 -1.9910917e-006,145.4866 5.3703491e-007,145.4943 -1.5692679e-007,145.5019 9.0642821e-008,145.5096 -2.0564771e-007,145.5172 7.3199033e-007,145.5249 -2.7224796e-006,145.5326 1.0158547e-005,145.5402 0.18752451,145.5479 0.31249997,145.5555 0.18747547,145.5632 -1.005358e-005,145.5709 2.3411708e-006,145.5785 0.18752496,145.5862 0.8437745,145.5939 0.84372962,145.6015 0.31247449,145.6092 -4.3652421e-006,145.6168 0.093760021,145.6245 0.31250849,145.6322 0.312489,145.6398 -8.6195305e-006,145.6475 1.31363e-006,145.6552 0.093768291,145.6628 0.46877199,145.6705 0.53125149,145.6782 0.84377265,145.6858 2.3125105,145.6935 2.5624716,145.7012 1.4999651,145.7088 -1.3212466e-005,145.7165 3.5485155e-006,145.7241 -9.807909e-007,145.7318 3.7443922e-007,145.7395 -5.1693581e-007,145.7471 1.6933907e-006,145.7548 -6.2570052e-006,145.7625 2.3336052e-005,145.7702 0.37506887,145.7778 0.81250113,145.7855 0.62495351,145.7932 0.43747696,145.8008 0.18748344,145.8085 -3.019898e-006,145.8162 6.7282741e-007,145.8238 3.2880791e-007,145.8315 0.03125114,145.8392 0.031248242,145.8468 2.7686833e-006,145.8545 0.093765222,145.8622 0.18749346,145.8698 0.093744501,145.8775 0.21875498,145.8852 0.18753271,145.8929 0.46879634,145.9005 0.62498027,145.9082 0.28119576,145.9159 -2.0112242e-005,145.9235 5.7440952e-006,145.9312 0.093754649,145.9389 0.34376973,145.9466 0.37499192,145.9542 0.03123083,145.9619 1.867154e-006,145.9696 -4.9643262e-007,145.9772 1.1846162e-007,145.9849 2.2620194e-008,145.9926 -2.0896429e-007,146.0003 0.031263016,146.0079 0.21877509,146.0156 0.59376484,146.0233 0.96878374,146.0310 2.0000465,146.0386 3.1249723,146.0463 3.2187269,146.0540 2.62516,146.0617 2.6876199,146.0693 2.5624151,146.0770 2.1562815,146.0847 3.5941098,146.0924 6.3441072,146.1000 7.4062481,146.1077 7.8436689,146.1154 9.9998169,146.1231 8.8434916,146.1307 5.7185521,146.1384 2.4373019,146.1461 0.87491447,146.1538 0.12497753,146.1615 4.9532532e-006,146.1691 0.31253442,146.1768 0.75005788,146.1845 1.0625273,146.1922 0.87494546,146.1998 0.31244871,146.2075 0.5000208,146.2152 0.71877825,146.2229 0.71875954,146.2306 0.62496316,146.2382 0.2187099,146.2459 1.2309108e-005,146.2536 0.18751822,146.2613 0.18748195,146.2690 -1.3211778e-005,146.2766 3.7555517e-006,146.2843 -1.8096781e-006,146.2920 3.483143e-006,146.2997 0.18750656,146.3074 0.50002265,146.3150 1.2187589,146.3227 0.37501174,146.3304 0.56250858,146.3381 0.37495911,146.3458 0.093732774,146.3535 0.18751793,146.3611 0.40625268,146.3688 0.34375411,146.3765 0.24998705,146.3842 -2.0437632e-005,146.3919 1.458971e-005,146.3996 0.093750492,146.4072 0.09377005,146.4149 0.40627882,146.4226 0.34371224,146.4303 -2.5759897e-005,146.4380 6.5049803e-006,146.4457 -2.5835192e-007,146.4534 -5.4723587e-006,146.4610 2.2149259e-005,146.4687 0.21880108,146.4764 0.37500352,146.4841 0.24995396,146.4918 0.031219779,146.4995 1.3586354e-005,146.5072 0.31252554,146.5148 0.56251073,146.5225 0.49997604,146.5302 0.093727238,146.5379 1.6716724e-006,146.5456 -2.546516e-006,146.5533 8.5148413e-006,146.5610 0.31251892,146.5687 0.49999973,146.5763 0.31248209,146.5840 0.031241544,146.5917 1.2603628e-006,146.5994 -3.3778079e-007,146.6071 9.0683649e-008,146.6148 -2.49333e-008,146.6225 9.0441903e-009,146.6302 -1.124256e-008,146.6379 3.5927805e-008,146.6455 -1.3247661e-007,146.6532 4.9400887e-007,146.6609 -1.8436705e-006,146.6686 0.031262491,146.6763 0.43756124,146.6840 1.0625287,146.6917 0.81244868,146.6994 0.1874564,146.7071 -8.3958066e-006,146.7148 5.6281424e-006,146.7225 0.093783118,146.7302 0.34379196,146.7378 0.53122461,146.7455 0.21871005,146.7532 0.093741089,146.7609 -4.9533423e-006,146.7686 -5.4245241e-008,146.7763 5.1709862e-006,146.7840 0.18753669,146.7917 0.56252903,146.7994 0.56247103,146.8071 0.18746361,146.8148 -6.2024646e-006,146.8225 3.9129777e-006,146.8302 0.062517382,146.8379 0.28127915,146.8456 0.34374401,146.8533 0.15623823,146.8610 0.18748546,146.8687 0.031233283,146.8764 0.09377566,146.8840 0.37500843,146.8917 0.28122965,146.8994 0.09373787,146.9071 -1.6348325e-006,146.9148 1.9135896e-008,146.9225 1.5584984e-006,146.9302 0.093778685,146.9379 0.50001955,146.9456 0.62500358,146.9533 0.81249666,146.9610 0.49999639,146.9687 0.43751904,146.9764 0.62496412,146.9841 0.18746372,146.9918 1.1777456e-005,146.9995 0.18753898,147.0072 0.71881276,147.0149 1.0312256,147.0226 0.43745479,147.0303 0.59378183,147.0380 1.2187895,147.0457 3.3440356,147.0534 8.5003824,147.0611 11.03121,147.0688 8.5622272,147.0765 9.095088,147.0842 40.223976,147.0919 98.34861,147.0996 116.40459,147.1073 73.088127,147.1150 25.746557,147.1227 8.2494354,147.1304 5.281065,147.1382 2.249747,147.1459 1.5312467,147.1536 1.5936799,147.1613 0.53121549,147.1690 0.93762994,147.1767 1.531299,147.1844 1.5624076,147.1921 0.65612715,147.1998 0.093730718,147.2075 0.18751432,147.2152 0.34375256,147.2229 0.18748738,147.2306 0.031247774,147.2383 0.28129104,147.2460 0.87503469,147.2537 0.84371108,147.2614 0.21871467,147.2691 0.093755275,147.2768 0.25004682,147.2846 0.65625256,147.2923 0.62498742,147.3000 0.87498921,147.3077 0.28121105,147.3154 5.5259284e-007,147.3231 1.0668487e-006,147.3308 0.03126096,147.3385 0.28126055,147.3462 0.43750331,147.3539 0.50000066,147.3616 0.40625119,147.3693 0.18749779,147.3771 0.093732208,147.3848 -9.7620214e-006,147.3925 2.5874956e-006,147.4002 -5.8736083e-007,147.4079 -2.3823668e-007,147.4156 0.03127078,147.4233 0.25002274,147.4310 0.59374005,147.4387 0.49997482,147.4464 0.093749054,147.4542 0.093759499,147.4619 0.09374737,147.4696 0.12499899,147.4773 0.093740605,147.4850 -3.2723365e-006,147.4927 -5.3338322e-006,147.5004 2.4609491e-005,147.5081 0.34383908,147.5159 0.81253785,147.5236 0.65616024,147.5313 0.093694478,147.5390 0.09376391,147.5467 0.093742803,147.5544 0.093784198,147.5621 0.28125173,147.5699 0.09370891,147.5776 -3.652226e-006,147.5853 1.4174789e-006,147.5930 0.093747988,147.6007 0.34376419,147.6084 0.59375429,147.6161 0.28126207,147.6239 0.18749005,147.6316 -2.3291725e-005,147.6393 1.4512511e-006,147.6470 1.7489385e-005,147.6547 0.31253746,147.6624 0.49999979,147.6702 0.31246322,147.6779 -2.0215599e-005,147.6856 8.6924802e-006,147.6933 0.18751733,147.7010 0.50001502,147.7088 0.5624941,147.7165 0.31247169,147.7242 0.093794115,147.7319 0.75006205,147.7396 0.74994558,147.7473 0.18744734,147.7551 -7.9058736e-007,147.7628 -1.6861156e-006,147.7705 7.5355956e-006,147.7782 0.093779318,147.7859 0.25002924,147.7937 0.31248853,147.8014 0.15620884,147.8091 0.031240383,147.8168 0.12500392,147.8245 0.03124393,147.8323 -2.1079813e-007,147.8400 5.7387126e-008,147.8477 -1.8737728e-008,147.8554 1.7561153e-008,147.8632 -5.1509016e-008,147.8709 1.8848625e-007,147.8786 -7.0247739e-007,147.8863 0.093800053,147.8940 0.59385592,147.9018 1.0937731,147.9095 0.81239313,147.9172 0.18742473,147.9249 0.093778297,147.9327 0.21878265,147.9404 0.2499783,147.9481 0.59374398,147.9558 2.1875267,147.9636 2.4062417,147.9713 1.281247,147.9790 1.0312871,147.9867 1.531255,147.9945 1.0624647,148.0022 0.43746704,148.0099 0.093748257,148.0176 0.31256223,148.0254 0.78125852,148.0331 0.53118944,148.0408 0.18749005,148.0485 0.50010186,148.0563 2.0627105,148.0640 3.7187719,148.0717 3.2812402,148.0795 4.7192097,148.0872 10.969518,148.0949 17.718903,148.1026 16.6245,148.1104 17.032536,148.1181 41.12838,148.1258 69.251778,148.1336 66.028992,148.1413 32.027657,148.1490 7.4672036,148.1567 1.6874282,148.1645 2.2187223,148.1722 1.0311344,148.1799 0.34371564,148.1877 0.12500226,148.1954 0.34376577,148.2031 0.34373933,148.2109 0.18748698,148.2186 0.093752354,148.2263 0.18751818,148.2341 0.34376144,148.2418 0.34373811,148.2495 0.18748498,148.2573 0.093740411,148.2650 0.031265076,148.2727 0.18753073,148.2805 0.28125069,148.2882 0.21872655,148.2959 0.093727343,148.3037 -5.3264339e-006,148.3114 1.7431825e-006,148.3191 -1.646056e-006,148.3269 4.8412444e-006,148.3346 0.093779787,148.3423 0.31254128,148.3501 0.7187472,148.3578 0.68746948,148.3655 0.49997282,148.3733 0.3437793,148.3810 0.75008869,148.3887 1.343791,148.3965 1.2811742,148.4042 0.43741453,148.4119 0.093739986,148.4197 0.093758084,148.4274 0.12500271,148.4352 0.093740292,148.4429 -3.8928929e-006,148.4506 1.0395854e-006,148.4584 -2.6521283e-007,148.4661 2.1199199e-008,148.4738 1.8044503e-007,148.4816 0.031253036,148.4893 0.093749017,148.4971 -2.8653146e-006,148.5048 1.1141434e-006,148.5125 -1.5911745e-006,148.5203 5.250824e-006,148.5280 0.18751256,148.5358 0.34375525,148.5435 0.40627539,148.5512 0.62504148,148.5590 0.84373605,148.5667 0.4374508,148.5745 0.12497589,148.5822 -6.4336142e-008,148.5899 0.093759567,148.5977 0.18750121,148.6054 0.187519,148.6132 0.40627605,148.6209 0.49999273,148.6287 0.31246996,148.6364 0.093751639,148.6441 0.31256038,148.6519 1.0312723,148.6596 1.2499895,148.6674 1.0937154,148.6751 0.40620446,148.6829 0.093748875,148.6906 0.093744099,148.6983 0.031243376,148.7061 0.031251036,148.7138 -1.2931005e-006,148.7216 3.5776569e-007,148.7293 -1.3788701e-007,148.7371 1.9377161e-007,148.7448 -6.3723195e-007,148.7526 2.3552971e-006,148.7603 0.093752556,148.7680 0.093748748,148.7758 -8.8890829e-006,148.7835 2.5467387e-005,148.7913 0.21879229,148.7990 0.31249857,148.8068 0.21871346,148.8145 0.031223675,148.8223 0.093798898,148.8300 0.50004929,148.8378 0.56247765,148.8455 0.3124485,148.8533 0.031226313,148.8610 -1.2998044e-008,148.8688 9.6453614e-006,148.8765 0.062500089,148.8843 -1.0027509e-005,148.8920 1.3701145e-006,148.8998 4.5479956e-006,148.9075 0.18753816,148.9153 0.56252676,148.9230 0.49996239,148.9308 0.093717806,148.9385 0.093751043,148.9463 0.093750022,148.9540 0.093776844,148.9618 0.65632844,148.9695 1.3750234,148.9773 1.0936973,148.9850 0.7500149,148.9928 0.87505192,149.0005 1.1250618,149.0083 2.5001714,149.0160 6.1254816,149.0238 27.254896,149.0315 100.75813,149.0393 159.93932,149.0470 132.52499,149.0548 60.118649,149.0625 19.217075,149.0703 15.844126,149.0780 17.969053,149.0858 21.43767,149.0936 24.219067,149.1013 29.031826,149.1091 32.812656,149.1168 29.124207,149.1246 17.81131,149.1323 8.9993687,149.1401 6.1873393,149.1478 4.1247888,149.1556 1.9685627,149.1634 1.3436857,149.1711 0.84376985,149.1789 0.90629554,149.1866 1.0312275,149.1944 0.5936867,149.2021 0.28124779,149.2099 0.37497836,149.2176 -3.8704122e-005,149.2254 1.1085121e-005,149.2332 -5.6342069e-006,149.2409 1.1451732e-005,149.2487 0.31252313,149.2564 0.40625301,149.2642 0.24997586,149.2720 -1.348326e-005,149.2797 3.61712e-006,149.2875 -9.8440808e-007,149.2952 3.2029797e-007,149.3030 -2.9673907e-007,149.3108 8.6669399e-007,149.3185 0.031249993,149.3263 -8.449515e-007,149.3340 2.2063951e-007,149.3418 -3.7553754e-008,149.3496 -7.0443349e-008,149.3573 3.1935033e-007,149.3651 -1.2070316e-006,149.3728 4.5090501e-006,149.3806 0.093755685,149.3884 0.093745261,149.3961 -9.2778828e-006,149.4039 1.9332201e-005,149.4117 0.3125428,149.4194 0.49999073,149.4272 0.24997316,149.4349 0.093734726,149.4427 -1.8369053e-006,149.4505 0.093781322,149.4582 0.25003147,149.4660 0.31247827,149.4738 0.12496355,149.4815 0.18750964,149.4893 0.28125578,149.4971 0.1874892,149.5048 0.093738921,149.5126 -2.6235307e-006,149.5203 -9.4272764e-007,149.5281 6.3950274e-006,149.5359 0.093749695,149.5436 0.031248529,149.5514 0.53134996,149.5592 1.7500794,149.5669 1.4999046,149.5747 0.28116384,149.5825 -8.4975864e-007,149.5902 0.031252116,149.5980 -7.6217402e-006,149.6058 2.2710958e-005,149.6135 0.31252772,149.6213 0.3437379,149.6291 0.18747483,149.6369 -8.682754e-006,149.6446 0.093783654,149.6524 0.3125101,149.6602 0.18746656,149.6679 -1.2328364e-005,149.6757 3.2942801e-006,149.6835 -8.4801138e-007,149.6912 9.7558022e-008,149.6990 4.5786413e-007,149.7068 -1.9291458e-006,149.7145 7.2591611e-006,149.7223 0.093759969,149.7301 0.093739942,149.7379 -6.7997516e-006,149.7456 1.9199116e-007,149.7534 0.18753597,149.7612 0.5937736,149.7689 0.53121495,149.7767 0.28124246,149.7845 0.21875168,149.7923 0.093735553,149.8000 -5.5814862e-006,149.8078 8.7421558e-006,149.8156 0.15628195,149.8234 0.53126591,149.8311 0.4999761,149.8389 0.18747412,149.8467 -5.5897726e-006,149.8545 1.3324504e-006,149.8622 2.6035087e-007,149.8700 -2.3740945e-006,149.8778 9.236609e-006,149.8855 0.31251025,149.8933 0.31249461,149.9011 0.18749119,149.9089 -4.2334145e-006,149.9167 1.0773439e-006,149.9244 -7.5689648e-008,149.9322 -7.7470531e-007,149.9400 3.1747209e-006,149.9478 0.18753502,149.9555 0.71882629,149.9633 1.4375564,149.9711 1.5624548,149.9789 0.74992293,149.9866 0.37501854,149.9944 0.87502855,150.0022 0.93754578,150.0100 1.3438282,150.0178 1.4686878,150.0255 1.7501171,150.0333 5.1881199,150.0411 10.500278,150.0489 10.218498,150.0566 8.4684887,150.0644 6.6875129,150.0722 8.5941715,150.0800 12.594152,150.0878 40.319988,150.0955 175.04828,150.1033 329.13425,150.1111 321.05261,150.1189 168.67146,150.1267 55.119823,150.1345 52.659943,150.1422 82.470268,150.1500 74.528343,150.1578 39.808456,150.1656 10.8106,150.1734 4.0935307,150.1811 2.7185509,150.1889 2.0937169,150.1967 1.0311893,150.2045 0.1562323,150.2123 0.28126308,150.2201 0.28123626,150.2278 -9.027005e-006,150.2356 2.6213784e-006,150.2434 -1.4580181e-006,150.2512 3.2107314e-006,150.2590 0.093753777,150.2668 0.093746848,150.2745 0.31250125,150.2823 0.50000006,150.2901 0.18749295,150.2979 1.1045377e-005,150.3057 0.093760528,150.3135 0.12499452,150.3213 0.093743563,150.3291 0.09378314,150.3368 0.31251723,150.3446 0.21870603,150.3524 -1.641637e-005,150.3602 1.9892736e-006,150.3680 8.4608882e-006,150.3758 0.18752339,150.3836 0.68753427,150.3913 1.1874949,150.3991 0.74996507,150.4069 0.31248215,150.4147 -9.2152295e-006,150.4225 0.031256225,150.4303 0.093753189,150.4381 0.093746111,150.4459 0.093743451,150.4537 0.18751313,150.4614 0.43753135,150.4692 0.81251907,150.4770 0.75000221,150.4848 0.6875121,150.4926 1.1562541,150.5004 1.1874825,150.5082 0.96872842,150.5160 0.65625066,150.5238 0.5000093,150.5316 0.28123218,150.5394 0.093725011,150.5472 -1.0226855e-005,150.5549 0.093782045,150.5627 0.56254506,150.5705 0.74998969,150.5783 0.37494683,150.5861 0.031254139,150.5939 0.28130427,150.6017 0.49998719,150.6095 0.21870074,150.6173 -6.1239011e-006,150.6251 0.031251859,150.6329 -1.3253789e-006,150.6407 0.18751885,150.6485 0.3750113,150.6563 0.34374085,150.6641 0.18748318,150.6718 -7.0955375e-006,150.6796 1.826484e-006,150.6874 -2.0995419e-007,150.6952 -9.8684927e-007,150.7030 4.1576336e-006,150.7108 0.1875641,150.7186 0.71879911,150.7264 0.56242388,150.7342 -5.4200264e-005,150.7420 0.093812443,150.7498 0.53129518,150.7576 0.53121394,150.7654 0.28121763,150.7732 0.31250146,150.7810 0.31249392,150.7888 0.093742117,150.7966 0.062499922,150.8044 0.18752591,150.8122 0.50002682,150.8200 0.68751943,150.8278 0.93750632,150.8356 0.8437326,150.8434 0.56245989,150.8512 0.093722887,150.8590 0.093758777,150.8668 0.09374021,150.8746 -6.8544537e-006,150.8824 -6.134091e-009,150.8902 0.18754284,150.8980 1.0938146,150.9058 1.4062166,150.9136 0.49993622,150.9214 0.09374617,150.9292 0.18750052,150.9370 0.031243455,150.9448 0.28127563,150.9526 1.1562876,150.9604 1.218716,150.9682 0.28123581,150.9760 0.25002152,150.9838 0.37499848,150.9916 0.62498981,150.9994 0.43748802,151.0072 0.28125975,151.0150 0.18748814,151.0228 0.12501632,151.0306 0.81254953,151.0385 1.4688276,151.0463 2.2500868,151.0541 2.4063308,151.0619 2.5937452,151.0697 2.8126013,151.0775 5.3753028,151.0853 9.8134203,151.0931 24.596273,151.1009 54.815327,151.1087 73.000092,151.1165 61.060501,151.1243 39.435802,151.1321 26.217846,151.1399 22.218424,151.1477 20.062172,151.1555 15.843207,151.1634 9.6556787,151.1712 4.5933461,151.1790 1.8748398,151.1868 1.5625368,151.1946 2.1874928,151.2024 1.4373958,151.2102 0.18743141,151.2180 1.3890427e-005,151.2258 0.18754327,151.2336 0.40627766,151.2414 0.49998286,151.2493 0.31246293,151.2571 0.31249472,151.2649 0.34375998,151.2727 0.34373501,151.2805 0.093734093,151.2883 0.093753345,151.2961 0.43758997,151.3039 1.062597,151.3117 1.0312229,151.3196 0.59363151,151.3274 -6.0437033e-005,151.3352 1.6195107e-005,151.3430 -4.3397745e-006,151.3508 1.1630198e-006,151.3586 -3.120449e-007,151.3664 8.50902e-008,151.3742 -2.8297572e-008,151.3821 0.031250026,151.3899 0.09375184,151.3977 0.031249577,151.4055 0.031247938,151.4133 0.093751729,151.4211 0.18750654,151.4289 0.18752256,151.4368 0.37501487,151.4446 0.3124806,151.4524 0.093724884,151.4602 6.636737e-006,151.4680 0.18751477,151.4758 0.18748589,151.4837 -1.0067898e-005,151.4915 2.7080964e-006,151.4993 -7.6388784e-007,151.5071 3.4730255e-007,151.5149 -6.2531348e-007,151.5227 2.1540682e-006,151.5306 0.093784697,151.5384 0.46880606,151.5462 0.59371662,151.5540 0.28125471,151.5618 0.75006789,151.5696 0.87497234,151.5775 0.53119171,151.5853 0.18745488,151.5931 1.7872069e-005,151.6009 0.31252515,151.6087 0.28125024,151.6166 0.34379673,151.6244 0.56249213,151.6322 0.2811794,151.6400 -8.136044e-006,151.6478 0.31251776,151.6557 0.31248847,151.6635 0.093740292,151.6713 -9.6548774e-007,151.6791 2.4096954e-007,151.6869 1.6718913e-009,151.6948 -2.4768869e-007,151.7026 9.8914654e-007,151.7104 -3.7091206e-006,151.7182 1.3848166e-005,151.7261 0.18751754,151.7339 0.50001246,151.7417 0.84375936,151.7495 0.71873558,151.7573 0.43750146,151.7652 0.43750736,151.7730 0.28123939,151.7808 0.18747708,151.7886 -1.7679537e-005,151.7965 2.0947777e-005,151.8043 0.15627274,151.8121 0.1562269,151.8199 -1.9237586e-005,151.8278 0.09377645,151.8356 0.43752474,151.8434 0.59375358,151.8512 0.65627122,151.8591 0.81250966,151.8669 0.74997526,151.8747 0.49997959,151.8825 0.34381089,151.8904 0.75000954,151.8982 0.53117943,151.9060 0.37497559,151.9139 0.18750627,151.9217 0.28128985,151.9295 0.50000066,151.9373 0.28120765,151.9452 0.031237986,151.9530 0.3750301,151.9608 0.81250435,151.9687 0.43747178,151.9765 0.093761526,151.9843 0.34378281,151.9921 0.46876609,152.0000 0.49998316,152.0078 0.31247377,152.0156 0.46884459,152.0235 1.2813309,152.0313 1.562535,152.0391 2.781271,152.0470 2.8749702,152.0548 2.4687757,152.0626 2.6565213,152.0704 6.7194886,152.0783 14.688395,152.0861 20.593988,152.0939 18.53067,152.1018 19.532692,152.1096 61.600437,152.1174 136.94395,152.1253 159.24803,152.1331 101.58611,152.1409 33.245068,152.1488 10.811584,152.1566 8.2186308,152.1644 6.0621939,152.1723 2.9684627,152.1801 1.8124411,152.1879 1.2499537,152.1958 0.46867299,152.2036 0.031236051,152.2114 0.093758963,152.2193 0.12498573,152.2271 0.093755879,152.2350 0.062506154,152.2428 0.18752192,152.2506 0.37499267,152.2585 0.093719877,152.2663 2.1089229e-006,152.2741 -1.0347158e-006,152.2820 0.12506971,152.2898 0.53127295,152.2976 0.31243807,152.3055 0.093722075,152.3133 0.031274024,152.3212 0.28130269,152.3290 0.49999791,152.3368 0.40620241,152.3447 0.093721867,152.3525 0.031250007,152.3603 -1.9855199e-006,152.3682 2.2272734e-006,152.3760 0.18752168,152.3839 0.5625062,152.3917 0.34373012,152.3995 0.093741529,152.4074 -1.4195911e-006,152.4152 8.017235e-007,152.4231 0.093772806,152.4309 0.40628415,152.4387 0.40622273,152.4466 0.031216567,152.4544 4.2619686e-006,152.4623 0.031254292,152.4701 0.093745708,152.4780 0.1875339,152.4858 0.62508154,152.4936 0.90630054,152.5015 0.78119731,152.5093 0.31240958,152.5172 0.2187497,152.5250 0.75003976,152.5329 0.87499237,152.5407 0.40621594,152.5485 0.093744367,152.5564 0.093744583,152.5642 0.18748678,152.5721 0.31252739,152.5799 0.37506723,152.5878 0.59379244,152.5956 0.59368396,152.6035 0.093670703,152.6113 4.1163345e-005,152.6191 0.40635341,152.6270 0.87501365,152.6348 0.62491512,152.6427 0.18744987,152.6505 0.093747541,152.6584 0.093746647,152.6662 -1.352352e-005,152.6741 2.8088416e-005,152.6819 0.37504581,152.6898 0.46874022,152.6976 0.21871592,152.7055 0.093742631,152.7133 0.093744427,152.7212 0.09375976,152.7290 0.31252006,152.7368 0.3437531,152.7447 0.25001225,152.7525 0.24998324,152.7604 0.093717076,152.7682 -8.1373273e-006,152.7761 6.7540741e-006,152.7839 0.093760483,152.7918 0.18750013,152.7996 0.093738988,152.8075 -4.9163232e-006,152.8153 1.3175106e-006,152.8232 -3.5342597e-007,152.8310 9.6114562e-008,152.8389 -3.1011602e-008,152.8467 2.7927463e-008,152.8546 -8.0701433e-008,152.8625 2.9489541e-007,152.8703 -1.0989456e-006,152.8782 0.093771264,152.8860 0.50002372,152.8939 0.49997428,152.9017 0.093738496,152.9096 0.18755294,152.9174 0.65628064,152.9253 0.81246865,152.9331 0.40621024,152.9410 0.093735695,152.9488 0.093765818,152.9567 0.2812742,152.9645 0.40625122,152.9724 0.31248364,152.9803 0.28123671,152.9881 0.18748823,152.9960 0.031247443,153.0038 0.093778841,153.0117 0.31251958,153.0195 0.37499237,153.0274 0.34373471,153.0352 0.18748833,153.0431 0.1874999,153.0510 0.5314011,153.0588 2.8129599,153.0667 6.8441286,153.0745 8.0625219,153.0824 7.8435612,153.0902 7.7501588,153.0981 12.844559,153.1060 22.84457,153.1138 31.063057,153.1217 34.249989,153.1295 27.342634,153.1374 13.092697,153.1452 7.2184801,153.1531 6.6559782,153.1610 4.1246514,153.1688 1.4062651,153.1767 2.3127062,153.1845 2.6874955,153.1924 1.7810876,153.2003 0.59366971,153.2081 0.49998319,153.2160 0.18743369,153.2238 -1.0590382e-005,153.2317 5.0977951e-006,153.2396 0.093779512,153.2474 0.34377697,153.2553 0.34372336,153.2632 0.09371876,153.2710 1.4567891e-006,153.2789 0.093755171,153.2867 0.093746953,153.2946 0.031249231,153.3025 0.031248339,153.3103 -3.8831949e-006,153.3182 5.9049648e-006,153.3261 0.18751594,153.3339 0.53126121,153.3418 0.53123462,153.3497 0.21873286,153.3575 2.9841456e-006,153.3654 -8.0467635e-006,153.3732 2.9204593e-005,153.3811 0.3125681,153.3890 0.81253308,153.3968 0.87494266,153.4047 0.28118643,153.4126 0.093760826,153.4204 0.31251571,153.4283 0.40623912,153.4362 0.18748201,153.4440 0.093762435,153.4519 0.18752374,153.4598 0.34375006,153.4676 0.28124145,153.4755 0.31250167,153.4834 0.31249258,153.4912 0.28124687,153.4991 0.34374529,153.5070 0.18749905,153.5148 0.34380677,153.5227 0.87503487,153.5306 0.81245655,153.5385 0.31244656,153.5463 -6.2006388e-006,153.5542 0.062503695,153.5621 -8.5880947e-006,153.5699 3.8621702e-006,153.5778 -6.8604745e-006,153.5857 2.3580993e-005,153.5935 0.31258073,153.6014 0.71879876,153.6093 0.71870124,153.6172 0.31241918,153.6250 -2.3251725e-005,153.6329 5.6680401e-006,153.6408 5.8109333e-007,153.6486 -7.9932879e-006,153.6565 0.093829744,153.6644 0.7188344,153.6723 0.74994576,153.6801 0.34367141,153.6880 0.031223265,153.6959 1.2404922e-006,153.7038 0.031261407,153.7116 0.31252366,153.7195 0.65625232,153.7274 0.4999744,153.7352 -1.3821425e-005,153.7431 0.093774043,153.7510 0.343752,153.7589 0.18749084,153.7667 0.18750334,153.7746 0.093734063,153.7825 7.3519541e-006,153.7904 0.50003046,153.7982 0.7499913,153.8061 0.34372658,153.8140 0.09374316,153.8219 2.1657204e-006,153.8298 0.093750075,153.8376 -2.4628207e-006,153.8455 0.031253342,153.8534 -1.0903398e-005,153.8613 3.3280463e-005,153.8691 0.31255493,153.8770 0.65627515,153.8849 0.78122431,153.8928 0.99998623,153.9006 2.0625081,153.9085 2.0937114,153.9164 1.0624701,153.9243 -7.3031074e-006,153.9322 0.031253271,153.9400 0.31250197,153.9479 0.34374663,153.9558 0.09375371,153.9637 0.093764737,153.9716 0.34381789,153.9794 0.84378749,153.9873 0.71871805,153.9952 0.78126061,154.0031 1.0937396,154.0110 0.6874395,154.0188 0.093713894,154.0267 0.031287953,154.0346 0.31255248,154.0425 0.65627927,154.0504 1.9063795,154.0583 5.3752961,154.0661 11.062911,154.0740 13.593894,154.0819 12.500263,154.0898 23.189537,154.0977 49.68977,154.1056 57.343441,154.1134 40.497734,154.1213 19.873848,154.1292 19.907389,154.1371 30.375692,154.1450 28.092617,154.1529 15.154623,154.1607 4.3116999,154.1686 1.2186341,154.1765 0.49998796,154.1844 0.49998462,154.1923 0.49995676,154.2002 0.34372321,154.2081 0.75005704,154.2159 1.9375246,154.2238 0.56244367,154.2317 0.28123599,154.2396 0.37504593,154.2475 0.96880251,154.2554 1.0937597,154.2633 1.2500408,154.2712 1.5000165,154.2790 1.2186869,154.2869 0.5936597,154.2948 -3.2898959e-005,154.3027 8.8160341e-006,154.3106 0.093747638,154.3185 0.031250637,154.3264 -1.81972e-007,154.3343 9.1519759e-008,154.3422 -1.8410712e-007,154.3500 6.4494435e-007,154.3579 0.031250823,154.3658 0.1875211,154.3737 0.37506554,154.3816 0.78129697,154.3895 0.74993533,154.3974 0.18743725,154.4053 0.18753181,154.4132 0.46877274,154.4211 0.43747765,154.4290 0.18746836,154.4368 -1.0226698e-005,154.4447 2.7586957e-006,154.4526 -8.0748379e-007,154.4605 4.7109333e-007,154.4684 -1.0769069e-006,154.4763 3.8367502e-006,154.4842 0.093760483,154.4921 0.12499335,154.5000 -8.6169584e-006,154.5079 2.0113641e-006,154.5158 5.7208877e-007,154.5237 -4.3001223e-006,154.5316 1.6629425e-005,154.5395 0.34378165,154.5474 0.56251645,154.5553 0.62500715,154.5631 0.53122395,154.5710 0.28122827,154.5789 0.31249148,154.5868 0.093741491,154.5947 0.18750301,154.6026 0.18749839,154.6105 0.12499963,154.6184 0.09374731,154.6263 -2.3785051e-006,154.6342 6.363768e-007,154.6421 -1.6686161e-007,154.6500 3.1030794e-008,154.6579 4.27518e-008,154.6658 -2.020529e-007,154.6737 7.6550589e-007,154.6816 -2.8601407e-006,154.6895 1.067569e-005,154.6974 0.18753004,154.7053 0.34375,154.7132 0.18746994,154.7211 -1.0574189e-005,154.7290 2.4942533e-006,154.7369 5.978892e-007,154.7448 -4.8862817e-006,154.7527 1.8948409e-005,154.7606 0.34379092,154.7685 0.49998581,154.7764 0.18746291,154.7843 -6.0102052e-006,154.7922 2.2766187e-006,154.8001 -3.0960857e-006,154.8080 1.0108226e-005,154.8159 0.34380662,154.8238 0.78124833,154.8317 0.34369999,154.8396 0.093739711,154.8475 -2.8080422e-006,154.8554 -1.4040595e-006,154.8633 8.4249968e-006,154.8712 0.3438074,154.8791 1.2812936,154.8870 1.7812679,154.8949 1.7812266,154.9028 0.74992567,154.9107 0.12500963,154.9186 0.34378952,154.9266 0.34371343,154.9345 0.093713202,154.9424 -1.0149124e-005,154.9503 2.7083957e-005,154.9582 0.37510279,154.9661 1.0312971,154.9740 0.87490338,154.9819 0.18742719,154.9898 -7.8446283e-006,154.9977 0.031282872,155.0056 0.81258452,155.0135 1.2500039,155.0214 0.71868265,155.0293 0.1249351,155.0372 0.21892563,155.0451 2.7816606,155.0531 7.0630846,155.0610 13.719075,155.0689 15.093693,155.0768 14.343971,155.0847 16.31303,155.0926 18.7188,155.1005 16.561981,155.1084 13.593629,155.1163 28.09763,155.1242 86.53875,155.1321 142.84624,155.1401 127.30688,155.1480 61.868336,155.1559 16.841391,155.1638 6.8747926,155.1717 4.1246581,155.1796 1.6561202,155.1875 1.2188218,155.1954 1.8438054,155.2033 1.937444,155.2112 1.2186421,155.2192 0.49996391,155.2271 0.31247514,155.2350 0.031226706,155.2429 3.4201835e-006,155.2508 -1.7459068e-006,155.2587 3.5634532e-006,155.2666 0.18750878,155.2746 0.31249937,155.2825 0.18749374,155.2904 0.03124664,155.2983 -1.5514252e-006,155.3062 6.6891454e-007,155.3141 -1.1242062e-006,155.3220 3.8281119e-006,155.3300 0.031250216,155.3379 -4.6943101e-006,155.3458 4.1613093e-006,155.3537 0.093772143,155.3616 0.34378836,155.3695 0.49998611,155.3774 0.18745598,155.3854 -5.9930699e-006,155.3933 -2.0501068e-006,155.4012 1.4194782e-005,155.4091 0.31253484,155.4170 0.5625121,155.4249 0.49997583,155.4329 0.18747038,155.4408 -5.8465603e-006,155.4487 1.4931504e-006,155.4566 -1.2567533e-007,155.4645 -9.9060719e-007,155.4725 4.0883733e-006,155.4804 0.093765058,155.4883 0.18750019,155.4962 0.093734115,155.5041 -1.17064e-006,155.5120 0.18756387,155.5200 0.93753672,155.5279 0.71870208,155.5358 0.24995612,155.5437 -1.2991663e-005,155.5516 0.34376165,155.5596 0.74999923,155.5675 0.093745105,155.5754 0.093749039,155.5833 -2.8560314e-006,155.5913 7.8444589e-007,155.5992 -2.8158817e-007,155.6071 3.4187855e-007,155.6150 -1.0859771e-006,155.6229 0.093782589,155.6309 0.5000397,155.6388 0.59375459,155.6467 0.37494531,155.6546 0.093762346,155.6626 0.68756056,155.6705 0.65621912,155.6784 0.2812005,155.6863 -1.771536e-005,155.6943 5.4822017e-006,155.7022 0.12503748,155.7101 0.68754464,155.7180 0.843723,155.7260 0.49995285,155.7339 0.12498858,155.7418 2.9848095e-006,155.7497 0.031249478,155.7577 -9.0440466e-007,155.7656 2.6843378e-007,155.7735 -1.6928392e-007,155.7814 4.087108e-007,155.7894 -1.4656416e-006,155.7973 0.093763202,155.8052 0.43750641,155.8131 0.31248611,155.8211 0.093748964,155.8290 0.18751785,155.8369 0.56252766,155.8448 0.74998862,155.8528 0.31246927,155.8607 -1.5626933e-005,155.8686 3.6089416e-005,155.8766 0.34378541,155.8845 0.40624684,155.8924 0.49999312,155.9004 0.34372738,155.9083 0.21873724,155.9162 0.18748891,155.9241 0.093754664,155.9321 0.18750905,155.9400 0.31249383,155.9479 0.28125104,155.9559 0.31249562,155.9638 0.093739443,155.9717 8.6376531e-007,155.9797 -4.5234246e-006,155.9876 0.031283468,155.9955 0.43751431,156.0035 0.31247571,156.0114 0.1874872,156.0193 -6.7497781e-006,156.0272 0.093764946,156.0352 0.43756679,156.0431 1.6876624,156.0510 2.7500362,156.0590 1.8749399,156.0669 1.6562521,156.0748 3.5630012,156.0828 15.970218,156.0907 33.907272,156.0987 36.968792,156.1066 31.593904,156.1145 28.156166,156.1225 27.312063,156.1304 29.343857,156.1383 36.626663,156.1463 54.283379,156.1542 61.968082,156.1621 42.09074,156.1701 18.810696,156.1780 16.251009,156.1859 33.876617,156.1939 40.468243,156.2018 26.685606,156.2098 9.3737192,156.2177 1.9685553,156.2256 2.1876171,156.2336 2.8438289,156.2415 2.593662,156.2494 0.74984747,156.2574 -2.685855e-005,156.2653 7.3183019e-006,156.2733 0.18749954,156.2812 0.34375235,156.2891 0.31249702,156.2971 0.031251784,156.3050 0.093753532,156.3130 0.093749605,156.3209 0.093755625,156.3288 0.28125289,156.3368 0.50001562,156.3447 0.59374321,156.3527 0.18747239,156.3606 1.7433031e-005,156.3685 0.31256965,156.3765 0.68753523,156.3844 0.49993619,156.3924 0.187451,156.4003 0.093747333,156.4083 -2.5820009e-006,156.4162 -5.3639775e-007,156.4241 4.7280564e-006,156.4321 0.093747087,156.4400 0.031262062,156.4480 0.18755277,156.4559 0.34371775,156.4639 -3.7373691e-005,156.4718 0.093765438,156.4797 0.03123885,156.4877 -5.5952796e-007,156.4956 1.5023357e-007,156.5036 -4.1373575e-008,156.5115 1.5252102e-008,156.5195 -1.9633477e-008,156.5274 6.3284851e-008,156.5354 -2.3351953e-007,156.5433 8.708443e-007,156.5512 -3.25005e-006,156.5592 1.2130067e-005,156.5671 0.31253278,156.5751 0.59375954,156.5830 0.49997711,156.5910 0.21875094,156.5989 0.65628314,156.6069 0.68752414,156.6148 0.50000632,156.6228 0.62495852,156.6307 0.37495881,156.6387 0.21878871,156.6466 0.56253088,156.6546 0.49996439,156.6625 0.18746188,156.6705 -8.588815e-006,156.6784 0.03125795,156.6864 0.406252,156.6943 0.56249595,156.7023 0.34374681,156.7102 -6.025943e-007,156.7182 -2.1552446e-006,156.7261 9.2241962e-006,156.7341 0.18752448,156.7420 0.31249523,156.7500 0.28125444,156.7579 0.50002813,156.7659 0.71873212,156.7738 0.49997672,156.7818 0.3124887,156.7897 0.031245053,156.7977 0.031251557,156.8056 0.031245472,156.8136 0.46876779,156.8215 0.81252199,156.8295 0.65625727,156.8374 0.4999775,156.8454 0.093721375,156.8533 0.0312768,156.8613 0.50007826,156.8692 0.84374166,156.8772 0.43746644,156.8852 0.40625447,156.8931 0.34374982,156.9011 0.53125024,156.9090 0.65626299,156.9170 1.2812663,156.9249 1.437521,156.9329 1.0000221,156.9408 1.1250182,156.9488 1.374989,156.9568 1.218752,156.9647 1.4063382,156.9727 2.2189102,156.9806 3.9691622,156.9886 9.4380083,156.9965 15.9065,157.0045 16.437096,157.0125 9.15557,157.0204 3.7811298,157.0284 3.7187116,157.0363 3.6249855,157.0443 8.3442106,157.0522 16.188721,157.0602 31.471142,157.0682 54.845951,157.0761 99.572823,157.0841 365.2692,157.0920 1019.9992,157.1000 1367.6221,157.1080 1009.9725,157.1159 416.89053,157.1239 127.29997,157.1318 73.84214,157.1398 52.185356,157.1478 33.24839,157.1557 20.561543,157.1637 13.780831,157.1717 8.7808466,157.1796 5.8122716,157.1876 5.374939,157.1955 4.2498226,157.2035 2.8122823,157.2115 0.84361953,157.2194 0.34371611,157.2274 -2.4748184e-005,157.2354 0.28127459,157.2433 0.28123549,157.2513 0.5,157.2592 0.96877241,157.2672 1.2187566,157.2752 0.84376889,157.2831 1.0937271,157.2911 0.43750685,157.2991 0.75002289,157.3070 1.0625424,157.3150 2.7500637,157.3230 1.999903,157.3309 0.31242299,157.3389 -5.2700307e-006,157.3469 0.03128463,157.3548 0.40629786,157.3628 0.53122616,157.3708 0.40620518,157.3787 0.031243863,157.3867 0.093753763,157.3947 -8.9422329e-006,157.4026 8.8945426e-006,157.4106 0.21876162,157.4186 0.18749642,157.4265 0.093739398,157.4345 0.18752702,157.4425 0.90626425,157.4504 0.75000983,157.4584 2.0625134,157.4664 2.6249757,157.4743 1.9062318,157.4823 0.78122801,157.4903 3.2588152e-006,157.4983 0.093771055,157.5062 0.25004995,157.5142 0.68754053,157.5222 0.68746942,157.5301 0.43745616,157.5381 0.21871637,157.5461 0.031242425,157.5540 0.18750982,157.5620 0.28124568,157.5700 0.28131059,157.5780 0.75002933,157.5859 0.46870536,157.5939 0.24997893,157.6019 0.093726955,157.6099 0.031242762,157.6178 -7.6510223e-006,157.6258 2.4557095e-005,157.6338 0.21874423,157.6417 0.031261779,157.6497 0.53132713,157.6577 1.0937904,157.6657 1.3749727,157.6736 0.93747562,157.6816 0.96877468,157.6896 1.1874583,157.6976 0.4374491,157.7055 0.31250167,157.7135 0.31250501,157.7215 0.31249112,157.7295 0.093720943,157.7374 4.2408508e-005,157.7454 0.50008225,157.7534 0.78123689,157.7614 0.53117454,157.7693 0.031212578,157.7773 2.4972236e-005,157.7853 0.15628123,157.7933 0.28127381,157.8013 0.3437286,157.8092 0.093697824,157.8172 2.5601315e-005,157.8252 0.2187794,157.8332 0.24999991,157.8411 0.90627408,157.8491 1.187476,157.8571 0.53122342,157.8651 0.37500611,157.8731 0.31248227,157.8810 0.031236088,157.8890 0.031256407,157.8970 0.093749978,157.9050 0.031243617,157.9130 5.2704451e-007,157.9209 0.093748517,157.9289 5.3872072e-006,157.9369 0.093760505,157.9449 0.34382746,157.9529 1.0313157,157.9609 0.99995184,157.9688 0.99998438,157.9768 1.7812799,157.9848 1.8749745,157.9928 1.187506,158.0008 0.96882892,158.0087 1.7188319,158.0167 3.0000145,158.0247 2.9998915,158.0327 1.6249226,158.0407 1.2500814,158.0487 2.12498,158.0566 2.000206,158.0646 5.5629902,158.0726 9.9068317,158.0806 19.126675,158.0886 51.380428,158.0966 120.28889,158.1046 181.59755,158.1125 188.99731,158.1205 152.31047,158.1285 150.15709,158.1365 141.21556,158.1445 98.464294,158.1525 100.6636,158.1605 242.95468,158.1684 375.53625,158.1764 320.17313,158.1844 145.04668,158.1924 40.744488,158.2004 17.343052,158.2084 13.749822,158.2164 11.093163,158.2244 4.5620084,158.2323 2.1874874,158.2403 2.0937164,158.2483 1.9999619,158.2563 1.5624027,158.2643 0.84367263,158.2723 0.68752801,158.2803 0.7499581,158.2883 0.12495448,158.2963 0.093761384,158.3043 0.1875219,158.3122 0.56253397,158.3202 0.75,158.3282 0.53127122,158.3362 0.65624076,158.3442 0.3436892,158.3522 0.093732014,158.3602 0.093780376,158.3682 0.843777,158.3762 0.87498361,158.3842 0.28122136,158.3922 -1.2228536e-005,158.4002 6.5234231e-006,158.4081 0.031249456,158.4161 -4.3609634e-006,158.4241 4.6653367e-006,158.4321 0.093749322,158.4401 0.031251922,158.4481 0.18751624,158.4561 0.34374964,158.4641 0.18748504,158.4721 0.093762882,158.4801 0.43755025,158.4881 0.84374958,158.4961 0.49996579,158.5041 0.3437781,158.5121 0.75003248,158.5201 0.78123611,158.5281 0.46870941,158.5361 0.18747717,158.5441 0.28126061,158.5521 0.40624624,158.5601 0.28125179,158.5680 0.21873836,158.5760 -1.6219577e-005,158.5840 0.093758315,158.5920 0.1875083,158.6000 0.28126997,158.6080 0.43751222,158.6160 0.43748006,158.6240 0.12497463,158.6320 -5.603693e-007,158.6400 -5.1790998e-006,158.6480 2.1278145e-005,158.6560 0.37504101,158.6640 0.49998653,158.6720 0.18746281,158.6800 -9.5249434e-006,158.6880 4.5360475e-006,158.6960 0.031249115,158.7040 -9.9922033e-007,158.7120 -2.8524187e-006,158.7200 1.2409741e-005,158.7280 0.093743227,158.7360 1.4691969e-005,158.7440 0.3125481,158.7520 0.50002027,158.7600 0.56246603,158.7680 0.31245732,158.7760 0.18749464,158.7840 -5.113528e-006,158.7920 4.5675054e-007,158.8000 3.2870557e-006,158.8080 0.093755782,158.8161 0.093742922,158.8241 0.093764812,158.8321 0.53129458,158.8401 0.87502664,158.8481 0.68748426,158.8561 0.31245184,158.8641 0.093746997,158.8721 0.31251669,158.8801 0.34376267,158.8881 0.71874672,158.8961 0.53126836,158.9041 0.90629345,158.9121 0.96880639,158.9201 1.7500991,158.9281 2.6562796,158.9361 3.1250372,158.9441 12.783949,158.9521 51.942158,158.9601 80.782516,158.9682 68.184128,158.9762 32.559227,158.9842 17.155945,158.9922 19.187735,159.0002 19.40567,159.0082 13.09278,159.0162 5.0619721,159.0242 3.1251051,159.0322 4.6250668,159.0402 4.1563249,159.0482 6.0940242,159.0562 8.4377403,159.0643 8.8437223,159.0723 12.845531,159.0803 61.602718,159.0883 177.23068,159.0963 250.93932,159.1043 203.52136,159.1123 99.490669,159.1203 48.904518,159.1283 50.250774,159.1363 49.343102,159.1444 36.560936,159.1524 21.467918,159.1604 23.376347,159.1684 39.938812,159.1764 42.998936,159.1844 27.247772,159.1924 8.1549139,159.2004 0.78110647,159.2085 0.71880478,159.2165 1.1563175,159.2245 1.906303,159.2325 1.2499181,159.2405 0.74997896,159.2485 0.81248236,159.2565 0.53120595,159.2646 0.49997753,159.2726 0.18748954,159.2806 0.031246202,159.2886 0.093769819,159.2966 0.28125829,159.3046 0.093723968,159.3126 5.0003564e-006,159.3207 0.093750373,159.3287 -6.4839087e-006,159.3367 2.3190146e-006,159.3447 -2.7919189e-006,159.3527 8.8490733e-006,159.3607 0.093750067,159.3688 -9.1355405e-006,159.3768 3.802809e-006,159.3848 0.093751773,159.3928 0.093746953,159.4008 2.5683037e-006,159.4089 0.34375545,159.4169 0.40626961,159.4249 0.43752331,159.4329 0.49998903,159.4409 0.37499139,159.4489 0.43750381,159.4570 0.31247792,159.4650 0.093779065,159.4730 0.40628409,159.4810 0.31245667,159.4890 0.12498021,159.4971 0.28129703,159.5051 0.84378499,159.5131 0.81246012,159.5211 0.28122562,159.5291 0.18748364,159.5372 -1.7158854e-005,159.5452 0.1875249,159.5532 0.46875516,159.5612 0.34374511,159.5693 0.34374675,159.5773 0.18748486,159.5853 -6.3193033e-006,159.5933 0.031256683,159.6013 0.18750118,159.6094 0.093745179,159.6174 0.37501711,159.6254 0.281326,159.6334 0.65626919,159.6415 0.40617192,159.6495 0.062472198,159.6575 0.062505104,159.6655 0.093757465,159.6736 1.1875219,159.6816 2.5000136,159.6896 2.343724,159.6976 0.78122473,159.7057 0.12501098,159.7137 0.31251365,159.7217 0.21875171,159.7297 0.31253108,159.7378 0.78128517,159.7458 0.71870786,159.7538 0.18745191,159.7618 -1.2572935e-005,159.7699 0.2187845,159.7779 0.87501806,159.7859 0.71873927,159.7940 0.5312407,159.8020 0.37500226,159.8100 0.46874571,159.8180 0.093722112,159.8261 1.0921763e-005,159.8341 0.18752262,159.8421 0.40627718,159.8502 0.62500674,159.8582 0.49996814,159.8662 0.18747526,159.8742 0.093747847,159.8823 0.093748704,159.8903 0.093763128,159.8983 0.28126991,159.9064 0.31249726,159.9144 0.87501109,159.9224 2.0625143,159.9305 1.9062127,159.9385 0.56249833,159.9465 0.46885663,159.9546 1.3125845,159.9626 1.6562287,159.9706 1.0936397,159.9787 0.3437461,159.9867 0.81258047,159.9947 1.0937229,160.0028 1.1874864,160.0108 1.3749555,160.0188 0.562518,160.0269 1.1251019,160.0349 1.6562501,160.0429 1.3124114,160.0510 0.59370786,160.0590 0.75004178,160.0670 0.81249273,160.0751 1.6877065,160.0831 9.4697962,160.0911 25.439114,160.0992 36.250759,160.1072 36.343575,160.1152 31.405371,160.1233 21.530308,160.1313 15.06206,160.1393 10.749587,160.1474 7.7497573,160.1554 6.1248007,160.1635 4.1874666,160.1715 5.2816372,160.1795 8.4066105,160.1876 9.3748302,160.1956 6.3433003,160.2036 3.3747149,160.2117 1.9686742,160.2197 1.7187223,160.2278 1.0624136,160.2358 0.093697883,160.2438 0.03127379,160.2519 0.96877122,160.2599 0.81248981,160.2680 0.093728311,160.2760 0.031254154,160.2840 0.093747646,160.2921 -8.1495364e-006,160.3001 2.18638e-006,160.3082 -5.9550808e-007,160.3162 0.031250201,160.3242 0.12501144,160.3323 0.28127387,160.3403 0.40624502,160.3484 0.18747656,160.3564 0.062498081,160.3644 0.093748294,160.3725 -4.2458214e-006,160.3805 1.1113449e-006,160.3886 -1.9930337e-007,160.3966 -3.142209e-007,160.4047 0.18750343,160.4127 0.50000417,160.4208 0.56249505,160.4288 0.31250542,160.4368 0.1562556,160.4449 0.062504418,160.4529 0.31252506,160.4610 0.50000161,160.4690 0.31246838,160.4771 0.031235445,160.4851 1.3337662e-006,160.4932 2.077855e-006,160.5012 -9.6458753e-006,160.5092 3.6507805e-005,160.5173 0.31254452,160.5253 0.3437326,160.5334 0.2812196,160.5414 0.1874826,160.5495 0.093744002,160.5575 3.8216976e-007,160.5656 0.093780696,160.5736 0.43757027,160.5817 0.87498969,160.5897 0.59368885,160.5978 1.4375097,160.6058 2.5000267,160.6139 2.4999936,160.6219 1.2499541,160.6300 -1.891065e-005,160.6380 4.3155537e-006,160.6461 0.093763433,160.6541 0.50001967,160.6622 0.53123677,160.6702 0.18748124,160.6783 -2.1272856e-006,160.6863 1.7677361e-006,160.6944 -4.9438358e-006,160.7024 1.8008624e-005,160.7105 0.15628333,160.7185 0.21873921,160.7266 0.093719617,160.7346 -8.271576e-006,160.7427 3.2305413e-006,160.7507 -4.6503628e-006,160.7588 1.5371668e-005,160.7668 0.34377944,160.7749 0.5625127,160.7829 0.59376431,160.7910 0.40622798,160.7990 0.18749371,160.8071 0.31254381,160.8151 0.40623084,160.8232 0.18745789,160.8312 0.40625176,160.8393 0.37499046,160.8473 0.093739659,160.8554 0.093759641,160.8635 0.12499044,160.8715 -4.4434927e-007,160.8796 0.28129303,160.8876 0.81252182,160.8957 0.68745923,160.9037 0.062461179,160.9118 0.093812019,160.9198 1.0001017,160.9279 1.2499442,160.9360 1.5315996,160.9440 13.501995,160.9521 40.064781,160.9601 52.093475,160.9682 35.466442,160.9762 12.373531,160.9843 6.4376993,160.9924 10.906926,161.0004 16.375063,161.0085 12.968161,161.0165 6.3431826,161.0246 2.4685206,161.0327 2.5000246,161.0407 3.7189124,161.0488 5.3752608,161.0568 6.3126249,161.0649 5.9998164,161.0729 4.1872497,161.0810 3.5310934,161.0891 5.5631895,161.0971 21.377266,161.1052 44.533001,161.1133 47.124134,161.1213 27.716558,161.1294 9.2174053,161.1374 2.8121889,161.1455 1.3436815,161.1536 0.84373176,161.1616 0.96875161,161.1697 0.78121185,161.1777 0.62498373,161.1858 0.4374612,161.1939 -2.4763487e-005,161.2019 6.6869766e-006,161.2100 -1.9829974e-006,161.2181 1.2446726e-006,161.2261 -2.9957559e-006,161.2342 0.34377849,161.2423 0.68754035,161.2503 0.59374374,161.2584 0.31245592,161.2664 -1.8974901e-005,161.2745 0.18754959,161.2826 0.75001371,161.2906 0.749982,161.2987 0.84376293,161.3068 0.93752086,161.3148 0.84371358,161.3229 0.031199655,161.3310 3.0019779e-005,161.3390 0.31252885,161.3471 0.31247163,161.3552 0.031229462,161.3632 0.093772806,161.3713 0.31252217,161.3794 0.28122967,161.3874 0.031224621,161.3955 1.3818825e-006,161.4036 -2.6685836e-007,161.4116 0.031254921,161.4197 0.093748212,161.4278 -3.0179594e-006,161.4359 -3.7802961e-006,161.4439 0.34377602,161.4520 2.3437991,161.4601 3.3125,161.4681 2.0937142,161.4762 0.43748271,161.4843 0.40624183,161.4923 0.34373951,161.5004 1.8654642e-006,161.5085 -4.8944189e-006,161.5166 0.031277414,161.5246 0.43757677,161.5327 0.81250453,161.5408 0.40618098,161.5488 0.093717076,161.5569 0.031253111,161.5650 0.18751541,161.5731 0.75002402,161.5811 1.0937533,161.5892 0.90624291,161.5973 0.68749106,161.6053 0.40622687,161.6134 0.093739972,161.6215 5.972924e-007,161.6296 -2.590435e-007,161.6376 4.3887201e-007,161.6457 -1.4965213e-006,161.6538 0.031259496,161.6619 0.34377044,161.
[truncated: 2,519,073 more chars]
