# Supplementary material for: Polypy: A Framework to Interpret Polymer Properties from Mass Spectrometry Data
Source: Polymers (Basel). 2024 Jun 22;16(13):1771. doi: 10.3390/polym16131771 (PMC11244493; doi:10.3390/polym16131771)
Supplement: Supplementary file 1 [file polymers-16-01771-s001.zip › Aryl_resins_MS_raw_data/VV_27b_35min.ascii]

0.2961,+,NANO-ESI,ms1,-,profile,44.9218-2505.2696,136512,44.9218 0.31251797,44.9260 0.4999997,44.9303 0.31248325,44.9345 0.093741663,44.9388 0.031250019,44.9430 -1.3575549e-006,44.9473 5.8874725e-006,44.9516 0.12500887,44.9558 0.15624747,44.9601 0.093743503,44.9643 -1.0304012e-005,44.9686 0.34374338,44.9728 1.3750297,44.9771 2.2500517,44.9814 1.8749996,44.9856 0.96870077,44.9899 0.12497637,44.9941 0.18751174,44.9984 0.4687638,45.0026 0.34374452,45.0069 0.18751048,45.0112 0.34377006,45.0154 0.34373081,45.0197 0.093719639,45.0239 0.3124842,45.0282 0.5000006,45.0325 0.31251338,45.0367 4.8198003e-006,45.0410 2.7458561e-006,45.0452 0.093749695,45.0495 0.093737744,45.0538 0.31249422,45.0580 0.3125065,45.0623 0.093758762,45.0665 -1.9420418e-006,45.0708 0.031271067,45.0751 0.31252742,45.0793 0.43749437,45.0836 0.40623543,45.0878 0.28124696,45.0921 0.43752694,45.0964 0.62498558,45.1006 0.093713045,45.1049 2.1259318e-006,45.1092 0.093765825,45.1134 0.34377611,45.1177 0.81248057,45.1220 0.65622079,45.1262 0.53126764,45.1305 0.50002491,45.1347 0.43749583,45.1390 0.46872106,45.1433 0.093741357,45.1475 7.2838588e-006,45.1518 0.18750073,45.1561 0.18749814,45.1603 -1.5767779e-006,45.1646 -1.8351182e-007,45.1689 2.3112855e-006,45.1731 0.093750596,45.1774 0.093735598,45.1817 0.49998826,45.1859 0.56250548,45.1902 0.31251335,45.1945 6.5305062e-006,45.1987 -4.028183e-006,45.2030 0.093749888,45.2073 4.4631734e-006,45.2115 0.18752992,45.2158 0.4999997,45.2201 0.18747121,45.2243 -8.4598723e-006,45.2286 0.46873477,45.2329 0.71875465,45.2372 0.34376448,45.2414 1.9192405e-006,45.2457 -5.2524393e-007,45.2500 1.8153078e-007,45.2542 -2.008409e-007,45.2585 6.2188468e-007,45.2628 0.093736961,45.2670 0.49998611,45.2713 0.56250632,45.2756 0.31251416,45.2799 0.031256646,45.2841 -1.0453173e-006,45.2884 7.6861232e-007,45.2927 -2.0292478e-006,45.2969 0.093743436,45.3012 0.18749943,45.3055 0.18751012,45.3098 0.34375614,45.3140 0.34374505,45.3183 0.093747579,45.3226 -2.5716142e-006,45.3269 0.18750805,45.3311 0.46876511,45.3354 0.34374854,45.3397 0.15623853,45.3440 0.03124271,45.3482 -1.8954009e-006,45.3525 5.8960659e-006,45.3568 0.18753459,45.3611 0.62502724,45.3653 0.62496954,45.3696 0.21871386,45.3739 0.093744993,45.3782 0.18750115,45.3824 0.18749706,45.3867 0.18749872,45.3910 0.093756191,45.3953 2.5476968e-006,45.3995 -3.6925306e-007,45.4038 -1.0711116e-006,45.4081 0.49998945,45.4124 1.3124931,45.4167 1.4062852,45.4209 0.87502033,45.4252 0.31249714,45.4295 0.31248346,45.4338 0.12497251,45.4380 0.59374768,45.4423 0.59375477,45.4466 0.093755588,45.4509 4.8271668e-006,45.4552 0.093768984,45.4594 0.37501156,45.4637 0.43748784,45.4680 0.49997425,45.4723 0.2812672,45.4766 0.78125215,45.4808 2.5624812,45.4851 3.1875033,45.4894 1.9374876,45.4937 0.62500614,45.4980 0.43750489,45.5023 0.62502265,45.5065 0.87502754,45.5108 0.87498987,45.5151 0.49997154,45.5194 -1.2165404e-005,45.5237 9.0889745e-007,45.5279 0.18750508,45.5322 0.18750465,45.5365 0.031239955,45.5408 0.18750352,45.5451 0.53127992,45.5494 0.81251037,45.5537 0.3749693,45.5579 -1.5210097e-005,45.5622 0.28127781,45.5665 0.59377605,45.5708 0.53123319,45.5751 0.4062219,45.5794 -7.3811275e-006,45.5836 5.1232682e-006,45.5879 0.093763053,45.5922 0.18750085,45.5965 0.093733534,45.6008 6.856757e-006,45.6051 0.43749189,45.6094 1.1562299,45.6137 1.3750101,45.6179 0.84375978,45.6222 0.31250224,45.6265 -4.0794812e-006,45.6308 0.09375181,45.6351 -3.1352854e-006,45.6394 2.0832586e-005,45.6437 0.31253028,45.6480 0.34372991,45.6522 0.093723848,45.6565 0.031247452,45.6608 2.114009e-006,45.6651 -5.4930717e-007,45.6694 8.2980897e-008,45.6737 2.1747371e-007,45.6780 -9.5299771e-007,45.6823 0.093773916,45.6866 0.50004762,45.6909 0.74998283,45.6951 0.53119183,45.6994 0.34373477,45.7037 0.31251267,45.7080 0.031257857,45.7123 -7.3822974e-007,45.7166 -6.025748e-007,45.7209 0.093748786,45.7252 0.093751118,45.7295 1.1778262e-006,45.7338 -1.4469284e-006,45.7381 0.093744867,45.7424 0.18750145,45.7467 0.093749374,45.7509 0.18749546,45.7552 0.18750238,45.7595 0.093755141,45.7638 3.281501e-006,45.7681 0.093748599,45.7724 0.31249866,45.7767 0.31250232,45.7810 -4.1815069e-006,45.7853 0.12504047,45.7896 1.4375414,45.7939 1.3749719,45.7982 0.40621027,45.8025 -1.295698e-005,45.8068 3.5140652e-006,45.8111 -1.0978888e-006,45.8154 8.771799e-007,45.8197 0.03124821,45.8240 0.87497967,45.8283 2.1249733,45.8326 2.3749995,45.8369 1.9375213,45.8412 0.81251311,45.8455 0.34375188,45.8498 0.18750942,45.8541 1.486554e-006,45.8584 0.093750037,45.8627 0.18750796,45.8670 0.093749419,45.8713 0.031241639,45.8755 0.093749657,45.8798 0.28128558,45.8841 0.50001472,45.8884 0.34371519,45.8927 0.28122947,45.8970 0.187502,45.9014 0.09375415,45.9057 0.031251993,45.9100 0.031246508,45.9143 1.4154257e-005,45.9186 0.43757206,45.9229 1.3437994,45.9272 1.6249415,45.9315 0.68743038,45.9358 0.31248328,45.9401 0.34376407,45.9444 0.1875045,45.9487 -7.7541217e-006,45.9530 1.9353179e-006,45.9573 1.376099e-008,45.9616 0.031254809,45.9659 0.093757026,45.9702 0.50001383,45.9745 1.0624869,45.9788 0.65623707,45.9831 0.28129455,45.9874 0.59377301,45.9917 0.53122318,45.9960 0.2812247,46.0003 0.093736961,46.0046 -2.8211359e-006,46.0089 7.5922605e-007,46.0132 -2.1546266e-007,46.0175 1.0254777e-007,46.0219 -1.94726e-007,46.0262 6.7642338e-007,46.0305 -2.5112386e-006,46.0348 9.3695498e-006,46.0391 0.18752173,46.0434 0.28123754,46.0477 0.031231573,46.0520 2.3052528e-006,46.0563 -1.0386098e-006,46.0606 0.18748972,46.0649 0.59374994,46.0692 0.093758799,46.0735 7.3341193e-006,46.0779 0.18749568,46.0822 0.31247413,46.0865 1.5312408,46.0908 1.8437618,46.0951 0.9687674,46.0994 5.8145779e-006,46.1037 2.0050165e-006,46.1080 0.093762472,46.1123 0.1875066,46.1166 0.18749329,46.1210 0.093738012,46.1253 -3.8614153e-006,46.1296 1.1224654e-006,46.1339 -6.2806771e-007,46.1382 0.093752638,46.1425 0.34375742,46.1468 0.49999744,46.1511 0.18749394,46.1554 -4.2224333e-006,46.1598 1.4500897e-005,46.1641 0.1875212,46.1684 0.18747567,46.1727 1.1777194e-006,46.1770 0.31252337,46.1813 0.31248406,46.1856 0.093734637,46.1900 0.093774691,46.1943 0.53128946,46.1986 0.71873695,46.2029 0.40622342,46.2072 0.24999283,46.2115 0.15624188,46.2158 0.1874869,46.2202 0.18749689,46.2245 0.031256046,46.2288 -4.0864734e-007,46.2331 -1.1446991e-006,46.2374 4.9880737e-006,46.2417 0.093757562,46.2461 0.093741119,46.2504 1.5973284e-006,46.2547 0.18752292,46.2590 0.31249258,46.2633 0.093730457,46.2676 -2.5585413e-007,46.2720 1.1449711e-007,46.2763 -2.0212821e-007,46.2806 6.9408333e-007,46.2849 0.1875059,46.2892 0.50000679,46.2936 0.49998948,46.2979 0.18749559,46.3022 0.093780264,46.3065 0.43753028,46.3108 0.53123015,46.3152 0.18746461,46.3195 0.34374741,46.3238 0.50000167,46.3281 0.31249768,46.3324 -1.9343306e-006,46.3368 0.031268146,46.3411 0.37501535,46.3454 0.31250462,46.3497 0.40624711,46.3540 0.2499816,46.3584 0.24998856,46.3627 -4.8375396e-006,46.3670 1.8830734e-006,46.3713 -2.6945033e-006,46.3757 8.8957586e-006,46.3800 0.18753982,46.3843 0.87501252,46.3886 0.53121823,46.3929 0.1874719,46.3973 0.18748719,46.4016 0.49999961,46.4059 0.37500823,46.4102 0.093757123,46.4146 -4.1509411e-006,46.4189 0.093754373,46.4232 0.43753949,46.4275 1.5625249,46.4319 1.7812003,46.4362 0.59371936,46.4405 0.093763717,46.4448 6.6719423e-007,46.4492 -1.787765e-007,46.4535 4.7839581e-008,46.4578 -1.2562468e-008,46.4622 2.4049918e-009,46.4665 2.9443186e-009,46.4708 -1.4184187e-008,46.4751 5.3798434e-008,46.4795 -2.0103107e-007,46.4838 0.093766488,46.4881 0.34375465,46.4924 0.62497258,46.4968 0.37498963,46.5011 0.18751623,46.5054 0.093751729,46.5098 0.031267602,46.5141 0.31252795,46.5184 0.31247061,46.5228 -2.1970576e-005,46.5271 5.7400616e-006,46.5314 0.18751185,46.5357 0.50001651,46.5401 0.4062376,46.5444 0.093733765,46.5487 -1.1492133e-006,46.5531 3.1500187e-007,46.5574 -1.1067335e-007,46.5617 1.2766958e-007,46.5661 -4.0003877e-007,46.5704 1.4726419e-006,46.5747 0.18750302,46.5791 1.0000024,46.5834 0.34374672,46.5877 0.093746208,46.5921 9.705459e-007,46.5964 0.031248653,46.6007 4.4259932e-006,46.6051 0.28126091,46.6094 0.53124982,46.6137 0.28123987,46.6181 -7.0673318e-006,46.6224 1.1159677e-005,46.6267 0.18751949,46.6311 0.3125056,46.6354 0.28123549,46.6397 0.12499083,46.6441 0.34377068,46.6484 0.59376013,46.6527 0.46874499,46.6571 0.46875316,46.6614 0.59374905,46.6657 0.49997765,46.6701 0.093733497,46.6744 1.3947783e-006,46.6788 0.093747772,46.6831 0.18749976,46.6874 0.031269249,46.6918 0.18750636,46.6961 0.093730845,46.7004 -5.1329721e-006,46.7048 1.3743623e-006,46.7091 -3.6392282e-007,46.7135 8.1178783e-008,46.7178 3.9254552e-008,46.7221 -2.3823415e-007,46.7265 9.1378377e-007,46.7308 0.093748465,46.7352 0.49999934,46.7395 0.28125167,46.7438 -1.0826943e-007,46.7482 -5.73487e-007,46.7525 0.18749917,46.7569 0.18750072,46.7612 1.2768953e-006,46.7655 0.031243077,46.7699 0.40626061,46.7742 0.6250205,46.7786 0.18748398,46.7829 -8.0754216e-006,46.7872 0.18753463,46.7916 0.56252736,46.7959 0.56246686,46.8003 0.093718089,46.8046 3.0401079e-006,46.8090 -8.1473723e-007,46.8133 2.1851325e-007,46.8176 -5.9227986e-008,46.8220 1.8375475e-008,46.8263 -1.4268695e-008,46.8307 3.8701668e-008,46.8350 -1.4055261e-007,46.8394 5.2356523e-007,46.8437 -1.9539182e-006,46.8481 0.093743145,46.8524 0.18750004,46.8567 0.093756758,46.8611 2.3084303e-006,46.8654 -1.8380194e-006,46.8698 5.0439653e-006,46.8741 0.18753096,46.8785 1.031274,46.8828 1.3749529,46.8872 0.6249727,46.8915 0.12501694,46.8959 -1.7737723e-006,46.9002 4.9546895e-007,46.9046 -2.0792213e-007,46.9089 3.3620103e-007,46.9133 -1.1369898e-006,46.9176 4.2122078e-006,46.9219 0.12500648,46.9263 1.0624864,46.9306 1.5624894,46.9350 1.1562538,46.9393 0.50001246,46.9437 0.40627238,46.9480 0.49999404,46.9524 0.18748468,46.9567 0.062505864,46.9611 0.12500048,46.9654 0.06249221,46.9698 -1.075886e-006,46.9741 -3.7816937e-006,46.9785 1.6204664e-005,46.9828 0.3125208,46.9872 0.34374166,46.9915 0.18748146,46.9959 -8.6289656e-006,47.0003 2.2730026e-006,47.0046 -4.6209934e-007,47.0090 -4.24918e-007,47.0133 2.1620756e-006,47.0177 0.093776524,47.0220 0.4375253,47.0264 0.437471,47.0307 0.03121865,47.0351 0.3437463,47.0394 0.93749589,47.0438 1.2187473,47.0481 1.1250046,47.0525 0.53126103,47.0568 0.18750258,47.0612 -5.4780315e-007,47.0656 -2.5170416e-006,47.0699 1.0617264e-005,47.0743 0.18751447,47.0786 0.28124803,47.0830 0.40625852,47.0873 0.46873835,47.0917 0.093730703,47.0960 1.8921535e-006,47.1004 -4.4103226e-007,47.1048 -1.2825865e-007,47.1091 9.5422843e-007,47.1135 -3.6890672e-006,47.1178 0.093749613,47.1222 5.2489545e-006,47.1265 0.093766615,47.1309 0.34376588,47.1353 0.53122669,47.1396 0.34373239,47.1440 0.18750615,47.1483 4.3321634e-007,47.1527 -1.1789185e-007,47.1571 3.8305313e-008,47.1614 -3.5319747e-008,47.1658 1.0298148e-007,47.1701 0.18749896,47.1745 0.31250039,47.1789 0.093750983,47.1832 -6.4816129e-007,47.1876 8.1975008e-007,47.1919 -2.6310681e-006,47.1963 0.031271309,47.2007 0.31252486,47.2050 0.31247514,47.2094 0.031228701,47.2137 2.5943873e-006,47.2181 -6.8099132e-007,47.2225 1.2929301e-007,47.2268 1.6391701e-007,47.2312 -7.8506696e-007,47.2356 0.31249753,47.2399 1.2500008,47.2443 0.56250137,47.2486 0.093750678,47.2530 -1.2889467e-006,47.2574 7.0515011e-006,47.2617 0.31254083,47.2661 1.0312892,47.2705 1.0624882,47.2748 0.49995595,47.2792 0.093722187,47.2836 -2.2961108e-006,47.2879 0.18750232,47.2923 0.18749557,47.2967 1.2760815e-005,47.3010 0.37506193,47.3054 0.84378552,47.3098 0.78122759,47.3141 0.49994764,47.3185 0.28119963,47.3229 0.56250161,47.3272 0.96876997,47.3316 0.56251514,47.3360 0.3437503,47.3403 0.40623361,47.3447 0.28124616,47.3491 0.28125346,47.3534 0.46874523,47.3578 0.59374273,47.3622 0.18750367,47.3665 0.18752526,47.3709 0.31251085,47.3753 0.28124782,47.3796 0.28124681,47.3840 0.59373713,47.3884 1.1249956,47.3927 1.0937562,47.3971 0.43750453,47.4015 0.21874188,47.4059 0.062491212,47.4102 -1.9923341e-006,47.4146 8.1018516e-007,47.4190 -1.2483209e-006,47.4233 0.093749732,47.4277 0.031251181,47.4321 -1.7810688e-008,47.4365 4.0507389e-009,47.4408 1.6099411e-009,47.4452 -1.0492176e-008,47.4496 4.0363229e-008,47.4539 -1.5097694e-007,47.4583 5.6360489e-007,47.4627 -2.1036678e-006,47.4671 7.8519079e-006,47.4714 0.281268,47.4758 0.46874094,47.4802 0.12499677,47.4846 0.34379295,47.4889 0.84376138,47.4933 0.59370106,47.4977 -2.1594058e-005,47.5021 3.9871488e-006,47.5064 5.6486051e-006,47.5108 0.093750127,47.5152 -6.140544e-006,47.5196 0.093761131,47.5239 0.50003213,47.5283 0.78124654,47.5327 0.28121468,47.5371 -4.8984466e-006,47.5414 1.3185481e-006,47.5458 -3.7522454e-007,47.5502 1.8221893e-007,47.5546 -3.5364872e-007,47.5590 0.093752496,47.5633 0.5625248,47.5677 1.2187831,47.5721 1.3437482,47.5765 0.81246471,47.5809 0.18747723,47.5852 4.8381139e-008,47.5896 0.12501405,47.5940 0.50001919,47.5984 0.43748659,47.6027 0.093732759,47.6071 0.12500794,47.6115 0.34376588,47.6159 0.49999836,47.6203 0.28124201,47.6246 0.18750338,47.6290 0.3749983,47.6334 0.71874118,47.6378 0.62499237,47.6422 0.12499572,47.6466 9.2697846e-006,47.6509 0.18752006,47.6553 0.34375826,47.6597 0.31248054,47.6641 0.031231163,47.6685 6.3587563e-006,47.6729 0.093750022,47.6772 0.40624034,47.6816 0.34374809,47.6860 0.18750589,47.6904 3.0010608e-006,47.6948 -3.3691822e-006,47.6992 1.0476528e-005,47.7035 0.31251264,47.7079 0.34374347,47.7123 0.18748814,47.7167 -5.4432877e-007,47.7211 0.031251062,47.7255 -3.7157788e-006,47.7298 8.8613126e-007,47.7342 1.7170103e-007,47.7386 0.09376438,47.7430 0.34376362,47.7474 0.31248313,47.7518 0.031235855,47.7562 5.4190746e-006,47.7606 0.093755111,47.7649 0.093740061,47.7693 0.093784653,47.7737 0.81255358,47.7781 1.0312498,47.7825 0.7499404,47.7869 0.093734093,47.7913 0.4062601,47.7957 0.12498352,47.8000 0.12500988,47.8044 0.24998912,47.8088 0.43748581,47.8132 0.31250107,47.8176 0.093765765,47.8220 0.093757376,47.8264 0.093749717,47.8308 0.18751357,47.8352 0.53123569,47.8396 0.4374727,47.8439 0.31250796,47.8483 0.031258222,47.8527 -2.0602467e-008,47.8571 0.031241858,47.8615 0.3124961,47.8659 0.21876906,47.8703 0.28128064,47.8747 0.31249213,47.8791 0.1874655,47.8835 0.34373805,47.8879 0.56249571,47.8923 0.56250525,47.8966 0.34375626,47.9010 0.31253129,47.9054 0.50001645,47.9098 0.7187162,47.9142 0.65623301,47.9186 0.6875093,47.9230 0.50000411,47.9274 0.093747877,47.9318 -3.9135284e-007,47.9362 2.4111594e-006,47.9406 0.18751648,47.9450 0.43750557,47.9494 0.28123936,47.9538 0.093741253,47.9582 -8.1583239e-006,47.9626 0.093748987,47.9670 0.12500238,47.9714 0.093768194,47.9758 0.34380934,47.9802 1.1875253,47.9846 1.2811838,47.9890 0.68746889,47.9934 0.65629256,47.9977 0.78127491,48.0021 0.65622008,48.0065 0.18746275,48.0109 0.093735702,48.0153 0.49999136,48.0197 0.43750474,48.0241 0.21876147,48.0285 3.6488273e-006,48.0329 5.1176011e-007,48.0373 -5.6969393e-006,48.0417 0.031279225,48.0461 0.50003469,48.0505 0.56248468,48.0549 0.31246832,48.0593 -1.7831908e-005,48.0637 0.031278443,48.0681 0.31252494,48.0725 0.31247973,48.0769 0.09372285,48.0813 7.9871998e-006,48.0857 0.18753159,48.0902 0.34374946,48.0946 0.18747057,48.0990 0.09376131,48.1034 0.34377143,48.1078 0.3437373,48.1122 0.18747789,48.1166 -1.0138592e-005,48.1210 2.9125204e-006,48.1254 -1.5105018e-006,48.1298 0.093748651,48.1342 0.093752421,48.1386 0.18752933,48.1430 0.37501654,48.1474 0.78120977,48.1518 0.78122395,48.1562 0.34376627,48.1606 0.34377253,48.1650 0.25000381,48.1694 0.15623325,48.1738 -7.2260082e-006,48.1782 1.8145083e-006,48.1826 -3.1201097e-008,48.1870 -1.6901053e-006,48.1915 6.7924025e-006,48.1959 0.18751986,48.2003 0.31249407,48.2047 0.093731739,48.2091 -1.4695497e-006,48.2135 8.4928666e-007,48.2179 0.12499823,48.2223 0.21874683,48.2267 0.18750662,48.2311 0.18750939,48.2355 0.093740217,48.2399 6.5594804e-006,48.2444 0.18752612,48.2488 0.43750933,48.2532 0.40622592,48.2576 0.03122816,48.2620 2.6792343e-006,48.2664 -6.0756594e-007,48.2708 -2.4930557e-007,48.2752 1.6050413e-006,48.2796 0.031240491,48.2840 0.31249541,48.2885 0.18750784,48.2929 0.093753144,48.2973 2.8981003e-006,48.3017 -3.6267613e-006,48.3061 0.18749699,48.3105 0.18750101,48.3149 0.093753114,48.3193 1.1167407e-006,48.3238 0.03124946,48.3282 1.0399111e-006,48.3326 -2.7956591e-007,48.3370 7.8242479e-008,48.3414 -3.3375841e-008,48.3458 5.525829e-008,48.3502 0.031250447,48.3546 0.3125,48.3591 0.34375137,48.3635 0.093744591,48.3679 1.778303e-005,48.3723 0.34378439,48.3767 0.49997795,48.3811 0.49995568,48.3856 0.50000477,48.3900 0.3750239,48.3944 0.3437593,48.3988 0.43749851,48.4032 0.31248942,48.4076 0.093745127,48.4121 0.093752004,48.4165 0.093746826,48.4209 -2.8411825e-006,48.4253 1.0210734e-006,48.4297 -1.2429286e-006,48.4341 3.9509755e-006,48.4386 0.093770698,48.4430 0.3750394,48.4474 0.68747997,48.4518 0.12495431,48.4562 0.03126727,48.4607 0.31251743,48.4651 0.31248534,48.4695 0.093733981,48.4739 -1.9023033e-006,48.4783 2.731316e-007,48.4827 8.100867e-007,48.4872 -3.5139105e-006,48.4916 1.3246974e-005,48.4960 0.18751734,48.5004 0.37498072,48.5049 0.09374167,48.5093 0.31250849,48.5137 0.68751079,48.5181 1.0000209,48.5225 0.81248128,48.5270 1.0937077,48.5314 1.4062475,48.5358 1.1562601,48.5402 0.75001401,48.5447 0.093764901,48.5491 0.093738459,48.5535 -2.7992385e-006,48.5579 0.1875148,48.5623 0.31249523,48.5668 0.093738154,48.5712 4.8760739e-007,48.5756 -1.3067444e-007,48.5800 3.5038742e-008,48.5845 -9.4667438e-009,48.5889 2.8245624e-009,48.5933 -1.8306332e-009,48.5977 4.4981627e-009,48.6022 -1.616365e-008,48.6066 6.0162776e-008,48.6110 -2.2451123e-007,48.6154 8.3797062e-007,48.6199 -3.1277025e-006,48.6243 0.34375376,48.6287 0.12501213,48.6332 0.18752503,48.6376 0.31247765,48.6420 0.68744886,48.6464 0.96873957,48.6509 1.2500229,48.6553 0.43752363,48.6597 -1.2395226e-006,48.6641 3.3476795e-007,48.6686 -9.941926e-008,48.6730 6.2878165e-008,48.6774 -1.5209936e-007,48.6819 5.4557432e-007,48.6863 -2.0304119e-006,48.6907 0.03125596,48.6952 0.50002599,48.6996 0.93749684,48.7040 0.43748885,48.7084 0.31249407,48.7129 0.031237973,48.7173 2.327072e-006,48.7217 -6.2420554e-007,48.7262 1.6950457e-007,48.7306 -5.3747836e-008,48.7350 4.5472646e-008,48.7395 -1.2815121e-007,48.7439 4.6718034e-007,48.7483 -1.7407535e-006,48.7528 0.18750015,48.7572 0.5000003,48.7616 0.34374866,48.7661 0.093753204,48.7705 -5.419216e-006,48.7749 2.1079646e-005,48.7794 0.3125262,48.7838 0.31247923,48.7882 0.093728811,48.7927 4.3266436e-007,48.7971 0.093770728,48.8015 0.34376565,48.8060 0.31247792,48.8104 0.031233132,48.8148 4.4963276e-008,48.8193 7.2542061e-006,48.8237 0.18750931,48.8281 0.18749389,48.8326 0.093742944,48.8370 0.093735904,48.8414 0.5624792,48.8459 0.75001264,48.8503 0.65628988,48.8548 0.59375691,48.8592 0.28123116,48.8636 0.031242277,48.8681 -5.2306962e-007,48.8725 0.093737274,48.8769 0.49998787,48.8814 0.5000121,48.8858 0.093762681,48.8903 6.841903e-007,48.8947 -9.7501641e-007,48.8991 0.12503004,48.9036 0.62503076,48.9080 0.59371173,48.9125 -2.7714061e-005,48.9169 7.4268705e-006,48.9213 -1.9904992e-006,48.9258 5.3434337e-007,48.9302 -1.4666483e-007,48.9347 5.2261186e-008,48.9391 -6.2370376e-008,48.9435 1.9723656e-007,48.9480 -7.2665216e-007,48.9524 0.31249893,48.9569 0.31250125,48.9613 0.093750745,48.9657 -4.2535072e-007,48.9702 1.6451855e-007,48.9746 -2.3270155e-007,48.9791 7.6635587e-007,48.9835 -2.8330178e-006,48.9880 0.18749584,48.9924 0.31249997,48.9968 0.18750432,49.0013 2.2739318e-006,49.0057 0.093743443,49.0102 0.34374818,49.0146 0.18750483,49.0191 0.1250001,49.0235 0.375,49.0280 0.34375203,49.0324 0.093750931,49.0368 3.4414026e-007,49.0413 3.1372821e-007,49.0457 -1.5992734e-006,49.0502 0.093745627,49.0546 0.31249958,49.0591 0.28126782,49.0635 0.3125177,49.0680 0.31247911,49.0724 0.18753542,49.0769 1.4062967,49.0813 1.6874878,49.0858 1.1562151,49.0902 0.28120986,49.0947 -5.0102726e-006,49.0991 3.0701754e-006,49.1036 0.062508963,49.1080 0.15625165,49.1124 0.12500063,49.1169 1.0624998,49.1213 1.7499714,49.1258 1.4999949,49.1302 0.5625152,49.1347 0.3437525,49.1391 0.031253848,49.1436 0.34376693,49.1480 0.78125,49.1525 1.3749623,49.1569 1.1250025,49.1614 0.093767256,49.1658 6.4537644e-006,49.1703 0.15626465,49.1748 0.25000602,49.1792 0.34373993,49.1837 0.28122848,49.1881 0.49998727,49.1926 0.93750113,49.1970 0.93751019,49.2015 0.53125447,49.2059 0.34375027,49.2104 0.093751296,49.2148 5.8782092e-007,49.2193 -1.0366758e-006,49.2237 3.5592191e-006,49.2282 0.12500058,49.2326 0.18749683,49.2371 0.093750261,49.2416 -5.8638642e-007,49.2460 1.5231416e-007,49.2505 -2.2806253e-008,49.2549 -6.1113276e-008,49.2594 2.6729219e-007,49.2638 -1.0081625e-006,49.2683 0.031248201,49.2727 0.18750782,49.2772 0.18750243,49.2817 0.093742989,49.2861 -6.7405199e-007,49.2906 -3.8154189e-007,49.2950 2.2005452e-006,49.2995 0.093772151,49.3039 0.40625107,49.3084 0.53124207,49.3129 0.81249022,49.3173 0.74998069,49.3218 0.71875185,49.3262 0.34375432,49.3307 0.093754813,49.3351 1.5821066e-006,49.3396 -6.3914695e-007,49.3441 9.7441227e-007,49.3485 -3.2588e-006,49.3530 0.1874907,49.3574 0.34375,49.3619 0.18750931,49.3664 3.2275047e-006,49.3708 -8.54397e-007,49.3753 1.8973959e-007,49.3797 9.5545943e-008,49.3842 -5.7200947e-007,49.3887 0.093747668,49.3931 0.18749864,49.3976 0.093757808,49.4020 0.18753453,49.4065 0.50001234,49.4110 0.34371653,49.4154 0.49998337,49.4199 0.62499303,49.4244 0.62502259,49.4288 0.50002044,49.4333 0.218724,49.4378 -1.6779366e-005,49.4422 2.1125923e-005,49.4467 0.31252104,49.4511 0.34374046,49.4556 0.18747668,49.4601 0.18747962,49.4645 0.59374553,49.4690 0.4375152,49.4735 0.093765445,49.4779 0.093748033,49.4824 0.31248438,49.4869 0.62499708,49.4913 0.34375209,49.4958 1.093739,49.5003 1.8437747,49.5047 1.6562855,49.5092 0.34374955,49.5137 0.31250629,49.5181 1.0625128,49.5226 1.6562364,49.5271 0.87500244,49.5315 0.50003964,49.5360 0.75000018,49.5405 0.99992567,49.5449 0.90620923,49.5494 0.8437553,49.5539 0.5000025,49.5583 0.34376162,49.5628 0.093758091,49.5673 8.6898905e-007,49.5717 -3.2890273e-007,49.5762 4.4657423e-007,49.5807 -1.4575214e-006,49.5852 5.384069e-006,49.5896 0.18753758,49.5941 0.50002986,49.5986 0.59375352,49.6030 0.65622115,49.6075 0.31246299,49.6120 0.093742564,49.6165 -2.5907839e-006,49.6209 1.5348862e-006,49.6254 -3.548869e-006,49.6299 1.2661843e-005,49.6343 0.31252226,49.6388 0.56252158,49.6433 0.74999017,49.6478 0.31246355,49.6522 0.18749009,49.6567 0.53125596,49.6612 0.50000495,49.6657 0.18749711,49.6701 0.093765363,49.6746 0.31251696,49.6791 0.28122321,49.6836 0.34371969,49.6880 0.75000089,49.6925 0.65629327,49.6970 0.68754715,49.7015 0.65624344,49.7059 0.53122514,49.7104 0.34372678,49.7149 0.093733817,49.7194 -2.000744e-006,49.7238 5.3646067e-007,49.7283 -1.448897e-007,49.7328 4.3042444e-008,49.7373 -2.7266843e-008,49.7417 6.6027503e-008,49.7462 -2.3686681e-007,49.7507 8.8153143e-007,49.7552 -3.2896028e-006,49.7597 0.093745492,49.7641 0.0937545,49.7686 3.2278845e-006,49.7731 -6.4220347e-007,49.7776 -6.5950826e-007,49.7820 3.2806781e-006,49.7865 0.18754348,49.7910 0.75003791,49.7955 0.7812236,49.8000 0.34370223,49.8044 0.031255957,49.8089 0.31254709,49.8134 0.49998719,49.8179 0.18745652,49.8224 -7.8764751e-006,49.8268 0.093762152,49.8313 0.34375855,49.8358 0.34374049,49.8403 0.093742669,49.8448 0.09376689,49.8493 0.53126323,49.8537 0.62497169,49.8582 0.37497795,49.8627 0.50000685,49.8672 0.43750548,49.8717 0.18750854,49.8761 0.031248435,49.8806 1.1603328e-006,49.8851 0.093761116,49.8896 0.18750669,49.8941 0.18748707,49.8986 -7.2018743e-006,49.9031 0.093766838,49.9075 0.21875286,49.9120 0.12498239,49.9165 0.1875245,49.9210 0.59379029,49.9255 0.49996769,49.9300 0.093714699,49.9344 2.034819e-007,49.9389 -4.0931354e-008,49.9434 -3.9783931e-008,49.9479 2.0009418e-007,49.9524 -7.606738e-007,49.9569 2.8428981e-006,49.9614 0.093773939,49.9659 0.34377387,49.9703 0.34371847,49.9748 0.21873364,49.9793 1.2812846,49.9838 1.500007,49.9883 0.71872967,49.9928 0.093730576,49.9973 -5.2591945e-006,50.0018 8.127592e-007,50.0062 0.093748569,50.0107 0.09375146,50.0152 -9.369341e-007,50.0197 5.732848e-006,50.0242 0.12501077,50.0287 0.18750033,50.0332 0.12498793,50.0377 0.093738608,50.0422 0.1875034,50.0467 0.031254612,50.0512 -3.2705071e-007,50.0556 9.8098326e-008,50.0601 -6.5313216e-008,50.0646 1.631618e-007,50.0691 -5.8739238e-007,50.0736 0.18749876,50.0781 0.093754433,50.0826 0.093764357,50.0871 0.18750022,50.0916 0.093734726,50.0961 -1.058163e-007,50.1006 0.062504679,50.1051 0.093754895,50.1096 0.12499496,50.1140 -8.2471452e-006,50.1185 2.4031697e-006,50.1230 -1.3647604e-006,50.1275 3.0559454e-006,50.1320 0.093775019,50.1365 0.34377462,50.1410 0.34371838,50.1455 -2.5882864e-005,50.1500 7.4127115e-006,50.1545 -3.7655004e-006,50.1590 0.09378849,50.1635 0.65629822,50.1680 0.84373915,50.1725 0.53120357,50.1770 0.093722358,50.1815 1.4770612e-007,50.1860 -3.9965325e-008,50.1905 1.2139976e-008,50.1950 -8.5910896e-009,50.1995 2.2225521e-008,50.2040 -8.0318998e-008,50.2085 0.031246891,50.2130 0.09375117,50.2175 1.8020066e-006,50.2220 0.31249911,50.2265 0.56250018,50.2310 0.31250027,50.2355 0.031251028,50.2400 0.031248298,50.2445 0.093750536,50.2490 6.1767457e-007,50.2535 1.547398e-006,50.2580 0.031242045,50.2625 0.3125391,50.2670 0.93750632,50.2715 0.4999541,50.2760 0.31250232,50.2805 0.093754821,50.2850 3.6913729e-008,50.2895 -3.8942551e-007,50.2940 1.5209541e-006,50.2985 0.093760692,50.3030 0.15624727,50.3075 0.1249922,50.3120 0.28128383,50.3165 0.56251919,50.3210 0.49998751,50.3255 0.40623662,50.3300 0.18748605,50.3345 0.18747781,50.3390 0.34375077,50.3435 0.28126207,50.3480 -6.5203781e-006,50.3525 1.8814073e-006,50.3570 -1.0046335e-006,50.3615 2.1371557e-006,50.3660 -7.5447206e-006,50.3705 0.31248608,50.3750 0.49999392,50.3795 0.50003475,50.3841 0.78128779,50.3886 0.62497735,50.3931 0.09372469,50.3976 5.8026985e-006,50.4021 0.1875049,50.4066 0.31252721,50.4111 0.87501669,50.4156 0.74998093,50.4201 0.56249124,50.4246 0.40624377,50.4291 0.31249818,50.4336 0.28124505,50.4381 0.21872912,50.4426 0.34375194,50.4472 0.50005472,50.4517 0.84376919,50.4562 0.49995655,50.4607 0.093726762,50.4652 0.031250045,50.4697 -7.4803813e-007,50.4742 -4.5350117e-007,50.4787 0.18749912,50.4832 0.18750055,50.4877 2.1377919e-006,50.4923 0.093756951,50.4968 0.31251508,50.5013 0.50000036,50.5058 0.40623415,50.5103 0.18749604,50.5148 0.093748353,50.5193 -2.8801883e-006,50.5238 5.6017427e-007,50.5284 6.3988432e-007,50.5329 -3.120123e-006,50.5374 1.1841859e-005,50.5419 0.18752652,50.5464 0.34376031,50.5509 0.31247774,50.5554 0.093736514,50.5599 0.093745954,50.5645 0.031240227,50.5690 7.1141981e-006,50.5735 0.093761936,50.5780 0.21875778,50.5825 0.21874239,50.5870 0.093737245,50.5915 -4.0076166e-006,50.5961 1.5834109e-006,50.6006 -2.3258397e-006,50.6051 0.093758531,50.6096 0.21879484,50.6141 0.56253278,50.6186 0.56246883,50.6232 0.18744656,50.6277 0.43747574,50.6322 0.65625495,50.6367 0.3125146,50.6412 6.1680803e-006,50.6457 -1.7327407e-006,50.6503 7.6227866e-007,50.6548 -1.3163274e-006,50.6593 0.31249884,50.6638 0.34374979,50.6683 0.18750127,50.6729 1.3138978e-006,50.6774 -6.2411637e-008,50.6819 -1.0645166e-006,50.6864 0.093743682,50.6909 0.49999437,50.6955 0.56250244,50.7000 0.31250775,50.7045 3.5252929e-006,50.7090 -2.0120117e-006,50.7135 4.5228662e-006,50.7181 0.1875104,50.7226 0.31249642,50.7271 0.093741201,50.7316 0.093762651,50.7361 0.31251448,50.7407 0.31248307,50.7452 -1.6955953e-005,50.7497 0.18750657,50.7542 0.40625957,50.7588 0.18749467,50.7633 -6.9756761e-006,50.7678 1.8699021e-006,50.7723 -5.0321057e-007,50.7768 1.4274748e-007,50.7814 -6.7730852e-008,50.7859 1.2817431e-007,50.7904 -4.450084e-007,50.7949 1.652029e-006,50.7995 -6.1637456e-006,50.8040 2.3005336e-005,50.8085 0.37503928,50.8130 0.46872258,50.8176 0.093716718,50.8221 7.8222602e-006,50.8266 0.093766682,50.8311 0.28123611,50.8357 0.59372622,50.8402 0.59376347,50.8447 0.28125265,50.8493 1.1050678e-005,50.8538 0.34379822,50.8583 0.78127331,50.8628 0.84371382,50.8674 0.65619028,50.8719 0.56249166,50.8764 0.65629685,50.8809 0.65626252,50.8855 0.43747371,50.8900 0.09373904,50.8945 2.7284983e-008,50.8991 0.093751907,50.9036 0.31251222,50.9081 0.46874315,50.9126 0.43747815,50.9172 0.34375787,50.9217 7.6168585e-006,50.9262 0.53123218,50.9308 1.1875155,50.9353 1.1875348,50.9398 0.31248322,50.9444 0.031230291,50.9489 0.093744092,50.9534 0.34374061,50.9580 0.34375921,50.9625 0.093756638,50.9670 9.8386199e-006,50.9716 0.31250808,50.9761 0.37501484,50.9806 0.46876073,50.9852 0.43747199,50.9897 0.999973,50.9942 0.78124827,50.9988 0.84375912,51.0033 0.62500429,51.0078 0.28125456,51.0124 0.093770616,51.0169 0.31251392,51.0214 0.31249169,51.0260 0.18748003,51.0305 -1.0884997e-005,51.0350 3.8188427e-006,51.0396 0.031250238,51.0441 0.031249862,51.0486 -4.3105765e-006,51.0532 1.2755921e-005,51.0577 0.28127757,51.0622 0.62498498,51.0668 0.40622652,51.0713 0.093746223,51.0759 0.28125578,51.0804 1.3125235,51.0849 1.5625135,51.0895 1.0624973,51.0940 0.40622878,51.0985 0.093734905,51.1031 1.3378288e-006,51.1076 -5.3099171e-007,51.1122 7.8607678e-007,51.1167 -2.6135472e-006,51.1212 0.18750618,51.1258 0.65627271,51.1303 0.6250084,51.1348 0.37498063,51.1394 0.031227913,51.1439 0.74999702,51.1485 0.50000703,51.1530 3.7240964e-006,51.1575 -5.7619754e-006,51.1621 0.8749882,51.1666 1.3125,51.1712 0.87501198,51.1757 5.1389261e-006,51.1803 -1.4048985e-006,51.1848 4.801505e-007,51.1893 -5.156046e-007,51.1939 0.093737893,51.1984 0.3125,51.2030 0.093762197,51.2075 1.7402232e-007,51.2121 7.8776054e-007,51.2166 -3.3254528e-006,51.2211 1.2515353e-005,51.2257 0.3437984,51.2302 0.75001216,51.2348 0.49994892,51.2393 0.031233501,51.2439 0.093753837,51.2484 -8.5166712e-006,51.2529 2.4971175e-006,51.2575 -1.4710175e-006,51.2620 0.18749186,51.2666 0.4999961,51.2711 0.34376225,51.2757 0.50002205,51.2802 0.5000034,51.2848 0.31248045,51.2893 -6.1051519e-006,51.2939 0.093750559,51.2984 0.34375015,51.3030 0.09374886,51.3075 0.093753144,51.3120 0.28127065,51.3166 0.53124034,51.3211 0.53123122,51.3257 0.3125059,51.3302 -1.878721e-006,51.3348 9.7492421e-006,51.3393 0.18752275,51.3439 0.3750152,51.3484 0.46874115,51.3530 0.37497973,51.3575 0.3124879,51.3621 0.093743987,51.3666 3.5873954e-006,51.3712 -9.1654747e-006,51.3757 0.18750905,51.3803 0.71878278,51.3848 0.78128028,51.3894 0.62499189,51.3939 0.4062376,51.3985 0.50000685,51.4030 0.62500578,51.4076 1.4062619,51.4121 1.7812172,51.4167 0.90621573,51.4212 0.12499719,51.4258 2.6894036e-006,51.4303 0.18751635,51.4349 0.50001299,51.4395 0.40623942,51.4440 0.093734637,51.4486 -9.7952252e-006,51.4531 0.78123933,51.4577 1.0937552,51.4622 0.3437607,51.4668 -7.0567916e-007,51.4713 2.2944909e-007,51.4759 -2.1206256e-007,51.4804 6.1884418e-007,51.4850 0.031244289,51.4896 0.31248441,51.4941 0.62499595,51.4987 0.59375513,51.5032 0.50000513,51.5078 0.18751118,51.5123 4.3422656e-006,51.5169 -7.4308946e-007,51.5214 -1.3705397e-006,51.5260 0.09374138,51.5306 0.21875337,51.5351 0.0312583,51.5397 -4.0970003e-006,51.5442 0.093749024,51.5488 0.031252287,51.5533 0.093737692,51.5579 0.49998727,51.5625 0.65625209,51.5670 0.75000739,51.5716 0.56250697,51.5761 0.31250688,51.5807 2.8047164e-006,51.5853 1.9147337e-006,51.5898 0.093767017,51.5944 0.25000328,51.5989 0.18749486,51.6035 0.56252539,51.6081 0.96875566,51.6126 1.0624743,51.6172 0.81246847,51.6217 0.34374422,51.6263 0.093764968,51.6309 -3.2191772e-007,51.6354 6.6742643e-008,51.6400 5.4988853e-008,51.6445 -2.8673705e-007,51.6491 1.0920741e-006,51.6537 -4.0819791e-006,51.6582 0.49999905,51.6628 1.3437475,51.6674 1.7499918,51.6719 0.93749619,51.6765 0.562482,51.6811 0.81253189,51.6856 0.75004989,51.6902 0.43748742,51.6947 0.18747915,51.6993 0.093748786,51.7039 0.093743503,51.7084 -6.4963348e-007,51.7130 0.093759097,51.7176 0.093742102,51.7221 -5.3729573e-006,51.7267 1.5298792e-006,51.7313 -7.4604833e-007,51.7358 1.4543058e-006,51.7404 -5.071653e-006,51.7450 0.56248754,51.7495 0.75000739,51.7541 0.093760453,51.7587 -1.8684638e-006,51.7632 5.0056497e-007,51.7678 -1.3360456e-007,51.7724 3.380179e-008,51.7769 -1.5879911e-009,51.7815 -2.7456581e-008,51.7861 1.114268e-007,51.7906 -4.1829384e-007,51.7952 0.09374807,51.7998 0.18750001,51.8044 0.093751907,51.8089 4.8363626e-007,51.8135 -3.5390164e-007,51.8181 0.031247472,51.8226 0.093750082,51.8272 0.03125219,51.8318 1.5490671e-006,51.8363 -4.9233358e-006,51.8409 1.8146107e-005,51.8455 0.28128594,51.8501 0.37499064,51.8546 0.18747735,51.8592 0.093737669,51.8638 -7.5170547e-006,51.8683 2.0145662e-006,51.8729 -5.4044085e-007,51.8775 1.469915e-007,51.8821 -4.7470664e-008,51.8866 4.2879748e-008,51.8912 -1.2405673e-007,51.8958 4.5339175e-007,51.9003 0.24999768,51.9049 0.40624213,51.9095 0.31250337,51.9141 0.093753062,51.9186 0.59374923,51.9232 0.53124523,51.9278 0.40624696,51.9324 0.25002152,51.9369 0.5000118,51.9415 0.49999484,51.9461 0.093739912,51.9507 0.093729652,51.9552 0.31251702,51.9598 0.46878007,51.9644 0.74999946,51.9690 0.65623152,51.9736 0.40623516,51.9781 1.0884088e-006,51.9827 1.1242985e-006,51.9873 -5.5863375e-006,51.9919 0.78124213,51.9964 0.78125775,52.0010 5.7526931e-006,52.0056 -1.7507376e-006,52.0102 1.2497609e-006,52.0148 -3.2484711e-006,52.0193 0.31249544,52.0239 0.34375396,52.0285 0.28128603,52.0331 0.59380436,52.0376 0.93748069,52.0422 0.62495857,52.0468 0.28123602,52.0514 0.093736753,52.0560 7.2839373e-007,52.0605 -4.6479339e-008,52.0651 0.093750276,52.0697 0.093749769,52.0743 -1.6220143e-007,52.0789 6.4432172e-008,52.0835 -9.5519951e-008,52.0880 3.1767553e-007,52.0926 -1.175301e-006,52.0972 0.093755715,52.1018 0.56251436,52.1064 0.74999583,52.1109 0.31248638,52.1155 -1.7504318e-006,52.1201 4.8910533e-007,52.1247 -2.058197e-007,52.1293 3.3415657e-007,52.1339 -1.1309083e-006,52.1384 4.1899016e-006,52.1430 0.18751143,52.1476 0.34375706,52.1522 0.31248683,52.1568 0.031242162,52.1614 0.031251941,52.1660 -3.3789358e-006,52.1705 6.6981835e-007,52.1751 7.0011106e-007,52.1797 -3.4707186e-006,52.1843 0.31249109,52.1889 0.5937472,52.1935 0.65624797,52.1981 0.62499374,52.2026 0.53124958,52.2072 0.6875124,52.2118 0.093761005,52.2164 -2.0050154e-006,52.2210 8.5744996e-006,52.2256 0.18753192,52.2302 0.50001734,52.2348 0.65622753,52.2393 0.37497145,52.2439 -6.4583246e-006,52.2485 1.821278e-006,52.2531 -8.261689e-007,52.2577 0.093741074,52.2623 0.40624028,52.2669 0.46875721,52.2715 0.18750975,52.2761 4.6894843e-006,52.2806 0.12501386,52.2852 0.50001377,52.2898 0.56248921,52.2944 0.18748224,52.2990 -1.4120695e-006,52.3036 -3.4512148e-006,52.3082 0.3124989,52.3128 0.43752027,52.3174 0.5312798,52.3220 0.49999055,52.3266 0.18746813,52.3312 -5.4978645e-006,52.3357 2.8099876e-007,52.3403 4.3749556e-006,52.3449 0.093764998,52.3495 0.18749991,52.3541 0.093735397,52.3587 0.093745559,52.3633 0.093750924,52.3679 -6.0269753e-007,52.3725 1.5195816e-007,52.3771 -5.069746e-009,52.3817 -1.3171031e-007,52.3863 5.3197004e-007,52.3909 -1.9963743e-006,52.3955 0.093749315,52.4001 0.12503175,52.4047 0.50002694,52.4093 0.49997857,52.4138 0.18747096,52.4184 -7.6070351e-006,52.4230 2.0345267e-006,52.4276 -5.3029618e-007,52.4322 8.6444317e-008,52.4368 1.8459735e-007,52.4414 0.093748018,52.4460 0.31249958,52.4506 0.18750121,52.4552 3.7636878e-006,52.4598 0.062504038,52.4644 0.43749732,52.4690 0.68749195,52.4736 0.87500691,52.4782 0.71877623,52.4828 0.53124797,52.4874 0.18748748,52.4920 0.18751349,52.4966 0.28124443,52.5012 0.093729779,52.5058 -3.0983952e-006,52.5104 0.093747549,52.5150 0.34374541,52.5196 0.34375697,52.5242 0.15625758,52.5288 0.093755417,52.5334 0.15624945,52.5380 0.21874022,52.5426 -2.3080661e-006,52.5472 4.2275292e-007,52.5518 6.1737495e-007,52.5564 0.18749993,52.5610 0.49999976,52.5656 0.31250015,52.5702 -5.6234387e-007,52.5748 1.0988589e-007,52.5794 1.2287603e-007,52.5840 -6.0146778e-007,52.5886 2.2832314e-006,52.5932 0.031236844,52.5979 0.49998432,52.6025 0.56250399,52.6071 0.31251901,52.6117 -3.778418e-006,52.6163 1.5624679,52.6209 2.4687333,52.6255 2.2812538,52.6301 1.531268,52.6347 1.0312771,52.6393 0.40626201,52.6439 0.093745485,52.6485 8.532628e-007,52.6531 -2.2890558e-007,52.6577 6.2272932e-008,52.6623 -2.0163291e-008,52.6669 1.8375438e-008,52.6715 -5.3342092e-008,52.6762 1.9501226e-007,52.6808 -7.2678074e-007,52.6854 2.712386e-006,52.6900 0.031250842,52.6946 -6.0759412e-006,52.6992 1.2502597e-005,52.7038 0.18750605,52.7084 0.53123742,52.7130 0.84373784,52.7176 0.56249934,52.7222 0.093760431,52.7268 0.093774728,52.7315 0.34376806,52.7361 0.31248426,52.7407 0.2187469,52.7453 0.21874474,52.7499 0.093742542,52.7545 0.093744785,52.7591 0.093777008,52.7637 0.50006199,52.7683 0.78124911,52.7730 0.49994159,52.7776 0.09371464,52.7822 -3.6195991e-007,52.7868 -2.6122998e-006,52.7914 0.093746915,52.7960 0.12500213,52.8006 0.34375015,52.8052 0.56249237,52.8099 0.6562376,52.8145 0.65624481,52.8191 0.50001347,52.8237 0.25002378,52.8283 0.18751262,52.8329 0.25000206,52.8375 0.24998589,52.8422 0.28123492,52.8468 0.093753301,52.8514 2.657406e-006,52.8560 -1.5917159e-008,52.8606 -2.5943116e-006,52.8652 0.1874883,52.8698 0.31251109,52.8745 0.43752983,52.8791 0.56249833,52.8837 0.31248277,52.8883 0.093743265,52.8929 -1.8686881e-006,52.8975 1.3166149e-006,52.9022 0.093747422,52.9068 0.40624422,52.9114 0.53125006,52.9160 0.18750532,52.9206 3.7406969e-006,52.9253 -4.9773671e-006,52.9299 0.4062562,52.9345 0.84374517,52.9391 0.28124532,52.9437 8.7461349e-006,52.9484 -2.3437758e-006,52.9530 6.2808147e-007,52.9576 -1.6831248e-007,52.9622 4.5104905e-008,52.9668 -1.2090077e-008,52.9715 3.2508369e-009,52.9761 -9.1204927e-010,52.9807 3.9704889e-010,52.9853 -6.7612044e-010,52.9899 2.3076421e-009,52.9946 -8.555304e-009,52.9992 3.1916812e-008,53.0038 -1.1912404e-007,53.0084 4.4462436e-007,53.0130 0.093749166,53.0177 0.50000113,53.0223 0.75000012,53.0269 0.31249636,53.0315 0.15624316,53.0362 0.18750368,53.0408 0.18753453,53.0454 0.40628207,53.0500 1.0000145,53.0547 0.99996996,53.0593 0.28120768,53.0639 -3.8371149e-006,53.0685 2.1419828e-006,53.0732 -4.7309145e-006,53.0778 0.18750501,53.0824 0.53127593,53.0870 0.4375146,53.0917 0.31247935,53.0963 0.093747631,53.1009 0.18750565,53.1055 0.093729764,53.1102 -5.1604488e-006,53.1148 4.9399986e-009,53.1194 5.1418119e-006,53.1240 0.093757682,53.1287 0.09374243,53.1333 -5.5961614e-006,53.1379 1.725087e-006,53.1425 -1.3037186e-006,53.1472 3.4899806e-006,53.1518 0.31253088,53.1564 0.68750846,53.1611 0.40621692,53.1657 -1.160598e-005,53.1703 4.2406218e-006,53.1749 0.093758821,53.1796 0.31250405,53.1842 0.49998987,53.1888 0.34374559,53.1935 0.34375152,53.1981 0.093747787,53.2027 0.093749605,53.2074 0.34375241,53.2120 0.50000602,53.2166 0.375027,53.2213 0.50002199,53.2259 0.4999851,53.2305 0.31249228,53.2351 0.28123143,53.2398 -1.9180286e-005,53.2444 5.1354814e-006,53.2490 -1.3597003e-006,53.2537 3.0279338e-007,53.2583 1.4869082e-007,53.2629 -8.9768758e-007,53.2676 0.093748733,53.2722 0.093751259,53.2768 9.299149e-007,53.2815 -2.7029142e-007,53.2861 1.5116598e-007,53.2907 -3.3437948e-007,53.2954 1.1864641e-006,53.3000 0.84375709,53.3047 0.87498182,53.3093 0.99996674,53.3139 1.0937474,53.3186 0.75002861,53.3232 0.093769081,53.3278 -1.9861714e-006,53.3325 5.3153724e-007,53.3371 -1.3977653e-007,53.3417 2.7514206e-008,53.3464 2.9738118e-008,53.3510 -1.464857e-007,53.3556 0.093740024,53.3603 0.343748,53.3649 0.43751961,53.3696 0.18752846,53.3742 0.50002193,53.3788 0.56248683,53.3835 0.34374002,53.3881 0.34376362,53.3928 0.53123546,53.3974 0.49996015,53.4020 0.40623957,53.4067 0.21875916,53.4113 0.34374884,53.4159 0.34375226,53.4206 0.18750417,53.4252 0.1875008,53.4299 0.1875006,53.4345 6.3105881e-007,53.4392 6.4389957e-007,53.4438 -3.2070739e-006,53.4484 1.2185652e-005,53.4531 0.31254816,53.4577 0.78127801,53.4624 0.74996883,53.4670 0.31245756,53.4716 0.093761101,53.4763 0.34377065,53.4809 0.43748826,53.4856 0.71873903,53.4902 0.68748975,53.4949 0.37499675,53.4995 0.062481485,53.5041 0.49997848,53.5088 0.56251258,53.5134 0.18751708,53.5181 3.3942686e-006,53.5227 -1.5396533e-006,53.5274 2.7642761e-006,53.5320 0.09377756,53.5367 0.34376901,53.5413 0.43749267,53.5459 0.59370917,53.5506 0.78124833,53.5552 0.90627527,53.5599 0.65624332,53.5645 0.4375008,53.5692 0.65623599,53.5738 0.40624151,53.5785 0.18750313,53.5831 1.9166821e-006,53.5878 -2.524318e-006,53.5924 0.093754619,53.5971 0.31251016,53.6017 0.28127277,53.6064 0.31250024,53.6110 0.18748988,53.6157 0.18749076,53.6203 0.031232581,53.6249 7.5570233e-007,53.6296 0.031249013,53.6342 0.18749943,53.6389 0.18750119,53.6435 -3.6970798e-007,53.6482 4.0594482e-006,53.6528 0.031247824,53.6575 0.34374639,53.6621 3.0795397e-006,53.6668 -3.8311919e-007,53.6714 -1.5475649e-006,53.6761 6.5741333e-006,53.6808 0.56249815,53.6854 0.59373933,53.6901 0.18750539,53.6947 8.0046533e-007,53.6994 0.093746029,53.7040 0.09375336,53.7087 2.2387153e-006,53.7133 -5.9992692e-007,53.7180 1.6076726e-007,53.7226 -4.3081862e-008,53.7273 1.1543981e-008,53.7319 -3.0897276e-009,53.7366 8.13767e-010,53.7412 -1.6502387e-010,53.7459 -1.5377646e-010,53.7505 7.8023216e-010,53.7552 -2.9674574e-009,53.7599 1.1090711e-008,53.7645 -4.1399559e-008,53.7692 1.5452306e-007,53.7738 -5.7675061e-007,53.7785 2.1526973e-006,53.7831 -8.0348427e-006,53.7878 0.31248286,53.7924 0.56249928,53.7971 0.43753743,53.8018 0.3437781,53.8064 0.31247231,53.8111 -1.7425797e-005,53.8157 4.7681028e-006,53.8204 -1.644906e-006,53.8250 1.8112003e-006,53.8297 0.18750355,53.8344 0.28126007,53.8390 0.46876231,53.8437 0.62499118,53.8483 0.18748297,53.8530 2.6398294e-007,53.8576 0.093762606,53.8623 0.18749985,53.8670 0.093738101,53.8716 -2.7258122e-006,53.8763 7.326251e-007,53.8809 -2.0441554e-007,53.8856 8.4966871e-008,53.8903 -1.3544448e-007,53.8949 4.5685127e-007,53.8996 -1.6921289e-006,53.9042 0.1874945,53.9089 0.34375012,53.9136 0.18750507,53.9182 0.031251989,53.9229 -1.229628e-006,53.9276 4.1149674e-006,53.9322 0.093763255,53.9369 0.18749727,53.9415 0.093747675,53.9462 0.18749668,53.9509 0.031240707,53.9555 1.4455658e-006,53.9602 -1.1305385e-008,53.9649 -1.4006522e-006,53.9695 5.6145227e-006,53.9742 0.093764856,53.9789 0.31254986,53.9835 0.90636897,53.9882 1.6562858,53.9928 1.312413,53.9975 0.65615696,54.0022 0.09370511,54.0068 1.340362e-006,54.0115 -3.4988875e-007,54.0162 5.9054436e-008,54.0208 1.1372118e-007,54.0255 -5.140011e-007,54.0302 1.9424808e-006,54.0348 0.031250115,54.0395 -2.3963025e-006,54.0442 0.031250402,54.0488 0.46876594,54.0535 1.2187655,54.0582 0.93748075,54.0628 0.4062359,54.0675 0.093752645,54.0722 0.31249711,54.0768 0.18750714,54.0815 0.093752965,54.0862 0.28123868,54.0909 0.18749981,54.0955 5.0183794e-006,54.1002 -2.1924297e-006,54.1049 3.7512025e-006,54.1095 0.093765326,54.1142 0.25000954,54.1189 0.34375602,54.1235 0.49999869,54.1282 0.28122637,54.1329 -1.1146107e-005,54.1376 3.3860872e-006,54.1422 0.093748435,54.1469 0.093753695,54.1516 -1.4092284e-005,54.1562 1.1249833,54.1609 1.0937624,54.1656 0.31251344,54.1703 2.3703119e-006,54.1749 -4.588307e-007,54.1796 -5.3530164e-007,54.1843 2.6003677e-006,54.1889 0.06250719,54.1936 0.12500276,54.1983 0.093740314,54.2030 0.031265654,54.2076 0.3438136,54.2123 0.75001597,54.2170 0.49993336,54.2217 0.031214477,54.2263 5.7475841e-006,54.2310 0.18752255,54.2357 0.53127295,54.2404 0.53123081,54.2450 0.093726248,54.2497 -4.6989508e-006,54.2544 1.2507265e-006,54.2591 -3.0348104e-007,54.2637 -3.6941252e-008,54.2684 4.5132782e-007,54.2731 0.093765251,54.2778 0.34376463,54.2825 0.34373522,54.2871 0.093735352,54.2918 -2.749865e-006,54.2965 0.49999201,54.3012 0.84378326,54.3058 0.62506175,54.3105 1.0937583,54.3152 0.81243873,54.3199 0.43747258,54.3246 0.81251997,54.3292 0.68748593,54.3339 0.062487636,54.3386 2.381136e-006,54.3433 -1.3669367e-006,54.3480 3.0866868e-006,54.3526 0.09376464,54.3573 0.2812717,54.3620 0.43750936,54.3667 0.37497681,54.3714 0.18746842,54.3760 0.46871886,54.3807 0.90626305,54.3854 0.75003135,54.3901 0.28124475,54.3948 -1.0611301e-006,54.3995 -1.7964055e-006,54.4041 0.1874835,54.4088 0.56248778,54.4135 0.56251013,54.4182 0.093790039,54.4229 0.43754935,54.4276 0.7499972,54.4322 0.43746173,54.4369 0.09372285,54.4416 0.093741924,54.4463 0.1875055,54.4510 0.093752667,54.4557 -2.2666757e-006,54.4603 5.0450653e-006,54.4650 0.093754292,54.4697 0.093750022,54.4744 0.093745634,54.4791 -4.767217e-006,54.4838 1.2349099e-006,54.4885 -1.7192973e-007,54.4931 -5.4738302e-007,54.4978 2.3617345e-006,54.5025 0.093778513,54.5072 0.40627211,54.5119 0.78123879,54.5166 0.81247663,54.5213 0.28123301,54.5260 -1.2209471e-006,54.5306 3.2273005e-007,54.5353 -6.9849527e-008,54.5400 -4.3371355e-008,54.5447 2.433687e-007,54.5494 0.031252611,54.5541 0.09374994,54.5588 -5.8990486e-006,54.5635 0.78123331,54.5682 1.6874942,54.5728 1.3125144,54.5775 0.5000096,54.5822 1.8455496e-006,54.5869 -3.0481016e-007,54.5916 -6.2657494e-007,54.5963 2.8114446e-006,54.6010 0.18751684,54.6057 0.59375417,54.6104 0.43748677,54.6151 0.093738727,54.6198 0.18752819,54.6244 0.65630877,54.6291 0.87497187,54.6338 0.18744451,54.6385 -2.8091965e-006,54.6432 0.09379115,54.6479 0.46878621,54.6526 0.49998581,54.6573 0.3124567,54.6620 -2.4483164e-005,54.6667 7.0307178e-006,54.6714 -3.6374643e-006,54.6761 7.519192e-006,54.6808 0.12500781,54.6855 0.12499546,54.6902 0.062493239,54.6948 -2.6683242e-006,54.6995 3.0444139e-007,54.7042 0.53127331,54.7089 1.5625066,54.7136 1.3124677,54.7183 0.28124607,54.7230 7.8405319e-006,54.7277 -2.1567403e-006,54.7324 7.8567103e-007,54.7371 -9.8581836e-007,54.7418 3.1578575e-006,54.7465 0.093770571,54.7512 0.31251717,54.7559 0.31248116,54.7606 0.093737811,54.7653 0.31250912,54.7700 0.84377539,54.7747 1.1562296,54.7794 0.749955,54.7841 0.71875131,54.7888 0.78125578,54.7935 0.5000065,54.7982 0.093760125,54.8029 0.18750721,54.8076 0.12500635,54.8123 0.281277,54.8170 0.5625158,54.8217 0.5312233,54.8264 0.40622598,54.8311 0.34374785,54.8358 0.21873918,54.8405 0.34373388,54.8452 0.50000465,54.8499 0.18751751,54.8546 0.093769021,54.8593 0.28124407,54.8640 0.18748514,54.8687 0.09375152,54.8734 -4.6466241e-007,54.8781 -1.024109e-006,54.8828 4.5616375e-006,54.8875 0.31252971,54.8922 0.75000912,54.8969 0.65621763,54.9016 0.28123543,54.9063 0.12502077,54.9110 0.31250679,54.9157 0.18748155,54.9204 -5.9652352e-006,54.9252 1.6183247e-006,54.9299 -5.0747843e-007,54.9346 4.1145955e-007,54.9393 -1.1384273e-006,54.9440 0.031266663,54.9487 0.21875511,54.9534 0.40623075,54.9581 0.3437449,54.9628 0.31250331,54.9675 -1.6291672e-006,54.9722 9.1349757e-006,54.9769 0.18752004,54.9816 0.34375933,54.9863 0.31247628,54.9910 0.031241771,54.9957 0.31251508,55.0005 0.31249005,55.0052 0.09374091,55.0099 0.031248825,55.0146 6.4876843e-007,55.0193 -8.9267422e-007,55.0240 0.0312512,55.0287 0.18750533,55.0334 0.31249988,55.0381 0.18749516,55.0428 0.031247061,55.0476 0.49999061,55.0523 1.1562421,55.0570 1.1875075,55.0617 0.56251013,55.0664 2.0804869e-006,55.0711 -5.1531151e-007,55.0758 -1.9465675e-008,55.0805 0.09374699,55.0852 0.3437441,55.0900 0.5000003,55.0947 0.31250584,55.0994 0.09375266,55.1041 2.6736029e-007,55.1088 -1.3225164e-007,55.1135 2.6164548e-007,55.1182 -9.144141e-007,55.1229 3.3963465e-006,55.1277 0.06250453,55.1324 0.062495686,55.1371 -4.4694789e-006,55.1418 4.9942118e-006,55.1465 0.18751231,55.1512 0.31250075,55.1559 0.18748474,55.1607 5.3370877e-006,55.1654 0.31251317,55.1701 0.34374389,55.1748 0.18748935,55.1795 -3.0976685e-006,55.1842 -2.048512e-006,55.1889 0.31247917,55.1937 1.0312353,55.1984 0.93752182,55.2031 0.53125256,55.2078 0.87498683,55.2125 0.68751848,55.2173 0.37500513,55.2220 0.18750225,55.2267 0.7187559,55.2314 0.37499514,55.2361 0.031249063,55.2408 0.31249925,55.2456 0.34374979,55.2503 0.31250167,55.2550 0.093747631,55.2597 0.03127183,55.2644 0.34376299,55.2692 0.3437649,55.2739 0.50001329,55.2786 0.34372669,55.2833 0.18747461,55.2880 -1.864202e-005,55.2928 0.09377145,55.2975 0.62502146,55.3022 0.62499106,55.3069 0.28123897,55.3116 0.28129783,55.3164 0.87505531,55.3211 0.93746042,55.3258 0.3436833,55.3305 0.53126556,55.3353 1.625046,55.3400 2.1249728,55.3447 1.343699,55.3494 0.43748826,55.3541 0.28125533,55.3589 0.65624893,55.3636 0.75000536,55.3683 9.2834398e-006,55.3730 0.34375638,55.3778 0.59375006,55.3825 0.6249913,55.3872 0.18749927,55.3919 0.093759432,55.3967 0.31250823,55.4014 0.31248781,55.4061 -3.6950455e-006,55.4108 0.093761452,55.4156 0.18752849,55.4203 0.50005895,55.4250 0.7499817,55.4297 0.34368041,55.4345 0.031244069,55.4392 0.093750477,55.4439 -9.8925793e-006,55.4487 2.7018143e-006,55.4534 -9.1371908e-007,55.4581 0.031255774,55.4628 0.18750548,55.4676 0.2812832,55.4723 0.62505162,55.4770 1.0312214,55.4817 1.9374465,55.4865 1.1874741,55.4912 0.40625086,55.4959 1.4403978e-005,55.5007 -3.8930793e-006,55.5054 1.1669284e-006,55.5101 -7.7430212e-007,55.5149 0.093749136,55.5196 0.093751416,55.5243 -1.9636768e-006,55.5290 0.31250334,55.5338 0.3750332,55.5385 0.53127623,55.5432 0.49997464,55.5480 0.18747014,55.5527 0.093775637,55.5574 0.53128844,55.5622 0.6562224,55.5669 0.21870656,55.5716 0.31248888,55.5764 0.53125036,55.5811 0.71875542,55.5858 0.50000513,55.5906 1.0059e-006,55.5953 0.093748927,55.6000 0.18749948,55.6048 8.3966779e-006,55.6095 0.18752173,55.6142 0.34375277,55.6190 0.21873188,55.6237 0.18749934,55.6284 0.31249952,55.6332 0.093739226,55.6379 -9.9505894e-007,55.6426 2.62752e-007,55.6474 -5.5848925e-008,55.6521 -3.9388578e-008,55.6569 2.1343229e-007,55.6616 0.31250116,55.6663 0.43752792,55.6711 0.59378678,55.6758 0.65622598,55.6805 0.31246117,55.6853 0.093746513,55.6900 0.093750164,55.6948 1.9666686e-006,55.6995 0.093771376,55.7042 0.34376821,55.7090 0.34373116,55.7137 0.093731694,55.7184 0.031247607,55.7232 -2.3788984e-006,55.7279 6.3748922e-007,55.7327 -1.708236e-007,55.7374 4.5742226e-008,55.7421 -1.2128411e-008,55.7469 2.7668454e-009,55.7516 1.0624327e-009,55.7564 -7.0176167e-009,55.7611 2.701079e-008,55.7658 -1.0103555e-007,55.7706 3.7716867e-007,55.7753 -1.4077782e-006,55.7801 0.18749847,55.7848 0.31250158,55.7896 0.18749522,55.7943 0.78124344,55.7990 0.75000781,55.8038 0.093754001,55.8085 0.31249776,55.8133 0.18750259,55.8180 2.7266481e-007,55.8227 -7.3046415e-008,55.8275 1.9493937e-008,55.8322 -4.922053e-009,55.8370 1.9223326e-010,55.8417 4.1540869e-009,55.8465 -1.6810381e-008,55.8512 6.3093729e-008,55.8560 -2.3558778e-007,55.8607 8.7934404e-007,55.8654 -3.2821119e-006,55.8702 0.18749651,55.8749 0.28127393,55.8797 0.40625674,55.8844 0.53121972,55.8892 0.59375584,55.8939 0.53126687,55.8987 0.31249604,55.9034 0.28125408,55.9082 0.31249845,55.9129 0.18748756,55.9177 -4.182692e-006,55.9224 1.12826e-006,55.9272 -3.2993833e-007,55.9319 1.9139355e-007,55.9366 -4.3564722e-007,55.9414 1.5513398e-006,55.9461 0.093773246,55.9509 0.50005281,55.9556 0.93752521,55.9604 0.8437075,55.9651 0.34370193,55.9699 0.28122202,55.9746 0.49998796,55.9794 0.343775,55.9841 0.37503901,55.9889 0.31250542,55.9936 0.281248,55.9984 0.50001949,56.0031 0.65626186,56.0079 0.65623331,56.0126 0.34371448,56.0174 0.093741283,56.0221 0.18751591,56.0269 0.4062438,56.0317 0.093730025,56.0364 7.1189011e-006,56.0412 0.18751793,56.0459 0.34376672,56.0507 0.46875018,56.0554 0.4375118,56.0602 0.7187795,56.0649 0.7499736,56.0697 0.31245217,56.0744 -1.0434755e-005,56.0792 2.7965227e-006,56.0839 -7.5031011e-007,56.0887 2.0444233e-007,56.0934 -6.7386843e-008,56.0982 6.5090219e-008,56.1030 -1.929874e-007,56.1077 7.0692738e-007,56.1125 0.031250954,56.1172 0.031249065,56.1220 -7.990929e-007,56.1267 5.4310487e-007,56.1315 -1.3733876e-006,56.1363 0.09373945,56.1410 0.31249541,56.1458 0.18751219,56.1505 3.9641413e-006,56.1553 4.1191088e-006,56.1600 0.40626585,56.1648 0.84374028,56.1696 0.62498033,56.1743 0.34375155,56.1791 0.18750755,56.1838 0.093761601,56.1886 0.34375766,56.1933 0.43748787,56.1981 0.12499126,56.2029 2.3330933e-006,56.2076 -6.0402886e-007,56.2124 8.2783544e-008,56.2171 0.09374664,56.2219 0.31249645,56.2267 0.31250429,56.2314 3.4963718e-006,56.2362 -1.3015062e-006,56.2409 0.031249974,56.2457 0.31250378,56.2505 0.59377217,56.2552 0.6249944,56.2600 0.12498775,56.2648 0.18752086,56.2695 0.40623063,56.2743 0.53122002,56.2790 0.56250232,56.2838 0.34376305,56.2886 6.802135e-006,56.2933 -1.8031376e-006,56.2981 4.0973785e-007,56.3029 1.6439424e-007,56.3076 -1.0674713e-006,56.3124 4.1059093e-006,56.3171 0.093751967,56.3219 0.40623841,56.3267 0.49999702,56.3314 0.34375525,56.3362 0.18750389,56.3410 0.03125225,56.3457 0.093762942,56.3505 0.43750787,56.3553 0.65621907,56.3600 0.59375042,56.3648 0.53126466,56.3696 0.68748313,56.3743 0.59375072,56.3791 0.28128612,56.3839 0.68753803,56.3886 1.062521,56.3934 1.0937158,56.3982 0.18745023,56.4029 -1.9402144e-006,56.4077 -2.0362941e-006,56.4125 1.0086664e-005,56.4172 0.093752466,56.4220 0.21873726,56.4268 0.18750085,56.4316 0.031251609,56.4363 -4.5289289e-007,56.4411 7.3504282e-007,56.4459 0.031256214,56.4506 0.15626791,56.4554 0.31250703,56.4602 0.21872789,56.4649 -1.2252229e-005,56.4697 3.5943426e-006,56.4745 -2.1240712e-006,56.4793 4.9020819e-006,56.4840 0.093747117,56.4888 0.031254902,56.4936 0.093751408,56.4983 -8.7866592e-006,56.5031 1.0169131e-006,56.5079 0.031255409,56.5127 0.18750341,56.5174 0.18752941,56.5222 0.84378415,56.5270 1.2187669,56.5317 1.0624657,56.5365 0.62493539,56.5413 0.43748286,56.5461 0.65625328,56.5508 0.50001121,56.5556 0.50005013,56.5604 0.75002003,56.5652 0.37495515,56.5699 0.031235376,56.5747 2.979107e-006,56.5795 -8.953017e-007,56.5843 6.0184891e-007,56.5890 -1.5121587e-006,56.5938 0.18749861,56.5986 0.3125011,56.6034 0.093751155,56.6081 3.1249249e-007,56.6129 4.0813654e-007,56.6177 -1.9452773e-006,56.6225 7.3737083e-006,56.6273 0.31251097,56.6320 0.28123969,56.6368 -8.2033839e-006,56.6416 2.1986255e-006,56.6464 -5.9031612e-007,56.6511 1.6242406e-007,56.6559 -5.9323995e-008,56.6607 7.4862641e-008,56.6655 -2.4014571e-007,56.6703 8.8580532e-007,56.6750 0.31249911,56.6798 0.37501746,56.6846 0.59379202,56.6894 0.5937385,56.6942 1.5937124,56.6989 2.6249793,56.7037 1.6562508,56.7085 0.59378523,56.7133 0.50000769,56.7181 0.78123027,56.7228 0.28123525,56.7276 0.37497991,56.7324 1.0624905,56.7372 1.3437674,56.7420 0.62501866,56.7468 0.28125688,56.7515 0.18749237,56.7563 -5.429225e-006,56.7611 1.1214844e-006,56.7659 9.4396023e-007,56.7707 -4.8979596e-006,56.7755 1.8649745e-005,56.7802 0.31254369,56.7850 0.59374011,56.7898 0.59370291,56.7946 0.71873468,56.7994 0.43749365,56.8042 0.65624011,56.8089 0.56251484,56.8137 0.093766287,56.8185 -4.9493801e-006,56.8233 1.7942832e-005,56.8281 0.31252322,56.8329 0.34372994,56.8377 0.28122091,56.8424 0.49997243,56.8472 1.6249915,56.8520 1.3750219,56.8568 0.50002098,56.8616 5.9010968e-006,56.8664 -2.3066432e-006,56.8712 3.3252059e-006,56.8760 0.18750744,56.8807 0.12499501,56.8855 -5.8816177e-006,56.8903 4.8848119e-007,56.8951 0.31249794,56.8999 0.34375128,56.9047 0.093750238,56.9095 4.2841739e-006,56.9143 0.2812793,56.9191 0.59376514,56.9238 0.3437165,56.9286 -1.7784918e-005,56.9334 4.3322821e-006,56.9382 0.031248705,56.9430 8.3456848e-007,56.9478 -2.9656286e-007,56.9526 3.5163205e-007,56.9574 -1.110051e-006,56.9622 4.0889659e-006,56.9670 0.53128737,56.9718 1.0625125,56.9765 0.65621537,56.9813 0.093732707,56.9861 -1.4461575e-006,56.9909 3.8466411e-007,56.9957 -9.2355904e-008,57.0005 -1.5282312e-008,57.0053 0.093751542,57.0101 0.21874365,57.0149 0.34373733,57.0197 0.65624309,57.0245 0.71876252,57.0293 0.18751289,57.0341 -9.3973995e-007,57.0389 -5.8146605e-007,57.0437 3.2660469e-006,57.0485 0.093775794,57.0533 0.50003457,57.0580 0.81247556,57.0628 0.31246391,57.0676 0.031248458,57.0724 3.000971e-007,57.0772 0.093779698,57.0820 0.31249905,57.0868 0.093724057,57.0916 0.18754253,57.0964 0.6875484,57.1012 0.93749887,57.1060 1.2812096,57.1108 1.0624722,57.1156 0.53124195,57.1204 0.093731858,57.1252 6.8755357e-006,57.1300 0.31252396,57.1348 0.56250095,57.1396 0.34372613,57.1444 0.28123611,57.1492 0.18750393,57.1540 3.2037467e-006,57.1588 -8.4530382e-007,57.1636 1.7715064e-007,57.1684 1.368045e-007,57.1732 -7.244634e-007,57.1780 0.093763635,57.1828 0.31250224,57.1876 0.21874321,57.1924 0.59375447,57.1972 1.0624927,57.2020 0.78123963,57.2068 0.18750753,57.2116 0.28128439,57.2164 0.68751097,57.2212 0.49997073,57.2260 0.18748899,57.2308 0.18749768,57.2356 -7.829487e-006,57.2404 0.031251885,57.2452 2.9705643e-007,57.2500 5.6472004e-007,57.2548 -2.5562358e-006,57.2596 0.031273816,57.2644 0.34380341,57.2692 0.56248403,57.2741 1.6249139,57.2789 2.2187302,57.2837 1.7500538,57.2885 0.59376329,57.2933 0.18748219,57.2981 0.031247534,57.3029 -4.7654586e-007,57.3077 0.031253096,57.3125 0.093748972,57.3173 -2.6232779e-006,57.3221 6.3506297e-007,57.3269 8.3310141e-008,57.3317 -9.6847202e-007,57.3365 0.093745276,57.3413 0.18750164,57.3461 0.031254265,57.3510 -4.5865892e-007,57.3558 8.2574525e-009,57.3606 4.2572179e-007,57.3654 0.031248985,57.3702 0.31249952,57.3750 0.1875014,57.3798 0.03124962,57.3846 8.4974982e-007,57.3894 -3.7167736e-006,57.3942 0.34373692,57.3990 0.87499708,57.4039 0.87500376,57.4087 0.50000793,57.4135 0.093757674,57.4183 0.031249264,57.4231 1.7927867e-007,57.4279 1.2479391e-006,57.4327 -5.1715942e-006,57.4375 0.21874291,57.4423 0.18750338,57.4472 0.093755595,57.4520 0.093751565,57.4568 0.093749836,57.4616 1.9651727e-006,57.4664 -4.856618e-006,57.4712 1.7462924e-005,57.4760 0.2812787,57.4808 0.40625322,57.4857 0.46873686,57.4905 0.40623999,57.4953 0.31248719,57.5001 0.031238632,57.5049 2.0761122e-006,57.5097 -5.7270557e-007,57.5145 2.1451531e-007,57.5194 -2.8532565e-007,57.5242 9.2686184e-007,57.5290 0.031250212,57.5338 -1.7762322e-006,57.5386 0.031247243,57.5434 0.18749684,57.5482 0.3125003,57.5531 0.09375672,57.5579 0.18752027,57.5627 0.65626621,57.5675 0.53123426,57.5723 0.093729243,57.5771 2.6501509e-006,57.5820 0.093777277,57.5868 0.34379023,57.5916 0.6562494,57.5964 0.31244802,57.6012 -2.1570848e-005,57.6061 5.0992583e-007,57.6109 0.031283729,57.6157 0.50008214,57.6205 0.96876037,57.6253 0.78120011,57.6302 0.71869826,57.6350 0.37498933,57.6398 0.21875021,57.6446 -1.3827797e-005,57.6494 3.7073814e-006,57.6543 -1.0003857e-006,57.6591 0.093747467,57.6639 0.34375456,57.6687 0.56250381,57.6735 0.24999751,57.6784 0.031248206,57.6832 -1.0235697e-006,57.6880 -2.9087421e-006,57.6928 0.21874304,57.6976 0.28125265,57.7025 0.1250051,57.7073 0.093750246,57.7121 0.12499147,57.7169 0.3437427,57.7218 0.31250629,57.7266 0.09376619,57.7314 0.12500902,57.7362 0.12499505,57.7411 0.062493145,57.7459 -2.8497548e-006,57.7507 6.5000762e-007,57.7555 2.50048e-007,57.7604 -1.6504403e-006,57.7652 0.18749411,57.7700 0.31250197,57.7748 0.093755342,57.7797 -1.1640412e-007,57.7845 3.0250558e-008,57.7893 -4.5863988e-009,57.7941 -1.1909383e-008,57.7990 5.2229858e-008,57.8038 -1.9702932e-007,57.8086 7.3595936e-007,57.8134 -2.7470724e-006,57.8183 0.28127331,57.8231 0.53127134,57.8279 0.68747187,57.8328 0.40622789,57.8376 0.093754984,57.8424 3.7733842e-006,57.8472 -1.9768231e-006,57.8521 0.031264413,57.8569 0.18750466,57.8617 0.18748218,57.8666 0.53124464,57.8714 0.81250113,57.8762 0.18750235,57.8810 2.1038645e-006,57.8859 -5.6345834e-007,57.8907 1.4976511e-007,57.8955 -3.5546819e-008,57.9004 -7.5942621e-009,57.9052 6.5934458e-008,57.9100 -2.5616953e-007,57.9149 9.5883718e-007,57.9197 -3.579526e-006,57.9245 0.74998271,57.9294 1.5624944,57.9342 1.1875187,57.9390 8.7485905e-006,57.9439 -2.344377e-006,57.9487 6.2806828e-007,57.9535 -1.6766901e-007,57.9584 4.2546663e-008,57.9632 -2.5003957e-009,57.9680 -3.2552919e-008,57.9729 1.3272617e-007,57.9777 -4.9840031e-007,57.9825 1.8610555e-006,57.9874 -6.9464945e-006,57.9922 0.31249297,57.9970 0.34374967,58.0019 0.43750221,58.0067 0.34375235,58.0115 0.31250423,58.0164 5.2329215e-006,58.0212 -1.8915277e-006,58.0260 0.09374135,58.0309 0.34374261,58.0357 0.34375522,58.0405 0.093769304,58.0454 0.093754202,58.0502 0.093738377,58.0551 -4.1881799e-007,58.0599 -2.1195032e-007,58.0647 1.2667947e-006,58.0696 -4.8557126e-006,58.0744 0.09376324,58.0792 0.81252122,58.0841 0.62499315,58.0889 0.37499493,58.0938 0.50001872,58.0986 0.6562531,58.1034 0.28121233,58.1083 0.1874844,58.1131 0.28127271,58.1180 0.15625161,58.1228 0.093753554,58.1276 0.28128421,58.1325 0.56252146,58.1373 0.6562255,58.1422 0.37496132,58.1470 0.093740828,58.1518 2.1684671e-006,58.1567 -9.010966e-007,58.1615 1.4358432e-006,58.1664 0.09378656,58.1712 0.50006264,58.1761 0.74998224,58.1809 0.3124311,58.1857 -1.7153698e-005,58.1906 4.5964207e-006,58.1954 -1.2303276e-006,58.2003 3.2444461e-007,58.2051 -6.7329957e-008,58.2100 -5.5164367e-008,58.2148 2.8802441e-007,58.2196 -1.0970416e-006,58.2245 0.093745522,58.2293 0.18750064,58.2342 0.28125489,58.2390 0.34375101,58.2439 0.31249866,58.2487 1.6007284e-006,58.2536 -7.1145619e-006,58.2584 2.6860151e-005,58.2633 0.40627748,58.2681 0.74999261,58.2729 0.75001723,58.2778 0.68752408,58.2826 0.49996224,58.2875 0.093704574,58.2923 6.9615038e-007,58.2972 -1.7251047e-007,58.3020 -6.1819136e-009,58.3069 1.9727658e-007,58.3117 -7.8300519e-007,58.3166 2.9350292e-006,58.3214 0.031249227,58.3263 1.5827186e-007,58.3311 0.093753509,58.3360 0.062491454,58.3408 0.031274773,58.3457 0.3437764,58.3505 0.3437345,58.3554 0.28122506,58.3602 0.093738936,58.3651 0.18750346,58.3699 0.34374246,58.3748 0.4687582,58.3796 1.1875415,58.3845 1.4375305,58.3893 0.90622854,58.3942 0.40620893,58.3990 -1.5114517e-005,58.4039 1.526407e-005,58.4087 0.12499921,58.4136 -1.2110221e-005,58.4184 4.0889122e-006,58.4233 -4.2446113e-006,58.4281 0.18750058,58.4330 0.31248808,58.4378 0.343759,58.4427 0.56253934,58.4475 0.6250183,58.4524 0.62497193,58.4573 0.093727119,58.4621 0.18749894,58.4670 0.31249213,58.4718 0.31250119,58.4767 0.093766615,58.4815 0.18751754,58.4864 0.18748485,58.4912 0.031236684,58.4961 4.7567488e-007,58.5010 -1.3596633e-007,58.5058 6.8148069e-008,58.5107 -1.3662603e-007,58.5155 4.783987e-007,58.5204 -1.7771387e-006,58.5252 0.18750271,58.5301 0.50000161,58.5349 0.34374541,58.5398 0.093750656,58.5447 1.2467249e-006,58.5495 -3.2885856e-007,58.5544 6.8586772e-008,58.5592 5.4551045e-008,58.5641 -2.8682791e-007,58.5690 0.093774118,58.5738 0.31250048,58.5787 0.18747486,58.5835 0.50000161,58.5884 0.74999952,58.5932 0.34374857,58.5981 1.299118e-006,58.6030 -3.4617509e-007,58.6078 8.5455312e-008,58.6127 4.3901593e-009,58.6176 -1.030355e-007,58.6224 4.0779364e-007,58.6273 -1.5282872e-006,58.6321 5.7059033e-006,58.6370 0.18750739,58.6419 0.1874934,58.6467 0.031239118,58.6516 0.40625501,58.6564 0.84379148,58.6613 0.93751228,58.6662 0.34371817,58.6710 0.0937315,58.6759 0.093746297,58.6808 0.12501308,58.6856 0.093745612,58.6905 0.031255748,58.6953 0.31253517,58.7002 0.56251591,58.7051 0.49996567,58.7099 0.093717664,58.7148 2.2877182e-006,58.7197 0.093748912,58.7245 0.18749842,58.7294 0.18750502,58.7343 0.4062553,58.7391 0.34374702,58.7440 0.18749608,58.7489 -8.9560552e-007,58.7537 -2.0456632e-006,58.7586 0.18749674,58.7635 0.18750276,58.7683 0.09374965,58.7732 0.093742751,58.7781 0.31249386,58.7829 0.31250963,58.7878 8.1053186e-006,58.7927 -1.5920183e-006,58.7975 -1.7382634e-006,58.8024 0.093742691,58.8073 0.18749808,58.8121 0.093765005,58.8170 0.50005317,58.8219 1.0625297,58.8268 0.84373569,58.8316 0.68752098,58.8365 0.96874362,58.8414 0.65619522,58.8462 0.18746813,58.8511 0.31250203,58.8560 0.68750596,58.8608 0.59374267,58.8657 0.21874708,58.8706 0.093749374,58.8755 0.18749125,58.8803 0.56250089,58.8852 1.0625701,58.8901 1.2500513,58.8949 1.1562147,58.8998 0.87497491,58.9047 0.7499699,58.9096 0.28122866,58.9144 0.37502259,58.9193 0.31249592,58.9242 0.093731731,58.9291 1.5696353e-006,58.9339 0.18748191,58.9388 0.62499493,58.9437 0.28126556,58.9485 0.093754292,58.9534 2.7830665e-006,58.9583 -7.4518249e-007,58.9632 1.973969e-007,58.9680 -4.4332388e-008,58.9729 -2.0089809e-008,58.9778 1.2470927e-007,58.9827 0.093750387,58.9876 0.09374918,58.9924 2.0063583e-006,58.9973 -8.0788404e-006,59.0022 0.31248981,59.0071 0.34375232,59.0119 0.18751185,59.0168 -2.968223e-006,59.0217 0.31248924,59.0266 0.34375167,59.0314 0.34375045,59.0363 0.43749875,59.0412 0.34375894,59.0461 7.5240118e-006,59.0510 7.870965e-007,59.0558 0.093778282,59.0607 0.3437748,59.0656 0.34372225,59.0705 0.093736425,59.0754 0.21875842,59.0802 0.15623948,59.0851 0.28124109,59.0900 0.18749066,59.0949 2.3930954e-005,59.0998 0.31254089,59.1046 0.50000113,59.1095 0.34371743,59.1144 0.12497444,59.1193 0.031247899,59.1242 1.1015178e-007,59.1290 5.3645908e-006,59.1339 0.18749557,59.1388 0.18749382,59.1437 0.093753457,59.1486 1.0869482e-005,59.1535 0.28126961,59.1583 0.68749821,59.1632 0.62498641,59.1681 0.37501502,59.1730 0.40626922,59.1779 0.40624398,59.1828 0.49999151,59.1876 0.40623975,59.1925 0.40623769,59.1974 0.12498075,59.2023 0.43750533,59.2072 0.87502366,59.2121 0.68748915,59.2170 0.031238616,59.2218 3.7616337e-006,59.2267 -1.8705649e-006,59.2316 3.7206219e-006,59.2365 0.093754761,59.2414 0.093744986,59.2463 -2.5078666e-006,59.2512 -2.7370036e-006,59.2560 1.3457529e-005,59.2609 0.31253809,59.2658 0.56250238,59.2707 0.34371132,59.2756 -1.5957074e-005,59.2805 4.2665893e-006,59.2854 -1.1077545e-006,59.2903 1.640049e-007,59.2951 4.5189572e-007,59.3000 -1.9718091e-006,59.3049 0.093746327,59.3098 0.50003922,59.3147 0.96878296,59.3196 1.499956,59.3245 1.2499712,59.3294 0.71874648,59.3343 0.37499636,59.3392 0.68749845,59.3440 0.81248856,59.3489 0.5312596,59.3538 0.40626529,59.3587 0.65627068,59.3636 0.6875037,59.3685 0.49996749,59.3734 0.31249756,59.3783 0.12500954,59.3832 0.31249633,59.3881 0.18750502,59.3930 1.0057696e-006,59.3979 -3.1783424e-007,59.4027 2.6549071e-007,59.4076 -7.4417289e-007,59.4125 2.7114522e-006,59.4174 0.093753569,59.4223 0.031237986,59.4272 0.34373161,59.4321 0.5000056,59.4370 0.18751934,59.4419 0.093781099,59.4468 0.3125082,59.4517 0.18747373,59.4566 0.031233773,59.4615 0.12501651,59.4664 0.18752228,59.4713 0.18747739,59.4762 -1.6982443e-005,59.4811 5.4310831e-006,59.4860 -4.7406274e-006,59.4909 1.3532263e-005,59.4958 0.18753575,59.5007 0.31248349,59.5056 0.28120854,59.5104 0.34374541,59.5153 0.18751635,59.5202 0.093767218,59.5251 0.71873677,59.5300 0.81247437,59.5349 0.84375703,59.5398 0.093765102,59.5447 -7.652331e-007,59.5496 2.9401269e-007,59.5545 -4.1078081e-007,59.5594 0.031246429,59.5643 0.09374994,59.5692 0.03125383,59.5741 -5.0392771e-007,59.5790 0.093740761,59.5839 0.34373814,59.5888 0.5937857,59.5937 0.50002688,59.5986 0.18747218,59.6035 0.093763448,59.6084 0.34377545,59.6133 0.31246775,59.6182 0.093733341,59.6231 0.18750423,59.6281 0.093749732,59.6330 0.093758501,59.6379 0.093740322,59.6428 -7.531421e-006,59.6477 2.0588111e-006,59.6526 -7.0312188e-007,59.6575 7.5354217e-007,59.6624 -2.3112125e-006,59.6673 8.4921021e-006,59.6722 0.18752964,59.6771 0.68749785,59.6820 0.81245798,59.6869 0.3437483,59.6918 8.3054374e-006,59.6967 1.5424261e-005,59.7016 0.31252757,59.7065 0.37498331,59.7114 0.18748266,59.7163 0.093744881,59.7212 -3.3216186e-006,59.7261 5.4329365e-007,59.7310 1.1489027e-006,59.7360 -5.1394882e-006,59.7409 1.9410929e-005,59.7458 0.468822,59.7507 1.0000314,59.7556 0.96869642,59.7605 0.78120184,59.7654 0.53123271,59.7703 0.093746819,59.7752 5.1045699e-006,59.7801 -4.8756947e-006,59.7850 1.4399165e-005,59.7899 0.18752982,59.7949 0.5312618,59.7998 0.62496656,59.8047 0.093724951,59.8096 7.5335961e-006,59.8145 -3.8266498e-006,59.8194 0.093745403,59.8243 0.18749626,59.8292 0.18750599,59.8341 5.635613e-006,59.8390 -2.6087096e-006,59.8440 0.031262554,59.8489 0.34380788,59.8538 0.96877223,59.8587 1.0937032,59.8636 0.62495947,59.8685 0.50004417,59.8734 1.3125329,59.8783 1.3124391,59.8833 0.53122014,59.8882 0.18750754,59.8931 0.093767971,59.8980 0.50002658,59.9029 0.75000042,59.9078 0.4999719,59.9127 0.28123322,59.9177 0.53124619,59.9226 0.62500143,59.9275 0.09375491,59.9324 8.5095778e-008,59.9373 -2.5543514e-007,59.9422 0.031244796,59.9471 0.34374338,59.9521 0.50000304,59.9570 0.18750572,59.9619 0.031252604,59.9668 1.3280442e-007,59.9717 3.0053968e-006,59.9766 0.031250928,59.9816 0.1249948,59.9865 0.062508434,59.9914 0.09374997,59.9963 -9.9905037e-006,60.0012 0.03125383,60.0061 0.093762569,60.0111 0.31252831,60.0160 0.59377116,60.0209 0.49997246,60.0258 0.093717366,60.0307 0.093769558,60.0357 0.31250882,60.0406 0.18747526,60.0455 -7.6578144e-006,60.0504 2.0521165e-006,60.0553 -5.4992404e-007,60.0603 1.473844e-007,60.0652 -3.9561186e-008,60.0701 1.0846337e-008,60.0750 -3.8204995e-009,60.0799 4.4350053e-009,60.0849 -1.3920558e-008,60.0898 5.1252023e-008,60.0947 -1.911057e-007,60.0996 7.1323842e-007,60.1045 -2.6621021e-006,60.1095 0.093748353,60.1144 0.031253103,60.1193 8.3271698e-007,60.1242 -2.8142679e-007,60.1292 2.9293497e-007,60.1341 -8.903753e-007,60.1390 3.268872e-006,60.1439 0.093748964,60.1489 8.7795775e-007,60.1538 0.031246858,60.1587 0.093745649,60.1636 0.031255104,60.1686 -3.0191035e-008,60.1735 -3.8888825e-008,60.1784 0.18748152,60.1833 0.65623975,60.1883 0.53125876,60.1932 0.093800493,60.1981 0.50007248,60.2030 0.74998403,60.2080 0.43745676,60.2129 0.31248337,60.2178 0.1562293,60.2227 -1.1062541e-005,60.2277 1.5932392e-005,60.2326 0.50005865,60.2375 1.0000285,60.2424 0.74995375,60.2474 0.21870145,60.2523 2.7086546e-006,60.2572 0.31254023,60.2622 0.78127563,60.2671 0.78121638,60.2720 0.18746264,60.2769 -2.2063714e-006,60.2819 0.18749107,60.2868 0.49999678,60.2917 0.34375939,60.2967 0.093751818,60.3016 8.3455616e-006,60.3065 0.093749911,60.3115 -7.9945949e-006,60.3164 1.9796448e-006,60.3213 7.6841175e-008,60.3262 -2.2874458e-006,60.3312 9.0738622e-006,60.3361 0.18752354,60.3410 0.34375,60.3460 0.18747649,60.3509 -9.1354659e-006,60.3558 2.5213772e-006,60.3608 -9.4920574e-007,60.3657 1.2753186e-006,60.3706 -4.1523967e-006,60.3756 0.37499502,60.3805 0.28125232,60.3854 0.093754359,60.3904 1.9597126e-006,60.3953 -5.9166018e-007,60.4002 4.0676875e-007,60.4052 -1.0354604e-006,60.4101 0.093748726,60.4150 0.093751155,60.4200 1.7112571e-006,60.4249 -2.9741898e-006,60.4298 0.18747926,60.4348 0.50000644,60.4397 0.53127992,60.4447 0.28125066,60.4496 0.18748678,60.4545 0.28125042,60.4595 0.093752548,60.4644 -5.6434442e-006,60.4693 0.093740158,60.4743 0.31249505,60.4792 0.18751232,60.4841 5.6567692e-006,60.4891 -1.5568775e-006,60.4940 5.7022027e-007,60.4990 -7.2391867e-007,60.5039 2.3256343e-006,60.5088 -8.57942e-006,60.5138 0.31249094,60.5187 0.34375,60.5237 0.31250906,60.5286 8.559974e-006,60.5335 -2.2415381e-006,60.5385 4.0534547e-007,60.5434 6.2044876e-007,60.5484 0.18750013,60.5533 0.56250036,60.5582 0.5624969,60.5632 0.31251234,60.5681 0.53128958,60.5731 1.3437734,60.5780 1.3437259,60.5829 0.84372777,60.5879 0.49999627,60.5928 0.34373707,60.5978 0.093740828,60.6027 -1.9236895e-006,60.6076 0.093775161,60.6126 0.31249958,60.6175 0.093726531,60.6225 -3.9826618e-006,60.6274 0.28125098,60.6324 0.65626061,60.6373 0.43750471,60.6423 0.18748906,60.6472 6.0762918e-006,60.6521 0.18751541,60.6571 0.28123707,60.6620 0.28125304,60.6670 0.28125492,60.6719 0.093734488,60.6769 -1.7360583e-006,60.6818 0.062508926,60.6868 0.12500213,60.6917 0.093741558,60.6967 -4.4634162e-006,60.7016 0.18750894,60.7065 0.4375281,60.7115 0.65628123,60.7164 0.59374964,60.7214 0.84375644,60.7263 0.96872491,60.7313 0.40622959,60.7362 0.59376627,60.7412 0.62497938,60.7461 0.18750861,60.7511 0.43753922,60.7560 0.68750471,60.7610 0.53120494,60.7659 0.093717031,60.7709 0.093767688,60.7758 0.5000158,60.7808 0.49998403,60.7857 0.12498447,60.7907 0.093750603,60.7956 0.093749426,60.8006 -4.1149823e-007,60.8055 8.0625036e-008,60.8105 8.9049308e-008,60.8154 0.031250283,60.8204 0.4999989,60.8253 0.93749845,60.8303 0.5000003,60.8352 0.093751431,60.8402 6.5024955e-007,60.8451 -2.5198122e-007,60.8501 3.5764546e-007,60.8550 -1.1786949e-006,60.8600 4.3575419e-006,60.8649 0.96880031,60.8699 3.0625558,60.8748 2.9374557,60.8798 0.96869349,60.8848 0.09374439,60.8897 -3.5175733e-006,60.8947 1.6674511e-006,60.8996 0.093748994,60.9046 0.21875037,60.9095 0.18750034,60.9145 0.031249007,60.9194 6.0363971e-007,60.9244 -1.6173459e-007,60.9293 4.3241748e-008,60.9343 -1.1217056e-008,60.9393 1.6222502e-009,60.9442 4.7296784e-009,60.9492 -2.0543219e-008,60.9541 7.7450593e-008,60.9591 -2.892865e-007,60.9640 1.0797974e-006,60.9690 0.12500864,60.9740 0.28124541,60.9789 0.093743198,60.9839 0.18749064,60.9888 0.7812354,60.9938 0.9062627,60.9988 0.31251341,61.0037 -1.1070366e-006,61.0087 4.1601561e-006,61.0136 0.093766138,61.0186 0.28123823,61.0235 0.40623668,61.0285 0.28125671,61.0335 -8.915099e-007,61.0384 -1.793553e-006,61.0434 0.093739487,61.0483 0.68749261,61.0533 0.71875232,61.0583 0.50000811,61.0632 0.18750875,61.0682 -1.8255643e-006,61.0732 0.4062539,61.0781 0.96877044,61.0831 0.74998808,61.0880 0.031243863,61.0930 0.18752757,61.0980 0.34374911,61.1029 0.18747605,61.1079 0.18748397,61.1129 0.56249619,61.1178 0.56250596,61.1228 0.18750525,61.1277 0.093748204,61.1327 0.093751922,61.1377 2.8910588e-006,61.1426 -4.6930932e-006,61.1476 0.093749717,61.1526 0.12500429,61.1575 -7.3359848e-007,61.1625 1.9273757e-007,61.1675 -3.7280405e-008,61.1724 -4.3639645e-008,61.1774 2.118643e-007,61.1824 -8.0389486e-007,61.1873 0.093754441,61.1923 0.34375301,61.1973 0.34375197,61.2022 0.50000495,61.2072 0.4999941,61.2122 0.18749259,61.2171 -2.9542807e-007,61.2221 -1.1657671e-006,61.2271 4.9590294e-006,61.2320 0.1875104,61.2370 0.31250012,61.2420 0.18748917,61.2469 -3.4854745e-006,61.2519 -4.3085438e-006,61.2569 2.0722107e-005,61.2618 0.37505227,61.2668 0.65625465,61.2718 0.46871573,61.2767 0.18746744,61.2817 -3.1973002e-006,61.2867 0.31256929,61.2917 1.2812974,61.2966 1.4999826,61.3016 0.78118438,61.3066 0.031205501,61.3115 9.8935961e-006,61.3165 -5.654354e-006,61.3215 0.093751423,61.3265 -8.4364643e-008,61.3314 0.2812553,61.3364 0.65626109,61.3414 0.65623748,61.3463 0.093741819,61.3513 0.031266872,61.3563 0.31251374,61.3613 0.31248254,61.3662 0.21872805,61.3712 0.34375203,61.3762 0.18750989,61.3812 3.4431653e-006,61.3861 1.513977e-007,61.3911 -4.0495161e-006,61.3961 0.31248212,61.4011 1.2499738,61.4060 2.2499957,61.4110 1.8125316,61.4160 0.50002092,61.4210 -2.0964421e-006,61.4259 0.093746357,61.4309 0.34374335,61.4359 0.31250504,61.4409 0.093748517,61.4458 0.34373972,61.4508 0.34375882,61.4558 0.093758732,61.4608 0.031250849,61.4658 0.31249297,61.4707 0.31252164,61.4757 0.43754384,61.4807 0.96875405,61.4857 0.71871918,61.4906 0.28122109,61.4956 0.34374321,61.5006 0.31250322,61.5056 8.1538633e-007,61.5106 -2.2083088e-007,61.5155 6.786135e-008,61.5205 -5.0597222e-008,61.5255 1.3453432e-007,61.5305 -4.8758443e-007,61.5355 1.8159728e-006,61.5404 -6.7769452e-006,61.5454 0.65624368,61.5504 0.40623671,61.5554 0.74998456,61.5604 0.75001389,61.5653 0.34377095,61.5703 8.5531274e-006,61.5753 0.031234967,61.5803 0.31250113,61.5853 0.75003093,61.5903 1.5625402,61.5952 1.3437512,61.6002 0.53122276,61.6052 0.31249362,61.6102 0.18747906,61.6152 0.34373757,61.6202 1.2750672e-005,61.6251 0.09375874,61.6301 0.093740635,61.6351 -9.6547819e-006,61.6401 0.093799405,61.6451 0.56254095,61.6501 0.65621334,61.6550 0.62495881,61.6600 0.9687348,61.6650 1.218738,61.6700 0.46876562,61.6750 0.21879762,61.6800 0.4687604,61.6850 0.34371963,61.6899 0.28122464,61.6949 0.56248802,61.6999 0.93749344,61.7049 0.84376323,61.7099 0.40626535,61.7149 0.18749322,61.7199 0.18750022,61.7249 0.093766235,61.7298 0.18749827,61.7348 0.093740657,61.7398 0.18750289,61.7448 0.18749298,61.7498 0.37499288,61.7548 0.34375256,61.7598 0.18749946,61.7648 0.34374428,61.7698 0.68750203,61.7747 0.50000536,61.7797 0.031246519,61.7847 9.873097e-006,61.7897 0.18750897,61.7947 0.28123483,61.7997 0.37501729,61.8047 0.62505054,61.8097 0.75001192,61.8147 0.59370238,61.8197 0.093714923,61.8247 2.3269415e-006,61.8297 -5.9979732e-007,61.8346 7.2019958e-008,61.8396 3.1180934e-007,61.8446 0.093750849,61.8496 0.062500782,61.8546 0.031248951,61.8596 -1.085743e-006,61.8646 2.9725825e-007,61.8696 -1.0319128e-007,61.8746 1.1548844e-007,61.8796 -3.5878827e-007,61.8846 1.3197864e-006,61.8896 0.3437362,61.8946 1.6562536,61.8996 2.0312798,61.9046 1.0937517,61.9096 0.28123331,61.9145 0.093743712,61.9195 1.5218997e-006,61.9245 -1.2427899e-006,61.9295 3.4494551e-006,61.9345 0.093777329,61.9395 0.43756118,61.9445 0.81249183,61.9495 0.37493822,61.9545 0.093741447,61.9595 0.093745068,61.9645 -1.15969e-005,61.9695 0.093748853,61.9745 0.50001156,61.9795 0.68751776,61.9845 0.53124613,61.9895 0.15623462,61.9945 -8.5371457e-006,61.9995 1.2649138e-005,62.0045 0.18751213,62.0095 0.28123164,62.0145 0.37500536,62.0195 0.37500557,62.0245 0.15625167,62.0295 0.31251371,62.0345 0.406232,62.0395 0.18748756,62.0445 1.4747573e-006,62.0495 -3.1193616e-007,62.0545 -2.2718363e-007,62.0595 1.2208253e-006,62.0645 -4.6565651e-006,62.0695 0.18748359,62.0745 0.56250334,62.0795 0.31251526,62.0845 0.28124759,62.0895 0.18751228,62.0945 0.96876168,62.0995 0.96874815,62.1045 0.75001127,62.1095 1.3125318,62.1145 1.7812304,62.1195 0.78120768,62.1245 1.0886811e-006,62.1296 -2.0500991e-006,62.1346 7.1123218e-006,62.1396 0.31255126,62.1446 1.1875423,62.1496 1.4062141,62.1546 1.0624441,62.1596 0.28123659,62.1646 0.18753162,62.1696 1.0000492,62.1746 1.2500061,62.1796 0.74996412,62.1846 0.34371549,62.1896 0.09373787,62.1946 0.093753807,62.1996 -5.2502305e-006,62.2046 0.093759544,62.2096 0.093751445,62.2147 -9.8407545e-006,62.2197 3.5760145e-006,62.2247 -4.4627623e-006,62.2297 0.18751083,62.2347 0.31250826,62.2397 0.18748905,62.2447 0.12499574,62.2497 0.093750812,62.2547 0.031244433,62.2597 0.18749283,62.2647 0.18750714,62.2698 5.0530948e-006,62.2748 -8.928796e-007,62.2798 -1.4822336e-006,62.2848 0.18750606,62.2898 0.59374911,62.2948 0.3124941,62.2998 2.7315346e-006,62.3048 -7.523571e-007,62.3098 2.7764676e-007,62.3149 -3.5819045e-007,62.3199 1.1552032e-006,62.3249 -4.2630145e-006,62.3299 0.34373769,62.3349 0.78124738,62.3399 0.56251025,62.3449 0.093756162,62.3499 0.34374717,62.3550 0.53125095,62.3600 0.31250176,62.3650 0.18750098,62.3700 5.3889261e-007,62.3750 4.0179971e-006,62.3800 0.093764037,62.3850 0.18749839,62.3901 0.093742423,62.3951 0.093750857,62.4001 0.31249741,62.4051 0.15624523,62.4101 -2.261756e-006,62.4151 6.063342e-007,62.4201 -1.6336985e-007,62.4252 4.7088967e-008,62.4302 -2.4972106e-008,62.4352 5.2800026e-008,62.4402 -1.8624425e-007,62.4452 6.9224114e-007,62.4502 -2.5829606e-006,62.4553 0.18749693,62.4603 0.18750222,62.4653 0.093751937,62.4703 0.12500109,62.4753 -1.0817434e-006,62.4804 0.093756437,62.4854 0.50001156,62.4904 0.59376097,62.4954 0.59373569,62.5004 0.1249833,62.5055 4.0307505e-006,62.5105 -1.342969e-006,62.5155 1.3408562e-006,62.5205 0.093759999,62.5255 0.3125087,62.5306 0.31249112,62.5356 0.12500003,62.5406 0.18750209,62.5456 0.093736477,62.5506 8.5951078e-006,62.5557 0.15626085,62.5607 0.18750727,62.5657 0.34376231,62.5707 0.31247589,62.5757 -1.809907e-005,62.5808 4.8500897e-006,62.5858 -1.299602e-006,62.5908 3.4786646e-007,62.5958 -9.1742564e-008,62.6009 1.9070763e-008,62.6059 1.5470272e-008,62.6109 -8.0961897e-008,62.6159 3.084067e-007,62.6210 -1.1527725e-006,62.6260 4.3030846e-006,62.6310 0.093776911,62.6360 0.34379086,62.6411 0.49998492,62.6461 0.18745115,62.6511 -7.7691166e-006,62.6561 -4.5686693e-006,62.6612 0.78124416,62.6662 1.8750602,62.6712 2.3125596,62.6762 1.4999595,62.6813 0.96868569,62.6863 0.093739904,62.6913 7.1205354e-006,62.6963 -2.0034204e-006,62.7014 8.9252222e-007,62.7064 0.31250092,62.7114 0.56250262,62.7164 0.49999699,62.7215 0.093746558,62.7265 5.7407087e-006,62.7315 0.062504344,62.7366 0.062495239,62.7416 -3.6461652e-006,62.7466 9.9794704e-007,62.7516 -3.4529194e-007,62.7567 3.8315903e-007,62.7617 -1.1874287e-006,62.7667 4.3669561e-006,62.7718 0.093776733,62.7768 0.31252685,62.7818 0.43750241,62.7869 0.81248385,62.7919 0.74998748,62.7969 0.50000018,62.8020 0.28125989,62.8070 0.31249723,62.8120 0.18747707,62.8170 0.093742453,62.8221 0.093751773,62.8271 0.06249129,62.8321 5.5323644e-006,62.8372 0.093752742,62.8422 0.21872638,62.8472 1.4374897,62.8523 1.6875292,62.8573 0.90626013,62.8623 0.031234592,62.8674 0.093749747,62.8724 0.18749857,62.8774 0.18750182,62.8825 1.4413857e-006,62.8875 -3.6588403e-007,62.8926 2.2007697e-008,62.8976 2.7791774e-007,62.9026 -1.1337943e-006,62.9077 0.031259391,62.9127 0.34376895,62.9177 0.49999923,62.9228 0.28125012,62.9278 0.1874982,62.9328 0.093730249,62.9379 -6.7499413e-006,62.9429 2.2619754e-006,62.9480 -2.2975134e-006,62.9530 0.031260729,62.9580 0.43751687,62.9631 1.0624986,62.9681 0.65623116,62.9731 0.34374112,62.9782 0.093753234,62.9832 1.1065888e-006,62.9883 -6.3780653e-006,62.9933 2.4408006e-005,62.9983 0.31255284,63.0034 0.56252122,63.0084 0.4999454,63.0135 0.031204751,63.0185 8.1611852e-006,63.0235 -2.2310107e-006,63.0286 7.6211603e-007,63.0336 -8.1731241e-007,63.0387 2.507308e-006,63.0437 -9.2127593e-006,63.0487 3.4346918e-005,63.0538 0.50009078,63.0588 1.0625372,63.0639 1.0624588,63.0689 0.59366745,63.0739 0.031212678,63.0790 7.9837109e-006,63.0840 -2.5731424e-006,63.0891 0.093739599,63.0941 0.31249723,63.0992 0.43752363,63.1042 0.65630156,63.1092 0.49998558,63.1143 0.093700007,63.1193 0.031270403,63.1244 0.31252307,63.1294 0.34373224,63.1345 0.24998696,63.1395 0.24999823,63.1446 0.062491823,63.1496 7.1061316e-007,63.1546 -1.9065521e-007,63.1597 5.1941655e-008,63.1647 -1.7094107e-008,63.1698 1.643121e-008,63.1748 -4.8633883e-008,63.1799 1.7812046e-007,63.1849 -6.6390947e-007,63.1900 2.4777476e-006,63.1950 0.18751189,63.2001 0.53125256,63.2051 0.68748915,63.2102 0.71876293,63.2152 0.65625113,63.2203 0.49998772,63.2253 0.093746819,63.2304 -5.4757297e-006,63.2354 1.1717169e-006,63.2405 0.28124923,63.2455 0.49999991,63.2506 0.031250998,63.2556 -1.8591674e-006,63.2606 0.093741834,63.2657 0.18750037,63.2707 0.093756609,63.2758 7.3122737e-006,63.2809 0.15627682,63.2859 0.5000329,63.2910 0.78124267,63.2960 0.49995986,63.3011 0.093731843,63.3061 1.8017495e-006,63.3112 -4.8421072e-007,63.3162 1.3492726e-007,63.3213 -5.5455565e-008,63.3263 8.6890175e-008,63.3314 -2.9212873e-007,63.3364 1.0817241e-006,63.3415 -4.0351415e-006,63.3465 1.5060236e-005,63.3516 0.53121835,63.3566 1.6561915,63.3617 1.7187655,63.3667 0.75006199,63.3718 0.18752033,63.3768 0.43748409,63.3819 0.093761109,63.3870 0.18750021,63.3920 0.093738101,63.3971 -4.6437744e-006,63.4021 3.763098e-006,63.4072 -1.0409193e-005,63.4122 3.7877075e-005,63.4173 0.65632224,63.4223 0.9062264,63.4274 0.49996823,63.4325 0.59376824,63.4375 0.59372032,63.4426 0.12496557,63.4476 0.093747184,63.4527 0.12501433,63.4577 0.34377688,63.4628 0.40623695,63.4679 0.093725383,63.4729 -2.0380153e-006,63.4780 4.6441397e-007,63.4830 1.8058103e-007,63.4881 -1.1869031e-006,63.4932 0.093739331,63.4982 0.34373429,63.5033 0.59374982,63.5083 0.40626886,63.5134 1.3674307e-005,63.5185 0.18757167,63.5235 0.78127646,63.5286 0.53121066,63.5336 0.49998131,63.5387 0.56246394,63.5438 0.62498647,63.5488 0.093752511,63.5539 2.4042783e-006,63.5589 -6.442886e-007,63.5640 1.726538e-007,63.5691 -4.6267065e-008,63.5741 1.2398501e-008,63.5792 -3.3226648e-009,63.5842 8.9101043e-010,63.5893 -2.4106994e-010,63.5944 7.3188039e-011,63.5994 -5.1663306e-011,63.6045 1.3347114e-010,63.6096 -4.8226428e-010,63.6146 1.7957515e-009,63.6197 -6.7013617e-009,63.6248 2.5012003e-008,63.6298 -9.3355268e-008,63.6349 3.4844132e-007,63.6400 -1.3005305e-006,63.6450 0.093749307,63.6501 0.1875,63.6551 0.093750693,63.6602 1.2829839e-006,63.6653 -2.821408e-007,63.6703 -1.5456418e-007,63.6754 9.005152e-007,63.6805 -3.4478244e-006,63.6855 0.031276371,63.6906 0.31252846,63.6957 0.31247672,63.7007 0.093724541,63.7058 -5.4078082e-006,63.7109 6.6530479e-006,63.7159 0.093773581,63.7210 0.31254402,63.7261 0.49998444,63.7312 0.18746141,63.7362 0.53126752,63.7413 0.84376645,63.7464 0.31247926,63.7514 0.37499088,63.7565 0.59375691,63.7616 0.31248,63.7666 0.40623924,63.7717 0.3437472,63.7768 0.40627202,63.7818 0.50002325,63.7869 0.56248909,63.7920 0.3124778,63.7971 0.031245487,63.8021 0.18750809,63.8072 0.124992,63.8123 -3.1383295e-006,63.8173 0.093747042,63.8224 0.50012583,63.8275 1.8751509,63.8326 2.6561866,63.8376 1.9686038,63.8427 0.7812013,63.8478 0.21875668,63.8529 0.3125008,63.8579 0.40625295,63.8630 0.21873705,63.8681 0.093739733,63.8732 0.093746722,63.8782 0.09375079,63.8833 -1.342643e-006,63.8884 3.1170191e-006,63.8934 0.093777955,63.8985 0.3125101,63.9036 0.1874693,63.9087 -1.2328186e-005,63.9138 3.2937548e-006,63.9188 -8.4569109e-007,63.9239 8.86915e-008,63.9290 4.9105779e-007,63.9341 -2.0531356e-006,63.9391 0.09374243,63.9442 0.18749802,63.9493 0.18749981,63.9544 0.18750612,63.9594 6.6455204e-006,63.9645 -1.7358981e-006,63.9696 2.9744106e-007,63.9747 5.4636052e-007,63.9798 -2.4831595e-006,63.9848 9.3871558e-006,63.9899 0.093749769,63.9950 -8.4655385e-006,64.0001 -7.3537308e-007,64.0051 0.18748456,64.0102 0.49998677,64.0153 0.65625453,64.0204 0.62501019,64.0255 0.4062579,64.0305 0.18750179,64.0356 0.18749514,64.0407 0.3750174,64.0458 0.65629184,64.0509 1.4375076,64.0560 1.343711,64.0610 0.28123063,64.0661 3.1004761e-006,64.0712 -8.1585654e-007,64.0763 1.6265822e-007,64.0814 1.653209e-007,64.0864 -8.240396e-007,64.0915 3.131132e-006,64.0966 0.062506847,64.1017 0.093747295,64.1068 0.031244688,64.1119 -3.8712706e-006,64.1169 0.093748719,64.1220 0.093746178,64.1271 0.18751529,64.1322 0.46879977,64.1373 0.6875307,64.1424 0.74997842,64.1475 0.81244642,64.1525 0.31248114,64.1576 7.6111141e-006,64.1627 -2.467099e-006,64.1678 2.256751e-006,64.1729 -6.5603122e-006,64.1780 0.1875167,64.1831 0.93757439,64.1881 1.5000219,64.1932 1.0624468,64.1983 0.3749485,64.2034 0.31247306,64.2085 0.50000203,64.2136 0.3437649,64.2187 8.880198e-006,64.2238 -4.2523025e-006,64.2288 0.28124499,64.2339 0.37500077,64.2390 0.12500405,64.2441 6.4311225e-006,64.2492 0.21874917,64.2543 0.78123873,64.2594 0.99999976,64.2645 0.40625593,64.2696 4.7904505e-006,64.2746 -1.0629645e-005,64.2797 0.031281374,64.2848 0.50009179,64.2899 1.3750186,64.2950 1.2811605,64.3001 0.4374564,64.3052 0.18750885,64.3103 0.031240977,64.3154 -1.4100367e-006,64.3205 3.8243634e-006,64.3256 0.062511802,64.3306 0.15624961,64.3357 0.09374471,64.3408 0.093761533,64.3459 0.37499547,64.3510 0.43748081,64.3561 0.31248978,64.3612 0.37501171,64.3663 1.0000371,64.3714 1.4687692,64.3765 1.4061946,64.3816 0.59372699,64.3867 0.093776509,64.3918 -3.7329323e-006,64.3969 1.2405872e-006,64.4020 -1.2291681e-006,64.4071 0.18748651,64.4122 0.84373391,64.4172 1.0625123,64.4223 0.56251824,64.4274 0.37501776,64.4325 0.62500525,64.4376 0.34374401,64.4427 0.34373561,64.4478 0.093741357,64.4529 7.4380841e-006,64.4580 -2.0002856e-006,64.4631 5.6237752e-007,64.4682 -2.4905083e-007,64.4733 4.3381323e-007,64.4784 0.093749993,64.4835 -3.9251142e-007,64.4886 1.0536757e-007,64.4937 -2.8922127e-008,64.4988 1.0311551e-008,64.5039 -1.2322493e-008,64.5090 3.8981252e-008,64.5141 -1.4361551e-007,64.5192 0.09374924,64.5243 0.18749931,64.5294 0.18750095,64.5345 7.5951897e-007,64.5396 -9.8012514e-008,64.5447 -3.6758018e-007,64.5498 1.568498e-006,64.5549 0.031252146,64.5600 0.031247888,64.5651 -1.7626446e-006,64.5702 1.1060578e-006,64.5753 -2.6616751e-006,64.5804 9.5414762e-006,64.5855 0.1875198,64.5906 0.34377074,64.5957 1.0312123,64.6008 2.5312033,64.6059 2.5625031,64.6110 1.2187698,64.6161 0.093765542,64.6212 0.093751647,64.6263 0.28126568,64.6314 0.40625742,64.6366 0.21874148,64.6417 0.21873558,64.6468 0.18749836,64.6519 0.093740106,64.6570 0.09382879,64.6621 0.96885228,64.6672 1.1249504,64.6723 0.49990648,64.6774 0.031209622,64.6825 0.093785703,64.6876 0.81258571,64.6927 1.5312711,64.6978 1.4061773,64.7029 0.3749446,64.7080 -6.1387072e-006,64.7131 4.405244e-006,64.7182 0.031249389,64.7234 -1.971418e-006,64.7285 -2.3773625e-006,64.7336 1.14822e-005,64.7387 0.093750127,64.7438 -1.2008976e-005,64.7489 4.2346687e-006,64.7540 -4.9289974e-006,64.7591 0.18750253,64.7642 0.43749976,64.7693 0.34374768,64.7744 4.6714326e-006,64.7796 -2.5046731e-006,64.7847 0.093742482,64.7898 0.093769707,64.7949 0.50004393,64.8000 0.87500632,64.8051 0.62496793,64.8102 0.18747234,64.8153 0.093740024,64.8204 0.18750097,64.8256 0.093756057,64.8307 1.8254547e-006,64.8358 -4.7943553e-007,64.8409 9.2116622e-008,64.8460 1.1102718e-007,64.8511 -5.3628742e-007,64.8562 0.031246902,64.8613 0.093747534,64.8665 0.18750118,64.8716 0.53126162,64.8767 0.50000328,64.8818 0.093741007,64.8869 -1.4182114e-006,64.8920 3.8005589e-007,64.8971 -1.0188241e-007,64.9023 2.7438857e-008,64.9074 -7.863755e-009,64.9125 4.013855e-009,64.9176 -8.191698e-009,64.9227 2.8755373e-008,64.9278 -1.0683952e-007,64.9329 3.9863909e-007,64.9381 -1.4878527e-006,64.9432 0.09374994,64.9483 0.12499095,64.9534 0.31249017,64.9585 0.34375256,64.9637 0.18751685,64.9688 0.18751691,64.9739 0.34375349,64.9790 0.34374249,64.9841 0.093738794,64.9892 -1.0268599e-006,64.9944 0.093750574,64.9995 0.093749672,65.0046 -1.5596578e-007,65.0097 4.2638575e-008,65.0148 -1.4574425e-008,65.0200 0.031262197,65.0251 0.18751861,65.0302 0.37498918,65.0353 0.1874807,65.0404 -8.9765422e-008,65.0456 -3.8401495e-006,65.0507 0.28126267,65.0558 0.37499449,65.0609 0.5312264,65.0660 0.53124762,65.0712 0.40626121,65.0763 0.093762606,65.0814 -4.1994595e-006,65.0865 9.8155515e-006,65.0916 0.31251609,65.0968 0.43751886,65.1019 0.53126311,65.1070 0.34371406,65.1121 0.031237166,65.1173 0.18751872,65.1224 0.74996603,65.1275 1.7499703,65.1326 1.9062659,65.1378 0.78126991,65.1429 6.2674263e-007,65.1480 1.015426e-005,65.1531 0.093743905,65.1583 0.031279318,65.1634 0.50007623,65.1685 0.78122282,65.1736 0.53118408,65.1788 0.28123081,65.1839 0.09374886,65.1890 1.1184486e-005,65.1941 0.18753117,65.1993 0.56255031,65.2044 0.78122985,65.2095 0.84368563,65.2146 0.49999133,65.2198 7.2777707e-006,65.2249 -2.1966828e-006,65.2300 1.5083933e-006,65.2352 -3.8370526e-006,65.2403 0.28123376,65.2454 0.93750393,65.2505 0.62500834,65.2557 0.28125507,65.2608 0.03123828,65.2659 0.65621984,65.2711 1.0937582,65.2762 0.75004011,65.2813 0.46877822,65.2864 0.34373119,65.2916 0.031232955,65.2967 3.5662908e-006,65.3018 -1.0905314e-006,65.3070 7.9556321e-007,65.3121 0.093748823,65.3172 0.56250215,65.3224 0.74999684,65.3275 0.31250784,65.3326 0.21879658,65.3378 0.59377658,65.3429 0.53121066,65.3480 0.093701057,65.3532 0.31248647,65.3583 0.50003856,65.3634 0.90630019,65.3686 1.3750033,65.3737 1.1249772,65.3788 0.62498289,65.3840 0.34372997,65.3891 -1.1715784e-005,65.3942 3.1356842e-006,65.3994 -8.2588281e-007,65.4045 1.67556e-007,65.4096 1.5575523e-007,65.4148 -7.9067115e-007,65.4199 0.093749985,65.4250 0.5,65.4302 0.5624997,65.4353 0.34374535,65.4404 0.09377072,65.4456 0.31254995,65.4507 0.59375781,65.4558 0.40620026,65.4610 0.031222353,65.4661 0.09375421,65.4713 0.12499581,65.4764 0.093752615,65.4815 5.8887451e-007,65.4867 7.9569563e-006,65.4918 0.25001401,65.4969 0.81247926,65.5021 0.99998742,65.5072 0.40626016,65.5124 0.093752012,65.5175 0.18749888,65.5226 0.31250334,65.5278 0.18753502,65.5329 0.40626869,65.5381 0.40623859,65.5432 0.46872246,65.5483 0.18747988,65.5535 0.031265642,65.5586 0.093737207,65.5638 0.34372291,65.5689 0.65626496,65.5740 0.8437646,65.5792 0.59374833,65.5843 0.34374732,65.5895 0.093758553,65.5946 0.18755437,65.5998 0.56253177,65.6049 0.56248432,65.6100 0.49998972,65.6152 0.53126252,65.6203 0.62498325,65.6255 0.40620956,65.6306 0.28122866,65.6358 0.281232,65.6409 0.49999771,65.6460 0.34375846,65.6512 0.093760215,65.6563 -1.6144293e-007,65.6615 0.093747608,65.6666 0.093747631,65.6718 0.28124884,65.6769 0.18750614,65.6821 0.031250499,65.6872 0.093743242,65.6924 0.18750317,65.6975 5.6963681e-006,65.7026 -1.3239591e-006,65.7078 -4.0113164e-007,65.7129 0.03126232,65.7181 0.21876687,65.7232 0.28124538,65.7284 0.24998155,65.7335 0.093742639,65.7387 2.2590175e-006,65.7438 -3.6409074e-007,65.7490 -8.0295433e-007,65.7541 0.12503311,65.7593 0.56255764,65.7644 0.68749213,65.7696 0.34369698,65.7747 0.1874681,65.7799 0.34373927,65.7850 0.56249958,65.7902 0.5000149,65.7953 0.40626782,65.8005 0.18748307,65.8056 1.1562102,65.8108 2.6562228,65.8159 3.0000327,65.8211 1.5000564,65.8262 0.81251425,65.8314 0.5312593,65.8365 0.65624911,65.8417 0.56248164,65.8468 0.31248066,65.8520 0.093746334,65.8571 0.093759179,65.8623 0.093740612,65.8674 -6.9634625e-006,65.8726 1.9080414e-006,65.8777 -6.680865e-007,65.8829 7.6419303e-007,65.8880 0.031246299,65.8932 0.31249571,65.8984 0.3437525,65.9035 0.18750346,65.9087 0.031251386,65.9138 1.7641308e-007,65.9190 -2.0679009e-007,65.9241 6.5079371e-007,65.9293 -2.3965993e-006,65.9344 8.9364139e-006,65.9396 0.093762204,65.9447 0.093737796,65.9499 -8.9323948e-006,65.9551 2.393444e-006,65.9602 -6.4056928e-007,65.9654 1.6861588e-007,65.9705 -3.3834898e-008,65.9757 -3.3296047e-008,65.9808 1.6703869e-007,65.9860 -6.3491763e-007,65.9912 2.3728478e-006,65.9963 -8.8572779e-006,66.0015 0.34373888,66.0066 0.37500528,66.0118 0.18750955,66.0170 4.6384116e-006,66.0221 -3.3953079e-006,66.0273 0.18748422,66.0324 0.49999505,66.0376 0.3125174,66.0427 6.7924607e-006,66.0479 -1.6750803e-006,66.0531 -9.2812336e-008,66.0582 0.093740329,66.0634 0.34374198,66.0685 0.31251055,66.0737 1.256921e-005,66.0789 0.093759328,66.0840 0.18750322,66.0892 0.18751456,66.0944 0.28123909,66.0995 0.062482361,66.1047 0.34378439,66.1098 0.65624487,66.1150 0.21871498,66.1202 1.2621748e-005,66.1253 0.31255311,66.1305 0.78126919,66.1357 0.56245089,66.1408 0.093715958,66.1460 2.201927e-007,66.1511 1.9038065e-007,66.1563 0.18749824,66.1615 0.34376341,66.1666 0.34378254,66.1718 0.46875423,66.1770 0.37499022,66.1821 0.28124866,66.1873 0.18747881,66.1925 0.031233262,66.1976 1.282673e-006,66.2028 -3.6007177e-006,66.2080 1.3121354e-005,66.2131 0.18752922,66.2183 0.37501627,66.2235 0.4999851,66.2286 0.28121686,66.2338 -1.0100734e-005,66.2390 3.5239675e-006,66.2441 -3.9945417e-006,66.2493 0.18749534,66.2545 0.31249997,66.2596 0.18750468,66.2648 3.8914627e-006,66.2700 -3.1359748e-006,66.2751 8.6529017e-006,66.2803 0.34377241,66.2855 0.56249553,66.2906 0.34374556,66.2958 0.56252223,66.3010 0.65624517,66.3062 0.37497082,66.3113 -1.2147289e-005,66.3165 0.093748376,66.3217 0.40624452,66.3268 0.43750727,66.3320 0.49999923,66.3372 0.78123063,66.3424 0.84375846,66.3475 0.21876596,66.3527 -7.5379307e-007,66.3579 2.0110092e-007,66.3630 -5.0541534e-008,66.3682 1.0456791e-009,66.3734 4.6368218e-008,66.3786 -1.8653684e-007,66.3837 6.9984287e-007,66.3889 -2.613071e-006,66.3941 9.7533239e-006,66.3992 0.18753169,66.4044 0.40625909,66.4096 0.4999699,66.4148 0.59372532,66.4199 0.43750012,66.4251 0.18750541,66.4303 9.9307147e-007,66.4355 -1.7177378e-007,66.4406 -3.0610238e-007,66.4458 1.3963363e-006,66.4510 -5.2797272e-006,66.4562 0.31250137,66.4613 0.43750763,66.4665 0.37503064,66.4717 0.5625447,66.4769 0.74999517,66.4821 0.53123564,66.4872 0.46872288,66.4924 0.093710572,66.4976 2.5509393e-005,66.5028 0.31254795,66.5079 0.59374583,66.5131 0.40620717,66.5183 0.031227592,66.5235 2.0263592e-006,66.5287 -9.416288e-007,66.5338 1.7401277e-006,66.5390 -6.0193779e-006,66.5442 0.18749073,66.5494 0.3125,66.5545 0.18750924,66.5597 6.0671709e-006,66.5649 -1.9081601e-006,66.5701 1.5650309e-006,66.5753 -4.3522014e-006,66.5805 1.5845164e-005,66.5856 0.37503785,66.5908 0.46875173,66.5960 0.31247154,66.6012 0.18749036,66.6064 0.34376818,66.6115 0.49999347,66.6167 0.18747413,66.6219 0.18749294,66.6271 0.34374735,66.6323 0.31250596,66.6375 5.0971107e-006,66.6426 -1.405469e-006,66.6478 5.2432046e-007,66.6530 -6.9174325e-007,66.6582 2.2428203e-006,66.6634 0.093777277,66.6686 0.40628457,66.6737 0.87499142,66.6789 0.65620768,66.6841 0.18748122,66.6893 1.34371e-005,66.6945 0.34378347,66.6997 0.78126103,66.7048 0.49996206,66.7100 -1.754203e-005,66.7152 4.136411e-006,66.7204 0.093745708,66.7256 0.31248802,66.7308 0.81250894,66.7360 0.18756002,66.7411 0.62501436,66.7463 0.37496909,66.7515 0.18747281,66.7567 0.093727298,66.7619 0.1875045,66.7671 0.12500334,66.7723 0.40623561,66.7775 0.7187869,66.7827 0.56252789,66.7878 1.0937177,66.7930 0.90622914,66.7982 0.40625083,66.8034 0.031258807,66.8086 -2.0145253e-006,66.8138 5.7045554e-007,66.8190 -2.6712755e-007,66.8242 4.9804777e-007,66.8294 -1.7252046e-006,66.8345 0.093743324,66.8397 0.093765326,66.8449 0.18752888,66.8501 0.34376338,66.8553 0.31247023,66.8605 -2.5468456e-005,66.8657 0.0937986,66.8709 0.56255782,66.8761 0.74997962,66.8813 0.34368837,66.8865 0.031231092,66.8917 0.031260811,66.8968 0.093757711,66.9020 0.093738936,66.9072 -9.3345652e-006,66.9124 2.53031e-006,66.9176 -7.8584418e-007,66.9228 0.093795016,66.9280 0.56257683,66.9332 0.90626287,66.9384 0.65616757,66.9436 0.18746486,66.9488 0.43754146,66.9540 0.56249356,66.9592 0.34372273,66.9644 0.21878497,66.9696 0.5937897,66.9748 0.7499451,66.9800 0.18745278,66.9852 3.5223318e-006,66.9904 -9.7852217e-007,66.9956 3.9145326e-007,67.0008 -5.8725306e-007,67.0059 1.9577117e-006,67.0111 0.31254163,67.0163 0.93753719,67.0215 0.87495577,67.0267 0.18746154,67.0319 2.9572807e-006,67.0371 -1.040967e-006,67.0423 1.2064186e-006,67.0475 -3.7849725e-006,67.0527 0.18748647,67.0579 0.21878992,67.0631 0.5000599,67.0683 0.56249201,67.0735 0.34370726,67.0787 0.093721233,67.0839 -6.1887872e-006,67.0891 0.18750013,67.0943 0.31249899,67.0995 0.093757965,67.1047 0.093771599,67.1099 0.18749918,67.1151 0.093731716,67.1203 0.093758181,67.1255 0.18749602,67.1307 -1.6878732e-005,67.1359 0.031278953,67.1411 0.34379888,67.1463 0.49997279,67.1515 0.09370365,67.1568 0.09376321,67.1620 0.31251276,67.1672 0.31248465,67.1724 -1.2101537e-005,67.1776 3.0361841e-006,67.1828 0.093748644,67.1880 0.18749845,67.1932 0.09375754,67.1984 0.18752213,67.2036 0.37498581,67.2088 0.6562168,67.2140 0.56250119,67.2192 0.31251478,67.2244 5.4378261e-006,67.2296 -1.0607411e-006,67.2348 -1.195506e-006,67.2400 0.031261157,67.2452 1.0312983,67.2504 1.5000273,67.2556 1.1874841,67.2609 0.49996036,67.2661 0.093722403,67.2713 0.031249546,67.2765 -2.4122485e-006,67.2817 -9.8276792e-007,67.2869 0.09373939,67.2921 0.31249076,67.2973 0.3125118,67.3025 0.12499769,67.3077 0.46874592,67.3129 0.56251663,67.3181 0.18749893,67.3234 6.5414329e-006,67.3286 0.18751772,67.3338 0.21874484,67.3390 0.093734302,67.3442 -4.3542559e-006,67.3494 1.7258915e-006,67.3546 -2.5491354e-006,67.3598 8.4713038e-006,67.3650 0.31252068,67.3702 0.50000149,67.3755 0.34372863,67.3807 -8.7524122e-006,67.3859 -9.6262625e-007,67.3911 0.093749486,67.3963 0.093749054,67.4015 0.21875289,67.4067 0.062495891,67.4119 0.31247962,67.4172 0.56249416,67.4224 0.50001252,67.4276 0.18751711,67.4328 -1.1317567e-006,67.4380 1.4969429e-005,67.4432 0.56253016,67.4484 0.84373802,67.4537 0.37497276,67.4589 -2.7883132e-006,67.4641 -5.4954512e-006,67.4693 0.50001246,67.4745 1.0000427,67.4797 0.84373409,67.4849 0.18746494,67.4902 1.1451539e-006,67.4954 -2.9606235e-007,67.5006 3.8988578e-008,67.5058 1.4015026e-007,67.5110 -5.9965123e-007,67.5162 0.093735255,67.5215 0.4999848,67.5267 0.53126603,67.5319 0.5937705,67.5371 0.78124893,67.5423 0.34373975,67.5476 0.28124607,67.5528 0.18750533,67.5580 0.062503554,67.5632 2.6806165e-007,67.5684 -6.9336636e-008,67.5736 9.2596659e-009,67.5789 3.2307856e-008,67.5841 -1.3850534e-007,67.5893 5.2176006e-007,67.5945 0.18752863,67.5997 0.62502939,67.6050 0.5312404,67.6102 0.34371951,67.6154 0.093741976,67.6206 0.18752848,67.6258 0.31249025,67.6311 0.093721524,67.6363 -6.2792587e-008,67.6415 -3.1295954e-006,67.6467 0.031272251,67.6520 0.46881491,67.6572 1.0000521,67.6624 1.1874976,67.6676 0.90620679,67.6728 0.56247139,67.6781 0.46873611,67.6833 0.37499648,67.6885 0.3749941,67.6937 0.18746997,67.6990 -1.1566753e-005,67.7042 3.1789887e-006,67.7094 -1.1481958e-006,67.7146 1.4136244e-006,67.7199 -4.5066249e-006,67.7251 0.2187434,67.7303 0.43751279,67.7355 0.24999714,67.7408 0.1874918,67.7460 0.093755379,67.7512 0.093744762,67.7564 0.18749221,67.7617 0.18751818,67.7669 0.18756121,67.7721 0.65629947,67.7774 0.74994582,67.7826 0.31248158,67.7878 0.50005174,67.7930 0.59372121,67.7983 0.65617913,67.8035 0.56247425,67.8087 0.562518,67.8139 0.50000376,67.8192 0.50000006,67.8244 0.1875158,67.8296 0.18753041,67.8349 0.31248394,67.8401 -2.2598833e-005,67.8453 2.5312611e-006,67.8506 0.12501004,67.8558 0.59378672,67.8610 0.93749613,67.8662 0.43746203,67.8715 0.031253017,67.8767 0.09375339,67.8819 -1.46876e-005,67.8872 1.5085777e-005,67.8924 0.093744628,67.8976 0.18747103,67.9029 0.56249422,67.9081 0.59380418,67.9133 0.78134894,67.9186 0.96875465,67.9238 0.5624159,67.9290 0.18745749,67.9343 -2.4224016e-006,67.9395 5.0496074e-006,67.9447 0.18752751,67.9500 0.40624768,67.9552 0.12497196,67.9604 0.09374775,67.9657 0.34373161,67.9709 1.6562316,67.9761 1.7500137,67.9814 0.84377575,67.9866 0.2500304,67.9918 0.37501371,67.9971 0.37499046,68.0023 0.3124747,68.0075 0.031236758,68.0128 3.345051e-006,68.0180 -8.9635029e-007,68.0232 2.4005081e-007,68.0285 -6.3772887e-008,68.0337 1.5019047e-008,68.0390 3.7031989e-009,68.0442 -2.9836162e-008,68.0494 1.1565223e-007,68.0547 -4.3281156e-007,68.0599 1.6157385e-006,68.0651 -6.0306807e-006,68.0704 0.093787149,68.0756 0.59380794,68.0809 0.78121889,68.0861 0.93743765,68.0913 0.8437379,68.0966 0.43751654,68.1018 0.125017,68.1071 0.18749957,68.1123 0.09373603,68.1175 -4.8459797e-006,68.1228 1.3403247e-006,68.1280 -5.1490201e-007,68.1333 7.1922346e-007,68.1385 -2.3621697e-006,68.1437 0.093761019,68.1490 0.50001454,68.1542 0.53123558,68.1595 0.093739301,68.1647 0.031250235,68.1700 0.31249818,68.1752 0.34375182,68.1804 0.18751459,68.1857 0.18753338,68.1909 0.34375075,68.1962 0.18746367,68.2014 -1.4832482e-005,68.2067 7.5045182e-006,68.2119 0.093722895,68.2171 0.53129369,68.2224 0.90630329,68.2276 0.65620214,68.2329 0.093723916,68.2381 3.2702448e-007,68.2434 -7.0256057e-008,68.2486 -4.603611e-008,68.2539 2.5443165e-007,68.2591 -9.7177974e-007,68.2643 3.6330116e-006,68.2696 0.093748316,68.2748 0.18748979,68.2801 0.31250542,68.2853 0.18750848,68.2906 0.093747824,68.2958 0.031247616,68.3011 -1.6792212e-007,68.3063 -9.025847e-007,68.3116 0.1249853,68.3168 0.37500688,68.3221 0.40629575,68.3273 0.75001103,68.3326 1.8124465,68.3378 1.7812297,68.3431 0.87502331,68.3483 3.4475463e-006,68.3536 -1.0249155e-006,68.3588 6.5184815e-007,68.3641 -1.582531e-006,68.3693 5.6787585e-006,68.3746 0.06250108,68.3798 0.03125247,68.3851 0.43748912,68.3903 1.5937226,68.3956 1.5937499,68.4008 0.68751514,68.4061 0.28126177,68.4113 6.7336282e-006,68.4166 0.093769416,68.4218 0.31252009,68.4271 0.37499371,68.4323 0.21872339,68.4376 -1.2393508e-005,68.4428 3.3215422e-006,68.4481 -8.9155549e-007,68.4533 2.4438441e-007,68.4586 -8.5904851e-008,68.4638 9.9221054e-008,68.4691 -3.1100092e-007,68.4743 1.1448832e-006,68.4796 -4.2689112e-006,68.4849 1.5932183e-005,68.4901 0.34382394,68.4954 1.0625526,68.5006 1.0624466,68.5059 0.31242582,68.5111 -1.4488262e-005,68.5164 2.6482912e-006,68.5216 3.8968619e-006,68.5269 0.093767814,68.5321 0.3750214,68.5374 1.0624979,68.5427 1.2499645,68.5479 0.53124046,68.5532 0.031247962,68.5584 0.31248552,68.5637 0.37500718,68.5689 0.18750697,68.5742 0.093753949,68.5795 0.28124952,68.5847 0.7187379,68.5900 0.50000685,68.5952 0.031259988,68.6005 0.031250127,68.6058 0.062509283,68.6110 0.1250017,68.6163 0.12498691,68.6215 0.31248924,68.6268 0.34375432,68.6321 0.093754292,68.6373 8.1710468e-006,68.6426 0.093767382,68.6478 0.28125393,68.6531 0.28123367,68.6584 0.09374164,68.6636 0.34372085,68.6689 1.8749839,68.6741 1.5625243,68.6794 0.78126508,68.6847 4.9854852e-006,68.6899 -1.5962027e-006,68.6952 1.3989803e-006,68.7004 0.37500557,68.7057 1.7812595,68.7110 2.1250253,68.7162 1.1874964,68.7215 0.21871734,68.7268 -6.5337972e-006,68.7320 1.7546355e-006,68.7373 -4.8416433e-007,68.7426 1.8187107e-007,68.7478 -2.4329691e-007,68.7531 7.9137521e-007,68.7583 -2.9224602e-006,68.7636 0.093748935,68.7689 0.031253163,68.7741 3.6731282e-007,68.7794 -6.4513966e-007,68.7847 2.2134227e-006,68.7899 0.062511005,68.7952 0.21875741,68.8005 0.3124941,68.8057 0.12500092,68.8110 0.18752192,68.8163 0.31249243,68.8215 0.093722261,68.8268 0.18748969,68.8321 0.49999797,68.8373 0.31250915,68.8426 0.093751363,68.8479 0.03125494,68.8531 0.09375833,68.8584 0.093742743,68.8637 0.093766779,68.8690 0.3125045,68.8742 0.28122827,68.8795 0.093764022,68.8848 0.34378064,68.8900 0.49999908,68.8953 0.31246325,68.9006 -1.5469937e-005,68.9058 0.34375545,68.9111 0.74999756,68.9164 0.50000083,68.9217 0.093747109,68.9269 1.0647795e-005,68.9322 0.18754068,68.9375 0.50004059,68.9427 0.65625286,68.9480 0.53122127,68.9533 0.37496907,68.9586 0.18746935,68.9638 0.18750003,68.9691 0.50003546,68.9744 0.53126186,68.9797 0.34372616,68.9849 0.18748093,68.9902 0.093743764,68.9955 0.21874678,69.0007 0.3125006,69.0060 0.093751378,69.0113 4.5763309e-007,69.0166 -1.223042e-007,69.0218 3.1542871e-008,69.0271 -3.8559667e-009,69.0324 -1.6123568e-008,69.0377 6.835716e-008,69.0429 -2.5732811e-007,69.0482 9.6104043e-007,69.0535 -3.5871526e-006,69.0588 0.1874959,69.0640 0.18750246,69.0693 0.031274274,69.0746 0.28127065,69.0799 0.28123328,69.0852 0.093729652,69.0904 -4.6207779e-006,69.0957 2.6424077e-006,69.1010 -5.9489798e-006,69.1063 2.1155282e-005,69.1115 0.34378907,69.1168 0.49998912,69.1221 0.65620118,69.1274 0.31248617,69.1327 0.093772493,69.1379 0.093769372,69.1432 0.18750001,69.1485 0.093730584,69.1538 0.031240866,69.1591 0.18749382,69.1643 0.34374925,69.1696 0.18750912,69.1749 2.9076705e-006,69.1802 -7.2936109e-007,69.1855 9.4984305e-009,69.1907 6.9150354e-007,69.1960 -2.7757783e-006,69.2013 1.0412538e-005,69.2066 0.28127867,69.2119 0.65626597,69.2172 0.84376216,69.2224 0.81251681,69.2277 0.59372413,69.2330 0.18745273,69.2383 -1.1320699e-005,69.2436 3.7325851e-006,69.2489 0.18749964,69.2541 0.3125,69.2594 0.093749426,69.2647 7.1826548e-008,69.2700 0.093750298,69.2753 0.31250098,69.2806 0.71875644,69.2858 0.49999782,69.2911 0.78123689,69.2964 0.50000054,69.3017 0.031256568,69.3070 5.5679067e-007,69.3123 0.187497,69.3176 0.34375778,69.3228 0.40625057,69.3281 0.28123528,69.3334 0.40625596,69.3387 0.34374985,69.3440 0.43749997,69.3493 0.37500381,69.3546 0.031247104,69.3599 3.589329e-006,69.3651 -4.8531024e-006,69.3704 1.5824246e-005,69.3757 0.1875215,69.3810 0.18747805,69.3863 0.031250365,69.3916 0.18751015,69.3969 0.093731232,69.4022 -4.7036942e-006,69.4075 1.309814e-006,69.4127 -5.3516419e-007,69.4180 8.3079715e-007,69.4233 -2.7882393e-006,69.4286 1.0323065e-005,69.4339 0.15624559,69.4392 0.65629244,69.4445 1.5625234,69.4498 0.96870559,69.4551 0.31248152,69.4604 -8.3820923e-006,69.4656 2.2461059e-006,69.4709 -6.0158914e-007,69.4762 1.6005205e-007,69.4815 -3.8565343e-008,69.4868 -5.8064473e-009,69.4921 6.1800705e-008,69.4974 -2.4141877e-007,69.5027 9.0395474e-007,69.5080 -3.3746987e-006,69.5133 1.2595955e-005,69.5186 0.1875075,69.5239 0.093735397,69.5292 -3.6005488e-006,69.5345 1.028632e-006,69.5398 -5.1368488e-007,69.5450 1.0261074e-006,69.5503 -3.5910373e-006,69.5556 0.093750007,69.5609 3.5679745e-006,69.5662 -9.4144377e-007,69.5715 1.9747937e-007,69.5768 1.5163026e-007,69.5821 -8.0409598e-007,69.5874 0.093739733,69.5927 0.40623727,69.5980 0.50001413,69.6033 0.53126848,69.6086 0.74999505,69.6139 0.34374455,69.6192 0.093748219,69.6245 0.093756028,69.6298 0.21874334,69.6351 0.1875153,69.6404 0.40627703,69.6457 0.37500837,69.6510 0.37498587,69.6563 0.093719952,69.6616 -3.2786888e-006,69.6669 8.78116e-007,69.6722 -2.3348565e-007,69.6775 5.5748281e-008,69.6828 1.051577e-008,69.6881 -9.7825961e-008,69.6934 3.8082325e-007,69.6987 -1.4255938e-006,69.7040 0.03125,69.7093 1.4295296e-006,69.7146 -3.928875e-007,69.7199 1.4189847e-007,69.7252 -1.7468548e-007,69.7305 5.5688321e-007,69.7358 -2.053026e-006,69.7411 0.093782775,69.7464 0.56256646,69.7517 0.87498283,69.7570 0.37493205,69.7623 -1.7800783e-005,69.7676 0.093751527,69.7729 0.43751818,69.7782 0.96875215,69.7835 1.5937123,69.7888 1.6562467,69.7941 0.78127217,69.7994 3.0952767e-006,69.8047 -9.7135364e-007,69.8100 7.899194e-007,69.8154 -2.1884393e-006,69.8207 7.9645215e-006,69.8260 0.18752494,69.8313 0.31248906,69.8366 0.062486678,69.8419 0.43750453,69.8472 0.78124356,69.8525 0.49999598,69.8578 0.031257298,69.8631 0.34376848,69.8684 0.49999881,69.8737 0.3124809,69.8790 -7.9299025e-006,69.8843 8.9364556e-007,69.8896 0.093734466,69.8950 0.53123242,69.9003 0.62501216,69.9056 0.18751977,69.9109 2.2144604e-006,69.9162 -5.9161312e-007,69.9215 1.5179646e-007,69.9268 -1.5517891e-008,69.9321 -8.9747829e-008,69.9374 3.745462e-007,69.9427 -1.4085624e-006,69.9480 5.2601677e-006,69.9534 0.093758427,69.9587 0.093739077,69.9640 7.1988861e-006,69.9693 0.18751605,69.9746 0.18749057,69.9799 0.093742125,69.9852 0.031244582,69.9905 -2.9040073e-006,69.9958 1.3959582e-006,70.0012 -2.6798059e-006,70.0065 0.18749173,70.0118 0.49999821,70.0171 0.34375304,70.0224 0.12502588,70.0277 0.31252322,70.0330 0.34374362,70.0383 0.31251159,70.0437 0.34374982,70.0490 0.18746327,70.0543 0.093733594,70.0596 0.093756557,70.0649 2.6831401e-006,70.0702 -4.7843214e-006,70.0755 1.6455459e-005,70.0809 0.18752232,70.0862 0.1874776,70.0915 -1.6094804e-005,70.0968 3.4335644e-006,70.1021 0.031268016,70.1074 0.34383613,70.1128 1.0937942,70.1181 1.2811843,70.1234 0.71869737,70.1287 0.18748413,70.1340 0.062490534,70.1393 0.093749329,70.1447 0.093748696,70.1500 -6.185137e-006,70.1553 0.40622938,70.1606 0.90622741,70.1659 1.2500116,70.1713 0.71877754,70.1766 0.093758605,70.1819 -1.3817082e-006,70.1872 9.9121223e-007,70.1925 -2.5832537e-006,70.1978 0.093739405,70.2032 0.18751249,70.2085 0.093767039,70.2138 0.093738273,70.2191 -6.6397251e-006,70.2244 1.7987106e-006,70.2298 -5.5454086e-007,70.2351 4.1932213e-007,70.2404 -1.1228016e-006,70.2457 4.0722311e-006,70.2511 0.18751317,70.2564 0.31249639,70.2617 0.093737848,70.2670 -8.5582684e-007,70.2723 7.1434869e-007,70.2777 -2.0016769e-006,70.2830 7.2929811e-006,70.2883 0.18752764,70.2936 0.87504214,70.2990 1.1562431,70.3043 1.0312182,70.3096 0.59373343,70.3149 0.18748632,70.3203 0.062496644,70.3256 -4.3054542e-006,70.3309 1.1509546e-006,70.3362 -2.9798457e-007,70.3416 4.087843e-008,70.3469 1.3451174e-007,70.3522 -5.7898404e-007,70.3575 0.18749268,70.3629 0.49999601,70.3682 0.31251377,70.3735 0.31251359,70.3788 0.28124961,70.3842 0.09373986,70.3895 -7.7662589e-006,70.3948 8.6655446e-006,70.4001 0.093759641,70.4055 0.12499331,70.4108 0.093742624,70.4161 0.093746565,70.4215 0.65625173,70.4268 0.75000077,70.4321 0.31249827,70.4374 0.031251743,70.4428 -6.9941029e-007,70.4481 2.8382712e-007,70.4534 -4.3587329e-007,70.4588 1.4597771e-006,70.4641 -5.4037041e-006,70.4694 0.28123268,70.4747 0.65624702,70.4801 0.59376693,70.4854 0.18750347,70.4907 1.9174144e-005,70.4961 0.18750997,70.5014 0.093731984,70.5067 0.093747787,70.5121 0.093752101,70.5174 0.18753523,70.5227 0.43750066,70.5281 0.18746164,70.5334 -7.3054625e-006,70.5387 0.093754768,70.5441 0.093772277,70.5494 0.31251919,70.5547 0.40626565,70.5601 0.50001663,70.5654 0.49997514,70.5707 0.1874572,70.5761 -1.0110515e-005,70.5814 2.6034863e-006,70.5867 -3.025049e-007,70.5921 0.03124457,70.5974 0.18749386,70.6027 0.18750589,70.6081 0.031256702,70.6134 -4.5034326e-006,70.6187 0.74998152,70.6241 0.75004476,70.6294 0.62508494,70.6347 1.2813146,70.6401 1.8124948,70.6454 1.4061633,70.6508 0.84371954,70.6561 0.74998641,70.6614 0.31247085,70.6668 0.093744464,70.6721 -1.9697525e-006,70.6774 -1.4948665e-006,70.6828 0.37497726,70.6881 1.1562351,70.6935 0.93753368,70.6988 0.43755248,70.7041 0.40624076,70.7095 0.093710817,70.7148 0.34374088,70.7201 0.56249797,70.7255 0.50000352,70.7308 0.25000846,70.7362 -3.5054957e-006,70.7415 2.180889e-005,70.7468 0.28128827,70.7522 0.43750024,70.7575 0.4062317,70.7629 0.21872193,70.7682 -1.2329573e-005,70.7736 3.3059628e-006,70.7789 -8.9319781e-007,70.7842 2.6654175e-007,70.7896 -1.7290121e-007,70.7949 4.2507799e-007,70.8003 -1.5275389e-006,70.8056 5.6855738e-006,70.8109 0.18750721,70.8163 0.18749383,70.8216 0.031244421,70.8270 2.8045891e-008,70.8323 1.6859367e-008,70.8377 -9.5495054e-008,70.8430 3.6515368e-007,70.8484 -1.3652397e-006,70.8537 5.0962512e-006,70.8590 0.12502,70.8644 0.31251249,70.8697 0.31248868,70.8751 0.15623416,70.8804 0.062496662,70.8858 0.093759686,70.8911 0.21878135,70.8965 0.46875221,70.9018 0.21871462,70.9072 0.12498438,70.9125 0.093752764,70.9178 0.093754984,70.9232 0.9687292,70.9285 1.7812301,70.9339 1.6562636,70.9392 0.78126788,70.9446 4.2408851e-006,70.9499 -8.9976436e-007,70.9553 -6.4228891e-007,70.9606 0.03125751,70.9660 0.18750218,70.9713 0.093741819,70.9767 -1.0197573e-006,70.9820 1.5240076e-007,70.9874 0.1874996,70.9927 0.56249964,70.9981 0.50000072,71.0034 0.09375044,71.0088 -4.1141456e-007,71.0141 2.4910008e-007,71.0195 -5.8500194e-007,71.0248 0.031245409,71.0302 0.31249553,71.0355 0.31250584,71.0409 4.6651408e-006,71.0462 -1.0226937e-006,71.0516 -5.7486056e-007,71.0569 3.3225451e-006,71.0623 0.093783051,71.0676 0.31251144,71.0730 0.18746537,71.0783 -1.9975587e-005,71.0837 0.18748832,71.0891 0.49998987,71.0944 0.6562441,71.0998 1.0938102,71.1051 1.0313258,71.1105 0.87497675,71.1158 0.34368438,71.1212 -4.1944077e-006,71.1265 0.18751515,71.1319 0.18751043,71.1372 0.3437908,71.1426 0.50000125,71.1480 0.34370881,71.1533 0.093719177,71.1587 -4.4140429e-006,71.1640 1.175545e-006,71.1694 -2.8774934e-007,71.1747 -2.4660679e-008,71.1801 3.8645553e-007,71.1854 -1.5213021e-006,71.1908 0.093746208,71.1962 0.34372744,71.2015 1.1874988,71.2069 0.9687798,71.2122 0.093753189,71.2176 -5.2486412e-006,71.2230 1.4140544e-006,71.2283 -4.071205e-007,71.2337 2.143147e-007,71.2390 -4.5014238e-007,71.2444 1.5863839e-006,71.2497 0.09374506,71.2551 0.46874157,71.2605 0.68750602,71.2658 0.093762033,71.2712 0.093755819,71.2765 0.093742058,71.2819 0.093742177,71.2873 0.34374642,71.2926 0.31250182,71.2980 0.18749747,71.3034 0.40624586,71.3087 0.40625387,71.3141 0.4999893,71.3194 0.43759429,71.3248 1.0313456,71.3302 1.0936954,71.3355 0.49990654,71.3409 -1.997158e-005,71.3462 0.34380248,71.3516 0.8750118,71.3570 0.59370977,71.3623 0.093717068,71.3677 0.18749261,71.3731 0.40627381,71.3784 0.4062815,71.3838 0.31247601,71.3892 -2.2167027e-005,71.3945 5.9724912e-006,71.3999 -1.7210167e-006,71.4053 9.1109865e-007,71.4106 -1.9233976e-006,71.4160 0.18750243,71.4214 0.50000393,71.4267 0.312489,71.4321 0.18751317,71.4374 0.46878982,71.4428 0.59376729,71.4482 0.53123975,71.4536 0.34371176,71.4589 -1.9730533e-005,71.4643 4.8098673e-006,71.4697 4.9296489e-007,71.4750 -6.782815e-006,71.4804 0.31249005,71.4858 0.3437573,71.4911 0.093757905,71.4965 4.3465465e-007,71.5019 -1.3005346e-007,71.5072 8.5526452e-008,71.5126 -2.1206004e-007,71.5180 7.627774e-007,71.5233 -2.839296e-006,71.5287 0.093747959,71.5341 0.43751758,71.5395 0.53123605,71.5448 0.59372234,71.5502 0.37503129,71.5556 0.34378383,71.5609 0.3125118,71.5663 0.31247377,71.5717 0.031224232,71.5770 0.09377747,71.5824 0.34377274,71.5878 0.34372133,71.5932 -2.3369066e-005,71.5985 6.8464205e-006,71.6039 -4.0148029e-006,71.6093 0.093746573,71.6147 0.18749993,71.6200 0.093753681,71.6254 3.1323511e-006,71.6308 -3.5658472e-006,71.6361 1.1131789e-005,71.6415 0.093754992,71.6469 0.093764842,71.6523 0.87510359,71.6576 2.2188404,71.6630 2.3124087,71.6684 0.78112978,71.6738 -1.3641466e-005,71.6791 5.5460496e-006,71.6845 0.031249944,71.6899 0.093745627,71.6953 0.50000697,71.7007 0.59376007,71.7060 0.28124055,71.7114 -7.1226295e-006,71.7168 1.903551e-006,71.7222 -4.9095377e-007,71.7275 6.0090898e-008,71.7329 2.5065961e-007,71.7383 -1.0628348e-006,71.7437 0.09374854,71.7490 0.093751468,71.7544 1.0771902e-006,71.7598 -3.0427802e-007,71.7652 1.3983403e-007,71.7706 -2.5505355e-007,71.7759 8.8044976e-007,71.7813 -3.2670275e-006,71.7867 0.18749177,71.7921 0.31249949,71.7975 0.18751045,71.8028 -4.5707525e-006,71.8082 0.49998426,71.8136 0.6562506,71.8190 0.28127438,71.8244 0.18753628,71.8297 0.31247219,71.8351 1.1249633,71.8405 1.1875092,71.8459 0.75001067,71.8513 0.093771651,71.8567 0.53130978,71.8620 1.0937761,71.8674 1.062441,71.8728 0.78122509,71.8782 0.78124905,71.8836 0.31248361,71.8889 -2.2951299e-006,71.8943 1.9550421e-006,71.8997 -5.5253404e-006,71.9051 0.093749985,71.9105 5.6250146e-006,71.9159 -2.296702e-006,71.9213 3.5615988e-006,71.9266 0.12502159,71.9320 0.43752044,71.9374 0.46873325,71.9428 0.1249755,71.9482 -5.4503425e-006,71.9536 0.09375152,71.9590 -6.5790346e-007,71.9643 0.093750678,71.9697 0.31250063,71.9751 0.1874983,71.9805 0.031251475,71.9859 1.3791173e-007,71.9913 -6.0508441e-008,71.9967 1.0411891e-007,72.0020 -3.5599504e-007,72.0074 0.093748152,72.0128 0.34375042,72.0182 0.56249994,72.0236 0.31250045,72.0290 1.7001e-006,72.0344 -5.0935523e-007,72.0398 3.3719451e-007,72.0452 -8.3945366e-007,72.0505 0.093749829,72.0559 1.4353903e-006,72.0613 -2.4225992e-006,72.0667 8.2556453e-006,72.0721 0.093760908,72.0775 0.093739606,72.0829 -1.0856944e-005,72.0883 1.2318322e-005,72.0937 0.093753099,72.0991 0.031239623,72.1044 -3.0976958e-006,72.1098 8.4284693e-006,72.1152 0.093752295,72.1206 0.031240908,72.1260 1.16582e-006,72.1314 -4.0864129e-006,72.1368 1.5181141e-005,72.1422 0.18753405,72.1476 0.4375135,72.1530 0.40622026,72.1584 0.28122342,72.1638 0.09374921,72.1692 -3.0651099e-006,72.1746 8.378492e-007,72.1799 0.093791254,72.1853 0.50004256,72.1907 0.56248248,72.1961 0.4062036,72.2015 0.1874781,72.2069 0.093751147,72.2123 0.031254731,72.2177 0.093765348,72.2231 0.18750684,72.2285 0.28122854,72.2339 0.31248429,72.2393 0.18750818,72.2447 6.7082201e-006,72.2501 0.093749389,72.2555 -4.2645529e-006,72.2609 1.1574833e-006,72.2663 -3.6501578e-007,72.2717 3.0250018e-007,72.2771 -8.4502983e-007,72.2825 0.093749903,72.2879 0.50000036,72.2933 0.56249845,72.2987 0.3125,72.3041 0.031254359,72.3095 -1.070364e-005,72.3149 1.3437252,72.3203 2.0000045,72.3257 1.1875134,72.3311 0.3437871,72.3365 0.46882778,72.3419 0.96877164,72.3473 0.7499367,72.3527 0.18744685,72.3581 0.093743518,72.3635 0.18750264,72.3689 0.2187428,72.3743 0.74999076,72.3797 0.75000906,72.3851 9.1800248e-006,72.3905 -8.7625167e-006,72.3959 2.5871601e-005,72.4013 0.34380281,72.4067 0.49997178,72.4121 0.18749422,72.4175 1.2187927,72.4229 2.0625029,72.4283 1.6874683,72.4337 0.49995053,72.4391 0.31248173,72.4445 0.50000256,72.4499 0.34375688,72.4553 0.093759596,72.4607 0.093779899,72.4661 0.4375813,72.4715 1.0000118,72.4769 0.71868086,72.4823 0.46871579,72.4878 0.34377909,72.4932 0.78125346,72.4986 0.65620351,72.5040 0.56248909,72.5094 0.18750119,72.5148 -1.9013543e-006,72.5202 1.074952e-005,72.5256 0.40625015,72.5310 0.84373355,72.5364 1.0000114,72.5418 0.65626097,72.5472 0.093741074,72.5526 -1.0340132e-005,72.5580 0.21877243,72.5635 0.6250366,72.5689 0.65625089,72.5743 0.31246662,72.5797 0.093727492,72.5851 7.5820958e-007,72.5905 -1.9812794e-007,72.5959 3.4234951e-008,72.6013 6.121212e-008,72.6067 -2.7911261e-007,72.6121 1.0553312e-006,72.6176 -3.9425531e-006,72.6230 1.4716157e-005,72.6284 0.3750203,72.6338 0.65627283,72.6392 0.78126138,72.6446 0.37497747,72.6500 0.21871473,72.6554 0.18748118,72.6608 0.18750843,72.6663 3.0682147e-006,72.6717 -2.7636986e-006,72.6771 0.093777664,72.6825 0.50003767,72.6879 0.59373951,72.6933 0.34371752,72.6987 0.093731597,72.7042 -2.7062954e-006,72.7096 6.2361261e-007,72.7150 2.1211719e-007,72.7204 -1.4722764e-006,72.7258 5.6774979e-006,72.7312 0.093775064,72.7366 0.3437908,72.7421 0.84373945,72.7475 0.74994785,72.7529 0.24998881,72.7583 3.5954565e-006,72.7637 3.2541641e-006,72.7691 0.093748517,72.7745 0.15625547,72.7800 0.81251025,72.7854 0.81249654,72.7908 0.28124437,72.7962 0.1874896,72.8016 0.24999732,72.8071 0.031254925,72.8125 -3.776498e-006,72.8179 0.18748388,72.8233 0.96873981,72.8287 1.3437417,72.8341 1.3437498,72.8396 0.84375042,72.8450 0.81250805,72.8504 0.31252301,72.8558 0.12500246,72.8612 0.18750393,72.8667 0.28126809,72.8721 0.34375474,72.8775 0.31249961,72.8829 0.87500262,72.8883 1.6875033,72.8938 1.5937392,72.8992 0.093733512,72.9046 -8.6062414e-007,72.9100 2.1371068e-007,72.9154 5.8617173e-009,72.9209 -2.3719954e-007,72.9263 9.4302402e-007,72.9317 0.031245861,72.9371 0.59375238,72.9426 0.78125167,72.9480 0.65627956,72.9534 0.68753743,72.9588 0.62498826,72.9643 0.28120971,72.9697 -1.9655441e-005,72.9751 5.2516189e-006,72.9805 -1.3493309e-006,72.9859 1.4523017e-007,72.9914 0.031262316,72.9968 0.18751389,73.0022 0.18748386,73.0076 -1.2637091e-005,73.0131 3.3869237e-006,73.0185 -9.0951562e-007,73.0239 2.5084705e-007,73.0293 -9.3796707e-008,73.0348 1.2432801e-007,73.0402 -4.0354425e-007,73.0456 1.4899759e-006,73.0511 0.093731672,73.0565 1.2812492,73.0619 1.8437833,73.0673 1.1562356,73.0728 0.031285126,73.0782 0.59382087,73.0836 0.74998611,73.0890 0.49994984,73.0945 0.18747468,73.0999 0.18751848,73.1053 0.40625075,73.1108 0.28122279,73.1162 0.031243423,73.1216 0.062505163,73.1271 0.062497158,73.1325 -1.3604189e-005,73.1379 3.7452926e-005,73.1433 0.78132302,73.1488 1.4062579,73.1542 1.1249501,73.1596 0.28120014,73.1651 -1.4442395e-005,73.1705 0.062505051,73.1759 0.15625855,73.1814 0.093747318,73.1868 -1.2140592e-005,73.1922 2.1513575e-005,73.1977 0.31252524,73.2031 0.34373674,73.2085 0.37498024,73.2140 0.49999538,73.2194 0.53126186,73.2248 0.46878213,73.2302 0.49999046,73.2357 0.21872911,73.2411 0.18750042,73.2466 0.12500237,73.2520 0.34378621,73.2574 0.56249124,73.2629 1.0624602,73.2683 1.1562555,73.2737 0.56250417,73.2792 0.2499904,73.2846 0.53124392,73.2900 0.84374005,73.2955 0.43752623,73.3009 0.3437815,73.3063 0.50001943,73.3118 0.59373504,73.3172 0.34373504,73.3226 0.3124854,73.3281 0.031223007,73.3335 3.8239659e-006,73.3390 -1.2344126e-006,73.3444 1.1134332e-006,73.3498 -3.2195039e-006,73.3553 1.176557e-005,73.3607 0.12500536,73.3662 0.062486805,73.3716 -1.7929124e-006,73.3770 3.4956557e-007,73.3825 3.9485286e-007,73.3879 -1.9291879e-006,73.3933 0.12502432,73.3988 0.50005943,73.4042 0.81251544,73.4097 0.68745756,73.4151 0.3124702,73.4205 0.18750231,73.4260 0.1874845,73.4314 -1.4184856e-005,73.4369 -1.6062638e-006,73.4423 2.0613137e-005,73.4478 0.312529,73.4532 0.65625876,73.4586 0.81247538,73.4641 0.31246838,73.4695 2.0701543e-006,73.4750 -5.5474544e-007,73.4804 1.4864752e-007,73.4858 -3.9797229e-008,73.4913 1.0528556e-008,73.4967 -2.3135043e-009,73.5022 -1.2756302e-009,73.5076 7.4169306e-009,73.5131 -2.8394561e-008,73.5185 1.0617056e-007,73.5240 -3.9632158e-007,73.5294 0.18750483,73.5348 0.43750408,73.5403 0.28124878,73.5457 0.18750688,73.5512 0.37500614,73.5566 0.74999195,73.5621 0.78122008,73.5675 0.5312537,73.5730 0.6250571,73.5784 0.50000876,73.5839 0.31246665,73.5893 0.12498273,73.5947 0.2187601,73.6002 0.31251964,73.6056 0.31246346,73.6111 0.34374279,73.6165 0.81254184,73.6220 0.87504947,73.6274 0.81251377,73.6329 0.56244057,73.6383 0.093719415,73.6438 -9.0487983e-006,73.6492 0.31247684,73.6547 0.65628099,73.6601 1.5000654,73.6656 1.4688159,73.6710 1.8749838,73.6765 2.4374549,73.6819 2.0624845,73.6874 0.781205,73.6928 0.093715407,73.6983 0.8749764,73.7037 1.4062457,73.7092 1.1875209,73.7146 0.31252769,73.7201 4.5269035e-006,73.7255 -4.9408999e-007,73.7310 -2.5511995e-006,73.7364 0.18749945,73.7419 0.15626113,73.7473 0.093750596,73.7528 0.031241717,73.7582 -7.7734893e-007,73.7637 -2.1315651e-007,73.7692 0.093768306,73.7746 0.50002682,73.7801 0.81251025,73.7855 0.87497467,73.7910 0.31246233,73.7964 0.34373415,73.8019 0.50000167,73.8073 0.31251329,73.8128 0.031279236,73.8182 0.31254441,73.8237 0.4999935,73.8292 0.28122121,73.8346 0.18749826,73.8401 0.18750244,73.8455 0.18749194,73.8510 0.18748939,73.8564 0.65625471,73.8619 1.0312694,73.8673 1.1562834,73.8728 1.1250055,73.8783 0.74996412,73.8837 0.37496397,73.8892 0.18747489,73.8946 0.46875232,73.9001 0.21877551,73.9056 0.18751501,73.9110 0.28124291,73.9165 0.093737513,73.9219 -7.9259377e-007,73.9274 -1.0480338e-006,73.9328 4.9852642e-006,73.9383 0.093756974,73.9438 0.093742982,73.9492 -4.7873009e-006,73.9547 2.9837e-007,73.9601 0.093801856,73.9656 0.56257093,73.9711 0.749982,73.9765 0.53120869,73.9820 0.40621835,73.9875 0.093715332,73.9929 0.09374889,73.9984 5.7289762e-006,74.0038 -1.3384721e-006,74.0093 0.031242801,74.0148 0.49999151,74.0202 0.56250328,74.0257 0.31250998,74.0312 1.3845295e-006,74.0366 8.4187022e-006,74.0421 0.093763217,74.0475 0.093736991,74.0530 -9.450383e-006,74.0585 2.5498127e-006,74.0639 -7.48064e-007,74.0694 4.4224853e-007,74.0749 -1.0209552e-006,74.0803 3.6418676e-006,74.0858 0.18751341,74.0913 0.31251261,74.0967 0.21873504,74.1022 0.59371805,74.1077 1.7499743,74.1131 2.2187603,74.1186 1.1250299,74.1241 3.896404e-006,74.1295 0.031245705,74.1350 0.093750417,74.1405 0.031252626,74.1459 1.9299632e-006,74.1514 -3.5206458e-006,74.1569 1.2153562e-005,74.1623 0.3437646,74.1678 0.34374747,74.1733 0.24999145,74.1787 0.1875146,74.1842 0.5312615,74.1897 0.93746763,74.1951 0.7499885,74.2006 0.34375507,74.2061 0.093747996,74.2115 2.1654441e-006,74.2170 -6.7489714e-007,74.2225 5.3399322e-007,74.2280 -1.4611483e-006,74.2334 5.3110398e-006,74.2389 0.093750119,74.2444 0.28123075,74.2498 0.49999204,74.2553 0.34376225,74.2608 0.093753487,74.2663 2.6059228e-005,74.2717 0.50004804,74.2772 0.74998772,74.2827 0.4374491,74.2881 0.37498075,74.2936 0.50003666,74.2991 0.34376886,74.3046 0.18747222,74.3100 0.03123798,74.3155 0.18749842,74.3210 0.53124732,74.3265 0.68749964,74.3319 0.34375313,74.3374 0.03125149,74.3429 -1.0190906e-007,74.3484 -1.0794985e-006,74.3538 4.4203193e-006,74.3593 0.09378022,74.3648 0.31252506,74.3703 0.40620521,74.3757 0.34371448,74.3812 0.1875174,74.3867 5.1585257e-006,74.3922 -1.0284572e-006,74.3976 -1.0452686e-006,74.4031 5.2101068e-006,74.4086 0.31253171,74.4141 0.78126419,74.4195 0.59373164,74.4250 0.37499616,74.4305 0.81251514,74.4360 1.3437485,74.4415 1.9999723,74.4469 1.6249943,74.4524 1.0937883,74.4579 0.87508363,74.4634 1.0312546,74.4688 0.59365523,74.4743 0.093708664,74.4798 1.9235765e-006,74.4853 2.0871917e-007,74.4908 -2.7588831e-006,74.4962 0.093740292,74.5017 0.31249607,74.5072 0.18751264,74.5127 -9.3164101e-007,74.5182 0.62498033,74.5237 1.1562468,74.5291 0.93752223,74.5346 0.18755382,74.5401 0.59375989,74.5456 0.59369874,74.5511 0.21876118,74.5565 0.31255856,74.5620 0.62500685,74.5675 0.37494034,74.5730 -2.9702918e-005,74.5785 0.093771599,74.5840 0.3437728,74.5894 0.50000262,74.5949 0.31247246,74.6004 0.09375973,74.6059 0.31252337,74.6114 0.31247902,74.6169 0.18747285,74.6223 0.18749595,74.6278 0.093755841,74.6333 -5.3456024e-006,74.6388 0.18749215,74.6443 0.18750776,74.6498 5.7678326e-006,74.6553 -1.8509882e-006,74.6607 1.6357415e-006,74.6662 0.093732849,74.6717 0.56248271,74.6772 0.56251448,74.6827 0.18751749,74.6882 -2.161477e-007,74.6937 9.6362392e-006,74.6992 0.18753392,74.7046 0.40625921,74.7101 0.28121385,74.7156 -1.9081006e-005,74.7211 5.6575745e-006,74.7266 -3.5478656e-006,74.7321 0.031264134,74.7376 0.28125814,74.7431 0.12497459,74.7486 0.81247252,74.7540 1.4374989,74.7595 0.93752092,74.7650 0.18751292,74.7705 -2.3464922e-006,74.7760 1.0381102e-005,74.7815 0.18754385,74.7870 0.50002646,74.7925 0.59370905,74.7980 0.53120571,74.8035 0.53125316,74.8090 0.2812598,74.8144 0.093746148,74.8199 -3.0921374e-006,74.8254 8.6978326e-007,74.8309 -3.867471e-007,74.8364 6.7718742e-007,74.8419 -2.3221803e-006,74.8474 8.6122618e-006,74.8529 0.18752742,74.8584 0.31249094,74.8639 0.093725324,74.8694 -1.4475988e-006,74.8749 4.4507092e-006,74.8804 0.187534,74.8859 0.53126508,74.8914 0.37496191,74.8968 -1.8332399e-005,74.9023 4.6790201e-006,74.9078 -3.820349e-007,74.9133 -3.1515997e-006,74.9188 0.031274687,74.9243 0.31251529,74.9298 0.18747094,74.9353 -1.0064446e-005,74.9408 0.12499887,74.9463 0.4375053,74.9518 1.1562589,74.9573 1.0312544,74.9628 0.75003248,74.9683 0.7500217,74.9738 0.65621626,74.9793 0.21871625,74.9848 -3.0821266e-006,74.9903 8.2362135e-007,74.9958 -2.1209596e-007,75.0013 2.4689511e-008,75.0068 1.1336785e-007,75.0123 -4.7820703e-007,75.0178 1.7996148e-006,75.0233 -6.7208252e-006,75.0288 2.5085819e-005,75.0343 0.3125419,75.0398 0.46875066,75.0453 0.34370792,75.0508 -2.5668483e-005,75.0563 6.8770646e-006,75.0618 -1.8375904e-006,75.0673 4.7271047e-007,75.0728 -5.3087803e-008,75.0783 -2.6042656e-007,75.0838 1.0948984e-006,75.0893 0.1875435,75.0948 0.87506378,75.1003 1.15623,75.1058 0.56242937,75.1113 0.12496006,75.1168 0.74998462,75.1223 0.87500405,75.1278 0.71877146,75.1333 0.50002211,75.1388 0.93749928,75.1443 0.40624082,75.1498 -3.5621267e-007,75.1553 2.8558347e-006,75.1608 -1.106811e-005,75.1663 1.1874828,75.1718 1.78128,75.1774 1.0625373,75.1829 0.34375983,75.1884 0.43746692,75.1939 0.43746153,75.1994 0.68750674,75.2049 0.5000115,75.2104 2.3219616e-006,75.2159 0.093745515,75.2214 0.1875017,75.2269 3.2947542e-006,75.2324 -9.1333681e-007,75.2379 3.5832349e-007,75.2434 -5.1992146e-007,75.2489 1.7214871e-006,75.2544 -6.3665625e-006,75.2600 2.3746781e-005,75.2655 0.3125363,75.2710 1.0312458,75.2765 0.6562205,75.2820 0.59372741,75.2875 0.1875006,75.2930 0.093736641,75.2985 0.46873906,75.3040 0.50000829,75.3095 0.34375551,75.3151 0.40626791,75.3206 0.53130525,75.3261 0.59377497,75.3316 0.53120917,75.3371 0.65620923,75.3426 0.65623885,75.3481 0.34375456,75.3536 0.093749501,75.3591 7.2361768e-006,75.3647 0.12501127,75.3702 0.09374015,75.3757 -1.0145366e-005,75.3812 0.093740046,75.3867 0.31249422,75.3922 0.18751371,75.3977 6.7153924e-006,75.4032 0.031247504,75.4088 0.3437494,75.4143 0.84374988,75.4198 0.34375113,75.4253 0.031250808,75.4308 -4.3444183e-007,75.4363 1.3268905e-007,75.4418 0.031250704,75.4474 0.18750043,75.4529 0.093749151,75.4584 -4.1432708e-007,75.4639 1.1113216e-007,75.4694 -3.0166127e-008,75.4749 9.5230357e-009,75.4805 -7.9239806e-009,75.4860 2.2174049e-008,75.4915 -8.0778875e-008,75.4970 3.0096697e-007,75.5025 0.093747467,75.5080 0.31249994,75.5136 0.18749976,75.5191 1.0783955e-005,75.5246 0.093753815,75.5301 0.031238647,75.5356 -8.9183828e-007,75.5411 2.4034065e-007,75.5467 -6.9449499e-008,75.5522 3.7438763e-008,75.5577 -8.0306535e-008,75.5632 2.838099e-007,75.5687 -1.055022e-006,75.5743 3.9366123e-006,75.5798 0.15627089,75.5853 0.50002253,75.5908 0.81255215,75.5963 1.0624926,75.6019 0.53122658,75.6074 0.53121531,75.6129 0.093708344,75.6184 0.18753132,75.6239 0.18749687,75.6295 0.12498265,75.6350 0.031259265,75.6405 0.81254107,75.6460 1.5625094,75.6516 2.0312324,75.6571 0.84373218,75.6626 0.43748525,75.6681 0.18750745,75.6736 0.18749759,75.6792 0.12498419,75.6847 0.5624882,75.6902 0.81250113,75.6957 0.28125751,75.7013 2.6021262e-006,75.7068 -9.3033645e-007,75.7123 1.1190843e-006,75.7178 -3.546241e-006,75.7234 1.3066969e-005,75.7289 0.3125158,75.7344 0.34374255,75.7399 0.18748221,75.7455 9.9482741e-006,75.7510 0.18751812,75.7565 0.18749031,75.7621 0.093735822,75.7676 -6.3087705e-006,75.7731 1.5206402e-006,75.7786 2.2680605e-007,75.7842 -2.4282242e-006,75.7897 9.4869383e-006,75.7952 0.18752439,75.8007 0.34376153,75.8063 0.31247941,75.8118 0.093728304,75.8173 -2.5665822e-006,75.8229 5.7761467e-006,75.8284 0.093759723,75.8339 0.12499566,75.8394 0.24998961,75.8450 0.53126782,75.8505 0.71875918,75.8560 0.78121179,75.8616 0.59373301,75.8671 0.31252158,75.8726 9.2032778e-006,75.8782 -2.4272083e-006,75.8837 5.0476092e-007,75.8892 4.0842284e-007,75.8947 0.093748845,75.9003 0.31249949,75.9058 0.18750131,75.9113 -9.1761663e-008,75.9169 -1.0795114e-007,75.9224 5.2362282e-007,75.9279 -1.9867107e-006,75.9335 0.093796916,75.9390 0.53128046,75.9445 0.40620983,75.9501 0.18750706,75.9556 0.31249574,75.9611 0.093714021,75.9667 -3.8353555e-006,75.9722 4.0123623e-006,75.9777 0.093764,75.9833 0.18749996,75.9888 0.093736157,75.9943 -4.5776583e-006,75.9999 0.34374604,76.0054 0.18749106,76.0110 0.34374395,76.0165 0.3437565,76.0220 0.50001431,76.0276 0.81250477,76.0331 0.71876723,76.0386 0.8750338,76.0442 1.1250055,76.0497 0.81246841,76.0552 0.12496606,76.0608 0.093774989,76.0663 0.43756068,76.0719 0.71876323,76.0774 0.62496328,76.0829 0.31245497,76.0885 0.12497247,76.0940 0.343748,76.0996 0.18751051,76.1051 0.031256057,76.1106 -9.3235406e-007,76.1162 4.5867641e-006,76.1217 0.1875305,76.1273 0.50001025,76.1328 0.31246635,76.1383 0.031235889,76.1439 4.1331791e-006,76.1494 -1.0053222e-006,76.1550 -1.1227672e-007,76.1605 0.09373749,76.1660 0.34374437,76.1716 0.43750575,76.1771 0.25005728,76.1827 0.59380722,76.1882 1.968677,76.1937 2.593689,76.1993 1.8437749,76.2048 1.5000087,76.2104 1.749976,76.2159 1.5624976,76.2215 0.75002408,76.2270 0.18750682,76.2325 0.21874183,76.2381 0.43748689,76.2436 0.59375215,76.2492 0.18751144,76.2547 2.4497244e-006,76.2603 -2.149619e-007,76.2658 0.093750827,76.2714 0.34375012,76.2769 0.34374952,76.2825 0.28125364,76.2880 0.3437551,76.2935 0.31249526,76.2991 0.093743227,76.3046 0.093773037,76.3102 0.50001168,76.3157 0.34372553,76.3213 0.18749042,76.3268 1.7329268e-006,76.3324 -2.6573096e-007,76.3379 -6.702212e-007,76.3435 2.9469081e-006,76.3490 -1.1118362e-005,76.3546 4.1530049e-005,76.3601 0.71883214,76.3657 1.031256,76.3712 0.65619218,76.3768 0.28121346,76.3823 0.18748395,76.3879 -1.3053542e-005,76.3934 3.50193e-006,76.3990 -9.5307871e-007,76.4045 3.1009466e-007,76.4101 -2.8723932e-007,76.4156 8.3891092e-007,76.4212 -3.0686572e-006,76.4267 0.093755357,76.4323 0.18750945,76.4378 0.28124234,76.4434 0.34374419,76.4489 0.31250432,76.4545 0.21876357,76.4600 0.28125036,76.4656 0.093735352,76.4711 -3.5649973e-006,76.4767 2.6093899e-006,76.4822 0.031237554,76.4878 0.53122973,76.4933 0.78126061,76.4989 0.3437655,76.5044 0.093752913,76.5100 2.7937385e-006,76.5155 0.18749474,76.5211 0.34375134,76.5267 4.1760154e-006,76.5322 -1.1190264e-006,76.5378 2.9973944e-007,76.5433 -7.9836916e-008,76.5489 1.9582803e-008,76.5544 1.5131163e-009,76.5600 -2.5639286e-008,76.5655 0.093744457,76.5711 0.34374404,76.5767 0.34375674,76.5822 0.031255603,76.5878 0.093750551,76.5933 0.093745209,76.5989 0.09374892,76.6044 7.5380358e-006,76.6100 0.062509321,76.6156 0.25000444,76.6211 0.12499313,76.6267 0.062493995,76.6322 -9.6765179e-006,76.6378 0.093768343,76.6433 0.78128648,76.6489 1.2187251,76.6545 0.99998051,76.6600 0.5000214,76.6656 0.34373647,76.6711 0.18748154,76.6767 0.18749987,76.6823 0.093756452,76.6878 -7.2869075e-006,76.6934 0.093769014,76.6989 0.50004905,76.7045 0.62502199,76.7101 0.62497109,76.7156 0.28120279,76.7212 -8.2402657e-006,76.7267 6.8417404e-007,76.7323 0.24999556,76.7379 0.43749723,76.7434 0.093774274,76.7490 0.31253779,76.7546 0.50000155,76.7601 0.34371778,76.7657 0.18747447,76.7712 0.18749999,76.7768 2.7434444e-006,76.7824 -7.2998796e-007,76.7879 1.7627528e-007,76.7935 2.4955355e-008,76.7991 -2.7613771e-007,76.8046 1.0796907e-006,76.8102 -4.0429682e-006,76.8158 0.78122979,76.8213 1.7500085,76.8269 1.4375329,76.8325 0.5312528,76.8380 0.21878088,76.8436 0.65632659,76.8492 0.96872258,76.8547 0.40616143,76.8603 -1.6240194e-005,76.8659 4.3580817e-006,76.8714 -1.1907723e-006,76.8770 4.0464931e-007,76.8826 -4.2775585e-007,76.8881 1.3064554e-006,76.8937 0.031242374,76.8993 0.31249121,76.9048 0.31250763,76.9104 0.093756542,76.9160 0.1875034,76.9215 0.4999876,76.9271 0.81248838,76.9327 0.43749976,76.9382 0.40625072,76.9438 0.34375241,76.9494 0.4062593,76.9550 0.2187614,76.9605 0.18749511,76.9661 0.093750603,76.9717 3.3104895e-006,76.9772 -1.2004272e-006,76.9828 1.4910534e-006,76.9884 -4.7641074e-006,76.9939 0.21876283,76.9995 0.53125626,77.0051 1.312476,77.0107 0.78125143,77.0162 9.0442027e-006,77.0218 -2.2843446e-006,77.0274 9.23675e-008,77.0330 1.9152551e-006,77.0385 -7.7540981e-006,77.0441 0.1874951,77.0497 0.31249532,77.0552 0.43749595,77.0608 0.34376222,77.0664 0.093756936,77.0720 7.773682e-007,77.0775 -1.8726973e-007,77.0831 -2.8362065e-008,77.0887 3.0076222e-007,77.0943 -1.1747904e-006,77.0998 4.3987711e-006,77.1054 0.093763046,77.1110 0.18750082,77.1166 0.093733646,77.1221 7.1859904e-006,77.1277 0.18752785,77.1333 0.43752149,77.1389 0.6249786,77.1444 1.0624478,77.1500 1.2812319,77.1556 0.71877074,77.1612 0.031266734,77.1668 -7.8278908e-006,77.1723 1.8797253e-005,77.1779 0.21877725,77.1835 0.749991,77.1891 1.1562067,77.1946 0.62498951,77.2002 0.18753096,77.2058 0.18753491,77.2114 0.5000481,77.2170 0.78128219,77.2225 0.78120965,77.2281 0.40619102,77.2337 0.37501162,77.2393 0.65625817,77.2449 0.53123248,77.2504 0.28123349,77.2560 0.03123882,77.2616 -9.470217e-007,77.2672 0.18748581,77.2728 0.59374797,77.2784 0.3437629,77.2839 0.093754396,77.2895 -2.2409765e-006,77.2951 0.18749382,77.3007 1.156248,77.3063 1.1562514,77.3118 0.4687871,77.3174 0.40628624,77.3230 0.46873826,77.3286 0.28121227,77.3342 -1.9435702e-005,77.3398 6.8154914e-006,77.3453 -7.8252151e-006,77.3509 2.4486964e-005,77.3565 0.3125475,77.3621 0.59374571,77.3677 0.40625384,77.3733 0.59374505,77.3789 0.34371063,77.3844 0.093729965,77.3900 2.53856e-006,77.3956 0.21879636,77.4012 0.71877944,77.4068 1.1874599,77.4124 0.74995548,77.4180 0.31249946,77.4235 0.093757264,77.4291 0.31249839,77.4347 0.18750025,77.4403 -1.6739953e-006,77.4459 0.31250584,77.4515 0.75000226,77.4571 0.56249064,77.4627 0.28123575,77.4682 0.49999163,77.4738 0.50000674,77.4794 0.18751347,77.4850 5.7547732e-006,77.4906 -2.3769956e-006,77.4962 3.7530299e-006,77.5018 0.093731679,77.5074 0.93745798,77.5130 1.6874956,77.5186 1.6250488,77.5241 0.78127718,77.5297 0.12499545,77.5353 0.093750134,77.5409 0.062493864,77.5465 -6.2027329e-006,77.5521 0.093739592,77.5577 0.34374437,77.5633 0.31250733,77.5689 0.093758665,77.5745 4.4614198e-006,77.5801 -5.5493424e-006,77.5857 0.40623754,77.5912 0.68750066,77.5968 0.3125129,77.6024 0.093746826,77.6080 2.671901e-005,77.6136 0.31254607,77.6192 0.78126234,77.6248 1.1562157,77.6304 0.90619993,77.6360 0.49998993,77.6416 0.1875066,77.6472 0.093756095,77.6528 4.0813238e-006,77.6584 -5.5665505e-006,77.6640 0.062516905,77.6696 0.65629357,77.6752 0.84374887,77.6808 0.40620774,77.6864 -1.8545608e-005,77.6920 0.093747117,77.6976 0.093763188,77.7031 0.18754059,77.7087 0.59378195,77.7143 0.81249261,77.7199 0.62496662,77.7255 0.28124523,77.7311 0.28123933,77.7367 0.093729198,77.7423 -2.4538999e-006,77.7479 0.093758807,77.7535 0.8125127,77.7591 0.87498623,77.7647 0.40624976,77.7703 0.18751904,77.7759 0.34377468,77.7815 0.40626416,77.7871 0.31247544,77.7927 0.34377086,77.7983 0.93758315,77.8039 2.0625036,77.8095 3.2811351,77.8151 2.6561847,77.8207 1.4375343,77.8263 0.40627128,77.8319 0.4062435,77.8375 0.18749104,77.8431 0.031243781,77.8487 1.0503658e-006,77.8543 -3.6951503e-006,77.8599 0.31249377,77.8656 0.49999291,77.8712 0.6249879,77.8768 0.81249148,77.8824 0.96877784,77.8880 0.21877439,77.8936 0.15624999,77.8992 0.18749601,77.9048 0.1874828,77.9104 0.18749744,77.9160 0.093756959,77.9216 1.5463027e-006,77.9272 -4.1506416e-007,77.9328 1.1382504e-007,77.9384 -4.0202352e-008,77.9440 4.697835e-008,77.9496 -1.4772071e-007,77.9552 5.4394928e-007,77.9608 -2.028245e-006,77.9664 7.5696635e-006,77.9720 0.21878295,77.9776 0.62503159,77.9833 0.78123373,77.9889 0.43746904,77.9945 0.15623125,78.0001 0.031242579,78.0057 3.2688008e-006,78.0113 0.093738623,78.0169 0.34374139,78.0225 0.34375769,78.0281 0.28128797,78.0337 0.40627956,78.0393 0.406223,78.0449 0.093719967,78.0506 0.093745761,78.0562 0.09375415,78.0618 8.4599321e-007,78.0674 5.6710974e-006,78.0730 0.09376967,78.0786 0.18750045,78.0842 0.093728498,78.0898 7.0627493e-007,78.0954 0.093773462,78.1011 0.18749984,78.1067 0.093727238,78.1123 0.093742579,78.1179 0.031253032,78.1235 -4.0936624e-007,78.1291 3.8224403e-008,78.1347 2.5652838e-007,78.1403 -1.0644372e-006,78.1459 4.001558e-006,78.1516 0.28124785,78.1572 0.40624204,78.1628 0.093754277,78.1684 3.3889808e-006,78.1740 -9.1366388e-007,78.1796 2.6539399e-007,78.1852 -1.4784329e-007,78.1909 3.2598464e-007,78.1965 -1.1561859e-006,78.2021 4.299116e-006,78.2077 0.093768239,78.2133 0.18749899,78.2189 0.12498379,78.2246 0.34376222,78.2302 0.78125691,78.2358 0.59372878,78.2414 0.12499385,78.2470 0.031263292,78.2526 0.093749285,78.2583 0.031239575,78.2639 8.1492663e-006,78.2695 0.59378159,78.2751 0.81250048,78.2807 0.81247246,78.2863 0.43749166,78.2920 0.18752238,78.2976 0.34376928,78.3032 0.34373805,78.3088 0.18747638,78.3144 -1.1255411e-005,78.3201 3.0687984e-006,78.3257 -1.0188628e-006,78.3313 1.0064675e-006,78.3369 -3.0071865e-006,78.3425 0.093739964,78.3481 0.31249645,78.3538 0.187511,78.3594 6.2405129e-006,78.3650 -1.6724188e-006,78.3706 4.4864242e-007,78.3763 -1.2201205e-007,78.3819 3.936907e-008,78.3875 -3.5456463e-008,78.3931 1.0246244e-007,78.3987 -3.7442365e-007,78.4044 1.3953484e-006,78.4100 -5.2074038e-006,78.4156 0.12499548,78.4212 0.68751693,78.4269 1.0937858,78.4325 0.87500417,78.4381 0.5937354,78.4437 0.31251013,78.4493 0.31250563,78.4550 0.24996825,78.4606 -2.3470851e-005,78.4662 0.18750064,78.4718 0.34374928,78.4775 0.18750203,78.4831 0.18749259,78.4887 0.31249917,78.4943 0.28125623,78.5000 0.18750411,78.5056 0.031251553,78.5112 -2.7412256e-007,78.5168 9.8111002e-007,78.5225 -3.6506203e-006,78.5281 1.3622505e-005,78.5337 0.25002086,78.5394 0.34373879,78.5450 0.18748212,78.5506 -3.2382882e-006,78.5562 8.7437104e-007,78.5619 -2.589284e-007,78.5675 1.6127872e-007,78.5731 -3.8619791e-007,78.5788 1.3836224e-006,78.5844 -5.1487186e-006,78.5900 0.031285793,78.5956 0.34378952,78.6013 0.34371701,78.6069 0.093714647,78.6125 -3.102565e-006,78.6182 0.31250089,78.6238 0.34375033,78.6294 0.31249765,78.6350 0.43750304,78.6407 1.8750172,78.6463 2.2812452,78.6519 1.0312507,78.6576 0.43752638,78.6632 0.53128177,78.6688 0.74998903,78.6745 0.31244946,78.6801 -1.3999855e-005,78.6857 3.7821878e-006,78.6914 -1.1277431e-006,78.6970 7.285114e-007,78.7026 -1.7863614e-006,78.7083 0.031265315,78.7139 0.18750161,78.7195 0.2812247,78.7252 0.31250012,78.7308 0.093759552,78.7364 1.1611714e-007,78.7421 -3.078878e-008,78.7477 7.0281096e-009,78.7533 2.6793696e-009,78.7590 -1.7747787e-008,78.7646 6.8317711e-008,78.7702 -2.5554428e-007,78.7759 9.5393932e-007,78.7815 0.18752091,78.7871 0.50002104,78.7928 0.37497687,78.7984 0.062478602,78.8041 2.3092748e-006,78.8097 -6.1970343e-007,78.8153 1.693476e-007,78.8210 -5.7636708e-008,78.8266 6.118956e-008,78.8322 -1.8713308e-007,78.8379 6.8739888e-007,78.8435 -2.562675e-006,78.8492 0.031270012,78.8548 0.31252542,78.8604 0.34373119,78.8661 0.093726799,78.8717 -1.6837314e-006,78.8773 1.493466e-007,78.8830 0.093752094,78.8886 0.59378272,78.8943 0.90627491,78.8999 0.49996024,78.9055 -2.4836772e-005,78.9112 0.031255346,78.9168 0.34374332,78.9225 0.50000107,78.9281 0.50000292,78.9338 0.62499952,78.9394 0.46874616,78.9450 0.12500457,78.9507 0.31252265,78.9563 0.74999815,78.9620 0.34373239,78.9676 0.093749531,78.9732 -3.2054252e-006,78.9789 0.093755923,78.9845 0.18750821,78.9902 0.18748306,78.9958 0.18749268,79.0015 0.093761727,79.0071 -1.452687e-006,79.0127 0.093748264,79.0184 0.031254154,79.0240 -6.3540142e-007,79.0297 2.6665657e-006,79.0353 0.18750106,79.0410 0.28124088,79.0466 0.4062511,79.0523 0.28127223,79.0579 0.25002331,79.0636 0.40626249,79.0692 0.40622669,79.0748 0.21875961,79.0805 0.65628856,79.0861 0.9062283,79.0918 0.87495542,79.0974 0.2812348,79.1031 4.4298413e-006,79.1087 -1.5052458e-006,79.1144 1.5908873e-006,79.1200 0.093757913,79.1257 0.18750003,79.1313 0.093741968,79.1370 -1.2533156e-006,79.1426 2.5100829e-007,79.1483 2.4941653e-007,79.1539 -1.2488083e-006,79.1596 4.7462167e-006,79.1652 0.093726523,79.1709 0.81248122,79.1765 0.68750948,79.1822 0.68753737,79.1878 0.65626544,79.1935 0.49998042,79.1991 0.031248916,79.2048 -3.7789043e-006,79.2104 1.1677582e-006,79.2161 -8.9187057e-007,79.2217 2.3998336e-006,79.2274 0.093775831,79.2330 0.3125006,79.2387 0.093721762,79.2443 0.093750276,79.2500 0.5624761,79.2556 0.87498033,79.2613 0.5937717,79.2669 0.18751761,79.2726 4.8576126e-006,79.2782 -1.5738732e-006,79.2839 1.4375727e-006,79.2896 0.093744375,79.2952 0.68749636,79.3009 1.50001,79.3065 1.0937525,79.3122 0.31249407,79.3178 0.093738422,79.3235 0.31249222,79.3291 0.50003725,79.3348 0.87501615,79.3404 0.68749201,79.3461 0.53126299,79.3518 0.34374371,79.3574 0.15622172,79.3631 0.031279225,79.3687 0.43753597,79.3744 0.437491,79.3800 0.50001347,79.3857 0.68749964,79.3914 0.34370452,79.3970 0.093751945,79.4027 0.50006467,79.4083 0.74998128,79.4140 0.343694,79.4196 0.09373261,79.4253 0.031247059,79.4310 0.031253193,79.4366 0.31249967,79.4423 0.34375057,79.4479 0.18749923,79.4536 -6.7912896e-007,79.4593 2.1223721e-008,79.4649 5.943474e-007,79.4706 -2.3988287e-006,79.4762 9.0017165e-006,79.4819 0.093764804,79.4876 0.093730196,79.4932 1.600131e-005,79.4989 0.31255326,79.5045 0.8124907,79.5102 0.90619951,79.5159 0.31248176,79.5215 0.093760744,79.5272 -1.4683356e-005,79.5329 0.56246251,79.5385 1.0937419,79.5442 0.84378678,79.5498 0.28127,79.5555 0.093754277,79.5612 0.093776658,79.5668 0.18748651,79.5725 -2.2763574e-005,79.5782 6.0963557e-006,79.5838 -1.6199679e-006,79.5895 3.8300655e-007,79.5952 8.8093664e-008,79.6008 -7.354808e-007,79.6065 2.8540758e-006,79.6122 0.062509991,79.6178 0.15625885,79.6235 0.18749593,79.6292 0.093736738,79.6348 -4.9145897e-006,79.6405 0.18750104,79.6462 0.34374678,79.6518 0.46875024,79.6575 0.2812528,79.6632 0.093749411,79.6688 2.7864635e-006,79.6745 -9.1244265e-006,79.6802 0.65623236,79.6858 1.2812433,79.6915 0.90626526,79.6972 0.28128645,79.7028 0.31254366,79.7085 0.59378308,79.7142 0.81245005,79.7198 1.3436823,79.7255 1.0624979,79.7312 0.28126895,79.7368 0.06251926,79.7425 0.18750875,79.7482 0.4374935,79.7539 0.49997827,79.7595 0.31249771,79.7652 7.8793073e-006,79.7709 -1.9384825e-006,79.7765 -1.260895e-007,79.7822 2.4432304e-006,79.7879 -9.6476788e-006,79.7936 3.6150486e-005,79.7992 0.40628815,79.8049 0.31246689,79.8106 0.093719669,79.8162 -1.283884e-006,79.8219 0.18751548,79.8276 0.18750079,79.8333 0.093729742,79.8389 0.18748039,79.8446 0.3750129,79.8503 0.65628099,79.8560 0.43749538,79.8616 0.093733236,79.8673 -2.1069566e-006,79.8730 4.5531847e-006,79.8787 0.031250603,79.8843 -6.9881912e-006,79.8900 0.031264924,79.8957 0.43750784,79.9014 0.99999911,79.9070 1.0000168,79.9127 0.49999151,79.9184 0.093726464,79.9241 -4.5474549e-006,79.9297 1.2186085e-006,79.9354 -3.2660287e-007,79.9411 8.7702603e-008,79.9468 -2.4180688e-008,79.9524 9.0131564e-009,79.9581 -1.1870841e-008,79.9638 3.8472841e-008,79.9695 -1.4203201e-007,79.9752 5.2969881e-007,79.9808 -1.9769273e-006,79.9865 0.093736105,79.9922 1.1874715,79.9979 2.0000067,80.0036 1.5937943,80.0092 1.3437718,80.0149 0.9374882,80.0206 0.34373438,80.0263 0.031244084,80.0320 0.65623146,80.0376 1.4999899,80.0433 1.3437613,80.0490 0.56251061,80.0547 0.31250376,80.0604 0.093757585,80.0660 0.031255953,80.0717 0.093749367,80.0774 0.093748905,80.0831 -1.2352383e-005,80.0888 0.3124859,80.0944 0.50000125,80.1001 0.31250927,80.1058 0.31250185,80.1115 0.31250316,80.1172 0.093756914,80.1229 -3.460417e-006,80.1285 1.2720952e-005,80.1342 0.1875274,80.1399 1.5937819,80.1456 1.9687768,80.1513 0.87497097,80.1570 0.31244493,80.1627 -1.5643649e-005,80.1683 4.5712673e-006,80.1740 -2.6402663e-006,80.1797 5.9899244e-006,80.1854 0.18751198,80.1911 0.34375542,80.1968 0.31248656,80.2025 -1.0984905e-005,80.2081 3.8953026e-006,80.2138 0.87500435,80.2195 1.3437504,80.2252 0.90624493,80.2309 0.46874711,80.2366 0.18751018,80.2423 0.28128162,80.2480 0.4999744,80.2536 1.3437055,80.2593 1.0000142,80.2650 3.4814999e-005,80.2707 0.34378582,80.2764 0.49999821,80.2821 0.31246066,80.2878 -1.7316675e-005,80.2935 4.7709391e-006,80.2992 -1.7657019e-006,80.3048 2.2916488e-006,80.3105 0.0312484,80.3162 4.0993759e-006,80.3219 0.31253621,80.3276 0.84376252,80.3333 0.65621895,80.3390 0.1874804,80.3447 -2.869835e-006,80.3504 7.8741311e-007,80.3561 -2.7958771e-007,80.3618 3.3089714e-007,80.3674 0.18749808,80.3731 1.624974,80.3788 3.0937219,80.3845 2.5312784,80.3902 0.53127939,80.3959 -2.6909468e-006,80.4016 7.4620567e-007,80.4073 -2.9366348e-007,80.4130 4.2842021e-007,80.4187 -1.4201171e-006,80.4244 5.2524756e-006,80.4301 0.12500823,80.4358 0.6562438,80.4415 0.90623492,80.4472 0.4999992,80.4529 0.093759336,80.4586 -8.1619885e-007,80.4642 0.093743466,80.4699 0.28124514,80.4756 0.28125757,80.4813 6.5033764e-006,80.4870 -1.7427957e-006,80.4927 4.6727334e-007,80.4984 -1.2615433e-007,80.5041 3.7305977e-008,80.5098 -2.3060419e-008,80.5155 5.4937257e-008,80.5212 -1.9670401e-007,80.5269 7.3193854e-007,80.5326 0.031248096,80.5383 0.56249279,80.5440 1.0312396,80.5497 0.93750042,80.5554 0.2812641,80.5611 5.6877361e-006,80.5668 -1.8376816e-006,80.5725 1.6626353e-006,80.5782 -4.8131219e-006,80.5839 0.18748185,80.5896 0.43756059,80.5953 0.75006646,80.6010 0.87492794,80.6067 1.3436702,80.6124 1.9375286,80.6181 1.4062741,80.6238 0.43749675,80.6295 0.21877769,80.6352 0.34375909,80.6409 0.34373137,80.6466 0.093730986,80.6523 -2.1983165e-006,80.6580 -2.3097878e-006,80.6637 1.1438674e-005,80.6694 0.37507617,80.6751 1.0313013,80.6808 0.90619612,80.6865 0.31243721,80.6922 0.062470146,80.6979 0.34374991,80.7036 0.53126776,80.7094 0.53125066,80.7151 0.18749344,80.7208 -4.4561602e-006,80.7265 0.093762934,80.7322 0.49998569,80.7379 1.2812212,80.7436 1.3125086,80.7493 0.75002795,80.7550 0.15627429,80.7607 0.25000221,80.7664 0.21873921,80.7721 0.09373419,80.7778 -5.1438992e-006,80.7835 2.0044545e-006,80.7892 -2.8737181e-006,80.7949 0.031273071,80.8006 0.2812717,80.8064 0.31249195,80.8121 0.28123787,80.8178 0.37496883,80.8235 0.46872789,80.8292 0.62500638,80.8349 0.34375951,80.8406 0.18751082,80.8463 4.569345e-006,80.8520 0.09374769,80.8577 0.093751274,80.8634 5.6093648e-007,80.8692 -1.5987754e-007,80.8749 7.8531265e-008,80.8806 -1.5424693e-007,80.8863 5.3849726e-007,80.8920 -1.9999047e-006,80.8977 7.4617333e-006,80.9034 0.18752158,80.9091 0.34374923,80.9148 0.37497723,80.9206 0.18749465,80.9263 -9.3420221e-007,80.9320 1.3432676e-005,80.9377 0.18752475,80.9434 0.34378201,80.9491 0.49998844,80.9548 0.18745025,80.9605 -8.2253919e-006,80.9663 2.2021495e-006,80.9720 -5.8253244e-007,80.9777 1.2779698e-007,80.9834 7.1402177e-008,80.9891 -4.1345348e-007,80.9948 1.5825449e-006,81.0005 -5.9172116e-006,81.0063 2.2088116e-005,81.0120 0.3125312,81.0177 0.37497994,81.0234 0.18747529,81.0291 0.03124621,81.0348 -1.3964838e-007,81.0405 3.5772203e-008,81.0463 -3.4283989e-009,81.0520 -2.2063752e-008,81.0577 9.1691604e-008,81.0634 -3.4473132e-007,81.0691 0.49998096,81.0748 1.0937672,81.0806 1.1250972,81.0863 0.87505567,81.0920 0.87495589,81.0977 0.49994284,81.1034 0.28123224,81.1092 0.18747936,81.1149 -1.1012704e-005,81.1206 0.03124986,81.1263 0.1874842,81.1320 0.3437511,81.1377 0.18751141,81.1435 0.031247927,81.1492 0.34374201,81.1549 0.50000066,81.1606 0.31251279,81.1663 0.093779691,81.1721 0.31252331,81.1778 0.34372818,81.1835 0.18746871,81.1892 0.093748815,81.1950 1.4834459e-006,81.2007 1.520623e-006,81.2064 -7.5667349e-006,81.2121 2.8748724e-005,81.2178 0.5625816,81.2236 1.0937562,81.2293 0.71868104,81.2350 1.343679,81.2407 2.1874864,81.2465 1.7812939,81.2522 0.65626502,81.2579 0.093740918,81.2636 -1.5493855e-005,81.2694 0.18750167,81.2751 0.68755198,81.2808 0.93758154,81.2865 0.74996185,81.2922 0.18741432,81.2980 -2.5779859e-006,81.3037 -3.5196279e-006,81.3094 0.18748924,81.3152 0.34374464,81.3209 0.31251201,81.3266 9.1667125e-006,81.3323 -1.1001556e-006,81.3381 -4.7673184e-006,81.3438 2.0171303e-005,81.3495 0.31256518,81.3552 0.71878415,81.3610 0.7499873,81.3667 0.56245136,81.3724 0.18746319,81.3781 0.093739808,81.3839 -9.0228641e-006,81.3896 2.1790158e-006,81.3953 3.07622e-007,81.4011 -3.4099958e-006,81.4068 0.031267658,81.4125 0.46878189,81.4182 0.74999911,81.4240 0.56247652,81.4297 0.18747981,81.4354 0.093744554,81.4412 0.0937526,81.4469 8.6284052e-007,81.4526 -2.2550149e-007,81.4584 3.9093205e-008,81.4641 6.9154659e-008,81.4698 -3.1574308e-007,81.4756 1.1939167e-006,81.4813 -4.460288e-006,81.4870 0.31248906,81.4927 0.56249595,81.4985 0.50000674,81.5042 0.25000453,81.5099 0.18750131,81.5157 0.093754739,81.5214 1.4498339e-006,81.5271 -3.8851584e-007,81.5329 1.0411149e-007,81.5386 -2.7898331e-008,81.5443 7.4733428e-009,81.5501 -1.9927615e-009,81.5558 4.9708626e-010,81.5615 4.5917662e-012,81.5673 -5.1554228e-010,81.5730 2.0577575e-009,81.5788 -7.716122e-009,81.5845 2.880908e-008,81.5902 -1.0752898e-007,81.5960 4.0133966e-007,81.6017 -1.4979518e-006,81.6074 5.5909236e-006,81.6132 0.31253639,81.6189 0.75001061,81.6246 0.56247604,81.6304 0.31248033,81.6361 -9.6700123e-006,81.6418 1.0907385e-006,81.6476 0.093789883,81.6533 0.5000596,81.6591 0.78125882,81.6648 0.84371305,81.6705 0.53119773,81.6763 0.093730621,81.6820 -6.2126742e-007,81.6878 8.8591732e-006,81.6935 0.093759388,81.6992 0.09374781,81.7050 0.18753073,81.7107 0.46877229,81.7165 0.43746537,81.7222 0.18746492,81.7279 1.3989295e-005,81.7337 0.31253222,81.7394 0.49999911,81.7452 0.31247142,81.7509 0.062494233,81.7566 0.15626495,81.7624 0.21874839,81.7681 0.21874708,81.7739 0.31249726,81.7796 0.18748648,81.7853 0.12499077,81.7911 0.28126666,81.7968 0.50003505,81.8026 0.37498039,81.8083 0.0312203,81.8141 4.5233173e-006,81.8198 9.7067141e-007,81.8255 0.34376842,81.8313 0.87503082,81.8370 0.90624613,81.8428 0.37496293,81.8485 -1.2261921e-005,81.8543 2.6937398e-006,81.8600 0.093764499,81.8658 0.31250635,81.8715 0.18748097,81.8772 0.09373831,81.8830 0.21876203,81.8887 0.25001594,81.8945 0.15624644,81.9002 0.093741767,81.9060 0.031244537,81.9117 -1.3665923e-006,81.9175 4.4699311e-007,81.9232 -4.212973e-007,81.9290 1.2382654e-006,81.9347 0.093784891,81.9405 0.40627101,81.9462 0.59371465,81.9520 0.59372169,81.9577 0.46875763,81.9635 0.28125617,81.9692 0.093755521,81.9750 0.31251764,81.9807 0.50001967,81.9864 0.9687407,81.9922 1.3124737,81.9979 1.1562523,82.0037 0.53124326,82.0094 0.031236738,82.0152 1.1420577e-005,82.0210 0.31257141,82.0267 0.84376377,82.0325 0.56246644,82.0382 0.5624935,82.0440 0.46872595,82.0497 0.28122959,82.0555 0.093739785,82.0612 3.823651e-007,82.0670 0.093743481,82.0727 0.31250045,82.0785 0.093754701,82.0842 5.9360777e-006,82.0900 0.093784288,82.0957 0.31251493,82.1015 0.28122118,82.1072 0.34375238,82.1130 0.49999768,82.1187 0.1874807,82.1245 -1.3049083e-005,82.1302 0.46873832,82.1360 0.34375486,82.1418 0.21875246,82.1475 0.34373817,82.1533 0.50000477,82.1590 0.18751772,82.1648 4.0058017e-006,82.1705 -6.2025761e-006,82.1763 2.0805976e-005,82.1820 0.31255355,82.1878 1.2812531,82.1936 1.6874394,82.1993 0.84371573,82.2051 0.50001395,82.2108 0.093758695,82.2166 -6.9120921e-007,82.2223 -8.639477e-008,82.2281 1.0369394e-006,82.2339 -4.0617124e-006,82.2396 0.31248996,82.2454 0.5937404,82.2511 0.62500054,82.2569 0.34375882,82.2627 0.18750964,82.2684 4.8032521e-006,82.2742 -1.2798247e-006,82.2799 3.1565301e-007,82.2857 1.732597e-008,82.2915 -3.8501832e-007,82.2972 1.5228791e-006,82.3030 -5.7069633e-006,82.3087 0.093752533,82.3145 0.56251138,82.3203 0.59374857,82.3260 0.18749452,82.3318 0.093739599,82.3375 0.37497762,82.3433 0.96873772,82.3491 1.0625248,82.3548 0.53126961,82.3606 0.031245207,82.3663 1.0218377e-005,82.3721 0.28131455,82.3779 0.81254822,82.3836 0.78119016,82.3894 0.18744189,82.3952 -4.3494192e-006,82.4009 0.031264137,82.4067 0.31250533,82.4125 0.18748938,82.4182 0.093745746,82.4240 -3.0780823e-006,82.4298 0.50007015,82.4355 1.2500401,82.4413 0.99996346,82.4470 0.53120095,82.4528 -3.1175929e-005,82.4586 1.1093358e-005,82.4643 -1.3195933e-005,82.4701 0.31248811,82.4759 0.31250724,82.4816 0.24999163,82.4874 0.5624752,82.4932 0.87499875,82.4989 0.56252968,82.5047 0.093768857,82.5105 -3.9831181e-007,82.5162 1.0720402e-007,82.5220 -3.0471991e-008,82.5278 1.4675818e-008,82.5336 -2.8231073e-008,82.5393 9.8255782e-008,82.5451 -3.6482152e-007,82.5509 1.3611407e-006,82.5566 -5.0801527e-006,82.5624 1.8961011e-005,82.5682 0.28129154,82.5739 0.50000817,82.5797 0.43747383,82.5855 0.21871904,82.5912 0.40624654,82.5970 0.46875826,82.6028 0.18749221,82.6086 -6.7840074e-006,82.6143 0.78121942,82.6201 1.8749777,82.6259 1.5000224,82.6316 0.34377539,82.6374 9.6045806e-006,82.6432 -5.7913498e-006,82.6490 1.3561164e-005,82.6547 0.1875519,82.6605 0.50003928,82.6663 0.49995106,82.6721 0.093697004,82.6778 0.031251241,82.6836 0.09374956,82.6894 -3.3127245e-007,82.6952 -7.4900339e-007,82.7009 3.3276049e-006,82.7067 0.093774341,82.7125 0.34377825,82.7183 0.81250095,82.7240 1.0937126,82.7298 0.84372509,82.7356 0.34375489,82.7414 0.34374326,82.7471 0.56250864,82.7529 0.43751329,82.7587 0.12500137,82.7645 0.093741477,82.7702 -8.5159809e-006,82.7760 1.3650548e-006,82.7818 3.0567721e-006,82.7876 0.031247109,82.7933 0.031273879,82.7991 1.187506,82.8049 1.3749659,82.8107 0.56249875,82.8165 9.9409899e-006,82.8222 0.031248892,82.8280 -5.5166283e-006,82.8338 7.8026442e-006,82.8396 0.093770437,82.8453 0.18750107,82.8511 0.25000834,82.8569 0.46876734,82.8627 0.437475,82.8685 0.12497185,82.8742 5.731938e-006,82.8800 0.37504312,82.8858 1.0000653,82.8916 1.1874892,82.8974 0.43743262,82.9032 0.093718357,82.9089 -4.5180727e-006,82.9147 0.031244269,82.9205 0.18749689,82.9263 0.093757987,82.9321 1.744338e-006,82.9378 -3.9474318e-007,82.9436 -1.6553156e-007,82.9494 1.056996e-006,82.9552 -4.062792e-006,82.9610 1.5195407e-005,82.9668 0.18751943,82.9725 0.18748327,82.9783 0.031235136,82.9841 6.5329516e-008,82.9899 8.4546514e-007,82.9957 -3.4474967e-006,83.0015 1.2945578e-005,83.0073 0.4062869,83.0130 0.65623504,83.0188 0.18746871,83.0246 0.031250555,83.0304 -1.7243583e-006,83.0362 4.4717788e-007,83.0420 -6.4208457e-008,83.0478 -1.9039956e-007,83.0535 8.2588429e-007,83.0593 -3.1133932e-006,83.0651 0.28128666,83.0709 0.81253219,83.0767 0.46871015,83.0825 0.031216737,83.0883 0.1874917,83.0941 0.34374285,83.0998 0.31251362,83.1056 1.0868922e-005,83.1114 -3.2673242e-006,83.1172 2.19962e-006,83.1230 -5.5313531e-006,83.1288 0.093751058,83.1346 1.0625824,83.1404 1.8438613,83.1462 1.8749835,83.1519 1.1561494,83.1577 0.49996555,83.1635 0.56249541,83.1693 0.34372944,83.1751 0.093741156,83.1809 0.12499395,83.1867 0.031250335,83.1925 4.6373009e-007,83.1983 -8.2415255e-008,83.2041 -1.3412122e-007,83.2099 6.1896128e-007,83.2156 -2.3419161e-006,83.2214 8.7494109e-006,83.2272 0.093761951,83.2330 0.093738042,83.2388 -8.7112858e-006,83.2446 2.2091865e-006,83.2504 -1.2471199e-007,83.2562 -1.7106796e-006,83.2620 6.9680486e-006,83.2678 0.062494982,83.2736 0.093764141,83.2794 0.59377944,83.2852 0.87497628,83.2910 0.40622881,83.2968 0.093751773,83.3026 -1.4209721e-006,83.3084 1.4008585e-006,83.3141 -4.1827025e-006,83.3199 1.5331165e-005,83.3257 0.18754032,83.3315 0.49999383,83.3373 0.40621173,83.3431 0.093740284,83.3489 2.1441392e-006,83.3547 -5.2579088e-007,83.3605 -4.1165904e-008,83.3663 6.9056023e-007,83.3721 0.18749636,83.3779 0.65624154,83.3837 0.56250799,83.3895 0.18751691,83.3953 0.2187326,83.4011 0.56246692,83.4069 0.71874487,83.4127 0.56251907,83.4185 0.18751971,83.4243 4.4659218e-006,83.4301 -1.2110913e-006,83.4359 3.7808809e-007,83.4417 -3.0118179e-007,83.4475 8.266781e-007,83.4533 0.031245517,83.4591 0.5312295,83.4649 1.1562399,83.4707 0.96876812,83.4765 0.3750219,83.4823 0.18749762,83.4881 0.031244962,83.4939 7.6122353e-007,83.4997 9.2460041e-006,83.5055 0.093749307,83.5113 0.093756638,83.5171 0.3125048,83.5229 0.093724221,83.5287 0.34377033,83.5345 0.21877503,83.5403 0.40623921,83.5461 0.34373513,83.5519 0.093738712,83.5577 0.093776971,83.5636 0.34376022,83.5694 0.18746749,83.5752 -4.8741326e-006,83.5810 0.093728773,83.5868 1.0624785,83.5926 1.4062949,83.5984 0.78127015,83.6042 0.18747878,83.6100 -2.8091658e-006,83.6158 4.3306358e-007,83.6216 1.0772496e-006,83.6274 0.18749881,83.6332 0.18750723,83.6390 0.18752258,83.6448 0.18749987,83.6506 0.12497546,83.6565 0.093745872,83.6623 0.093784481,83.6681 0.31251076,83.6739 0.18746555,83.6797 0.093736514,83.6855 0.093753122,83.6913 -1.5117848e-006,83.6971 4.05083e-007,83.7029 -1.0842513e-007,83.7087 2.8584852e-008,83.7145 -5.9053962e-009,83.7203 -4.9661835e-009,83.7262 2.5772879e-008,83.7320 -9.8133434e-008,83.7378 3.6679043e-007,83.7436 -1.3691383e-006,83.7494 0.031267479,83.7552 0.18749927,83.7610 0.28121927,83.7668 0.31249684,83.7726 0.093778156,83.7785 0.18753716,83.7843 0.43751857,83.7901 0.49997792,83.7959 0.18745598,83.8017 2.0920055e-005,83.8075 0.31253555,83.8133 0.34373376,83.8191 0.18747072,83.8250 0.031235809,83.8308 0.093753748,83.8366 -1.5588337e-007,83.8424 2.9321836e-007,83.8482 -1.0170638e-006,83.8540 0.093736261,83.8598 0.34373748,83.8657 0.34376279,83.8715 0.093762226,83.8773 6.7675005e-006,83.8831 0.093768112,83.8889 0.18749735,83.8947 0.093742505,83.9006 0.18751915,83.9064 0.34376591,83.9122 0.34372902,83.9180 0.093720764,83.9238 0.031267487,83.9296 0.31252199,83.9355 0.31248033,83.9413 0.09373752,83.9471 0.31250489,83.9529 0.43749189,83.9587 0.31249458,83.9645 0.18750131,83.9704 0.31250012,83.9762 0.34374854,83.9820 0.18750468,83.9878 0.093753852,83.9936 0.031242615,83.9995 0.093743548,84.0053 0.093759812,84.0111 0.062507398,84.0169 0.15623614,84.0227 0.18749604,84.0286 0.093758449,84.0344 8.841115e-007,84.0402 0.093754359,84.0460 0.3125073,84.0518 0.31249037,84.0577 0.18749481,84.0635 0.34375563,84.0693 0.31249642,84.0751 0.062514983,84.0810 0.18751974,84.0868 0.18747796,84.0926 0.12497959,84.0984 0.093755677,84.1042 0.031251632,84.1101 0.18746741,84.1159 1.1562098,84.1217 1.31253,84.1275 0.59380579,84.1334 0.31250715,84.1392 0.21874546,84.1450 0.31251022,84.1508 0.34376335,84.1567 0.4999975,84.1625 0.43751067,84.1683 0.40625232,84.1741 0.18746248,84.1800 -1.3538708e-005,84.1858 3.6290298e-006,84.1916 -9.7632312e-007,84.1974 2.7597255e-007,84.2033 -1.2749356e-007,84.2091 2.3399808e-007,84.2149 -8.0855779e-007,84.2207 3.0004726e-006,84.2266 0.031249603,84.2324 -1.4124979e-006,84.2382 -4.7476447e-006,84.2441 0.18748485,84.2499 0.49999613,84.2557 0.34376055,84.2615 0.093759052,84.2674 0.18750425,84.2732 0.40624437,84.2790 0.46874535,84.2849 0.40625608,84.2907 0.12503311,84.2965 0.43753564,84.3023 0.46871787,84.3082 0.093725689,84.3140 0.093755819,84.3198 0.031229315,84.3257 0.18749647,84.3315 0.7187714,84.3373 0.96875846,84.3432 1.0937216,84.3490 0.74999005,84.3548 0.3750098,84.3607 0.31250563,84.3665 0.093733788,84.3723 0.68746138,84.3782 1.4062363,84.3840 1.8750231,84.3898 1.2187885,84.3957 0.40625611,84.4015 0.37501013,84.4073 1.0625159,84.4132 0.8437584,84.4190 0.46877518,84.4248 0.56251794,84.4307 0.49995714,84.4365 0.03121331,84.4423 8.7367762e-006,84.4482 0.031251587,84.4540 0.093770094,84.4598 0.28127098,84.4657 0.40629831,84.4715 0.68750328,84.4773 0.34367719,84.4832 0.031224124,84.4890 0.093785405,84.4949 0.46879131,84.5007 0.59373432,84.5065 0.31246343,84.5124 0.09372703,84.5182 1.2276702e-005,84.5240 0.21876909,84.5299 0.34378359,84.5357 0.65625924,84.5416 0.40620083,84.5474 0.093729936,84.5532 0.12499463,84.5591 0.18749759,84.5649 0.093752667,84.5707 1.0941901e-007,84.5766 3.2929304e-007,84.5824 -1.426724e-006,84.5883 5.3780395e-006,84.5941 0.21881759,84.5999 0.90631896,84.6058 2.2811792,84.6116 2.062417,84.6175 0.78125536,84.6233 1.4119005e-005,84.6291 0.093771726,84.6350 0.24998465,84.6408 0.31247178,84.6467 0.40626389,84.6525 0.56249571,84.6584 0.81248343,84.6642 0.78124702,84.6700 0.40626439,84.6759 0.031262536,84.6817 -2.1774158e-006,84.6876 6.0298208e-007,84.6934 -2.3434407e-007,84.6993 3.3437121e-007,84.7051 0.093751423,84.7109 0.31249645,84.7168 0.18751395,84.7226 0.37505636,84.7285 0.90626562,84.7343 0.65620869,84.7402 0.28121525,84.7460 0.34373009,84.7519 0.5000031,84.7577 0.43751481,84.7636 0.15623792,84.7694 0.49997151,84.7752 0.75000793,84.7811 0.34377018,84.7869 0.093755618,84.7928 1.8104538e-007,84.7986 0.031251047,84.8045 0.093739673,84.8103 0.49999443,84.8162 0.34375894,84.8220 0.18750374,84.8279 5.6647741e-006,84.8337 0.18751955,84.8396 0.56253052,84.8454 0.84374315,84.8513 0.43745902,84.8571 0.18747199,84.8630 0.68753392,84.8688 1.4062717,84.8747 0.90624481,84.8805 0.49999651,84.8864 0.18748011,84.8922 0.031244755,84.8981 6.6105567e-006,84.9039 0.093760207,84.9098 0.093739934,84.9156 -7.3140282e-006,84.9215 1.9599111e-006,84.9273 -5.250306e-007,84.9332 1.4005478e-007,84.9390 -3.514625e-008,84.9449 5.1818905e-010,84.9507 3.3079381e-008,84.9566 -1.3284719e-007,84.9624 4.9834949e-007,84.9683 -1.8606993e-006,84.9741 6.9450043e-006,84.9800 0.18750864,84.9858 0.18749306,84.9917 0.093747765,84.9976 0.09376701,85.0034 0.18750039,85.0093 0.09373147,85.0151 0.1874934,85.0210 0.59373784,85.0268 0.68748653,85.0327 0.50000334,85.0385 0.21878393,85.0444 0.31253558,85.0503 0.53123838,85.0561 0.31247514,85.0620 0.18748571,85.0678 0.34374395,85.0737 0.31250861,85.0795 4.5647694e-006,85.0854 -1.1969205e-006,85.0912 2.2253818e-007,85.0971 3.0689719e-007,85.1030 0.031247059,85.1088 0.18749657,85.1147 0.18750314,85.1205 0.12499911,85.1264 0.21876137,85.1323 0.37500224,85.1381 0.031238088,85.1440 0.56248277,85.1498 1.7187381,85.1557 2.125025,85.1616 1.0938083,85.1674 0.84380877,85.1733 0.65623051,85.1791 0.31243217,85.1850 0.0624815,85.1909 0.18750855,85.1967 0.18749529,85.2026 0.093743816,85.2084 -4.8472248e-006,85.2143 7.6517854e-006,85.2202 0.031241503,85.2260 0.31247187,85.2319 0.96873003,85.2377 1.2499939,85.2436 0.96877599,85.2495 0.43752965,85.2553 0.12501083,85.2612 0.21876147,85.2671 0.46878117,85.2729 0.65623349,85.2788 0.062454954,85.2847 3.3644308e-005,85.2905 0.31253356,85.2964 0.31247658,85.3022 0.093710914,85.3081 0.031302616,85.3140 0.56258267,85.3198 0.78125936,85.3257 0.65616983,85.3316 0.1874264,85.3374 0.46873561,85.3433 0.87498486,85.3492 0.75001395,85.3550 0.3437717,85.3609 9.9941844e-006,85.3668 -2.6781345e-006,85.3726 7.1755488e-007,85.3785 -1.9187132e-007,85.3844 4.987314e-008,85.3902 -7.6053501e-009,85.3961 -1.945762e-008,85.4020 8.5443965e-008,85.4078 0.031258944,85.4137 0.53127903,85.4196 0.68751121,85.4254 0.43746665,85.4313 -2.3196104e-005,85.4372 0.031286526,85.4431 0.31252831,85.4489 0.34375149,85.4548 0.31246576,85.4607 -3.1421627e-005,85.4665 8.7246281e-006,85.4724 -3.4744842e-006,85.4783 5.173003e-006,85.4841 0.093768626,85.4900 0.18750004,85.4959 0.09373121,85.5018 -4.5602824e-006,85.5076 1.2034867e-006,85.5135 -2.5329501e-007,85.5194 -1.9042631e-007,85.5252 1.0151091e-006,85.5311 -3.8703261e-006,85.5370 0.093745336,85.5429 0.18750444,85.5487 0.093769364,85.5546 0.31250474,85.5605 0.18748297,85.5664 -5.1691845e-006,85.5722 0.09374959,85.5781 0.18749842,85.5840 0.18750179,85.5898 0.031252157,85.5957 -2.0127773e-006,85.6016 0.093741767,85.6075 0.18750393,85.6133 7.2682947e-006,85.6192 -1.9697038e-006,85.6251 6.099479e-007,85.6310 0.093743555,85.6369 0.34374535,85.6427 0.34375104,85.6486 0.18751529,85.6545 0.093764499,85.6604 0.28124267,85.6662 0.21874504,85.6721 0.28124318,85.6780 0.34375092,85.6839 0.28128695,85.6897 0.34379083,85.6956 0.4999989,85.7015 0.46872652,85.7074 0.62496859,85.7133 0.78124666,85.7191 0.93751448,85.7250 0.68747509,85.7309 0.43748355,85.7368 0.34375468,85.7427 0.18750119,85.7485 8.7379146e-007,85.7544 -2.341518e-007,85.7603 6.2746224e-008,85.7662 -1.6814479e-008,85.7721 4.5066844e-009,85.7779 -1.2109159e-009,85.7838 3.3662256e-010,85.7897 -1.3548171e-010,85.7956 2.0529321e-010,85.8015 -6.857383e-010,85.8073 2.5378601e-009,85.8132 -9.4664534e-009,85.8191 3.5330761e-008,85.8250 -1.3186713e-007,85.8309 4.9217681e-007,85.8368 0.093733348,85.8426 0.49997601,85.8485 0.84374088,85.8544 1.0312613,85.8603 0.75002187,85.8662 0.31251237,85.8721 7.5153471e-006,85.8779 0.093753897,85.8838 0.18751137,85.8897 0.18750264,85.8956 0.18748516,85.9015 0.12499362,85.9074 -1.1953218e-006,85.9133 4.2616225e-006,85.9191 0.09376961,85.9250 0.53129774,85.9309 0.93747753,85.9368 0.49994016,85.9427 0.43751311,85.9486 0.65629208,85.9545 0.56251621,85.9603 0.31245854,85.9662 -2.3353005e-005,85.9721 6.2581739e-006,85.9780 -1.6778356e-006,85.9839 4.5267149e-007,85.9898 -1.3271794e-007,85.9957 7.8168348e-008,86.0016 -1.7995978e-007,86.0074 6.4171843e-007,86.0133 0.84377849,86.0192 1.2187872,86.0251 0.84374863,86.0310 0.90622157,86.0369 0.5937354,86.0428 0.31249881,86.0487 0.12496854,86.0546 0.71872503,86.0605 0.87500268,86.0663 0.74999726,86.0722 0.65625077,86.0781 0.56251061,86.0840 0.312518,86.0899 7.8925459e-006,86.0958 -5.9191342e-007,86.1017 -5.5260402e-006,86.1076 2.2698072e-005,86.1135 0.31253195,86.1194 0.34372604,86.1253 0.093724579,86.1312 -8.6040296e-007,86.1370 9.4811907e-007,86.1429 0.031246411,86.1488 0.18749656,86.1547 0.093754627,86.1606 1.8051447e-006,86.1665 1.5435552e-006,86.1724 -7.980203e-006,86.1783 3.0379724e-005,86.1842 0.31254837,86.1901 0.50003219,86.1960 0.78126687,86.2019 0.7187013,86.2078 0.31243917,86.2137 -1.5118423e-005,86.2196 4.048849e-006,86.2255 0.093734078,86.2314 0.37500969,86.2373 0.87503123,86.2432 1.0000427,86.2491 0.75000757,86.2550 0.40620112,86.2609 0.09372513,86.2667 -3.002084e-006,86.2726 8.5169489e-007,86.2785 -4.0447281e-007,86.2844 7.6618903e-007,86.2903 -2.6604757e-006,86.2962 0.18752824,86.3021 0.65629625,86.3080 0.68749017,86.3139 0.28120154,86.3198 -1.7859315e-005,86.3257 5.0860176e-006,86.3316 -2.4834408e-006,86.3375 4.847725e-006,86.3434 0.093773559,86.3493 0.46875528,86.3552 0.5312202,86.3611 0.28123146,86.3670 0.53126377,86.3729 0.53126627,86.3788 0.18749054,86.3847 0.093789145,86.3906 0.53129554,86.3965 0.53121376,86.4024 0.18745477,86.4084 -1.0029689e-005,86.4143 2.7639082e-006,86.4202 -1.0251742e-006,86.4261 1.336667e-006,86.4320 -4.3217756e-006,86.4379 1.5951684e-005,86.4438 0.1875398,86.4497 0.31248695,86.4556 0.093713589,86.4615 -3.4202624e-006,86.4674 -3.7900955e-007,86.4733 0.093744479,86.4792 0.18750007,86.4851 0.09375523,86.4910 1.4099044e-006,86.4969 -4.0719485e-007,86.5028 2.1877327e-007,86.5087 -4.6790345e-007,86.5146 1.652963e-006,86.5205 -6.1444334e-006,86.5264 0.031290326,86.5323 0.37500834,86.5383 0.12495744,86.5442 -1.5905812e-006,86.5501 3.2497189e-007,86.5560 2.9085504e-007,86.5619 -1.4885469e-006,86.5678 0.09374918,86.5737 0.18749996,86.5796 0.093750961,86.5855 9.6352107e-007,86.5914 1.6605428e-006,86.5973 -7.6064248e-006,86.6032 2.8767467e-005,86.6092 0.31255481,86.6151 0.50000018,86.6210 0.40621656,86.6269 0.18746799,86.6328 0.031241,86.6387 0.093785852,86.6446 0.31251383,86.6505 0.18745758,86.6564 -6.4818146e-006,86.6623 0.093769521,86.6683 0.093728945,86.6742 1.4163236e-005,86.6801 0.31253144,86.6860 0.34373689,86.6919 0.18746738,86.6978 0.28122893,86.7037 0.18751284,86.7096 7.4143609e-006,86.7156 -2.5216852e-006,86.7215 2.6719747e-006,86.7274 0.03125279,86.7333 0.031247122,86.7392 -2.2419042e-006,86.7451 8.8950145e-007,86.7510 -1.3160225e-006,86.7569 4.3748846e-006,86.7629 -1.6184782e-005,86.7688 0.59370643,86.7747 1.3124764,86.7806 1.2812818,86.7865 0.62505311,86.7924 0.093753435,86.7984 -9.5257792e-006,86.8043 -3.1101247e-006,86.8102 0.34373865,86.8161 0.56250024,86.8220 0.34376067,86.8279 5.4185198e-006,86.8339 9.6343319e-007,86.8398 0.093725838,86.8457 0.50000507,86.8516 0.81255734,86.8575 0.65626287,86.8634 0.34371856,86.8694 0.31247362,86.8753 0.31249973,86.8812 0.093755484,86.8871 -5.5523179e-007,86.8930 1.2624372e-006,86.8990 0.031243993,86.9049 0.31249425,86.9108 0.18751542,86.9167 0.18752375,86.9226 0.68751961,86.9286 0.59372795,86.9345 0.68745536,86.9404 0.78123862,86.9463 0.68749893,86.9522 0.68749672,86.9582 0.56250536,86.9641 0.31252182,86.9700 0.031249758,86.9759 0.34372324,86.9818 0.78123939,86.9878 0.96876866,86.9937 0.75002593,86.9996 0.18750279,87.0055 -3.0939245e-006,87.0115 8.2335293e-007,87.0174 -1.9923971e-007,87.0233 -2.646626e-008,87.0292 3.0514775e-007,87.0351 -1.1942241e-006,87.0411 4.4721032e-006,87.0470 0.093773946,87.0529 0.31252918,87.0588 0.4374795,87.0648 0.78119308,87.0707 0.56247979,87.0766 1.2187777,87.0825 2.0312817,87.0885 1.4687525,87.0944 0.093734577,87.1003 -7.078248e-006,87.1063 3.1008494e-006,87.1122 -5.3250005e-006,87.1181 0.12502892,87.1240 1.0313321,87.1300 1.2812493,87.1359 0.59366512,87.1418 -2.7225953e-005,87.1477 7.1140544e-006,87.1537 -1.2280549e-006,87.1596 -2.2026268e-006,87.1655 0.093745112,87.1715 0.093756832,87.1774 0.12502508,87.1833 0.34374616,87.1892 0.093729384,87.1952 -1.9901067e-006,87.2011 0.093737692,87.2070 0.34373525,87.2130 0.50000566,87.2189 0.18751837,87.2248 5.9051467e-006,87.2307 -1.9168183e-006,87.2367 1.7617754e-006,87.2426 0.093727,87.2485 0.49999452,87.2545 0.68755686,87.2604 0.437518,87.2663 0.18746695,87.2723 0.031235963,87.2782 -4.6975418e-007,87.2841 1.3635454e-007,87.2901 -7.5630069e-008,87.2960 1.6616831e-007,87.3019 -5.8908682e-007,87.3079 2.1903513e-006,87.3138 0.062513478,87.3197 0.18750884,87.3257 0.18749444,87.3316 0.093730882,87.3375 0.093744822,87.3435 7.3470619e-006,87.3494 -1.9704003e-006,87.3553 5.3395991e-007,87.3613 -1.6528583e-007,87.3672 1.2714901e-007,87.3731 -3.4332524e-007,87.3791 1.2462472e-006,87.3850 0.093734853,87.3909 0.49999198,87.3969 0.34376425,87.4028 0.093757883,87.4088 -2.3211617e-006,87.4147 1.1913572e-005,87.4206 0.18753526,87.4266 0.3437472,87.4325 0.18747605,87.4384 0.093739197,87.4444 0.21874592,87.4503 0.43751866,87.4563 0.71881986,87.4622 1.0937785,87.4681 1.1874193,87.4741 0.68748164,87.4800 0.71878582,87.4859 0.65622896,87.4919 0.31246939,87.4978 -6.7666456e-006,87.5038 1.8267185e-006,87.5097 -5.3969865e-007,87.5156 3.31949e-007,87.5216 -7.8811894e-007,87.5275 0.093748279,87.5335 0.093753137,87.5394 -6.2627951e-006,87.5454 0.18749021,87.5513 0.40625948,87.5572 0.375007,87.5632 -1.5809545e-006,87.5691 4.9770517e-007,87.5751 -4.0976607e-007,87.5810 1.1414138e-006,87.5869 0.093782105,87.5929 0.31251127,87.5988 0.18746726,87.6048 -2.1149835e-005,87.6107 0.09381485,87.6167 0.78135753,87.6226 1.2813113,87.6285 1.4062244,87.6345 0.87492329,87.6404 0.49992782,87.6464 0.093701504,87.6523 -2.0584855e-006,87.6583 4.2277402e-006,87.6642 0.09378767,87.6702 0.81249386,87.6761 1.9686641,87.6821 2.5312047,87.6880 2.6875467,87.6939 1.6875577,87.6999 1.0937337,87.7058 0.59376049,87.7118 0.40629336,87.7177 0.31247234,87.7237 -2.2240552e-005,87.7296 4.7769308e-006,87.7356 3.1349764e-006,87.7415 0.093750887,87.7475 0.093761533,87.7534 0.1875155,87.7594 0.18748902,87.7653 0.093734033,87.7713 0.18749325,87.7772 0.31250176,87.7832 0.093751863,87.7891 -4.1133439e-006,87.7951 1.3531178e-005,87.8010 0.28130233,87.8070 0.68755484,87.8129 0.81247669,87.8189 0.312424,87.8248 -2.3398794e-005,87.8308 6.2310496e-006,87.8367 -1.5235541e-006,87.8427 -1.3737292e-007,87.8486 2.0733514e-006,87.8546 0.18752436,87.8605 0.50002235,87.8665 1.4999437,87.8724 1.8437313,87.8784 1.6563042,87.8843 1.0000123,87.8903 0.34372169,87.8962 0.031242967,87.9022 0.59377265,87.9081 1.2812227,87.9141 0.84371656,87.9200 0.5937618,87.9260 0.18751864,87.9320 2.2189463e-006,87.9379 0.0937474,87.9439 0.093751647,87.9498 2.5321324e-006,87.9558 -5.2517134e-006,87.9617 1.847607e-005,87.9677 0.1875214,87.9736 0.46872258,87.9796 0.81247461,87.9856 1.2812505,87.9915 1.0312873,87.9975 0.5000357,88.0034 0.3124764,88.0094 0.12496503,88.0153 0.093747295,88.0213 5.9274703e-006,88.0273 -1.5907985e-006,88.0332 4.3525901e-007,88.0392 -1.5011564e-007,88.0451 1.6518072e-007,88.0511 -5.1063779e-007,88.0570 1.8775153e-006,88.0630 0.031238489,88.0690 0.3124887,88.0749 0.50001717,88.0809 0.40625873,88.0868 0.093743153,88.0928 7.4296709e-006,88.0988 0.093778044,88.1047 0.18748395,88.1107 0.031226005,88.1166 8.4216517e-006,88.1226 -2.2452093e-006,88.1286 5.5851984e-007,88.1345 1.1320826e-008,88.1405 -6.0390153e-007,88.1464 2.4044873e-006,88.1524 -9.0147596e-006,88.1584 0.31248412,88.1643 0.50000167,88.1703 0.31250903,88.1763 3.289937e-005,88.1822 0.31255022,88.1882 0.87502313,88.1941 1.0624516,88.2001 0.40620252,88.2061 2.4175813e-006,88.2120 -1.5899429e-006,88.2180 3.9423203e-006,88.2240 0.03125339,88.2299 0.031243555,88.2359 0.53122312,88.2419 0.96874458,88.2478 0.50001079,88.2538 0.50002837,88.2598 0.65628242,88.2657 1.2812216,88.2717 1.4999675,88.2777 1.5937779,88.2836 1.3750354,88.2896 0.84373283,88.2955 0.28123054,88.3015 0.3437596,88.3075 0.75002545,88.3135 0.93762344,88.3194 1.4688158,88.3254 1.0311017,88.3314 0.093659379,88.3373 1.3517438e-005,88.3433 -9.3808649e-006,88.3493 2.4006911e-005,88.3552 0.31253207,88.3612 0.3437258,88.3672 0.093724176,88.3731 -6.1842087e-007,88.3791 3.3752656e-008,88.3851 4.8350336e-007,88.3910 0.03125412,88.3970 0.12502034,88.4030 0.34374583,88.4090 0.50000536,88.4149 0.87503511,88.4209 0.62500626,88.4269 0.46872851,88.4328 0.31245077,88.4388 0.31249049,88.4448 0.46877769,88.4508 0.34374276,88.4567 0.093739949,88.4627 3.1006825e-006,88.4687 -8.3046245e-007,88.4746 2.2092432e-007,88.4806 -5.3169206e-008,88.4866 -8.2668663e-009,88.4926 8.6248463e-008,88.4985 -3.3675457e-007,88.5045 1.2608688e-006,88.5105 0.40624633,88.5165 0.59374857,88.5224 0.49998343,88.5284 0.96871829,88.5344 1.3124907,88.5404 1.0313103,88.5463 0.87506467,88.5523 0.78124392,88.5583 0.37495774,88.5643 0.031240948,88.5702 0.34377685,88.5762 0.65625191,88.5822 0.34370658,88.5882 1.4374437,88.5941 2.2499931,88.6001 2.0312717,88.6061 1.187505,88.6121 0.56253308,88.6180 0.40628439,88.6240 0.31249398,88.6300 0.18747225,88.6360 1.6562108,88.6420 2.1875167,88.6479 0.87503082,88.6539 0.37499985,88.6599 0.68750042,88.6659 0.37500742,88.6718 0.18751891,88.6778 0.25001049,88.6838 0.31247741,88.6898 0.093728282,88.6958 0.18749213,88.7017 0.31249872,88.7077 0.18751289,88.7137 1.0212452e-005,88.7197 0.031230688,88.7257 0.43748301,88.7317 0.56251824,88.7376 0.18752633,88.7436 0.093747437,88.7496 0.093781501,88.7556 0.46882614,88.7616 0.78128636,88.7675 0.87494779,88.7735 0.65616691,88.7795 0.37497908,88.7855 0.093750231,88.7915 1.0453863e-005,88.7975 0.15627098,88.8034 0.25000113,88.8094 0.25001097,88.8154 0.31250125,88.8214 0.18746914,88.8274 0.031239811,88.8334 0.093758725,88.8394 0.18750085,88.8453 0.0937379,88.8513 0.031280156,88.8573 0.31253755,88.8633 0.343734,88.8693 0.18746275,88.8753 -1.6944676e-005,88.8813 4.4003486e-006,88.8872 -6.5535147e-007,88.8932 -1.779464e-006,88.8992 0.093747161,88.9052 0.093752496,88.9112 0.18754575,88.9172 0.53128171,88.9232 0.49997401,88.9291 0.25000167,88.9351 0.34376249,88.9411 0.31247672,88.9471 0.18748626,88.9531 0.18749508,88.9591 0.093732215,88.9651 -5.2068344e-006,88.9711 2.0688296e-006,88.9771 -3.0683032e-006,88.9830 1.0205069e-005,88.9890 0.093763463,88.9950 0.093737118,89.0010 -1.3183788e-005,89.0070 1.4405426e-005,89.0130 0.15626517,89.0190 0.62498844,89.0250 0.7499755,89.0310 0.37499833,89.0370 0.093761973,89.0430 0.093797557,89.0489 0.50004447,89.0549 0.56249022,89.0609 0.49998638,89.0669 0.37496546,89.0729 0.093719721,89.0789 0.093759641,89.0849 0.40627879,89.0909 0.62498939,89.0969 0.18747063,89.1029 0.093740493,89.1089 0.31253532,89.1149 0.59379369,89.1209 0.46873903,89.1269 0.31246722,89.1329 0.093732625,89.1389 0.093769282,89.1448 0.18750168,89.1508 0.093724042,89.1568 -2.0576374e-006,89.1628 0.12504002,89.1688 0.37502176,89.1748 0.28120619,89.1808 -2.6227803e-005,89.1868 6.7963665e-006,89.1928 -9.5553935e-007,89.1988 -2.9750304e-006,89.2048 1.2856824e-005,89.2108 0.18752651,89.2168 0.4375104,89.2228 0.4999674,89.2288 0.093736269,89.2348 0.18752904,89.2408 0.40623453,89.2468 0.28122991,89.2528 0.031260241,89.2588 0.093768321,89.2648 0.18749449,89.2708 0.28122503,89.2768 0.18750171,89.2828 8.457564e-006,89.2888 -6.8311756e-006,89.2948 1.8868015e-005,89.3008 0.31252447,89.3068 0.3437309,89.3128 0.093730673,89.3188 0.093742646,89.3248 0.31249806,89.3308 0.18750608,89.3368 0.093751885,89.3428 0.40625063,89.3488 0.62500602,89.3548 0.28124839,89.3608 -5.4187153e-006,89.3668 0.093752176,89.3728 0.28127426,89.3788 0.78128892,89.3848 0.93750048,89.3908 0.5937438,89.3968 0.56253463,89.4028 0.90630895,89.4088 1.187485,89.4148 0.78117955,89.4208 0.34369937,89.4269 -1.9793159e-005,89.4329 4.1282624e-006,89.4389 3.2820428e-006,89.4449 0.093778983,89.4509 0.34379473,89.4569 0.56249321,89.4629 0.3437106,89.4689 0.24997066,89.4749 0.34373412,89.4809 0.31251034,89.4869 4.9699665e-006,89.4929 -1.3128882e-006,89.4989 2.8119521e-007,89.5049 1.8823329e-007,89.5109 -1.0342385e-006,89.5169 0.18749934,89.5230 0.53127241,89.5290 0.81252515,89.5350 0.65622199,89.5410 -2.3377972e-005,89.5470 7.06123e-006,89.5530 0.093763515,89.5590 0.28127199,89.5650 0.28124273,89.5710 0.18748875,89.5770 0.34375569,89.5830 0.34373969,89.5891 0.093736298,89.5951 -9.5487462e-007,89.6011 7.3178683e-007,89.6071 0.031248029,89.6131 0.093755625,89.6191 0.12501237,89.6251 0.15625125,89.6311 0.12499358,89.6371 0.06249154,89.6432 -3.6069796e-006,89.6492 9.5356603e-007,89.6552 -2.0699896e-007,89.6612 -1.2566065e-007,89.6672 7.0971839e-007,89.6732 -2.7134304e-006,89.6792 0.093746491,89.6852 0.12500396,89.6913 0.093752354,89.6973 -6.3200758e-007,89.7033 -9.0623297e-007,89.7093 0.031258792,89.7153 0.18750122,89.7213 0.093745396,89.7273 0.18751371,89.7334 0.31249624,89.7394 0.093736127,89.7454 -7.8659929e-007,89.7514 2.1182325e-007,89.7574 -6.0632502e-008,89.7634 3.0691563e-008,89.7695 -6.2133864e-008,89.7755 2.1785959e-007,89.7815 -8.0936729e-007,89.7875 3.0198444e-006,89.7935 0.093777157,89.7995 0.31250978,89.8056 0.18747039,89.8116 -1.2838325e-005,89.8176 5.7752604e-006,89.8236 0.093781017,89.8296 0.46876934,89.8356 0.53124571,89.8417 0.46872094,89.8477 -2.5058192e-005,89.8537 6.7970209e-006,89.8597 -2.1279745e-006,89.8657 1.7144494e-006,89.8718 -4.7300418e-006,89.8778 0.28124487,89.8838 0.40625381,89.8898 0.15626353,89.8958 0.18752857,89.9019 0.31249052,89.9079 0.0937225,89.9139 -2.7301778e-007,89.9199 7.3141855e-008,89.9259 -1.95284e-008,89.9320 4.9661004e-009,89.9380 -3.3436887e-010,89.9440 -3.6293344e-009,89.9500 1.4852981e-008,89.9561 -5.5786955e-008,89.9621 2.0831106e-007,89.9681 -7.775177e-007,89.9741 2.9019855e-006,89.9801 0.03125016,89.9862 -3.542041e-006,89.9922 3.0203232e-006,89.9982 -8.5396714e-006,90.0042 3.114072e-005,90.0103 0.34380519,90.0163 0.53125376,90.0223 0.40619561,90.0283 -4.1932348e-005,90.0344 0.18749735,90.0404 0.34373161,90.0464 0.6562441,90.0524 0.81251866,90.0585 0.7187658,90.0645 0.43750444,90.0705 0.093750782,90.0765 6.128526e-007,90.0826 -1.6859295e-006,90.0886 6.1313285e-006,90.0946 0.18754248,90.1007 0.50002384,90.1067 0.43746477,90.1127 0.4999553,90.1187 0.56249148,90.1248 0.34376055,90.1308 0.25000289,90.1368 0.093753792,90.1428 3.6003806e-007,90.1489 -6.0643953e-007,90.1549 2.0658626e-006,90.1609 -7.6576016e-006,90.1670 0.093795419,90.1730 0.71884722,90.1790 1.125003,90.1851 0.65615517,90.1911 0.093700953,90.1971 5.6352269e-006,90.2031 -2.0616858e-006,90.2092 0.093737423,90.2152 0.31249627,90.2212 0.18751073,90.2273 0.093751647,90.2333 0.031274077,90.2393 0.34379673,90.2454 0.4999795,90.2514 0.18747111,90.2574 0.1875113,90.2635 0.18749365,90.2695 0.093727149,90.2755 0.18748552,90.2816 0.18750545,90.2876 0.09375678,90.2936 4.2454822e-006,90.2997 -1.1405415e-006,90.3057 3.1635622e-007,90.3117 -1.2479825e-007,90.3178 1.8282573e-007,90.3238 -6.0654503e-007,90.3298 2.2435265e-006,90.3359 0.093758494,90.3419 0.18749592,90.3479 0.5312593,90.3540 0.87499011,90.3600 0.40626469,90.3661 0.40629566,90.3721 0.59374917,90.3781 0.43748581,90.3842 0.50001532,90.3902 0.81249404,90.3962 0.43745255,90.4023 0.031232698,90.4083 0.031269722,90.4143 0.21878658,90.4204 0.312502,90.4264 0.18745606,90.4325 1.1535795e-006,90.4385 0.31257755,90.4445 0.78129715,90.4506 0.81247532,90.4566 0.46867168,90.4627 0.031221213,90.4687 0.43755841,90.4747 1.0312705,90.4808 0.84371996,90.4868 0.40624043,90.4929 0.31248423,90.4989 0.093717396,90.5049 0.18748519,90.5110 0.18752235,90.5170 0.093754828,90.5231 -8.0299515e-007,90.5291 0.21879363,90.5351 0.93753362,90.5412 1.0624753,90.5472 0.62494487,90.5533 0.093743615,90.5593 0.031261209,90.5654 0.031243553,90.5714 -3.2159717e-006,90.5774 1.5194018e-006,90.5835 -2.8616062e-006,90.5895 0.40626729,90.5956 0.65627348,90.6016 0.59371686,90.6077 0.65620559,90.6137 0.75000507,90.6198 0.312527,90.6258 7.4616792e-006,90.6318 4.3481059e-006,90.6379 0.093761571,90.6439 0.15625952,90.6500 0.28125212,90.6560 0.68746364,90.6621 1.2499485,90.6681 1.7499812,90.6742 1.2812804,90.6802 0.46879357,90.6863 0.031259026,90.6923 -5.119894e-006,90.6984 1.8990397e-006,90.7044 -2.4760436e-006,90.7104 0.093751378,90.7165 0.3125,90.7225 0.093748607,90.7286 2.5015479e-006,90.7346 -1.9930478e-006,90.7407 5.4708898e-006,90.7467 0.31250668,90.7528 0.31249437,90.7588 0.093741037,90.7649 0.031280994,90.7709 0.31253228,90.7770 0.43747368,90.7830 0.093720473,90.7891 -5.4782181e-006,90.7951 0.031247307,90.8012 0.093752019,90.8072 2.2096765e-006,90.8133 3.3931692e-006,90.8193 0.093772858,90.8254 0.37501085,90.8314 0.90624201,90.8375 0.84373975,90.8435 0.1874821,90.8496 0.031275373,90.8557 0.3750689,90.8617 0.8125664,90.8678 1.0937083,90.8738 0.4999074,90.8799 0.093726173,90.8859 -3.2275002e-006,90.8920 -1.9149961e-006,90.8980 0.31250328,90.9041 0.65626365,90.9101 0.68750769,90.9162 0.31249091,90.9222 0.093737312,90.9283 0.09373419,90.9344 0.34374812,90.9404 0.78125191,90.9465 0.99999857,90.9525 0.3437598,90.9586 0.093762487,90.9646 0.25001588,90.9707 0.43751422,90.9767 0.43750018,90.9828 0.43750045,90.9889 0.56248987,90.9949 0.18747593,91.0010 -3.4439261e-006,91.0070 2.3918924e-006,91.0131 -6.123867e-006,91.0191 0.031285003,91.0252 0.56257826,91.0313 1.0312665,91.0373 0.7811631,91.0434 0.12498581,91.0494 0.43750823,91.0555 0.093716659,91.0616 0.093770258,91.0676 0.78128445,91.0737 1.9687163,91.0797 1.6249307,91.0858 1.0937488,91.0919 0.65628117,91.0979 0.09377151,91.1040 -3.7636576e-006,91.1100 7.3194346e-006,91.1161 -2.5515883e-005,91.1222 0.65626675,91.1282 1.781324,91.1343 1.9062754,91.1403 1.4999366,91.1464 0.40622073,91.1525 0.28128546,91.1585 0.18748966,91.1646 0.093726799,91.1707 0.18748692,91.1767 0.3125003,91.1828 0.18751164,91.1889 0.18755451,91.1949 0.65628922,91.2010 0.65621662,91.2070 0.28120399,91.2131 0.09374246,91.2192 0.15626349,91.2252 0.24999431,91.2313 0.093732283,91.2374 0.093732946,91.2434 0.3124963,91.2495 0.18751051,91.2556 2.3086535e-005,91.2616 0.31250897,91.2677 2.0624645,91.2738 2.531235,91.2798 1.3750249,91.2859 0.43751627,91.2920 0.093742035,91.2980 -6.7695073e-006,91.3041 1.8375048e-006,91.3102 -5.7999665e-007,91.3162 4.8236939e-007,91.3223 -1.3495448e-006,91.3284 4.9161786e-006,91.3344 0.093778424,91.3405 0.34379712,91.3466 0.499971,91.3526 0.09369982,91.3587 0.03125139,91.3648 -2.1280548e-006,91.3709 9.2524817e-007,91.3769 -1.5728918e-006,91.3830 5.3666881e-006,91.3891 0.09376888,91.3951 0.40634531,91.4012 1.1250147,91.4073 1.2186449,91.4133 1.499953,91.4194 1.1562525,91.4255 0.53127515,91.4316 0.12500592,91.4376 0.12500605,91.4437 0.25003013,91.4498 0.312473,91.4558 0.28121939,91.4619 0.3750304,91.4680 0.43752369,91.4741 0.31247103,91.4801 -1.8335022e-005,91.4862 0.093780033,91.4923 0.62498921,91.4984 0.68746167,91.5044 0.34375134,91.5105 0.093767658,91.5166 -3.5659934e-007,91.5227 2.0679749e-006,91.5287 -7.915929e-006,91.5348 2.9598024e-005,91.5409 0.62506604,91.5470 1.1250192,91.5530 0.96870631,91.5591 0.43747133,91.5652 0.31248343,91.5713 0.031228213,91.5773 2.4185854e-006,91.5834 -6.4735025e-007,91.5895 1.7062868e-007,91.5956 -3.5113718e-008,91.6016 -3.0190453e-008,91.6077 1.5589139e-007,91.6138 -5.9342142e-007,91.6199 0.093748644,91.6260 0.093752451,91.6320 -4.8532147e-006,91.6381 0.093747772,91.6442 0.40625495,91.6503 0.4062463,91.6564 0.093745872,91.6624 0.31247854,91.6685 0.87498724,91.6746 0.75001955,91.6807 0.18752339,91.6868 0.12499998,91.6928 0.40624535,91.6989 0.71879083,91.7050 0.78126448,91.7111 0.49996769,91.7172 0.18749571,91.7232 0.15626216,91.7293 0.21875444,91.7354 0.40625337,91.7415 0.49999556,91.7476 0.34373394,91.7536 0.093739338,91.7597 -4.7322874e-006,91.7658 0.093750186,91.7719 3.9344854e-006,91.7780 0.031237237,91.7841 0.18751763,91.7901 0.71881759,91.7962 1.0000101,91.8023 0.43744111,91.8084 0.031219333,91.8145 1.41329e-005,91.8206 0.3125219,91.8267 0.50000644,91.8327 0.46874213,91.8388 0.31248778,91.8449 0.28123617,91.8510 0.2500034,91.8571 0.21875875,91.8632 0.21876809,91.8692 0.46876419,91.8753 0.43747729,91.8814 0.4687205,91.8875 0.7187416,91.8936 0.53124237,91.8997 0.90624702,91.9058 0.71876514,91.9119 1.8305433e-005,91.9179 0.18752219,91.9240 0.34376529,91.9301 0.31246501,91.9362 0.28121221,91.9423 0.81251097,91.9484 0.59376162,91.9545 0.31250137,91.9606 0.18748702,91.9667 0.68749255,91.9727 0.40626153,91.9788 0.18750888,91.9849 2.0507093e-006,91.9910 -1.6400664e-006,91.9971 4.5097599e-006,92.0032 0.093752228,92.0093 0.18748681,92.0154 0.43749675,92.0215 0.50001466,92.0276 0.18749776,92.0337 5.3743029e-006,92.0397 0.093759306,92.0458 0.18754008,92.0519 0.6562956,92.0580 1.0624688,92.0641 0.59371662,92.0702 0.46876132,92.0763 0.43751907,92.0824 0.46873996,92.0885 0.2812086,92.0946 -2.3134698e-005,92.1007 1.5345493e-005,92.1068 0.093760394,92.1129 0.093741685,92.1190 0.093776323,92.1251 0.3437897,92.1311 0.53127432,92.1372 0.49994239,92.1433 -5.5494282e-005,92.1494 1.4931323e-005,92.1555 -4.2267734e-006,92.1616 1.9747004e-006,92.1677 -3.6719819e-006,92.1738 0.093748875,92.1799 0.031253573,92.1860 6.7957183e-007,92.1921 -1.6770805e-006,92.1982 0.09374167,92.2043 0.56249428,92.2104 0.59375554,92.2165 0.28125861,92.2226 -3.4449727e-007,92.2287 8.0449181e-006,92.2348 0.093761683,92.2409 0.093738705,92.2470 -1.0024093e-005,92.2531 7.8773046e-006,92.2592 0.09376578,92.2653 0.18750016,92.2714 0.093733564,92.2775 -5.5732326e-006,92.2836 1.4730623e-006,92.2897 -3.1858218e-007,92.2958 -1.9887183e-007,92.3019 1.114188e-006,92.3080 -4.2582155e-006,92.3141 1.5919901e-005,92.3202 0.31253523,92.3263 0.5625115,92.3324 0.499975,92.3385 0.18747294,92.3446 0.031243777,92.3507 0.18749823,92.3568 0.18750104,92.3629 0.031249417,92.3690 0.093748637,92.3751 0.093751535,92.3812 -1.1982301e-006,92.3873 0.093746044,92.3934 0.53125811,92.3995 0.75002021,92.4056 0.59375638,92.4117 0.12497476,92.4178 0.031257406,92.4239 0.37500715,92.4300 0.40622884,92.4361 0.093751431,92.4423 1.2790471e-006,92.4484 -3.3881386e-007,92.4545 7.6109032e-008,92.4606 3.4408604e-008,92.4667 -2.1376721e-007,92.4728 8.2072501e-007,92.4789 0.18750067,92.4850 0.34374997,92.4911 0.18749943,92.4972 -1.1750012e-006,92.5033 1.5292215e-006,92.5094 -4.9421965e-006,92.5155 0.093805522,92.5216 0.59380215,92.5277 0.93747187,92.5339 1.1249697,92.5400 0.96871614,92.5461 0.31249025,92.5522 0.12503827,92.5583 0.40630105,92.5644 0.62497216,92.5705 0.6249367,92.5766 0.37499341,92.5827 0.18750595,92.5888 1.5561858e-006,92.5949 -1.2721574e-006,92.6011 3.5326073e-006,92.6072 0.031249976,92.6133 -3.4439392e-006,92.6194 9.6544363e-007,92.6255 -4.1758568e-007,92.6316 7.0487749e-007,92.6377 0.031258918,92.6438 0.09374591,92.6499 -3.8683479e-006,92.6561 0.093791276,92.6622 0.31251353,92.6683 0.18745683,92.6744 -1.5641053e-005,92.6805 -5.112596e-007,92.6866 1.7688841e-005,92.6927 0.43757486,92.6989 1.1562612,92.7050 0.843692,92.7111 0.31246385,92.7172 -4.1956587e-006,92.7233 0.18754451,92.7294 0.50001568,92.7355 0.3437027,92.7417 -1.6029289e-005,92.7478 0.1875246,92.7539 0.31248894,92.7600 -1.6529204e-005,92.7661 5.8034034e-006,92.7722 -6.6835992e-006,92.7783 0.031288948,92.7845 0.3437869,92.7906 0.34373146,92.7967 0.18745421,92.8028 0.34370726,92.8089 0.50004125,92.8150 0.50007355,92.8212 0.50001323,92.8273 0.40619308,92.8334 0.18750796,92.8395 0.50005084,92.8456 0.65621889,92.8518 0.62497437,92.8579 0.43752721,92.8640 0.53122962,92.8701 0.12495601,92.8762 -2.9998716e-007,92.8824 2.3405278e-009,92.8885 2.9067394e-007,92.8946 -1.1651325e-006,92.9007 0.093748145,92.9068 0.093752354,92.9130 -1.3436972e-006,92.9191 0.31248751,92.9252 0.56250948,92.9313 0.7500208,92.9374 0.49999389,92.9436 0.062487353,92.9497 1.2127325e-005,92.9558 0.37502825,92.9619 0.65624672,92.9680 0.53122246,92.9742 0.24998298,92.9803 0.18749854,92.9864 0.093758792,92.9925 3.5924288e-006,92.9987 -2.286402e-007,93.0048 0.093731903,93.0109 0.49997878,93.0170 0.84376466,93.0232 0.4062818,93.0293 0.1875149,93.0354 0.18748629,93.0415 0.031241691,93.0477 -6.0102002e-006,93.0538 2.7728718e-005,93.0599 0.43752503,93.0660 1.7499461,93.0722 2.0624542,93.0783 1.0000314,93.0844 0.28128967,93.0905 0.40623969,93.0967 0.46873447,93.1028 0.12500277,93.1089 0.03125475,93.1150 1.2890885e-006,93.1212 0.18750677,93.1273 0.50001585,93.1334 0.50001627,93.1396 0.34373787,93.1457 0.093721151,93.1518 1.4480162e-005,93.1579 0.18754005,93.1641 0.34376863,93.1702 0.53121132,93.1763 0.59370792,93.1825 0.34375089,93.1886 0.12501779,93.1947 0.18752792,93.2009 0.34376261,93.2070 0.31246871,93.2131 0.031225765,93.2192 0.37501192,93.2254 0.4999882,93.2315 0.53123444,93.2376 0.37500492,93.2438 0.18751006,93.2499 1.2585925e-005,93.2560 0.1875651,93.2622 0.65629381,93.2683 0.81249022,93.2744 0.56244648,93.2806 0.093694523,93.2867 0.093737625,93.2928 0.3437396,93.2990 0.34375584,93.3051 0.18751371,93.3112 7.4675509e-006,93.3174 -2.1231363e-006,93.3235 1.024466e-006,93.3296 0.093749806,93.3358 0.09375155,93.3419 0.18749602,93.3480 0.093765341,93.3542 0.31256086,93.3603 0.75004965,93.3664 0.87495333,93.3726 0.40621179,93.3787 0.43756527,93.3849 0.75003487,93.3910 0.65618497,93.3971 0.28121528,93.4033 0.28125912,93.4094 0.18746774,93.4155 0.031220002,93.4217 0.31249198,93.4278 0.31250963,93.4339 0.093761362,93.4401 2.0747148e-006,93.4462 -4.2010447e-006,93.4524 0.18749443,93.4585 0.3124997,93.4646 0.28125855,93.4708 0.093744695,93.4769 0.43749785,93.4831 1.2187865,93.4892 1.156292,93.4953 0.81253451,93.5015 0.8124885,93.5076 0.56245995,93.5138 0.3124629,93.5199 -2.307793e-005,93.5260 0.093781248,93.5322 0.81258059,93.5383 1.5312523,93.5445 0.87492323,93.5506 0.18747123,93.5567 -3.1332199e-006,93.5629 0.093744487,93.5690 0.18750194,93.5752 0.031255446,93.5813 -4.5936957e-007,93.5875 -4.9593967e-007,93.5936 0.093750894,93.5997 0.34373599,93.6059 0.71874559,93.6120 1.3437735,93.6182 1.7500113,93.6243 0.93749547,93.6305 0.18749388,93.6366 0.031245438,93.6428 -1.6737839e-006,93.6489 4.7861789e-008,93.6550 1.4825964e-006,93.6612 -5.9787403e-006,93.6673 0.18748996,93.6735 0.18751366,93.6796 0.18752064,93.6858 0.31249762,93.6919 0.18748884,93.6981 -1.4291412e-005,93.7042 0.31247848,93.7104 0.5000062,93.7165 0.1875212,93.7227 3.1590091e-006,93.7288 -1.3439485e-006,93.7350 2.2167071e-006,93.7411 -7.5233875e-006,93.7472 0.18748932,93.7534 0.37500638,93.7595 0.2500076,93.7657 0.031250972,93.7718 0.031248491,93.7780 0.34375027,93.7841 0.093741059,93.7903 0.31248924,93.7964 0.31251025,93.8026 0.093761459,93.8087 1.0776749e-006,93.8149 -2.8890884e-007,93.8210 7.7878212e-008,93.8272 -2.2582155e-008,93.8333 1.2445081e-008,93.8395 -2.719854e-008,93.8456 9.6355947e-008,93.8518 -3.5825241e-007,93.8579 1.3367555e-006,93.8641 -4.9891487e-006,93.8703 0.18748614,93.8764 0.34374866,93.8826 0.437527,93.8887 0.31252524,93.8949 0.21873218,93.9010 0.21873024,93.9072 0.59374642,93.9133 1.0937384,93.9195 0.96874267,93.9256 0.50004154,93.9318 0.31253779,93.9379 0.34373558,93.9441 0.18747264,93.9502 -1.3416304e-005,93.9564 4.1353546e-006,93.9626 0.031246878,93.9687 0.31249738,93.9749 0.31250256,93.9810 0.093751714,93.9872 1.5554343e-006,93.9933 0.031249916,93.9995 -1.2196078e-006,94.0056 0.031263333,94.0118 0.093741834,94.0180 0.49998274,94.0241 3.3003573e-005,94.0303 0.31254673,94.0364 0.68750471,94.0426 0.93742907,94.0488 0.96870428,94.0549 1.0624998,94.0611 1.93749,94.0672 2.3750088,94.0734 1.5000657,94.0795 1.34383,94.0857 2.3749969,94.0919 1.4374471,94.0980 0.18746166,94.1042 -6.1007104e-006,94.1103 1.6478875e-006,94.1165 -4.9037999e-007,94.1227 3.1352303e-007,94.1288 -7.6373431e-007,94.1350 2.7416138e-006,94.1411 0.093777403,94.1473 0.34379339,94.1535 0.68749386,94.1596 1.3124322,94.1658 1.2499801,94.1720 0.65626925,94.1781 6.9770517e-006,94.1843 0.28125665,94.1904 0.43749309,94.1966 0.43750986,94.2028 0.28125271,94.2089 0.093740314,94.2151 0.093763545,94.2213 0.18749999,94.2274 0.093736596,94.2336 0.093759231,94.2397 0.1875006,94.2459 0.12500149,94.2521 0.18750195,94.2582 0.093732707,94.2644 -4.6964451e-006,94.2706 -1.5783648e-006,94.2767 0.093745485,94.2829 0.093754098,94.2891 3.6091758e-006,94.2952 -3.0166934e-006,94.3014 0.1874975,94.3076 0.18750213,94.3137 0.093750238,94.3199 0.18750294,94.3261 0.56250185,94.3322 0.34374538,94.3384 0.093750678,94.3446 0.031249473,94.3507 0.18749718,94.3569 0.18750232,94.3631 4.5302768e-006,94.3692 0.093773149,94.3754 0.4062843,94.3816 0.68749106,94.3878 0.37497371,94.3939 0.15624323,94.4001 0.093752414,94.4063 0.093736604,94.4124 0.093750171,94.4186 0.28126439,94.4248 0.18748447,94.4309 -6.7924975e-006,94.4371 -1.4124034e-006,94.4433 1.2443683e-005,94.4495 0.18751852,94.4556 0.8437537,94.4618 1.5312456,94.4680 1.1874949,94.4741 0.3124871,94.4803 -1.5050197e-005,94.4865 0.093749367,94.4927 0.093752101,94.4988 7.8496969e-006,94.5050 0.093746044,94.5112 0.84373277,94.5173 1.3437414,94.5235 1.1562612,94.5297 0.50000924,94.5359 0.093752004,94.5420 0.031250022,94.5482 0.031268112,94.5544 0.34378269,94.5606 0.49999911,94.5667 0.31246623,94.5729 -1.6618693e-005,94.5791 4.4528419e-006,94.5853 -1.1914208e-006,94.5914 3.1250246e-007,94.5976 -5.8496841e-008,94.6038 -7.8547146e-008,94.6100 3.7272062e-007,94.6162 -1.4124444e-006,94.6223 5.2774567e-006,94.6285 0.093767524,94.6347 0.21876034,94.6409 0.21873963,94.6470 0.093732662,94.6532 -5.9977683e-006,94.6594 4.1094827e-006,94.6656 0.18757606,94.6717 0.9688552,94.6779 1.2499483,94.6841 0.49989355,94.6903 0.093725607,94.6965 -9.1538686e-007,94.7026 0.093803376,94.7088 0.75009382,94.7150 1.0624926,94.7212 0.65619045,94.7274 0.312446,94.7335 0.31246662,94.7397 0.50001097,94.7459 0.3124896,94.7521 3.0467092e-005,94.7583 0.31253818,94.7644 0.40624154,94.7706 0.40621293,94.7768 0.031227335,94.7830 8.1759945e-006,94.7892 0.18749368,94.7954 0.40624723,94.8015 0.18750481,94.8077 3.302714e-006,94.8139 -4.5758284e-006,94.8201 0.18751027,94.8263 0.37502536,94.8325 0.43751025,94.8386 0.49998164,94.8448 0.18747871,94.8510 -6.4936635e-006,94.8572 0.18748488,94.8634 0.53124219,94.8696 0.4375104,94.8757 0.18751146,94.8819 9.2716518e-006,94.8881 0.12501509,94.8943 0.21876618,94.9005 0.31250116,94.9067 0.68746281,94.9129 0.37498295,94.9190 0.093762785,94.9252 0.12499756,94.9314 0.34375858,94.9376 0.53125167,94.9438 0.18749522,94.9500 1.5311244e-006,94.9562 -4.1038041e-007,94.9624 1.1028167e-007,94.9685 -3.0715224e-008,94.9747 1.2571252e-008,94.9809 -1.9568878e-008,94.9871 6.5708591e-008,94.9933 -2.4328369e-007,94.9995 9.0749501e-007,95.0057 -3.3869512e-006,95.0119 0.18747079,95.0181 0.50003147,95.0242 0.6250596,95.0304 0.43749386,95.0366 0.21871446,95.0428 -2.6810179e-005,95.0490 0.18749309,95.0552 0.31249169,95.0614 0.49998343,95.0676 1.6249923,95.0738 2.0312679,95.0800 1.0937824,95.0862 0.6562385,95.0924 1.9061972,95.0985 2.624984,95.1047 1.906263,95.1109 1.031283,95.1171 0.21878138,95.1233 0.12500788,95.1295 0.28124368,95.1357 0.49998409,95.1419 0.71874934,95.1481 0.34375912,95.1543 0.18750483,95.1605 2.9125217e-006,95.1667 -7.7537186e-007,95.1729 1.8874253e-007,95.1791 2.0466496e-008,95.1853 0.031249039,95.1915 0.093750179,95.1976 9.2814582e-007,95.2038 -2.4929867e-007,95.2100 6.8979091e-008,95.2162 -2.6599619e-008,95.2224 3.7416783e-008,95.2286 -1.230754e-007,95.2348 4.5491868e-007,95.2410 -1.6967272e-006,95.2472 0.093736142,95.2534 0.40622878,95.2596 0.6562469,95.2658 0.50001723,95.2720 0.1875235,95.2782 0.093767688,95.2844 0.12498375,95.2906 0.37497327,95.2968 0.49998903,95.3030 0.65624195,95.3092 0.74999988,95.3154 0.50004184,95.3216 0.28129849,95.3278 0.3437762,95.3340 0.37495983,95.3402 -4.181797e-005,95.3464 1.1222464e-005,95.3526 -3.0687306e-006,95.3588 1.051632e-006,95.3650 -1.1376399e-006,95.3712 3.4991274e-006,95.3774 -1.2859823e-005,95.3836 0.31248111,95.3898 0.5937441,95.3960 0.50000912,95.4022 0.18752459,95.4084 -7.3642336e-006,95.4146 0.4062236,95.4208 0.84375918,95.4270 0.46876135,95.4332 0.1875075,95.4394 7.3999045e-006,95.4456 0.093755968,95.4518 0.50004023,95.4580 0.75001121,95.4642 0.43746474,95.4705 0.12497938,95.4767 -3.568776e-006,95.4829 6.1105125e-006,95.4891 -2.0874686e-005,95.4953 1.5624769,95.5015 1.6875097,95.5077 1.0937705,95.5139 1.156152e-005,95.5201 -2.4094638e-006,95.5263 -1.9247568e-006,95.5325 1.0109509e-005,95.5387 0.37502098,95.5449 1.406302,95.5511 1.7500424,95.5573 1.124987,95.5635 0.49993125,95.5697 0.12495062,95.5760 0.31250894,95.5822 0.18749496,95.5884 0.81247801,95.5946 1.5624933,95.6008 1.1875201,95.6070 0.34376562,95.6132 0.093771748,95.6194 0.34378853,95.6256 0.59374273,95.6318 0.37496933,95.6380 0.28126895,95.6443 0.40627056,95.6505 0.40622777,95.6567 0.18747406,95.6629 0.59371704,95.6691 1.656222,95.6753 1.5937756,95.6815 0.34377003,95.6877 -1.9484476e-006,95.6939 -1.1788717e-006,95.7002 6.664633e-006,95.7064 0.093772352,95.7126 0.18749782,95.7188 0.18747537,95.7250 0.093745761,95.7312 4.735602e-006,95.7374 -3.7033374e-006,95.7436 0.187499,95.7499 0.093752921,95.7561 4.0090595e-007,95.7623 2.3249034e-007,95.7685 -1.3310082e-006,95.7747 5.0919371e-006,95.7809 0.093773581,95.7871 0.46876678,95.7934 0.46873289,95.7996 0.1874764,95.8058 -4.6970918e-006,95.8120 1.3628191e-006,95.8182 -7.5386475e-007,95.8244 1.6526637e-006,95.8307 -5.8572036e-006,95.8369 2.1777789e-005,95.8431 0.31257892,95.8493 0.78130162,95.8555 0.74992681,95.8617 0.28117621,95.8680 0.37501165,95.8742 0.59376812,95.8804 0.62496942,95.8866 0.18751837,95.8928 0.40634412,95.8990 0.81249005,95.9053 0.34367135,95.9115 0.031228524,95.9177 0.031250838,95.9239 -1.8640549e-007,95.9301 0.12502699,95.9364 0.34376764,95.9426 0.49999925,95.9488 1.0312511,95.9550 1.4062513,95.9612 1.21873,95.9675 0.53122413,95.9737 -4.3930377e-006,95.9799 7.4957995e-007,95.9861 1.3951858e-006,95.9923 0.093781643,95.9986 0.34377936,96.0048 0.31246057,96.0110 -2.8830695e-005,96.0172 7.3305118e-006,96.0235 -4.8905429e-007,96.0297 0.093747333,96.0359 0.12499174,96.0421 0.28125536,96.0483 0.093752533,96.0546 1.2133502e-005,96.0608 0.18752524,96.0670 0.31250399,96.0732 0.18747909,96.0795 0.031230869,96.0857 0.18749942,96.0919 0.68761706,96.0981 1.7189091,96.1044 2.8437033,96.1106 3.1248364,96.1168 1.9999295,96.1230 0.34375358,96.1293 6.6516595e-006,96.1355 0.093744986,96.1417 0.093777418,96.1479 0.31252876,96.1542 0.34375072,96.1604 0.31246823,96.1666 -3.105163e-005,96.1728 8.4287167e-006,96.1791 -2.6609416e-006,96.1853 2.2145441e-006,96.1915 0.062516525,96.1978 0.18749984,96.2040 0.53121698,96.2102 0.84372306,96.2164 0.74999595,96.2227 0.65626389,96.2289 0.3437686,96.2351 0.093762197,96.2414 1.9541696e-006,96.2476 2.8177072e-007,96.2538 -3.08166e-006,96.2600 0.031273581,96.2663 0.34379759,96.2725 0.49998629,96.2787 0.18745297,96.2850 -9.9197914e-006,96.2912 2.1737715e-006,96.2974 0.18749622,96.3037 0.34376389,96.3099 0.78126073,96.3161 0.78123641,96.3224 0.4374927,96.3286 0.093750641,96.3348 0.031246101,96.3411 1.3150323e-005,96.3473 0.18753149,96.3535 0.34375006,96.3598 0.18746831,96.3660 -1.2376731e-005,96.3722 3.3166568e-006,96.3785 -8.889682e-007,96.3847 2.3896641e-007,96.3909 -6.683107e-008,96.3972 2.8340821e-008,96.4034 -4.6530563e-008,96.4096 1.5779193e-007,96.4159 -5.8468061e-007,96.4221 2.1810943e-006,96.4283 0.18752508,96.4346 0.56251961,96.4408 0.49997437,96.4470 0.093728408,96.4533 1.1078828e-006,96.4595 -2.5805599e-007,96.4658 -7.5754251e-008,96.4720 5.6113936e-007,96.4782 -2.1689723e-006,96.4845 0.3125003,96.4907 0.49999991,96.4969 0.31250006,96.5032 9.260396e-007,96.5094 0.09374772,96.5157 0.093751878,96.5219 1.1495923e-006,96.5281 -1.2397879e-007,96.5344 -6.5382284e-007,96.5406 0.031271119,96.5468 0.28127295,96.5531 0.68746382,96.5593 0.40624475,96.5656 0.34381178,96.5718 0.6875838,96.5780 1.0937524,96.5843 0.62488586,96.5905 -4.5112694e-005,96.5968 9.7350985e-006,96.6030 0.40623403,96.6093 0.75001168,96.6155 0.81252682,96.6217 0.40623078,96.6280 0.37497729,96.6342 0.59379661,96.6405 0.75005114,96.6467 0.5624705,96.6529 0.18745421,96.6592 0.093736641,96.6654 0.34373924,96.6717 0.59373963,96.6779 0.56250823,96.6842 0.21876894,96.6904 5.6981053e-006,96.6967 -5.5533637e-006,96.7029 0.093746178,96.7091 0.093750529,96.7154 0.12503342,96.7216 0.78130436,96.7279 0.99998069,96.7341 0.40619639,96.7404 -9.3041863e-006,96.7466 0.093744077,96.7529 0.18752195,96.7591 0.5000484,96.7654 0.46874958,96.7716 0.3749876,96.7778 0.34375906,96.7841 0.31246454,96.7903 -3.0167184e-005,96.7966 8.0833497e-006,96.8028 -2.1639485e-006,96.8091 5.7183831e-007,96.8153 -1.2324045e-007,96.8216 -7.8929141e-008,96.8278 4.3900232e-007,96.8341 -1.6772091e-006,96.8403 6.2703048e-006,96.8466 0.093759626,96.8528 0.093738265,96.8591 0.18748356,96.8653 0.50000018,96.8716 0.34375104,96.8778 0.093775071,96.8841 0.1875214,96.8903 0.18749149,96.8966 0.2187382,96.9028 0.43756232,96.9091 1.0313007,96.9153 0.81246954,96.9216 0.62495887,96.9278 0.21870333,96.9341 -1.0734662e-005,96.9403 2.8671327e-006,96.9466 -7.3306001e-007,96.9528 6.4881391e-008,96.9591 4.7363156e-007,96.9653 -1.9595707e-006,96.9716 0.31249952,96.9778 0.56249976,96.9841 0.3437506,96.9904 1.9204726e-006,96.9966 0.18748914,97.0029 0.50000191,97.0091 0.093759611,97.0154 0.093747698,97.0216 0.1874996,97.0279 0.18750077,97.0341 2.1096596e-006,97.0404 -4.4281978e-006,97.0466 0.31250453,97.0529 0.5312928,97.0592 0.81253457,97.0654 0.93745703,97.0717 0.46873054,97.0779 0.31258765,97.0842 0.93753844,97.0904 0.90619338,97.0967 1.8436946,97.1030 1.7187598,97.1092 1.1250226,97.1155 0.84372282,97.1217 0.31246889,97.1280 -4.2414513e-008,97.1342 0.18754552,97.1405 0.50001216,97.1468 0.34371367,97.1530 0.093727008,97.1593 -2.8274919e-006,97.1655 0.03124132,97.1718 0.18750449,97.1781 0.18753505,97.1843 0.1874973,97.1906 0.18747269,97.1968 0.1875018,97.2031 0.093751132,97.2094 -4.9970276e-006,97.2156 1.355026e-006,97.2219 -4.2270688e-007,97.2281 3.3571942e-007,97.2344 0.09377186,97.2407 0.31250939,97.2469 0.18747206,97.2532 5.2825098e-006,97.2595 0.28131524,97.2657 0.65626514,97.2720 0.40618309,97.2782 -2.8988696e-005,97.2845 1.1200443e-005,97.2908 0.093748368,97.2970 -4.6878808e-006,97.3033 0.18754286,97.3096 0.78127122,97.3158 0.62497193,97.3221 0.31248531,97.3284 0.093734644,97.3346 -6.2706322e-006,97.3409 6.152427e-006,97.3471 0.093779914,97.3534 0.34379527,97.3597 0.49998298,97.3659 0.18744658,97.3722 -1.1361673e-005,97.3785 4.1600124e-006,97.3847 -5.277886e-006,97.3910 1.6952563e-005,97.3973 0.31253469,97.4035 0.49999905,97.4098 0.31246889,97.4161 0.09374322,97.4223 0.09374924,97.4286 -1.3026975e-005,97.4349 0.18749867,97.4411 0.18750241,97.4474 0.093751147,97.4537 8.8908164e-006,97.4600 0.093755886,97.4662 0.062490426,97.4725 0.093735084,97.4788 0.31250364,97.4850 0.28128064,97.4913 0.37502277,97.4976 0.37496537,97.5038 9.445861e-006,97.5101 0.34381884,97.5164 0.56250322,97.5227 1.6874281,97.5289 2.4061913,97.5352 1.6875137,97.5415 0.5938254,97.5477 0.50002849,97.5540 0.43747231,97.5603 0.37498093,97.5666 0.15623215,97.5728 0.12499879,97.5791 0.062489543,97.5854 -2.7290005e-006,97.5916 -1.5101016e-006,97.5979 0.093735263,97.6042 0.49998593,97.6105 0.56250429,97.6167 0.31251928,97.6230 8.7912376e-006,97.6293 -2.3066491e-006,97.6356 0.031255171,97.6418 0.093754448,97.6481 0.093762346,97.6544 0.18750173,97.6607 0.093730763,97.6669 0.093740433,97.6732 0.18750153,97.6795 0.09375339,97.6858 8.0103763e-007,97.6920 -2.1423804e-007,97.6983 5.5854372e-008,97.7046 -9.1630872e-009,97.7109 -1.9208075e-008,97.7171 8.6003013e-008,97.7234 -3.2482859e-007,97.7297 1.213402e-006,97.7360 -4.5291172e-006,97.7423 0.49999461,97.7485 0.50000387,97.7548 1.2257522e-005,97.7611 0.093752608,97.7674 0.28125119,97.7736 0.68752933,97.7799 0.74998367,97.7862 0.18750809,97.7925 0.65632719,97.7988 1.0624919,97.8050 0.59367794,97.8113 0.062468585,97.8176 0.093757458,97.8239 0.3125062,97.8302 0.31249338,97.8364 0.093744501,97.8427 9.8309749e-007,97.8490 -2.6344583e-007,97.8553 7.0612387e-008,97.8616 -1.8984124e-008,97.8679 5.3188765e-009,97.8741 -2.290037e-009,97.8804 3.8411536e-009,97.8867 -1.3075446e-008,97.8930 4.8464209e-008,97.8993 -1.8079487e-007,97.9055 6.7476543e-007,97.9118 -2.5184545e-006,97.9181 0.093797751,97.9244 0.50005072,97.9307 0.5624786,97.9370 0.31244472,97.9433 -2.5090012e-005,97.9495 6.725983e-006,97.9558 -1.8120537e-006,97.9621 5.2173397e-007,97.9684 -2.7475843e-007,97.9747 5.7730432e-007,97.9810 -2.0345999e-006,97.9872 0.093742773,97.9935 0.34374553,97.9998 0.34375444,98.0061 0.093757376,98.0124 1.4825018e-006,98.0187 1.489279e-006,98.0250 -7.4403338e-006,98.0313 0.093757808,98.0375 0.18750954,98.0438 0.06248669,98.0501 1.0402618e-005,98.0564 0.09375792,98.0627 0.062480848,98.0690 2.0272288e-005,98.0753 0.31254256,98.0816 0.46874696,98.0878 0.4062483,98.0941 0.56254232,98.1004 0.74997842,98.1067 0.31244203,98.1130 0.093739897,98.1193 0.34375015,98.1256 0.56250787,98.1319 0.24999046,98.1382 0.031237099,98.1445 0.093748562,98.1507 0.093754478,98.1570 0.28133303,98.1633 0.84385103,98.1696 0.99994302,98.1759 0.34365121,98.1822 0.062475152,98.1885 0.09381251,98.1948 0.65634382,98.2011 0.84370804,98.2074 0.31240305,98.2137 -2.1548465e-005,98.2200 0.093755059,98.2263 0.093753122,98.2325 0.15629914,98.2388 0.53128517,98.2451 0.65631455,98.2514 0.99999535,98.2577 0.53115481,98.2640 0.18745846,98.2703 -1.2710599e-005,98.2766 0.031248454,98.2829 0.4374676,98.2892 0.74998546,98.2955 0.59377706,98.3018 0.50002605,98.3081 0.031250522,98.3144 -6.8204567e-006,98.3207 1.0011949e-005,98.3270 0.093761712,98.3333 0.093738049,98.3396 -8.8692177e-006,98.3459 2.4911503e-006,98.3522 -1.0947609e-006,98.3585 0.093750291,98.3648 0.093748361,98.3711 7.8895537e-006,98.3774 0.093761913,98.3837 0.093734667,98.3900 0.12500015,98.3963 0.093754359,98.4025 -8.5541924e-006,98.4088 1.9069228e-008,98.4151 8.479281e-006,98.4214 0.093766347,98.4277 0.093726389,98.4340 2.7807011e-005,98.4403 0.65630138,98.4466 1.0937355,98.4529 0.90621436,98.4592 0.34370923,98.4656 0.56247836,98.4719 0.50000966,98.4782 0.21877107,98.4845 0.09375447,98.4908 0.09374848,98.4971 -1.8460165e-007,98.5034 4.4296448e-007,98.5097 -1.5873688e-006,98.5160 0.34374732,98.5223 0.96874559,98.5286 0.93749768,98.5349 0.40625373,98.5412 0.40624461,98.5475 0.78124779,98.5538 0.78125584,98.5601 0.59375113,98.5664 1.1250373,98.5727 1.281291,98.5790 1.0937232,98.5853 0.18745352,98.5916 0.18748365,98.5979 0.3437579,98.6042 0.1250101,98.6105 1.1355509e-006,98.6168 -3.9734206e-007,98.6231 4.5376331e-007,98.6294 0.18750246,98.6358 0.68749285,98.6421 0.81245464,98.6484 2.124985,98.6547 1.5000384,98.6610 0.78127253,98.6673 6.0180464e-006,98.6736 0.09376619,98.6799 0.31252706,98.6862 0.46875364,98.6925 0.56251997,98.6988 1.1874771,98.7051 0.84370381,98.7114 0.28125983,98.7178 0.093744867,98.7241 -3.1958202e-006,98.7304 0.34376341,98.7367 0.56249917,98.7430 0.43749303,98.7493 0.31253463,98.7556 0.37503314,98.7619 0.31245059,98.7682 -2.8290999e-005,98.7745 0.031232975,98.7809 0.40626401,98.7872 0.62507105,98.7935 0.68750685,98.7998 0.4062036,98.8061 0.59368622,98.8124 1.2812237,98.8187 1.3125131,98.8250 0.84377867,98.8314 0.18750632,98.8377 0.3125,98.8440 0.093765683,98.8503 1.1542976e-006,98.8566 2.7366184e-007,98.8629 0.031254187,98.8692 0.09375228,98.8756 0.031245261,98.8819 -2.6513933e-006,98.8882 3.2440943e-007,98.8945 1.3540749e-006,98.9008 -5.7411939e-006,98.9071 0.18748201,98.9134 0.3125096,98.9198 0.34376544,98.9261 0.31249934,98.9324 0.18749472,98.9387 0.093748517,98.9450 7.3588685e-006,98.9513 -7.3689475e-006,98.9577 0.37501609,98.9640 0.84377515,98.9703 0.74997371,98.9766 0.18747953,98.9829 0.34373853,98.9892 0.53131372,98.9956 3.3440061,99.0019 7.4377427,99.0082 7.4688015,99.0145 5.2810326,99.0208 1.8748006,99.0272 0.99992496,99.0335 0.43742603,99.0398 0.74999124,99.0461 1.5937256,99.0524 1.0312481,99.0587 0.59373653,99.0651 0.96871763,99.0714 0.75002784,99.0777 0.093779005,99.0840 -3.5546336e-006,99.0904 1.1308209e-006,99.0967 -9.6844246e-007,99.1030 0.093747921,99.1093 0.18749809,99.1156 0.15628481,99.1220 0.43753272,99.1283 0.49998772,99.1346 0.31245267,99.1409 0.31246942,99.1472 0.34376106,99.1536 0.1875117,99.1599 5.7534385e-006,99.1662 -1.292627e-006,99.1725 0.37499288,99.1789 0.74999648,99.1852 0.53125739,99.1915 0.12500323,99.1978 -1.0716846e-007,99.2042 9.0128123e-007,99.2105 -3.4982277e-006,99.2168 0.62497622,99.2231 1.1250057,99.2295 0.65627998,99.2358 0.40623692,99.2421 1.1562121,99.2484 2.5312285,99.2548 2.4062784,99.2611 0.7812832,99.2674 2.1145604e-006,99.2737 -1.4328228e-006,99.2801 3.6168515e-006,99.2864 0.093754634,99.2927 0.09374547,99.2991 -4.2259544e-006,99.3054 0.09374892,99.3117 0.18749732,99.3180 0.12503049,99.3244 0.34383452,99.3307 0.7500239,99.3370 0.49990249,99.3434 0.18744418,99.3497 0.31251553,99.3560 0.18750429,99.3623 0.031248525,99.3687 0.18749782,99.3750 0.34375054,99.3813 0.18749982,99.3877 8.7949411e-006,99.3940 0.12500963,99.4003 0.56250024,99.4067 0.46874321,99.4130 0.12499219,99.4193 -1.1820016e-006,99.4257 -1.4848985e-007,99.4320 1.7761959e-006,99.4383 -6.9568355e-006,99.4446 0.40629497,99.4510 0.43755436,99.4573 0.4999761,99.4636 0.24994695,99.4700 -2.147317e-005,99.4763 5.7560824e-006,99.4826 -1.5495749e-006,99.4890 0.031261995,99.4953 0.12499978,99.5016 0.34375167,99.5080 0.43753642,99.5143 0.3750037,99.5207 0.1874592,99.5270 -1.565692e-005,99.5333 4.125603e-006,99.5397 -8.443119e-007,99.5460 -7.4874384e-007,99.5523 0.09375567,99.5587 0.31250587,99.5650 0.59374374,99.5713 0.56248927,99.5777 0.59377038,99.5840 0.68757576,99.5903 0.81255674,99.5967 0.78117377,99.6030 0.18742512,99.6094 4.9880759e-006,99.6157 0.031247117,99.6220 0.031251732,99.6284 7.4595994e-007,99.6347 8.1364306e-008,99.6411 0.031260494,99.6474 0.18754323,99.6537 0.37499142,99.6601 0.093706362,99.6664 -3.2866997e-006,99.6727 6.198426e-006,99.6791 0.18755218,99.6854 0.65631366,99.6918 0.81247514,99.6981 0.34367514,99.7044 -3.1555734e-005,99.7108 3.2986052e-005,99.7171 0.18750988,99.7235 0.093733557,99.7298 0.1875197,99.7362 0.31250089,99.7425 0.18747677,99.7488 0.031236328,99.7552 0.093747482,99.7615 0.093753792,99.7679 0.18752787,99.7742 0.84384221,99.7805 1.5000917,99.7869 1.6874397,99.7932 0.71862346,99.7996 -3.2930333e-005,99.8059 1.2236896e-005,99.8123 0.093774505,99.8186 0.5000217,99.8250 0.62497896,99.8313 0.18747382,99.8376 -4.979966e-006,99.8440 2.8342167e-006,99.8503 -6.3570124e-006,99.8567 0.28123361,99.8630 0.68748981,99.8694 1.0625348,99.8757 0.8750177,99.8821 0.12498216,99.8884 0.093759276,99.8948 0.18749231,99.9011 0.093771473,99.9075 0.31253508,99.9138 0.31246918,99.9201 0.12497008,99.9265 5.4037493e-008,99.9328 0.18750124,99.9392 0.1874989,99.9455 -7.4921644e-007,99.9519 2.0040645e-007,99.9582 -5.2354441e-008,99.9646 8.9959755e-009,99.9709 1.6375985e-008,99.9773 -7.4506552e-008,99.9836 2.8167128e-007,99.9900 -1.0522563e-006,99.9963 3.9276433e-006,100.0027 0.062508516,100.0090 0.093746766,100.0154 0.031242821,100.0217 -2.8168588e-006,100.0281 6.8602126e-006,100.0344 0.093758933,100.0408 0.093740933,100.0471 -6.2642866e-006,100.0535 5.5865303e-007,100.0598 4.0304935e-006,100.0662 0.5000248,100.0725 1.5625011,100.0789 1.9999892,100.0853 5.8750129,100.0916 11.687631,100.0980 14.312571,100.1043 7.5311036,100.1107 1.7186517,100.1170 0.49999374,100.1234 1.0311763,100.1297 4.0623941,100.1361 5.562511,100.1424 3.7813563,100.1488 1.0625651,100.1551 0.18750894,100.1615 0.03125868,100.1679 -4.8469669e-006,100.1742 1.2333012e-005,100.1806 0.1875297,100.1869 0.34375197,100.1933 0.18746245,100.1996 0.031258807,100.2060 0.37503335,100.2123 0.53123254,100.2187 0.46872854,100.2251 0.18754286,100.2314 0.75008994,100.2378 1.0937079,100.2441 0.28115022,100.2505 0.18756457,100.2568 0.75007975,100.2632 0.84372991,100.2696 0.65619612,100.2759 0.28120345,100.2823 0.093736008,100.2886 0.093783796,100.2950 0.43752638,100.3014 0.5312447,100.3077 0.40622649,100.3141 0.093715519,100.3204 -6.2095796e-006,100.3268 0.093751222,100.3332 0.031250622,100.3395 3.4794081e-008,100.3459 -5.1778148e-008,100.3522 1.7232937e-007,100.3586 -6.3758574e-007,100.3650 2.3781886e-006,100.3713 0.031258047,100.3777 0.12502298,100.3841 0.34377509,100.3904 0.40624109,100.3968 0.31250769,100.4031 0.59375429,100.4095 0.56247365,100.4159 0.31247747,100.4222 -2.073002e-005,100.4286 0.31247833,100.4350 0.74999189,100.4413 0.53127211,100.4477 0.093761593,100.4541 1.652396e-005,100.4604 0.21875721,100.4668 0.12497681,100.4731 2.4517321e-005,100.4795 0.31255382,100.4859 0.50000256,100.4922 0.34369597,100.4986 -2.8743721e-005,100.5050 8.1169328e-006,100.5113 -3.7220266e-006,100.5177 6.771068e-006,100.5241 0.093749806,100.5304 -5.9846648e-006,100.5368 9.7417501e-007,100.5432 0.093766503,100.5495 0.3125073,100.5559 0.18747742,100.5623 8.6653044e-006,100.5686 0.1875502,100.5750 0.59378463,100.5814 0.59370548,100.5877 0.093700178,100.5941 -2.6234383e-007,100.6005 5.0458134e-008,100.6069 6.0536557e-008,100.6132 -2.926316e-007,100.6196 1.1100727e-006,100.6260 -4.1479652e-006,100.6323 0.093749441,100.6387 0.12503174,100.6451 0.37503806,100.6514 0.4687255,100.6578 0.15621962,100.6642 0.093746111,100.6706 -1.2175746e-005,100.6769 0.74997723,100.6833 1.8437254,100.6897 1.9062726,100.6960 0.68751794,100.7024 0.56249279,100.7088 0.74999744,100.7152 0.84376031,100.7215 0.43749157,100.7279 0.50000882,100.7343 0.75004005,100.7407 0.59379047,100.7470 0.71874565,100.7534 0.34371731,100.7598 0.81247234,100.7662 0.84372187,100.7725 0.65625179,100.7789 0.68750256,100.7853 0.50001055,100.7917 0.18750697,100.7980 1.9915533e-006,100.8044 -3.5873572e-006,100.8108 0.81247669,100.8172 1.5624934,100.8235 0.87502122,100.8299 0.4375051,100.8363 0.40626058,100.8427 0.093777396,100.8490 0.18749934,100.8554 0.093725197,100.8618 -7.3866331e-006,100.8682 -1.6965863e-007,100.8745 0.21873529,100.8809 0.99997783,100.8873 1.249995,100.8937 1.1562873,100.9001 0.56253052,100.9064 0.34374335,100.9128 0.18752651,100.9192 0.34377807,100.9256 0.43746608,100.9320 0.18745311,100.9383 0.0937775,100.9447 0.31256175,100.9511 0.49999958,100.9575 0.31244004,100.9639 0.31246108,100.9702 0.28126413,100.9766 2.7396861e-006,100.9830 0.031277329,100.9894 0.40631759,100.9958 0.81253219,101.0021 1.3751023,101.0085 6.3447218,101.0149 30.095757,101.0213 61.376034,101.0277 62.342537,101.0341 34.810696,101.0404 9.3116932,101.0468 4.749795,101.0532 4.1248503,101.0596 2.593678,101.0660 0.43752527,101.0724 0.65628016,101.0787 1.2812293,101.0851 0.78121614,101.0915 0.8750121,101.0979 1.0000784,101.1043 1.1250513,101.1107 0.81244725,101.1170 0.1874263,101.1234 0.093733765,101.1298 0.31249848,101.1362 0.18750909,101.1426 0.031253781,101.1490 4.5659458e-008,101.1554 8.8203558e-007,101.1617 -3.5740879e-006,101.1681 1.3415304e-005,101.1745 0.18752974,101.1809 0.34376013,101.1873 0.31247869,101.1937 0.093723215,101.2001 -5.5320243e-007,101.2065 0.093787387,101.2129 0.34377536,101.2192 0.31246933,101.2256 0.09372212,101.2320 0.2812584,101.2384 0.78125942,101.2448 0.78124452,101.2512 0.34373218,101.2576 0.71871889,101.2640 0.59375894,101.2704 0.093769528,101.2767 1.1976035e-005,101.2831 0.28126663,101.2895 0.28123617,101.2959 0.031237274,101.3023 -1.2433874e-007,101.3087 -3.8013553e-007,101.3151 1.6450207e-006,101.3215 0.031237379,101.3279 0.31248415,101.3343 0.34376127,101.3407 0.093764558,101.3471 1.5522812e-006,101.3534 4.9639564e-008,101.3598 -1.7510998e-006,101.3662 0.093740858,101.3726 0.18750454,101.3790 0.093753293,101.3854 0.37500829,101.3918 0.46876612,101.3982 0.18748774,101.4046 0.03123093,101.4110 0.31249222,101.4174 0.3125098,101.4238 0.031258773,101.4302 -1.3310063e-006,101.4366 -2.0616936e-007,101.4430 2.1559586e-006,101.4494 -8.418313e-006,101.4558 3.1519612e-005,101.4622 0.31253996,101.4686 0.34373328,101.4749 0.18746603,101.4813 0.031244982,101.4877 0.09376204,101.4941 0.12499953,101.5005 0.28124115,101.5069 0.1874931,101.5133 0.062491763,101.5197 0.28126112,101.5261 1.3125223,101.5325 1.8437546,101.5389 1.1249877,101.5453 0.18747175,101.5517 0.18748441,101.5581 0.3125059,101.5645 0.093764335,101.5709 1.5134393e-006,101.5773 4.6428352e-007,101.5837 -3.3709575e-006,101.5901 1.3020538e-005,101.5965 0.18754807,101.6029 0.50004208,101.6093 0.56246662,101.6157 0.18744102,101.6221 -1.0273041e-005,101.6285 3.3089507e-006,101.6349 0.093749821,101.6413 0.31250015,101.6477 0.34375045,101.6541 0.18749908,101.6605 -4.1046619e-007,101.6669 -1.3459382e-006,101.6733 5.7947086e-006,101.6797 0.18751597,101.6862 0.34375989,101.6926 0.31248134,101.6990 -1.4841836e-005,101.7054 3.303018e-006,101.7118 1.6310615e-006,101.7182 0.031250291,101.7246 -2.7777967e-006,101.7310 7.1220535e-007,101.7374 -7.0811438e-008,101.7438 -4.2904958e-007,101.7502 1.7871566e-006,101.7566 0.12506151,101.7630 0.50003034,101.7694 0.34369352,101.7758 0.12497865,101.7822 0.31250742,101.7886 0.31249064,101.7950 0.093739346,101.8014 -8.2981614e-006,101.8079 2.4242065e-005,101.8143 0.31256318,101.8207 0.59377271,101.8271 0.59374297,101.8335 0.49996534,101.8399 0.1874468,101.8463 -1.2663606e-005,101.8527 3.3924771e-006,101.8591 -9.0537696e-007,101.8655 2.287815e-007,101.8719 -9.6787058e-009,101.8783 -1.9009963e-007,101.8848 7.7013874e-007,101.8912 -2.8906672e-006,101.8976 1.0793318e-005,101.9040 0.18753983,101.9104 0.50003231,101.9168 0.49995312,101.9232 0.56244636,101.9296 0.90624601,101.9360 0.5937596,101.9424 0.093763694,101.9489 1.9040257e-006,101.9553 0.093763396,101.9617 0.31250483,101.9681 0.18748535,101.9745 -6.4087017e-006,101.9809 2.7704739e-006,101.9873 -4.6730574e-006,101.9937 1.5922797e-005,102.0002 0.25003424,102.0066 0.40626013,102.0130 0.68763381,102.0194 3.1251247,102.0258 5.6249037,102.0322 6.1872997,102.0386 4.3124661,102.0451 1.687538,102.0515 -2.2217642e-005,102.0579 0.18753113,102.0643 0.31249735,102.0707 0.18747933,102.0771 -1.4270993e-005,102.0836 2.2258901e-005,102.0900 0.31254596,102.0964 0.49999303,102.1028 0.3437455,102.1092 0.50002861,102.1156 0.56248587,102.1220 0.31245485,102.1285 0.031228393,102.1349 0.093766578,102.1413 0.53128392,102.1477 1.0312573,102.1541 0.78120506,102.1606 0.18751046,102.1670 0.50003767,102.1734 1.1874762,102.1798 0.87498087,102.1862 0.18748955,102.1926 -7.1826544e-006,102.1991 4.9230988e-007,102.2055 5.2143896e-006,102.2119 0.093772687,102.2183 0.2812404,102.2247 0.093723521,102.2312 2.9149825e-005,102.2376 0.28128302,102.2440 0.31247902,102.2504 0.093719915,102.2569 0.093744017,102.2633 0.093752988,102.2697 1.0852735e-006,102.2761 -2.9082076e-007,102.2825 7.7930181e-008,102.2890 -2.0878842e-008,102.2954 5.5794938e-009,102.3018 -1.4375995e-009,102.3082 1.7048128e-010,102.3147 7.5584644e-010,102.3211 -3.1941318e-009,102.3275 1.202157e-008,102.3339 -4.4895398e-008,102.3403 1.6757221e-007,102.3468 -6.2543899e-007,102.3532 0.093745798,102.3596 0.18750113,102.3660 0.031254578,102.3725 -3.155573e-006,102.3789 9.6801641e-006,102.3853 0.093753695,102.3917 0.031239204,102.3982 2.2946851e-007,102.4046 -3.7980435e-006,102.4110 1.4963864e-005,102.4175 0.3750619,102.4239 0.90628487,102.4303 0.81244427,102.4367 0.18745162,102.4432 0.031249573,102.4496 -1.0615814e-005,102.4560 0.18749002,102.4624 0.1875114,102.4689 0.03125852,102.4753 0.09374655,102.4817 0.093753248,102.4882 0.062511168,102.4946 0.15625796,102.5010 0.15624219,102.5074 0.06248806,102.5139 -3.086009e-006,102.5203 8.2680219e-007,102.5267 -2.2097539e-007,102.5332 5.7039077e-008,102.5396 -7.1641137e-009,102.5460 -2.8389319e-008,102.5524 1.2073136e-007,102.5589 0.093747906,102.5653 0.34374678,102.5717 0.34374708,102.5782 0.3437402,102.5846 0.74999738,102.5910 0.50001091,102.5975 0.093758024,102.6039 2.4716346e-006,102.6103 -2.7738715e-006,102.6168 0.31250057,102.6232 0.59374636,102.6296 0.84374034,102.6361 0.75000536,102.6425 0.34375829,102.6489 0.093750484,102.6554 1.1567033e-006,102.6618 0.031246517,102.6682 0.031267628,102.6747 0.46878913,102.6811 0.68748915,102.6875 0.312462,102.6940 0.031242859,102.7004 2.3521507e-006,102.7068 -6.2685979e-007,102.7133 1.5511587e-007,102.7197 6.4458248e-009,102.7262 -1.8092554e-007,102.7326 7.173121e-007,102.7390 0.031261016,102.7455 0.093746327,102.7519 -1.003826e-005,102.7583 2.7246833e-006,102.7648 -8.59755e-007,102.7712 7.1417867e-007,102.7776 0.18750194,102.7841 0.34374517,102.7905 0.40624526,102.7970 0.093773142,102.8034 0.50003433,102.8098 0.81249863,102.8163 0.5312261,102.8227 0.18749391,102.8292 0.15624838,102.8356 0.093739152,102.8420 -1.3722343e-005,102.8485 0.093783297,102.8549 0.93754327,102.8614 0.93745345,102.8678 0.84369391,102.8742 0.56250143,102.8807 0.31252185,102.8871 0.031261716,102.8936 0.093725517,102.9000 0.74997669,102.9064 0.90627342,102.9129 0.40626699,102.9193 0.40624747,102.9258 0.59377068,102.9322 0.50001085,102.9387 1.1874447,102.9451 1.7187341,102.9515 0.937536,102.9580 0.2812486,102.9644 0.18750167,102.9709 0.093758389,102.9773 8.3627565e-006,102.9838 0.093764432,102.9902 0.18750446,102.9966 0.24999312,103.0031 0.18749496,103.0095 0.81274718,103.0160 4.1252613,103.0224 4.718564,103.0289 1.999723,103.0353 0.37493426,103.0418 0.56250042,103.0482 0.59381229,103.0547 1.0938214,103.0611 1.0311896,103.0675 0.28118566,103.0740 0.18750454,103.0804 0.28126049,103.0869 0.093743488,103.0933 -2.2261551e-005,103.0998 0.34375685,103.1062 0.53126347,103.1127 0.28124163,103.1191 1.4171131e-006,103.1256 2.635179e-007,103.1320 -2.4714891e-006,103.1385 0.093735456,103.1449 0.49998406,103.1514 0.50002599,103.1578 0.37503967,103.1643 0.18748221,103.1707 -1.9424047e-005,103.1772 5.2364198e-006,103.1836 -1.5202337e-006,103.1901 8.4417093e-007,103.1965 -1.8564762e-006,103.2030 6.5821823e-006,103.2094 0.093764402,103.2159 0.15625,103.2223 0.093735591,103.2288 -6.5524027e-006,103.2352 1.7531347e-006,103.2417 -4.5965976e-007,103.2481 8.5374097e-008,103.2546 1.1820845e-007,103.2610 -5.5825848e-007,103.2675 0.031249758,103.2739 1.5251453e-006,103.2804 -3.5021312e-006,103.2869 1.2484235e-005,103.2933 0.15626779,103.2998 0.15623057,103.3062 0.1250027,103.3127 0.81251901,103.3191 0.9062441,103.3256 0.37498394,103.3320 -9.5120786e-006,103.3385 0.3437542,103.3449 0.78124857,103.3514 0.56249958,103.3579 0.093749769,103.3643 -6.7769543e-007,103.3708 1.3790252e-007,103.3772 1.2614812e-007,103.3837 -6.4255607e-007,103.3901 2.4442572e-006,103.3966 -9.1351367e-006,103.4031 3.4098764e-005,103.4095 0.40629026,103.4160 0.68748385,103.4224 0.62496829,103.4289 0.18747978,103.4353 1.2105886e-006,103.4418 -4.0932309e-007,103.4483 4.266432e-007,103.4547 -1.297319e-006,103.4612 4.7629719e-006,103.4676 0.18753552,103.4741 0.65627909,103.4806 0.62497157,103.4870 0.18746206,103.4935 0.031270828,103.4999 0.31256053,103.5064 0.56250191,103.5129 0.34369889,103.5193 0.093720026,103.5258 -5.3152003e-006,103.5322 1.505312e-006,103.5387 -7.0568728e-007,103.5452 1.3174223e-006,103.5516 -4.5643033e-006,103.5581 0.31249398,103.5645 0.34375408,103.5710 1.270656e-005,103.5775 0.093759201,103.5839 0.093739919,103.5904 -8.4039102e-006,103.5969 4.2081492e-006,103.6033 0.03123921,103.6098 0.31256738,103.6163 1.0938492,103.6227 1.1874888,103.6292 0.62489653,103.6356 0.093695775,103.6421 1.4034214e-005,103.6486 -3.7800519e-006,103.6550 1.0849836e-006,103.6615 -5.5963113e-007,103.6680 1.1535466e-006,103.6744 0.093769476,103.6809 0.31252128,103.6874 0.31247216,103.6938 0.031244531,103.7003 0.31252486,103.7068 0.34373155,103.7132 0.093738057,103.7197 -1.4123086e-005,103.7262 0.34374067,103.7326 0.53125954,103.7391 0.62497902,103.7456 0.84376442,103.7520 0.87504065,103.7585 0.4999862,103.7650 0.1249852,103.7714 0.031253226,103.7779 0.031250823,103.7844 1.5497858e-006,103.7909 1.0576532e-006,103.7973 -5.7809689e-006,103.8038 0.18753804,103.8103 0.65630966,103.8167 0.59370637,103.8232 0.093700096,103.8297 -5.7869129e-006,103.8361 0.18749118,103.8426 0.43750438,103.8491 0.4062517,103.8556 0.093756184,103.8620 3.8236753e-006,103.8685 -1.9785894e-006,103.8750 4.0907025e-006,103.8814 0.03124921,103.8879 -9.3647463e-007,103.8944 0.28123674,103.9009 0.31248844,103.9073 0.28125355,103.9138 0.31250262,103.9203 0.18751171,103.9268 0.031255815,103.9332 -7.788683e-007,103.9397 2.1961689e-006,103.9462 0.03125222,103.9526 0.3750397,103.9591 1.250072,103.9656 1.749971,103.9721 1.0311933,103.9785 0.37498254,103.9850 -1.56199e-005,103.9915 4.2667298e-006,103.9980 -1.4459152e-006,104.0045 1.516717e-006,104.0109 -4.6211999e-006,104.0174 1.6969288e-005,104.0239 0.18752466,104.0304 0.1874723,104.0368 0.1874768,104.0433 0.40626118,104.0498 0.31250277,104.0563 0.49999946,104.0627 0.31249928,104.0692 0.093746528,104.0757 0.2187572,104.0822 0.1875101,104.0887 0.093742333,104.0951 -8.3587802e-006,104.1016 0.031247547,104.1081 0.093752921,104.1146 0.093763553,104.1211 0.18749641,104.1275 0.031241065,104.1340 1.0819053e-006,104.1405 -2.8604518e-007,104.1470 6.2195952e-008,104.1535 3.728649e-008,104.1599 -2.1136321e-007,104.1664 8.0822639e-007,104.1729 -3.0217609e-006,104.1794 1.1279632e-005,104.1859 0.18754321,104.1923 0.4687773,104.1988 0.46872371,104.2053 0.18745166,104.2118 8.1786402e-006,104.2183 0.28128922,104.2248 0.53127128,104.2312 0.49997908,104.2377 0.28120229,104.2442 0.093737826,104.2507 0.0937488,104.2572 0.18752205,104.2637 0.40630427,104.2701 0.71881813,104.2766 0.81248009,104.2831 0.7498886,104.2896 0.34371626,104.2961 0.18752454,104.3026 0.093746245,104.3090 0.31249008,104.3155 0.31251046,104.3220 1.2089896e-005,104.3285 0.09375897,104.3350 0.18750817,104.3415 0.4999854,104.3480 0.31248873,104.3544 0.18750811,104.3609 0.093773991,104.3674 0.31251892,104.3739 0.31248271,104.3804 0.093717843,104.3869 0.18748437,104.3934 0.3125011,104.3999 0.18751103,104.4064 8.6295031e-006,104.4128 0.03126315,104.4193 0.18752959,104.4258 0.34376192,104.4323 0.34374622,104.4388 0.24996597,104.4453 -2.4458646e-005,104.4518 6.5493987e-006,104.4583 -1.7371793e-006,104.4648 3.9884188e-007,104.4712 1.4195844e-007,104.4777 0.18748261,104.4842 0.74998266,104.4907 0.75001645,104.4972 0.31250742,104.5037 0.187497,104.5102 0.18749188,104.5167 0.49998629,104.5232 0.56249917,104.5297 0.50001717,104.5362 0.093768753,104.5427 8.7769183e-007,104.5491 -1.1177317e-006,104.5556 3.593447e-006,104.5621 0.093754888,104.5686 0.093744986,104.5751 -3.0009478e-006,104.5816 -1.1328068e-006,104.5881 0.09373638,104.5946 0.31248987,104.6011 0.31250951,104.6076 0.18756883,104.6141 0.50004464,104.6206 0.74997616,104.6271 0.43745053,104.6336 0.03123476,104.6401 0.28127328,104.6466 0.93746239,104.6531 0.71876901,104.6596 0.43758014,104.6661 0.5625242,104.6726 0.49994031,104.6790 0.093690492,104.6855 0.34374997,104.6920 0.56249994,104.6985 0.31249923,104.7050 0.031256266,104.7115 0.093749374,104.7180 -4.6956457e-006,104.7245 1.2530492e-006,104.7310 -3.1621192e-007,104.7375 1.1702172e-008,104.7440 2.6944869e-007,104.7505 -1.0895826e-006,104.7570 4.0891782e-006,104.7635 0.093792163,104.7700 0.31251314,104.7765 0.3749516,104.7830 0.18748537,104.7895 0.031252533,104.7960 0.031281095,104.8025 0.34380859,104.8090 0.49998119,104.8155 0.21868218,104.8220 0.031274498,104.8285 0.31254816,104.8350 0.31246313,104.8415 0.093726352,104.8480 0.093744405,104.8545 -9.6252079e-006,104.8610 2.56422e-006,104.8675 -6.3097377e-007,104.8740 -4.0526825e-008,104.8806 7.9319142e-007,104.8871 -3.1324785e-006,104.8936 1.1737573e-005,104.9001 0.18756929,104.9066 0.75008476,104.9131 1.2187254,104.9196 0.71865147,104.9261 0.093711577,104.9326 -9.8155915e-006,104.9391 3.7952046e-005,104.9456 0.31254405,104.9521 0.343741,104.9586 0.34376118,104.9651 0.56259114,104.9716 1.4688072,104.9781 1.7186821,104.9846 0.84363371,104.9911 0.09369503,104.9976 2.8877217e-005,105.0042 0.18751386,105.0107 0.18748631,105.0172 0.18754099,105.0237 0.75004303,105.0302 1.2811704,105.0367 0.87493515,105.0432 0.96877587,105.0497 1.2187855,105.0562 1.4062682,105.0627 0.75000364,105.0692 0.18746115,105.0757 0.031310048,105.0823 0.75011688,105.0888 1.4062383,105.0953 1.0311338,105.1018 0.09372782,105.1083 0.53132856,105.1148 0.78123808,105.1213 0.49995786,105.1278 0.21871373,105.1343 -1.6692329e-005,105.1408 5.279272e-006,105.1474 -4.42381e-006,105.1539 1.241652e-005,105.1604 0.18753076,105.1669 0.34375086,105.1734 0.1874657,105.1799 0.093733639,105.1864 0.093757369,105.1929 3.2691942e-006,105.1995 -4.0485647e-006,105.2060 1.2925813e-005,105.2125 0.15626717,105.2190 0.15623322,105.2255 -1.4906796e-005,105.2320 0.093745202,105.2385 0.18749973,105.2451 0.093755879,105.2516 1.1179086e-005,105.2581 0.34382182,105.2646 1.1563302,105.2711 1.3437219,105.2776 0.71864909,105.2841 -3.8699407e-005,105.2907 1.0351712e-005,105.2972 -2.7046565e-006,105.3037 0.0312488,105.3102 0.093750842,105.3167 -5.7384369e-007,105.3232 8.065972e-006,105.3298 0.09377034,105.3363 0.12496022,105.3428 2.0937097,105.3493 2.9062576,105.3558 1.8750265,105.3623 0.093772747,105.3689 -7.9537213e-006,105.3754 0.18749151,105.3819 0.34374422,105.3884 0.31251186,105.3949 6.048685e-006,105.4015 8.3868135e-006,105.4080 0.093768016,105.4145 0.093727157,105.4210 0.18747596,105.4275 0.34374905,105.4341 0.40625829,105.4406 0.34375504,105.4471 0.31250748,105.4536 0.18752469,105.4601 0.40630952,105.4667 0.87504935,105.4732 0.8749637,105.4797 0.43743569,105.4862 0.093720086,105.4928 0.031240651,105.4993 0.18748656,105.5058 0.31249934,105.5123 0.18751602,105.5188 6.8783347e-006,105.5254 -2.6249857e-006,105.5319 0.093793489,105.5384 0.56255883,105.5449 0.65620124,105.5515 0.093695857,105.5580 0.062504075,105.5645 0.28124797,105.5710 0.31249663,105.5776 0.093749009,105.5841 0.18749431,105.5906 0.49999884,105.5971 0.43754941,105.6037 0.53127831,105.6102 0.84374577,105.6167 0.87500089,105.6232 0.53124732,105.6298 0.31247512,105.6363 0.093720369,105.6428 0.093763545,105.6493 0.18749595,105.6559 0.031232007,105.6624 5.2620967e-006,105.6689 0.093760386,105.6755 0.18750966,105.6820 0.18748373,105.6885 0.18748966,105.6950 0.37501159,105.7016 0.28127176,105.7081 0.31252089,105.7146 0.34373641,105.7212 0.18747425,105.7277 0.18751925,105.7342 0.34377372,105.7407 0.34373873,105.7473 0.28125754,105.7538 0.34376374,105.7603 0.34373385,105.7669 0.18747129,105.7734 0.093758583,105.7799 0.1875055,105.7865 0.09371943,105.7930 0.49998373,105.7995 0.56251496,105.8060 0.093769044,105.8126 0.15624875,105.8191 0.093735971,105.8256 0.093743525,105.8322 0.03125149,105.8387 -6.5222264e-007,105.8452 1.7364098e-007,105.8518 -4.2294158e-008,105.8583 -4.478089e-009,105.8648 6.021444e-008,105.8714 -2.363975e-007,105.8779 8.8543874e-007,105.8844 0.1875007,105.8910 0.34375006,105.8975 0.43752977,105.9041 0.40625989,105.9106 0.18746677,105.9171 -9.8205746e-006,105.9237 0.093782634,105.9302 0.31250927,105.9367 0.18747009,105.9433 0.062484074,105.9498 0.093751475,105.9563 6.2801651e-006,105.9629 0.093733117,105.9694 0.65622866,105.9759 0.81252992,105.9825 0.46877527,105.9890 0.093733765,105.9956 0.031267826,106.0021 0.18752392,106.0086 0.28121075,106.0152 0.34370911,106.0217 0.62502551,106.0283 0.43752766,106.0348 0.21874075,106.0413 0.06250868,106.0479 0.31253329,106.0544 0.56251484,106.0609 0.49996737,106.0675 0.09370891,106.0740 0.34371272,106.0806 1.5312197,106.0871 2.2187505,106.0936 1.3750421,106.1002 0.46883112,106.1067 0.65630746,106.1133 0.84375411,106.1198 0.9687227,106.1264 0.9374637,106.1329 0.71870738,106.1394 0.18748948,106.1460 1.3554237e-005,106.1525 0.34371957,106.1591 2.2186983,106.1656 3.0937641,106.1722 1.7500459,106.1787 0.50001526,106.1852 0.5624792,106.1918 1.5624857,106.1983 1.3125266,106.2049 1.3708644e-005,106.2114 0.031244816,106.2180 0.31249538,106.2245 0.50000054,106.2311 0.31250262,106.2376 0.18749507,106.2441 0.3125,106.2507 0.093756586,106.2572 2.3668936e-006,106.2638 -6.4318795e-007,106.2703 2.0569219e-007,106.2769 -1.795449e-007,106.2834 5.1251106e-007,106.2900 -1.8706294e-006,106.2965 6.9705052e-006,106.3031 0.093776248,106.3096 0.18749069,106.3162 0.031226143,106.3227 2.0783696e-006,106.3292 -1.8724199e-006,106.3358 5.4115676e-006,106.3423 0.18751888,106.3489 0.34375042,106.3554 0.18747942,106.3620 0.093746699,106.3685 0.12501442,106.3751 0.312511,106.3816 0.34374046,106.3882 0.093735553,106.3947 -9.444347e-007,106.4013 -1.8119604e-006,106.4078 0.093743324,106.4144 0.31247407,106.4209 0.84375525,106.4275 0.43752018,106.4340 0.18750285,106.4406 7.9000638e-006,106.4471 -3.0532651e-006,106.4537 0.093752645,106.4602 -7.5189309e-006,106.4668 0.8749842,106.4734 1.156251,106.4799 0.7500155,106.4865 7.1399222e-006,106.4930 -2.4212418e-006,106.4996 2.5446927e-006,106.5061 -7.7579389e-006,106.5127 2.8489061e-005,106.5192 0.31256267,106.5258 0.56252182,106.5323 0.49994716,106.5389 0.18743566,106.5454 0.4687444,106.5520 0.31251639,106.5586 0.18752499,106.5651 0.37498757,106.5717 0.9062351,106.5782 1.5625516,106.5848 1.8437517,106.5913 0.68750209,106.5979 0.81251407,106.6044 0.62494147,106.6110 0.34375691,106.6176 0.31256595,106.6241 0.59373224,106.6307 0.56245446,106.6372 0.40623489,106.6438 0.093744494,106.6503 0.12500338,106.6569 0.12499408,106.6635 0.093751706,106.6700 3.6489805e-006,106.6766 -1.402859e-006,106.6831 1.9623251e-006,106.6897 0.031255521,106.6963 0.12500367,106.7028 0.18748833,106.7094 0.031257115,106.7159 0.18753387,106.7225 0.31249607,106.7291 0.18748191,106.7356 0.093753807,106.7422 0.093739726,106.7487 0.093749389,106.7553 0.43755427,106.7619 0.84381521,106.7684 0.90625215,106.7750 0.59367186,106.7815 0.093695797,106.7881 -2.5149e-006,106.7947 0.093745403,106.8012 0.093754478,106.8078 3.223289e-006,106.8144 -8.4710939e-007,106.8209 1.6491269e-007,106.8275 1.8753812e-007,106.8340 -9.1514812e-007,106.8406 3.4733071e-006,106.8472 0.062510975,106.8537 0.1562625,106.8603 0.21874888,106.8669 0.12497997,106.8734 -2.5916529e-006,106.8800 0.031251833,106.8866 -4.7458921e-006,106.8931 0.031239619,106.8997 0.34373355,106.9063 0.50000662,106.9128 0.093778491,106.9194 0.18756048,106.9260 0.50002074,106.9325 0.34369013,106.9391 0.031219563,106.9457 0.093738317,106.9522 0.71871853,106.9588 0.93751723,106.9654 0.25002635,106.9719 5.2996079e-006,106.9785 0.093770899,106.9851 0.3437987,106.9916 0.59375411,106.9982 0.34369013,107.0048 0.031226384,107.0113 0.093763359,107.0179 0.50000203,107.0245 0.53124309,107.0310 0.18749706,107.0376 2.1017993e-006,107.0442 -9.4970383e-006,107.0508 3.5888952e-005,107.0573 2.0630977,107.0639 9.1882706,107.0705 14.781226,107.0770 14.186997,107.0836 9.8746901,107.0902 6.9063396,107.0968 7.750164,107.1033 8.2811699,107.1099 6.5309367,107.1165 3.4059036,107.1230 0.81239259,107.1296 0.37503195,107.1362 2.4085864e-006,107.1428 -6.4394123e-007,107.1493 1.6700562e-007,107.1559 -2.4034479e-008,107.1625 -7.0886109e-008,107.1691 3.0760432e-007,107.1756 0.093747176,107.1822 0.31249934,107.1888 0.18750219,107.1953 0.06251578,107.2019 0.18750739,107.2085 0.093727231,107.2151 1.5983383e-005,107.2216 0.31255496,107.2282 0.59376204,107.2348 0.46871209,107.2414 0.15620698,107.2480 1.3679879e-005,107.2545 0.40626928,107.2611 0.65623456,107.2677 0.28123689,107.2743 -7.321722e-006,107.2808 1.6611939e-006,107.2874 0.031245699,107.2940 0.093748979,107.3006 0.093746796,107.3071 0.28125024,107.3137 0.18750511,107.3203 0.031251263,107.3269 0.031251747,107.3335 -4.3924182e-008,107.3400 1.0278607e-007,107.3466 -3.6724495e-007,107.3532 0.093734808,107.3598 0.3125,107.3664 0.093765207,107.3729 3.7643008e-007,107.3795 -1.3794906e-007,107.3861 1.7535088e-007,107.3927 -5.6348699e-007,107.3993 2.0787434e-006,107.4058 -7.7520363e-006,107.4124 0.78123719,107.4190 0.96874833,107.4256 0.28126076,107.4322 0.093752563,107.4387 2.9259261e-005,107.4453 0.34382692,107.4519 0.62498224,107.4585 0.28118873,107.4651 0.093733393,107.4717 3.1878653e-006,107.4782 0.093756244,107.4848 0.28122261,107.4914 0.34373376,107.4980 0.31252065,107.5046 1.1192992e-005,107.5112 0.093743868,107.5177 0.093751647,107.5243 0.49998778,107.5309 1.1874886,107.5375 1.187511,107.5441 0.50001425,107.5507 2.6652317e-006,107.5573 -1.3542796e-006,107.5638 2.7518929e-006,107.5704 0.093736462,107.5770 0.50000298,107.5836 0.53127265,107.5902 0.28124595,107.5968 0.12499001,107.6034 0.34374371,107.6100 0.34376249,107.6165 0.18750167,107.6231 -1.0152509e-005,107.6297 2.5825111e-006,107.6363 -1.7677054e-007,107.6429 -1.8757703e-006,107.6495 7.6804536e-006,107.6561 0.09377189,107.6627 0.18749756,107.6692 0.093729243,107.6758 -7.3329165e-006,107.6824 0.31249976,107.6890 0.34374928,107.6956 0.18750194,107.7022 2.0084437e-006,107.7088 -5.3241672e-007,107.7154 1.2107871e-007,107.7220 4.8146394e-008,107.7286 -3.1369746e-007,107.7351 1.2067322e-006,107.7417 -4.5135525e-006,107.7483 0.093745366,107.7549 0.093751527,107.7615 0.18748841,107.7681 0.31251159,107.7747 0.18752183,107.7813 0.34374964,107.7879 0.49998322,107.7945 0.31249484,107.8011 9.0671565e-006,107.8077 -2.1783985e-006,107.8143 -3.5428269e-007,107.8209 3.5959706e-006,107.8274 0.031250007,107.8340 -3.6318422e-006,107.8406 4.8433014e-007,107.8472 0.093736723,107.8538 0.34374285,107.8604 0.31250209,107.8670 0.093793616,107.8736 0.31254083,107.8802 0.31247053,107.8868 0.18746647,107.8934 0.59372878,107.9000 1.1562462,107.9066 0.78126681,107.9132 6.6683488e-006,107.9198 -1.6720015e-006,107.9264 1.9149375e-008,107.9330 1.5956542e-006,107.9396 0.093763776,107.9462 0.34376201,107.9528 0.34373668,107.9594 0.12498612,107.9660 1.0755021e-007,107.9726 -1.0422556e-007,107.9792 3.0936732e-007,107.9858 -1.1333224e-006,107.9924 4.2242218e-006,107.9990 0.031253673,108.0056 0.031244939,108.0122 -2.8647917e-006,108.0188 2.660488e-006,108.0254 -7.7775376e-006,108.0320 1.3124516,108.0386 2.2500589,108.0452 2.7501364,108.0518 1.4061885,108.0584 1.6248876,108.0650 3.375046,108.0716 4.4063077,108.0782 3.4063256,108.0848 4.0002766,108.0914 10.094198,108.0980 20.969118,108.1046 26.281025,108.1112 17.467989,108.1178 5.4996858,108.1244 0.1250784,108.1310 -2.2094051e-005,108.1376 3.2268523e-005,108.1442 0.34378129,108.1508 0.34372345,108.1574 0.093726985,108.1640 -1.2318198e-005,108.1706 0.18751007,108.1772 0.68751776,108.1838 0.53124589,108.1904 0.18748456,108.1970 0.093735918,108.2036 0.1874999,108.2102 0.093764357,108.2168 -1.7136237e-005,108.2235 7.8930687e-005,108.2301 0.75012404,108.2367 0.93744713,108.2433 0.40613624,108.2499 -1.4746905e-005,108.2565 0.31253791,108.2631 0.71875423,108.2697 0.74997342,108.2763 0.34372631,108.2829 0.18748944,108.2895 0.49999544,108.2961 0.34376216,108.3027 0.093754418,108.3093 3.651551e-006,108.3160 0.09373264,108.3226 0.65622574,108.3292 0.5937627,108.3358 0.40629214,108.3424 0.68755186,108.3490 1.0312469,108.3556 0.78120232,108.3622 0.1249965,108.3688 0.18751095,108.3754 0.15624048,108.3821 0.093745247,108.3887 0.062493615,108.3953 -5.8945225e-006,108.4019 5.8406531e-006,108.4085 -1.7468976e-005,108.4151 0.74994576,108.4217 1.5624824,108.4283 1.1563059,108.4350 0.093783833,108.4416 -4.7391241e-006,108.4482 -3.1608949e-006,108.4548 1.7384393e-005,108.4614 0.31255803,108.4680 0.53125393,108.4746 0.28118739,108.4812 0.031257167,108.4879 0.31253186,108.4945 0.43747407,108.5011 0.49996603,108.5077 0.18749879,108.5143 1.1148114e-005,108.5209 -3.0272658e-006,108.5275 9.6017584e-007,108.5342 -8.1326829e-007,108.5408 2.2929994e-006,108.5474 0.18752688,108.5540 0.59379297,108.5606 0.84379423,108.5672 0.9374485,108.5739 0.65621156,108.5805 0.68753034,108.5871 0.37498254,108.5937 0.18747045,108.6003 0.031235471,108.6069 0.093744867,108.6136 0.093776129,108.6202 0.31254983,108.6268 0.49999908,108.6334 0.31245384,108.6400 -2.341954e-005,108.6467 6.2709996e-006,108.6533 -1.6628013e-006,108.6599 3.7975775e-007,108.6665 1.4390834e-007,108.6731 0.031246625,108.6798 0.093756102,108.6864 0.09378802,108.6930 0.31253091,108.6996 0.40621188,108.7062 0.31247434,108.7129 0.31252009,108.7195 0.31248799,108.7261 0.093733594,108.7327 3.5960363e-007,108.7393 -2.6386175e-008,108.7460 -2.5410588e-007,108.7526 0.0937443,108.7592 0.68748343,108.7658 1.0312796,108.7725 0.9687956,108.7791 0.43747255,108.7857 0.18748237,108.7923 0.093747586,108.7990 1.5820615e-006,108.8056 0.093767732,108.8122 0.093734123,108.8188 -1.0864284e-005,108.8254 2.7094809e-006,108.8321 2.7188944e-008,108.8387 0.62495852,108.8453 2.3749712,108.8519 2.5312707,108.8586 1.5625319,108.8652 0.34376442,108.8718 0.031272613,108.8784 0.31250963,108.8851 0.2812162,108.8917 0.093747891,108.8983 9.7068278e-006,108.9050 0.093778595,108.9116 0.31250054,108.9182 0.093719192,108.9248 -1.9542006e-006,108.9315 -1.8576135e-006,108.9381 9.3855169e-006,108.9447 0.093749344,108.9513 0.031244196,108.9580 0.093741715,108.9646 0.46872401,108.9712 0.56249934,108.9779 0.34376881,108.9845 0.093763866,108.9911 -5.3887391e-007,108.9978 0.031253226,109.0044 0.093790568,109.0110 0.31251198,109.0176 0.2812058,109.0243 0.53120625,109.0309 0.75003326,109.0375 0.46880493,109.0442 0.3437283,109.0508 0.093707107,109.0574 0.40623236,109.0641 0.84374595,109.0707 0.78127807,109.0773 0.75009549,109.0840 2.1876132,109.0906 2.2500319,109.0972 2.4998922,109.1039 3.5311828,109.1105 4.0625949,109.1171 3.1563556,109.1238 2.3437195,109.1304 1.437379,109.1370 0.59366006,109.1437 0.12499743,109.1503 0.31255189,109.1569 0.59378815,109.1636 1.0624881,109.1702 1.4687308,109.1768 2.2812266,109.1835 1.2812272,109.1901 0.21873456,109.1967 -1.9238541e-005,109.2034 0.093748853,109.2100 0.1874986,109.2166 0.093756735,109.2233 -3.4169662e-007,109.2299 6.3957586e-006,109.2366 0.093764752,109.2432 0.15625063,109.2498 0.18747595,109.2565 0.18751268,109.2631 0.50004518,109.2697 0.5937621,109.2764 0.68745476,109.2830 0.68745625,109.2897 0.31251118,109.2963 0.12504886,109.3029 0.37500516,109.3096 0.28122428,109.3162 0.43750289,109.3229 0.59374261,109.3295 0.34374127,109.3361 0.093745306,109.3428 7.5218497e-007,109.3494 -2.3932935e-007,109.3561 2.0509074e-007,109.3627 -5.8105957e-007,109.3693 2.119293e-006,109.3760 -7.8966677e-006,109.3826 0.34373081,109.3893 0.53125089,109.3959 0.31251901,109.4025 7.0114916e-006,109.4092 -1.7108316e-006,109.4158 -1.6871047e-007,109.4225 2.3859864e-006,109.4291 0.18757875,109.4358 0.81257367,109.4424 0.90617472,109.4490 0.21868886,109.4557 0.28131983,109.4623 0.68752545,109.4690 0.74992162,109.4756 0.53121191,109.4823 0.34375566,109.4889 0.093748569,109.4956 -3.7720995e-006,109.5022 1.3628996e-005,109.5088 0.18756102,109.5155 0.62507367,109.5221 0.96872061,109.5288 0.65617692,109.5354 0.2812179,109.5421 -1.2951208e-005,109.5487 -5.6330794e-007,109.5554 0.18749321,109.5620 0.18750578,109.5687 0.093757622,109.5753 0.18749879,109.5820 0.093747169,109.5886 0.093750648,109.5952 0.50000137,109.6019 0.21877442,109.6085 0.31252289,109.6152 0.31247735,109.6218 0.093733281,109.6285 0.12501301,109.6351 0.65625137,109.6418 1.312487,109.6484 0.9999879,109.6551 0.28124866,109.6617 2.6549692e-006,109.6684 0.093750507,109.6750 0.18748976,109.6817 0.53123462,109.6883 0.84378362,109.6950 0.62503099,109.7016 0.18747343,109.7083 -2.0454341e-005,109.7149 2.0861675e-005,109.7216 0.18752013,109.7282 0.18748172,109.7349 0.09377683,109.7415 0.34378022,109.7482 0.34374779,109.7549 0.34371549,109.7615 0.46868491,109.7682 0.78123319,109.7748 0.75001615,109.7815 0.37500456,109.7881 0.49998924,109.7948 0.50001329,109.8014 0.093781143,109.8081 0.093766302,109.8147 0.093734093,109.8214 -1.1477956e-005,109.8280 3.0413803e-006,109.8347 -6.8674586e-007,109.8414 -2.9464951e-007,109.8480 1.8655376e-006,109.8547 -7.1680206e-006,109.8613 2.6808435e-005,109.8680 0.31253427,109.8746 0.3437345,109.8813 0.21872316,109.8879 0.43748921,109.8946 0.43749282,109.9013 0.18749954,109.9079 6.5545864e-006,109.9146 -5.0966855e-007,109.9212 -4.5167512e-006,109.9279 0.18749332,109.9346 0.18750595,109.9412 0.031254746,109.9479 3.087392e-007,109.9545 -2.6069547e-006,109.9612 0.18749322,109.9678 0.34374595,109.9745 0.31250793,109.9812 6.2903082e-006,109.9878 -9.9404792e-007,109.9945 -2.3147691e-006,110.0011 0.093780622,110.0078 0.75005263,110.0145 0.87498224,110.0211 0.28119299,110.0278 2.1018539e-006,110.0344 0.093748383,110.0411 4.3330497e-006,110.0478 0.46881571,110.0544 1.0937778,110.0611 1.1562035,110.0678 0.62502944,110.0744 1.4688401,110.0811 1.875072,110.0877 1.9687785,110.0944 1.3748833,110.1011 0.62486637,110.1077 2.6249914,110.1144 5.4687724,110.1211 5.3124866,110.1277 2.4062188,110.1344 0.34375367,110.1411 0.28131479,110.1477 0.71877968,110.1544 0.62496144,110.1610 0.21869984,110.1677 -3.3671713e-006,110.1744 0.18754897,110.1810 0.50001425,110.1877 0.34370571,110.1944 0.09374693,110.2010 0.31252044,110.2077 0.34373897,110.2144 0.18747787,110.2210 -8.9141795e-006,110.2277 0.031250119,110.2344 0.34374657,110.2410 0.34375179,110.2477 0.18750283,110.2544 -1.2966408e-006,110.2610 7.4549498e-006,110.2677 0.18751052,110.2744 0.18748954,110.2811 -7.6413571e-006,110.2877 2.0078025e-006,110.2944 -3.8930352e-007,110.3011 -4.5077422e-007,110.3077 2.1925953e-006,110.3144 -8.3202031e-006,110.3211 0.18748927,110.3277 0.18750942,110.3344 0.031258207,110.3411 -4.028397e-007,110.3477 1.0575753e-007,110.3544 -2.0161496e-008,110.3611 -2.5121457e-008,110.3678 1.2065799e-007,110.3744 -4.5754311e-007,110.3811 1.7096345e-006,110.3878 -6.3814427e-006,110.3944 0.21873614,110.4011 0.37499309,110.4078 0.34376553,110.4145 1.3594145e-005,110.4211 -6.1584997e-006,110.4278 0.28125337,110.4345 0.18750182,110.4412 -2.9632311e-006,110.4478 9.1205834e-007,110.4545 -6.8483018e-007,110.4612 1.8273312e-006,110.4679 -6.6249454e-006,110.4745 0.31249252,110.4812 0.4375045,110.4879 0.65626627,110.4946 0.56250024,110.5012 0.56250089,110.5079 0.40626001,110.5146 0.093736283,110.5213 -7.0690558e-006,110.5279 1.7750961e-006,110.5346 -3.0797537e-008,110.5413 -1.6521648e-006,110.5480 6.6399607e-006,110.5546 0.093782187,110.5613 0.34379125,110.5680 0.62499994,110.5747 0.40622234,110.5813 0.34374177,110.5880 0.31249258,110.5947 0.3749755,110.6014 0.34373733,110.6081 0.50000244,110.6147 0.093751952,110.6214 0.031237956,110.6281 0.56248254,110.6348 0.96878594,110.6415 0.8438192,110.6481 0.68748951,110.6548 0.18744341,110.6615 0.031230921,110.6682 2.8175569e-005,110.6749 0.31254289,110.6815 0.59379447,110.6882 0.87500036,110.6949 0.59373593,110.7016 0.56245989,110.7083 0.093694352,110.7149 2.6357568e-006,110.7216 -7.0631791e-007,110.7283 1.8933e-007,110.7350 -5.0952622e-008,110.7417 1.4467302e-008,110.7484 -6.9132637e-009,110.7550 1.3185659e-008,110.7617 -4.5832305e-008,110.7684 1.701552e-007,110.7751 0.18750346,110.7818 0.90625817,110.7885 1.1562459,110.7951 0.43748969,110.8018 0.093751788,110.8085 0.31250224,110.8152 0.31249964,110.8219 0.093749382,110.8286 -2.123177e-008,110.8352 -2.2091176e-006,110.8419 0.37499598,110.8486 0.50000411,110.8553 0.21875286,110.8620 -1.4481959e-006,110.8687 5.3452709e-007,110.8754 -6.8985463e-007,110.8820 2.2250192e-006,110.8887 0.21872947,110.8954 0.49998736,110.9021 0.34377274,110.9088 0.18755624,110.9155 0.34376624,110.9222 0.18744925,110.9289 -1.6556791e-005,110.9356 4.5414836e-006,110.9422 -1.6080152e-006,110.9489 1.8903778e-006,110.9556 -5.9538247e-006,110.9623 0.093814641,110.9690 1.0001068,110.9757 1.5936852,110.9824 1.9061618,110.9891 2.8750007,110.9958 1.7500108,111.0024 0.21874173,111.0091 -2.1885247e-005,111.0158 0.34375331,111.0225 1.1250176,111.0292 1.8750212,111.0359 1.4375012,111.0426 0.7499848,111.0493 0.18745726,111.0560 0.93768549,111.0627 7.0629959,111.0694 12.84398,111.0761 11.968431,111.0827 6.3745985,111.0894 2.6874297,111.0961 2.5312803,111.1028 2.4062374,111.1095 2.4063232,111.1162 3.0000572,111.1229 4.6875472,111.1296 6.3125582,111.1363 6.7810946,111.1430 3.156034,111.1497 1.9999645,111.1564 0.87500578,111.1631 0.7500155,111.1698 0.34377015,111.1765 0.093760408,111.1832 2.2224212e-006,111.1899 0.1875004,111.1966 0.31249952,111.2032 0.093749531,111.2099 -1.0179917e-006,111.2166 0.093745016,111.2233 0.093754075,111.2300 5.5175683e-006,111.2367 -9.2869232e-006,111.2434 3.1632091e-005,111.2501 0.34380463,111.2568 0.59377384,111.2635 0.87498754,111.2702 0.59368747,111.2769 0.093718022,111.2836 4.5832917e-006,111.2903 -1.5151078e-006,111.2970 1.4769059e-006,111.3037 -4.3927339e-006,111.3104 1.6095129e-005,111.3171 0.18752372,111.3238 0.84374356,111.3305 0.68747789,111.3372 -1.0094082e-005,111.3439 2.5398565e-006,111.3506 -6.4590232e-008,111.3573 0.09374892,111.3640 0.18750337,111.3707 0.18752296,111.3774 0.34379053,111.3841 0.49998605,111.3908 0.18744949,111.3975 0.18748602,111.4042 0.34374967,111.4109 0.31250802,111.4176 5.8873702e-006,111.4243 -2.2072472e-006,111.4310 2.9413975e-006,111.4378 0.18753001,111.4445 0.50001138,111.4512 0.34371817,111.4579 0.031236563,111.4646 2.2762742e-006,111.4713 -7.2720434e-007,111.4780 6.3241953e-007,111.4847 -1.8025546e-006,111.4914 0.18748114,111.4981 0.56249255,111.5048 0.65627968,111.5115 0.56253463,111.5182 0.31250936,111.5249 0.21870947,111.5316 0.18747394,111.5383 0.53125286,111.5450 1.2812536,111.5517 1.4062309,111.5584 1.9999821,111.5652 1.6562794,111.5719 0.56252033,111.5786 1.201824e-006,111.5853 3.3669465e-007,111.5920 -2.5488839e-006,111.5987 9.8595583e-006,111.6054 0.1250108,111.6121 0.093732357,111.6188 1.2033268e-005,111.6255 0.18754688,111.6322 0.31248462,111.6389 0.093709096,111.6457 -5.2485652e-006,111.6524 4.5432985e-006,111.6591 0.03124932,111.6658 -1.8223978e-006,111.6725 -4.2713191e-006,111.6792 1.8909233e-005,111.6859 0.18754148,111.6926 0.3437691,111.6993 0.31245339,111.7061 -3.6894231e-005,111.7128 9.8902347e-006,111.7195 -2.6641324e-006,111.7262 7.6561025e-007,111.7329 -3.9813881e-007,111.7396 8.2694953e-007,111.7463 -2.909848e-006,111.7530 1.0813194e-005,111.7598 0.093761347,111.7665 0.53123671,111.7732 0.81251252,111.7799 0.68750203,111.7866 0.15626028,111.7933 0.43758097,111.8000 1.0312648,111.8068 0.84367943,111.8135 0.37498266,111.8202 0.34375843,111.8269 0.28124037,111.8336 0.65628278,111.8403 1.0313342,111.8470 1.2500284,111.8538 1.0311296,111.8605 1.7499042,111.8672 1.4062501,111.8739 0.90626973,111.8806 1.2187752,111.8873 0.93749636,111.8941 0.031229712,111.9008 0.31250301,111.9075 0.78126895,111.9142 0.56252795,111.9209 0.37502933,111.9277 0.31246617,111.9344 0.093740687,111.9411 0.31250221,111.9478 0.18747228,111.9545 0.31249866,111.9612 0.31250182,111.9680 0.031250782,111.9747 7.6369446e-007,111.9814 -4.8123347e-006,111.9881 0.093743317,111.9948 0.0937564,112.0016 6.2755767e-006,112.0083 0.093801148,112.0150 0.53128284,112.0217 1.3749381,112.0284 2.1561983,112.0352 1.6562696,112.0419 0.15625486,112.0486 0.40624309,112.0553 0.31249005,112.0621 0.031334791,112.0688 1.0625838,112.0755 1.5000799,112.0822 4.6879177,112.0889 14.188068,112.0957 20.093674,112.1024 14.249328,112.1091 4.2496305,112.1158 0.71879172,112.1226 2.1563113,112.1293 2.8124619,112.1360 1.9061925,112.1427 0.68742555,112.1495 0.031236969,112.1562 0.31252965,112.1629 0.46879262,112.1696 0.87506378,112.1764 1.0625342,112.1831 0.99994349,112.1898 0.40616563,112.1965 0.31251621,112.2033 0.56253481,112.2100 0.5624513,112.2167 0.03118911,112.2235 0.31250322,112.2302 0.68751913,112.2369 0.90628439,112.2436 1.1874894,112.2504 1.0937093,112.2571 0.46874776,112.2638 0.343757,112.2705 0.093762197,112.2773 0.093780115,112.2840 0.18748546,112.2907 -2.3787983e-005,112.2975 0.18753429,112.3042 0.50000632,112.3109 0.31247157,112.3177 0.093756437,112.3244 0.34382078,112.3311 0.7500146,112.3378 0.56246716,112.3446 0.37497979,112.3513 0.37495664,112.3580 0.21873492,112.3648 0.093758583,112.3715 3.1512634e-006,112.3782 -9.0154134e-007,112.3850 4.5469966e-007,112.3917 -9.1725843e-007,112.3984 3.2145408e-006,112.4052 -1.1941731e-005,112.4119 0.31248856,112.4186 0.31250161,112.4254 0.68753028,112.4321 1.2500328,112.4388 0.81245464,112.4456 0.46873042,112.4523 0.093771994,112.4590 0.0937455,112.4658 0.18750089,112.4725 0.18751623,112.4792 0.34377998,112.4860 0.49998873,112.4927 0.18747111,112.4994 -8.1182916e-006,112.5062 0.43746555,112.5129 1.2500077,112.5196 1.0937843,112.5264 0.84374505,112.5331 0.18750097,112.5399 -9.5984205e-007,112.5466 1.2499933e-005,112.5533 0.28128844,112.5601 0.62498504,112.5668 0.31246063,112.5735 0.031289335,112.5803 0.3125217,112.5870 0.18745781,112.5938 -1.8975041e-005,112.6005 0.34374052,112.6072 0.78125101,112.6140 0.75006479,112.6207 0.96880084,112.6274 1.0937016,112.6342 0.43745014,112.6409 0.093746699,112.6477 3.1219318e-007,112.6544 9.8513254e-008,112.6611 -7.0632251e-007,112.6679 2.7269732e-006,112.6746 -1.0202279e-005,112.6814 0.31248206,112.6881 0.50000179,112.6948 0.31251067,112.7016 0.093760334,112.7083 3.9997117e-006,112.7151 -1.0717984e-006,112.7218 2.8720464e-007,112.7286 -7.6945263e-008,112.7353 2.0556513e-008,112.7420 -5.2754365e-009,112.7488 5.4373389e-010,112.7555 3.1011271e-009,112.7623 -1.2949253e-008,112.7690 4.8699299e-008,112.7758 -1.8186056e-007,112.7825 6.7879012e-007,112.7892 -2.5334757e-006,112.7960 9.455769e-006,112.8027 0.18754344,112.8095 0.50002605,112.8162 0.4999828,112.8230 0.31246027,112.8297 0.093752451,112.8365 0.75002843,112.8432 0.81247133,112.8500 0.3437261,112.8567 1.1130147e-006,112.8634 0.093746729,112.8702 0.093754634,112.8769 0.12502736,112.8837 0.28124291,112.8904 0.24996956,112.8972 0.37500548,112.9039 0.031255167,112.9107 -2.0690613e-006,112.9174 3.1086652e-006,112.9242 0.031254001,112.9309 0.56252199,112.9377 1.0937399,112.9444 0.49997619,112.9512 0.093755342,112.9579 3.610558e-006,112.9647 0.09376616,112.9714 0.28124973,112.9782 0.12498311,112.9849 -2.125808e-007,112.9917 -1.2518054e-005,112.9984 0.5312379,113.0052 0.81253022,113.0119 1.0000598,113.0187 0.87504977,113.0254 0.87500805,113.0322 0.78121501,113.0389 0.49996707,113.0457 0.5000394,113.0524 1.0001259,113.0592 2.4691663,113.0659 12.845295,113.0727 47.408447,113.0794 76.313049,113.0862 63.779324,113.0929 28.685276,113.0997 7.5618,113.1064 3.3124595,113.1132 2.312403,113.1200 2.250006,113.1267 1.7500266,113.1335 0.87500477,113.1402 0.78125328,113.1470 0.50002861,113.1537 0.43757153,113.1605 0.96878713,113.1672 0.93747449,113.1740 0.40618709,113.1807 -1.4444464e-005,113.1875 0.50004649,113.1943 0.62498629,113.2010 0.18746273,113.2078 4.8711745e-006,113.2145 0.40627661,113.2213 0.71873808,113.2280 0.7812224,113.2348 0.18750377,113.2416 4.1851408e-006,113.2483 -1.4160747e-006,113.2551 1.4789566e-006,113.2618 0.031265408,113.2686 0.09374468,113.2753 -1.4057175e-005,113.2821 3.7712668e-006,113.2889 -1.026918e-006,113.2956 3.361489e-007,113.3024 -3.1762474e-007,113.3091 9.3439468e-007,113.3159 -3.4201853e-006,113.3227 1.2747227e-005,113.3294 0.31251991,113.3362 0.68748659,113.3429 0.65621895,113.3497 0.37498859,113.3565 0.40625739,113.3632 0.81251186,113.3700 0.68751633,113.3767 0.46873456,113.3835 0.74996531,113.3903 0.84375352,113.3970 0.34377882,113.4038 1.0909766e-005,113.4106 -4.398968e-006,113.4173 0.187497,113.4241 0.28123465,113.4308 0.49997717,113.4376 0.84373343,113.4444 0.96877366,113.4511 0.56254119,113.4579 0.87497699,113.4647 1.9062102,113.4714 2.2187624,113.4782 1.1875428,113.4850 0.093791351,113.4917 0.18748134,113.4985 -2.6501482e-005,113.5053 7.0815436e-006,113.5120 -1.8228515e-006,113.5188 2.0935059e-007,113.5256 9.856584e-007,113.5323 -4.1523094e-006,113.5391 0.1875349,113.5459 0.3437857,113.5526 0.93747962,113.5594 1.0937132,113.5662 0.49998531,113.5729 0.031275544,113.5797 0.18752113,113.5865 0.18747427,113.5932 -2.0559724e-005,113.6000 5.6593117e-006,113.6068 -2.076144e-006,113.6135 0.031251896,113.6203 -5.4861862e-006,113.6271 0.49999675,113.6338 0.34375644,113.6406 1.5283183e-006,113.6474 -5.0221428e-007,113.6541 4.8046047e-007,113.6609 -1.4196963e-006,113.6677 5.1986772e-006,113.6745 -1.937635e-005,113.6812 0.78124708,113.6880 0.093765631,113.6948 0.093740284,113.7015 0.18749732,113.7083 0.093770444,113.7151 0.18753198,113.7219 0.34376326,113.7286 0.31246895,113.7354 -2.5067624e-005,113.7422 7.7725526e-006,113.7489 0.031260092,113.7557 0.28124312,113.7625 0.31248918,113.7693 0.093756981,113.7760 -5.1282623e-006,113.7828 0.093768209,113.7896 0.50004172,113.7964 1.0625196,113.8031 1.3749897,113.8099 1.749989,113.8167 1.156219,113.8235 0.37497196,113.8302 0.093748085,113.8370 0.18749893,113.8438 0.093756303,113.8506 1.5945509e-006,113.8573 -6.7575888e-007,113.8641 1.1084481e-006,113.8709 0.031241115,113.8777 0.18749864,113.8844 0.093752392,113.8912 2.7614822e-005,113.8980 0.31253168,113.9048 0.31247303,113.9116 0.12499527,113.9183 0.3125236,113.9251 0.31246895,113.9319 -4.4391877e-006,113.9387 0.59378982,113.9454 1.0000072,113.9522 0.62496483,113.9590 0.37498093,113.9658 0.28127214,113.9726 0.15623847,113.9793 0.28123182,113.9861 0.43752187,113.9929 0.87503886,113.9997 0.87497324,114.0065 0.28121617,114.0132 0.031256981,114.0200 0.1874973,114.0268 0.093752012,114.0336 -2.1735049e-007,114.0404 5.7579672e-007,114.0471 -2.0859752e-006,114.0539 0.093737319,114.0607 0.31247965,114.0675 0.31258115,114.0743 2.7501678,114.0811 7.0000887,114.0878 9.0934134,114.0946 9.9382381,114.1014 36.658684,114.1082 65.688988,114.1150 65.280136,114.1218 36.060291,114.1285 11.123975,114.1353 5.2499499,114.1421 3.2499125,114.1489 1.9687427,114.1557 1.8438654,114.1625 1.8436909,114.1692 1.1873624,114.1760 0.43744501,114.1828 0.093765676,114.1896 0.093785562,114.1964 0.40629083,114.2032 0.4999747,114.2100 0.28121623,114.2167 0.34376076,114.2235 0.40624407,114.2303 0.43748546,114.2371 0.49998105,114.2439 0.2187476,114.2507 0.093762539,114.2575 -3.8852331e-006,114.2643 1.0369242e-006,114.2710 -2.6219377e-007,114.2778 1.1774491e-008,114.2846 2.1513121e-007,114.2914 -8.7236532e-007,114.2982 0.093749277,114.3050 0.093749747,114.3118 0.093750507,114.3186 0.093747012,114.3254 0.21883482,114.3322 0.7812959,114.3389 0.53116363,114.3457 0.093708187,114.3525 2.8939628e-006,114.3593 0.031256743,114.3661 0.15622279,114.3729 0.78121686,114.3797 0.7500217,114.3865 0.2187914,114.3933 0.093750328,114.4001 -1.4845711e-005,114.4069 6.7704041e-006,114.4136 0.031250156,114.4204 -7.4089721e-006,114.4272 0.18751162,114.4340 0.56253839,114.4408 0.43746662,114.4476 1.1561953,114.4544 1.9062482,114.4612 1.6562703,114.4680 0.50002319,114.4748 2.6264553e-007,114.4816 -1.0276562e-007,114.4884 1.484084e-007,114.4952 -4.9089692e-007,114.5020 1.815303e-006,114.5088 -6.7707811e-006,114.5156 2.5269565e-005,114.5224 0.37504941,114.5291 0.90621495,114.5359 0.65620154,114.5427 0.31251141,114.5495 0.18750243,114.5563 0.40628633,114.5631 0.59378397,114.5699 0.43746161,114.5767 0.093719609,114.5835 -1.4302037e-006,114.5903 2.005031e-007,114.5971 6.2834397e-007,114.6039 -2.7140948e-006,114.6107 0.093739748,114.6175 0.18750109,114.6243 0.093755879,114.6311 0.093752608,114.6379 4.1628077e-006,114.6447 -3.8224262e-006,114.6515 1.1127415e-005,114.6583 0.18755449,114.6651 0.53128272,114.6719 0.84370148,114.6787 0.71869415,114.6855 0.5312416,114.6923 0.34376925,114.6991 0.18752714,114.7059 0.53128791,114.7127 1.0000298,114.7195 0.81246233,114.7263 0.18745044,114.7331 0.031241551,114.7399 -1.6201632e-006,114.7467 4.5323159e-007,114.7535 -1.9265724e-007,114.7603 3.1738713e-007,114.7671 -1.0769569e-006,114.7739 3.990714e-006,114.7807 0.093767345,114.7875 0.18750037,114.7943 0.09373115,114.8011 1.2916861e-006,114.8080 0.18752131,114.8148 0.59375757,114.8216 0.87498933,114.8284 0.46876016,114.8352 0.31250057,114.8420 0.18747061,114.8488 0.34374592,114.8556 0.75000197,114.8624 0.31249708,114.8692 0.1250174,114.8760 0.28124681,114.8828 0.12499535,114.8896 0.093765423,114.8964 0.18752177,114.9032 0.4062531,114.9100 0.34373122,114.9168 0.18747661,114.9237 0.093736231,114.9305 0.18750618,114.9373 0.031252056,114.9441 -9.1167578e-007,114.9509 4.0763189e-006,114.9577 0.093766861,114.9645 0.31256393,114.9713 0.75004053,114.9781 0.78124452,114.9849 0.74998164,114.9917 0.56249434,114.9986 0.65627515,115.0054 0.62494844,115.0122 0.2499368,115.0190 0.31251907,115.0258 0.46882078,115.0326 0.65624744,115.0394 0.40620616,115.0462 0.75006312,115.0530 2.3438921,115.0598 3.406271,115.0667 3.2499623,115.0735 3.8436635,115.0803 5.2498446,115.0871 10.374981,115.0939 12.062536,115.1007 9.093894,115.1075 6.5314131,115.1143 5.7185974,115.1212 2.9060574,115.1280 2.0937424,115.1348 1.7812566,115.1416 1.1562594,115.1484 0.56250745,115.1552 0.31250325,115.1620 0.093754902,115.1689 1.4584834e-006,115.1757 0.093737565,115.1825 0.34376374,115.1893 0.53127521,115.1961 0.28125826,115.2029 0.28126347,115.2098 0.281232,115.2166 0.093722552,115.2234 -4.8892066e-006,115.2302 2.6451352e-007,115.2370 0.093736671,115.2438 0.34373447,115.2507 0.59377968,115.2575 0.6250304,115.2643 0.28122568,115.2711 0.093736507,115.2779 0.093757272,115.2847 -8.930661e-008,115.2916 2.4155071e-008,115.2984 -7.3075821e-009,115.3052 5.0738853e-009,115.3120 -1.2988367e-008,115.3188 4.6882679e-008,115.3257 -1.7455427e-007,115.3325 6.5137914e-007,115.3393 -2.4311291e-006,115.3461 9.0737612e-006,115.3529 0.09374845,115.3598 -2.8737268e-006,115.3666 0.093763046,115.3734 0.1875246,115.3802 0.31249186,115.3870 0.093716256,115.3939 0.09375941,115.4007 0.50001293,115.4075 0.56249052,115.4143 0.18748924,115.4212 -1.162103e-006,115.4280 2.0034452e-006,115.4348 0.18755218,115.4416 0.75004596,115.4484 0.87495458,115.4553 0.65619344,115.4621 0.18749598,115.4689 8.0983691e-006,115.4757 -2.5066099e-006,115.4826 1.9276147e-006,115.4894 -5.2040473e-006,115.4962 1.888983e-005,115.5030 0.18754831,115.5099 0.31248301,115.5167 0.09371125,115.5235 0.031221684,115.5303 1.1562196,115.5372 1.1562831,115.5440 1.9849096e-005,115.5508 0.093778729,115.5576 0.5000394,115.5645 0.43746594,115.5713 0.093716323,115.5781 -2.6277069e-006,115.5849 5.9495653e-007,115.5918 2.4809333e-007,115.5986 -1.5874911e-006,115.6054 6.1023038e-006,115.6123 0.1875374,115.6191 0.53125715,115.6259 0.24996066,115.6327 -1.2789153e-005,115.6396 3.4650911e-006,115.6464 -1.0703458e-006,115.6532 8.1609682e-007,115.6601 -2.1941241e-006,115.6669 0.031251095,115.6737 -2.217969e-006,115.6805 0.031280879,115.6874 0.43756533,115.6942 0.81250679,115.7010 0.62496132,115.7079 0.40629339,115.7147 0.68753976,115.7215 0.56242347,115.7284 0.18744178,115.7352 0.12501958,115.7420 0.31252712,115.7489 0.34372744,115.7557 0.093718797,115.7625 -5.0656522e-006,115.7694 0.093750909,115.7762 1.4776642e-006,115.7830 1.4104425e-007,115.7899 0.093750916,115.7967 0.34375006,115.8035 0.34374982,115.8104 0.093749799,115.8172 -2.9111168e-006,115.8240 0.18748295,115.8309 0.49999347,115.8377 0.34376892,115.8445 8.340081e-006,115.8514 -2.2369359e-006,115.8582 6.0709255e-007,115.8650 -1.9128296e-007,115.8719 1.5800616e-007,115.8787 -4.4076006e-007,115.8855 0.18746892,115.8924 0.71877939,115.8992 0.84382975,115.9061 0.81250244,115.9129 0.49994588,115.9197 0.2812075,115.9266 0.31250846,115.9334 0.093747489,115.9402 0.093772516,115.9471 0.40632513,115.9539 0.59378111,115.9608 0.6249612,115.9676 0.31244138,115.9744 0.28120613,115.9813 0.59372044,115.9881 0.96875703,115.9949 0.65627563,116.0018 0.31251851,116.0086 0.93751824,116.0155 1.0625181,116.0223 0.31251559,116.0291 0.40626293,116.0360 0.43748811,116.0428 0.21870971,116.0497 0.12497158,116.0565 0.31248534,116.0633 0.34377986,116.0702 0.75002754,116.0770 1.6563146,116.0839 3.7814674,116.0907 5.3753095,116.0976 5.7812276,116.1044 2.9371517,116.1112 1.062407,116.1181 1.8751043,116.1249 2.9375062,116.1318 2.0623379,116.1386 0.18738836,116.1455 1.3440904e-005,116.1523 -3.602308e-006,116.1591 9.6741007e-007,116.1660 -2.6708662e-007,116.1728 1.0087252e-007,116.1797 -1.3639387e-007,116.1865 4.447283e-007,116.1934 -1.6426305e-006,116.2002 6.1262108e-006,116.2071 0.093759574,116.2139 0.31249839,116.2208 0.43748057,116.2276 0.43749267,116.2344 0.21874751,116.2413 1.0312332,116.2481 1.7499887,116.2550 1.6562759,116.2618 2.3694096e-005,116.2687 -6.3407879e-006,116.2755 1.6674306e-006,116.2824 -3.2849186e-007,116.2892 -3.5361217e-007,116.2961 0.18754217,116.3029 0.93754131,116.3098 1.0624573,116.3166 0.37495965,116.3235 0.031250339,116.3303 -3.7448027e-007,116.3372 1.7095104e-007,116.3440 0.18749863,116.3509 0.31249943,116.3577 0.18750358,116.3646 0.093757622,116.3714 0.18750742,116.3783 0.28123963,116.3851 0.031241179,116.3920 3.2668245e-006,116.3988 -1.7395249e-006,116.4057 0.03125022,116.4125 8.7309388e-007,116.4194 -2.3377159e-007,116.4262 0.031250067,116.4331 -1.3943807e-008,116.4399 -6.1626628e-009,116.4468 3.8598326e-008,116.4536 -1.4824109e-007,116.4605 5.5440404e-007,116.4673 -2.0695163e-006,116.4742 0.093740478,116.4810 0.18750399,116.4879 0.031255636,116.4948 0.1874999,116.5016 0.49999887,116.5085 0.68749285,116.5153 0.50000632,116.5222 0.31250626,116.5290 0.74999833,116.5359 0.56249928,116.5427 0.34374326,116.5496 0.56252766,116.5565 1.0625198,116.5633 0.59372175,116.5702 0.18750009,116.5770 0.37499878,116.5839 0.40623233,116.5907 0.09375418,116.5976 -1.4704004e-006,116.6044 0.093751706,116.6113 0.50000203,116.6182 0.53125042,116.6250 0.18750235,116.6319 -4.0431646e-006,116.6387 3.5008921e-007,116.6456 0.093745679,116.6525 0.34374672,116.6593 0.34375432,116.6662 6.4688097e-006,116.6730 0.093800738,116.6799 0.50009233,116.6867 0.81248242,116.6936 0.43742418,116.7005 0.18746132,116.7073 -1.7360766e-005,116.7142 4.4248363e-006,116.7210 -3.3732823e-007,116.7279 0.031246921,116.7348 0.093745373,116.7416 0.093754329,116.7485 4.5764473e-006,116.7554 -5.3601207e-006,116.7622 0.093761601,116.7691 0.37503701,116.7759 0.37497395,116.7828 1.0312115,116.7897 0.96880186,116.7965 0.62507331,116.8034 1.156243,116.8103 0.78118527,116.8171 0.18746816,116.8240 -2.3477921e-006,116.8308 1.0628477e-006,116.8377 -1.9035657e-006,116.8446 0.093749568,116.8514 0.031251866,116.8583 -5.9494635e-008,116.8652 1.2032962e-007,116.8720 -4.2185076e-007,116.8789 0.21875122,116.8858 0.53123969,116.8926 0.65621752,116.8995 0.93749654,116.9064 1.3126757,116.9132 1.6875906,116.9201 0.93739468,116.9270 0.40616813,116.9338 0.031212056,116.9407 5.7680013e-006,116.9476 0.093748614,116.9544 -1.509425e-007,116.9613 2.1621783e-008,116.9682 6.4470889e-008,116.9750 -2.7952765e-007,116.9819 1.0537123e-006,116.9888 -3.9355905e-006,116.9956 0.18748863,117.0025 0.31250256,117.0094 0.12506571,117.0162 0.56257415,117.0231 0.74999601,117.0300 0.68748522,117.0369 0.78127551,117.0437 0.87497759,117.0506 0.68744618,117.0575 0.59373885,117.0643 0.78122449,117.0712 1.4687048,117.0781 2.0000288,117.0850 2.8751237,117.0918 3.0625699,117.0987 2.1874936,117.1056 1.3437107,117.1124 0.62489122,117.1193 0.031195311,117.1262 1.3392524e-005,117.1331 -1.1608882e-005,117.1399 0.18749112,117.1468 0.1875052,117.1537 0.093754254,117.1605 0.031288002,117.1674 0.31253886,117.1743 0.31245762,117.1812 -3.8788836e-005,117.1880 2.8188024e-005,117.1949 0.18751934,117.2018 0.21873419,117.2087 0.18748033,117.2155 0.031251248,117.2224 0.093778871,117.2293 0.31252566,117.2362 0.3437281,117.2430 0.093717009,117.2499 4.191117e-007,117.2568 -1.2592766e-005,117.2637 0.40621305,117.2706 0.99997497,117.2774 1.2500126,117.2843 0.68754357,117.2912 0.031265918,117.2981 9.130641e-006,117.3049 0.15627459,117.3118 0.24998444,117.3187 0.4374603,117.3256 0.50000429,117.3325 0.28130272,117.3393 0.31251329,117.3462 0.50000733,117.3531 0.81249952,117.3600 0.62496573,117.3668 0.18748088,117.3737 5.2157247e-006,117.3806 0.093765602,117.3875 0.093735367,117.3944 -1.0031953e-005,117.4013 1.7970635e-006,117.4081 0.031258035,117.4150 0.18750666,117.4219 0.18750075,117.4288 0.1875207,117.4357 0.34376422,117.4425 0.31247717,117.4494 0.093725093,117.4563 -3.1294944e-006,117.4632 1.066264e-006,117.4701 -1.135415e-006,117.4770 3.4755728e-006,117.4838 0.031249985,117.4907 -3.4193954e-006,117.4976 9.4253295e-007,117.5045 -3.5051178e-007,117.5114 4.5947871e-007,117.5183 -1.4874862e-006,117.5251 0.093747944,117.5320 0.093752153,117.5389 9.8633654e-007,117.5458 0.093753435,117.5527 0.093757868,117.5596 0.09375079,117.5664 0.062491491,117.5733 -4.4522517e-006,117.5802 1.1930273e-006,117.5871 -3.1955491e-007,117.5940 8.5111211e-008,117.6009 -2.0868089e-008,117.6078 -1.6451409e-009,117.6146 0.031262591,117.6215 0.18750896,117.6284 0.37498826,117.6353 0.2812283,117.6422 0.31249189,117.6491 0.18751229,117.6560 0.031257555,117.6629 0.093737304,117.6698 0.59375638,117.6766 1.000108,117.6835 1.2813232,117.6904 1.1249106,117.6973 0.37491876,117.7042 0.031242512,117.7111 1.0556842e-005,117.7180 0.18750446,117.7249 0.53132075,117.7318 1.4063207,117.7386 1.8436769,117.7455 1.1562028,117.7524 0.50000453,117.7593 0.31247088,117.7662 -1.0627738e-005,117.7731 2.8479215e-006,117.7800 -7.6322578e-007,117.7869 2.0478819e-007,117.7938 -5.5875176e-008,117.8007 1.8698898e-008,117.8076 -1.8917717e-008,117.8145 5.697478e-008,117.8213 -2.0899526e-007,117.8282 7.7905929e-007,117.8351 -2.907439e-006,117.8420 1.0851432e-005,117.8489 0.34378138,117.8558 0.59373528,117.8627 0.40625834,117.8696 0.43759066,117.8765 0.75001872,117.8834 0.68740219,117.8903 0.37494597,117.8972 0.31250983,117.9041 -5.7038051e-007,117.9110 -1.6426361e-006,117.9179 7.141487e-006,117.9248 0.09374816,117.9317 0.28123203,117.9386 0.18750533,117.9455 1.4757665e-005,117.9524 0.093753971,117.9592 0.12499543,117.9661 0.093737409,117.9730 0.50000423,117.9799 0.93753409,117.9868 0.68751657,117.9937 0.31246462,118.0006 0.093730494,118.0075 0.031258248,118.0144 -1.2725295e-006,118.0213 3.411094e-007,118.0282 -9.1821853e-008,118.0351 2.6155005e-008,118.0420 -1.2792381e-008,118.0489 2.5014431e-008,118.0558 -8.7270791e-008,118.0627 3.2409059e-007,118.0696 -1.2091732e-006,118.0765 0.093742311,118.0834 0.34374201,118.0903 0.34375393,118.0972 0.40626135,118.1041 0.75000781,118.1110 0.96877337,118.1179 0.7499789,118.1248 0.37505352,118.1317 2.1564457,118.1386 4.4376297,118.1455 4.7499089,118.1524 2.4060438,118.1593 0.71872735,118.1663 0.78133476,118.1732 0.81241959,118.1801 0.093666859,118.1870 1.3906056e-005,118.1939 -5.1847837e-006,118.2008 6.8325644e-006,118.2077 0.09376055,118.2146 0.093733616,118.2215 0.093797408,118.2284 0.62509072,118.2353 0.84371424,118.2422 0.71865016,118.2491 0.71873325,118.2560 1.0313479,118.2629 1.3438103,118.2698 0.87495428,118.2767 0.37494716,118.2836 0.343739,118.2905 0.59375185,118.2974 0.34372452,118.3044 -1.2421382e-005,118.3113 3.2244666e-006,118.3182 -4.7561335e-007,118.3251 -1.3223453e-006,118.3320 5.7654493e-006,118.3389 -2.1740949e-005,118.3458 0.62495393,118.3527 1.1562456,118.3596 0.78129196,118.3665 0.093774773,118.3734 8.4498406e-006,118.3803 0.093773022,118.3873 0.18751568,118.3942 0.37497568,118.4011 0.18746972,118.4080 0.40625349,118.4149 0.40629658,118.4218 0.43753657,118.4287 0.31246221,118.4356 0.12496278,118.4425 0.093779683,118.4494 0.43762296,118.4564 1.0625536,118.4633 0.90616894,118.4702 0.40614983,118.4771 -3.2120832e-005,118.4840 0.062516801,118.4909 0.062490124,118.4978 0.093745686,118.5047 1.8536249e-006,118.5117 -1.3520903e-006,118.5186 0.093736149,118.5255 0.34373724,118.5324 0.31251794,118.5393 1.0412269e-005,118.5462 4.6812816e-006,118.5531 0.093776055,118.5601 0.18749952,118.5670 0.093725853,118.5739 0.031253129,118.5808 0.093748108,118.5877 -1.0092086e-005,118.5946 0.093753599,118.6015 0.093748666,118.6085 0.031249685,118.6154 -4.1524555e-007,118.6223 9.7603572e-007,118.6292 -3.4891214e-006,118.6361 1.2981326e-005,118.6430 0.093750931,118.6500 -1.6741038e-005,118.6569 0.031285074,118.6638 0.31254688,118.6707 0.68749315,118.6776 0.49994737,118.6846 -1.6722504e-005,118.6915 0.093757436,118.6984 0.031242177,118.7053 -1.3096769e-006,118.7122 0.31249917,118.7191 0.56250006,118.7261 0.34374946,118.7330 0.093752332,118.7399 6.5754654e-007,118.7468 -8.8567549e-007,118.7537 0.093748815,118.7607 0.31249696,118.7676 0.18749705,118.7745 0.18750055,118.7814 0.093754798,118.7883 3.1875097e-006,118.7953 -1.2568427e-006,118.8022 1.8397628e-006,118.8091 -6.1025617e-006,118.8160 2.2571996e-005,118.8230 0.5000369,118.8299 1.0625436,118.8368 1.5000353,118.8437 1.312443,118.8506 0.56243157,118.8576 -1.0555657e-005,118.8645 4.14939e-006,118.8714 -6.0415755e-006,118.8783 2.0018071e-005,118.8853 0.31255236,118.8922 0.49998528,118.8991 0.18745154,118.9060 -6.117205e-006,118.9130 1.6391369e-006,118.9199 -4.389297e-007,118.9268 1.1647104e-007,118.9337 -2.6924454e-008,118.9407 -8.7823446e-009,118.9476 6.2060323e-008,118.9545 -2.3947575e-007,118.9614 8.9590327e-007,118.9684 -3.3443637e-006,118.9753 1.2482395e-005,118.9822 0.31253424,118.9891 0.49998933,118.9961 0.18746842,119.0030 -1.9126608e-006,119.0099 -1.6687964e-006,119.0169 0.093742289,119.0238 0.34374353,119.0307 0.34376097,119.0376 0.18752758,119.0446 0.18749847,119.0515 0.18753324,119.0584 0.56253201,119.0654 0.56249654,119.0723 0.49995261,119.0792 0.093741171,119.0861 0.40628231,119.0931 2.3750715,119.1000 7.1564045,119.1069 9.1251011,119.1139 6.749896,119.1208 2.1872683,119.1277 0.34368145,119.1347 0.31251848,119.1416 0.093748234,119.1485 9.4438974e-007,119.1555 -2.5307077e-007,119.1624 6.7829532e-008,119.1693 -1.8230269e-008,119.1763 5.0869895e-009,119.1832 -2.1165201e-009,119.1901 3.3789658e-009,119.1971 -1.1400018e-008,119.2040 4.2223935e-008,119.2109 -1.5750635e-007,119.2179 5.878411e-007,119.2248 -2.1940066e-006,119.2317 8.1887365e-006,119.2387 0.21879789,119.2456 0.81253844,119.2525 0.93747133,119.2595 0.68745828,119.2664 0.84368026,119.2733 1.4062079,119.2803 1.2188032,119.2872 0.34378669,119.2941 -4.1310295e-007,119.3011 8.9958021e-008,119.3080 5.3304703e-008,119.3149 -3.0320555e-007,119.3219 1.1595977e-006,119.3288 -4.3354798e-006,119.3358 1.618341e-005,119.3427 0.3125473,119.3496 0.75002682,119.3566 1.0624887,119.3635 1.1874391,119.3704 0.74998552,119.3774 0.37504658,119.3843 0.34374535,119.3913 0.18746647,119.3982 -1.0144792e-005,119.4051 0.093791313,119.4121 0.46879444,119.4190 0.56248474,119.4260 0.31245497,119.4329 0.18747336,119.4398 0.093746074,119.4468 0.093750536,119.4537 0.49999458,119.4607 0.81248766,119.4676 0.75000614,119.4745 0.093766406,119.4815 1.6594419e-006,119.4884 -4.3417171e-007,119.4954 7.7130387e-008,119.5023 1.2569078e-007,119.5092 -5.7993907e-007,119.5162 0.15630035,119.5231 1.4062958,119.5301 1.5624564,119.5370 0.87496382,119.5440 0.4062838,119.5509 0.56255889,119.5578 0.78124386,119.5648 0.4999418,119.5717 0.1874909,119.5787 0.18750009,119.5856 0.093722031,119.5926 -8.9317782e-006,119.5995 2.3615539e-006,119.6065 -5.1382807e-007,119.6134 -3.0643568e-007,119.6203 1.7397341e-006,119.6273 0.093731046,119.6342 0.49998319,119.6412 0.40627173,119.6481 0.031265676,119.6551 0.031257268,119.6620 0.37500948,119.6690 0.53123951,119.6759 0.28123993,119.6829 1.1544083e-006,119.6898 -1.0803774e-006,119.6968 3.1672462e-006,119.7037 0.093754143,119.7107 0.093745984,119.7176 -3.8282551e-006,119.7246 0.093737252,119.7315 0.74997181,119.7385 1.249994,119.7454 0.81252599,119.7523 0.1875205,119.7593 1.4278176e-006,119.7662 0.031244928,119.7732 0.093752511,119.7801 3.7103423e-006,119.7871 -9.9423232e-007,119.7940 2.6633654e-007,119.8010 -7.1046728e-008,119.8079 1.7832388e-008,119.8149 -2.7769434e-010,119.8219 -1.6724119e-008,119.8288 6.7179059e-008,119.8358 -2.5200922e-007,119.8427 9.4092115e-007,119.8497 -3.5119119e-006,119.8566 1.310761e-005,119.8636 0.18754259,119.8705 0.40626216,119.8775 0.31246901,119.8844 0.093721554,119.8914 -7.1021914e-006,119.8983 1.3718891e-006,119.9053 1.6152659e-006,119.9122 0.09375792,119.9192 0.18750778,119.9261 0.12499292,119.9331 0.031240482,119.9401 -2.5330114e-006,119.9470 8.6697073e-006,119.9540 0.093760304,119.9609 0.093742542,119.9679 0.031241672,119.9748 -1.682664e-006,119.9818 4.5092307e-007,119.9887 -1.2091557e-007,119.9957 3.2708829e-008,120.0027 -9.9116919e-009,120.0096 6.9360757e-009,120.0166 -1.7833182e-008,120.0235 6.4400822e-008,120.0305 -2.3978623e-007,120.0374 8.9480415e-007,120.0444 -3.3396552e-006,120.0514 1.2464655e-005,120.0583 0.18752892,120.0653 0.43749517,120.0722 0.99997306,120.0792 1.4062775,120.0861 1.06249,120.0931 2.7812424,120.1001 5.125123,120.1070 5.1562586,120.1140 3.2810788,120.1209 1.5624541,120.1279 0.62505549,120.1349 0.12500289,120.1418 0.093755089,120.1488 4.7146077e-006,120.1557 -1.2639919e-006,120.1627 3.4104113e-007,120.1697 -1.0008817e-007,120.1766 5.9291253e-008,120.1836 -1.3707948e-007,120.1906 4.8905775e-007,120.1975 -1.8192736e-006,120.2045 6.7884916e-006,120.2114 0.09375,120.2184 -6.787126e-006,120.2254 1.8203722e-006,120.2323 -4.9390655e-007,120.2393 1.551337e-007,120.2463 -1.2660163e-007,120.2532 3.512871e-007,120.2602 -1.2786302e-006,120.2671 4.7635535e-006,120.2741 0.093781941,120.2811 0.31252542,120.2880 0.31247455,120.2950 0.093718156,120.3020 -5.0774902e-006,120.3089 2.460848e-006,120.3159 -4.76588e-006,120.3229 0.093740493,120.3298 0.18750027,120.3368 0.18750438,120.3438 0.28123385,120.3507 0.4999837,120.3577 0.5000155,120.3647 0.21878701,120.3716 0.34383327,120.3786 0.74998838,120.3856 0.43743721,120.3925 0.21874139,120.3995 -1.6726855e-005,120.4065 0.18748607,120.4134 0.49999326,120.4204 0.31251955,120.4274 7.4483692e-006,120.4343 -1.870729e-006,120.4413 3.4010917e-008,120.4483 1.7349466e-006,120.4553 -6.9743046e-006,120.4622 2.6164043e-005,120.4692 0.31259373,120.4762 0.81257153,120.4831 0.87491959,120.4901 0.46862376,120.4971 0.65621334,120.5040 0.87501484,120.5110 0.56252015,120.5180 0.34376454,120.5250 9.7904558e-006,120.5319 -2.5804948e-006,120.5389 0.031251539,120.5459 0.031247428,120.5529 0.18749131,120.5598 0.53125048,120.5668 0.6562565,120.5738 0.31250077,120.5807 0.093751892,120.5877 0.12500167,120.5947 0.31249976,120.6017 0.21876685,120.6086 0.21877459,120.6156 0.28123611,120.6226 0.093724228,120.6296 -3.3208655e-006,120.6365 8.8726017e-007,120.6435 -2.2795152e-007,120.6505 2.4483548e-008,120.6575 1.3004323e-007,120.6644 -5.4469734e-007,120.6714 0.093744412,120.6784 0.74999064,120.6854 1.343767,120.6923 1.6875364,120.6993 0.87498915,120.7063 0.28122321,120.7133 -6.2334874e-007,120.7202 -9.3618343e-007,120.7272 4.3684436e-006,120.7342 0.03125203,120.7412 -1.2491709e-005,120.7482 0.18751168,120.7551 0.53128988,120.7621 0.50000864,120.7691 0.28127247,120.7761 0.5625366,120.7831 0.65623945,120.7900 0.468694,120.7970 0.18745634,120.8040 0.093746446,120.8110 0.093734056,120.8180 0.34373847,120.8249 0.34375724,120.8319 0.28124541,120.8389 0.53122586,120.8459 0.90631098,120.8529 1.2500958,120.8598 0.90625501,120.8668 0.56242973,120.8738 0.031197052,120.8808 3.4027933e-005,120.8878 0.37507382,120.8947 0.59370929,120.9017 0.062435102,120.9087 0.093763538,120.9157 0.093744613,120.9227 6.0088555e-006,120.9297 0.18752055,120.9366 0.31249323,120.9436 0.093731053,120.9506 1.051805e-006,120.9576 -1.0739518e-006,120.9646 3.244161e-006,120.9716 -1.1903474e-005,120.9785 0.40625668,120.9855 0.62504441,120.9925 0.62504303,120.9995 0.49999535,121.0065 0.31245127,121.0135 0.09372095,121.0205 -6.1291553e-007,121.0274 -1.111947e-005,121.0344 0.71878064,121.0414 3.1563184,121.0484 4.4375582,121.0554 3.9063015,121.0624 2.1874413,121.0694 1.2812186,121.0764 1.5937549,121.0833 1.9374388,121.0903 2.6564069,121.0973 3.7501342,121.1043 4.2498932,121.1113 3.4375722,121.1183 3.2500389,121.1253 1.6248213,121.1323 0.99995017,121.1393 1.3125162,121.1462 0.90616971,121.1532 0.40619472,121.1602 0.093752779,121.1672 -1.4363349e-006,121.1742 -6.411981e-008,121.1812 0.4999769,121.1882 1.5624794,121.1952 1.6562636,121.2022 0.75003612,121.2092 0.31253999,121.2161 0.49998826,121.2231 0.18746659,121.2301 0.031260457,121.2371 0.18752609,121.2441 0.43751237,121.2511 0.74995548,121.2581 0.99997461,121.2651 0.46876961,121.2721 0.031250134,121.2791 -7.8712719e-007,121.2861 8.3139939e-006,121.2931 0.093777336,121.3001 0.18749994,121.3071 0.093722902,121.3140 0.093756676,121.3210 0.34377751,121.3280 0.65626281,121.3350 0.874964,121.3420 0.40623063,121.3490 0.093767226,121.3560 0.093738966,121.3630 -6.2288018e-006,121.3700 2.8132824e-006,121.3770 0.28128353,121.3840 1.0313112,121.3910 1.3750454,121.3980 1.0624677,121.4050 0.46866986,121.4120 0.062470395,121.4190 1.0008835e-006,121.4260 7.1876116e-008,121.4330 0.43748873,121.4400 0.93751174,121.4470 0.87503457,121.4540 0.59376633,121.4610 0.49997982,121.4680 0.18747263,121.4750 -1.0531822e-005,121.4820 0.78123391,121.4890 1.3124934,121.4960 1.1250187,121.5030 0.50000888,121.5100 0.56250066,121.5170 0.59377581,121.5240 0.75000083,121.5310 0.53129208,121.5380 0.84384573,121.5450 1.1250273,121.5520 0.87488657,121.5590 0.093662895,121.5660 1.3278421e-005,121.5730 0.093744315,121.5800 0.59374714,121.5870 0.81249845,121.5940 0.37498161,121.6010 0.4999834,121.6080 0.50001752,121.6150 0.21877231,121.6220 0.093753599,121.6290 0.312498,121.6360 0.21877235,121.6430 0.18750769,121.6500 0.093725897,121.6570 -9.3244971e-006,121.6640 0.18749364,121.6710 0.34374923,121.6780 0.18750949,121.6850 0.09374658,121.6920 0.49999708,121.6991 0.56251758,121.7061 0.3437663,121.7131 0.21874332,121.7201 0.43747774,121.7271 0.49999419,121.7341 0.312507,121.7411 2.6194489e-006,121.7481 -5.010415e-006,121.7551 1.7423281e-005,121.7621 0.18750747,121.7691 0.34374213,121.7761 0.24999942,121.7831 0.40622544,121.7901 0.49999279,121.7971 0.34376323,121.8042 0.093764968,121.8112 0.50001293,121.8182 0.56248623,121.8252 0.1875052,121.8322 0.2812711,121.8392 0.56249082,121.8462 0.96873224,121.8532 0.87499374,121.8602 0.34374654,121.8672 0.18748912,121.8743 0.56248564,121.8813 0.75002164,121.8883 0.68758678,121.8953 0.78130025,121.9023 0.74994719,121.9093 0.31243935,121.9163 0.093751058,121.9233 0.24999112,121.9303 0.49996218,121.9374 0.6562255,121.9444 0.96876764,121.9514 0.4062776,121.9584 0.093753643,121.9654 6.2014587e-006,121.9724 0.031249134,121.9794 -2.7351723e-006,121.9864 7.3368585e-007,121.9935 -1.9938852e-007,122.0005 6.3820053e-008,122.0075 -5.588144e-008,122.0145 1.5971261e-007,122.0215 -5.8300679e-007,122.0285 2.1724591e-006,122.0356 -8.1073713e-006,122.0426 0.1875249,122.0496 0.96886754,122.0566 2.062664,122.0636 6.0318489,122.0706 14.7507,122.0776 18.781212,122.0847 13.780439,122.0917 8.436882,122.0987 19.721315,122.1057 87.03717,122.1127 171.72214,122.1197 177.05907,122.1268 102.71329,122.1338 36.841492,122.1408 14.843538,122.1478 8.1561632,122.1548 3.4372473,122.1619 1.8435799,122.1689 0.6248765,122.1759 0.374982,122.1829 0.28124726,122.1899 0.093757421,122.1970 0.43752614,122.2040 0.31253541,122.2110 0.43749717,122.2180 0.59378076,122.2250 0.9999665,122.2321 0.56245428,122.2391 0.62504041,122.2461 0.96871936,122.2531 0.49997595,122.2601 -3.4015372e-006,122.2672 3.8864073e-005,122.2742 0.96878117,122.2812 1.0311966,122.2882 0.49998415,122.2953 6.4585893e-006,122.3023 4.8808365e-006,122.3093 0.093762465,122.3163 0.12499652,122.3233 0.093751445,122.3304 0.12499347,122.3374 0.12498371,122.3444 0.093753532,122.3514 4.6492219e-006,122.3585 0.18750329,122.3655 0.53133506,122.3725 1.0938153,122.3795 0.68742692,122.3866 0.28119004,122.3936 0.28122613,122.4006 0.5937143,122.4076 0.74997032,122.4147 0.84381312,122.4217 1.2188339,122.4287 1.1874596,122.4357 0.49995804,122.4428 6.6057305e-006,122.4498 -1.4516931e-005,122.4568 5.1465213e-005,122.4639 0.90640962,122.4709 1.750042,122.4779 1.1248611,122.4849 0.18739899,122.4920 0.18746601,122.4990 0.74996275,122.5060 1.1249901,122.5131 1.000024,122.5201 0.5000307,122.5271 0.18751788,122.5341 1.1313513e-005,122.5412 0.062506601,122.5482 0.062487904,122.5552 1.6123304e-005,122.5623 0.18752825,122.5693 0.18747711,122.5763 0.031225674,122.5834 0.093785442,122.5904 0.50003636,122.5974 0.62500566,122.6044 0.59370774,122.6115 0.031212397,122.6185 0.18750887,122.6255 0.093746215,122.6326 7.6278951e-007,122.6396 -5.101432e-007,122.6466 1.2778202e-006,122.6537 -4.6014306e-006,122.6607 0.031272434,122.6677 0.31252399,122.6748 0.53121746,122.6818 1.3437144,122.6888 0.84373409,122.6959 0.93750954,122.7029 0.40627518,122.7099 0.093745641,122.7170 0.40622336,122.7240 0.96875,122.7310 0.93752754,122.7381 0.34375748,122.7451 0.093758292,122.7522 0.18752979,122.7592 1.1562917,122.7662 2.2500172,122.7733 1.9999807,122.7803 0.37494814,122.7873 -2.9527184e-005,122.7944 7.409627e-006,122.8014 -1.0921735e-007,122.8084 -6.9737889e-006,122.8155 0.31246945,122.8225 0.74997842,122.8296 0.84377766,122.8366 0.28128067,122.8436 0.093750119,122.8507 -4.4972998e-007,122.8577 -1.3668622e-006,122.8648 5.917635e-006,122.8718 0.18753859,122.8788 0.56253397,122.8859 0.56245887,122.8929 0.093711853,122.9000 -5.6507406e-007,122.9070 0.49998975,122.9140 0.78124696,122.9211 0.59382701,122.9281 0.65632212,122.9352 0.68744886,122.9422 0.28118038,122.9492 -1.3811959e-005,122.9563 -5.655389e-006,122.9633 3.6437115e-005,122.9704 0.34383205,122.9774 0.56249464,122.9844 0.34368941,122.9915 0.093700603,122.9985 0.3124775,123.0056 0.34375972,123.0126 0.28129202,123.0197 0.40625533,123.0267 0.12497079,123.0337 -4.4190565e-006,123.0408 0.1875589,123.0478 1.8129076,123.0549 7.125514,123.0619 9.9061708,123.0690 7.9681721,123.0760 5.1246371,123.0831 3.8750236,123.0901 4.1876144,123.0972 4.0625916,123.1042 10.594196,123.1112 26.219738,123.1183 37.062893,123.1253 28.561758,123.1324 11.655411,123.1394 2.9996331,123.1465 0.65615666,123.1535 0.93750733,123.1606 0.59375799,123.1676 0.4062503,123.1747 0.093748018,123.1817 0.12499178,123.1888 0.093756825,123.1958 0.031253804,123.2029 8.8953277e-007,123.2099 -2.8821211e-007,123.2170 2.6327089e-007,123.2240 -7.6490591e-007,123.2311 0.031253822,123.2381 0.15626037,123.2452 0.37500212,123.2522 0.2187319,123.2593 0.59372997,123.2663 0.87499267,123.2734 0.59379864,123.2804 0.5000689,123.2875 0.56251889,123.2945 0.56247979,123.3016 0.31242865,123.3086 0.28121439,123.3157 0.65626049,123.3227 0.65624821,123.3298 0.18750854,123.3368 4.0333584e-006,123.3439 -2.7989793e-007,123.3509 0.031241745,123.3580 0.65622866,123.3650 1.8124989,123.3721 1.4375209,123.3791 0.12502588,123.3862 0.18752685,123.3933 0.3125121,123.4003 0.28121915,123.4074 0.062472165,123.4144 0.093749493,123.4215 0.21879219,123.4285 0.56255394,123.4356 0.53123641,123.4426 0.3124437,123.4497 -3.2793687e-005,123.4567 2.7500806e-005,123.4638 0.18754147,123.4709 0.28122035,123.4779 0.031221418,123.4850 0.062506057,123.4920 -8.5211805e-006,123.4991 2.2807938e-006,123.5061 -6.0142781e-007,123.5132 1.2476353e-007,123.5203 1.0242395e-007,123.5273 -5.3450646e-007,123.5344 2.03574e-006,123.5414 -7.6089582e-006,123.5485 2.8401981e-005,123.5556 0.59382647,123.5626 1.218781,123.5697 0.84368569,123.5767 0.24995333,123.5838 0.18750998,123.5908 0.18749195,123.5979 0.093733564,123.6050 0.12498812,123.6120 0.093754038,123.6191 4.1254184e-006,123.6261 7.36495e-007,123.6332 -7.0721971e-006,123.6403 0.18747981,123.6473 0.49998656,123.6544 0.56250453,123.6615 0.31252503,123.6685 1.243514e-005,123.6756 -3.3237e-006,123.6826 8.588334e-007,123.6897 -1.1140369e-007,123.6968 -4.1330927e-007,123.7038 0.40628898,123.7109 0.87508601,123.7180 0.96872485,123.7250 0.34367147,123.7321 0.093737803,123.7391 -2.0553776e-005,123.7462 0.34373716,123.7533 0.46880004,123.7603 0.40629005,123.7674 0.46873158,123.7745 0.18746631,123.7815 -1.6842485e-005,123.7886 5.1981929e-006,123.7957 -3.9493639e-006,123.8027 0.093742795,123.8098 0.18749538,123.8169 0.28128958,123.8239 0.34376881,123.8310 0.18746564,123.8381 -1.6532833e-005,123.8451 0.18748656,123.8522 0.34374923,123.8593 0.1875166,123.8663 5.5063774e-006,123.8734 -1.2670956e-006,123.8805 -4.3841899e-007,123.8875 0.34374517,123.8946 0.43751311,123.9017 0.6562627,123.9087 0.62499219,123.9158 0.49999061,123.9229 0.03124488,123.9300 0.093776941,123.9370 0.50001192,123.9441 0.34372723,123.9512 0.18747449,123.9582 0.499971,123.9653 0.78125244,123.9724 0.65629387,123.9794 0.28126624,123.9865 0.18747319,123.9936 0.34374103,124.0007 0.90625334,124.0077 0.59374601,124.0148 0.18750827,124.0219 6.429203e-006,124.0289 3.428981e-006,124.0360 0.18752126,124.0431 0.59379083,124.0502 2.4375582,124.0572 4.5000253,124.0643 2.937535,124.0714 1.8125318,124.0785 2.5314307,124.0855 11.344084,124.0926 17.937559,124.0997 15.093384,124.1068 6.1871605,124.1138 4.0941319,124.1209 11.5949,124.1280 20.625578,124.1351 17.530491,124.1421 7.8427505,124.1492 1.7183369,124.1563 0.59371841,124.1634 0.093754694,124.1704 -4.2431481e-007,124.1775 -4.2587658e-006,124.1846 0.0312883,124.1917 0.34381622,124.1987 0.49998319,124.2058 0.28120527,124.2129 0.18748754,124.2200 0.093725622,124.2270 0.031266283,124.2341 0.31251857,124.2412 0.18746528,124.2483 1.0458506e-005,124.2554 0.34379688,124.2624 0.56249756,124.2695 0.34371299,124.2766 0.093730882,124.2837 -1.6625224e-006,124.2908 2.2065166e-008,124.2978 1.5744923e-006,124.3049 -6.3204861e-006,124.3120 2.3709033e-005,124.3191 0.28128183,124.3262 0.37496692,124.3332 -1.9852765e-005,124.3403 0.093805097,124.3474 0.50008243,124.3545 0.81250501,124.3616 0.49989736,124.3686 -4.4940592e-005,124.3757 0.031264577,124.3828 -1.3381959e-005,124.3899 0.31248978,124.3970 0.49999508,124.4041 0.34378523,124.4111 0.31253311,124.4182 0.34372637,124.4253 0.093727268,124.4324 -6.7402573e-007,124.4395 -3.3759429e-007,124.4466 0.093814626,124.4536 0.56260335,124.4607 0.74993396,124.4678 0.31239843,124.4749 0.59377807,124.4820 0.65625697,124.4891 0.37495187,124.4962 0.31249192,124.5032 0.093771152,124.5103 -1.4447114e-007,124.5174 7.581524e-007,124.5245 0.187511,124.5316 0.5000062,124.5387 0.59373456,124.5458 0.49998724,124.5529 0.21875602,124.5599 5.8092087e-006,124.5670 0.093762852,124.5741 0.34378085,124.5812 0.49998975,124.5883 0.18746373,124.5954 0.093736693,124.6025 0.31248876,124.6096 0.3125259,124.6166 0.21880403,124.6237 0.31248492,124.6308 0.093712121,124.6379 -1.4272425e-006,124.6450 3.2715005e-007,124.6521 0.031263057,124.6592 0.15626213,124.6663 0.37499765,124.6734 0.74998176,124.6805 0.59373927,124.6875 0.18750656,124.6946 0.031255603,124.7017 0.49998006,124.7088 0.9687292,124.7159 0.78125304,124.7230 0.53126967,124.7301 0.093743764,124.7372 0.40623972,124.7443 0.18752423,124.7514 5.8620763e-006,124.7585 -3.2115634e-006,124.7656 6.9842563e-006,124.7727 0.093758889,124.7797 0.093741089,124.7868 -6.8441104e-006,124.7939 2.6858095e-006,124.8010 0.09377192,124.8081 0.3125197,124.8152 0.34373876,124.8223 0.18747647,124.8294 -1.0146272e-005,124.8365 2.7320775e-006,124.8436 -7.8137367e-007,124.8507 3.9325087e-007,124.8578 0.093750462,124.8649 0.093748987,124.8720 2.344417e-006,124.8791 0.1250463,124.8862 0.59377134,124.8933 0.74996001,124.9004 0.49997473,124.9075 -6.8418012e-006,124.9146 7.5915473e-006,124.9217 0.093769796,124.9288 0.28124285,124.9359 0.40622774,124.9430 0.09374997,124.9501 1.0175905e-005,124.9572 0.093768805,124.9643 0.21876311,124.9714 0.21873444,124.9784 0.093743339,124.9855 0.12502128,124.9926 0.18749814,124.9997 0.093719214,125.0068 0.2812143,125.0139 0.593768,125.0210 0.84374875,125.0282 1.6249665,125.0353 2.656321,125.0424 2.7188063,125.0495 2.4062533,125.0566 3.4689639,125.0637 5.8441796,125.0708 7.3127565,125.0779 8.3434725,125.0850 5.3744245,125.0921 2.8435376,125.0992 1.7187777,125.1063 1.8749385,125.1134 2.5313051,125.1205 3.1564569,125.1276 3.1251714,125.1347 2.7499261,125.1418 1.4685625,125.1489 0.56245798,125.1560 0.68747711,125.1631 1.218727,125.1702 0.90629238,125.1773 0.93755645,125.1844 0.68750262,125.1915 0.34372249,125.1986 0.3437804,125.2057 0.50001591,125.2128 0.43748713,125.2199 0.312466,125.2271 0.093720004,125.2342 0.18750875,125.2413 0.34376642,125.2484 0.43750915,125.2555 0.24997766,125.2626 0.18747187,125.2697 0.18749893,125.2768 0.093756668,125.2839 1.3717827e-006,125.2910 4.3384532e-007,125.2981 -3.1074821e-006,125.3052 0.093745269,125.3123 0.09375529,125.3195 2.6288612e-007,125.3266 0.031275518,125.3337 0.50003028,125.3408 0.49997073,125.3479 0.28124321,125.3550 0.34375194,125.3621 0.093729891,125.3692 0.093748517,125.3763 0.34374341,125.3834 0.56248969,125.3906 0.68748242,125.3977 0.84375864,125.4048 0.34377506,125.4119 3.3177123e-006,125.4190 -2.2465172e-006,125.4261 5.6685235e-006,125.4332 0.56249493,125.4403 0.96873456,125.4474 0.59375221,125.4546 0.093760028,125.4617 6.8998688e-006,125.4688 0.18753102,125.4759 0.56252229,125.4830 0.84372061,125.4901 0.78121471,125.4972 0.62500119,125.5044 0.53127515,125.5115 0.28125548,125.5186 0.31247544,125.5257 0.34373567,125.5328 0.3125079,125.5399 0.12502648,125.5470 0.21876916,125.5542 0.24998522,125.5613 0.5312497,125.5684 0.53121084,125.5755 1.6874275,125.5826 2.7812464,125.5897 2.1250536,125.5969 0.59378719,125.6040 2.4365845e-006,125.6111 0.031245556,125.6182 0.56248826,125.6253 0.75000721,125.6324 9.9922318e-006,125.6396 -2.0582117e-006,125.6467 -1.7602173e-006,125.6538 9.0998719e-006,125.6609 0.15628621,125.6680 0.37501568,125.6752 0.31247181,125.6823 0.093720362,125.6894 5.1090728e-006,125.6965 0.12501828,125.7036 0.1874997,125.7108 0.12498295,125.7179 -9.4029747e-006,125.7250 2.7147069e-006,125.7321 -1.4552897e-006,125.7392 0.03125051,125.7464 -5.6819761e-007,125.7535 0.09375564,125.7606 0.74999642,125.7677 1.6249827,125.7748 1.0937539,125.7820 0.1250115,125.7891 1.2180767e-006,125.7962 -1.2266389e-006,125.8033 0.031252895,125.8105 0.28131858,125.8176 0.75006568,125.8247 0.78119701,125.8318 0.40617123,125.8390 0.18748727,125.8461 0.03125364,125.8532 0.31249052,125.8603 0.34375298,125.8674 0.12501749,125.8746 0.18754631,125.8817 0.40630165,125.8888 0.75007904,125.8959 1.3124597,125.9031 1.2186004,125.9102 0.84370458,125.9173 0.28139013,125.9245 1.0626023,125.9316 0.99993223,125.9387 0.65623951,125.9458 0.81252569,125.9530 0.74994397,125.9601 0.37498051,125.9672 0.56252444,125.9743 0.74996787,125.9815 1.3749925,125.9886 1.6875194,125.9957 1.2499857,126.0029 0.28120795,126.0100 -1.2882164e-005,126.0171 3.3304482e-006,126.0242 -4.3875104e-007,126.0314 -1.575791e-006,126.0385 0.093735255,126.0456 0.34372655,126.0528 0.31255323,126.0599 0.46888,126.0670 1.3125839,126.0741 1.9374956,126.0813 1.8749995,126.0884 1.6874464,126.0955 1.6875694,126.1027 3.2814844,126.1098 3.8438022,126.1169 2.5621977,126.1241 0.71851009,126.1312 0.53126138,126.1383 0.56247807,126.1455 0.56252766,126.1526 0.37503409,126.1597 0.3124823,126.1669 0.093733631,126.1740 -1.0912563e-007,126.1811 6.5900053e-007,126.1883 -2.5270472e-006,126.1954 0.18749136,126.2025 0.31250283,126.2097 0.093758442,126.2168 -2.1391118e-006,126.2239 0.093759447,126.2311 0.31249568,126.2382 0.28130746,126.2453 0.68752599,126.2525 0.43743742,126.2596 0.093729034,126.2667 -4.3801851e-006,126.2739 7.732225e-007,126.2810 1.2876949e-006,126.2881 0.18750809,126.2953 0.31249768,126.3024 0.093739189,126.3096 1.421549e-005,126.3167 0.15627292,126.3238 0.25000817,126.3310 0.24998552,126.3381 0.093726806,126.3452 -4.7909225e-006,126.3524 1.3252264e-006,126.3595 -5.0968089e-007,126.3667 7.134538e-007,126.3738 0.031253044,126.3809 0.49999493,126.3881 0.68749458,126.3952 0.28125319,126.4024 0.18749952,126.4095 0.093752153,126.4166 2.4474443e-006,126.4238 7.0137537e-007,126.4309 0.031250134,126.4381 -1.2476606e-006,126.4452 -5.3542101e-007,126.4523 3.389672e-006,126.4595 0.18754676,126.4666 0.65628254,126.4738 0.96868765,126.4809 0.43745768,126.4880 0.18753044,126.4952 0.18755089,126.5023 0.46877617,126.5095 0.56245661,126.5166 0.49994892,126.5238 0.18749771,126.5309 2.5598838e-005,126.5380 0.21879263,126.5452 0.56253588,126.5523 0.65622294,126.5595 0.28119516,126.5666 -1.1975939e-005,126.5738 -2.0896794e-006,126.5809 2.0336938e-005,126.5881 0.21877797,126.5952 0.5937199,126.6023 0.4999806,126.6095 0.031256489,126.6166 -2.0110062e-006,126.6238 5.1836298e-007,126.6309 -6.2308118e-008,126.6381 -2.6918602e-007,126.6452 1.139137e-006,126.6524 -4.2876472e-006,126.6595 0.28126565,126.6667 0.65626901,126.6738 0.6249913,126.6810 0.12498747,126.6881 0.031241329,126.6953 -1.8597673e-006,126.7024 8.9565879e-007,126.7096 -1.7228582e-006,126.7167 5.9961326e-006,126.7239 0.09374962,126.7310 -4.4423887e-006,126.7381 -3.7130051e-006,126.7453 1.9296083e-005,126.7524 0.21877573,126.7596 0.24999195,126.7667 0.15622838,126.7739 0.031228494,126.7810 0.49999115,126.7882 0.56250966,126.7953 0.093760155,126.8025 -1.2553944e-006,126.8097 3.3632529e-007,126.8168 -8.9824681e-008,126.8240 2.2951351e-008,126.8311 -1.9745205e-009,126.8383 -1.5055949e-008,126.8454 6.2202844e-008,126.8526 -2.3377083e-007,126.8597 8.7293773e-007,126.8669 -3.2581929e-006,126.8740 1.2160632e-005,126.8812 0.093767814,126.8883 0.093729734,126.8955 3.3726828e-008,126.9026 0.093770161,126.9098 0.093732521,126.9169 -1.344077e-005,126.9241 8.0584832e-006,126.9313 -1.8793537e-005,126.9384 0.49996662,126.9456 1.1250023,126.9527 0.56253535,126.9599 6.5588547e-006,126.9670 0.31247932,126.9742 0.4999947,126.9813 0.62501037,126.9885 0.34375474,126.9957 0.49999279,127.0028 0.50000441,127.0100 0.34376147,127.0171 9.9293684e-006,127.0243 0.75013256,127.0314 2.8126209,127.0386 3.4687228,127.0458 1.7811109,127.0529 0.4686245,127.0601 1.8750074,127.0672 1.8437619,127.0744 0.75000089,127.0815 3.930102e-005,127.0887 0.90636158,127.0959 2.0312858,127.1030 1.9374032,127.1102 0.99995881,127.1173 0.78129786,127.1245 1.0312519,127.1317 1.0311604,127.1388 2.2811699,127.1460 3.0312653,127.1531 1.6875528,127.1603 0.3437669,127.1675 -9.5496398e-007,127.1746 0.093775705,127.1818 0.62501287,127.1889 0.71880311,127.1961 0.93756723,127.2033 0.87494773,127.2104 0.37492082,127.2176 0.18748443,127.2248 0.18749678,127.2319 -1.3487734e-005,127.2391 0.093748376,127.2462 0.34372962,127.2534 0.9374907,127.2606 0.90628183,127.2677 0.18752441,127.2749 0.093737744,127.2821 0.093737274,127.2892 0.34375122,127.2964 0.18750186,127.3036 2.1432313e-006,127.3107 -1.8813236e-007,127.3179 0.031245993,127.3251 0.093768284,127.3322 0.50005901,127.3394 0.93750775,127.3466 0.65621078,127.3537 0.40621677,127.3609 0.31248295,127.3681 0.31250682,127.3752 0.093750514,127.3824 0.031270944,127.3896 0.21875295,127.3967 0.18748248,127.4039 0.031237233,127.4111 3.6338159e-005,127.4182 0.31254667,127.4254 0.34373057,127.4326 0.18745866,127.4397 -1.9038047e-005,127.4469 5.0808717e-006,127.4541 -1.2841937e-006,127.4612 5.5549304e-008,127.4684 1.0621617e-006,127.4756 -4.3045025e-006,127.4828 1.6156913e-005,127.4899 0.65628189,127.4971 1.0000012,127.5043 0.6249668,127.5114 0.031232975,127.5186 5.5046276e-006,127.5258 -1.3524661e-006,127.5330 -9.5157418e-008,127.5401 1.733313e-006,127.5473 0.18753771,127.5545 0.43753856,127.5616 0.34371731,127.5688 0.093708269,127.5760 -4.2146357e-006,127.5832 1.3556721e-006,127.5903 0.093750872,127.5975 0.093747243,127.6047 0.18749781,127.6119 0.31250039,127.6190 0.2500034,127.6262 0.5937584,127.6334 0.93749642,127.6405 0.49999136,127.6477 0.18750189,127.6549 2.2578176e-006,127.6621 -6.6281018e-007,127.6692 3.9329183e-007,127.6764 -9.1037424e-007,127.6836 3.2484056e-006,127.6908 0.093757965,127.6980 0.34379381,127.7051 0.81253964,127.7123 0.78121227,127.7195 0.28120044,127.7267 -7.7430313e-006,127.7338 -1.6316889e-006,127.7410 0.093737371,127.7482 0.31249249,127.7554 0.40627623,127.7625 0.40626919,127.7697 0.18748264,127.7769 -6.7243009e-006,127.7841 1.8703782e-006,127.7913 -7.5679236e-007,127.7984 1.1567412e-006,127.8056 -3.870392e-006,127.8128 0.093798339,127.8200 0.56257141,127.8272 0.74999607,127.8343 0.49992156,127.8415 0.031214878,127.8487 0.062506944,127.8559 0.031259105,127.8631 0.31256148,127.8702 0.71880054,127.8774 0.81247079,127.8846 0.40617111,127.8918 -2.0841711e-005,127.8990 0.093776643,127.9061 0.1874882,127.9133 0.093770497,127.9205 0.31254092,127.9277 0.34373206,127.9349 0.18745831,127.9421 -1.9450061e-005,127.9492 6.8824597e-006,127.9564 -8.0789805e-006,127.9636 0.18748161,127.9708 0.49999627,127.9780 0.31251734,127.9852 1.9685862e-005,127.9923 0.093775064,127.9995 0.18750089,128.0067 0.09372136,128.0139 0.031241041,128.0211 3.0730801e-006,128.0283 -1.4988353e-006,128.0355 2.922251e-006,128.0426 0.093759894,128.0498 0.18750302,128.0570 0.46877712,128.0642 1.500003,128.0714 1.3437486,128.0786 1.3438107,128.0858 1.7500134,128.0929 1.8436977,128.1001 1.8750744,128.1073 8.5329666,128.1145 40.253334,128.1217 82.876305,128.1289 83.716637,128.1361 44.872223,128.1433 11.811408,128.1505 3.2499628,128.1576 2.8748419,128.1648 2.0935764,128.1720 1.281173,128.1792 0.46872205,128.1864 0.25000766,128.1936 0.31252325,128.2008 0.4062472,128.2080 0.18743986,128.2152 0.65622246,128.2224 0.59376287,128.2295 2.0168663e-005,128.2367 0.18748491,128.2439 0.28131524,128.2511 1.0313455,128.2583 1.2187951,128.2655 1.218659,128.2727 0.18737808,128.2799 1.5555161e-005,128.2871 0.031226296,128.2943 0.49998853,128.3015 0.75001347,128.3087 0.62501931,128.3159 0.09376654,128.3230 0.21876284,128.3302 0.43751103,128.3374 0.37498417,128.3446 0.21873277,128.3518 0.093763478,128.3590 0.18749644,128.3662 0.031228501,128.3734 8.4143699e-007,128.3806 0.031245574,128.3878 0.093750522,128.3950 7.7733184e-006,128.4022 0.09375675,128.4094 0.281241,128.4166 0.093740724,128.4238 0.093753979,128.4310 0.18755224,128.4382 0.68754536,128.4454 0.84380019,128.4526 0.96880597,128.4598 0.90619403,128.4670 0.46864539,128.4742 0.093719438,128.4814 0.21876104,128.4886 0.18748948,128.4958 0.18749301,128.5030 0.093747318,128.5102 1.6083433e-007,128.5174 7.6007046e-007,128.5246 0.031237805,128.5318 0.31248826,128.5390 0.34374958,128.5462 0.31251344,128.5534 0.031256266,128.5606 2.1275991e-005,128.5678 0.31254908,128.5750 0.65632641,128.5822 0.93748754,128.5894 0.4374218,128.5966 0.28121239,128.6038 0.18748038,128.6110 5.0969961e-006,128.6182 4.7644571e-006,128.6254 0.093769863,128.6326 0.18749985,128.6398 0.093730673,128.6470 -6.6123948e-006,128.6542 1.7761429e-006,128.6614 -4.9174872e-007,128.6686 1.9074102e-007,128.6758 -2.7119995e-007,128.6830 8.9410833e-007,128.6902 0.031244857,128.6974 0.3124941,128.7046 0.31250507,128.7118 0.031259224,128.7190 0.12504084,128.7262 0.40627372,128.7334 0.46866995,128.7406 0.49998981,128.7478 0.43759191,128.7550 0.56257397,128.7622 0.78124762,128.7694 0.56238997,128.7767 0.093704894,128.7839 1.6949332e-005,128.7911 -4.5386937e-006,128.7983 1.2043421e-006,128.8055 -2.7837612e-007,128.8127 -9.0928069e-008,128.8199 6.4215288e-007,128.8271 -2.4778506e-006,128.8343 9.2698529e-006,128.8415 0.093749553,128.8487 0.093726151,128.8559 0.31250173,128.8631 0.18749861,128.8704 0.40623677,128.8776 0.28128728,128.8848 0.56259704,128.8920 0.87509674,128.8992 1.125031,128.9064 0.99986804,128.9136 0.18740967,128.9208 0.18755896,128.9280 0.34374771,128.9352 0.18745007,128.9425 -2.5407187e-005,128.9497 2.6238351e-005,128.9569 0.21877052,128.9641 0.81249046,128.9713 1.3124893,128.9785 0.74998617,128.9857 0.31252548,128.9929 1.0938363,129.0002 2.1563425,129.0074 3.312607,129.0146 3.0312128,129.0218 2.2498753,129.0290 2.4686944,129.0362 2.6251719,129.0434 6.6875825,129.0506 19.689713,129.0579 94.57106,129.0651 254.69582,129.0723 321.40402,129.0795 219.96001,129.0867 85.306747,129.0939 31.436056,129.1012 17.062046,129.1084 8.0623236,129.1156 9.9376602,129.1228 14.156255,129.1300 14.31239,129.1372 11.18731,129.1444 6.9686718,129.1517 3.9374013,129.1589 1.8748727,129.1661 1.1248671,129.1733 0.2186275,129.1805 0.4062402,129.1878 0.43749222,129.1950 0.093765497,129.2022 -2.6871401e-006,129.2094 0.09378428,129.2166 0.43751714,129.2238 0.43747181,129.2311 0.09372025,129.2383 0.34371591,129.2455 0.74999619,129.2527 0.50002629,129.2599 0.093768984,129.2672 1.2923339e-006,129.2744 -6.3108666e-007,129.2816 0.093745694,129.2888 0.31249213,129.2960 0.31251568,129.3033 0.21876802,129.3105 0.12499057,129.3177 0.12502941,129.3249 0.40628502,129.3322 0.40622687,129.3394 0.18745667,129.3466 0.18748735,129.3538 0.59380293,129.3610 1.0000167,129.3683 0.46870491,129.3755 0.093729742,129.3827 -2.7860772e-006,129.3899 0.093738131,129.3972 0.5312413,129.4044 0.56249762,129.4116 0.37500799,129.4188 0.093764961,129.4261 1.8352075e-006,129.4333 -5.2583772e-007,129.4405 2.680336e-007,129.4477 -5.4629794e-007,129.4550 0.031249281,129.4622 3.4325019e-006,129.4694 0.062499546,129.4766 -1.6162732e-006,129.4839 0.031268295,129.4911 0.093742274,129.4983 0.093724892,129.5055 0.31248426,129.5128 0.53123826,129.5200 0.59378666,129.5272 1.0000222,129.5344 0.90622771,129.5417 0.34377664,129.5489 0.50002605,129.5561 0.3125045,129.5634 0.78124416,129.5706 0.37504005,129.5778 0.75002807,129.5850 0.49991494,129.5923 -3.5090801e-005,129.5995 1.190677e-006,129.6067 0.093756787,129.6140 0.28129628,129.6212 0.46874446,129.6284 0.53119659,129.6357 0.34375352,129.6429 0.21878281,129.6501 0.43747711,129.6573 0.68746233,129.6646 0.50001442,129.6718 0.093771778,129.6790 -1.3255865e-006,129.6863 -5.7472327e-008,129.6935 1.5556769e-006,129.7007 -6.165661e-006,129.7080 2.310847e-005,129.7152 0.28129387,129.7224 0.43753695,129.7297 0.5624941,129.7369 0.34367841,129.7441 -2.3793176e-005,129.7514 0.093801223,129.7586 0.65625465,129.7658 1.593694,129.7731 2.0312371,129.7803 1.1249951,129.7875 1.5624394,129.7948 2.8749764,129.8020 2.2188082,129.8092 1.1875949,129.8165 0.50002944,129.8237 0.3437033,129.8310 0.093725011,129.8382 -1.4831414e-005,129.8454 3.8106009e-005,129.8527 0.31252652,129.8599 0.18745697,129.8671 -1.8560762e-005,129.8744 1.6005984e-005,129.8816 0.093766436,129.8888 0.3749626,129.8961 0.99996835,129.9033 1.062517,129.9106 0.50002587,129.9178 0.2812582,129.9250 0.53123802,129.9323 0.50002652,129.9395 0.28124335,129.9468 0.21875863,129.9540 0.81256533,129.9612 0.8125053,129.9685 0.43747857,129.9757 0.43748167,129.9830 0.37497547,129.9902 0.34374341,129.9974 0.31248623,130.0047 0.65627044,130.0119 1.2187846,130.0192 1.0937322,130.0264 0.28122839,130.0336 0.78121656,130.0409 1.0937173,130.0481 0.68752891,130.0554 0.18744801,130.0626 3.6252408,130.0698 13.96934,130.0771 19.593815,130.0843 16.343412,130.0916 9.2498608,130.0988 5.1875286,130.1061 5.0310631,130.1133 2.6247554,130.1206 1.5937867,130.1278 2.2501531,130.1350 5.7813678,130.1423 8.3436794,130.1495 6.5936337,130.1568 3.3750224,130.1640 3.3127432,130.1713 10.781338,130.1785 13.624908,130.1858 9.6562023,130.1930 2.9060497,130.2002 0.81237799,130.2075 1.4062637,130.2147 1.0937976,130.2220 0.53124821,130.2292 0.093725279,130.2365 -2.7736778e-006,130.2437 0.09375082,130.2510 0.99998444,130.2582 2.0624979,130.2655 2.0937705,130.2727 1.1874987,130.2800 0.15632793,130.2872 0.71884167,130.2945 0.93748778,130.3017 0.78123236,130.3090 0.8437171,130.3162 1.4062022,130.3235 1.5312184,130.3307 0.53119993,130.3380 0.31252903,130.3452 0.71883559,130.3525 0.68749535,130.3597 0.65619725,130.3670 0.50001395,130.3742 0.37502092,130.3815 0.34373841,130.3887 0.31249911,130.3960 0.31250381,130.4032 0.40623888,130.4105 0.49997017,130.4177 0.21873103,130.4250 0.12498876,130.4322 0.18750331,130.4395 0.031257823,130.4467 1.0532543e-007,130.4540 -2.756467e-006,130.4612 1.0921297e-005,130.4685 0.093764931,130.4758 0.093735188,130.4830 -1.1552841e-005,130.4903 0.18749964,130.4975 0.31250009,130.5048 0.093753643,130.5120 -1.7894629e-006,130.5193 0.093738295,130.5265 0.56251043,130.5338 1.2500319,130.5410 0.71874774,130.5483 0.18747699,130.5556 -3.5706776e-006,130.5628 0.12498797,130.5701 0.31247824,130.5773 0.31252995,130.5846 0.12501445,130.5918 -1.4335401e-005,130.5991 3.8410499e-006,130.6064 -1.0278727e-006,130.6136 2.7019252e-007,130.6209 -5.2829645e-008,130.6281 -5.8896777e-008,130.6354 2.8844048e-007,130.6426 -1.0949373e-006,130.6499 4.0915734e-006,130.6572 0.093781099,130.6644 0.28125599,130.6717 0.18748866,130.6789 0.31254143,130.6862 0.56250954,130.6935 0.5311904,130.7007 0.49997497,130.7080 0.34375775,130.7152 0.093747318,130.7225 -1.1171405e-006,130.7298 0.031248501,130.7370 0.031251628,130.7443 5.1164932e-007,130.7515 1.8293058e-006,130.7588 -7.8294534e-006,130.7661 0.31247994,130.7733 0.53127271,130.7806 0.81252128,130.7879 0.87497461,130.7951 0.68752253,130.8024 0.53129172,130.8096 0.34373769,130.8169 0.21873014,130.8242 0.34376991,130.8314 0.49998945,130.8387 0.18747482,130.8460 0.34381574,130.8532 0.96879345,130.8605 0.90620607,130.8678 0.43742734,130.8750 0.34371933,130.8823 0.46877679,130.8896 0.53128612,130.8968 0.65625447,130.9041 0.31247187,130.9113 -1.811043e-005,130.9186 0.78123617,130.9259 1.3124889,130.9331 1.125006,130.9404 0.31251192,130.9477 0.18751082,130.9549 5.1947386e-006,130.9622 3.2024955e-006,130.9695 0.093775794,130.9768 0.21874449,130.9840 1.3124738,130.9913 1.5000039,130.9986 0.68751383,131.0058 0.093740501,131.0131 -1.1017432e-006,131.0204 0.96880805,131.0276 2.499902,131.0349 5.5321193,131.0422 22.5331,131.0494 38.813095,131.0567 33.530045,131.0640 16.34248,131.0712 4.7182698,131.0785 3.0622861,131.0858 3.250078,131.0931 7.9065289,131.1003 11.718797,131.1076 9.718401,131.1149 4.8122115,131.1221 4.7188644,131.1294 5.2814503,131.1367 4.2500358,131.1440 1.8123735,131.1512 0.49989232,131.1585 0.093780436,131.1658 0.18749838,131.1731 -1.6012767e-005,131.1803 0.031253893,131.1876 4.3150402e-007,131.1949 -1.1531685e-007,131.2021 2.973548e-008,131.2094 -3.6173886e-009,131.2167 -1.5269068e-008,131.2240 6.4698412e-008,131.2312 -2.435404e-007,131.2385 9.0952204e-007,131.2458 0.031265963,131.2531 0.093741253,131.2603 0.09372773,131.2676 0.28123879,131.2749 0.40628222,131.2822 0.62507981,131.2895 0.65626717,131.2967 0.53118581,131.3040 0.093704619,131.3113 1.7330898e-005,131.3186 0.093751527,131.3258 0.093778491,131.3331 0.53135145,131.3404 0.87496066,131.3477 0.34368941,131.3549 0.37501553,131.3622 0.18744178,131.3695 0.31245819,131.3768 0.56249791,131.3841 0.59380811,131.3913 0.43754297,131.3986 0.40622115,131.4059 0.28126368,131.4132 0.34375778,131.4205 0.28119862,131.4277 0.18748498,131.4350 0.093762681,131.4423 1.3571757e-005,131.4496 0.18753572,131.4569 0.31248841,131.4641 0.093716137,131.4714 2.2636086e-006,131.4787 -9.6734029e-006,131.4860 3.6432371e-005,131.4933 0.31257224,131.5006 0.59375149,131.5078 0.31242183,131.5151 0.09370704,131.5224 0.093764506,131.5297 0.093749315,131.5370 0.093752638,131.5443 3.081934e-006,131.5515 0.031247947,131.5588 0.18749958,131.5661 0.093751974,131.5734 -1.8682213e-006,131.5807 0.1874944,131.5880 0.3437466,131.5952 0.31250635,131.6025 0.093750149,131.6098 0.18754683,131.6171 0.87505484,131.6244 0.68746454,131.6317 0.4061991,131.6390 0.87499148,131.6462 0.93749946,131.6535 0.4062463,131.6608 1.7934739e-006,131.6681 0.093742125,131.6754 0.34374276,131.6827 0.34375745,131.6900 0.093756907,131.6973 1.8611577e-006,131.7045 -6.9318235e-006,131.7118 2.5867801e-005,131.7191 0.31253651,131.7264 0.34372464,131.7337 0.093720324,131.7410 -2.4720409e-006,131.7483 1.0555112e-006,131.7556 -1.7499531e-006,131.7629 0.093751654,131.7701 -4.8794104e-006,131.7774 0.18748741,131.7847 0.28125942,131.7920 9.7601396e-006,131.7993 -2.6168591e-006,131.8066 7.0666772e-007,131.8139 -2.0964563e-007,131.8212 1.3187513e-007,131.8285 -3.1786234e-007,131.8358 1.1396439e-006,131.8430 0.031265162,131.8503 0.09374436,131.8576 -1.2011013e-005,131.8649 -2.4525555e-006,131.8722 0.34373486,131.8795 0.56249654,131.8868 0.62499893,131.8941 0.75000143,131.9014 0.50001061,131.9087 0.093761452,131.9160 -4.9588125e-006,131.9233 0.093753569,131.9306 0.75003546,131.9379 0.62502992,131.9452 0.53123719,131.9524 0.24998438,131.9597 0.31249055,131.9670 0.1874821,131.9743 0.031243827,131.9816 -2.6663263e-006,131.9889 1.5181859e-006,131.9962 -3.4064685e-006,132.0035 1.210842e-005,132.0108 0.21877098,132.0181 0.5312562,132.0254 0.49997708,132.0327 0.093750641,132.0400 0.28124493,132.0473 1.7812434,132.0546 2.8437884,132.0619 2.3124931,132.0692 0.96871722,132.0765 0.34371781,132.0838 2.8437383,132.0911 5.9062634,132.0984 6.3125076,132.1057 3.9062753,132.1130 1.5937603,132.1203 1.4999883,132.1276 1.218758,132.1349 0.37499729,132.1422 -1.1719269e-005,132.1495 0.18749258,132.1568 0.65624255,132.1641 0.65625942,132.1714 0.093760818,132.1787 -3.830281e-006,132.1860 1.250745e-005,132.1933 0.18754503,132.2006 0.5313074,132.2079 0.7812553,132.2152 0.78127331,132.2225 1.2188017,132.2298 1.2187035,132.2371 0.65615255,132.2444 0.093702272,132.2517 -1.1342777e-006,132.2590 1.5628487e-007,132.2663 0.093785122,132.2736 0.65629816,132.2809 1.0624812,132.2882 1.1561784,132.2955 0.84373939,132.3028 1.5937978,132.3101 1.5937452,132.3174 1.5937446,132.3247 1.1250253,132.3321 0.71873736,132.3394 0.12494443,132.3467 0.6249795,132.3540 0.93751204,132.3613 1.3437356,132.3686 1.0937451,132.3759 0.5000326,132.3832 0.12502076,132.3905 -3.7173195e-006,132.3978 9.734099e-007,132.4051 -1.7607529e-007,132.4124 -2.6919432e-007,132.4197 1.2529516e-006,132.4270 0.18749973,132.4343 0.5,132.4417 0.78125089,132.4490 0.7187615,132.4563 0.34376407,132.4636 0.18749732,132.4709 0.12498441,132.4782 -1.5015552e-005,132.4855 2.2310229e-005,132.4928 0.18754873,132.5001 0.31248352,132.5074 0.093706667,132.5148 -1.092335e-005,132.5221 0.093824692,132.5294 0.93761981,132.5367 1.8124759,132.5440 1.4374073,132.5513 0.6249544,132.5586 0.18747991,132.5659 0.093752779,132.5732 0.53125733,132.5806 1.1562562,132.5879 1.4374884,132.5952 0.43748742,132.6025 -9.9255908e-007,132.6098 0.43750286,132.6171 0.18750387,132.6244 0.031239852,132.6317 0.031289753,132.6391 0.37502939,132.6464 0.28120479,132.6537 -2.4065515e-005,132.6610 0.18750614,132.6683 0.34375045,132.6756 0.34374973,132.6829 -3.4053679e-007,132.6903 -1.6835902e-007,132.6976 1.0140681e-006,132.7049 -3.8881699e-006,132.7122 0.093747325,132.7195 0.18752399,132.7268 0.34379295,132.7342 0.56249666,132.7415 0.84369433,132.7488 0.49999785,132.7561 0.09375979,132.7634 -1.103246e-005,132.7707 -4.3246118e-006,132.7781 0.18748368,132.7854 0.31250873,132.7927 0.12501213,132.8000 3.5192045e-006,132.8073 0.093787849,132.8146 0.40630108,132.8220 0.65627182,132.8293 0.71873951,132.8366 0.56245661,132.8439 0.21870182,132.8512 -1.4447911e-005,132.8586 4.4222916e-006,132.8659 -3.2404814e-006,132.8732 8.5399197e-006,132.8805 0.093783773,132.8878 0.21874112,132.8952 0.43749613,132.9025 0.93750101,132.9098 0.65621817,132.9171 0.093747586,132.9244 1.3822365e-005,132.9318 0.093776964,132.9391 0.18750145,132.9464 0.093717217,132.9537 0.093739323,132.9611 0.031253785,132.9684 0.28122586,132.9757 0.9062202,132.9830 1.2812492,132.9904 0.43757668,132.9977 0.31255516,133.0050 0.40626484,133.0123 0.53125077,133.0196 0.34369195,133.0270 0.093730241,133.0343 0.18756683,133.0416 1.1563395,133.0489 1.8437797,133.0563 1.9062268,133.0636 1.312472,133.0709 1.4689132,133.0782 3.65639,133.0856 7.2187219,133.0929 14.156255,133.1002 17.625002,133.1076 12.09367,133.1149 7.5935869,133.1222 3.1249304,133.1295 2.0312495,133.1369 1.2499824,133.1442 1.3124937,133.1515 1.0624548,133.1588 0.43749481,133.1662 0.78130877,133.1735 1.3750243,133.1808 1.3437047,133.1882 1.218662,133.1955 1.8436975,133.2028 2.3437581,133.2101 1.3125421,133.2175 1.1416741e-005,133.2248 -2.1119918e-006,133.2321 -2.9697644e-006,133.2395 1.3992158e-005,133.2468 0.18756197,133.2541 0.50003576,133.2615 0.65624225,133.2688 0.87498903,133.2761 1.0937424,133.2835 1.2499858,133.2908 0.65622246,133.2981 0.21871568,133.3054 0.093745708,133.3128 0.37500784,133.3201 0.031238582,133.3274 0.031266309,133.3348 0.18753824,133.3421 0.71878147,133.3494 1.0624906,133.3568 0.68745238,133.3641 0.18747237,133.3714 -2.4169208e-007,133.3788 1.9159261e-006,133.3861 -7.4225045e-006,133.3934 2.7775877e-005,133.4008 0.31260613,133.4081 0.8438279,133.4155 0.93743914,133.4228 0.40613365,133.4301 -4.0749113e-005,133.4375 0.1874813,133.4448 0.71871263,133.4521 1.0625091,133.4595 0.59377927,133.4668 0.31251463,133.4741 0.18750925,133.4815 0.093753576,133.4888 0.031252388,133.4962 -1.4006567e-007,133.5035 4.0765133e-008,133.5108 -2.298694e-008,133.5182 5.1183338e-008,133.5255 -1.8175733e-007,133.5328 6.7588883e-007,133.5402 -2.521959e-006,133.5475 9.412548e-006,133.5549 0.093761742,133.5622 0.093740463,133.5695 0.093774356,133.5769 0.37503004,133.5842 0.37497532,133.5916 0.31243429,133.5989 0.93744349,133.6062 1.3125092,133.6136 0.71880436,133.6209 0.12502195,133.6283 0.09374363,133.6356 0.031253379,133.6429 9.2006962e-007,133.6503 -4.3746668e-006,133.6576 1.6579674e-005,133.6650 0.18753472,133.6723 0.28123748,133.6797 0.093718968,133.6870 0.093741834,133.6943 0.40624595,133.7017 0.40625885,133.7090 0.12503308,133.7164 0.31252453,133.7237 0.34373575,133.7311 0.21871673,133.7384 0.12501922,133.7457 0.34377757,133.7531 0.31247288,133.7604 0.093722031,133.7678 0.093733601,133.7751 0.56248868,133.7825 0.75000566,133.7898 0.31251648,133.7972 0.093754917,133.8045 0.31249917,133.8118 0.18749972,133.8192 -1.1269406e-006,133.8265 2.9896174e-007,133.8339 -6.8833579e-008,133.8412 -2.3649527e-008,133.8486 1.6344762e-007,133.8559 -6.3018098e-007,133.8633 0.093817279,133.8706 0.50006312,133.8780 0.49994686,133.8853 0.1874456,133.8927 0.093747847,133.9000 0.093743935,133.9074 0.031237314,133.9147 -1.8386571e-006,133.9221 4.9321102e-007,133.9294 -1.3406985e-007,133.9368 4.3037577e-008,133.9441 -3.8073871e-008,133.9515 1.0926244e-007,133.9588 -3.9900058e-007,133.9662 1.4868347e-006,133.9735 0.03125,133.9809 -1.486544e-006,133.9882 3.9836343e-007,133.9956 -1.0681504e-007,134.0029 2.887144e-008,134.0103 -8.6639806e-009,134.0176 5.7828946e-009,134.0250 -1.4467995e-008,134.0323 5.2092258e-008,134.0397 -1.9391332e-007,134.0470 7.2360712e-007,134.0544 -2.700687e-006,134.0617 1.007979e-005,134.0691 0.90626055,134.0764 2.7812662,134.0838 2.6250525,134.0911 1.312549,134.0985 2.1875393,134.1059 6.5937471,134.1132 8.1562653,134.1206 6.3438258,134.1279 3.1249397,134.1353 1.0623477,134.1426 0.18750226,134.1500 0.50006622,134.1573 0.56245428,134.1647 0.18743633,134.1720 -1.2898405e-005,134.1794 1.5455898e-005,134.1868 0.093763992,134.1941 0.37501708,134.2015 0.87509155,134.2088 1.2812592,134.2162 0.49989519,134.2235 0.093714386,134.2309 0.09378431,134.2383 0.34377766,134.2456 0.34372211,134.2530 0.093716763,134.2603 -3.3138494e-006,134.2677 -4.9022248e-007,134.2751 0.093771942,134.2824 0.31249863,134.2898 0.499975,134.2971 0.43752271,134.3045 0.31252077,134.3118 0.24998093,134.3192 0.093731463,134.3266 -5.417495e-007,134.3339 1.4418839e-007,134.3413 -3.4969389e-008,134.3486 -4.3209791e-009,134.3560 5.2259281e-008,134.3634 -2.0472993e-007,134.3707 7.6670972e-007,134.3781 0.093797632,134.3855 0.46879891,134.3928 0.65625954,134.4002 0.7812137,134.4075 0.3749412,134.4149 0.031236107,134.4223 5.3850408e-006,134.4296 -1.3204615e-005,134.4370 1.1874689,134.4444 1.9062489,134.4517 1.3125279,134.4591 0.34376457,134.4664 -3.9751197e-007,134.4738 1.0649781e-007,134.4812 -2.8454213e-008,134.4885 7.3122464e-009,134.4959 -7.92865e-010,134.5033 -4.1415693e-009,134.5106 1.7360385e-008,134.5180 -6.5304157e-008,134.5254 2.4387171e-007,134.5327 -9.1024071e-007,134.5401 3.397307e-006,134.5475 0.03125076,134.5548 0.18749243,134.5622 0.34376091,134.5696 0.28125894,134.5769 0.40622744,134.5843 0.56248695,134.5917 0.5312745,134.5990 0.18750411,134.6064 -9.750227e-006,134.6138 -3.8660683e-006,134.6211 0.31248972,134.6285 0.34375748,134.6359 0.0937583,134.6432 0.093739241,134.6506 0.37499407,134.6580 0.18751237,134.6654 4.5886113e-006,134.6727 -1.2317579e-006,134.6801 3.3812859e-007,134.6875 -1.2068045e-007,134.6948 1.4457999e-007,134.7022 -4.576624e-007,134.7096 1.6861753e-006,134.7169 -6.2874378e-006,134.7243 0.18748817,134.7317 0.34373683,134.7391 0.62503248,134.7464 0.71878749,134.7538 1.2187425,134.7612 1.0624768,134.7685 0.37499315,134.7759 0.093753427,134.7833 -7.5627117e-006,134.7907 1.7986633e-006,134.7980 3.6860081e-007,134.8054 -3.2734124e-006,134.8128 0.093735114,134.8202 0.31250161,134.8275 0.250018,134.8349 0.031251136,134.8423 -4.4577555e-006,134.8497 3.241114e-006,134.8570 -8.5069769e-006,134.8644 3.0788684e-005,134.8718 0.40627414,134.8792 1.0312388,134.8865 1.3124743,134.8939 0.34375888,134.9013 0.37504217,134.9087 0.49997249,134.9160 0.2187174,134.9234 -3.4548229e-006,134.9308 1.9436181e-006,134.9382 -4.3197097e-006,134.9455 1.5336136e-005,134.9529 0.15626639,134.9603 0.1562425,134.9677 0.093734629,134.9750 -4.4338053e-006,134.9824 0.031252123,134.9898 -4.0572727e-006,134.9972 6.4707382e-007,135.0046 0.093734711,135.0119 0.3124992,135.0193 0.34377256,135.0267 0.65626878,135.0341 0.65620053,135.0415 0.75028652,135.0488 3.3443162,135.0562 7.0000906,135.0636 8.2187862,135.0710 9.0623045,135.0784 23.660007,135.0857 139.07643,135.0931 358.88611,135.1005 417.27603,135.1079 262.92429,135.1153 90.460487,135.1226 28.999025,135.1300 24.312653,135.1374 18.092947,135.1448 10.561807,135.1522 3.9058537,135.1596 1.1874948,135.1669 1.1874533,135.1743 0.8123948,135.1817 0.56247991,135.1891 0.34376064,135.1965 0.31252548,135.2039 0.46883133,135.2112 0.71874434,135.2186 0.37492189,135.2260 -1.4847284e-005,135.2334 4.4890444e-006,135.2408 -3.1080904e-006,135.2482 0.093749851,135.2556 0.093731463,135.2629 0.56253266,135.2703 0.5000388,135.2777 0.18746217,135.2851 -1.6155991e-005,135.2925 2.2400516e-006,135.2999 0.1874918,135.3073 0.12501301,135.3146 0.18751518,135.3220 0.18748738,135.3294 -8.3054774e-006,135.3368 2.2431548e-006,135.3442 -6.6661948e-007,135.3516 4.2319942e-007,135.3590 -1.0262027e-006,135.3664 3.6818344e-006,135.3738 0.15624587,135.3811 0.093745418,135.3885 0.093755379,135.3959 4.3770012e-007,135.4033 3.7855915e-007,135.4107 -1.9520992e-006,135.4181 7.4303198e-006,135.4255 0.18756197,135.4329 0.65630466,135.4403 0.65618771,135.4476 0.21868917,135.4550 0.093745619,135.4624 2.3676441e-005,135.4698 0.56269038,135.4772 1.8126557,135.4846 1.9061397,135.4920 0.90606016,135.4994 0.15620776,135.5068 0.75001138,135.5142 0.6249578,135.5216 0.18750033,135.5290 1.0342491e-005,135.5364 -2.6454445e-006,135.5437 2.3859837e-007,135.5511 1.6913469e-006,135.5585 -7.0044803e-006,135.5659 0.03129207,135.5733 0.50007224,135.5807 0.7500084,135.5881 0.5312041,135.5955 0.37506884,135.6029 1.0625453,135.6103 0.81239361,135.6177 0.31245127,135.6251 0.18748093,135.6325 -1.4106748e-005,135.6399 3.408258e-006,135.6473 4.7471235e-007,135.6547 0.031250276,135.6621 -1.5772122e-006,135.6695 4.5059463e-007,135.6769 -2.2507427e-007,135.6843 4.4970244e-007,135.6917 -1.5738276e-006,135.6991 5.845975e-006,135.7065 0.18752185,135.7139 0.31249306,135.7212 0.093729034,135.7286 4.4880317e-006,135.7360 0.031249762,135.7434 -3.536956e-006,135.7508 8.8913993e-007,135.7582 -1.9364052e-008,135.7656 -8.1179945e-007,135.7730 3.2667863e-006,135.7804 0.093754515,135.7878 0.093745492,135.7952 -3.192117e-006,135.8026 5.2899497e-007,135.8100 1.0764281e-006,135.8174 0.18758765,135.8248 0.87511683,135.8322 1.0624392,135.8396 0.56237334,135.8471 0.34372541,135.8545 0.28124508,135.8619 0.49996549,135.8693 0.99999863,135.8767 0.71877092,135.8841 0.62500668,135.8915 0.59374493,135.8989 0.50003594,135.9063 0.40631267,135.9137 0.50000584,135.9211 0.37494501,135.9285 -3.1452655e-005,135.9359 8.1863345e-006,135.9433 -1.2906208e-006,135.9507 -3.0246124e-006,135.9581 0.093741082,135.9655 0.18749228,135.9729 0.25000456,135.9803 0.40626448,135.9877 0.50001889,135.9951 0.62499243,136.0025 0.093739904,136.0099 0.21879615,136.0173 0.46879369,136.0248 0.59371901,136.0322 0.93744957,136.0396 1.8125608,136.0470 2.5625892,136.0544 2.4062657,136.0618 3.7811372,136.0692 10.375706,136.0766 39.097385,136.0840 100.31731,136.0914 144.46994,136.0988 130.93398,136.1062 76.464607,136.1136 38.342354,136.1211 42.313416,136.1285 62.094551,136.1359 53.342995,136.1433 24.436211,136.1507 7.6555514,136.1581 2.8748248,136.1655 1.8437221,136.1729 1.3750331,136.1803 1.1874434,136.1877 1.9061654,136.1952 2.2187221,136.2026 1.8437707,136.2100 0.53129685,136.2174 0.31252494,136.2248 0.18745856,136.2322 -8.8514362e-006,136.2396 0.21879478,136.2470 0.71878946,136.2545 0.81249052,136.2619 0.75003898,136.2693 0.7812373,136.2767 0.34367064,136.2841 0.093728021,136.2915 8.2081187e-006,136.2989 0.09376955,136.3063 0.093729123,136.3138 -1.5290775e-006,136.3212 0.12501428,136.3286 0.093729518,136.3360 0.1874961,136.3434 0.37502605,136.3508 0.43750328,136.3583 0.1874795,136.3657 -5.9352524e-006,136.3731 4.6737838e-007,136.3805 0.093745939,136.3879 0.18750012,136.3953 0.093754247,136.4028 0.18749264,136.4102 0.49998632,136.4176 0.37501192,136.4250 1.2372429e-005,136.4324 -5.2898577e-006,136.4398 0.093751229,136.4473 0.25000858,136.4547 0.78126663,136.4621 0.28125143,136.4695 0.093730204,136.4769 -7.4005611e-006,136.4843 2.0310856e-006,136.4918 -7.2332801e-007,136.4992 8.6214703e-007,136.5066 -2.7253964e-006,136.5140 1.0040062e-005,136.5214 0.18752676,136.5289 0.31249803,136.5363 0.18748105,136.5437 0.093739636,136.5511 -3.786892e-006,136.5585 0.093751743,136.5660 -3.1669058e-006,136.5734 7.704889e-006,136.5808 0.093762979,136.5882 0.12499456,136.5957 0.24998958,136.6031 0.40626496,136.6105 0.37500411,136.6179 0.093731865,136.6253 -6.3367243e-006,136.6328 0.093750186,136.6402 0.1874996,136.6476 0.18750362,136.6550 -8.1104354e-006,136.6625 0.093766108,136.6699 0.21878591,136.6773 0.3124944,136.6847 0.18747064,136.6922 -1.2458036e-005,136.6996 0.093800195,136.7070 0.50004625,136.7144 0.56248373,136.7219 0.4999741,136.7293 0.53123349,136.7367 0.50003457,136.7441 0.84381104,136.7516 0.81245083,136.7590 0.31244087,136.7664 0.31249416,136.7738 0.62497127,136.7813 0.18750058,136.7887 0.031262815,136.7961 -1.6447319e-006,136.8036 1.2226999e-006,136.8110 -3.2461762e-006,136.8184 0.12505046,136.8258 0.68763411,136.8333 1.4375551,136.8407 1.5624353,136.8481 1.7498933,136.8556 1.2499514,136.8630 1.0312395,136.8704 0.4999949,136.8778 0.37501335,136.8853 0.37498799,136.8927 0.31249741,136.9001 0.031246806,136.9076 1.1671685e-005,136.9150 0.093754008,136.9224 0.031237911,136.9299 -4.1662531e-007,136.9373 -1.8490441e-006,136.9447 7.8133598e-006,136.9522 0.093779929,136.9596 0.24996723,136.9670 0.6250124,136.9744 0.37509149,136.9819 1.0000837,136.9893 1.5625044,136.9967 1.0623928,137.0042 0.4061524,137.0116 0.65621179,137.0190 0.81251621,137.0265 0.43752939,137.0339 0.1249987,137.0413 2.8480812e-005,137.0488 0.37506256,137.0562 0.96884453,137.0637 2.9377561,137.0711 5.8127928,137.0785 8.2503548,137.0860 13.000243,137.0934 17.65612,137.1008 17.561901,137.1083 12.62429,137.1157 10.218671,137.1231 7.0315762,137.1306 6.2816353,137.1380 5.0938931,137.1454 4.8435645,137.1529 3.5309379,137.1603 1.2185689,137.1678 0.43752146,137.1752 0.093745708,137.1826 2.1544538e-006,137.1901 -5.6552467e-006,137.1975 0.18748488,137.2050 0.31250447,137.2124 0.093766086,137.2198 -7.0149922e-006,137.2273 0.18748349,137.2347 0.4999848,137.2421 0.71877682,137.2496 0.56254244,137.2570 0.21874329,137.2645 0.28127885,137.2719 0.71880555,137.2793 0.81247485,137.2868 0.37493438,137.2942 0.031228364,137.3017 4.4969561e-006,137.3091 -3.9364145e-006,137.3166 1.1249159e-005,137.3240 0.40629852,137.3314 0.90626144,137.3389 0.5937112,137.3463 0.15622488,137.3538 -6.1003625e-006,137.3612 1.5701601e-006,137.3687 -1.7987597e-007,137.3761 -8.508195e-007,137.3835 3.5834096e-006,137.3910 -1.3483673e-005,137.3984 1.156221,137.4059 1.5625085,137.4133 0.78127754,137.4208 1.9636052e-006,137.4282 0.34374848,137.4356 3.9648257e-006,137.4431 -1.1132191e-006,137.4505 4.878134e-007,137.4580 -8.3801558e-007,137.4654 2.8644101e-006,137.4729 -1.0620288e-005,137.4803 0.31248885,137.4878 0.31250444,137.4952 0.28124169,137.5027 0.46875954,137.5101 0.62501359,137.5176 0.65624654,137.5250 0.21875229,137.5324 4.0876339e-006,137.5399 -1.1675214e-005,137.5473 4.261584e-005,137.5548 0.31254578,137.5622 0.31247878,137.5697 0.18745987,137.5771 -2.2803788e-005,137.5846 6.1143887e-006,137.5920 -1.6523353e-006,137.5995 4.9457208e-007,137.6069 -3.2586328e-007,137.6144 8.0890214e-007,137.6218 -2.9099208e-006,137.6293 0.093762159,137.6367 0.37503392,137.6442 0.40625042,137.6516 0.18746564,137.6591 -1.239503e-005,137.6665 0.031251304,137.6740 0.09374962,137.6814 2.1340963e-006,137.6889 -5.7436642e-007,137.6963 1.6323597e-007,137.7038 -7.8543792e-008,137.7112 1.5093839e-007,137.7187 0.031249475,137.7262 0.093750052,137.7336 3.2217721e-007,137.7411 5.601529e-007,137.7485 -2.5629838e-006,137.7560 0.031275351,137.7634 0.25002024,137.7709 0.2187314,137.7783 0.093729943,137.7858 0.093732201,137.7932 0.34374174,137.8007 0.31251317,137.8081 1.0129762e-005,137.8156 -2.8704919e-006,137.8231 1.3516112e-006,137.8305 -2.53593e-006,137.8380 8.7926128e-006,137.8454 0.28124782,137.8529 0.71874678,137.8603 0.12500368,137.8678 -8.2820925e-006,137.8752 1.0417879e-005,137.8827 0.12502104,137.8902 0.21875067,137.8976 0.34373388,137.9051 0.59374303,137.9125 0.65624595,137.9200 0.37499753,137.9275 0.031250902,137.9349 2.8911512e-007,137.9424 0.093744956,137.9498 0.18751423,137.9573 0.46879569,137.9647 0.4375053,137.9722 0.28123868,137.9797 0.31248397,137.9871 0.093720205,137.9946 0.093739197,138.0020 0.28124657,138.0095 0.40627468,138.0170 0.7812764,138.0244 1.1249555,138.0319 0.84380859,138.0393 0.75014085,138.0468 1.1875076,138.0543 1.5312303,138.0617 2.8438137,138.0692 4.8439603,138.0767 4.9375114,138.0841 2.8747346,138.0916 1.2498759,138.0990 5.1250539,138.1065 9.6251745,138.1140 9.6250219,138.1214 4.3748293,138.1289 0.84360427,138.1364 0.37499449,138.1438 2.0313725,138.1513 2.843739,138.1588 1.7811899,138.1662 0.84373105,138.1737 0.499944,138.1811 0.43750525,138.1886 0.53131574,138.1961 0.40625772,138.2035 0.37495106,138.2110 0.18748511,138.2185 0.18750337,138.2259 1.149819e-006,138.2334 0.12502876,138.2409 0.31250271,138.2483 0.93746758,138.2558 1.2187719,138.2633 1.0625201,138.2707 0.18748388,138.2782 0.218738,138.2857 0.18748263,138.2931 0.18749721,138.3006 0.093751393,138.3081 3.2352568e-006,138.3156 0.031249482,138.3230 0.093731873,138.3305 0.499964,138.3380 0.75001937,138.3454 0.46879271,138.3529 0.28124559,138.3604 -5.8031305e-006,138.3678 1.5566644e-006,138.3753 -4.2316481e-007,138.3828 1.3589896e-007,138.3903 -1.2041059e-007,138.3977 3.4575763e-007,138.4052 -1.2626967e-006,138.4127 4.7053254e-006,138.4201 0.18752255,138.4276 1.1250349,138.4351 1.0937327,138.4426 0.59373116,138.4500 0.3437981,138.4575 0.59371495,138.4650 1.0936958,138.4724 1.1250074,138.4799 0.78124273,138.4874 0.50002342,138.4949 0.37503839,138.5023 0.34375048,138.5098 0.18747099,138.5173 0.031232528,138.5248 -7.1678627e-008,138.5322 -2.0204805e-008,138.5397 1.5251295e-007,138.5472 -5.8988553e-007,138.5547 2.2071679e-006,138.5621 0.093743101,138.5696 0.093776755,138.5771 0.18751581,138.5846 0.093718335,138.5920 -6.3676762e-006,138.5995 -2.5186987e-006,138.6070 0.18749166,138.6145 0.37500504,138.6219 0.37500477,138.6294 0.18750075,138.6369 5.9238124e-007,138.6444 2.9197618e-006,138.6519 0.1874744,138.6593 0.81246567,138.6668 0.96875644,138.6743 0.59377408,138.6818 0.21877235,138.6892 4.9300688e-006,138.6967 2.8287348e-006,138.7042 0.093769193,138.7117 0.18750149,138.7192 0.093724824,138.7266 0.18747616,138.7341 0.65624112,138.7416 0.65626603,138.7491 0.31250593,138.7566 0.031309769,138.7640 0.59379262,138.7715 0.84373033,138.7790 0.90628713,138.7865 0.71873045,138.7940 0.28117591,138.8014 -1.7897761e-005,138.8089 4.9095042e-006,138.8164 -1.7391662e-006,138.8239 2.0469677e-006,138.8314 -6.4490214e-006,138.8389 0.031264409,138.8463 0.18754235,138.8538 0.37498271,138.8613 0.21870388,138.8688 0.24997897,138.8763 0.65624082,138.8838 0.96874279,138.8912 0.5937776,138.8987 0.34377798,138.9062 0.34374037,138.9137 0.18749528,138.9212 0.3750045,138.9287 0.68764168,138.9362 1.7189945,138.9436 3.187573,138.9511 2.8435693,138.9586 2.4684787,138.9661 2.3437214,138.9736 2.2189364,138.9811 2.4687755,138.9886 1.9061434,138.9960 1.0624804,139.0035 1.4062626,139.0110 1.6250364,139.0185 2.4375868,139.0260 4.4689031,139.0335 8.6564598,139.0410 15.531918,139.0485 28.251062,139.0559 47.564846,139.0634 82.157745,139.0709 211.15396,139.0784 985.43134,139.0859 2223.5669,139.0934 2478.0913,139.1009 1562.0701,139.1084 528.85437,139.1159 185.71144,139.1234 139.71768,139.1308 100.40366,139.1383 63.185066,139.1458 35.685017,139.1533 13.404824,139.1608 6.4061651,139.1683 2.9686859,139.1758 1.1248885,139.1833 0.90623915,139.1908 1.1250641,139.1983 1.562574,139.2058 1.6874827,139.2133 2.1561496,139.2207 1.8125411,139.2282 1.5000887,139.2357 1.7499518,139.2432 0.96866584,139.2507 0.53120518,139.2582 0.37497687,139.2657 0.46873295,139.2732 0.2500349,139.2807 0.43753082,139.2882 0.37494865,139.2957 -3.9943516e-005,139.3032 0.34375399,139.3107 0.62504077,139.3182 0.87502897,139.3257 0.71873754,139.3332 0.81248885,139.3407 0.6874699,139.3482 0.093741015,139.3557 0.093743742,139.3632 0.2188018,139.3707 0.68752187,139.3781 0.81243688,139.3856 0.43748739,139.3931 0.56250781,139.4006 0.46877286,139.4081 0.18749908,139.4156 0.031224854,139.4231 0.12502593,139.4306 0.87502003,139.4381 1.3749666,139.4456 0.74999243,139.4531 0.78132248,139.4606 0.59376162,139.4681 0.40617251,139.4756 0.12498993,139.4831 0.031261213,139.4906 0.53122592,139.4981 1.5000122,139.5056 1.8125156,139.5131 1.1874887,139.5206 0.093782969,139.5281 0.28127432,139.5356 0.3124887,139.5431 0.37498516,139.5506 0.31249043,139.5581 0.21874747,139.5656 0.093752675,139.5731 0.18755408,139.5807 0.5000661,139.5882 0.56244433,139.5957 0.37490255,139.6032 0.40622604,139.6107 0.40627375,139.6182 1.5545837e-005,139.6257 0.031248141,139.6332 0.40627041,139.6407 0.81252009,139.6482 0.74996954,139.6557 0.09375456,139.6632 0.21875858,139.6707 0.28126773,139.6782 1.093763,139.6857 1.9374223,139.6932 2.2812233,139.7007 1.4062773,139.7082 1.0937706,139.7157 0.93748879,139.7232 0.50000441,139.7307 0.15625745,139.7383 0.34372649,139.7458 0.53133637,139.7533 0.9376151,139.7608 0.87493497,139.7683 0.312435,139.7758 0.59385914,139.7833 1.187543,139.7908 0.87488264,139.7983 0.187408,139.8058 0.09381409,139.8133 0.96887594,139.8208 1.3124236,139.8284 0.49987817,139.8359 0.5000096,139.8434 0.093764894,139.8509 0.031246996,139.8584 -4.2028805e-006,139.8659 0.06250181,139.8734 -3.0585782e-006,139.8809 8.4462972e-006,139.8884 0.18751326,139.8959 0.37501797,139.9035 0.3750146,139.9110 0.37498057,139.9185 0.40622011,139.9260 0.31249329,139.9335 0.031255387,139.9410 -5.4114785e-006,139.9485 1.7100665e-005,139.9560 0.093751259,139.9636 0.031218465,139.9711 0.34373879,139.9786 0.4999963,139.9861 0.62499535,139.9936 0.59376627,140.0011 0.21876942,140.0086 1.3759634e-006,140.0162 0.093814276,140.0237 0.81269717,140.0312 1.7187545,140.0387 1.0310683,140.0462 0.50001252,140.0537 1.6564341,140.0612 3.2812514,140.0688 5.6564994,140.0763 31.50408,140.0838 110.1644,140.0913 184.59737,140.0988 169.93222,140.1063 88.961639,140.1139 32.997475,140.1214 22.218521,140.1289 14.74945,140.1364 7.5621395,140.1439 2.0309434,140.1514 1.0311539,140.1590 0.81255192,140.1665 0.093762815,140.1740 0.031248143,140.1815 3.679846e-007,140.1890 2.3055113e-006,140.1966 0.093786374,140.2041 0.50008559,140.2116 0.84376866,140.2191 0.59365612,140.2266 0.093717262,140.2342 0.281259,140.2417 0.37499553,140.2492 0.53129208,140.2567 0.68747032,140.2642 0.18745318,140.2718 0.093762912,140.2793 1.2720716e-006,140.2868 -9.042891e-007,140.2943 0.09374471,140.3019 0.2812486,140.3094 0.18750641,140.3169 -6.9981598e-007,140.3244 8.4793792e-006,140.3319 0.093762115,140.3395 0.093738385,140.3470 0.093737103,140.3545 0.031267863,140.3620 0.093753427,140.3696 -3.1630374e-005,140.3771 0.31248695,140.3846 0.74994832,140.3921 2.1875052,140.3997 1.6875576,140.4072 0.65625703,140.4147 0.21877149,140.4222 0.81251454,140.4298 0.4374834,140.4373 0.18748805,140.4448 3.099376e-006,140.4523 0.093746506,140.4599 0.093752638,140.4674 1.209337e-006,140.4749 7.7668847e-007,140.4824 0.093781345,140.4900 0.34378543,140.4975 0.43750447,140.5050 0.46871805,140.5126 0.18746391,140.5201 0.093745664,140.5276 -3.5108809e-007,140.5351 0.093749136,140.5427 0.031252977,140.5502 0.28127602,140.5577 0.59375924,140.5653 0.50005335,140.5728 0.96878266,140.5803 0.87496698,140.5878 0.7187047,140.5954 0.1874591,140.6029 0.093750112,140.6104 -4.0372588e-006,140.6180 0.031247053,140.6255 0.093737595,140.6330 0.31249195,140.6406 0.34375089,140.6481 0.18752092,140.6556 0.21883076,140.6631 0.78131592,140.6707 0.9687202,140.6782 0.78118342,140.6857 0.3437168,140.6933 0.093753263,140.7008 0.093739673,140.7083 -1.0124225e-005,140.7159 2.7134752e-006,140.7234 -7.2904544e-007,140.7309 2.0253918e-007,140.7385 -8.1067839e-008,140.7460 1.2172671e-007,140.7535 -4.058605e-007,140.7611 0.093747079,140.7686 0.34374329,140.7762 1.125024,140.7837 1.3125888,140.7912 1.2187252,140.7988 0.18741933,140.8063 3.4016291e-006,140.8138 -8.1732401e-007,140.8214 -1.3256866e-007,140.8289 0.093749434,140.8364 0.093750507,140.8440 4.7924516e-007,140.8515 -4.9975796e-007,140.8590 1.5198563e-006,140.8666 -5.5800047e-006,140.8741 0.4062494,140.8817 0.50000834,140.8892 0.28124392,140.8967 0.093742944,140.9043 0.093756467,140.9118 3.9307656e-006,140.9193 5.3161085e-007,140.9269 0.093761012,140.9344 0.18749993,140.9420 0.093739338,140.9495 -1.7255678e-006,140.9570 5.0301486e-007,140.9646 -2.8639505e-007,140.9721 6.4257483e-007,140.9797 -2.2840377e-006,140.9872 8.4941021e-006,140.9947 0.18751247,141.0023 0.18748583,141.0098 7.0772444e-008,141.0174 0.37506464,141.0249 1.0000682,141.0325 1.7812467,141.0400 2.031167,141.0475 1.4374348,141.0551 1.3125596,141.0626 1.7189641,141.0702 2.9064291,141.0777 5.5004735,141.0853 13.094249,141.0928 21.625122,141.1003 24.780817,141.1079 17.499525,141.1154 11.281107,141.1230 3.9372792,141.1305 1.7811886,141.1381 2.0312376,141.1456 1.9999461,141.1531 0.65614992,141.1607 0.031214086,141.1682 0.031266581,141.1758 0.093753822,141.1833 0.12500717,141.1909 0.218753,141.1984 0.21873221,141.2060 -1.5470912e-005,141.2135 0.031270523,141.2211 0.18751107,141.2286 0.09372782,141.2362 0.1874942,141.2437 0.18749978,141.2512 0.1250139,141.2588 0.28128985,141.2663 0.5312736,141.2739 0.49995846,141.2814 0.12498147,141.2890 0.37502429,141.2965 0.43749049,141.3041 0.7812106,141.3116 0.99996626,141.3192 0.65629721,141.3267 0.56255835,141.3343 0.56251591,141.3418 0.6249786,141.3494 0.40624249,141.3569 0.37500918,141.3645 0.37496319,141.3720 0.28121167,141.3796 0.31249148,141.3871 0.1875208,141.3947 1.7040377e-006,141.4022 0.21872813,141.4098 0.65622771,141.4173 0.78124809,141.4249 0.56251281,141.4325 0.40632194,141.4400 0.68758583,141.4476 0.68745446,141.4551 0.18742649,141.4627 5.978738e-006,141.4702 0.18753979,141.4778 0.34374702,141.4853 0.18747203,141.4929 0.18749288,141.5004 0.093745723,141.5080 0.031226443,141.5155 0.31250095,141.5231 0.031269681,141.5306 -3.2362063e-006,141.5382 8.5296222e-007,141.5458 -1.754385e-007,141.5533 -1.5127542e-007,141.5609 0.031243192,141.5684 0.28125161,141.5760 0.18750682,141.5835 -3.0594592e-006,141.5911 0.34374315,141.5987 0.5000037,141.6062 5.622619e-006,141.6138 7.0168375e-007,141.6213 -8.430291e-006,141.6289 3.3021646e-005,141.6364 0.31255552,141.6440 0.49998945,141.6516 0.43747666,141.6591 0.31247672,141.6667 0.12497391,141.6742 0.12498488,141.6818 0.31248343,141.6894 0.84375447,141.6969 0.81257313,141.7045 0.96880466,141.7120 0.5624845,141.7196 0.56253219,141.7271 0.84374839,141.7347 0.81245345,141.7423 0.40620533,141.7498 -2.8760373e-005,141.7574 6.060643e-006,141.7650 4.5200268e-006,141.7725 -2.4142764e-005,141.7801 0.74997878,141.7876 1.7812833,141.7952 1.5312998,141.8028 0.81250209,141.8103 0.43748319,141.8179 0.59373724,141.8255 0.31248173,141.8330 0.34375957,141.8406 0.18750325,141.8481 0.093746215,141.8557 0.093758605,141.8633 0.093741797,141.8708 0.40622011,141.8784 0.34374818,141.8860 0.21877295,141.8935 -5.8342089e-006,141.9011 0.18749966,141.9087 0.65632719,141.9162 0.93755502,141.9238 0.68745518,141.9314 0.28119105,141.9389 0.093744181,141.9465 0.18754794,141.9540 0.53132397,141.9616 0.68746567,141.9692 0.18739475,141.9767 0.49993595,141.9843 1.6249787,141.9919 2.0625334,141.9995 0.718786,142.0070 0.31252161,142.0146 0.062502697,142.0222 -5.4286934e-006,142.0297 8.3045916e-007,142.0373 2.1073593e-006,142.0449 -9.2605669e-006,142.0524 0.031302948,142.0600 0.50007939,142.0676 0.71877784,142.0751 1.9374434,142.0827 2.2187502,142.0903 2.5314424,142.0978 9.906395,142.1054 15.062681,142.1130 12.687375,142.1206 5.8122597,142.1281 4.4064579,142.1357 7.0313988,142.1433 6.4374247,142.1508 3.9686241,142.1584 4.8442812,142.1660 20.063938,142.1736 41.407246,142.1811 43.436787,142.1887 25.842396,142.1963 8.6553669,142.2038 1.905843,142.2114 0.3749834,142.2190 0.43748191,142.2266 0.43753159,142.2341 0.53131026,142.2417 1.0312681,142.2493 0.90618908,142.2569 0.18746389,142.2644 0.031251822,142.2720 0.12502123,142.2796 0.3437627,142.2872 0.84371626,142.2947 0.96871322,142.3023 1.0312949,142.3099 0.84378225,142.3175 0.74997431,142.3250 0.37502146,142.3326 0.21873026,142.3402 -2.5002666e-005,142.3478 6.708166e-006,142.3554 -1.8284547e-006,142.3629 6.0524701e-007,142.3705 0.031247476,142.3781 0.093753688,142.3857 0.031255592,142.3932 0.031245656,142.4008 -4.132582e-006,142.4084 4.9603013e-006,142.4160 0.031256612,142.4236 0.062507033,142.4311 0.09374132,142.4387 -1.0816758e-005,142.4463 3.5429764e-006,142.4539 -3.3546492e-006,142.4614 0.093795791,142.4690 0.53133273,142.4766 0.78123641,142.4842 0.43740708,142.4918 0.34369805,142.4994 0.75000143,142.5069 0.5000217,142.5145 0.53133214,142.5221 0.65634429,142.5297 0.81246483,142.5373 0.34364524,142.5448 -3.87935e-005,142.5524 0.74998146,142.5600 1.5624905,142.5676 1.0937757,142.5752 2.9048715e-005,142.5828 0.18753155,142.5903 0.34376407,142.5979 0.34373671,142.6055 0.18746459,142.6131 0.093737863,142.6207 0.18750408,142.6283 0.12499502,142.6358 9.3961802e-007,142.6434 -1.3230927e-007,142.6510 -4.104707e-007,142.6586 1.7743196e-006,142.6662 0.093789615,142.6738 0.34378153,142.6814 0.34372967,142.6889 0.18746102,142.6965 -1.5494858e-005,142.7041 0.093775637,142.7117 0.31253064,142.7193 0.59377366,142.7269 0.53126121,142.7345 0.31244892,142.7420 0.031211261,142.7496 0.28128386,142.7572 0.62502265,142.7648 0.40622246,142.7724 0.093735762,142.7800 0.15626818,142.7876 0.21875669,142.7952 0.24999517,142.8027 0.53128123,142.8103 1.0000228,142.8179 0.81245011,142.8255 0.093715109,142.8331 -6.3100993e-006,142.8407 0.18750297,142.8483 0.65625304,142.8559 0.40624505,142.8635 0.093749769,142.8711 6.4983101e-006,142.8786 0.031248709,142.8862 0.093729533,142.8938 0.31249642,142.9014 0.1875138,142.9090 0.18747881,142.9166 0.59378487,142.9242 0.90631104,142.9318 0.59373736,142.9394 0.28122276,142.9470 0.093727231,142.9546 -4.0693799e-006,142.9622 -6.6902453e-006,142.9698 0.12502496,142.9773 0.65631557,142.9849 0.90624934,142.9925 0.84368569,143.0001 0.2187279,143.0077 -4.6191321e-006,143.0153 0.093764707,143.0229 1.1875679,143.0305 2.0625658,143.0381 1.4999336,143.0457 0.3124899,143.0533 0.71891022,143.0609 1.0624057,143.0685 6.4063525,143.0761 24.031866,143.0837 44.656765,143.0913 46.499985,143.0989 31.936884,143.1065 17.093126,143.1141 8.7498531,143.1217 2.3750615,143.1293 0.96883231,143.1369 1.8126081,143.1445 2.4063034,143.1521 2.2186918,143.1597 1.5624669,143.1673 1.7814268,143.1749 3.2188861,143.1824 3.4685767,143.1900 1.6560029,143.1976 0.40617445,143.2052 0.3124935,143.2128 0.40622628,143.2204 0.59374255,143.2280 0.68752044,143.2356 0.75001711,143.2432 0.25003302,143.2508 0.5000267,143.2584 0.87496608,143.2661 0.59372312,143.2737 0.40632099,143.2813 0.50006425,143.2889 0.49995089,143.2965 0.28120771,143.3041 0.34376192,143.3117 0.40626776,143.3193 0.46877083,143.3269 0.96873271,143.3345 1.0312012,143.3421 0.49997923,143.3497 0.031243803,143.3573 0.093748204,143.3649 0.21877648,143.3725 0.68759447,143.3801 1.1562623,143.3877 0.7811482,143.3953 0.093717307,143.4029 1.031972e-005,143.4105 -2.7682302e-006,143.4181 7.525656e-007,143.4257 -2.4186474e-007,143.4333 2.1485774e-007,143.4409 -6.1759096e-007,143.4485 2.2556414e-006,143.4561 -8.4054927e-006,143.4638 0.18748498,143.4714 0.4062534,143.4790 0.28126359,143.4866 0.093755566,143.4942 -1.475416e-006,143.5018 2.2817298e-006,143.5094 0.093770027,143.5170 0.34379137,143.5246 0.49997479,143.5322 0.093713403,143.5398 0.09376128,143.5474 0.093741462,143.5550 -4.8288334e-006,143.5627 1.7064767e-007,143.5703 0.031251367,143.5779 0.31249821,143.5855 0.31251246,143.5931 0.25002167,143.6007 0.18747535,143.6083 0.12499951,143.6159 0.18751623,143.6235 0.093717068,143.6311 1.0937185,143.6388 1.5625077,143.6464 0.87502718,143.6540 6.4657702e-006,143.6616 -9.7796817e-007,143.6692 -2.5544973e-006,143.6768 1.1196764e-005,143.6844 0.28130424,143.6920 0.74996477,143.6997 0.21878758,143.7073 0.71881324,143.7149 0.56241298,143.7225 0.12495938,143.7301 -1.4235754e-006,143.7377 6.0352306e-007,143.7453 -9.9048816e-007,143.7529 0.031250574,143.7606 0.093750872,143.7682 0.031249769,143.7758 -2.1701119e-006,143.7834 7.8071862e-006,143.7910 0.093786061,143.7986 0.68748981,143.8062 0.68744475,143.8139 0.3125073,143.8215 2.0849708e-005,143.8291 -8.6411292e-006,143.8367 0.031269461,143.8443 0.18749459,143.8519 0.28123206,143.8596 0.81252247,143.8672 1.0624831,143.8748 0.59372318,143.8824 0.34376103,143.8900 0.12501433,143.8977 4.5801721e-006,143.9053 -1.2940375e-006,143.9129 5.9571204e-007,143.9205 -1.0887979e-006,143.9281 3.7596892e-006,143.9357 0.093763776,143.9434 0.18750706,143.9510 0.1875039,143.9586 0.25003317,143.9662 0.53125346,143.9738 1.1562867,143.9815 1.8438274,143.9891 1.7186948,143.9967 0.46865055,144.0043 0.093752697,144.0119 0.34378421,144.0196 0.49996266,144.0272 0.12497132,144.0348 3.1871073e-006,144.0424 1.5390728e-005,144.0501 0.1875505,144.0577 0.34374064,144.0653 0.81245017,144.0729 1.7187494,144.0805 3.6563878,144.0882 8.6251459,144.0958 11.125169,144.1034 11.250265,144.1110 11.562597,144.1187 14.187337,144.1263 12.312222,144.1339 6.8435507,144.1415 3.9063802,144.1492 5.5000906,144.1568 4.4685802,144.1644 2.374856,144.1720 1.7499522,144.1797 2.0625315,144.1873 1.1874685,144.1949 0.18746619,144.2025 -1.2605122e-005,144.2102 0.093801975,144.2178 0.93759924,144.2254 1.3125067,144.2330 0.81243598,144.2407 0.31244618,144.2483 0.18745616,144.2559 0.31249359,144.2635 0.28126958,144.2712 -9.1740787e-007,144.2788 1.0671922e-006,144.2864 -3.3515209e-006,144.2941 1.2339637e-005,144.3017 0.093749963,144.3093 -1.2202025e-005,144.3169 2.8876507e-006,144.3246 0.18749948,144.3322 0.093750551,144.3398 -5.1194326e-007,144.3475 1.3705152e-007,144.3551 -3.6231473e-008,144.3627 7.865812e-009,144.3704 4.770941e-009,144.3780 -2.6951895e-008,144.3856 1.0304305e-007,144.3932 0.093724765,144.4009 0.49999151,144.4085 0.71878356,144.4161 0.62504023,144.4238 0.4375127,144.4314 0.31247088,144.4390 0.40621117,144.4467 0.71875048,144.4543 0.18751691,144.4619 0.093739778,144.4696 0.31249303,144.4772 0.31250912,144.4848 7.232497e-006,144.4925 -1.3130136e-006,144.5001 -1.9810514e-006,144.5077 0.49998206,144.5154 1.0937443,144.5230 0.78126937,144.5306 7.4116037e-006,144.5383 -6.2482093e-007,144.5459 -4.9131345e-006,144.5535 0.18747993,144.5612 0.40625575,144.5688 0.78127676,144.5765 1.4375014,144.5841 1.4375161,144.5917 0.71876001,144.5994 0.28122446,144.6070 0.031240089,144.6146 0.18750146,144.6223 0.34375063,144.6299 0.71874774,144.6375 0.43749714,144.6452 0.093752801,144.6528 -1.2759695e-006,144.6605 0.093733773,144.6681 0.31248388,144.6757 0.34376383,144.6834 0.34378758,144.6910 0.46877557,144.6987 0.43748561,144.7063 0.18749847,144.7139 0.31251934,144.7216 0.34373239,144.7292 0.37495834,144.7369 0.312489,144.7445 0.18751943,144.7521 0.093746461,144.7598 0.4999713,144.7674 0.90629745,144.7751 0.71882612,144.7827 0.3437174,144.7903 0.093697965,144.7980 0.093743905,144.8056 0.093753092,144.8133 -3.7046581e-007,144.8209 4.2484426e-006,144.8286 0.031241175,144.8362 0.43746942,144.8438 0.56249636,144.8515 0.34377155,144.8591 0.12502517,144.8668 0.34379247,144.8744 0.75002235,144.8821 0.68747103,144.8897 0.34374753,144.8973 0.40629089,144.9050 0.49996623,144.9126 0.093699746,144.9203 0.18750151,144.9279 0.18750025,144.9356 1.075463e-006,144.9432 0.093750387,144.9509 0.031248551,144.9585 0.093748234,144.9662 0.093751617,144.9738 1.1326524e-006,144.9814 -3.0800655e-007,144.9891 9.9305346e-008,144.9967 -8.9200419e-008,145.0044 2.575068e-007,145.0120 -9.4088279e-007,145.0197 3.506239e-006,145.0273 -1.3084873e-005,145.0350 4.8836242e-005,145.0426 0.65629846,145.0503 3.0938895,145.0579 6.2813802,145.0656 6.3125181,145.0732 4.4061446,145.0809 3.781179,145.0885 3.6251433,145.0962 4.5624657,145.1038 4.6250668,145.1115 5.6875644,145.1191 3.9998207,145.1268 1.6248212,145.1344 0.15618743,145.1421 0.37501878,145.1497 0.56247234,145.1574 0.218741,145.1650 -1.5666227e-006,145.1727 3.6839103e-006,145.1803 0.093777262,145.1880 0.43752104,145.1956 0.65622395,145.2033 0.40622571,145.2109 0.093745098,145.2186 1.7088973e-005,145.2262 0.18755421,145.2339 0.49999529,145.2415 0.37492919,145.2492 0.3124876,145.2569 0.093770929,145.2645 -1.474238e-008,145.2722 0.31250173,145.2798 0.31249651,145.2875 0.093762279,145.2951 0.37504303,145.3028 0.75001115,145.3104 0.56245977,145.3181 0.37495947,145.3257 0.31249982,145.3334 0.18757458,145.3411 0.50006133,145.3487 0.56247276,145.3564 0.3436864,145.3640 0.40620387,145.3717 0.34375715,145.3793 0.12501329,145.3870 -4.1536532e-006,145.3947 8.2581687e-007,145.4023 8.5071525e-007,145.4100 0.093732208,145.4176 0.4999834,145.4253 0.59382862,145.4329 0.59387141,145.4406 0.74996823,145.4483 0.34366503,145.4559 0.28125677,145.4636 0.40623772,145.4712 0.18746044,145.4789 -8.0832353e-007,145.4866 0.09376286,145.4942 0.093735687,145.5019 0.093752243,145.5095 0.3437753,145.5172 0.37502447,145.5249 0.5312736,145.5325 0.68750167,145.5402 0.6562165,145.5478 0.31246191,145.5555 -1.3773768e-005,145.5632 2.1135596e-005,145.5708 0.18754508,145.5785 0.31248727,145.5862 0.18748946,145.5938 0.40624958,145.6015 0.59373963,145.6091 0.59375125,145.6168 0.21872836,145.6245 -7.6858305e-006,145.6321 2.3142018e-006,145.6398 -1.5705741e-006,145.6475 3.9682045e-006,145.6551 -1.4303077e-005,145.6628 0.31247571,145.6705 1.0625482,145.6781 1.5000619,145.6858 0.93747026,145.6935 0.12495736,145.7011 -2.5644645e-006,145.7088 -5.8258291e-007,145.7165 0.031252094,145.7241 0.31249604,145.7318 0.18751028,145.7395 0.28129002,145.7471 0.31248,145.7548 0.12497652,145.7625 0.093766555,145.7701 0.09373644,145.7778 -9.1368256e-006,145.7855 3.2740516e-006,145.7931 -3.9590409e-006,145.8008 0.031268347,145.8085 0.53123534,145.8161 1.2186826,145.8238 1.5937464,145.8315 2.68752,145.8391 1.7500234,145.8468 0.50002748,145.8545 -1.736214e-006,145.8621 4.583427e-007,145.8698 -9.7048073e-008,145.8775 -7.0185237e-008,145.8852 3.7782019e-007,145.8928 -1.4411862e-006,145.9005 0.18748935,145.9082 0.28125873,145.9158 0.28128764,145.9235 0.53126806,145.9312 0.37496659,145.9389 0.031222668,145.9465 0.093756787,145.9542 1.0124062e-006,145.9619 2.7466012e-006,145.9695 -1.1999667e-005,145.9772 4.5254863e-005,145.9849 0.40634733,145.9926 0.65625376,146.0002 0.49996749,146.0079 0.53123373,146.0156 0.90623409,146.0233 1.2499119,146.0309 1.5936804,146.0386 1.2187893,146.0463 0.56252509,146.0540 0.4999963,146.0616 0.84378856,146.0693 1.1251262,146.0770 1.6874974,146.0847 1.3124317,146.0923 2.0312552,146.1000 2.4999599,146.1077 1.9999787,146.1154 1.6249949,146.1230 2.5001261,146.1307 3.3751371,146.1384 1.8436143,146.1461 0.43740883,146.1537 0.50002021,146.1614 0.34370634,146.1691 0.18748792,146.1768 0.093776137,146.1845 0.18750019,146.1921 0.093723081,146.1998 -8.6255814e-006,146.2075 2.3024061e-006,146.2152 -5.8351515e-007,146.2228 3.1505245e-008,146.2305 4.5756252e-007,146.2382 0.09374617,146.2459 0.37499535,146.2536 0.37500501,146.2612 0.18749841,146.2689 2.1012143e-005,146.2766 0.21876113,146.2843 0.28126627,146.2920 0.43754801,146.2997 0.56248897,146.3073 0.34369904,146.3150 0.093722083,146.3227 -2.2613058e-006,146.3304 5.7797502e-007,146.3381 -5.0449522e-008,146.3457 -3.7623954e-007,146.3534 1.5555133e-006,146.3611 -5.8461728e-006,146.3688 2.183051e-005,146.3765 0.18754776,146.3842 0.31249815,146.3918 0.28125027,146.3995 0.50002807,146.4072 0.49995586,146.4149 0.093700789,146.4226 2.7676442e-006,146.4303 -2.456665e-006,146.4379 0.18749337,146.4456 0.31250164,146.4533 0.093757816,146.4610 -5.5687992e-006,146.4687 0.31249303,146.4764 0.34375423,146.4841 0.18750378,146.4917 0.093754083,146.4994 -6.3494508e-006,146.5071 0.40623558,146.5148 0.6562382,146.5225 0.37504777,146.5302 0.59385258,146.5379 1.0000681,146.5456 1.1562152,146.5532 0.59368002,146.5609 0.249943,146.5686 -3.1487885e-005,146.5763 8.4367612e-006,146.5840 -2.2572415e-006,146.5917 5.916902e-007,146.5994 -1.0937829e-007,146.6071 -1.5422592e-007,146.6148 7.263364e-007,146.6224 -2.751291e-006,146.6301 0.18748114,146.6378 0.49999103,146.6455 0.62502211,146.6532 0.50000668,146.6609 0.31250373,146.6686 0.18752071,146.6763 0.34375769,146.6840 0.34373236,146.6917 0.2812303,146.6994 0.18750209,146.7070 0.093754821,146.7147 -1.8182217e-006,146.7224 6.9892735e-006,146.7301 0.18751928,146.7378 0.34376147,146.7455 0.31247908,146.7532 0.031232426,146.7609 1.4643724e-006,146.7686 0.18749219,146.7763 0.31250232,146.7840 0.093756199,146.7917 0.18749902,146.7994 0.34374818,146.8071 0.31250289,146.8148 -4.2921265e-006,146.8225 2.0831647e-005,146.8301 0.34379616,146.8378 0.49998462,146.8455 0.1874567,146.8532 -1.5956097e-006,146.8609 0.093798935,146.8686 0.34378988,146.8763 0.34370974,146.8840 0.093702897,146.8917 -5.3558865e-006,146.8994 2.7286633e-006,146.9071 -5.558782e-006,146.9148 0.84373271,146.9225 1.124979,146.9302 0.59376866,146.9379 0.093772739,146.9456 0.031260867,146.9533 0.093750156,146.9610 -1.2629896e-005,146.9687 3.3847277e-006,146.9764 -9.082471e-007,146.9841 2.4805499e-007,146.9918 -8.3919112e-008,146.9995 8.761095e-008,147.0072 -2.6653666e-007,147.0149 9.7859402e-007,147.0226 -3.648061e-006,147.0303 0.18750262,147.0380 0.25001031,147.0457 1.1563015,147.0534 4.062623,147.0611 5.8126173,147.0688 5.6875286,147.0765 4.9063315,147.0842 11.376348,147.0919 36.2827,147.0996 47.155819,147.1073 32.717453,147.1150 13.593174,147.1227 7.9061604,147.1304 7.1871676,147.1381 5.4372077,147.1458 2.4373665,147.1535 1.4375589,147.1612 0.93749624,147.1689 0.96869397,147.1766 0.74995744,147.1843 0.1249835,147.1920 0.093799502,147.1998 0.31253728,147.2075 0.4374651,147.2152 0.18745199,147.2229 0.031246373,147.2306 1.1976489e-006,147.2383 -3.0279406e-007,147.2460 1.3450576e-008,147.2537 0.093799472,147.2614 0.50004554,147.2691 0.49996269,147.2768 0.18745676,147.2845 0.031237416,147.2922 -2.7232309e-006,147.2999 2.9771109e-006,147.3076 -9.1856355e-006,147.3153 0.093754873,147.3231 0.28129014,147.3308 0.34376851,147.3385 0.31247616,147.3462 0.093712695,147.3539 3.2386615e-005,147.3616 0.31254977,147.3693 0.3437134,147.3770 0.093711019,147.3847 -2.3350624e-006,147.3924 1.2764918e-006,147.4001 -2.7709339e-006,147.4079 0.09374167,147.4156 0.34374264,147.4233 0.53124869,147.4310 0.53130716,147.4387 0.50003511,147.4464 0.2812075,147.4541 0.093726784,147.4618 0.093765974,147.4695 0.18749581,147.4773 0.031226434,147.4850 1.4863769e-005,147.4927 0.0937512,147.5004 0.03124677,147.5081 0.093753234,147.5158 0.12503104,147.5235 0.50007546,147.5313 0.74998063,147.5390 0.34368047,147.5467 0.093726039,147.5544 -6.7711799e-006,147.5621 1.7870613e-006,147.5698 -3.7664796e-007,147.5775 -2.8060458e-007,147.5853 1.4991895e-006,147.5930 -5.7165075e-006,147.6007 0.18749209,147.6084 0.18750802,147.6161 5.0784138e-006,147.6238 9.3192386e-007,147.6315 0.093739241,147.6393 0.34379679,147.6470 0.8750878,147.6547 1.0000103,147.6624 0.81243479,147.6701 0.2499737,147.6778 0.2812303,147.6856 -3.1452011e-005,147.6933 9.4502993e-006,147.7010 -6.3475486e-006,147.7087 1.5940319e-005,147.7164 0.31251964,147.7242 0.3437404,147.7319 0.18748271,147.7396 -6.1904916e-006,147.7473 9.5744542e-007,147.7550 0.03124954,147.7628 8.7418874e-007,147.7705 -2.192121e-007,147.7782 2.602917e-009,147.7859 2.088284e-007,147.7936 0.031254992,147.8014 0.093772098,147.8091 0.59377635,147.8168 0.74998724,147.8245 0.37496617,147.8322 -8.9009945e-006,147.8400 2.4626975e-006,147.8477 -9.4927663e-007,147.8554 1.3343353e-006,147.8631 -4.3882887e-006,147.8708 0.49998876,147.8786 0.78125036,147.8863 0.56250781,147.8940 0.093749814,147.9017 0.093754806,147.9095 -1.5860304e-006,147.9172 0.09378656,147.9249 0.718817,147.9326 0.90623784,147.9404 0.40617841,147.9481 -1.1518558e-005,147.9558 0.37506515,147.9635 0.87501997,147.9713 0.68744707,147.9790 0.18749136,147.9867 0.31253478,147.9944 0.40624109,148.0022 0.31249666,148.0099 0.31247294,148.0176 -2.9487872e-005,148.0253 4.014199e-006,148.0331 0.18747646,148.0408 0.56247163,148.0485 0.84375048,148.0562 0.81259793,148.0640 1.8439101,148.0717 2.4687784,148.0794 2.406352,148.0872 4.437747,148.0949 7.4376211,148.1026 7.1247878,148.1103 5.8438644,148.1181 11.12573,148.1258 16.312691,148.1335 12.655601,148.1413 4.7805786,148.1490 1.4060438,148.1567 0.40625009,148.1644 0.68747228,148.1722 1.343761,148.1799 1.5625333,148.1876 0.93750548,148.1954 0.50003779,148.2031 0.31249171,148.2108 0.40626818,148.2186 0.81257141,148.2263 0.78121459,148.2340 0.56240171,148.2418 0.34370965,148.2495 0.46877143,148.2572 0.18750966,148.2650 -2.1820576e-006,148.2727 5.9360843e-007,148.2804 -1.9224622e-007,148.2882 1.7534944e-007,148.2959 -5.091706e-007,148.3036 0.093818001,148.3114 0.50006443,148.3191 0.56248736,148.3268 0.56249571,148.3346 0.5624733,148.3423 0.34371087,148.3500 0.18746537,148.3578 -1.7888209e-005,148.3655 1.232308e-006,148.3732 0.12498769,148.3810 0.40623748,148.3887 0.65626127,148.3964 0.56255072,148.4042 0.68753517,148.4119 0.53121907,148.4197 0.18746552,148.4274 -1.4402968e-005,148.4351 0.31250808,148.4429 0.65623724,148.4506 0.34378323,148.4583 0.31258732,148.4661 0.4999972,148.4738 0.34369665,148.4816 0.12493848,148.4893 0.40621257,148.4970 0.78124118,148.5048 0.7812627,148.5125 0.34378383,148.5202 1.3956213e-005,148.5280 -3.5406783e-006,148.5357 2.0560677e-007,148.5435 2.7186591e-006,148.5512 0.12499886,148.5589 0.34375295,148.5667 0.53126067,148.5744 0.34376779,148.5822 0.28126267,148.5899 0.21871439,148.5977 0.031251296,148.6054 0.49999672,148.6131 0.78123593,148.6209 0.21875553,148.6286 0.03126695,148.6364 0.28131717,148.6441 0.49997634,148.6518 0.18741691,148.6596 0.74998027,148.6673 0.81251472,148.6751 0.43752062,148.6828 1.0025019e-005,148.6906 -3.4385691e-006,148.6983 3.7288473e-006,148.7061 0.031246424,148.7138 0.093731575,148.7215 0.37498504,148.7293 0.53126609,148.7370 0.093767121,148.7448 0.062499635,148.7525 1.8937076e-006,148.7603 -4.8807885e-007,148.7680 5.8488773e-008,148.7758 2.5417205e-007,148.7835 -1.0752507e-006,148.7913 0.093749486,148.7990 0.031252246,148.8067 -3.9266529e-006,148.8145 1.4322988e-005,148.8222 0.18754861,148.8300 0.40625927,148.8377 0.2812131,148.8455 0.093723305,148.8532 -7.155345e-006,148.8610 2.1865992e-006,148.8687 -1.5906897e-006,148.8765 4.1762896e-006,148.8842 -1.5115347e-005,148.8920 0.18750389,148.8997 0.40631133,148.9075 0.50000167,148.9152 0.65621126,148.9230 0.53122854,148.9307 0.18749209,148.9385 2.904342e-005,148.9462 0.18751673,148.9540 0.18748802,148.9617 0.093733788,148.9695 -7.2368016e-006,148.9772 0.093749955,148.9850 0.18750121,148.9927 0.18749747,149.0005 0.31251851,149.0082 0.59374696,149.0160 2.3128562,149.0237 18.033489,149.0315 73.909599,149.0392 113.25066,149.0470 90.153603,149.0548 39.966244,149.0625 14.249313,149.0703 12.124821,149.0780 11.655984,149.0858 8.9688196,149.0935 6.4376464,149.1013 6.7186852,149.1090 9.1873446,149.1168 8.7186956,149.1245 4.9062409,149.1323 2.0311511,149.1401 0.81246376,149.1478 0.84374464,149.1556 0.84366262,149.1633 0.49996191,149.1711 0.46881831,149.1788 0.34376499,149.1866 0.18745191,149.1943 0.031251468,149.2021 6.0343655e-007,149.2099 4.8578642e-008,149.2176 -7.9784212e-007,149.2254 0.093745247,149.2331 0.18750012,149.2409 0.093754314,149.2486 2.3210655e-006,149.2564 0.031264942,149.2642 0.093749851,149.2719 0.12501371,149.2797 0.50002897,149.2874 0.40622377,149.2952 0.093729913,149.3030 0.093759872,149.3107 0.09373644,149.3185 -1.1007813e-005,149.3262 2.2206218e-006,149.3340 2.1261776e-006,149.3418 -1.0726176e-005,149.3495 0.093814515,149.3573 0.84382427,149.3650 0.87495905,149.3728 0.34368014,149.3806 -2.4306533e-005,149.3883 0.031262521,149.3961 0.093748003,149.4039 0.031253863,149.4116 0.093759567,149.4194 0.093738325,149.4271 -9.6524818e-006,149.4349 3.5181126e-006,149.4427 -4.4196272e-006,149.4504 1.4161088e-005,149.4582 0.46881264,149.4660 0.93755609,149.4737 0.59371525,149.4815 0.28119436,149.4893 0.21873324,149.4970 0.37499005,149.5048 0.1874916,149.5126 -6.1601099e-006,149.5203 0.093749158,149.5281 0.18749571,149.5358 0.31249633,149.5436 0.28124928,149.5514 0.53129429,149.5591 0.37501794,149.5669 0.18745811,149.5747 -1.12597e-005,149.5824 2.7417275e-006,149.5902 2.9354217e-007,149.5980 0.093782887,149.6057 0.31252265,149.6135 0.31249416,149.6213 0.34375998,149.6291 0.34373516,149.6368 0.15621299,149.6446 -1.0800786e-005,149.6524 2.9333112e-006,149.6601 -9.31817e-007,149.6679 7.9381755e-007,149.6757 0.093751132,149.6834 0.18749945,149.6912 -2.2556678e-006,149.6990 4.8255597e-006,149.7067 0.093788423,149.7145 0.65625387,149.7223 0.96871227,149.7301 0.6562416,149.7378 -4.6366031e-007,149.7456 3.0579868e-006,149.7534 -1.176902e-005,149.7611 0.18750679,149.7689 0.37505278,149.7767 0.37500969,149.7845 0.37496665,149.7922 0.37498394,149.8000 0.18749224,149.8078 -3.5442517e-006,149.8156 9.5307576e-007,149.8233 -2.6783943e-007,149.8311 1.1822754e-007,149.8389 -2.0506678e-007,149.8466 7.0207739e-007,149.8544 0.093748786,149.8622 0.093748227,149.8700 0.093750983,149.8777 0.031250942,149.8855 1.1871978e-006,149.8933 -2.8526474e-006,149.9011 0.18749638,149.9088 0.50000489,149.9166 0.40625948,149.9244 0.062498003,149.9322 -1.3097029e-005,149.9399 2.6015368e-005,149.9477 0.18752663,149.9555 0.37495556,149.9633 0.34372663,149.9711 0.37502503,149.9788 0.50004411,149.9866 0.46879417,149.9944 0.56246972,150.0022 0.37497959,150.0099 0.4687576,150.0177 0.93769795,150.0255 2.7815199,150.0333 5.187634,150.0411 7.2812715,150.0488 6.4371729,150.0566 3.4373002,150.0644 2.9689741,150.0722 6.7502704,150.0800 14.56315,150.0877 57.192451,150.0955 205.85368,150.1033 359.34912,150.1111 338.65033,150.1189 173.27185,150.1266 59.996002,150.1344 39.656433,150.1422 44.750416,150.1500 36.749367,150.1578 20.873734,150.1655 7.6242614,150.1733 1.843742,150.1811 0.40623116,150.1889 0.46869004,150.1967 0.84370297,150.2045 0.87503242,150.2122 0.50000739,150.2200 0.21876642,150.2278 0.18754472,150.2356 0.4375335,150.2434 0.87496686,150.2512 0.53119051,150.2589 0.31250113,150.2667 7.8153462e-006,150.2745 0.093747139,150.2823 0.18750137,150.2901 0.093732379,150.2979 0.34374315,150.3057 0.34373829,150.3134 0.53127617,150.3212 0.62510568,150.3290 0.93747342,150.3368 0.71865708,150.3446 0.31250978,150.3524 2.5520107e-005,150.3602 0.28124854,150.3680 0.49998888,150.3757 0.093750149,150.3835 2.0575735e-006,150.3913 -4.6546342e-007,150.3991 -1.9586558e-007,150.4069 0.031267833,150.4147 0.31258607,150.4225 1.0626153,150.4303 1.2812219,150.4380 0.74986601,150.4458 0.12494329,150.4536 -2.4400306e-006,150.4614 0.1874911,150.4692 0.37500647,150.4770 0.281257,150.4848 -2.9339374e-006,150.4926 6.5057787e-007,150.5004 0.093767971,150.5082 0.43757185,150.5160 0.78127265,150.5237 0.40619457,150.5315 0.37493634,150.5393 0.71868104,150.5471 1.437508,150.5549 1.0313005,150.5627 1.0000201,150.5705 0.406248,150.5783 0.093744069,150.5861 0.4375267,150.5939 0.65627015,150.6017 0.40622389,150.6095 0.18748012,150.6173 9.9715817e-006,150.6250 0.093750842,150.6328 0.12503342,150.6406 0.34381983,150.6484 0.46869281,150.6562 0.093682908,150.6640 0.18753858,150.6718 0.37504819,150.6796 0.4687387,150.6874 0.53118438,150.6952 0.31248525,150.7030 0.093785875,150.7108 0.18752706,150.7186 0.18747234,150.7264 0.96872509,150.7342 1.2187699,150.7420 0.62499928,150.7498 -1.2715839e-005,150.7576 2.8588067e-006,150.7654 0.031252425,150.7732 0.43746969,150.7810 1.4062185,150.7888 1.843842,150.7966 1.0001137,150.8044 0.78125536,150.8122 1.3123827,150.8200 1.749929,150.8278 0.75003231,150.8356 5.2872097e-006,150.8434 0.18751326,150.8512 0.28125659,150.8590 0.093730018,150.8668 0.093729161,150.8746 0.34374177,150.8824 0.34375834,150.8902 0.18754208,150.8980 0.68753046,150.9058 1.0312358,150.9136 0.90622151,150.9214 0.3437371,150.9292 2.2462709e-006,150.9370 2.8079944e-006,150.9448 -1.3479265e-005,150.9526 0.18752152,150.9604 0.65637028,150.9682 0.84378552,150.9760 0.49989653,150.9838 0.093688309,150.9916 -1.8640555e-006,150.9994 2.3148198e-007,151.0072 9.3830892e-007,151.0150 -3.9849901e-006,151.0228 1.5002562e-005,151.0306 0.28128126,151.0384 1.1564831,151.0462 4.937717,151.0540 8.2188416,151.0618 9.4376936,151.0696 8.7192364,151.0774 13.813191,151.0853 24.969543,151.0931 36.75053,151.1009 49.500015,151.1087 54.280804,151.1165 42.749142,151.1243 23.655357,151.1321 11.374502,151.1399 13.09381,151.1477 14.843765,151.1555 9.812067,151.1633 2.9684651,151.1711 0.53129011,151.1789 0.65622616,151.1867 0.65628386,151.1946 0.46880025,151.2024 0.68754983,151.2102 0.90627766,151.2180 0.68744123,151.2258 0.28118992,151.2336 0.093731053,151.2414 0.3124882,151.2492 0.40623716,151.2570 0.1875077,151.2648 1.3501923e-005,151.2727 -8.8881707e-006,151.2805 0.093746625,151.2883 0.12500076,151.2961 0.43752867,151.3039 0.81250989,151.3117 0.87503576,151.3195 0.65629756,151.3273 0.84368664,151.3351 0.62496173,151.3430 0.50001216,151.3508 0.093733147,151.3586 -1.0000891e-005,151.3664 3.2767728e-006,151.3742 -3.1057543e-006,151.3820 0.37498739,151.3898 2.0937574,151.3977 2.7500298,151.4055 1.7500108,151.4133 0.31247777,151.4211 -1.4945612e-005,151.4289 4.0060695e-006,151.4367 -1.077774e-006,151.4445 3.0478753e-007,151.4524 -1.4131562e-007,151.4602 2.6047201e-007,151.4680 -9.0062139e-007,151.4758 0.093748741,151.4836 0.093751326,151.4914 5.5989386e-007,151.4993 1.0349885e-006,151.5071 0.093769215,151.5149 0.43750697,151.5227 0.37497953,151.5305 0.093743391,151.5383 -3.6369952e-006,151.5462 1.7766184e-005,151.5540 0.18749148,151.5618 0.31247863,151.5696 0.18751512,151.5774 0.093740448,151.5853 0.43749875,151.5931 0.28124613,151.6009 0.53126562,151.6087 0.75006795,151.6165 0.7812205,151.6243 1.4999444,151.6322 2.4062443,151.6400 2.31249,151.6478 1.0937475,151.6556 0.59376734,151.6635 0.18753368,151.6713 0.28123581,151.6791 0.093738757,151.6869 0.031259138,151.6947 2.0267112e-007,151.7026 -2.086214e-006,151.7104 0.031255286,151.7182 0.68749541,151.7260 0.81248635,151.7338 0.50000477,151.7417 0.18748966,151.7495 0.68750054,151.7573 0.68755203,151.7651 0.18749873,151.7730 0.031216329,151.7808 4.398863e-006,151.7886 -6.957951e-006,151.7964 0.031285793,151.8043 0.31254923,151.8121 0.74995476,151.8199 1.3749393,151.8277 1.1875048,151.8356 0.56251943,151.8434 1.1991176e-006,151.8512 0.09375906,151.8590 0.87504017,151.8669 1.5624969,151.8747 0.87495214,151.8825 0.093745753,151.8903 7.9000656e-006,151.8982 0.031248014,151.9060 3.4054178e-008,151.9138 0.093747236,151.9217 0.093752414,151.9295 1.6495096e-006,151.9373 -4.4227923e-007,151.9451 1.1950891e-007,151.9530 -3.5730057e-008,151.9608 2.3405107e-008,151.9686 -5.7891818e-008,151.9765 2.0817399e-007,151.9843 -7.7485055e-007,151.9921 2.8914008e-006,151.9999 -1.0791398e-005,152.0078 0.37497872,152.0156 0.9999575,152.0234 3.1874559,152.0313 4.6250787,152.0391 3.2188826,152.0469 0.74998432,152.0548 0.28117427,152.0626 3.0807562e-006,152.0704 0.40637267,152.0782 2.4377704,152.0861 4.6561542,152.0939 5.374805,152.1017 10.031779,152.1096 22.376429,152.1174 39.845146,152.1252 41.156124,152.1331 26.186129,152.1409 10.56124,152.1487 5.4681039,152.1566 4.7810488,152.1644 3.4688756,152.1722 2.0314438,152.1801 1.1874776,152.1879 0.84362829,152.1957 0.18753909,152.2036 0.50005317,152.2114 0.50000882,152.2192 0.62499511,152.2271 0.49995998,152.2349 0.31244087,152.2428 0.031223711,152.2506 0.50008905,152.2584 0.87501931,152.2663 0.49993387,152.2741 0.093715034,152.2819 -1.207754e-005,152.2898 1.4059278e-005,152.2976 0.18757434,152.3054 0.50001788,152.3133 0.43753064,152.3211 0.81249756,152.3290 0.56245846,152.3368 0.56247586,152.3446 0.18745498,152.3525 0.37506649,152.3603 0.62503344,152.3682 0.40616572,152.3760 0.12504379,152.3838 0.71877468,152.3917 0.28115436,152.3995 -1.0275374e-005,152.4074 3.8944381e-006,152.4152 0.093773231,152.4230 0.31252486,152.4309 0.3124705,152.4387 0.093750119,152.4466 0.31256342,152.4544 0.56250274,152.4622 0.34368807,152.4701 0.031222451,152.4779 3.8207463e-006,152.4858 -1.1131262e-007,152.4936 -3.3759588e-006,152.5014 1.3616032e-005,152.5093 0.31253222,152.5171 0.59375548,152.5250 0.37496606,152.5328 0.031229561,152.5407 0.34374827,152.5485 0.50000221,152.5564 6.8847789e-006,152.5642 -1.8451057e-006,152.5720 4.9523334e-007,152.5799 -1.3571751e-007,152.5877 4.7608083e-008,152.5956 -5.4709549e-008,152.6034 1.7123806e-007,152.6113 -6.3027977e-007,152.6191 2.3500208e-006,152.6270 -8.7703274e-006,152.6348 3.2733242e-005,152.6426 0.31253392,152.6505 0.34375006,152.6583 0.31246588,152.6662 -3.2028362e-005,152.6740 6.2064705e-006,152.6819 0.093737453,152.6897 0.18750255,152.6976 0.062515303,152.7054 0.53125882,152.7133 0.71875477,152.7211 0.59374696,152.7290 0.21874481,152.7368 0.40623349,152.7447 0.34374097,152.7525 0.87497264,152.7604 2.3437121,152.7682 2.500037,152.7761 0.78129166,152.7839 2.7580234e-006,152.7918 -3.0130279e-006,152.7996 9.2945093e-006,152.8075 0.18751179,152.8153 0.18748946,152.8232 -1.568623e-005,152.8310 0.093758836,152.8389 0.50003105,152.8467 0.53127789,152.8546 0.31246254,152.8624 0.28121856,152.8703 0.5312773,152.8781 0.68754423,152.8860 0.56252617,152.8938 0.4061833,152.9017 0.31245571,152.9095 0.49999467,152.9174 0.65625221,152.9252 0.6250093,152.9331 0.31250462,152.9409 1.502073e-005,152.9488 -1.11746e-005,152.9567 0.78122985,152.9645 1.0937601,152.9724 0.34376553,152.9802 9.3234976e-006,152.9881 0.18752627,152.9959 0.34377885,153.0038 0.37498042,153.0116 0.28128758,153.0195 1.0001531,153.0274 2.1251092,153.0352 3.8437648,153.0431 4.7500424,153.0509 9.3762321,153.0588 34.596085,153.0666 58.875706,153.0745 52.685574,153.0823 25.154213,153.0902 6.7495532,153.0981 7.4377489,153.1059 10.687677,153.1138 9.4685459,153.1216 4.0933928,153.1295 1.8749487,153.1374 1.8750358,153.1452 2.8751101,153.1531 3.9688284,153.1609 2.81236,153.1688 1.1249063,153.1767 0.37500721,153.1845 0.56256568,153.1924 1.218794,153.2002 1.09369,153.2081 0.37492886,153.2160 0.18746199,153.2238 -1.2542027e-005,153.2317 3.5006069e-006,153.2395 0.03124968,153.2474 0.093751192,153.2553 -5.6149074e-006,153.2631 1.784535e-005,153.2710 0.18751948,153.2788 0.18748948,153.2867 0.093724646,153.2946 0.6249631,153.3024 1.374971,153.3103 1.53128,153.3182 0.25003994,153.3260 0.09374851,153.3339 0.1874987,153.3418 0.093756601,153.3496 0.09374807,153.3575 0.031257719,153.3653 0.093766317,153.3732 0.15622936,153.3811 0.31248915,153.3889 0.18751694,153.3968 0.18749946,153.4047 0.093739823,153.4125 -5.1816041e-006,153.4204 0.12498939,153.4283 0.74996841,153.4361 1.3750026,153.4440 0.7813009,153.4519 0.18756264,153.4597 0.50001985,153.4676 0.53124142,153.4755 0.78125483,153.4833 0.87499553,153.4912 0.74997342,153.4991 0.28123653,153.5069 0.2812618,153.5148 0.28122294,153.5227 0.21871111,153.5306 0.31248501,153.5384 0.31251556,153.5463 0.031276293,153.5542 0.25001532,153.5620 0.28123927,153.5699 0.12501034,153.5778 0.34379914,153.5856 0.49998367,153.5935 0.18744305,153.6014 0.31249008,153.6093 0.59374756,153.6171 0.62499195,153.6250 0.37500343,153.6329 0.18750778,153.6407 4.2570737e-006,153.6486 -2.4094669e-007,153.6565 0.03124583,153.6644 0.18750566,153.6722 0.37504137,153.6801 0.56252408,153.6880 0.49999774,153.6958 0.49999556,153.7037 0.53123623,153.7116 0.59371895,153.7195 0.2812531,153.7273 0.6875698,153.7352 1.3437883,153.7431 1.5311923,153.7510 0.84369212,153.7588 0.59381026,153.7667 0.75004113,153.7746 1.0937282,153.7825 0.53119034,153.7903 -3.3628978e-005,153.7982 0.18752611,153.8061 0.43754855,153.8140 1.0938315,153.8218 1.6874564,153.8297 0.9999004,153.8376 0.12498487,153.8455 5.7544135e-006,153.8533 -4.7137607e-007,153.8612 -3.8695257e-006,153.8691 0.18748984,153.8770 0.34375012,153.8849 0.31250149,153.8927 0.18751141,153.9006 0.62507004,153.9085 1.25003,153.9164 0.81243503,153.9243 0.12496766,153.9321 0.031251047,153.9400 -4.0578543e-006,153.9479 8.1114933e-007,153.9558 8.1356893e-007,153.9636 0.031260535,153.9715 0.093748681,153.9794 -1.9897388e-005,153.9873 0.18749766,153.9952 0.37496892,154.0031 1.1249611,154.0109 1.3437625,154.0188 0.87504244,154.0267 0.093778096,154.0346 0.031267352,154.0425 0.12497263,154.0503 1.437435,154.0582 6.5628672,154.0661 13.906963,154.0740 14.281291,154.0819 9.9368992,154.0898 7.4374528,154.0976 10.375511,154.1055 11.718949,154.1134 7.9370456,154.1213 4.5309472,154.1292 5.6875458,154.1371 5.7499714,154.1449 5.4374623,154.1528 2.562393,154.1607 1.4685923,154.1686 0.37487867,154.1765 0.68751788,154.1844 0.31252375,154.1923 0.093758158,154.2001 1.7005603e-005,154.2080 0.18753575,154.2159 0.31248841,154.2238 0.093716808,154.2317 -4.0119508e-006,154.2396 1.0493297e-006,154.2475 -1.8512368e-007,154.2553 -3.089219e-007,154.2632 1.4209148e-006,154.2711 0.18752967,154.2790 0.65623647,154.2869 0.43746233,154.2948 0.65625179,154.3027 0.8750031,154.3106 0.5625115,154.3185 4.9647783e-006,154.3263 -1.3000717e-006,154.3342 2.3520639e-007,154.3421 3.5935278e-007,154.3500 -1.6727392e-006,154.3579 6.3319881e-006,154.3658 0.031249585,154.3737 -4.6811592e-006,154.3816 0.03125396,154.3895 0.031246897,154.3974 4.0172938e-007,154.4052 -6.5525546e-006,154.4131 0.18749739,154.4210 0.18750569,154.4289 0.093753658,154.4368 -9.004375e-006,154.4447 0.031310257,154.4526 0.50011081,154.4605 1.0936992,154.4684 0.84365028,154.4763 0.40623736,154.4842 -2.8201228e-007,154.4921 7.657723e-008,154.5000 -2.4282528e-008,154.5079 2.0549153e-008,154.5157 -5.7916104e-008,154.5236 2.1112744e-007,154.5315 -7.8664027e-007,154.5394 2.9356074e-006,154.5473 0.09373299,154.5552 0.78123111,154.5631 0.78126478,154.5710 0.81255025,154.5789 1.125034,154.5868 1.0937014,154.5947 0.093747102,154.6026 0.50001878,154.6105 0.28121978,154.6184 -9.6928818e-007,154.6263 0.18753646,154.6342 0.50001335,154.6421 0.34371135,154.6500 -1.6955735e-005,154.6579 0.093776293,154.6658 0.28125599,154.6737 0.093729369,154.6816 0.031244786,154.6895 -6.1077967e-006,154.6974 1.7171626e-005,154.7053 0.18754798,154.7132 0.43753055,154.7211 0.49997976,154.7290 0.31245446,154.7369 0.18748868,154.7448 0.1874938,154.7527 -1.0535583e-005,154.7606 1.710671e-006,154.7685 3.6938068e-006,154.7764 0.062512353,154.7843 0.12500457,154.7922 0.093733758,154.8001 0.062531568,154.8080 0.37507027,154.8159 0.59375715,154.8238 0.40617216,154.8317 -4.4347591e-005,154.8396 1.0748246e-005,154.8475 1.3575275e-006,154.8554 0.093796916,154.8633 0.40631288,154.8712 0.62499064,154.8791 0.49991632,154.8870 0.21872081,154.8949 6.7359206e-006,154.9028 0.18748152,154.9107 0.40623757,154.9186 0.5312804,154.9265 0.40628856,154.9344 0.31246918,154.9423 1.1874583,154.9502 1.3437934,154.9581 0.87505424,154.9660 0.37496144,154.9739 -2.764813e-005,154.9819 6.9594762e-006,154.9898 -1.8801882e-007,154.9977 0.031260401,155.0056 0.87495619,155.0135 2.2812061,155.0214 2.3125296,155.0293 1.2500098,155.0372 1.2500931,155.0451 2.1877205,155.0530 3.50016,155.0609 4.6247764,155.0688 4.5936179,155.0767 6.5628777,155.0847 10.00017,155.0926 8.9997854,155.1005 7.1250796,155.1084 11.656587,155.1163 24.782484,155.1242 60.658066,155.1321 82.593773,155.1400 65.90493,155.1479 32.811325,155.1558 10.56182,155.1637 5.1245589,155.1717 4.7497101,155.1796 4.7812219,155.1875 2.7188356,155.1954 0.93752283,155.2033 0.28118861,155.2112 0.093779705,155.2191 0.18748227,155.2270 -2.6454662e-005,155.2350 0.093803704,155.2429 0.34378654,155.2508 0.34371179,155.2587 0.093704522,155.2666 -4.7504313e-006,155.2745 1.3367759e-006,155.2824 -5.9640655e-007,155.2903 1.0488322e-006,155.2983 -3.5991147e-006,155.3062 1.334841e-005,155.3141 0.28136256,155.3220 1.0313884,155.3299 1.4061986,155.3378 1.124862,155.3457 0.53119034,155.3537 0.031236077,155.3616 1.4409508e-006,155.3695 2.1845694e-006,155.3774 -1.017997e-005,155.3853 3.853763e-005,155.3932 0.37504804,155.4012 1.499987,155.4091 1.2499406,155.4170 0.34372666,155.4249 0.21876389,155.4328 0.18749799,155.4407 0.031248566,155.4487 0.31250626,155.4566 0.84378707,155.4645 0.81250411,155.4724 0.40622818,155.4803 0.59375972,155.4883 1.1249909,155.4962 0.84372264,155.5041 0.18750919,155.5120 -1.2627274e-005,155.5199 1.1874714,155.5279 1.6874939,155.5358 1.2812563,155.5437 0.68752366,155.5516 0.37502804,155.5595 0.18750072,155.5675 0.093738593,155.5754 -1.8507533e-006,155.5833 8.7278801e-007,155.5912 0.093809374,155.5991 0.50006777,155.6071 0.56245446,155.6150 0.18742788,155.6229 -1.2038698e-005,155.6308 5.2556351e-007,155.6388 0.18749581,155.6467 0.21875119,155.6546 0.37500075,155.6625 0.34375003,155.6704 0.093757257,155.6784 0.031250563,155.6863 -4.8558577e-006,155.6942 1.4526053e-008,155.7021 4.798369e-006,155.7101 0.093781412,155.7180 0.3437964,155.7259 0.49998266,155.7338 0.18744531,155.7418 -1.4217719e-005,155.7497 0.093753837,155.7576 0.1874925,155.7655 0.28125989,155.7735 0.31255266,155.7814 0.46873897,155.7893 0.21873046,155.7973 0.31254932,155.8052 0.56252772,155.8131 0.49994078,155.8210 0.031200757,155.8290 1.0438881e-005,155.8369 -7.1936056e-006,155.8448 0.093770631,155.8527 0.40626609,155.8607 0.18747155,155.8686 6.2255249e-006,155.8765 0.18751328,155.8845 0.21878265,155.8924 0.4375664,155.9003 0.4999674,155.9082 0.18742272,155.9162 -1.6166399e-005,155.9241 4.1183034e-006,155.9320 0.093751989,155.9400 0.62498802,155.9479 1.0624994,155.9558 0.81253058,155.9638 0.43752301,155.9717 0.34373203,155.9796 0.84370393,155.9876 1.3749708,155.9955 1.5625246,156.0034 1.250066,156.0114 0.49998575,156.0193 0.43744382,156.0272 0.34377643,156.0351 1.0000778,156.0431 1.9375147,156.0510 1.6249446,156.0589 0.65621191,156.0669 0.5625248,156.0748 1.4687893,156.0827 3.8438487,156.0907 9.0626402,156.0986 11.34388,156.1066 11.156445,156.1145 11.843933,156.1224 12.250213,156.1304 11.843976,156.1383 11.343911,156.1462 11.093596,156.1542 8.6557655,156.1621 4.4057484,156.1700 1.7811898,156.1780 3.0628738,156.1859 7.6251969,156.1938 10.124787,156.2018 6.9058585,156.2097 2.5935993,156.2177 0.40624034,156.2256 0.031222647,156.2335 3.1140607e-005,156.2415 0.34381306,156.2494 0.56249452,156.2573 0.31244174,156.2653 0.3749786,156.2732 0.87502813,156.2812 1.0625356,156.2891 0.65622699,156.2970 0.093718357,156.3050 0.062497426,156.3129 -1.4715171e-005,156.3209 0.18749051,156.3288 0.18751065,156.3367 8.6835607e-006,156.3447 -3.463032e-006,156.3526 5.1683473e-006,156.3606 0.093793951,156.3685 0.37503836,156.3764 0.53126347,156.3844 0.59370267,156.3923 0.71869737,156.4003 0.90628105,156.4082 0.75001967,156.4162 0.2812168,156.4241 -2.1675107e-005,156.4320 5.9231088e-006,156.4400 -2.0160815e-006,156.4479 2.1409774e-006,156.4559 0.031264588,156.4638 0.09374398,156.4718 -1.1648508e-005,156.4797 -1.8557727e-006,156.4877 0.1875073,156.4956 0.65627986,156.5035 1.0000089,156.5115 0.49996826,156.5194 0.031249696,156.5274 0.3750768,156.5353 0.81261075,156.5433 1.1562881,156.5512 0.90615779,156.5592 0.46866563,156.5671 0.31250185,156.5751 0.4375152,156.5830 1.4374533,156.5909 2.531215,156.5989 2.218791,156.6068 0.96881199,156.6148 0.7187323,156.6227 0.65618539,156.6307 0.46876806,156.6386 0.50000709,156.6466 0.65620232,156.6545 0.49999204,156.6625 0.31250238,156.6704 0.25003475,156.6784 0.31253642,156.6863 0.40625757,156.6943 0.46876797,156.7022 0.53125572,156.7102 0.62496024,156.7181 0.49992692,156.7261 0.81246918,156.7340 0.84377801,156.7420 0.46877748,156.7499 -1.7455482e-006,156.7579 -9.9243368e-007,156.7658 0.031249695,156.7738 0.093754493,156.7817 0.093740605,156.7897 3.0789972e-005,156.7976 0.31258881,156.8056 0.65624708,156.8135 0.53115201,156.8215 0.18746969,156.8294 0.093765348,156.8374 1.096025e-005,156.8454 0.093765393,156.8533 0.093731999,156.8613 0.031242115,156.8692 0.25000486,156.8772 0.031245653,156.8851 2.7650613e-006,156.8931 -3.80751e-006,156.9010 1.2465593e-005,156.9090 0.093751885,156.9169 0.28122419,156.9249 0.31251872,156.9329 0.65631574,156.9408 1.812487,156.9488 2.9687014,156.9567 2.4686947,156.9647 1.8437499,156.9726 1.6562917,156.9806 1.937673,156.9885 2.3127494,156.9965 2.1561077,157.0045 1.9997919,157.0124 2.7812786,157.0204 3.1874723,157.0283 2.1561339,157.0363 3.6252751,157.0443 7.1567822,157.0522 16.844446,157.0602 34.626553,157.0681 56.844444,157.0761 111.29053,157.0840 484.1701,157.0920 1423.4594,157.1000 1929.9047,157.1079 1415.2,157.1159 563.39587,157.1238 158.6145,157.1318 91.998253,157.1398 68.966263,157.1477 44.998508,157.1557 30.030605,157.1637 17.218546,157.1716 7.5309277,157.1796 3.3747449,157.1875 2.6560988,157.1955 1.5624275,157.2035 1.6874334,157.2114 0.40619424,157.2194 0.3125692,157.2274 0.53121519,157.2353 0.18747528,157.2433 0.28127101,157.2512 0.7812351,157.2592 0.5,157.2672 0.84379148,157.2751 1.3750739,157.2831 1.7812455,157.2911 1.4686314,157.2990 0.87497002,157.3070 0.6875062,157.3150 0.78127843,157.3229 1.5000545,157.3309 1.4375235,157.3389 0.96875602,157.3468 0.62491065,157.3548 0.43744269,157.3628 0.96876907,157.3707 0.65625763,157.3787 0.15626666,157.3867 0.062498048,157.3946 -7.602539e-006,157.4026 9.3882536e-006,157.4106 0.7499578,157.4185 2.4686813,157.4265 3.06249,157.4345 2.1250968,157.4424 0.50010443,157.4504 1.0312839,157.4584 0.8749339,157.4663 0.15619275,157.4743 0.53125066,157.4823 0.49998888,157.4902 0.78127486,157.4982 0.71875852,157.5062 0.49999323,157.5142 0.12498879,157.5221 -2.8411962e-006,157.5301 1.193189e-006,157.5381 0.031249218,157.5460 0.093755379,157.5540 0.2187717,157.5620 0.40627116,157.5700 0.43756029,157.5779 0.65625477,157.5859 0.59374166,157.5939 0.7812382,157.6018 0.31240705,157.6098 0.71870726,157.6178 1.0312644,157.6258 0.53127354,157.6337 0.093752414,157.6417 1.107305e-005,157.6497 0.18749481,157.6577 0.46875703,157.6656 0.68751389,157.6736 0.37496671,157.6816 0.40623611,157.6896 0.18751271,157.6975 2.4571802e-005,157.7055 0.18757769,157.7135 0.65632397,157.7215 1.0624523,157.7294 0.74990857,157.7374 0.53118855,157.7454 0.87495494,157.7534 0.81257474,157.7613 0.59385955,157.7693 0.59372181,157.7773 0.28120008,157.7853 0.50002682,157.7932 0.5937767,157.8012 0.34371462,157.8092 0.093712926,157.8172 0.093758017,157.8252 0.18751262,157.8331 0.09371724,157.8411 0.031312026,157.8491 0.53129631,157.8571 0.34369159,157.8651 0.31249857,157.8730 0.2812396,157.8810 0.093720004,157.8890 3.0853184e-006,157.8970 0.093761638,157.9050 0.093749002,157.9129 0.093742304,157.9209 -1.6970402e-005,157.9289 0.031298112,157.9369 0.34379241,157.9449 0.43745276,157.9528 0.18746389,157.9608 -2.8337118e-007,157.9688 1.7889936e-006,157.9768 0.18750882,157.9848 0.34374517,157.9927 0.25003982,158.0007 0.56258035,158.0087 0.9687596,158.0167 1.6561744,158.0247 1.5624218,158.0327 1.0000073,158.0406 0.34374633,158.0486 0.71881384,158.0566 2.1251976,158.0646 4.5002418,158.0726 7.3750105,158.0806 12.438559,158.0886 44.785175,158.0965 108.7229,158.1045 146.96896,158.1125 120.80878,158.1205 62.715656,158.1285 30.811596,158.1365 22.030218,158.1445 17.593317,158.1524 30.096508,158.1604 69.69165,158.1684 96.625641,158.1764 75.778015,158.1844 35.21534,158.1924 10.74895,158.2004 4.5312309,158.2083 2.6559873,158.2163 1.4686819,158.2243 0.90625501,158.2323 0.68746233,158.2403 0.53117502,158.2483 0.40619424,158.2563 0.74999332,158.2643 0.75003201,158.2723 0.46877989,158.2802 0.25002065,158.2882 0.37500468,158.2962 0.21870041,158.3042 0.21870558,158.3122 0.74998409,158.3202 0.68752539,158.3282 0.28125644,158.3362 0.21876691,158.3442 0.5001086,158.3522 0.8125391,158.3602 0.74990278,158.3681 0.2811895,158.3761 0.031272378,158.3841 0.093768306,158.3921 0.093730986,158.4001 -1.2889506e-005,158.4081 -2.2057877e-008,158.4161 1.2979373e-005,158.4241 0.43756053,158.4321 0.84374487,158.4401 0.46868896,158.4481 0.28126028,158.4561 0.21878287,158.4641 0.37502104,158.4721 0.53121716,158.4801 0.37501791,158.4881 0.56255251,158.4960 1.093693,158.5040 0.9999513,158.5120 0.40623885,158.5200 0.2499823,158.5280 0.49997827,158.5360 0.9374885,158.5440 1.3750271,158.5520 1.5937808,158.5600 0.87500167,158.5680 0.12499262,158.5760 0.4062314,158.5840 0.34377158,158.5920 0.62501377,158.6000 0.84372699,158.6080 0.7812435,158.6160 0.18751788,158.6240 0.031260334,158.6320 -9.0787717e-006,158.6400 2.4327896e-006,158.6480 -6.5185532e-007,158.6560 1.7448966e-007,158.6640 -4.6065058e-008,158.6720 9.7601678e-009,158.6800 7.0277268e-009,158.6880 -3.7874074e-008,158.6960 1.4447721e-007,158.7040 -5.4006665e-007,158.7120 2.0159071e-006,158.7200 0.093745947,158.7280 0.31251761,158.7360 0.50002712,158.7440 0.37496912,158.7520 -2.7370771e-007,158.7600 0.34385553,158.7680 0.84378284,158.7760 0.59365582,158.7840 0.15621907,158.7920 0.21876468,158.8000 0.15622224,158.8080 -1.4663608e-005,158.8160 6.8020599e-006,158.8240 0.18750317,158.8320 0.3125557,158.8400 0.62499493,158.8480 0.09369038,158.8560 0.093785897,158.8640 1.3437852,158.8720 1.9375163,158.8801 1.5937933,158.8881 0.75000453,158.8961 0.59370178,158.9041 0.34369585,158.9121 0.062466744,158.9201 1.3361902e-005,158.9281 0.18754403,158.9361 0.40625727,158.9441 0.7499783,158.9521 0.71876103,158.9601 0.81246197,158.9681 1.9061769,158.9761 1.4687798,158.9841 0.37503126,158.9921 0.49997714,159.0001 0.78124785,159.0082 0.34377599,159.0162 0.093756817,159.0242 0.87493694,159.0322 2.1562369,159.0402 3.0938575,159.0482 3.1877739,159.0562 4.5938883,159.0642 5.9065161,159.0722 10.125622,159.0802 21.0326,159.0882 43.37709,159.0963 65.469688,159.1043 62.842354,159.1123 39.747883,159.1203 19.436554,159.1283 14.406097,159.1363 16.124849,159.1443 12.218292,159.1523 6.468442,159.1603 6.7501178,159.1684 13.468876,159.1764 13.656218,159.1844 8.4685497,159.1924 3.4998949,159.2004 2.3124545,159.2084 2.5624175,159.2164 1.6562569,159.2245 1.1562871,159.2325 1.2499948,159.2405 1.437505,159.2485 0.62504876,159.2565 0.40622434,159.2645 0.12496116,159.2725 -3.1273285e-006,159.2806 0.12499692,159.2886 0.40624994,159.2966 0.12500322,159.3046 2.6499031e-006,159.3126 -8.216652e-007,159.3206 6.3663009e-007,159.3286 0.093751773,159.3367 0.3437469,159.3447 0.31251055,159.3527 0.21877682,159.3607 0.34375924,159.3687 0.37499228,159.3767 0.59374666,159.3848 0.46873522,159.3928 0.24997965,159.4008 5.4058437e-006,159.4088 0.093787692,159.4168 0.3438127,159.4249 0.65625226,159.4329 0.53124744,159.4409 0.75004065,159.4489 0.74993688,159.4569 0.18742037,159.4649 -3.4411846e-006,159.4730 -1.7131312e-007,159.4810 4.1269127e-006,159.4890 0.093756087,159.4970 0.09374398,159.5050 -4.3907971e-006,159.5131 1.1766108e-006,159.5211 -3.1538946e-007,159.5291 8.4878771e-008,159.5371 -2.4107235e-008,159.5452 1.1545561e-008,159.5532 -2.2074877e-008,159.5612 7.675807e-008,159.5692 -2.8497385e-007,159.5772 1.0631994e-006,159.5853 -3.9680554e-006,159.5933 0.18748823,159.6013 0.49999434,159.6093 0.59377682,159.6174 0.75003284,159.6254 0.43748873,159.6334 0.68745291,159.6414 0.99998111,159.6495 0.65627295,159.6575 0.093764246,159.6655 1.0622678e-006,159.6735 -2.7082189e-007,159.6816 2.095482e-008,159.6896 0.093768358,159.6976 0.31252018,159.7056 0.31247634,159.7137 0.28120661,159.7217 0.59375983,159.7297 0.81253004,159.7377 0.40624198,159.7458 0.37499607,159.7538 0.093747064,159.7618 0.18760948,159.7698 0.87506944,159.7779 0.62490588,159.7859 0.18743631,159.7939 0.031231295,159.8020 3.5352612e-006,159.8100 0.18748844,159.8180 0.18754141,159.8260 0.40630549,159.8341 0.43746129,159.8421 0.093705073,159.8501 -5.0607623e-006,159.8582 1.0970487e-006,159.8662 0.093744524,159.8742 0.21875039,159.8822 0.18750535,159.8903 0.031249754,159.8983 3.2502899e-007,159.9063 -2.2216263e-006,159.9144 0.18752907,159.9224 0.5624845,159.9304 1.0936906,159.9385 1.0625045,159.9465 0.65626466,159.9545 0.43750393,159.9626 0.43751493,159.9706 0.28125763,159.9786 0.093750656,159.9867 1.4739475e-006,159.9947 -3.9771803e-007,160.0027 1.168393e-007,160.0108 -6.9618658e-008,160.0188 1.6163816e-007,160.0268 -5.7696565e-007,160.0349 2.14635e-006,160.0429 -8.0089003e-006,160.0509 0.031296995,160.0590 0.78134978,160.0670 1.4063154,160.0750 1.0936382,160.0831 0.8438459,160.0911 2.7503443,160.0991 5.1250963,160.1072 5.030952,160.1152 3.093473,160.1232 2.2501605,160.1313 3.8752389,160.1393 3.5624475,160.1473 1.8122312,160.1554 0.4373368,160.1634 0.37511799,160.1715 1.4688808,160.1795 1.5311555,160.1875 0.49990007,160.1956 0.124975,160.2036 0.18749516,160.2116 0.21876511,160.2197 0.18749796,160.2277 0.499984,160.2358 0.43750578,160.2438 1.9068448e-006,160.2518 -7.6042386e-007,160.2599 1.1347993e-006,160.2679 -3.7789637e-006,160.2760 1.3981861e-005,160.2840 0.093755238,160.2920 0.031234153,160.3001 7.6505302e-007,160.3081 0.34373048,160.3162 0.87498933,160.3242 0.50002253,160.3322 8.5747952e-006,160.3403 -3.9599722e-006,160.3483 0.093748443,160.3564 0.093751334,160.3644 5.0272024e-006,160.3725 0.18749228,160.3805 0.56252825,160.3885 0.96885353,160.3966 1.4687734,160.4046 1.3749018,160.4127 0.87494344,160.4207 0.40623149,160.4288 0.3125073,160.4368 1.9445788e-005,160.4448 0.093732089,160.4529 0.31249732,160.4609 0.18751228,160.4690 8.4205922e-006,160.4770 0.093789749,160.4851 0.59383202,160.4931 1.0937281,160.5012 0.53117263,160.5092 0.093729667,160.5173 -7.6896476e-006,160.5253 1.9343531e-006,160.5333 -4.7286534e-008,160.5414 -1.7454378e-006,160.5494 7.0294814e-006,160.5575 0.062502995,160.5655 0.093775041,160.5736 0.25001854,160.5816 0.18747839,160.5897 0.093728766,160.5977 0.093799137,160.6058 0.59377295,160.6138 0.40619192,160.6219 0.093723796,160.6299 0.031278543,160.6380 0.31253883,160.6460 0.50005305,160.6541 0.74998397,160.6621 0.31241256,160.6702 -2.1003372e-005,160.6782 0.40625042,160.6863 0.74998796,160.6943 0.5937497,160.7024 0.062535822,160.7104 0.18754689,160.7185 0.31248403,160.7265 0.59367865,160.7346 1.6562185,160.7426 1.9062628,160.7507 1.1875297,160.7587 0.031276081,160.7668 0.18749934,160.7748 0.093738675,160.7829 -1.561707e-006,160.7909 0.03125051,160.7990 -4.7471778e-007,160.8070 2.2332651e-007,160.8151 -4.1858493e-007,160.8232 1.4510902e-006,160.8312 -5.3860867e-006,160.8393 0.31248131,160.8473 0.56250674,160.8554 0.8438046,160.8634 0.71875829,160.8715 0.96866667,160.8795 1.7187023,160.8876 1.5000257,160.8956 0.71879542,160.9037 1.2463699e-005,160.9118 0.093736388,160.9198 0.093761772,160.9279 0.093784817,160.9359 0.31253934,160.9440 0.50003678,160.9520 0.56248522,160.9601 0.34370866,160.9682 0.18745726,160.9762 8.5964148e-006,160.9843 0.21880385,160.9923 0.4375684,161.0004 1.0313388,161.0084 2.1249676,161.0165 3.0624528,161.0246 2.6562879,161.0326 3.5314324,161.0407 26.847237,161.0487 108.38117,161.0568 178.15802,161.0649 153.90179,161.0729 72.776405,161.0810 23.935984,161.0890 13.844283,161.0971 26.783667,161.1052 52.158695,161.1132 59.218071,161.1213 39.747383,161.1293 16.34165,161.1374 6.3429627,161.1455 6.3436503,161.1535 5.4374228,161.1616 3.7813284,161.1696 1.9687897,161.1777 0.74990219,161.1858 0.093689784,161.1938 0.093751095,161.2019 0.031267695,161.2100 0.31250766,161.2180 0.53126222,161.2261 0.62506741,161.2342 0.93756551,161.2422 0.9999252,161.2503 0.21864842,161.2583 0.093774378,161.2664 0.093753465,161.2745 0.31247315,161.2825 0.46878919,161.2906 0.68753731,161.2987 0.49996683,161.3067 0.18748252,161.3148 0.093762718,161.3229 0.093740277,161.3309 0.093743108,161.3390 0.093754239,161.3471 0.093773007,161.3551 0.28129396,161.3632 0.59372687,161.3713 0.18744375,161.3793 1.2340683e-006,161.3874 0.062507167,161.3955 0.093749441,161.4035 0.093744949,161.4116 -8.6121972e-006,161.4197 0.093739837,161.4277 0.18750668,161.4358 0.21879496,161.4439 0.9062382,161.4520 1.5312095,161.4600 1.5000343,161.4681 0.53126317,161.4762 0.093732581,161.4842 0.31252477,161.4923 0.56250256,161.5004 0.34372315,161.5084 0.093737647,161.5165 -7.9120155e-006,161.5246 0.12498821,161.5327 0.37500095,161.5407 0.59376091,161.5488 0.18749811,161.5569 2.028627e-005,161.5649 0.15626261,161.5730 0.093727946,161.5811 -4.705375e-006,161.5892 -7.7555724e-006,161.5972 0.031279627,161.6053 0.40630406,161.6134 0.56250238,161.6215 0.4999539,161.6295 0.062465165,161.6376 3.2387766e-006,161.6457 -3.4212912e-006,161.6538 0.18746778,161.6618 0.65623403,161.6699 0.53127873,161.6780 0.28126234,161.6861 0.31250304,161.6941 0.40625623,161.7022 0.46874467,161.7103 0.18751515,161.7184 0.18750025,161.7264 0.031237008,161.7345 0.031249261,161.7426 0.12499869,161.7507 0.12498872,161.7587 0.18751208,161.7668 0.12501332,161.7749 -1.0803156e-005,161.7830 -2.6761063e-007,161.7911 0.031251788,161.7991 0.21871766,161.8072 0.74997312,161.8153 0.59377068,161.8234 0.34376356,161.8314 0.093795337,161.8395 0.28128871,161.8476 0.31247732,161.8557 0.15624171,161.8638 0.25003171,161.8718 0.62495959,161.8799 0.78126967,161.8880 0.90633303,161.8961 0.59374475,161.9042 0.40617055,161.9122 0.49992955,161.9203 1.5624709,161.9284 3.0937524,161.9365 3.2187624,161.9446 2.1249521,161.9527 1.3437968,161.9607 0.62513858,161.9688 1.2189209,161.9769 1.7813171,161.9850 1.6562698,161.9931 2.1249044,162.0011 1.6248659,162.0092 1.2187728,162.0173 1.0313487,162.0254 1.9686718,162.0335 1.2810698,162.0416 0.99995261,162.0497 3.6251378,162.0577 8.0628815,162.0658 8.7188168,162.0739 4.7809606,162.0820 2.1249609,162.0901 2.2503321,162.0982 5.9376631,162.1062 12.718718,162.1143 14.374894,162.1224 9.0310974,162.1305 5.3123598,162.1386 5.0936713,162.1467 5.1250143,162.1548 3.1248951,162.1629 0.53116596,162.1709 0.093748569,162.1790 0.093739212,162.1871 0.31252781,162.1952 0.62503481,162.2033 0.8124752,162.2114 1.3124639,162.2195 1.0937504,162.2276 0.62501156,162.2356 0.031243026,162.2437 0.093750425,162.2518 0.093751095,162.2599 1.4005738e-006,162.2680 -5.0286059e-007,162.2761 6.1081909e-007,162.2842 -1.9405061e-006,162.2923 0.09374892,162.3004 0.093748018,162.3085 1.7245893e-005,162.3165 0.34376851,162.3246 0.40623632,162.3327 0.18748517,162.3408 -4.5428965e-006,162.3489 0.093748569,162.3570 0.093752019,162.3651 0.12500301,162.3732 0.18749911,162.3813 0.37498358,162.3894 1.468734,162.3975 2.3749919,162.4056 1.7812574,162.4137 0.78128213,162.4217 0.12502649,162.4298 0.21874978,162.4379 0.49997517,162.4460 0.34373215,162.4541 0.56249779,162.4622 0.78127015,162.4703 1.3437413,162.4784 0.87498379,162.4865 0.31251964,162.4946 5.3567846e-006,162.5027 -2.0961586e-006,162.5108 3.0277024e-006,162.5189 -1.0015144e-005,162.5270 0.78123569,162.5351 0.87501168,162.5432 0.59379756,162.5513 0.31253684,162.5594 0.3437289,162.5675 0.49997038,162.5756 0.50004309,162.5837 0.56252551,162.5918 0.43744645,162.5999 0.46873221,162.6080 0.50000513,162.6161 0.21873328,162.6242 0.031250432,162.6323 0.1250357,162.6403 0.40626702,162.6484 0.68748003,162.6565 0.65625137,162.6646 0.34372887,162.6727 0.031223031,162.6808 5.4192897e-006,162.6889 -8.1912128e-007,162.6970 0.093751363,162.7051 0.34374991,162.7132 0.34374997,162.7214 0.093749024,162.7295 -6.7901988e-007,162.7376 1.7828182e-007,162.7457 -3.4067202e-008,162.7538 -4.2027363e-008,162.7619 2.0218938e-007,162.7700 0.18747872,162.7781 0.18756451,162.7862 0.62513775,162.7943 1.0625204,162.8024 0.93743265,162.8105 0.90614796,162.8186 0.56247187,162.8267 0.5312705,162.8348 0.65619296,162.8429 0.96871907,162.8510 0.65628803,162.8591 0.093776919,162.8672 -2.3720734e-006,162.8753 2.9860025e-006,162.8834 0.031232292,162.8915 0.093791448,162.8996 0.40638137,162.9077 0.84377372,162.9158 0.5311144,162.9239 0.093685314,162.9320 0.18753582,162.9402 0.50003731,162.9483 0.87498128,162.9564 0.84369892,162.9645 0.65624928,162.9726 1.1874999,162.9807 1.7812937,162.9888 1.4375705,162.9969 0.65629756,163.0050 0.93757528,163.0131 1.0937361,163.0212 0.65612257,163.0293 0.12491366,163.0374 0.3437365,163.0456 1.0625628,163.0537 1.5626844,163.0618 3.0626543,163.0699 4.968955,163.0780 11.500443,163.0861 20.625586,163.0942 24.624975,163.1023 17.124193,163.1104 5.1557245,163.1185 1.9686631,163.1267 3.2192845,163.1348 16.751259,163.1429 34.157318,163.1510 36.68729,163.1591 22.654781,163.1672 6.46767,163.1753 2.6872985,163.1834 2.0313139,163.1916 1.6250563,163.1997 0.96864182,163.2078 0.2811799,163.2159 0.31252015,163.2240 0.99996513,163.2321 1.4062175,163.2402 1.0000111,163.2484 0.59374553,163.2565 1.3124889,163.2646 1.1562687,163.2727 0.34376714,163.2808 -7.1405157e-007,163.2889 1.9134239e-007,163.2970 -5.1276977e-008,163.3052 1.3754619e-008,163.3133 -3.7385237e-009,163.3214 1.1986949e-009,163.3295 -1.0560908e-009,163.3376 3.0257818e-009,163.3457 -1.1047656e-008,163.3539 4.1167208e-008,163.3620 -1.5363004e-007,163.3701 5.7338605e-007,163.3782 -2.1400379e-006,163.3863 0.093749098,163.3944 0.34375688,163.4026 0.50000006,163.4107 0.5000006,163.4188 0.3749992,163.4269 0.31249705,163.4350 0.031262554,163.4432 0.37499094,163.4513 0.28124028,163.4594 6.3233238e-006,163.4675 -1.5175239e-006,163.4756 0.031250924,163.4838 0.093749277,163.4919 8.0234094e-007,163.5000 -3.9313554e-006,163.5081 0.031258773,163.5162 0.093783654,163.5244 0.21873803,163.5325 0.031220941,163.5406 2.9292137e-006,163.5487 -4.2594666e-006,163.5568 0.093766451,163.5650 0.37505585,163.5731 0.50001413,163.5812 0.43745461,163.5893 0.28121758,163.5975 0.093743749,163.6056 5.7804169e-007,163.6137 4.1245411e-007,163.6218 0.093733393,163.6299 0.4999738,163.6381 0.56253326,163.6462 0.37505627,163.6543 0.31250814,163.6624 0.28124934,163.6706 0.31250796,163.6787 0.28121808,163.6868 0.031211507,163.6949 0.18748885,163.7031 0.34374014,163.7112 0.34376577,163.7193 0.031264126,163.7274 0.18749481,163.7356 0.18750621,163.7437 0.093755357,163.7518 0.093747362,163.7600 0.062494114,163.7681 0.56250697,163.7762 0.59377313,163.7843 0.56253994,163.7925 0.65628749,163.8006 0.62498558,163.8087 0.40618294,163.8168 -3.1747106e-005,163.8250 8.2904717e-006,163.8331 -1.4129015e-006,163.8412 0.31250083,163.8494 0.56249738,163.8575 0.34375045,163.8656 1.39724e-006,163.8737 -3.4807036e-007,163.8819 -5.0457984e-009,163.8900 3.6829792e-007,163.8981 -1.4682366e-006,163.9063 0.031261645,163.9144 0.21877111,163.9225 0.28126106,163.9307 0.468853,163.9388 1.0000459,163.9469 0.84375787,163.9551 0.96874553,163.9632 0.59362578,163.9713 0.53117347,163.9795 0.53125668,163.9876 0.43751028,163.9957 0.28125754,164.0039 0.09374322,164.0120 0.87496603,164.0201 1.9374796,164.0283 1.593767,164.0364 0.34377712,164.0445 0.34374905,164.0527 1.1563098,164.0608 1.7813677,164.0689 2.5002232,164.0771 4.2813334,164.0852 5.3749161,164.0933 5.4375315,164.1015 4.7188935,164.1096 11.90656,164.1177 22.37533,164.1259 23.687214,164.1340 13.374603,164.1421 5.625061,164.1503 9.0002956,164.1584 13.250231,164.1666 10.406111,164.1747 5.5621676,164.1828 3.093616,164.1910 3.2499795,164.1991 2.7810967,164.2072 1.9685618,164.2154 1.0623499,164.2235 0.40623948,164.2317 0.031249512,164.2398 0.09374892,164.2479 0.062500663,164.2561 0.18749811,164.2642 0.09375684,164.2724 5.43741e-006,164.2805 0.062504113,164.2886 0.031245202,164.2968 -3.2033615e-006,164.3049 5.1640473e-007,164.3131 1.1380116e-006,164.3212 -5.0687963e-006,164.3293 0.093749985,164.3375 5.1370762e-006,164.3456 -1.3684266e-006,164.3538 3.3633344e-007,164.3619 2.317933e-008,164.3700 -4.2909821e-007,164.3782 1.6933168e-006,164.3863 0.093741588,164.3945 0.50000542,164.4026 0.93750179,164.4108 0.49999467,164.4189 6.6784532e-006,164.4270 -1.7891288e-006,164.4352 4.7767725e-007,164.4433 -1.2147639e-007,164.4515 8.1993825e-009,164.4596 8.8691927e-008,164.4678 -3.6298999e-007,164.4759 1.3633477e-006,164.4840 0.12501346,164.4922 0.12499501,164.5003 -1.2073924e-005,164.5085 3.0396432e-006,164.5166 -8.3906656e-008,164.5248 -2.7043725e-006,164.5329 1.0902077e-005,164.5411 0.093764983,164.5492 0.093735054,164.5574 -1.1076656e-005,164.5655 3.390169e-006,164.5737 -2.4834865e-006,164.5818 0.84375459,164.5900 1.8437085,164.5981 1.9062219,164.6062 1.2500457,164.6144 0.53128916,164.6225 0.40625498,164.6307 0.18748212,164.6388 -6.5922263e-006,164.6470 8.5760399e-007,164.6551 3.1624145e-006,164.6633 0.12498535,164.6714 0.59374249,164.6796 0.75000018,164.6877 0.3437584,164.6959 1.1889355e-005,164.7040 0.093746692,164.7122 0.34375247,164.7203 0.68749952,164.7285 0.68748879,164.7366 0.093800202,164.7448 0.31255287,164.7529 1.1874131,164.7611 2.2811832,164.7692 1.7500378,164.7774 0.81253195,164.7856 0.28123584,164.7937 0.18749751,164.8019 1.1172145e-005,164.8100 -3.1325219e-006,164.8182 1.3573338e-006,164.8263 0.03125602,164.8345 0.093747355,164.8426 -3.7373704e-006,164.8508 -5.1850634e-006,164.8589 0.4062317,164.8671 0.59374064,164.8752 0.
[truncated: 2,480,657 more chars]
