# Supplementary material for: Polypy: A Framework to Interpret Polymer Properties from Mass Spectrometry Data
Source: Polymers (Basel). 2024 Jun 22;16(13):1771. doi: 10.3390/polym16131771 (PMC11244493; doi:10.3390/polym16131771)
Supplement: Supplementary file 1 [file polymers-16-01771-s001.zip › Aryl_resins_MS_raw_data/VV_27b_40min.ascii]

0.287433,+,NANO-ESI,ms1,-,profile,44.9218-2505.2695,136512,44.9218 3.6917427e-009,44.9260 1.4545324,44.9303 1.2727635,44.9345 0.72730303,44.9388 0.66665542,44.9430 0.84841633,44.9473 1.2726669,44.9516 1.4545681,44.9558 2.6667161,44.9601 2.6970131,44.9643 1.3333665,44.9686 0.51513308,44.9728 1.3636158,44.9771 1.4545547,44.9813 1.0606142,44.9856 0.87877184,44.9899 1.1514919,44.9941 1.2424561,44.9984 0.84847236,45.0026 1.1211821,45.0069 1.2121406,45.0112 1.9394224,45.0154 1.3636719,45.0197 0.060598094,45.0239 0.3333331,45.0282 0.090911306,45.0325 0.18179803,45.0367 0.39393631,45.0410 0.27275002,45.0452 0.18183136,45.0495 0.7575652,45.0538 1.181806,45.0580 1.5454586,45.0623 1.242417,45.0665 0.90908307,45.0708 0.36364996,45.0751 0.12121351,45.0793 0.33330357,45.0836 0.84846866,45.0878 1.0302937,45.0921 0.96969599,45.0964 0.42428547,45.1006 0.090925008,45.1049 0.18180685,45.1092 0.27273825,45.1134 0.39394477,45.1177 0.72724068,45.1220 1.2120758,45.1262 1.6363703,45.1305 1.3636851,45.1347 1.1515255,45.1390 1.7272298,45.1433 2.4242041,45.1475 1.4848359,45.1518 1.3030752,45.1561 0.39399996,45.1603 0.12121604,45.1646 0.27269289,45.1689 0.48484018,45.1731 0.18184583,45.1774 0.18178178,45.1817 0.75752407,45.1859 1.0000139,45.1902 0.84853739,45.1945 0.39396247,45.1987 0.18179412,45.2030 0.51515496,45.2073 1.0606345,45.2115 1.2727232,45.2158 1.0302882,45.2201 0.81818092,45.2243 0.63638055,45.2286 0.18181942,45.2329 0.30294356,45.2372 1.0605146,45.2414 1.3636764,45.2457 0.81825954,45.2500 0.42425746,45.2542 0.48480809,45.2585 0.75756878,45.2628 0.57580572,45.2670 0.66667575,45.2713 0.93937182,45.2756 0.75756526,45.2799 0.69697142,45.2841 1.0908272,45.2884 2.3938389,45.2927 2.6363907,45.2969 1.6061295,45.3012 1.1515538,45.3055 0.81822735,45.3098 0.42430082,45.3140 0.060616709,45.3183 0.090907581,45.3226 1.5491862e-005,45.3269 -1.4515885e-005,45.3311 0.18180513,45.3354 0.27273184,45.3397 0.18182069,45.3440 0.090915248,45.3482 0.12121841,45.3525 0.33333525,45.3568 0.33332574,45.3611 0.18181704,45.3653 0.030310988,45.3696 7.0205992e-006,45.3739 -2.3719627e-005,45.3782 0.30298299,45.3824 0.48486131,45.3867 0.18186164,45.3910 0.18180177,45.3953 0.60602093,45.3995 0.69696671,45.4038 0.60609597,45.4081 0.30305588,45.4124 0.12118191,45.4167 0.57568854,45.4209 1.03027,45.4252 0.87885773,45.4295 0.21218723,45.4338 4.9325008e-006,45.4380 -1.0064141e-006,45.4423 0.09090744,45.4466 0.30302945,45.4509 0.18182082,45.4552 -1.1537564e-006,45.4594 0.090877235,45.4637 0.33333442,45.4680 0.18184677,45.4723 0.1818306,45.4766 0.18174,45.4808 1.3029057,45.4851 2.3636162,45.4894 2.0909708,45.4937 1.3031275,45.4980 0.42429775,45.5022 0.090885922,45.5065 0.36360803,45.5108 0.45454702,45.5151 0.78787386,45.5194 0.96966368,45.5237 1.0908717,45.5279 1.0303305,45.5322 1.1818354,45.5365 2.2726524,45.5408 3.3939378,45.5451 2.6364467,45.5494 3.1212137,45.5536 3.0302596,45.5579 2.4242744,45.5622 0.78794611,45.5665 0.69698644,45.5708 0.75756592,45.5751 0.27271914,45.5794 0.18178283,45.5836 0.54542738,45.5879 0.57575524,45.5922 0.87880963,45.5965 0.78791922,45.6008 0.36365005,45.6051 0.090919331,45.6094 -1.3723909e-005,45.6136 0.48477718,45.6179 1.0908933,45.6222 0.84855521,45.6265 0.27275792,45.6308 0.33333427,45.6351 0.33332705,45.6394 0.27268824,45.6437 0.54542589,45.6480 0.66669673,45.6522 0.90910792,45.6565 1.5454503,45.6608 1.1818318,45.6651 0.33334383,45.6694 3.5640683e-006,45.6737 0.181758,45.6780 1.0301931,45.6823 1.6666838,45.6866 0.93951529,45.6909 0.030339845,45.6951 0.1817842,45.6994 0.66663522,45.7037 0.81819016,45.7080 0.39397988,45.7123 0.12121594,45.7166 0.45448121,45.7209 1.2424104,45.7252 1.0000569,45.7295 0.39395684,45.7338 0.21212985,45.7381 0.090887889,45.7424 0.30299997,45.7467 0.30305484,45.7509 0.090937018,45.7552 -1.8974258e-006,45.7595 0.30302066,45.7638 0.54544193,45.7681 0.66665775,45.7724 0.48486653,45.7767 0.39395782,45.7810 0.48484999,45.7853 0.30302933,45.7896 0.12119698,45.7939 0.27272266,45.7982 0.090913288,45.8025 0.36361074,45.8068 0.6060667,45.8111 0.69694567,45.8154 1.4848253,45.8197 1.2121511,45.8240 0.81820422,45.8283 0.81819147,45.8326 2.1211951,45.8369 2.3030267,45.8412 1.5757687,45.8455 0.75756043,45.8498 0.93937969,45.8541 0.72730315,45.8584 0.2121437,45.8626 0.39390996,45.8669 0.63633519,45.8712 0.51518613,45.8755 0.24245118,45.8798 0.30300403,45.8841 0.48483062,45.8884 0.48486802,45.8927 0.18184374,45.8970 -7.2888242e-006,45.9013 0.18177821,45.9056 0.48480672,45.9099 0.66668457,45.9143 0.60608155,45.9186 0.69699097,45.9229 0.18184131,45.9272 0.18181762,45.9315 8.1303806e-006,45.9358 -2.8750103e-006,45.9401 0.030306693,45.9444 -1.178358e-005,45.9487 0.27265742,45.9530 0.78784031,45.9573 0.727332,45.9616 0.57577085,45.9659 0.84847116,45.9702 0.81820726,45.9745 0.60607409,45.9788 0.27274501,45.9831 -6.138288e-006,45.9874 0.48478788,45.9917 1.3030021,45.9960 1.2424679,46.0003 0.66670012,46.0046 0.69693494,46.0089 1.1211919,46.0132 1.0909443,46.0175 0.66667682,46.0218 1.7878821,46.0262 1.5151702,46.0305 0.2424289,46.0348 0.3333292,46.0391 0.42423773,46.0434 0.42423922,46.0477 0.30300122,46.0520 0.69696194,46.0563 0.60607278,46.0606 0.57574785,46.0649 0.42423958,46.0692 0.30306101,46.0735 0.030321447,46.0778 0.090910159,46.0822 -1.0207918e-005,46.0865 0.18180524,46.0908 0.09093371,46.0951 0.030278059,46.0994 0.51513201,46.1037 0.42426428,46.1080 0.30304742,46.1123 6.3825651e-006,46.1166 0.090903707,46.1209 0.090914443,46.1253 -6.2716649e-006,46.1296 0.30301279,46.1339 0.42424047,46.1382 0.36362529,46.1425 0.72715998,46.1468 2.0605514,46.1511 1.5758951,46.1554 0.12128922,46.1598 -1.4777164e-005,46.1641 9.8355922e-006,46.1684 -2.4566349e-005,46.1727 0.36356971,46.1770 1.0302957,46.1813 0.87884998,46.1856 0.30306196,46.1900 0.090906277,46.1943 0.030309062,46.1986 0.66659838,46.2029 1.969583,46.2072 3.6060801,46.2115 2.3031268,46.2158 0.66670245,46.2202 0.60605615,46.2245 0.78778797,46.2288 1.4848013,46.2331 1.1213133,46.2374 0.69700152,46.2417 1.1817895,46.2461 1.9394076,46.2504 1.3939761,46.2547 0.090925455,46.2590 1.0292446e-006,46.2633 0.030283354,46.2676 0.78784508,46.2720 1.0000241,46.2763 0.18184614,46.2806 -2.2045667e-006,46.2849 2.036692e-006,46.2892 -5.9426357e-006,46.2936 1.1514993,46.2979 2.45454,46.3022 2.0000117,46.3065 0.18181564,46.3108 0.27269387,46.3152 0.66665828,46.3195 0.57579446,46.3238 0.1515373,46.3281 0.060601335,46.3324 1.2423949,46.3368 3.9090695,46.3411 3.6363914,46.3454 1.6060863,46.3497 0.75755161,46.3540 1.2120956,46.3584 0.90911311,46.3627 0.42426798,46.3670 0.27272907,46.3713 0.27272344,46.3757 0.090903699,46.3800 0.30301416,46.3843 0.484853,46.3886 0.18183778,46.3929 2.0069692e-006,46.3973 0.090890519,46.4016 0.57568663,46.4059 1.5151254,46.4102 1.636411,46.4146 1.0909641,46.4189 0.18182907,46.4232 0.24236938,46.4275 0.78780103,46.4319 2.0302582,46.4362 2.8484981,46.4405 2.7879694,46.4448 0.51522416,46.4492 0.57574201,46.4535 0.57576269,46.4578 0.12122624,46.4622 0.030300688,46.4665 0.21212283,46.4708 0.15150625,46.4751 0.090905011,46.4795 0.39387628,46.4838 1.8484545,46.4881 1.7273381,46.4924 0.87880307,46.4968 0.51514524,46.5011 0.57574052,46.5054 0.72724783,46.5098 0.5757615,46.5141 0.48488668,46.5184 0.18183146,46.5227 0.18180647,46.5271 0.27271843,46.5314 0.75753289,46.5357 1.4545077,46.5401 1.5757512,46.5444 1.2121629,46.5487 0.45460629,46.5531 0.27272013,46.5574 0.42420402,46.5617 1.1818053,46.5661 1.6060781,46.5704 1.0909491,46.5747 0.18184009,46.5791 0.090895377,46.5834 0.33330899,46.5877 0.54543751,46.5921 0.48486304,46.5964 0.18184304,46.6007 0.090921573,46.6051 0.090913348,46.6094 0.21211927,46.6137 0.18182087,46.6181 5.7197067e-006,46.6224 0.15147425,46.6267 1.060511,46.6311 1.9090472,46.6354 1.4546337,46.6397 0.45460415,46.6441 0.75755215,46.6484 0.69700551,46.6527 0.09090957,46.6571 0.33327818,46.6614 0.5151704,46.6657 0.39396462,46.6701 0.57574594,46.6744 0.6969564,46.6788 0.87880641,46.6831 0.48487732,46.6874 0.30303103,46.6918 4.7258991e-006,46.6961 5.1762692e-007,46.7004 -6.7977448e-006,46.7048 0.09091074,46.7091 0.090884298,46.7135 0.51513648,46.7178 0.33336365,46.7221 0.090920269,46.7265 4.6694004e-006,46.7308 0.030293761,46.7352 0.48482436,46.7395 0.87877858,46.7438 0.72729331,46.7482 0.27274561,46.7525 0.12121059,46.7569 0.54544312,46.7612 2.0605929,46.7655 2.9393885,46.7699 2.1818223,46.7742 0.66667247,46.7786 0.4847807,46.7829 1.060586,46.7872 0.93940687,46.7916 1.0303307,46.7959 0.48486641,46.8003 0.81814951,46.8046 1.2121251,46.8090 1.3030235,46.8133 1.0909704,46.8176 0.8788017,46.8220 1.1817539,46.8263 1.4242399,46.8307 0.93944937,46.8350 0.030328782,46.8394 0.090898149,46.8437 0.54545641,46.8481 0.060612962,46.8524 -6.6047246e-006,46.8567 0.181786,46.8611 0.33331573,46.8654 0.30305496,46.8698 0.090938687,46.8741 1.1514797,46.8785 5.878747,46.8828 6.6666861,46.8872 3.3333731,46.8915 0.21211442,46.8959 0.30299115,46.9002 1.2727548,46.9046 0.454579,46.9089 0.42423758,46.9132 0.27273583,46.9176 0.090911731,46.9219 0.18181613,46.9263 0.66666973,46.9306 0.57575828,46.9350 0.21211888,46.9393 -1.4025079e-006,46.9437 1.0541644e-006,46.9480 -2.8143127e-006,46.9524 0.090894178,46.9567 0.33329847,46.9611 0.72727293,46.9654 0.60607487,46.9698 0.7271924,46.9741 1.636241,46.9785 2.3030603,46.9828 1.3031712,46.9872 0.48488536,46.9915 0.87871724,46.9959 1.6059272,47.0002 2.5454366,47.0046 1.6971267,47.0090 0.63644892,47.0133 0.39393494,47.0177 0.51515949,47.0220 0.48484153,47.0264 1.3938997,47.0307 2.060586,47.0351 1.6666408,47.0394 0.78789854,47.0438 0.66672242,47.0481 1.818184,47.0525 2.6969602,47.0568 2.8181801,47.0612 2.5454633,47.0656 1.7272815,47.0699 0.30297232,47.0743 0.90905976,47.0786 0.78793246,47.0830 0.75757074,47.0873 1.0302542,47.0917 1.51517,47.0960 2.7878983,47.1004 3.0605721,47.1048 2.0606298,47.1091 0.69702959,47.1135 0.72728068,47.1178 0.72725481,47.1222 0.63636184,47.1265 0.33335349,47.1309 0.30304587,47.1353 0.48483801,47.1396 0.69697011,47.1440 0.090913698,47.1483 0.030309092,47.1527 -1.8935691e-005,47.1571 1.5151008,47.1614 2.6969616,47.1658 2.0000267,47.1701 1.1515183,47.1745 1.1817814,47.1788 1.0000094,47.1832 0.48489922,47.1876 0.12122017,47.1919 0.21211386,47.1963 0.39393726,47.2007 0.42425016,47.2050 0.21213055,47.2094 0.030310215,47.2137 -1.1773469e-005,47.2181 1.3029962,47.2225 2.5454521,47.2268 1.727241,47.2312 1.5454122,47.2355 1.3030379,47.2399 1.4848593,47.2443 1.0606172,47.2486 0.90908921,47.2530 1.2121433,47.2574 0.93944234,47.2617 0.33335471,47.2661 6.1369485e-007,47.2705 -1.4021333e-007,47.2748 -5.2918722e-008,47.2792 3.5194486e-007,47.2836 -1.355011e-006,47.2879 0.090910517,47.2923 -4.3399714e-006,47.2966 0.30302063,47.3010 0.48484889,47.3054 0.27273971,47.3097 0.3030377,47.3141 0.33333322,47.3185 0.27267814,47.3228 0.51511431,47.3272 0.66666538,47.3316 1.2120801,47.3359 1.727273,47.3403 1.3334109,47.3447 0.4545624,47.3491 0.48480082,47.3534 0.7878837,47.3578 0.75757819,47.3622 0.66669375,47.3665 0.27274349,47.3709 0.63625222,47.3753 1.7272375,47.3796 1.42432,47.3840 1.000052,47.3884 1.1817716,47.3927 1.8483853,47.3971 2.0000088,47.4015 1.6667364,47.4059 1.3333426,47.4102 1.2121351,47.4146 0.72730774,47.4190 0.81813818,47.4233 1.7272767,47.4277 0.84853989,47.4321 0.33335868,47.4365 0.39395002,47.4408 0.63632518,47.4452 0.93933254,47.4496 1.000007,47.4539 0.4849146,47.4583 0.060632575,47.4627 0.090905301,47.4671 0.30300304,47.4714 0.63633621,47.4758 0.9696517,47.4802 1.8181087,47.4846 1.6969647,47.4889 1.2728108,47.4933 0.66674387,47.4977 0.3636491,47.5021 0.42424107,47.5064 0.42423889,47.5108 0.48482633,47.5152 0.72725195,47.5196 0.96968323,47.5239 0.99997514,47.5283 1.1818256,47.5327 1.4848993,47.5371 0.81819445,47.5414 0.87877357,47.5458 1.151515,47.5502 1.1212142,47.5546 0.63638532,47.5590 0.2727434,47.5633 0.30302754,47.5677 0.21211931,47.5721 0.33333614,47.5765 0.54545891,47.5808 0.69697106,47.5852 0.39392519,47.5896 0.39392707,47.5940 0.84847313,47.5984 2.9696641,47.6027 4.1515226,47.6071 2.1515534,47.6115 0.27271965,47.6159 0.30302,47.6203 0.21214066,47.6246 0.21211031,47.6290 0.60604417,47.6334 0.63638616,47.6378 0.30303064,47.6422 0.48480666,47.6466 0.78785491,47.6509 1.0605528,47.6553 1.5757445,47.6597 1.303062,47.6641 1.8182105,47.6685 1.8181895,47.6728 2.2121072,47.6772 2.0606606,47.6816 0.63639122,47.6860 0.4545489,47.6904 0.18183255,47.6948 0.18182158,47.6991 0.39394504,47.7035 0.42422888,47.7079 0.33329734,47.7123 0.51515675,47.7167 0.27275711,47.7211 0.36363044,47.7255 0.81818002,47.7298 0.57577109,47.7342 0.09091299,47.7386 0.27268296,47.7430 1.3332732,47.7474 2.8181884,47.7518 3.6969764,47.7562 4.6969485,47.7605 3.5151711,47.7649 1.4546032,47.7693 0.72729135,47.7737 1.0302854,47.7781 1.4848294,47.7825 1.6060525,47.7869 0.93941855,47.7913 0.18184777,47.7957 5.3137173e-006,47.8000 0.090874448,47.8044 0.39392412,47.8088 0.63634598,47.8132 0.99997723,47.8176 0.87881744,47.8220 0.90913337,47.8264 0.90910512,47.8308 0.39392596,47.8352 0.39392269,47.8395 0.424229,47.8439 0.48483488,47.8483 0.5757674,47.8527 0.33335182,47.8571 0.60604757,47.8615 1.0908799,47.8659 1.3030514,47.8703 1.3030404,47.8747 2.5454452,47.8791 2.6060605,47.8835 1.9393499,47.8879 1.4545453,47.8923 2.1817474,47.8966 4.9392848,47.9010 5.6970124,47.9054 3.0000999,47.9098 1.4242686,47.9142 1.6666785,47.9186 1.2727308,47.9230 1.1817628,47.9274 1.3333637,47.9318 0.63645887,47.9362 0.090934001,47.9406 0.48484501,47.9450 0.42422307,47.9494 0.48481706,47.9538 1.0303059,47.9582 0.27274525,47.9626 0.3029815,47.9670 0.90903986,47.9714 1.1212435,47.9758 0.72734356,47.9802 0.030339422,47.9846 -3.1724126e-006,47.9890 -1.4177906e-005,47.9933 0.48481432,47.9977 0.87876272,48.0021 0.96970844,48.0065 0.45456991,48.0109 0.57575363,48.0153 0.84844869,48.0197 0.96967471,48.0241 0.57581168,48.0285 0.63639146,48.0329 2.4242244,48.0373 3.1212182,48.0417 1.6969905,48.0461 1.1367702e-005,48.0505 -9.172456e-006,48.0549 0.27272207,48.0593 0.27272317,48.0637 0.45451924,48.0681 0.63637596,48.0725 0.1818482,48.0769 0.030298132,48.0813 0.090904951,48.0857 0.18179385,48.0901 0.60602307,48.0946 1.0000058,48.0990 0.57579595,48.1034 0.18184228,48.1078 0.030298404,48.1122 0.60602361,48.1166 1.7272594,48.1210 0.66664988,48.1254 0.81817538,48.1298 0.6969887,48.1342 0.96972287,48.1386 1.1515514,48.1430 0.81815523,48.1474 0.93935913,48.1518 0.66669393,48.1562 0.27274024,48.1606 0.42422223,48.1650 0.81818736,48.1694 0.63638908,48.1738 0.51515108,48.1782 0.75754184,48.1826 0.66667819,48.1870 0.33336243,48.1915 0.33333197,48.1959 0.63636208,48.2003 0.72728086,48.2047 0.30302247,48.2091 0.12119768,48.2135 0.27268678,48.2179 0.60604638,48.2223 0.36367044,48.2267 0.27275324,48.2311 0.27271128,48.2355 0.96965694,48.2399 1.1818087,48.2444 1.2727188,48.2488 1.1212357,48.2532 0.60610759,48.2576 0.090915836,48.2620 0.33327988,48.2664 0.84842974,48.2708 1.3636254,48.2752 1.5757952,48.2796 1.0303349,48.2840 0.81817257,48.2885 0.78788561,48.2929 0.54549503,48.2973 0.30305016,48.3017 0.18181734,48.3061 4.9150931e-006,48.3105 0.27266383,48.3149 3.1513929,48.3193 6.1817818,48.3238 5.1212878,48.3282 2.6061571,48.3326 0.27276912,48.3370 0.090913653,48.3414 3.3995891e-006,48.3458 -1.5812334e-006,48.3502 2.9252897e-006,48.3546 0.030288206,48.3591 0.4848181,48.3635 0.75757778,48.3679 0.48487085,48.3723 0.1212296,48.3767 0.090899803,48.3811 0.42421675,48.3856 0.60606802,48.3900 0.33335832,48.3944 0.18182594,48.3988 0.72726589,48.4032 1.0909044,48.4076 0.99999768,48.4120 0.42424211,48.4165 0.27270442,48.4209 0.39391696,48.4253 0.30305436,48.4297 0.0909364,48.4341 0.090911768,48.4386 0.15151538,48.4430 0.18180047,48.4474 0.48483855,48.4518 0.51514041,48.4562 0.72727066,48.4606 0.54545921,48.4651 0.72725123,48.4695 0.93934345,48.4739 1.2727315,48.4783 1.3030863,48.4827 1.9697266,48.4872 0.48486635,48.4916 0.18181188,48.4960 0.54544908,48.5004 1.1817999,48.5048 1.6969323,48.5093 2.1211569,48.5137 2.3636408,48.5181 1.5455109,48.5225 0.84852993,48.5270 0.18182482,48.5314 0.33331648,48.5358 0.36364242,48.5402 0.39396605,48.5446 0.33330894,48.5491 1.060523,48.5535 2.2726922,48.5579 4.2121444,48.5623 4.2121253,48.5668 3.2121387,48.5712 0.93944496,48.5756 0.42427543,48.5800 0.12122854,48.5845 0.18180744,48.5889 0.45452452,48.5933 0.48484293,48.5977 0.48485905,48.6022 0.39395127,48.6066 0.12121969,48.6110 -1.1011425e-006,48.6154 0.030295203,48.6199 0.21211652,48.6243 0.36362895,48.6287 0.72726142,48.6331 0.63637131,48.6376 0.30305061,48.6420 4.1177141e-006,48.6464 6.2571921e-006,48.6509 0.030259561,48.6553 0.63627928,48.6597 1.1212282,48.6641 0.60613799,48.6686 0.18183202,48.6730 0.27272272,48.6774 0.1818324,48.6819 0.30302429,48.6863 0.48483971,48.6907 0.36364034,48.6951 0.30303338,48.6996 0.63635248,48.7040 1.0909034,48.7084 0.81819624,48.7129 0.33333474,48.7173 0.39391673,48.7217 0.69694638,48.7262 0.78789556,48.7306 0.45457342,48.7350 0.60605025,48.7395 1.3636189,48.7439 1.5757668,48.7483 0.96971142,48.7528 0.48485035,48.7572 0.18183039,48.7616 0.090905972,48.7661 0.39394057,48.7705 0.72728378,48.7749 0.90908414,48.7794 0.6666531,48.7838 0.36364132,48.7882 0.1818165,48.7927 0.27271593,48.7971 0.87868649,48.8015 2.0605092,48.8060 2.4241984,48.8104 3.0000017,48.8148 2.3637495,48.8193 1.3637319,48.8237 0.6667074,48.8281 0.36363363,48.8326 0.36362672,48.8370 0.36365142,48.8414 0.090887606,48.8459 0.60600388,48.8503 1.0606049,48.8548 0.84854788,48.8592 0.12124819,48.8636 0.090890758,48.8681 0.72724181,48.8725 1.3332783,48.8769 1.8181741,48.8814 1.3939718,48.8858 1.0909393,48.8903 0.60606283,48.8947 0.90907848,48.8991 0.93940818,48.9036 0.66669458,48.9080 0.090919532,48.9125 0.27272037,48.9169 0.27271026,48.9213 0.57574612,48.9258 0.60603398,48.9302 1.181754,48.9347 1.6666447,48.9391 1.4546294,48.9435 0.36369476,48.9480 0.6363467,48.9524 1.1515121,48.9569 2.9393864,48.9613 2.6666696,48.9657 2.181813,48.9702 0.72726077,48.9746 0.72728825,48.9791 0.33336094,48.9835 9.1343081e-006,48.9880 -7.079349e-006,48.9924 0.15150303,48.9968 0.6363439,49.0013 1.1515166,49.0057 0.72730035,49.0102 9.2989776e-006,49.0146 -2.9012574e-006,49.0191 2.3052589e-006,49.0235 0.18181886,49.0280 0.48485363,49.0324 0.48483035,49.0368 0.42421716,49.0413 0.42421299,49.0457 0.84848762,49.0502 0.93942356,49.0546 0.93937451,49.0591 0.96970862,49.0635 0.21215783,49.0680 5.777546e-006,49.0724 0.030294051,49.0769 0.18181378,49.0813 0.57572657,49.0858 1.3029898,49.0902 1.5757551,49.0947 1.0909536,49.0991 0.21216233,49.1035 0.030304912,49.1080 0.3333379,49.1124 0.4848364,49.1169 0.30301523,49.1213 0.12122323,49.1258 0.45454502,49.1302 1.5757351,49.1347 2.0909073,49.1391 1.1818258,49.1436 0.51514226,49.1480 0.42423752,49.1525 0.42419195,49.1569 1.2120852,49.1614 1.2727927,49.1658 0.84852219,49.1703 0.66667932,49.1747 0.81809759,49.1792 2.1513753,49.1837 2.4243171,49.1881 0.87892336,49.1926 0.090936042,49.1970 0.090883933,49.2015 0.36360887,49.2059 0.45454246,49.2104 0.57574153,49.2148 0.87876707,49.2193 1.3636481,49.2237 1.4848555,49.2282 2.5757387,49.2326 2.6364086,49.2371 0.39396167,49.2415 0.72720647,49.2460 1.7272385,49.2505 1.8485198,49.2549 0.90915942,49.2594 0.090917379,49.2638 0.42422134,49.2683 0.42425743,49.2727 0.21213771,49.2772 0.030307734,49.2816 0.21205077,49.2861 1.1817796,49.2906 0.96975893,49.2950 0.60607749,49.2995 0.78784513,49.3039 1.1818124,49.3084 0.78790838,49.3128 1.3636365,49.3173 1.5454357,49.3218 0.6363849,49.3262 0.27274922,49.3307 0.57572246,49.3351 0.81815124,49.3396 0.66670835,49.3441 0.090954483,49.3485 -2.6407968e-005,49.3530 0.57573909,49.3574 0.51516992,49.3619 0.27274051,49.3664 0.090900607,49.3708 0.42422199,49.3753 0.63637578,49.3797 0.27274647,49.3842 0.1212155,49.3887 0.18181257,49.3931 0.21212105,49.3976 0.18181364,49.4020 0.60604954,49.4065 1.060593,49.4110 0.87876123,49.4154 0.75758117,49.4199 0.51517862,49.4244 0.69697249,49.4288 0.90904653,49.4333 0.93936574,49.4377 0.57581425,49.4422 0.12125277,49.4467 0.21211271,49.4511 0.36362186,49.4556 0.7878719,49.4601 0.66668558,49.4645 0.24243136,49.4690 0.24241699,49.4735 0.18182556,49.4779 0.09090288,49.4824 0.30302316,49.4869 0.1818345,49.4913 0.090902008,49.4958 0.39392468,49.5003 0.36364532,49.5047 0.21212445,49.5092 0.42421129,49.5137 0.99995875,49.5181 1.5151546,49.5226 1.3030604,49.5271 0.84850782,49.5315 0.75753903,49.5360 1.6060082,49.5405 1.8788058,49.5449 1.1515725,49.5494 0.48488575,49.5539 9.9654681e-006,49.5583 -1.9378806e-005,49.5628 0.27271888,49.5673 0.21213843,49.5717 0.090908639,49.5762 0.30299839,49.5807 0.57573652,49.5852 0.4242304,49.5896 0.484869,49.5941 0.36359671,49.5986 2.3332171,49.6030 3.484874,49.6075 2.3334303,49.6120 0.42430857,49.6165 2.2351365e-005,49.6209 -5.8454389e-006,49.6254 1.0279871e-006,49.6299 1.7343463e-006,49.6343 0.03029537,49.6388 0.39392269,49.6433 0.63636583,49.6478 0.39392403,49.6522 0.51512551,49.6567 0.57579327,49.6612 0.090944432,49.6657 -2.487627e-005,49.6701 1.6969166,49.6746 2.393914,49.6791 1.7576094,49.6835 0.36368462,49.6880 0.030315084,49.6925 0.18178502,49.6970 0.42421734,49.7014 0.72725827,49.7059 0.90909863,49.7104 0.60610187,49.7149 0.15153548,49.7194 0.090909369,49.7238 0.18181415,49.7283 0.60606384,49.7328 0.6666677,49.7373 0.75757641,49.7417 0.84847665,49.7462 0.48480061,49.7507 0.8484295,49.7552 1.1818465,49.7596 0.81820637,49.7641 0.93932664,49.7686 1.6666411,49.7731 1.575835,49.7776 0.57582623,49.7820 0.18181856,49.7865 0.36360639,49.7910 0.87878317,49.7955 1.0606012,49.8000 1.1211786,49.8044 0.87879848,49.8089 0.36367819,49.8134 0.27272815,49.8179 0.84846205,49.8224 0.84849185,49.8268 0.78788078,49.8313 1.0302991,49.8358 0.78791404,49.8403 0.18180844,49.8448 0.81811875,49.8492 1.1515352,49.8537 0.45459718,49.8582 0.09091156,49.8627 0.18181491,49.8672 0.090919718,49.8717 -4.3996874e-006,49.8761 0.33331469,49.8806 0.66665667,49.8851 1.0606154,49.8896 0.54547608,49.8941 0.1817873,49.8986 1.1514618,49.9030 1.5151612,49.9075 1.3030515,49.9120 3.2121236,49.9165 2.9697263,49.9210 1.0303289,49.9255 -3.4103905e-006,49.9300 1.0535297e-005,49.9344 -3.8734772e-005,49.9389 0.63623047,49.9434 1.6362865,49.9479 1.9697546,49.9524 1.5152682,49.9569 0.54551041,49.9614 0.27271682,49.9659 0.42421898,49.9703 0.69694465,49.9748 0.6363982,49.9793 0.1818341,49.9838 1.3332869,49.9883 3.3030295,49.9928 3.3636665,49.9973 1.4242519,50.0018 0.51513326,50.0062 1.6060545,50.0107 0.96972543,50.0152 0.72728634,50.0197 0.39393941,50.0242 0.48484421,50.0287 0.51511252,50.0332 0.66663265,50.0377 0.93936676,50.0422 1.2424294,50.0467 0.90914524,50.0511 0.57576925,50.0556 0.78786409,50.0601 1.1211857,50.0646 1.3636581,50.0691 0.63640934,50.0736 0.18180463,50.0781 0.60598397,50.0826 1.4847993,50.0871 1.4848915,50.0916 1.2121772,50.0961 1.0909008,50.1006 1.8787234,50.1051 2.3333182,50.1096 1.9091038,50.1140 1.3030761,50.1185 0.69697225,50.1230 1.1817979,50.1275 1.0606494,50.1320 1.3333663,50.1365 1.1515274,50.1410 0.69697249,50.1455 0.18183222,50.1500 0.27270177,50.1545 0.81815302,50.1590 0.5757736,50.1635 0.18184163,50.1680 2.5390333e-005,50.1725 0.030234857,50.1770 1.1514138,50.1815 1.5757686,50.1860 1.4242663,50.1905 1.8485019,50.1950 1.8788253,50.1995 1.969698,50.2040 2.8181674,50.2085 2.6969872,50.2130 1.0909481,50.2175 0.18183173,50.2220 0.27271441,50.2265 0.36361715,50.2310 1.0303131,50.2355 0.87880635,50.2400 0.57576388,50.2445 0.030307382,50.2490 0.27270842,50.2535 0.36360759,50.2580 0.42423657,50.2625 0.39397734,50.2670 0.060623568,50.2715 0.090891279,50.2760 0.18181679,50.2805 0.18183129,50.2850 0.21211505,50.2895 0.90907419,50.2940 1.0606217,50.2985 0.45455572,50.3030 0.27267721,50.3075 0.63630968,50.3120 0.84853595,50.3165 0.27278143,50.3210 0.21211994,50.3255 0.57569581,50.3300 1.0605326,50.3345 1.1212229,50.3390 0.93942988,50.3435 0.51520085,50.3480 0.18185484,50.3525 9.992571e-006,50.3570 -1.1614541e-005,50.3615 0.39392635,50.3660 0.39395353,50.3705 0.030309297,50.3750 0.030300334,50.3795 4.2120896e-006,50.3840 0.030298449,50.3886 0.30302668,50.3931 0.30303526,50.3976 0.12120941,50.4021 0.5757435,50.4066 0.87878317,50.4111 0.75758529,50.4156 0.27273712,50.4201 0.12121374,50.4246 0.12118836,50.4291 0.27270818,50.4336 0.54547638,50.4381 0.39395285,50.4426 0.33332625,50.4472 0.60605496,50.4517 0.75756449,50.4562 0.96969289,50.4607 1.1514007,50.4652 2.0907922,50.4697 2.0606689,50.4742 1.2425365,50.4787 0.81823266,50.4832 1.0302753,50.4877 1.3636414,50.4923 1.0303391,50.4968 0.57571113,50.5013 0.87876773,50.5058 0.60611337,50.5103 0.30304998,50.5148 0.60606641,50.5193 1.0000201,50.5238 0.69696754,50.5283 0.27270529,50.5329 1.0302893,50.5374 3.3029592,50.5419 5.4847646,50.5464 4.3939729,50.5509 1.4849037,50.5554 0.96974784,50.5599 0.51518178,50.5645 1.0907958,50.5690 2.5453887,50.5735 2.5757892,50.5780 2.4242682,50.5825 1.5455228,50.5870 0.51519948,50.5915 0.69696492,50.5961 1.3939104,50.6006 1.666665,50.6051 1.0303193,50.6096 2.5151453,50.6141 5.3939037,50.6186 7.7272639,50.6232 5.2424407,50.6277 3.39396,50.6322 0.84849215,50.6367 0.93939453,50.6412 0.90911108,50.6457 0.69697046,50.6503 0.36363849,50.6548 0.27273178,50.6593 0.33330795,50.6638 0.93938065,50.6683 0.9697085,50.6729 1.0605645,50.6774 1.2424343,50.6819 0.63637167,50.6864 0.8181411,50.6909 0.84853804,50.6955 0.42429975,50.7000 0.18181072,50.7045 0.33331221,50.7090 0.48484811,50.7135 0.57576084,50.7181 0.75756598,50.7226 0.93939137,50.7271 0.90911365,50.7316 0.51514739,50.7361 0.63631922,50.7407 0.69698352,50.7452 0.57582104,50.7497 1.6968753,50.7542 3.272579,50.7588 2.9394116,50.7633 1.3940434,50.7678 0.72734362,50.7723 0.51516134,50.7768 0.84845716,50.7814 1.1212007,50.7859 0.84850323,50.7904 0.48482519,50.7949 0.60604793,50.7995 0.87879473,50.8040 1.1818541,50.8085 0.6363923,50.8130 0.51514673,50.8176 0.63629282,50.8221 1.2423744,50.8266 1.0303292,50.8311 0.96972865,50.8357 0.96972555,50.8402 0.66670126,50.8447 0.48480508,50.8493 1.7574505,50.8538 2.3939426,50.8583 1.666778,50.8628 0.51522809,50.8674 0.030296117,50.8719 0.090904765,50.8764 0.030312322,50.8809 0.75756019,50.8855 2.2727158,50.8900 2.424247,50.8945 1.6363801,50.8991 0.090912461,50.9036 0.36360896,50.9081 0.69695419,50.9126 0.87878078,50.9172 1.030285,50.9217 0.9696821,50.9262 0.78789151,50.9308 0.6363889,50.9353 0.48486668,50.9398 0.69694126,50.9444 1.3938754,50.9489 1.5757557,50.9534 1.2424551,50.9580 0.78791952,50.9625 0.27277359,50.9670 0.03029958,50.9716 0.39390787,50.9761 0.66666681,50.9806 0.42426553,50.9851 0.63636845,50.9897 2.9696577,50.9942 4.3029742,50.9987 3.1818249,51.0033 1.5454973,51.0078 1.1515087,51.0123 1.7878846,51.0169 1.3939737,51.0214 1.3939596,51.0260 1.4848218,51.0305 1.2726847,51.0350 1.0909166,51.0396 0.6061092,51.0441 0.090932891,51.0486 0.090870358,51.0532 0.93936694,51.0577 1.393962,51.0622 1.0000169,51.0668 0.54544687,51.0713 1.2727332,51.0758 2.3636236,51.0804 2.333317,51.0849 1.3636075,51.0895 0.90906924,51.0940 0.72731256,51.0985 0.3030715,51.1031 0.42422181,51.1076 1.1817791,51.1121 1.4545434,51.1167 1.0303282,51.1212 0.66669178,51.1258 0.51515841,51.1303 0.63636518,51.1348 0.60606313,51.1394 0.33334643,51.1439 0.30303222,51.1485 0.48481199,51.1530 1.666648,51.1575 1.5454865,51.1621 0.93940598,51.1666 1.7575728,51.1712 1.1818274,51.1757 0.60607493,51.1803 0.18180364,51.1848 0.72721523,51.1893 0.87874663,51.1939 0.87881422,51.1984 0.39399797,51.2030 0.090938486,51.2075 -9.317002e-006,51.2120 0.21210274,51.2166 0.63637567,51.2211 0.54545641,51.2257 2.3939233,51.2302 3.2727232,51.2348 2.0302842,51.2393 0.63632321,51.2439 0.96970761,51.2484 0.66671365,51.2529 0.51517075,51.2575 0.45449802,51.2620 0.9393059,51.2666 1.3333613,51.2711 0.69706881,51.2757 0.060634859,51.2802 -8.8990546e-006,51.2848 0.21208373,51.2893 1.0302061,51.2939 1.8181751,51.2984 1.3940489,51.3029 1.424275,51.3075 1.6666613,51.3120 1.0908935,51.3166 0.69693899,51.3211 0.81817377,51.3257 0.72727847,51.3302 0.69700545,51.3348 1.0605494,51.3393 1.8483754,51.3439 1.7878671,51.3484 1.3940167,51.3530 0.84854162,51.3575 0.60610539,51.3621 0.030313654,51.3666 1.7878301,51.3712 2.242424,51.3757 1.6363966,51.3803 0.33335587,51.3848 0.18181764,51.3894 0.18181606,51.3939 0.18182246,51.3985 5.7798826e-007,51.4030 0.1818238,51.4076 0.30299816,51.4121 0.48481947,51.4167 0.33332396,51.4212 0.48485768,51.4258 0.33335784,51.4303 0.30303055,51.4349 0.48485646,51.4395 0.78786314,51.4440 0.6060468,51.4486 0.4848322,51.4531 0.63636822,51.4577 0.51515847,51.4622 0.63630891,51.4668 1.0606103,51.4713 0.93943173,51.4759 1.1211985,51.4804 1.2727016,51.4850 1.4848599,51.4895 1.1212341,51.4941 0.72729611,51.4987 0.30307445,51.5032 1.5616941e-005,51.5078 0.15146506,51.5123 0.60603309,51.5169 0.60609096,51.5214 0.72725749,51.5260 0.72720414,51.5306 1.0302911,51.5351 0.69705009,51.5397 0.18185866,51.5442 0.090913385,51.5488 0.030314181,51.5533 8.6178503e-008,51.5579 4.8368402e-006,51.5625 -1.9435694e-005,51.5670 0.36358944,51.5716 0.57579148,51.5761 0.090939283,51.5807 0.36361775,51.5853 0.78789651,51.5898 1.0302905,51.5944 1.1211791,51.5989 0.84849507,51.6035 0.30304995,51.6081 0.33332941,51.6126 0.33334824,51.6172 -9.0826961e-006,51.6217 0.48476022,51.6263 1.2423425,51.6309 1.39399,51.6354 0.57586849,51.6400 2.6868716e-005,51.6445 0.18177776,51.6491 0.81815434,51.6537 0.84849143,51.6582 0.51516575,51.6628 0.21214734,51.6674 0.21213855,51.6719 0.21210797,51.6765 0.42421484,51.6811 0.60607308,51.6856 0.2727409,51.6902 0.33323404,51.6947 1.1211268,51.6993 1.0607134,51.7039 0.18190229,51.7084 1.6363454,51.7130 2.1515138,51.7176 2.1515243,51.7221 0.87879288,51.7267 0.39390624,51.7313 0.7272523,51.7358 0.72728378,51.7404 0.60599321,51.7450 1.3029349,51.7495 1.4242753,51.7541 0.8788861,51.7587 0.42429459,51.7632 0.33334178,51.7678 0.30302811,51.7724 0.42424181,51.7769 0.48481286,51.7815 0.72724396,51.7861 0.72730005,51.7906 0.42428419,51.7952 0.090919137,51.7998 0.18181099,51.8043 0.30297807,51.8089 1.0605379,51.8135 1.212152,51.8181 0.78791839,51.8226 0.60609084,51.8272 0.39394483,51.8318 0.66667598,51.8363 0.1515429,51.8409 0.090899698,51.8455 0.1818185,51.8501 0.18181427,51.8546 0.48484072,51.8592 1.1514957,51.8638 1.4847883,51.8683 1.3030272,51.8729 0.63641816,51.8775 0.27275541,51.8821 0.090911098,51.8866 0.27272519,51.8912 0.30303413,51.8958 0.30303794,51.9003 0.090907134,51.9049 0.42421809,51.9095 0.81818706,51.9141 0.63639021,51.9186 0.21211401,51.9232 0.30299133,51.9278 1.3029138,51.9324 2.3938615,51.9369 1.8182945,51.9415 1.6970394,51.9461 3.4545479,51.9507 3.5151746,51.9552 2.5151694,51.9598 0.30304667,51.9644 0.33329949,51.9690 0.72725743,51.9735 0.96966678,51.9781 1.3333275,51.9827 0.5758056,51.9873 0.2121264,51.9919 0.18182959,51.9964 0.1212289,52.0010 0.090906419,52.0056 0.090906046,52.0102 0.18182573,52.0147 0.12119958,52.0193 0.18179734,52.0239 0.1818406,52.0285 1.6683602e-005,52.0331 -3.6365373e-006,52.0376 -2.139529e-006,52.0422 0.36359411,52.0468 0.99996334,52.0514 1.0303421,52.0560 0.60607147,52.0605 0.99997467,52.0651 1.3333144,52.0697 2.696986,52.0743 2.969728,52.0789 2.4242311,52.0834 1.6363369,52.0880 1.7575939,52.0926 0.66670024,52.0972 1.6060523,52.1018 2.2423787,52.1064 1.7575608,52.1109 0.96973175,52.1155 0.48487219,52.1201 0.18182606,52.1247 0.27273679,52.1293 0.36362934,52.1339 0.9999668,52.1384 1.5151569,52.1430 1.697,52.1476 1.2424256,52.1522 0.48482993,52.1568 0.21213955,52.1614 0.030302465,52.1659 0.18180002,52.1705 0.18182859,52.1751 0.09092363,52.1797 5.8542373e-006,52.1843 -1.562832e-006,52.1889 3.9649126e-007,52.1935 -2.2963494e-008,52.1981 -3.0471432e-007,52.2026 1.241959e-006,52.2072 0.54542583,52.2118 1.8181489,52.2164 1.5757638,52.2210 0.48485959,52.2256 0.33335644,52.2302 0.090912037,52.2347 1.1514931,52.2393 2.4848483,52.2439 2.5151575,52.2485 1.3939542,52.2531 0.21214408,52.2577 0.090891942,52.2623 0.48481435,52.2669 0.75756186,52.2715 0.66667193,52.2761 0.42422333,52.2806 0.57576603,52.2852 0.57578486,52.2898 0.75756109,52.2944 0.72729594,52.2990 0.30304223,52.3036 0.39389488,52.3082 0.99999237,52.3128 0.69701678,52.3174 0.78788662,52.3220 1.121212,52.3266 0.75756043,52.3311 0.75747561,52.3357 1.3938447,52.3403 1.7273579,52.3449 0.84856147,52.3495 0.84842151,52.3541 0.96970934,52.3587 0.63639838,52.3633 0.78790087,52.3679 0.45457339,52.3725 0.36360601,52.3771 0.66663557,52.3817 0.60611606,52.3863 0.030347086,52.3909 0.12118094,52.3955 0.6666441,52.4001 0.93941253,52.4047 0.33335346,52.4092 0.30301163,52.4138 0.4545185,52.4184 0.72725415,52.4230 0.84849262,52.4276 0.72730911,52.4322 0.48486698,52.4368 0.51512611,52.4414 0.93936497,52.4460 1.1515062,52.4506 1.1515115,52.4552 0.81819481,52.4598 0.42424726,52.4644 0.84849542,52.4690 1.1818292,52.4736 1.6363705,52.4782 1.2121389,52.4828 0.72727257,52.4874 0.60603696,52.4920 0.75756198,52.4966 0.57579261,52.5012 0.090899296,52.5058 0.33327463,52.5104 0.54545957,52.5150 0.30308384,52.5196 0.12121771,52.5242 0.30302003,52.5288 0.18184173,52.5334 3.8243174e-006,52.5380 0.18180622,52.5426 0.39391264,52.5472 0.57576084,52.5518 0.18184118,52.5564 0.39393154,52.5610 0.6060701,52.5656 0.63637906,52.5702 0.87878031,52.5748 1.7575634,52.5794 1.4848583,52.5840 8.8104807e-006,52.5886 0.090905033,52.5932 0.1818179,52.5978 0.27270821,52.6025 0.66665328,52.6071 0.66668022,52.6117 0.66661507,52.6163 1.4847651,52.6209 1.8181877,52.6255 1.3637191,52.6301 0.60611022,52.6347 0.45454594,52.6393 0.2121309,52.6439 0.4545331,52.6485 0.9999702,52.6531 1.0606111,52.6577 0.78788286,52.6623 1.6666682,52.6669 2.2727232,52.6715 1.878795,52.6761 0.6363759,52.6808 0.3939262,52.6854 0.39395162,52.6900 0.33334696,52.6946 0.21212207,52.6992 0.090915456,52.7038 0.030299325,52.7084 1.5757411,52.7130 2.9393799,52.7176 2.5757508,52.7222 0.99999386,52.7268 1.7272936,52.7315 1.2424475,52.7361 0.72727442,52.7407 0.18179147,52.7453 0.75751305,52.7499 1.5151145,52.7545 1.6060953,52.7591 0.96975607,52.7637 0.39395496,52.7683 0.30299425,52.7730 0.5151571,52.7776 0.18186334,52.7822 0.12119963,52.7868 0.33333299,52.7914 0.12123111,52.7960 0.030303763,52.8006 0.090884216,52.8052 0.48476276,52.8099 1.1514704,52.8145 1.727325,52.8191 2.5454521,52.8237 5.0302997,52.8283 5.0000539,52.8329 3.3939724,52.8375 1.0606247,52.8422 8.1256603e-006,52.8468 -1.2778526e-005,52.8514 0.090915531,52.8560 0.30298558,52.8606 1.2423511,52.8652 1.424226,52.8698 1.3333379,52.8745 0.96976298,52.8791 0.39400131,52.8837 0.18179709,52.8883 0.36356866,52.8929 0.90905488,52.8975 1.9696096,52.9022 2.9696262,52.9068 2.5152771,52.9114 1.4546368,52.9160 1.3333158,52.9206 1.3636608,52.9253 0.75760716,52.9299 0.48484877,52.9345 0.39394343,52.9391 0.18184318,52.9437 0.090899825,52.9483 0.27269992,52.9530 0.66667926,52.9576 0.6666804,52.9622 0.75757843,52.9668 0.42424381,52.9714 0.54545498,52.9761 0.33333465,52.9807 0.69691771,52.9853 2.2120862,52.9899 2.0909114,52.9946 1.2726974,52.9992 1.2120807,53.0038 1.2425035,53.0084 0.3031162,53.0130 0.090899885,53.0177 0.18179561,53.0223 0.66659647,53.0269 1.3333162,53.0315 1.6364197,53.0362 1.2727704,53.0408 0.39395845,53.0454 -1.4134713e-005,53.0500 0.33330038,53.0547 0.63634282,53.0593 0.66663808,53.0639 0.75754786,53.0685 0.75762808,53.0731 0.48488075,53.0778 0.63631475,53.0824 0.63637656,53.0870 0.63641751,53.0916 0.69698536,53.0963 0.27273104,53.1009 0.030286759,53.1055 1.5756905,53.1102 3.2727067,53.1148 2.848541,53.1194 1.1818535,53.1240 0.18181475,53.1287 0.18182676,53.1333 0.090909325,53.1379 0.36361995,53.1425 0.54546547,53.1472 0.39395165,53.1518 0.1515138,53.1564 2.0854441e-006,53.1611 -5.4194112e-007,53.1657 8.2101757e-008,53.1703 2.1361635e-007,53.1749 -9.3667802e-007,53.1796 0.060607016,53.1842 0.060600597,53.1888 0.24239473,53.1935 0.48484069,53.1981 0.27276048,53.2027 0.030308401,53.2074 0.36360621,53.2120 0.78786719,53.2166 0.60608369,53.2212 0.36365241,53.2259 0.66666716,53.2305 0.15151896,53.2351 0.090904847,53.2398 0.27271479,53.2444 0.48483658,53.2490 0.90910667,53.2537 0.18183148,53.2583 0.75753891,53.2629 1.969614,53.2676 2.8788109,53.2722 1.3333998,53.2768 0.60606951,53.2815 1.2423878,53.2861 3.9999635,53.2907 4.2121696,53.2954 2.1212549,53.3000 0.18175291,53.3046 0.90904331,53.3093 0.787938,53.3139 0.66670799,53.3186 0.48485184,53.3232 0.303013,53.3278 0.18183605,53.3325 0.060602233,53.3371 0.36360607,53.3417 0.3636671,53.3464 2.1667387e-005,53.3510 -3.0467122e-006,53.3556 0.15148619,53.3603 0.75749874,53.3649 2.818145,53.3696 3.2424507,53.3742 2.1515648,53.3788 0.7273041,53.3835 0.42426494,53.3881 0.0909198,53.3927 0.12119436,53.3974 0.42420116,53.4020 0.90905899,53.4067 0.84850234,53.4113 0.51511747,53.4159 0.87876296,53.4206 1.0302732,53.4252 1.6666621,53.4299 1.1213176,53.4345 0.39399329,53.4391 1.3333106,53.4438 2.333323,53.4484 1.484868,53.4531 0.54545486,53.4577 0.5757581,53.4624 0.272742,53.4670 0.090913974,53.4716 0.3636311,53.4763 0.42424193,53.4809 0.18181729,53.4856 0.2726959,53.4902 0.81816179,53.4949 0.75759155,53.4995 0.66667277,53.5041 0.51515692,53.5088 0.39396831,53.5134 0.18181486,53.5181 0.60603201,53.5227 0.42425847,53.5274 0.090921447,53.5320 0.090902604,53.5367 0.090915956,53.5413 1.0931235e-005,53.5459 -1.8715742e-005,53.5506 0.30294895,53.5552 1.1211414,53.5599 1.5757769,53.5645 1.2424396,53.5692 1.1818104,53.5738 1.1212511,53.5785 1.0303276,53.5831 0.66672271,53.5878 0.030294245,53.5924 0.4847858,53.5971 0.8180902,53.6017 1.6060027,53.6064 1.2122457,53.6110 0.42430449,53.6156 0.48483148,53.6203 0.48486733,53.6249 0.57576907,53.6296 0.63635969,53.6342 0.4242706,53.6389 1.9688949e-005,53.6435 -2.7357521e-006,53.6482 0.12118846,53.6528 0.8484621,53.6575 1.303023,53.6621 1.8787862,53.6668 1.4242491,53.6714 1.2424464,53.6761 0.30305654,53.6807 0.090896897,53.6854 0.27271292,53.6900 0.18183284,53.6947 1.5606875e-005,53.6994 -9.9368372e-006,53.7040 0.27271703,53.7087 0.39393935,53.7133 0.30303383,53.7180 1.2424016,53.7226 4.4848166,53.7273 5.2424421,53.7319 2.8788106,53.7366 0.18180753,53.7412 0.33330208,53.7459 0.63633519,53.7505 0.72726381,53.7552 0.66669744,53.7598 0.36368865,53.7645 0.18183447,53.7692 0.090913981,53.7738 8.3097342e-007,53.7785 0.09087158,53.7831 0.33332038,53.7878 0.36360189,53.7924 0.99996012,53.7971 1.3030448,53.8018 1.0909781,53.8064 0.39399025,53.8111 0.42422965,53.8157 0.36364004,53.8204 0.12121212,53.8250 1.0312182e-006,53.8297 0.090904653,53.8344 0.4545427,53.8390 0.45454523,53.8437 0.75756532,53.8483 2.2727075,53.8530 3.1211965,53.8576 1.818162,53.8623 0.48485762,53.8670 0.36362806,53.8716 0.66664201,53.8763 1.3636792,53.8809 1.1818539,53.8856 0.4848367,53.8903 0.60606164,53.8949 0.39393747,53.8996 0.30304065,53.9042 0.030324705,53.9089 0.030303001,53.9136 0.33334306,53.9182 0.7272625,53.9229 0.72724396,53.9276 0.57573974,53.9322 0.60604292,53.9369 0.87869316,53.9415 1.3939093,53.9462 1.1213086,53.9509 0.78790748,53.9555 1.3333008,53.9602 1.6666546,53.9649 1.2424694,53.9695 0.39398414,53.9742 0.12121877,53.9788 0.15151221,53.9835 0.39392313,53.9882 0.36362782,53.9928 0.27274689,53.9975 0.090923183,54.0022 0.030313203,54.0068 0.12118044,54.0115 0.48481572,54.0162 0.51515907,54.0208 0.75757992,54.0255 0.69699526,54.0302 0.21214171,54.0348 2.2287909e-006,54.0395 1.9375996e-006,54.0442 -9.9805056e-006,54.0488 0.18179385,54.0535 0.63636881,54.0582 0.69698936,54.0628 0.48485276,54.0675 0.1817936,54.0722 0.30298275,54.0768 0.7272681,54.0815 0.60610104,54.0862 0.27276117,54.0908 0.030307632,54.0955 0.36363155,54.1002 0.45454186,54.1049 0.93928057,54.1095 2.1211004,54.1142 2.2121396,54.1189 1.4243393,54.1235 0.45463902,54.1282 0.090926521,54.1329 0.18180241,54.1375 0.30300009,54.1422 0.54543638,54.1469 0.63634223,54.1516 0.72728842,54.1562 0.45461249,54.1609 0.33335221,54.1656 0.51512253,54.1703 0.66655618,54.1749 2.0604856,54.1796 2.2424278,54.1843 1.3940449,54.1889 0.6970681,54.1936 0.42425573,54.1983 0.51515442,54.2030 0.33335236,54.2076 0.090917774,54.2123 7.2958841e-007,54.2170 7.2922671e-007,54.2217 -3.6469676e-006,54.2263 0.0908776,54.2310 0.3938911,54.2357 0.93936914,54.2404 1.3030484,54.2450 0.93940175,54.2497 0.81814313,54.2544 0.96972561,54.2591 0.51517254,54.2637 0.75755155,54.2684 0.66671431,54.2731 0.27273786,54.2778 0.60599405,54.2825 1.6363571,54.2871 1.5454779,54.2918 1.2424427,54.2965 1.0000377,54.3012 0.51514024,54.3058 0.69695944,54.3105 0.66667813,54.3152 0.90909189,54.3199 0.7575714,54.3246 0.42421651,54.3292 0.69691056,54.3339 1.393896,54.3386 1.606081,54.3433 1.1212966,54.3480 0.27279329,54.3526 0.0302998,54.3573 0.36360151,54.3620 0.75753516,54.3667 0.6061005,54.3714 0.12125164,54.3760 0.48481971,54.3807 1.2120684,54.3854 1.8484435,54.3901 1.4849215,54.3948 0.18187557,54.3995 0.21210812,54.4041 0.30303252,54.4088 0.30302301,54.4135 0.2121173,54.4182 0.39394462,54.4229 0.27274394,54.4275 0.090871871,54.4322 0.66655737,54.4369 1.6666228,54.4416 1.6667435,54.4463 0.93945187,54.4510 1.0303268,54.4557 0.090938762,54.4603 -1.5701236e-005,54.4650 0.42421699,54.4697 0.63637346,54.4744 0.36366197,54.4791 0.27270022,54.4838 0.6665678,54.4885 1.2727104,54.4931 0.72736853,54.4978 0.090958066,54.5025 -3.3782965e-006,54.5072 0.09090054,54.5119 0.1818136,54.5166 0.21213062,54.5213 0.090914279,54.5259 0.090889543,54.5306 0.27270129,54.5353 0.3939147,54.5400 0.63637733,54.5447 0.69698536,54.5494 0.84850526,54.5541 0.45449695,54.5588 0.78781056,54.5635 0.75762159,54.5681 0.42431885,54.5728 0.18182969,54.5775 2.6969292,54.5822 4.0606065,54.5869 2.4545774,54.5916 1.0953758e-005,54.5963 1.3939086,54.6010 3.151468,54.6057 3.0605848,54.6104 0.81819773,54.6151 0.48486686,54.6197 0.33336836,54.6244 0.09093786,54.6291 3.6134859e-006,54.6338 -2.6465925e-006,54.6385 0.42423654,54.6432 0.63636506,54.6479 0.33333734,54.6526 0.18181109,54.6573 0.60605747,54.6620 0.45454511,54.6667 0.27272099,54.6714 0.42423779,54.6761 0.33334529,54.6808 0.090909347,54.6855 0.57573271,54.6901 0.87879115,54.6948 0.75751704,54.6995 1.2423447,54.7042 1.3030306,54.7089 1.0000546,54.7136 0.5455175,54.7183 0.42424968,54.7230 0.51514363,54.7277 0.45455587,54.7324 0.48486963,54.7371 0.2727327,54.7418 0.51511478,54.7465 0.69697922,54.7512 0.63641232,54.7559 0.33332345,54.7606 0.27271903,54.7653 0.21212596,54.7700 0.39392883,54.7747 0.57572204,54.7794 1.5454228,54.7841 1.9091091,54.7888 1.3939648,54.7935 0.96971649,54.7982 0.48486328,54.8029 0.42423445,54.8076 0.42424047,54.8123 0.33332932,54.8170 0.54538757,54.8217 1.2120199,54.8264 1.9696761,54.8311 1.6667598,54.8358 0.75765371,54.8405 0.33336213,54.8452 0.090902165,54.8499 0.36356083,54.8546 0.72725713,54.8593 0.48491889,54.8640 0.090949118,54.8687 -2.0961938e-006,54.8734 0.18175092,54.8781 1.8181471,54.8828 1.757648,54.8875 0.39397392,54.8922 0.18178537,54.8969 0.72721475,54.9016 1.3636119,54.9063 1.0303631,54.9110 0.18187031,54.9157 -7.9068207e-007,54.9204 4.0232762e-006,54.9251 -1.5303976e-005,54.9299 0.72722036,54.9346 1.6969284,54.9393 2.5151565,54.9440 2.6363831,54.9487 1.6666439,54.9534 0.96967179,54.9581 1.1211456,54.9628 1.6363933,54.9675 0.87888998,54.9722 0.66669542,54.9769 0.33335981,54.9816 0.18181577,54.9863 1.060605,54.9910 0.72727793,54.9957 0.090882502,55.0005 0.54541731,55.0052 0.93941683,55.0099 0.63640493,55.0146 0.2727339,55.0193 0.51514149,55.0240 1.0606112,55.0287 0.48485607,55.0334 -3.587493e-006,55.0381 0.090896413,55.0428 0.48481596,55.0475 0.93936795,55.0523 0.69697744,55.0570 0.42421812,55.0617 0.69693941,55.0664 0.63641787,55.0711 0.27277604,55.0758 0.18182799,55.0805 0.030309934,55.0852 -2.0451764e-006,55.0899 0.060609739,55.0947 0.21208785,55.0994 0.75749475,55.1041 1.1817995,55.1088 0.93940449,55.1135 1.0606192,55.1182 0.96975005,55.1229 0.84848416,55.1277 1.1515243,55.1324 0.84850973,55.1371 0.9696753,55.1418 1.0605098,55.1465 2.6969469,55.1512 1.5152401,55.1559 0.93943471,55.1607 1.6666299,55.1654 2.3333256,55.1701 0.93945003,55.1748 0.2424349,55.1795 0.27270278,55.1842 0.6060397,55.1889 0.90908498,55.1937 1.090915,55.1984 0.60609108,55.2031 0.090930402,55.2078 3.8598491e-006,55.2125 6.1660757e-007,55.2172 0.03029344,55.2220 0.090906054,55.2267 0.030314427,55.2314 0.030296233,55.2361 0.30300412,55.2408 0.69693547,55.2456 0.7878834,55.2503 0.5757302,55.2550 1.1818355,55.2597 0.90916288,55.2644 0.090898283,55.2692 2.1817868,55.2739 3.5757332,55.2786 3.121237,55.2833 1.0909491,55.2880 3.3652013e-006,55.2928 -5.2889385e-007,55.2975 -1.2501201e-006,55.3022 0.0909096,55.3069 0.18181308,55.3116 0.090888225,55.3164 0.18181777,55.3211 0.09093155,55.3258 3.8607564e-006,55.3305 0.060603987,55.3352 4.4025542e-006,55.3400 0.090883195,55.3447 0.60602331,55.3494 0.81819564,55.3541 0.66670215,55.3589 0.54546374,55.3636 0.36363947,55.3683 0.18178353,55.3730 0.54543251,55.3778 0.51513994,55.3825 0.69691056,55.3872 0.96968824,55.3919 1.8485619,55.3967 1.9394344,55.4014 2.2121153,55.4061 1.2121394,55.4108 0.060613263,55.4156 -1.9038689e-006,55.4203 0.090908177,55.4250 0.12121239,55.4297 0.090910576,55.4345 -9.4536074e-007,55.4392 0.090902112,55.4439 0.30299741,55.4486 0.69694281,55.4534 0.66669428,55.4581 0.27275354,55.4628 0.30301863,55.4676 0.51514173,55.4723 0.54545593,55.4770 0.48485699,55.4817 0.36364844,55.4865 0.2727358,55.4912 0.090913497,55.4959 1.4797754e-006,55.5007 0.30296135,55.5054 1.3938508,55.5101 1.8181667,55.5149 1.5757929,55.5196 0.75766689,55.5243 0.090955153,55.5290 0.48485067,55.5338 1.060567,55.5385 2.2423463,55.5432 2.5757098,55.5480 2.393894,55.5527 1.9090939,55.5574 1.6061207,55.5622 1.0606807,55.5669 0.72730339,55.5716 0.87878746,55.5764 0.63636625,55.5811 0.36361259,55.5858 0.4848052,55.5906 0.72726542,55.5953 1.0303044,55.6000 1.3939623,55.6048 1.2121494,55.6095 0.87879366,55.6142 0.42427778,55.6190 0.090915784,55.6237 0.18176751,55.6284 0.48483032,55.6332 0.30308911,55.6379 2.4418732e-005,55.6426 0.18179131,55.6474 0.81812644,55.6521 1.1817986,55.6569 0.78793555,55.6616 0.51516509,55.6663 1.0605869,55.6711 1.8787906,55.6758 1.9091178,55.6805 0.81820327,55.6853 0.45453241,55.6900 1.0302998,55.6947 0.63636672,55.6995 1.0908958,55.7042 1.0606028,55.7090 0.33334661,55.7137 0.18182102,55.7184 0.090897188,55.7232 1.1212121,55.7279 1.3030332,55.7327 0.87878191,55.7374 0.60607612,55.7421 1.1242622e-005,55.7469 0.090904653,55.7516 0.1212007,55.7564 0.66665667,55.7611 0.72727752,55.7658 0.42425382,55.7706 0.15151954,55.7753 0.57574242,55.7801 1.0606002,55.7848 0.90909374,55.7895 0.48485062,55.7943 0.51513976,55.7990 1.9999547,55.8038 3.1212137,55.8085 2.0606441,55.8133 0.60601383,55.8180 1.1211755,55.8227 0.96974897,55.8275 0.99998057,55.8322 1.9998974,55.8370 2.6969609,55.8417 1.7273797,55.8465 0.45461252,55.8512 0.24240717,55.8560 0.54540265,55.8607 0.96964812,55.8654 1.0303372,55.8702 0.87885749,55.8749 0.78787822,55.8797 0.99998903,55.8844 0.8787933,55.8892 0.84849375,55.8939 0.54547513,55.8987 0.36364231,55.9034 0.51509708,55.9082 1.3635749,55.9129 1.5757982,55.9177 0.66671705,55.9224 0.27274659,55.9271 0.060625877,55.9319 0.30302763,55.9366 0.63632631,55.9414 0.57573318,55.9461 0.8181777,55.9509 1.2121254,55.9556 0.72729427,55.9604 0.3030571,55.9651 9.5032592e-006,55.9699 0.27270713,55.9746 0.6666109,55.9794 1.3332838,55.9841 2.0000389,55.9889 2.7576001,55.9936 4.7575788,55.9984 4.4848766,56.0031 2.1515405,56.0079 0.36362562,56.0126 0.60599595,56.0174 1.0605264,56.0221 1.4242389,56.0269 1.0000782,56.0316 0.51521999,56.0364 0.12123518,56.0412 0.18179479,56.0459 0.8181712,56.0507 0.84847653,56.0554 0.87877715,56.0602 0.96970969,56.0649 0.75759643,56.0697 0.3333464,56.0744 0.090905599,56.0792 0.27269706,56.0839 0.78784961,56.0887 0.78791523,56.0934 0.18182826,56.0982 0.36358547,56.1030 1.060585,56.1077 1.3030529,56.1125 0.81822252,56.1172 0.27275047,56.1220 0.030308127,56.1267 -6.952389e-007,56.1315 0.060597181,56.1362 0.12121611,56.1410 0.1211772,56.1458 0.48482984,56.1505 0.36363998,56.1553 0.57570022,56.1600 1.3333,56.1648 1.4242778,56.1695 0.90911531,56.1743 0.48489437,56.1791 0.03035282,56.1838 0.4545089,56.1886 1.333303,56.1933 1.2424506,56.1981 0.39395511,56.2029 0.33332533,56.2076 0.2727364,56.2124 0.63637263,56.2171 1.121184,56.2219 1.5454186,56.2267 0.81815791,56.2314 0.66671014,56.2362 0.090965234,56.2409 0.18180333,56.2457 0.54544103,56.2505 1.787878,56.2552 1.6060649,56.2600 1.060624,56.2648 -1.5766862e-005,56.2695 0.42415205,56.2743 0.87878585,56.2790 0.51523459,56.2838 0.12123709,56.2886 0.030301919,56.2933 3.3052409e-006,56.2981 0.090893894,56.3029 0.5454278,56.3076 0.84848058,56.3124 0.66668296,56.3171 0.3030535,56.3219 0.33334684,56.3267 0.54544455,56.3314 1.6666241,56.3362 2.2424064,56.3410 0.96973073,56.3457 0.60608304,56.3505 0.1212258,56.3553 0.21205814,56.3600 1.4544804,56.3648 1.6060774,56.3696 1.1515371,56.3743 0.72733283,56.3791 0.090928674,56.3839 0.36359879,56.3886 0.60603535,56.3934 0.93939888,56.3982 0.8485136,56.4029 0.54547548,56.4077 0.21213086,56.4125 0.18181352,56.4172 0.33332908,56.4220 0.66666996,56.4268 0.36363047,56.4315 0.12120585,56.4363 0.39389721,56.4411 1.4241552,56.4459 2.1515028,56.4506 2.2727802,56.4554 2.0000639,56.4602 0.87882984,56.4649 0.21211146,56.4697 0.24241142,56.4745 0.33332396,56.4793 0.454541,56.4840 0.33335379,56.4888 0.090924524,56.4936 5.4348966e-006,56.4983 0.18178082,56.5031 2.3938704,56.5079 3.7878845,56.5127 2.3030922,56.5174 0.78789645,56.5222 0.2727263,56.5270 0.18183117,56.5317 0.63633108,56.5365 1.3635998,56.5413 2.2727294,56.5461 2.7575786,56.5508 2.6060624,56.5556 1.7576147,56.5604 0.18184543,56.5652 0.030304009,56.5699 -7.7237983e-006,56.5747 0.30300015,56.5795 0.60604799,56.5843 0.87877494,56.5890 0.93937892,56.5938 0.72730887,56.5986 0.090958357,56.6034 -2.9152807e-005,56.6081 0.30298799,56.6129 0.51516241,56.6177 0.63636965,56.6225 0.9090237,56.6273 1.6969366,56.6320 1.3031225,56.6368 0.21217708,56.6416 0.090904124,56.6464 0.09090542,56.6511 0.51506132,56.6559 1.9696099,56.6607 2.0000687,56.6655 1.030395,56.6703 0.39395833,56.6750 0.030317714,56.6798 0.18179293,56.6846 0.78783435,56.6894 0.81820416,56.6942 0.48487911,56.6989 0.30303296,56.7037 0.27268365,56.7085 0.75756174,56.7133 0.60608333,56.7181 0.87876868,56.7228 0.96969122,56.7276 0.75760901,56.7324 0.42427152,56.7372 0.18182315,56.7420 0.30302259,56.7468 0.51514262,56.7515 1.2424079,56.7563 4.0302739,56.7611 6.030292,56.7659 4.5151801,56.7707 1.787909,56.7755 0.18182679,56.7802 4.5901115e-006,56.7850 -1.7205422e-006,56.7898 2.2918146e-006,56.7946 -7.4473201e-006,56.7994 0.36359948,56.8042 0.78787887,56.8089 0.45452723,56.8137 0.84843361,56.8185 0.96973985,56.8233 0.51516271,56.8281 0.87870097,56.8329 1.6363299,56.8377 2.0000656,56.8424 1.3031201,56.8472 0.18184677,56.8520 -4.9915607e-006,56.8568 0.12118966,56.8616 0.4545126,56.8664 0.48486379,56.8712 0.36366606,56.8760 0.5454616,56.8807 0.48480511,56.8855 0.87873256,56.8903 1.1515257,56.8951 0.87884128,56.8999 0.42427129,56.9047 0.18180333,56.9095 0.33329043,56.9143 0.6666404,56.9191 1.0605705,56.9238 1.9090949,56.9286 1.4242748,56.9334 1.0302846,56.9382 1.1514884,56.9430 1.4242129,56.9478 1.3636774,56.9526 0.48494726,56.9574 0.090939291,56.9622 0.18180709,56.9670 0.30302984,56.9718 0.2121205,56.9765 0.48485035,56.9813 0.21212007,56.9861 0.27270949,56.9909 0.84845412,56.9957 1.5454025,57.0005 2.5454426,57.0053 1.8788545,57.0101 0.81820244,57.0149 1.0605665,57.0197 1.4545422,57.0245 1.1212333,57.0293 0.57579327,57.0341 0.030315241,57.0389 0.18179609,57.0437 0.6666317,57.0485 1.3635687,57.0532 1.6666684,57.0580 0.90917021,57.0628 0.27276817,57.0676 0.09090817,57.0724 0.45454058,57.0772 0.78787744,57.0820 0.81818527,57.0868 0.42423132,57.0916 0.30300802,57.0964 0.33331752,57.1012 0.30306852,57.1060 0.1818375,57.1108 1.0302869,57.1156 1.5151448,57.1204 1.3939356,57.1252 1.5757694,57.1300 1.4848568,57.1348 0.18182461,57.1396 0.090906024,57.1444 0.090894282,57.1492 0.18183899,57.1540 0.36353078,57.1588 1.9998775,57.1636 2.272768,57.1684 1.4243666,57.1732 0.060681414,57.1780 -9.1748816e-006,57.1828 0.18176442,57.1876 1.0302449,57.1924 1.181841,57.1972 0.87881297,57.2020 0.75758374,57.2068 0.6666593,57.2116 0.84850544,57.2164 0.60606915,57.2212 1.1514772,57.2260 2.7575748,57.2308 3.272752,57.2356 2.181838,57.2404 0.33335051,57.2452 0.18182193,57.2500 0.090896279,57.2548 0.30300257,57.2596 0.48482358,57.2644 0.60605478,57.2692 0.48487779,57.2740 0.33336258,57.2789 0.33332482,57.2837 0.39392248,57.2885 0.54542065,57.2933 0.69699824,57.2981 0.060675029,57.3029 -6.6842986e-005,57.3077 0.81806779,57.3125 1.3333373,57.3173 0.96978378,57.3221 1.1212636,57.3269 1.1515207,57.3317 0.6363588,57.3365 0.27269951,57.3413 0.57573193,57.3461 0.78788155,57.3509 0.81816643,57.3558 1.0908877,57.3606 1.2727275,57.3654 1.5454594,57.3702 1.6060998,57.3750 1.424291,57.3798 0.60606521,57.3846 0.30303276,57.3894 0.27271891,57.3942 0.69692081,57.3990 1.0605656,57.4038 1.0909215,57.4087 0.51519781,57.4135 0.2727266,57.4183 0.78785765,57.4231 0.81819016,57.4279 0.75753397,57.4327 1.1211921,57.4375 1.060625,57.4423 1.1212019,57.4471 1.1212188,57.4520 0.90909982,57.4568 0.87881088,57.4616 0.78792399,57.4664 0.75758582,57.4712 0.93939394,57.4760 0.454548,57.4808 0.27271795,57.4857 0.33334231,57.4905 0.42425266,57.4953 0.39393055,57.5001 0.36361837,57.5049 0.3939347,57.5097 0.30304447,57.5145 0.090927385,57.5194 5.2570927e-006,57.5242 0.090897001,57.5290 0.27270854,57.5338 0.33333948,57.5386 0.21213365,57.5434 0.42423901,57.5482 0.3636328,57.5531 0.30304158,57.5579 0.090894431,57.5627 0.48482668,57.5675 0.78777617,57.5723 1.7574955,57.5771 2.3939877,57.5820 2.7273242,57.5868 2.0909967,57.5916 0.66668814,57.5964 0.39390862,57.6012 0.63634193,57.6061 0.87874669,57.6109 1.0000005,57.6157 0.72734046,57.6205 0.21214144,57.6253 0.30297592,57.6301 0.96968627,57.6350 1.636358,57.6398 2.0302567,57.6446 2.2120426,57.6494 2.3030062,57.6542 1.6364769,57.6591 0.66676801,57.6639 0.24244733,57.6687 0.21209751,57.6735 1.3029542,57.6784 1.9696794,57.6832 1.1212734,57.6880 0.54546827,57.6928 0.96964484,57.6976 1.727249,57.7025 2.2727296,57.7073 2.5151858,57.7121 1.7879287,57.7169 1.2424101,57.7218 0.75755519,57.7266 0.69697291,57.7314 0.57575613,57.7362 0.66668177,57.7411 0.36367217,57.7459 0.030322574,57.7507 0.18180519,57.7555 0.93938255,57.7604 1.3030293,57.7652 0.99998242,57.7700 3.1211929,57.7748 3.363616,57.7797 2.1212239,57.7845 0.33335716,57.7893 0.45454705,57.7941 0.39394221,57.7990 0.60602778,57.8038 0.84845054,57.8086 0.8484748,57.8134 0.78789806,57.8183 1.6666389,57.8231 3.5454533,57.8279 3.1515985,57.8327 1.66669,57.8376 0.96968257,57.8424 0.93940961,57.8472 0.21214144,57.8521 2.7096555e-006,57.8569 -9.4849256e-006,57.8617 0.18181002,57.8666 0.27269289,57.8714 0.84837466,57.8762 1.5151135,57.8810 1.2424835,57.8859 0.81820917,57.8907 0.7272709,57.8955 0.72731638,57.9004 0.33339697,57.9052 0.33334577,57.9100 0.3636263,57.9149 0.27272359,57.9197 0.21211721,57.9245 0.33334228,57.9294 0.39387172,57.9342 1.2726605,57.9390 1.515133,57.9438 1.6666878,57.9487 0.93945944,57.9535 0.39398992,57.9583 1.4330148e-005,57.9632 0.090897642,57.9680 0.33333796,57.9728 0.45453349,57.9777 0.54546636,57.9825 0.30302563,57.9874 0.36359176,57.9922 0.93937653,57.9970 1.0606263,58.0019 0.87879068,58.0067 0.87880892,58.0115 0.66665763,58.0164 0.81815791,58.0212 0.48488185,58.0260 0.78788841,58.0309 2.7272453,58.0357 4.2121224,58.0405 1.484876,58.0454 0.78784704,58.0502 0.99996614,58.0551 0.66670752,58.0599 0.21216261,58.0647 0.18181123,58.0696 0.36362362,58.0744 0.27270678,58.0792 0.42422688,58.0841 0.39395365,58.0889 1.3333384,58.0938 1.2424484,58.0986 2.2384513e-005,58.1034 -8.844414e-006,58.1083 0.72725558,58.1131 1.0302664,58.1180 0.93933094,58.1228 2.0909019,58.1276 1.7576615,58.1325 0.36368412,58.1373 0.090861827,58.1422 0.5151,58.1470 0.84850484,58.1518 0.63640541,58.1567 0.42421043,58.1615 0.81810409,58.1664 1.1514789,58.1712 1.3333205,58.1761 1.3636888,58.1809 0.75766903,58.1857 0.27276823,58.1906 0.090872161,58.1954 0.42419323,58.2003 0.54544824,58.2051 0.48489153,58.2100 0.18185046,58.2148 0.4544822,58.2196 1.212016,58.2245 2.1211765,58.2293 1.7576457,58.2342 1.1818856,58.2390 0.45460552,58.2439 0.030333193,58.2487 0.030297842,58.2536 -6.7730889e-007,58.2584 0.18181108,58.2632 0.30299419,58.2681 0.63628411,58.2729 1.1817724,58.2778 1.3636858,58.2826 1.0606949,58.2875 0.4242782,58.2923 -6.7557844e-006,58.2972 0.18180121,58.3020 0.33333814,58.3069 0.090925857,58.3117 0.090913527,58.3166 0.33333477,58.3214 1.2726896,58.3263 2.2422848,58.3311 3.3029475,58.3360 2.1213155,58.3408 0.84858245,58.3457 0.87869704,58.3505 2.2726414,58.3554 2.3333988,58.3602 1.2728071,58.3651 0.66672248,58.3699 0.21211128,58.3748 0.63629919,58.3796 1.2727289,58.3845 1.0909706,58.3893 0.39397004,58.3942 0.18181984,58.3990 0.27272177,58.4039 0.18181758,58.4087 0.090912476,58.4136 0.21212675,58.4184 0.45452911,58.4233 1.5151234,58.4281 1.6363634,58.4330 1.242457,58.4378 0.18184106,58.4427 0.1818011,58.4475 0.090911672,58.4524 1.0937129e-005,58.4573 7.8466724e-007,58.4621 -1.4078396e-005,58.4670 0.33328286,58.4718 0.78788078,58.4767 0.51519364,58.4815 0.45454422,58.4864 0.66666728,58.4912 0.27273417,58.4961 0.18182081,58.5009 0.2727153,58.5058 1.8181007,58.5107 5.0605469,58.5155 5.1515331,58.5204 2.7879283,58.5252 1.000023,58.5301 0.96970356,58.5349 0.45458469,58.5398 0.36365351,58.5447 0.48484668,58.5495 0.42425084,58.5544 0.090905666,58.5592 0.30300358,58.5641 0.51516229,58.5689 0.21212511,58.5738 0.72720087,58.5787 1.6363238,58.5835 1.7272644,58.5884 1.5757282,58.5932 1.30309,58.5981 0.51521987,58.6030 0.66665679,58.6078 1.1817683,58.6127 1.6969401,58.6175 1.1515809,58.6224 0.42429671,58.6273 0.42425859,58.6321 0.72724628,58.6370 1.3938694,58.6419 1.6363674,58.6467 0.36370772,58.6516 0.33332065,58.6564 1.0302637,58.6613 1.0909209,58.6662 1.3636445,58.6710 1.3333418,58.6759 0.69696915,58.6808 0.81819963,58.6856 0.27274364,58.6905 0.72725648,58.6953 2.2423973,58.7002 2.8181734,58.7051 1.666693,58.7099 0.30303854,58.7148 0.39390147,58.7197 0.81812358,58.7245 1.2727045,58.7294 1.1514993,58.7343 1.5151324,58.7391 1.5455179,58.7440 0.69705486,58.7489 0.090918668,58.7537 0.36357513,58.7586 0.75756866,58.7635 0.63642579,58.7683 0.51517135,58.7732 0.21211398,58.7781 0.090895876,58.7829 0.27271807,58.7878 0.60600984,58.7927 1.4847888,58.7975 1.4243031,58.8024 0.63643533,58.8073 0.39393669,58.8121 0.42423645,58.8170 0.39394516,58.8219 0.39392585,58.8267 0.75755769,58.8316 0.87879723,58.8365 0.84850258,58.8414 0.48485363,58.8462 0.12120792,58.8511 0.090919949,58.8560 0.03029529,58.8608 0.18182556,58.8657 0.18180877,58.8706 0.45447055,58.8755 0.8484574,58.8803 0.72732925,58.8852 0.33337542,58.8901 0.27273181,58.8949 0.54546064,58.8998 0.5757373,58.9047 0.69695866,58.9096 0.42426455,58.9144 0.12122328,58.9193 0.090912782,58.9242 0.090914421,58.9290 0.090907142,58.9339 -2.3150928e-006,58.9388 0.090909123,58.9437 2.2390268e-006,58.9485 0.090911321,58.9534 0.18181476,58.9583 0.090893976,58.9632 0.57573456,58.9680 0.87872863,58.9729 0.99999076,58.9778 0.66668731,58.9827 0.93942934,58.9875 0.75759923,58.9924 1.3029763,58.9973 1.2121136,59.0022 0.63639599,59.0071 0.66668558,59.0119 0.99999535,59.0168 1.0606287,59.0217 0.36364156,59.0266 0.18179922,59.0314 0.18182045,59.0363 0.54538465,59.0412 1.1514504,59.0461 1.1515864,59.0510 0.63641262,59.0558 1.787833,59.0607 2.7575493,59.0656 2.1212642,59.0705 0.63642585,59.0754 4.3325763e-006,59.0802 -1.4524666e-006,59.0851 0.03030315,59.0900 0.12120766,59.0949 0.21211743,59.0998 0.090916686,59.1046 -3.7768689e-006,59.1095 0.393929,59.1144 0.39394921,59.1193 0.45452464,59.1242 0.66664463,59.1290 0.63634378,59.1339 0.75757587,59.1388 0.48487043,59.1437 0.48483938,59.1486 0.54545134,59.1535 0.48487034,59.1583 0.27275398,59.1632 0.42424497,59.1681 0.78783172,59.1730 1.0908543,59.1779 1.4545058,59.1828 1.7879341,59.1876 0.69705176,59.1925 0.60606885,59.1974 0.30303413,59.2023 0.27270681,59.2072 0.48483539,59.2121 0.54546052,59.2169 0.30304831,59.2218 1.3309545e-005,59.2267 -1.7984423e-005,59.2316 0.27269781,59.2365 0.39391673,59.2414 0.39396974,59.2463 0.090926595,59.2512 0.48481229,59.2560 0.66666394,59.2609 0.48487034,59.2658 0.36356014,59.2707 1.090845,59.2756 0.93949753,59.2805 0.36367369,59.2854 0.39390323,59.2903 0.48488304,59.2951 0.57577419,59.3000 0.81811947,59.3049 0.99993402,59.3098 1.6059709,59.3147 2.5757096,59.3196 2.5152028,59.3245 1.7879511,59.3294 0.84856385,59.3343 0.3939817,59.3392 0.27275857,59.3440 0.090887614,59.3489 0.84836793,59.3538 1.6666139,59.3587 1.3030617,59.3636 1.2121702,59.3685 1.1515838,59.3734 0.78791904,59.3783 0.36364409,59.3832 0.21211432,59.3881 0.39391947,59.3930 0.757523,59.3979 1.1212209,59.4027 0.84851873,59.4076 0.757577,59.4125 0.39396098,59.4174 0.21211134,59.4223 0.57573617,59.4272 0.51516861,59.4321 0.24244383,59.4370 0.48484367,59.4419 0.48485681,59.4468 0.090917565,59.4517 -9.9092961e-007,59.4566 8.687568e-008,59.4615 6.4359563e-007,59.4664 -2.661541e-006,59.4713 0.54543889,59.4762 2.2727067,59.4811 3.0606112,59.4860 1.7272766,59.4909 0.45451224,59.4958 1.0908608,59.5007 1.6969799,59.5055 0.96974665,59.5104 0.27276781,59.5153 8.1158578e-006,59.5202 0.2120682,59.5251 0.72727478,59.5300 0.75757343,59.5349 1.1514909,59.5398 0.81821918,59.5447 0.45454317,59.5496 0.66662937,59.5545 0.96973777,59.5594 0.45456904,59.5643 0.48481548,59.5692 0.48484096,59.5741 0.60607868,59.5790 0.63637769,59.5839 0.60606921,59.5888 0.12122977,59.5937 0.090904087,59.5986 0.30302644,59.6035 0.18181033,59.6084 0.30300584,59.6133 1.5757136,59.6182 2.4545438,59.6231 1.6364163,59.6280 0.48486957,59.6330 0.42422643,59.6379 0.57575601,59.6428 0.27275008,59.6477 8.7414546e-006,59.6526 0.030296972,59.6575 0.090908512,59.6624 0.12120295,59.6673 0.21210191,59.6722 0.42424309,59.6771 0.42426011,59.6820 0.42425182,59.6869 0.2424261,59.6918 0.30302957,59.6967 0.33329529,59.7016 0.66662037,59.7065 0.81820184,59.7114 0.66670662,59.7163 0.54546261,59.7212 0.63634598,59.7261 0.8181836,59.7310 0.51515186,59.7360 0.81816852,59.7409 0.90911549,59.7458 0.33334991,59.7507 0.33331037,59.7556 2.0302634,59.7605 2.3333056,59.7654 0.9999851,59.7703 1.0606421,59.7752 0.42429188,59.7801 0.27274629,59.7850 0.42425111,59.7899 0.69696128,59.7949 0.57574993,59.7998 0.48482156,59.8047 0.78787249,59.8096 0.75761634,59.8145 0.30298355,59.8194 0.87867862,59.8243 1.3636352,59.8292 1.2122046,59.8341 0.78793335,59.8390 0.51516539,59.8440 0.21213086,59.8489 0.090900861,59.8538 0.36355832,59.8587 1.3029261,59.8636 1.7878929,59.8685 1.21224,59.8734 0.27278301,59.8783 0.39393848,59.8833 0.54546201,59.8882 0.42421913,59.8931 0.42422625,59.8980 0.30303335,59.9029 0.3030296,59.9078 0.39389849,59.9127 0.75753665,59.9176 1.0303383,59.9226 1.2424443,59.9275 1.3636475,59.9324 0.9394176,59.9373 0.51515555,59.9422 0.24244294,59.9471 0.030301237,59.9521 0.30301449,59.9570 0.30304536,59.9619 0.030308388,59.9668 0.36362487,59.9717 0.42423338,59.9766 0.30306208,59.9816 0.1211267,59.9865 1.2119111,59.9914 2.0606315,59.9963 1.4849864,60.0012 1.030344,60.0061 1.0000223,60.0111 0.90912527,60.0160 0.30305752,60.0209 -5.1531115e-006,60.0258 0.090903401,60.0307 0.090913944,60.0357 0.090902217,60.0406 0.18181394,60.0455 0.090915248,60.0504 0.21211582,60.0553 0.30302155,60.0603 0.27274218,60.0652 0.18183295,60.0701 0.12119256,60.0750 0.18180814,60.0799 0.54543555,60.0849 1.2121348,60.0898 0.63637376,60.0947 0.66663969,60.0996 0.78787142,60.1045 0.90910399,60.1095 0.51516718,60.1144 0.48483825,60.1193 0.54546547,60.1242 0.30303034,60.1292 0.66662854,60.1341 1.5757574,60.1390 1.9697125,60.1439 1.1515105,60.1489 0.6363858,60.1538 0.12124269,60.1587 -1.4742095e-005,60.1636 0.4242121,60.1685 0.75757366,60.1735 1.1212316,60.1784 0.63638002,60.1833 0.87879187,60.1882 0.60604763,60.1932 0.72721237,60.1981 0.84845912,60.2030 0.54551077,60.2080 0.18186183,60.2129 0.090901017,60.2178 0.18177772,60.2227 0.54543704,60.2277 0.78791595,60.2326 0.72729582,60.2375 0.36364004,60.2424 0.57575816,60.2474 1.3030243,60.2523 1.0000049,60.2572 0.27273399,60.2622 0.18176411,60.2671 1.3332489,60.2720 2.0302801,60.2769 1.7879208,60.2819 0.87886047,60.2868 0.48488045,60.2917 0.30303717,60.2967 0.30302507,60.3016 0.42424405,60.3065 0.060624115,60.3114 0.18181323,60.3164 0.27268341,60.3213 0.69693065,60.3262 2.0606194,60.3312 3.6060703,60.3361 3.4242635,60.3410 1.7576061,60.3460 0.48485044,60.3509 0.48484409,60.3558 0.36363328,60.3608 0.48484614,60.3657 0.90909624,60.3706 0.78786391,60.3756 1.1211414,60.3805 1.4241719,60.3854 1.4546003,60.3904 0.84858143,60.3953 0.81819773,60.4002 0.78787327,60.4052 0.3636198,60.4101 0.63634861,60.4150 0.75756437,60.4200 0.78783184,60.4249 0.84846306,60.4298 0.81821156,60.4348 0.75761843,60.4397 0.51513761,60.4446 0.72725403,60.4496 0.48489738,60.4545 0.18183643,60.4595 0.24241021,60.4644 0.48485744,60.4693 0.36363131,60.4743 0.75746,60.4792 1.6059602,60.4841 1.5455276,60.4891 0.75768757,60.4940 0.2727735,60.4990 0.030298745,60.5039 0.27272171,60.5088 1.6969553,60.5138 3.5151269,60.5187 3.3939466,60.5236 1.7878989,60.5286 0.60609859,60.5335 0.48474589,60.5385 1.5149789,60.5434 2.1818666,60.5483 1.2425667,60.5533 0.27279058,60.5582 0.030305577,60.5632 0.090897627,60.5681 0.09092211,60.5731 3.8008602e-006,60.5780 0.39392439,60.5829 0.57575834,60.5879 0.33334276,60.5928 0.090919591,60.5978 -1.7582948e-005,60.6027 0.33328694,60.6076 1.4242151,60.6126 2.2727461,60.6175 1.9091161,60.6225 1.5454761,60.6274 0.90910333,60.6324 0.75756741,60.6373 0.39394915,60.6422 0.090917341,60.6472 3.5006699e-006,60.6521 0.090871237,60.6571 0.9696539,60.6620 1.969709,60.6670 2.9394145,60.6719 3.8181803,60.6769 4.1817856,60.6818 3.1818078,60.6868 1.3030698,60.6917 0.51514482,60.6966 0.9393571,60.7016 0.84853244,60.7065 0.21214645,60.7115 0.81812161,60.7164 1.5151256,60.7214 1.6060861,60.7263 0.93943888,60.7313 0.48485518,60.7362 0.60605246,60.7412 0.33330816,60.7461 0.72723436,60.7511 0.57582116,60.7560 0.54547912,60.7610 0.18179734,60.7659 0.090945773,60.7709 0.1211521,60.7758 0.57574415,60.7808 0.57573038,60.7857 1.5149981,60.7907 2.0909147,60.7956 1.1819831,60.8006 0.12130181,60.8055 -1.6100666e-005,60.8105 0.12118336,60.8154 0.72726333,60.8204 0.87878716,60.8253 0.78785282,60.8303 0.51514548,60.8352 0.48488444,60.8402 0.57572079,60.8451 1.3333157,60.8501 0.75764567,60.8550 0.12122377,60.8600 0.21207793,60.8649 0.60603845,60.8699 0.63637966,60.8748 0.48488396,60.8798 0.12124011,60.8848 7.9923439e-006,60.8897 -3.129468e-005,60.8947 0.75746882,60.8996 1.6362693,60.9046 1.8484992,60.9095 1.2424812,60.9145 0.87883252,60.9194 2.6060798,60.9244 3.6363261,60.9293 3.0605557,60.9343 3.3030119,60.9393 4.818265,60.9442 3.3031108,60.9492 1.6969476,60.9541 0.87875021,60.9591 1.2424438,60.9640 0.84853619,60.9690 0.33335015,60.9740 0.72726929,60.9789 0.09090735,60.9839 0.12121805,60.9888 0.12121862,60.9938 0.090908378,60.9987 0.030303508,61.0037 0.030298553,61.0087 0.18181056,61.0136 0.51514292,61.0186 0.57576811,61.0235 0.27271557,61.0285 0.3939319,61.0335 0.18184055,61.0384 0.18182144,61.0434 0.30301073,61.0483 0.72725785,61.0533 0.8484956,61.0583 0.87880021,61.0632 0.42425281,61.0682 0.81815976,61.0731 1.2423929,61.0781 1.030246,61.0831 1.030251,61.0880 1.0606257,61.0930 0.72733986,61.0980 0.39398217,61.1029 0.6969108,61.1079 1.3029692,61.1128 1.3636808,61.1178 0.75762665,61.1228 0.72722793,61.1277 1.1212107,61.1327 0.66670567,61.1377 0.9090448,61.1426 1.4242016,61.1476 2.0908911,61.1526 2.1211765,61.1575 1.6666667,61.1625 1.242543,61.1675 0.36369851,61.1724 0.63632452,61.1774 0.81817394,61.1824 0.87874836,61.1873 1.212136,61.1923 0.69703346,61.1973 0.27275491,61.2022 0.39389068,61.2072 0.81813997,61.2122 0.66669112,61.2171 0.48484349,61.2221 0.48485422,61.2271 0.75760794,61.2320 0.90910804,61.2370 0.51516163,61.2420 0.27269876,61.2469 0.63632989,61.2519 1.7272644,61.2569 2.0303049,61.2618 1.8485166,61.2668 0.63639289,61.2718 0.84850115,61.2767 0.90907878,61.2817 0.78784597,61.2867 0.90900278,61.2917 1.6969163,61.2966 1.272843,61.3016 0.12128798,61.3066 0.030307647,61.3115 0.030255048,61.3165 0.57570451,61.3215 0.9091475,61.3265 1.0303216,61.3314 0.99998045,61.3364 0.45455196,61.3414 0.33333135,61.3463 0.42424718,61.3513 0.3939524,61.3563 0.39394405,61.3613 0.42424664,61.3662 0.33334062,61.3712 0.09090656,61.3762 0.090889722,61.3812 0.36361402,61.3861 0.96961737,61.3911 2.0301874,61.3961 2.7878978,61.4011 2.1819148,61.4060 1.9696921,61.4110 1.969668,61.4160 1.9090827,61.4210 2.1212506,61.4259 1.3334047,61.4309 0.63639551,61.4359 0.30304125,61.4409 0.3030234,61.4458 0.33329502,61.4508 0.72727221,61.4558 0.33337384,61.4608 0.21210961,61.4657 0.75753623,61.4707 1.1818211,61.4757 0.63639653,61.4807 0.21213393,61.4857 0.24243903,61.4906 0.15152544,61.4956 0.060602598,61.5006 0.030304566,61.5056 1.0374845e-007,61.5106 0.090897433,61.5155 0.30301571,61.5205 0.27273726,61.5255 0.18180972,61.5305 0.48478544,61.5355 0.69696075,61.5404 0.48491049,61.5454 0.18182115,61.5504 0.63627702,61.5554 1.3635721,61.5604 3.1515725,61.5653 3.5152276,61.5703 2.2727497,61.5753 0.33334625,61.5803 0.39393401,61.5853 0.6969611,61.5902 0.57576644,61.5952 0.3636066,61.6002 1.2423922,61.6052 1.3332983,61.6102 1.4242649,61.6152 0.72728533,61.6201 0.96969789,61.6251 0.81824911,61.6301 0.57576853,61.6351 0.33333269,61.6401 0.1818025,61.6451 0.54543591,61.6501 0.57577813,61.6550 0.18182439,61.6600 0.30301717,61.6650 0.33333439,61.6700 0.30303884,61.6750 0.18179376,61.6800 0.7878294,61.6850 1.0000217,61.6899 0.48490211,61.6949 0.090906881,61.6999 0.45452774,61.7049 0.45455921,61.7099 0.18182391,61.7149 0.090900548,61.7199 0.090922639,61.7249 7.9397405e-006,61.7298 0.18177804,61.7348 0.5454545,61.7398 0.21215427,61.7448 0.48484814,61.7498 0.51515675,61.7548 0.21212538,61.7598 -3.3649401e-006,61.7648 0.15151344,61.7698 0.75749308,61.7747 1.8180729,61.7797 2.0303361,61.7847 1.272826,61.7897 0.63641578,61.7947 0.12121779,61.7997 0.12116624,61.8047 0.48480672,61.8097 0.57577336,61.8147 0.30308473,61.8197 3.3664688e-005,61.8247 0.030270198,61.8296 0.45447481,61.8346 0.72726077,61.8396 0.48492315,61.8446 0.030342236,61.8496 0.18176351,61.8546 0.81812018,61.8596 0.96970922,61.8646 0.78792781,61.8696 0.51517075,61.8746 0.4545455,61.8796 1.6060581,61.8846 2.1817975,61.8896 1.2727332,61.8946 0.45456985,61.8996 0.45453888,61.9046 0.54546279,61.9096 0.45456105,61.9145 0.39393589,61.9195 0.27271724,61.9245 0.33332416,61.9295 0.84830415,61.9345 2.7877378,61.9395 2.2728777,61.9445 1.9698154,61.9495 4.5757427,61.9545 4.8787842,61.9595 2.6364248,61.9645 0.12123814,61.9695 0.30301902,61.9745 0.33333156,61.9795 0.39390758,61.9845 0.48480222,61.9895 0.90907514,61.9945 1.0303327,61.9995 1.1210606,62.0045 3.0907536,62.0095 3.454679,62.0145 1.878922,62.0195 0.60615367,62.0245 0.030312097,62.0295 0.48476809,62.0345 0.96971583,62.0395 0.78794003,62.0445 0.30305433,62.0495 2.4359744e-008,62.0545 -9.3929572e-007,62.0595 3.7331968e-006,62.0645 -1.3994811e-005,62.0695 0.57568103,62.0745 1.3938839,62.0795 1.0303667,62.0845 0.45460603,62.0895 0.75757587,62.0945 0.69696587,62.0995 2.2424049,62.1045 2.6969414,62.1095 1.7878982,62.1145 0.36368725,62.1195 -1.8513987e-005,62.1245 0.72712815,62.1295 2.3634348,62.1346 4.2727437,62.1396 3.5153427,62.1446 3.0000603,62.1496 3.5756812,62.1546 5.5454693,62.1596 4.5152607,62.1646 1.6970111,62.1696 0.30302677,62.1746 0.69695896,62.1796 0.72725928,62.1846 1.3030143,62.1896 0.90908527,62.1946 0.5151915,62.1996 0.42423081,62.2046 0.78781164,62.2096 0.81812543,62.2147 0.96972483,62.2197 0.42435032,62.2247 1.0908481e-005,62.2297 0.69686115,62.2347 1.7575302,62.2397 1.3636752,62.2447 0.78790367,62.2497 0.45458877,62.2547 0.21216516,62.2597 0.18181713,62.2647 0.60604447,62.2698 0.636343,62.2748 0.69695568,62.2798 0.63637406,62.2848 2.0303032,62.2898 2.2121425,62.2948 1.6060575,62.2998 1.3333225,62.3048 0.90912122,62.3098 0.33332857,62.3148 0.42416137,62.3199 0.99997377,62.3249 0.87885571,62.3299 0.39398006,62.3349 0.18182786,62.3399 0.21212858,62.3449 0.45451117,62.3499 0.87873226,62.3550 0.93941361,62.3600 0.4848991,62.3650 0.45455623,62.3700 0.48484683,62.3750 0.54545909,62.3800 0.30302233,62.3850 0.39390084,62.3901 1.0907707,62.3951 2.1817307,62.4001 1.9698474,62.4051 0.45463967,62.4101 0.72723234,62.4151 1.1818262,62.4201 0.90912467,62.4252 0.36363792,62.4302 0.5757134,62.4352 1.1817914,62.4402 0.93943399,62.4452 0.30306724,62.4502 0.30302203,62.4553 0.3939414,62.4603 0.18183771,62.4653 0.090906128,62.4703 0.18181565,62.4753 0.090922184,62.4804 6.2323452e-006,62.4854 0.030286796,62.4904 0.48482388,62.4954 0.90906197,62.5004 0.84847212,62.5054 0.90904963,62.5105 1.2727101,62.5155 0.87885183,62.5205 0.39398891,62.5255 0.33334288,62.5305 0.51512241,62.5356 2.8787394,62.5406 3.9999626,62.5456 2.969702,62.5506 1.3636886,62.5557 1.6970214,62.5607 1.6969587,62.5657 0.93938273,62.5707 0.18183616,62.5757 0.09093184,62.5808 -6.2554845e-006,62.5858 0.33332318,62.5908 0.60603374,62.5958 1.5150819,62.6009 1.969604,62.6059 2.2121453,62.6109 1.0910438,62.6159 0.27277383,62.6209 0.090915114,62.6260 0.1818026,62.6310 2.3636134,62.6360 3.0909021,62.6410 2.5151546,62.6461 0.8787871,62.6511 0.96971416,62.6561 0.2727547,62.6611 0.090853743,62.6662 0.5757001,62.6712 0.81820142,62.6762 1.7575895,62.6813 1.636355,62.6863 1.4545847,62.6913 0.87877542,62.6963 1.2120446,62.7014 1.2727723,62.7064 0.39398375,62.7114 0.39392474,62.7164 0.51515782,62.7215 0.36366552,62.7265 0.030328831,62.7315 0.030299606,62.7366 0.090895548,62.7416 0.3333039,62.7466 1.0302809,62.7516 1.5151446,62.7567 1.3030518,62.7617 0.51517415,62.7667 2.3333251,62.7718 3.272728,62.7768 1.8485088,62.7818 0.18180712,62.7869 0.48483127,62.7919 0.48485622,62.7969 0.30301219,62.8020 0.48482507,62.8070 0.6666761,62.8120 0.54546231,62.8170 0.84845424,62.8221 1.6060195,62.8271 1.8485237,62.8321 0.81825978,62.8372 0.090881921,62.8422 0.63633543,62.8472 0.75761449,62.8523 0.81818825,62.8573 0.66666889,62.8623 0.33334345,62.8674 0.090918548,62.8724 -7.5433609e-006,62.8774 0.27266487,62.8825 0.81811339,62.8875 1.2121438,62.8925 1.3031054,62.8976 1.2120919,62.9026 1.7272049,62.9077 1.9394534,62.9127 1.2728117,62.9177 0.4848212,62.9228 0.78784078,62.9278 0.66668016,62.9328 0.69697535,62.9379 0.51510495,62.9429 0.7878738,62.9479 0.7273339,62.9530 0.81820679,62.9580 0.75757056,62.9631 1.8484625,62.9681 1.4242003,62.9731 2.4544556,62.9782 2.666544,62.9832 2.5151846,62.9883 1.3940673,62.9933 0.78796846,62.9983 0.30307028,63.0034 0.60605347,63.0084 0.96966738,63.0134 1.3333089,63.0185 0.48489207,63.0235 0.060615055,63.0286 0.18181013,63.0336 0.21212213,63.0387 1.7272511,63.0437 3.4242322,63.0487 3.1212208,63.0538 1.4545608,63.0588 0.78787047,63.0639 1.4242151,63.0689 1.7878504,63.0739 1.9393513,63.0790 1.7575822,63.0840 1.0909421,63.0891 0.57577121,63.0941 0.39398184,63.0992 0.36365059,63.1042 0.66664547,63.1092 0.72727728,63.1143 0.57575327,63.1193 0.66666472,63.1244 0.36365411,63.1294 0.5757553,63.1345 0.60607326,63.1395 0.24243262,63.1446 0.30302089,63.1496 0.33333984,63.1546 0.27273247,63.1597 0.09091302,63.1647 0.21212168,63.1698 0.7272442,63.1748 0.93934828,63.1799 0.87879443,63.1849 0.81821328,63.1900 0.87880689,63.1950 0.33333784,63.2001 0.42421162,63.2051 0.51510811,63.2102 0.6363247,63.2152 0.75757742,63.2203 0.63638133,63.2253 0.57576859,63.2304 0.57577288,63.2354 0.60609293,63.2404 0.42426345,63.2455 0.30301344,63.2505 0.57576054,63.2556 0.39395672,63.2606 0.45455042,63.2657 0.66662943,63.2707 1.151486,63.2758 1.3939294,63.2808 1.3333497,63.2859 0.69702166,63.2909 0.45455709,63.2960 1.1514704,63.3011 1.6666465,63.3061 1.5151385,63.3112 1.454541,63.3162 1.0303161,63.3213 1.0302961,63.3263 0.87881726,63.3314 0.51517677,63.3364 0.30305046,63.3415 0.12122819,63.3465 0.39390695,63.3516 0.666628,63.3566 0.42425704,63.3617 0.18186013,63.3667 1.6444694e-005,63.3718 -4.3230048e-006,63.3768 8.4577329e-007,63.3819 9.404377e-007,63.3870 -4.608069e-006,63.3920 0.24239288,63.3971 0.75752026,63.4021 1.5150908,63.4072 1.6666875,63.4122 0.90916139,63.4173 0.72727913,63.4223 0.54547107,63.4274 0.27276024,63.4325 0.090918265,63.4375 0.060570024,63.4426 0.69693661,63.4476 0.81819189,63.4527 0.60603642,63.4577 0.90902388,63.4628 1.1212401,63.4679 0.57581723,63.4729 0.42426932,63.4780 0.090940759,63.4830 0.12119877,63.4881 0.72720313,63.4931 1.6363255,63.4982 1.2121799,63.5033 0.57579547,63.5083 0.48483628,63.5134 0.66666675,63.5184 0.5454644,63.5235 0.90907413,63.5286 1.3030208,63.5336 3.0908835,63.5387 3.6666687,63.5438 2.4545982,63.5488 0.54547739,63.5539 7.6414653e-007,63.5589 5.4689957e-007,63.5640 -2.9521157e-006,63.5691 1.126263e-005,63.5741 0.060557134,63.5792 0.90896648,63.5842 1.3636498,63.5893 1.0607156,63.5944 0.96972656,63.5994 0.66666389,63.6045 0.21211579,63.6096 0.18178454,63.6146 0.45454201,63.6197 0.48488155,63.6248 0.60604614,63.6298 0.93938214,63.6349 0.72725278,63.6399 0.8787545,63.6450 0.87878692,63.6501 1.1514755,63.6551 1.5757271,63.6602 1.3636909,63.6653 0.75764287,63.6703 0.30303064,63.6754 0.33335906,63.6805 0.18180987,63.6855 0.9393453,63.6906 1.1212504,63.6957 0.72731483,63.7007 0.33332676,63.7058 0.39392519,63.7109 0.45448571,63.7159 1.0000085,63.7210 0.48487663,63.7261 0.9090448,63.7311 1.1818068,63.7362 1.1515414,63.7413 0.99997836,63.7464 1.6665794,63.7514 2.0000172,63.7565 1.3637652,63.7616 0.2727384,63.7666 0.48475185,63.7717 0.90911818,63.7768 0.66669267,63.7818 0.96969765,63.7869 0.81824046,63.7920 0.18183868,63.7971 -7.6152483e-006,63.8021 7.8332432e-006,63.8072 -2.3719324e-005,63.8123 0.48479858,63.8173 1.0908802,63.8224 2.2424021,63.8275 3.3939595,63.8326 2.8787949,63.8376 1.9090717,63.8427 1.3636695,63.8478 0.81823975,63.8529 0.21212311,63.8579 0.1818205,63.8630 0.09088733,63.8681 0.39391646,63.8731 0.33333349,63.8782 0.72726828,63.8833 1.0303255,63.8884 0.87880921,63.8934 0.18184172,63.8985 -5.7507023e-006,63.9036 0.54544479,63.9087 2.4544909,63.9137 4.1211715,63.9188 2.8788483,63.9239 0.78790873,63.9290 0.63630736,63.9341 0.84845996,63.9391 0.72731388,63.9442 0.30307725,63.9493 0.090920195,63.9544 5.6869026e-006,63.9594 -2.8470973e-005,63.9645 0.4544813,63.9696 1.3939323,63.9747 1.4849062,63.9798 0.51516503,63.9848 0.36359242,63.9899 0.69695491,63.9950 0.60608512,64.0001 0.39396879,64.0051 0.21214643,64.0102 -1.1320948e-005,64.0153 0.1817942,64.0204 0.42419362,64.0255 1.3333112,64.0305 1.5454746,64.0356 1.0000248,64.0407 0.36366606,64.0458 0.39394549,64.0509 0.21214752,64.0559 0.030280707,64.0610 0.33327341,64.0661 0.54545504,64.0712 0.33339095,64.0763 0.54547673,64.0814 1.1817315,64.0864 1.5150737,64.0915 1.2424463,64.0966 0.66675329,64.1017 0.090976447,64.1068 -2.8660475e-005,64.1119 0.48478922,64.1169 0.87878698,64.1220 0.69701171,64.1271 0.57574815,64.1322 0.78787071,64.1373 0.78790814,64.1424 0.39395744,64.1474 0.27272359,64.1525 0.48481342,64.1576 0.6363461,64.1627 0.57576203,64.1678 1.1818368,64.1729 0.18185306,64.1780 0.30303621,64.1830 0.42420021,64.1881 0.69694382,64.1932 0.42424959,64.1983 0.48485786,64.2034 0.27272889,64.2085 0.63628083,64.2136 1.4847751,64.2187 2.5454631,64.2237 2.5454392,64.2288 1.9999616,64.2339 2.1817956,64.2390 2.2728066,64.2441 1.0607541,64.2492 0.090970308,64.2543 0.030261138,64.2594 1.6362549,64.2645 2.6059403,64.2695 2.2424788,64.2746 1.4546573,64.2797 1.4545813,64.2848 1.1212553,64.2899 0.21213405,64.2950 -5.5763221e-006,64.3001 0.12119091,64.3052 0.27273718,64.3103 0.18180564,64.3154 0.48474005,64.3205 1.1514444,64.3256 1.0607095,64.3306 0.36373058,64.3357 0.12121762,64.3408 3.5725268e-006,64.3459 0.18176821,64.3510 0.96961594,64.3561 1.5454694,64.3612 1.0909837,64.3663 0.48487011,64.3714 0.30303749,64.3765 0.2726807,64.3816 0.84839106,64.3867 1.545483,64.3918 0.81828511,64.3969 0.63637304,64.4020 0.6060577,64.4071 0.42424721,64.4121 0.48483694,64.4172 0.484833,64.4223 0.69695735,64.4274 0.3636581,64.4325 0.090929121,64.4376 0.18175563,64.4427 0.72719097,64.4478 1.0606238,64.4529 1.4848318,64.4580 2.2424281,64.4631 1.8788757,64.4682 0.63641715,64.4733 0.090919197,64.4784 -3.9818824e-006,64.4835 8.4751616e-007,64.4886 0.030299772,64.4937 0.27269247,64.4988 0.87867594,64.5039 2.0908442,64.5090 1.9697793,64.5141 1.000108,64.5192 0.90911305,64.5243 0.69695663,64.5294 0.18183099,64.5345 0.12121588,64.5396 0.12120721,64.5447 0.30302832,64.5498 0.333336,64.5549 0.18182114,64.5600 0.15151499,64.5651 0.090903282,64.5702 0.33330858,64.5753 0.66665363,64.5804 0.60607725,64.5855 0.33335254,64.5906 0.21212782,64.5957 0.15149905,64.6008 0.36364242,64.6059 0.27274662,64.6110 0.090894185,64.6161 0.30297899,64.6212 1.060564,64.6263 1.4545902,64.6314 0.66671395,64.6365 0.060612354,64.6417 -1.958228e-006,64.6468 0.27271146,64.6519 0.63636005,64.6570 0.69697136,64.6621 0.69696832,64.6672 0.57575327,64.6723 0.39393285,64.6774 0.27273282,64.6825 0.66666538,64.6876 0.87878376,64.6927 0.78782004,64.6978 1.4241329,64.7029 1.7576082,64.7080 1.2425345,64.7131 2.242456,64.7182 2.2727246,64.7234 1.1515157,64.7285 0.2120989,64.7336 0.5151251,64.7387 0.6969943,64.7438 0.48488346,64.7489 0.30302718,64.7540 0.18179303,64.7591 0.48482978,64.7642 0.87877202,64.7693 0.93943012,64.7744 0.36365834,64.7796 0.33326018,64.7847 0.72724211,64.7898 0.72734201,64.7949 0.69699436,64.8000 0.78784615,64.8051 0.81820059,64.8102 0.36367604,64.8153 1.0089583e-005,64.8204 0.030289805,64.8256 0.090916835,64.8307 -3.0468339e-006,64.8358 0.33330727,64.8409 0.54544616,64.8460 0.39395684,64.8511 0.21214171,64.8562 0.09090545,64.8613 0.27271712,64.8665 0.27274531,64.8716 0.090868063,64.8767 1.1816919,64.8818 2.1818202,64.8869 1.091038,64.8920 0.12125075,64.8971 0.4848254,64.9023 0.78786749,64.9074 0.78787524,64.9125 0.75757694,64.9176 0.87879217,64.9227 0.51516908,64.9278 0.090922259,64.9329 0.4848474,64.9381 0.93936592,64.9432 0.99997747,64.9483 0.51513243,64.9534 0.4848626,64.9585 0.45459229,64.9636 1.0908678,64.9688 1.9090071,64.9739 1.7575723,64.9790 1.0909611,64.9841 0.48490727,64.9892 0.090924494,64.9944 0.30301121,64.9995 0.54544276,65.0046 0.63637435,65.0097 0.24244809,65.0148 0.090898536,65.0199 0.51510817,65.0251 0.93937767,65.0302 0.90911245,65.0353 0.78789842,65.0404 0.96961808,65.0456 1.4847524,65.0507 1.3333875,65.0558 0.6667757,65.0609 0.36368129,65.0660 0.30303362,65.0712 0.21210282,65.0763 0.51512337,65.0814 0.9393788,65.0865 0.99998611,65.0916 0.81818366,65.0968 0.6969716,65.1019 0.81820685,65.1070 0.39397502,65.1121 0.18181376,65.1173 0.27263597,65.1224 1.0605345,65.1275 1.0303695,65.1326 0.39403182,65.1378 0.090928607,65.1429 0.51513457,65.1480 0.606058,65.1531 0.36364141,65.1583 0.090919062,65.1634 8.6260397e-006,65.1685 -2.05134e-005,65.1736 0.30300573,65.1788 0.33334485,65.1839 0.18183741,65.1890 0.09088733,65.1941 0.48481709,65.1993 0.48487994,65.2044 0.09093073,65.2095 0.36363426,65.2146 1.121209,65.2198 1.3939153,65.2249 1.1817901,65.2300 1.1212332,65.2352 0.575782,65.2403 0.6363517,65.2454 0.63634545,65.2505 0.84848553,65.2557 0.60609132,65.2608 0.27272654,65.2659 0.51510167,65.2711 1.2120384,65.2762 1.8181812,65.2813 1.4849211,65.2864 0.96968341,65.2916 0.93940359,65.2967 0.51519871,65.3018 0.39392686,65.3070 0.51514101,65.3121 0.39397928,65.3172 2.2493881e-005,65.3224 0.27269796,65.3275 0.78781772,65.3326 1.3029709,65.3378 1.6060262,65.3429 3.7272997,65.3480 4.0000467,65.3531 3.4242725,65.3583 0.60609972,65.3634 0.27275926,65.3685 0.57571942,65.3737 1.2120774,65.3788 0.90907919,65.3839 0.96963722,65.3891 1.6969736,65.3942 1.2425268,65.3994 0.27276352,65.4045 0.5150587,65.4096 1.2726804,65.4148 2.000061,65.4199 1.6667194,65.4250 0.84851462,65.4302 0.12120844,65.4353 0.60600251,65.4404 1.0302627,65.4456 1.1818485,65.4507 0.78794676,65.4558 0.66666889,65.4610 0.84843051,65.4661 1.3636495,65.4713 0.72731292,65.4764 0.151509,65.4815 0.090924419,65.4867 9.2600985e-006,65.4918 -7.2023425e-007,65.4969 -6.3806983e-006,65.5021 0.18180449,65.5072 0.42423964,65.5124 0.30302504,65.5175 0.30299011,65.5226 0.54548424,65.5278 0.27275267,65.5329 0.30300587,65.5381 0.18184745,65.5432 0.090869829,65.5483 0.48481187,65.5535 0.6364125,65.5586 0.36363143,65.5638 0.51511806,65.5689 0.54544032,65.5740 0.66666764,65.5792 0.57574087,65.5843 1.0605754,65.5895 1.3030686,65.5946 1.151539,65.5998 1.1515357,65.6049 0.72730023,65.6100 0.75756794,65.6152 2.2424238,65.6203 2.6969531,65.6255 1.848484,65.6306 0.18184321,65.6358 0.090924539,65.6409 0.12118627,65.6460 0.30299646,65.6512 0.30306032,65.6563 0.090944566,65.6615 0.090897314,65.6666 0.48483062,65.6718 0.57572663,65.6769 0.60607398,65.6821 0.21216907,65.6872 0.090906993,65.6923 0.27272823,65.6975 1.0302385,65.7026 1.8180962,65.7078 1.8181882,65.7129 1.4545537,65.7181 1.4848983,65.7232 1.0000688,65.7284 0.60606891,65.7335 0.39394206,65.7387 0.27273244,65.7438 0.030305985,65.7490 0.090878725,65.7541 0.39392659,65.7593 0.27276498,65.7644 0.030292394,65.7696 0.48481104,65.7747 0.90905166,65.7799 0.99998957,65.7850 0.87881213,65.7902 1.2424269,65.7953 1.3939481,65.8005 1.151549,65.8056 0.60609061,65.8108 0.48483947,65.8159 0.36362177,65.8211 0.45454875,65.8262 0.27270246,65.8314 0.51508695,65.8365 0.9697001,65.8417 1.1817721,65.8468 1.5151005,65.8520 1.0910105,65.8571 0.27282801,65.8623 -1.268591e-005,65.8674 0.39383593,65.8726 1.1817275,65.8777 1.4848692,65.8829 1.7576588,65.8880 1.3939873,65.8932 0.5757907,65.8983 0.27275178,65.9035 0.33333445,65.9087 0.33334208,65.9138 0.33325589,65.9190 0.90902424,65.9241 0.72734153,65.9293 0.4242996,65.9344 0.090917684,65.9396 0.12116907,65.9447 0.5453856,65.9499 1.0302776,65.9551 0.87885296,65.9602 0.18187787,65.9654 0.3029581,65.9705 1.1210879,65.9757 1.7575709,65.9808 1.181953,65.9860 0.27281183,65.9912 0.21211198,65.9963 0.81816769,66.0015 0.66665173,66.0066 0.78786433,66.0118 0.81820875,66.0169 0.24243952,66.0221 0.45453718,66.0273 0.42423871,66.0324 0.69692051,66.0376 1.3029803,66.0427 0.9999696,66.0479 0.96967411,66.0531 1.1212673,66.0582 1.0909789,66.0634 1.1515481,66.0685 0.93941379,66.0737 0.4848429,66.0789 1.7498584e-006,66.0840 -6.1563287e-006,66.0892 0.72726345,66.0944 0.78788072,66.0995 0.090913281,66.1047 0.18180996,66.1098 0.33333164,66.1150 0.18183309,66.1202 2.283854e-006,66.1253 0.090904392,66.1305 0.090913795,66.1357 -2.4096437e-006,66.1408 0.27268943,66.1460 0.72725147,66.1511 0.63638419,66.1563 0.54546642,66.1615 0.48485509,66.1666 0.30304521,66.1718 0.090905704,66.1770 0.30302382,66.1821 0.30303812,66.1873 0.39394504,66.1925 0.18182214,66.1976 0.06060572,66.2028 0.27271637,66.2080 0.90906811,66.2131 1.3333454,66.2183 0.72726125,66.2235 0.60601044,66.2286 1.2120976,66.2338 1.0909668,66.2390 0.39398164,66.2441 1.939368,66.2493 3.0302436,66.2545 2.333246,66.2596 1.1515455,66.2648 0.54556853,66.2700 0.21215244,66.2751 0.51507747,66.2803 0.90905946,66.2855 0.45462713,66.2906 0.12123274,66.2958 0.75753939,66.3010 0.69698888,66.3062 0.30305508,66.3113 0.12117944,66.3165 0.48478091,66.3217 1.060618,66.3268 1.0606681,66.3320 0.63638288,66.3372 0.72727013,66.3423 0.36361989,66.3475 0.30301622,66.3527 0.33333477,66.3579 0.54542232,66.3630 0.8181594,66.3682 0.81820136,66.3734 0.66668797,66.3786 0.6666708,66.3837 0.48487633,66.3889 0.15151411,66.3941 0.60603416,66.3992 0.72725987,66.4044 0.75757295,66.4096 0.63638818,66.4148 0.30305809,66.4199 0.27273509,66.4251 0.45453998,66.4303 0.18182383,66.4355 0.090911791,66.4406 1.1299327e-006,66.4458 0.03029873,66.4510 0.0909115,66.4562 -1.4294836e-006,66.4613 0.18178485,66.4665 0.54542893,66.4717 0.54548025,66.4769 0.18185112,66.4820 2.9947078e-006,66.4872 0.27271044,66.4924 0.75757438,66.4976 0.57576698,66.5028 0.57575828,66.5079 0.75756711,66.5131 0.57573122,66.5183 0.42422587,66.5235 0.33334494,66.5286 0.27276412,66.5338 0.18182005,66.5390 0.57574117,66.5442 0.66662437,66.5494 0.75748581,66.5545 0.90916395,66.5597 0.39402604,66.5649 0.51511538,66.5701 0.60606641,66.5753 0.42423588,66.5804 0.51515996,66.5856 0.39393082,66.5908 1.0302756,66.5960 1.0000298,66.6012 0.42425585,66.6064 0.30303201,66.6115 0.30301863,66.6167 1.1818236,66.6219 0.24241941,66.6271 0.27272427,66.6323 0.09093789,66.6374 9.4249444e-006,66.6426 -2.5363272e-005,66.6478 0.30296752,66.6530 0.54544944,66.6582 0.42430577,66.6634 3.3304386e-005,66.6685 -2.1870741e-005,66.6737 0.36358035,66.6789 0.81815809,66.6841 0.63640219,66.6893 0.75760591,66.6945 1.5757544,66.6997 2.0302527,66.7048 1.7878574,66.7100 0.87881404,66.7152 0.54548961,66.7204 0.48483288,66.7256 0.78787261,66.7308 0.42425245,66.7360 0.60605979,66.7411 0.57577461,66.7463 0.75758278,66.7515 0.27274975,66.7567 4.1977555e-006,66.7619 0.090898633,66.7671 0.39393127,66.7723 0.90902704,66.7775 1.5756899,66.7826 1.3030789,66.7878 0.90916604,66.7930 0.42426482,66.7982 0.33333343,66.8034 0.18182014,66.8086 0.090907909,66.8138 0.090898171,66.8190 0.18182074,66.8242 0.090909749,66.8294 0.18182069,66.8345 0.090902366,66.8397 0.45447868,66.8449 0.99996358,66.8501 1.1818672,66.8553 0.81822753,66.8605 0.39396301,66.8657 0.030284617,66.8709 2.6362994,66.8761 4.0605807,66.8813 3.6969614,66.8865 1.7272979,66.8917 0.33338311,66.8968 0.93941134,66.9020 1.3636419,66.9072 0.90910208,66.9124 4.942096e-006,66.9176 0.39391488,66.9228 0.84843981,66.9280 1.333318,66.9332 1.0303415,66.9384 0.48488665,66.9436 0.090919666,66.9488 -5.0738895e-006,66.9540 0.18177758,66.9592 0.39393643,66.9644 0.39397568,66.9696 0.51512516,66.9748 0.81813031,66.9800 0.81820959,66.9852 0.18187357,66.9904 0.30303702,66.9955 0.33332014,67.0007 0.27267578,67.0059 0.45454037,67.0111 0.33334896,67.0163 0.30306062,67.0215 2.0473217e-005,67.0267 0.48477069,67.0319 1.3635746,67.0371 1.5454738,67.0423 1.1212503,67.0475 0.90910834,67.0527 0.72728276,67.0579 0.69697934,67.0631 0.60608965,67.0683 1.3939234,67.0735 2.1514506,67.0787 1.8485025,67.0839 0.78790379,67.0891 0.81812245,67.0943 1.1211638,67.0995 1.1212258,67.1047 1.6060688,67.1099 3.2727013,67.1151 2.6970203,67.1203 0.39403948,67.1255 0.090907082,67.1307 0.72722119,67.1359 1.0000015,67.1411 1.2727377,67.1463 3.0302904,67.1515 4.848475,67.1567 3.5757756,67.1620 1.5757538,67.1672 1.030264,67.1724 1.1817689,67.1776 1.2424234,67.1828 1.1212406,67.1880 0.96972173,67.1932 0.78793597,67.1984 0.42426428,67.2036 0.57574171,67.2088 0.51513886,67.2140 0.39396605,67.2192 0.060629845,67.2244 0.45452112,67.2296 0.84847128,67.2348 0.96968895,67.2400 1.0909148,67.2452 0.6363923,67.2504 0.12122765,67.2556 0.78783417,67.2609 1.5151049,67.2661 1.0908877,67.2713 1.484853,67.2765 1.0606548,67.2817 1.5151544,67.2869 2.3030267,67.2921 1.757557,67.2973 1.1818004,67.3025 0.63640136,67.3077 0.75760627,67.3129 2.1515017,67.3181 4.0302911,67.3234 3.0909283,67.3286 1.0606164,67.3338 0.30304718,67.3390 0.4545528,67.3442 1.0000033,67.3494 1.1211928,67.3546 1.7575442,67.3598 1.909066,67.3650 1.4242274,67.3702 0.78792721,67.3755 0.27276272,67.3807 0.12121084,67.3859 0.24240097,67.3911 0.4848007,67.3963 0.60605931,67.4015 0.39395094,67.4067 0.30306822,67.4119 0.12121446,67.4172 0.51512074,67.4224 0.39398596,67.4276 0.18175168,67.4328 0.9393118,67.4380 1.6363938,67.4432 1.1818911,67.4484 0.3939597,67.4537 0.63630068,67.4589 0.81819028,67.4641 0.36370763,67.4693 0.030304952,67.4745 0.39389986,67.4797 0.78789455,67.4849 0.9393959,67.4902 0.90907824,67.4954 0.48487541,67.5006 0.18179727,67.5058 0.69692171,67.5110 0.87881947,67.5162 0.57579714,67.5215 0.3333461,67.5267 0.030309254,67.5319 3.7607092e-006,67.5371 -1.344751e-005,67.5423 0.45447803,67.5475 0.96966738,67.5528 0.99998057,67.5580 1.696942,67.5632 3.1818655,67.5684 2.7576671,67.5736 1.2726564,67.5789 1.1816835,67.5841 1.7272772,67.5893 1.7273515,67.5945 1.090976,67.5997 1.0606384,67.6050 1.3939621,67.6102 1.6666565,67.6154 0.96970046,67.6206 0.3939518,67.6258 0.090926774,67.6311 -3.0963714e-005,67.6363 0.42417869,67.6415 0.96967983,67.6467 1.2121524,67.6520 1.9091046,67.6572 2.8787808,67.6624 2.6969664,67.6676 1.6969531,67.6728 1.4848946,67.6781 0.30308202,67.6833 -3.0560153e-005,67.6885 0.2727018,67.6937 0.69692296,67.6990 1.4544926,67.7042 1.3030862,67.7094 0.36371279,67.7146 0.060623739,67.7199 0.060584258,67.7251 0.30292836,67.7303 1.2422757,67.7355 1.8787928,67.7408 1.1213684,67.7460 0.36373332,67.7512 0.15151861,67.7564 0.66651547,67.7617 2.0605404,67.7669 1.363759,67.7721 0.45462665,67.7773 0.30304345,67.7826 0.60603458,67.7878 0.69695574,67.7930 1.1817871,67.7983 1.272675,67.8035 1.1212426,67.8087 0.42431712,67.8139 0.1818271,67.8192 0.090914182,67.8244 0.030320283,67.8296 0.2726258,67.8349 1.2120957,67.8401 0.63646096,67.8453 0.12122113,67.8505 0.3332819,67.8558 0.87877387,67.8610 0.60611653,67.8662 0.27274978,67.8715 0.60603213,67.8767 1.4847509,67.8819 2.4848106,67.8872 1.9394624,67.8924 1.4545902,67.8976 1.0606334,67.9029 0.48487356,67.9081 0.090901375,67.9133 1.575747,67.9186 1.8181643,67.9238 1.7877846,67.9290 3.4544899,67.9343 3.6364672,67.9395 1.6061385,67.9447 0.12116493,67.9500 0.72723138,67.9552 1.0303451,67.9604 0.63639629,67.9657 0.33329195,67.9709 0.57569766,67.9761 0.99995989,67.9814 0.93945873,67.9866 0.63641453,67.9918 0.93937594,67.9971 1.1211994,68.0023 1.1211196,68.0075 1.5757095,68.0128 1.6969987,68.0180 2.5758052,68.0232 2.1515806,68.0285 0.96971375,68.0337 0.78788304,68.0390 0.69700354,68.0442 0.060615655,68.0494 0.30300599,68.0547 0.51514715,68.0599 0.51515132,68.0651 0.36365896,68.0704 1.1167232e-005,68.0756 0.18180346,68.0809 0.48482779,68.0861 0.81818324,68.0913 0.63639164,68.0966 0.30303749,68.1018 0.030282736,68.1071 0.51509267,68.1123 0.99992442,68.1175 1.2727611,68.1228 0.84854728,68.1280 0.72727549,68.1333 0.42424896,68.1385 0.45455563,68.1437 0.60600621,68.1490 1.4544369,68.1542 1.9393898,68.1595 1.4849386,68.1647 0.69704646,68.1699 0.18184279,68.1752 0.121199,68.1804 0.45450956,68.1857 0.69700128,68.1909 0.18184352,68.1962 0.090906657,68.2014 0.18180743,68.2066 0.54542929,68.2119 0.4545626,68.2171 0.272737,68.2224 1.3939135,68.2276 3.4545174,68.2329 3.6060627,68.2381 2.2121086,68.2434 1.0303252,68.2486 0.99999732,68.2538 1.7271529,68.2591 2.2424779,68.2643 0.66679513,68.2696 0.3636252,68.2748 0.66658491,68.2801 1.1514224,68.2853 1.1516098,68.2906 0.21220644,68.2958 0.18177155,68.3011 0.30304885,68.3063 0.090928547,68.3116 0.42419261,68.3168 0.96963567,68.3221 1.272732,68.3273 1.0000407,68.3326 0.60609472,68.3378 0.27274615,68.3431 0.30303177,68.3483 0.18183486,68.3536 0.18182121,68.3588 0.42419821,68.3640 0.5151419,68.3693 0.27276659,68.3745 0.090920791,68.3798 0.27265894,68.3850 0.84847862,68.3903 0.27279788,68.3956 0.18181609,68.4008 0.39391813,68.4061 0.48485392,68.4113 0.21215157,68.4166 0.090887345,68.4218 0.87871993,68.4271 2.2120888,68.4323 2.242466,68.4376 0.48491362,68.4428 1.9956693e-005,68.4481 -7.5906687e-006,68.4533 0.090891078,68.4586 0.30300951,68.4638 0.36363894,68.4691 0.45450172,68.4743 0.84846026,68.4796 0.90912688,68.4848 0.84847569,68.4901 0.90908122,68.4954 0.69702941,68.5006 0.18183249,68.5059 0.1817963,68.5111 0.18181166,68.5164 0.24244761,68.5216 0.121234,68.5269 0.78783911,68.5321 2.1515081,68.5374 1.9090841,68.5427 1.2424209,68.5479 0.36367694,68.5532 2.0247944e-005,68.5584 -6.7425931e-006,68.5637 0.090896055,68.5689 2.1514759,68.5742 3.9393468,68.5795 3.7878869,68.5847 1.7575756,68.5900 1.5151505,68.5952 1.3030723,68.6005 0.90912712,68.6057 0.3333514,68.6110 -2.6385449e-006,68.6163 7.8778882e-008,68.6215 0.090897538,68.6268 0.30301905,68.6320 0.18183282,68.6373 1.0058288e-005,68.6426 0.090892635,68.6478 0.51512772,68.6531 0.72728133,68.6583 0.51512945,68.6636 0.9393155,68.6689 1.2423686,68.6741 1.3636489,68.6794 1.5454944,68.6847 1.4243134,68.6899 0.39400598,68.6952 0.030288208,68.7004 0.18176492,68.7057 0.60598958,68.7110 1.2423888,68.7162 1.5455087,68.7215 0.93946445,68.7268 0.30306479,68.7320 0.090912499,68.7373 0.51508552,68.7426 1.151469,68.7478 1.0303605,68.7531 0.33338904,68.7583 0.090911962,68.7636 0.5757376,68.7689 2.5454154,68.7741 3.4848468,68.7794 2.0909042,68.7847 0.84852046,68.7899 0.30305189,68.7952 1.4848034,68.8005 1.545453,68.8057 0.48485982,68.8110 0.78782624,68.8163 2.1211708,68.8215 2.0000496,68.8268 1.3030646,68.8321 0.72726989,68.8373 0.6969884,68.8426 0.18184708,68.8479 0.09091939,68.8531 0.12117834,68.8584 0.48477682,68.8637 0.96969777,68.8690 0.6667335,68.8742 1.7575779,68.8795 4.4847994,68.8848 6.4545288,68.8900 6.6363854,68.8953 4.4242768,68.9006 2.1212292,68.9058 1.1212122,68.9111 1.1212298,68.9164 0.75754976,68.9217 0.84843284,68.9269 0.84844786,68.9322 1.090892,68.9375 1.0908937,68.9427 1.6666832,68.9480 1.6061116,68.9533 1.2121147,68.9586 0.9696703,68.9638 1.2120923,68.9691 1.2727746,68.9744 0.87886107,68.9796 1.0303098,68.9849 0.90907824,68.9902 0.60606629,68.9955 0.30303693,69.0007 0.27273333,69.0060 0.090929352,69.0113 -1.6229137e-006,69.0166 0.54544348,69.0218 0.84849155,69.0271 0.090912908,69.0324 0.18181713,69.0377 0.030309461,69.0429 0.18179965,69.0482 0.6060459,69.0535 0.7878502,69.0588 1.1514634,69.0640 1.1515225,69.0693 0.66673094,69.0746 0.54543477,69.0799 1.5756863,69.0852 1.7272923,69.0904 1.7576523,69.0957 1.4545894,69.1010 1.4848355,69.1063 1.2423986,69.1115 0.96969068,69.1168 0.87878841,69.1221 0.60605329,69.1274 0.54548031,69.1327 0.24244182,69.1379 0.21210501,69.1432 0.39391494,69.1485 0.54546469,69.1538 0.39389694,69.1591 0.9998939,69.1643 1.7575443,69.1696 2.0001163,69.1749 0.90919226,69.1802 0.30302826,69.1855 0.030280039,69.1907 0.33329165,69.1960 0.848454,69.2013 2.3636589,69.2066 2.1515577,69.2119 1.2727314,69.2171 0.48480037,69.2224 1.333208,69.2277 1.9393852,69.2330 1.2727896,69.2383 1.0000561,69.2436 0.48491096,69.2488 0.21213791,69.2541 0.03030622,69.2594 0.33332783,69.2647 0.42423883,69.2700 0.39392892,69.2753 0.48484617,69.2806 0.30303997,69.2858 0.090898886,69.2911 0.18181597,69.2964 0.090928122,69.3017 0.090916328,69.3070 0.30300701,69.3123 1.666609,69.3176 2.2424023,69.3228 1.4242897,69.3281 0.30305627,69.3334 0.42424744,69.3387 0.60603905,69.3440 1.0605642,69.3493 1.2121391,69.3546 1.0000341,69.3598 0.5151794,69.3651 0.18181284,69.3704 0.36360916,69.3757 0.5151248,69.3810 0.81818295,69.3863 0.6970129,69.3916 0.21214181,69.3969 0.090884194,69.4022 0.66664219,69.4074 1.0000217,69.4127 1.0000349,69.4180 0.33333018,69.4233 0.27271351,69.4286 0.18182419,69.4339 0.030319784,69.4392 0.18178946,69.4445 0.78782147,69.4498 0.90910101,69.4551 0.54549545,69.4604 0.18184052,69.4656 -1.3193003e-006,69.4709 0.36362958,69.4762 0.57573926,69.4815 0.51514405,69.4868 0.5454663,69.4921 0.60603243,69.4974 0.72724241,69.5027 0.8182115,69.5080 0.45453545,69.5133 0.66659319,69.5186 1.2120687,69.5239 1.4849446,69.5292 0.48492032,69.5345 0.57567739,69.5398 0.93939191,69.5450 0.81823593,69.5503 1.1212271,69.5556 2.7878151,69.5609 3.393889,69.5662 2.6364148,69.5715 1.5455241,69.5768 0.75760204,69.5821 -2.7633353e-008,69.5874 6.7339761e-006,69.5927 -2.6910828e-005,69.5980 0.30296555,69.6033 0.66666514,69.6086 0.81821549,69.6139 2.1818056,69.6192 2.8787956,69.6245 1.697018,69.6298 1.1370641e-005,69.6351 0.030292382,69.6404 0.18179445,69.6457 0.57575577,69.6510 0.18184888,69.6563 5.1894326e-006,69.6616 0.12119458,69.6669 1.6363354,69.6722 3.2424304,69.6775 1.7878777,69.6828 0.96969634,69.6881 0.51512957,69.6934 0.93938601,69.6987 0.5758093,69.7040 0.39394039,69.7093 0.7272504,69.7146 0.57576072,69.7199 0.5454784,69.7252 0.27274057,69.7305 -8.4902929e-008,69.7358 0.030299343,69.7411 0.33329618,69.7464 1.2423434,69.7517 1.6666821,69.7570 0.81825316,69.7623 0.48482177,69.7676 0.75754392,69.7729 0.57580924,69.7782 0.1818409,69.7835 0.39390391,69.7888 0.87878019,69.7941 0.72728795,69.7994 0.42427266,69.8047 0.09091904,69.8100 0.090913884,69.8153 0.18182427,69.8207 0.48482391,69.8260 0.51514542,69.8313 0.33332473,69.8366 0.42417622,69.8419 0.78783113,69.8472 0.96973789,69.8525 0.57583767,69.8578 0.12122127,69.8631 0.36361653,69.8684 0.84850162,69.8737 0.87881202,69.8790 0.84848344,69.8843 0.78782696,69.8896 1.0605869,69.8949 0.87883747,69.9003 0.39396036,69.9056 0.7878297,69.9109 0.90908039,69.9162 0.54549289,69.9215 0.54546666,69.9268 0.66660666,69.9321 1.3332829,69.9374 0.9697445,69.9427 0.3636961,69.9480 0.030312318,69.9534 0.18180718,69.9587 0.39393821,69.9640 0.39389449,69.9693 0.54539096,69.9746 0.99993712,69.9799 1.3030152,69.9852 1.0000498,69.9905 0.69703746,69.9958 1.2727691,70.0012 1.4848818,70.0065 0.09088999,70.0118 2.5756714,70.0171 3.8181829,70.0224 2.7576368,70.0277 0.72730476,70.0330 0.21209025,70.0383 0.48483789,70.0437 0.27277961,70.0490 -3.1776058e-006,70.0543 0.27267706,70.0596 0.66662169,70.0649 1.2120842,70.0702 1.3030922,70.0755 0.4243142,70.0809 0.42424166,70.0862 0.48485067,70.0915 1.2120829,70.0968 1.2120862,70.1021 0.81815368,70.1074 0.78783685,70.1128 0.84852064,70.1181 0.66669649,70.1234 0.75758851,70.1287 1.2121054,70.1340 1.4545053,70.1393 1.2424382,70.1447 1.4545909,70.1500 1.1818514,70.1553 1.9696933,70.1606 1.9394203,70.1659 0.72725171,70.1712 0.48477742,70.1766 0.87878585,70.1819 1.0303222,70.1872 0.87883168,70.1925 0.27275193,70.1978 0.39393499,70.2032 0.27274185,70.2085 0.18181545,70.2138 0.18182012,70.2191 0.090912223,70.2244 0.090912059,70.2298 0.090913564,70.2351 0.090907715,70.2404 5.4577722e-006,70.2457 -1.6017197e-005,70.2511 0.18179639,70.2564 0.18184097,70.2617 0.030296983,70.2670 0.30300272,70.2723 0.33334792,70.2777 0.18183357,70.2830 0.12120157,70.2883 0.18181075,70.2936 0.18183339,70.2990 0.090922661,70.3043 0.03030256,70.3096 0.24238859,70.3149 0.9090147,70.3203 1.7272651,70.3256 1.3334119,70.3309 0.78792179,70.3362 0.45452699,70.3415 0.54539025,70.3469 1.5150162,70.3522 2.7272468,70.3575 2.0304708,70.3629 0.42432866,70.3682 0.090904139,70.3735 0.090878591,70.3788 0.99995065,70.3842 1.181843,70.3895 0.51517856,70.3948 0.27271789,70.4001 0.66662836,70.4055 1.2120708,70.4108 1.4242383,70.4161 0.93944961,70.4214 0.18188499,70.4268 -7.1653176e-006,70.4321 0.33324516,70.4374 1.0302454,70.4428 0.96975583,70.4481 0.45461357,70.4534 0.18180378,70.4588 0.30302441,70.4641 0.27271578,70.4694 0.51514351,70.4747 0.39397764,70.4801 0.60607278,70.4854 0.48485294,70.4907 0.2727361,70.4961 0.09091796,70.5014 0.030282822,70.5067 0.57568789,70.5121 1.1211764,70.5174 1.0605956,70.5227 1.0302796,70.5281 1.2726812,70.5334 1.6666964,70.5387 1.2122287,70.5441 0.42428744,70.5494 1.3636351,70.5547 2.9393556,70.5601 3.5151393,70.5654 1.8788328,70.5707 1.1817873,70.5761 1.4847561,70.5814 1.272768,70.5867 0.81827587,70.5921 0.42425388,70.5974 0.45453304,70.6027 0.93937969,70.6081 0.72726792,70.6134 0.63637304,70.6187 0.54546827,70.6241 0.24243835,70.6294 -5.2685505e-006,70.6347 0.36359358,70.6401 0.81812191,70.6454 1.1818156,70.6507 0.84855276,70.6561 0.42427865,70.6614 0.42423844,70.6668 0.48484486,70.6721 0.69697946,70.6774 0.48482203,70.6828 1.1211163,70.6881 1.7575538,70.6934 1.2425157,70.6988 0.54547143,70.7041 1.0605236,70.7095 2.0606246,70.7148 1.3940104,70.7201 0.69698888,70.7255 0.48483616,70.7308 0.45453453,70.7362 0.27273905,70.7415 0.54544562,70.7468 1.0909003,70.7522 0.87879211,70.7575 0.75754786,70.7629 1.4848393,70.7682 1.1515665,70.7735 0.33334827,70.7789 1.0909053,70.7842 0.18182588,70.7896 0.090918817,70.7949 0.18175732,70.8003 1.3332466,70.8056 1.48488,70.8109 0.8182202,70.8163 1.3635807,70.8216 2.1211751,70.8270 2.5455351,70.8323 1.4848789,70.8377 1.2727375,70.8430 0.36366686,70.8483 0.5151251,70.8537 1.2423962,70.8590 2.1514843,70.8644 2.0606053,70.8697 0.84849346,70.8751 0.72724575,70.8804 0.90911961,70.8858 0.66672808,70.8911 0.48483396,70.8965 0.72725725,70.9018 0.57578462,70.9071 0.3333593,70.9125 0.12119742,70.9178 0.75754726,70.9232 1.5151645,70.9285 1.1212381,70.9339 0.63635612,70.9392 0.27269942,70.9446 0.30300188,70.9499 0.54544616,70.9553 0.66668141,70.9606 0.45458099,70.9660 0.48484778,70.9713 1.2727027,70.9767 1.3939457,70.9820 1.2121233,70.9874 0.78789061,70.9927 0.18184842,70.9981 0.30299839,71.0034 1.1514449,71.0088 1.606039,71.0141 1.7575635,71.0195 1.575817,71.0248 0.69699758,71.0302 0.87875462,71.0355 1.0909014,71.0409 1.3636148,71.0462 1.5757691,71.0516 1.3030795,71.0569 0.66670871,71.0623 0.60599601,71.0676 1.1211485,71.0730 1.7879037,71.0783 2.7879243,71.0837 2.3333697,71.0890 1.0303186,71.0944 0.30302805,71.0998 0.30302656,71.1051 0.18182637,71.1105 0.18180323,71.1158 0.39391932,71.1212 0.39397043,71.1265 0.0303286,71.1319 0.18179753,71.1372 0.9393034,71.1426 1.3333378,71.1479 0.96978992,71.1533 1.0605233,71.1587 1.1514304,71.1640 2.2727578,71.1694 2.5757823,71.1747 1.9089916,71.1801 2.0605295,71.1854 1.8485374,71.1908 1.848595,71.1962 1.0910028,71.2015 0.72729921,71.2069 0.42426121,71.2122 0.54545432,71.2176 0.15151171,71.2229 0.030305816,71.2283 -2.2465468e-007,71.2337 -3.9403596e-007,71.2390 1.8009898e-006,71.2444 -6.810526e-006,71.2497 0.27270761,71.2551 0.6060558,71.2605 1.606057,71.2658 3.0909054,71.2712 2.696986,71.2765 0.96966344,71.2819 0.87871689,71.2873 1.0606157,71.2926 0.69703352,71.2980 0.39395472,71.3033 1.5150983,71.3087 4.6060286,71.3141 5.8787956,71.3194 3.8181832,71.3248 2.4242818,71.3302 1.4242672,71.3355 4.0302911,71.3409 3.9394114,71.3462 2.1514957,71.3516 0.48480687,71.3570 0.54547668,71.3623 0.30308375,71.3677 0.27272356,71.3731 0.81809121,71.3784 1.3938744,71.3838 1.6666185,71.3892 2.1212223,71.3945 1.6060151,71.3999 2.2120891,71.4053 1.5153135,71.4106 0.72736198,71.4160 0.4242734,71.4213 2.561257e-005,71.4267 -6.7003098e-006,71.4321 1.1863743e-006,71.4374 0.090910099,71.4428 0.12119628,71.4482 0.27272221,71.4535 0.54547459,71.4589 0.84848714,71.4643 0.8484782,71.4696 0.78786486,71.4750 1.0605816,71.4804 1.1515387,71.4858 0.33334395,71.4911 0.75754201,71.4965 0.99998647,71.5019 0.57576776,71.5072 0.63631785,71.5126 1.0908555,71.5180 1.2424654,71.5233 0.84854996,71.5287 0.18186125,71.5341 -2.3640963e-005,71.5394 0.87873334,71.5448 1.636359,71.5502 1.4545567,71.5556 0.93935299,71.5609 0.81818068,71.5663 0.51522452,71.5717 0.09092468,71.5770 0.33330604,71.5824 0.54541779,71.5878 0.9090389,71.5932 1.1818533,71.5985 0.69698071,71.6039 0.81813931,71.6093 0.93945616,71.6147 0.87884885,71.6200 0.54544449,71.6254 0.36362416,71.6308 0.36364222,71.6361 1.3030156,71.6415 2.6060436,71.6469 2.545471,71.6523 1.1818221,71.6576 0.84847355,71.6630 2.4241877,71.6684 2.5756595,71.6738 2.2120175,71.6791 3.0606301,71.6845 3.2122471,71.6899 3.1819103,71.6953 1.666706,71.7006 0.81817716,71.7060 0.39395612,71.7114 0.27270842,71.7168 0.72724557,71.7222 0.69698697,71.7275 0.48486871,71.7329 0.3939476,71.7383 0.39394623,71.7437 0.45454991,71.7490 0.57573414,71.7544 0.66664189,71.7598 0.81818366,71.7652 0.78788149,71.7706 1.6969491,71.7759 2.7272868,71.7813 2.4242496,71.7867 2.9696469,71.7921 3.030323,71.7975 1.4243014,71.8028 0.4545106,71.8082 0.57569289,71.8136 0.66667289,71.8190 0.51520056,71.8244 0.81817549,71.8297 1.1817857,71.8351 1.2727377,71.8405 1.6363822,71.8459 1.6060944,71.8513 1.0000167,71.8566 0.57575202,71.8620 0.45453289,71.8674 0.54546696,71.8728 0.24241547,71.8782 0.78781426,71.8836 1.4545457,71.8889 1.2424672,71.8943 0.60606712,71.8997 0.90903986,71.9051 1.5454043,71.9105 1.5757856,71.9159 0.75765795,71.9212 0.21213482,71.9266 0.78781766,71.9320 1.3636409,71.9374 1.0606252,71.9428 1.0000138,71.9482 0.8787775,71.9536 1.4545413,71.9589 1.6363249,71.9643 1.7878029,71.9697 1.2727952,71.9751 0.36373422,71.9805 0.030298615,71.9859 0.36359796,71.9913 0.9090808,71.9967 1.1817715,72.0020 1.4241893,72.0074 1.3939698,72.0128 0.69705409,72.0182 0.45457217,72.0236 0.60606664,72.0290 0.27274251,72.0344 0.27269897,72.0398 0.81815863,72.0451 1.1211973,72.0505 1.2121547,72.0559 0.48487812,72.0613 0.090910539,72.0667 0.18181814,72.0721 0.51510715,72.0775 0.69697005,72.0829 0.42421377,72.0883 1.4545075,72.0937 0.84853828,72.0991 0.39398175,72.1044 0.33333176,72.1098 0.33333281,72.1152 0.18182941,72.1206 0.66666788,72.1260 1.1514974,72.1314 1.2727156,72.1368 0.93931615,72.1422 1.8786801,72.1476 2.2727227,72.1530 1.8182912,72.1584 1.0303705,72.1638 0.99998152,72.1692 1.0909042,72.1746 1.303071,72.1799 1.3939402,72.1853 2.1211691,72.1907 2.1514933,72.1961 1.7878269,72.2015 1.5454175,72.2069 1.4849247,72.2123 0.45464894,72.2177 1.0519311e-005,72.2231 -1.6789729e-006,72.2285 0.18182287,72.2339 0.30302337,72.2393 0.21211761,72.2447 0.03030837,72.2501 7.2521772e-007,72.2555 -2.1500909e-006,72.2609 0.090897717,72.2663 0.33330372,72.2717 0.60605347,72.2771 0.57578504,72.2825 0.39394501,72.2879 0.21211603,72.2933 0.090919524,72.2987 0.090888873,72.3041 0.30299178,72.3095 0.48483601,72.3149 0.63630819,72.3203 0.99997956,72.3257 0.78795648,72.3311 0.36370516,72.3365 0.21212624,72.3419 0.72725999,72.3473 0.757568,72.3527 0.78776979,72.3581 1.6968359,72.3635 2.0000763,72.3689 0.84862906,72.3743 0.39397368,72.3797 0.42425236,72.3851 0.36363941,72.3905 0.21212083,72.3959 0.30301341,72.4013 0.27272201,72.4067 0.12123228,72.4121 7.3315514e-006,72.4175 -6.7550609e-006,72.4229 0.36360291,72.4283 1.030283,72.4337 0.87881428,72.4391 0.27275571,72.4445 0.030292924,72.4499 0.39391485,72.4553 0.63636088,72.4607 0.6060757,72.4661 0.90904713,72.4715 1.4545023,72.4769 1.2121485,72.4823 0.42429146,72.4878 0.090926051,72.4932 0.18180294,72.4986 0.1818288,72.5040 0.12121994,72.5094 0.18179962,72.5148 0.30300924,72.5202 0.303038,72.5256 0.30302966,72.5310 0.48483106,72.5364 0.57575756,72.5418 0.7576139,72.5472 0.57571924,72.5526 0.93927431,72.5580 1.5151106,72.5635 1.5152378,72.5689 0.96978551,72.5743 1.2121201,72.5797 1.3636234,72.5851 1.0000278,72.5905 0.36364517,72.5959 0.39385876,72.6013 0.7272616,72.6067 1.6061052,72.6121 2.3030498,72.6175 1.5757844,72.6230 0.57574642,72.6284 0.69696987,72.6338 0.33337024,72.6392 -1.0238743e-005,72.6446 0.33327332,72.6500 0.51516593,72.6554 0.18187359,72.6608 7.4350872e-008,72.6663 0.81808513,72.6717 1.302941,72.6771 1.4849074,72.6825 0.6364668,72.6879 0.060634606,72.6933 0.18176095,72.6987 0.93932557,72.7041 1.7575917,72.7096 2.6969886,72.7150 2.7878873,72.7204 1.5454693,72.7258 0.84850168,72.7312 1.2727482,72.7366 1.4545552,72.7420 1.242417,72.7475 1.0302639,72.7529 0.87877905,72.7583 0.48488292,72.7637 0.18185496,72.7691 4.7977869e-006,72.7745 0.27269286,72.7800 1.4241974,72.7854 2.0908854,72.7908 2.0909021,72.7962 1.5151707,72.8016 0.87882406,72.8070 0.33336696,72.8125 0.090926677,72.8179 3.7386935e-006,72.8233 0.18178385,72.8287 1.6060654,72.8341 0.39395624,72.8396 0.48482636,72.8450 0.81816298,72.8504 1.1515189,72.8558 0.54549819,72.8612 -6.0404991e-006,72.8667 0.48483375,72.8721 0.90908253,72.8775 1.3333126,72.8829 3.0909123,72.8883 3.1818268,72.8938 1.6969872,72.8992 0.4242357,72.9046 0.78786945,72.9100 0.81818008,72.9154 1.636377,72.9209 1.090921,72.9263 0.78778237,72.9317 1.9998046,72.9371 3.3938856,72.9426 2.6365528,72.9480 1.1819685,72.9534 0.39395836,72.9588 0.18181922,72.9642 0.090895042,72.9697 0.4545272,72.9751 0.51515806,72.9805 0.30304977,72.9859 0.090880878,72.9914 0.30301547,72.9968 0.24245569,73.0022 0.42421192,73.0076 1.3332064,73.0131 2.5454056,73.0185 1.9697689,73.0239 1.0000613,73.0293 0.5757997,73.0348 0.30306432,73.0402 0.03032269,73.0456 -9.6655549e-007,73.0511 -1.4875096e-007,73.0565 0.090918034,73.0619 0.33331856,73.0673 0.87876642,73.0728 1.3938863,73.0782 2.1514823,73.0836 1.4242185,73.0890 1.0605408,73.0945 1.121254,73.0999 0.69706249,73.1053 0.51520598,73.1108 0.33332676,73.1162 0.27270183,73.1216 0.3332828,73.1270 0.66667169,73.1325 0.51519066,73.1379 0.63637906,73.1433 0.72728008,73.1488 1.0908501,73.1542 1.999988,73.1596 2.3030791,73.1651 2.0303335,73.1705 1.6363744,73.1759 1.0000086,73.1814 0.48485091,73.1868 0.39391646,73.1922 0.96957964,73.1976 2.0908198,73.2031 1.8485883,73.2085 0.51526928,73.2139 1.1742475e-005,73.2194 -3.3889864e-006,73.2248 1.8125509e-006,73.2302 0.030293377,73.2357 0.18181418,73.2411 0.27273583,73.2465 0.48483723,73.2520 0.72726768,73.2574 0.54545867,73.2629 0.39394194,73.2683 0.090918489,73.2737 1.0505001e-005,73.2792 -2.6002483e-005,73.2846 0.39390454,73.2900 0.51516092,73.2955 0.45457363,73.3009 0.30303907,73.3063 0.3333171,73.3118 0.93937731,73.3172 1.4545614,73.3226 0.63637829,73.3281 0.39387062,73.3335 0.84839588,73.3390 1.0909457,73.3444 0.57584125,73.3498 0.18183872,73.3553 0.81817311,73.3607 1.8181708,73.3661 1.8181881,73.3716 0.90906864,73.3770 0.48485565,73.3825 0.48486784,73.3879 0.75755477,73.3933 1.0605326,73.3988 1.575663,73.4042 1.7878332,73.4097 3.0909877,73.4151 3.5152731,73.4205 2.8182235,73.4260 1.1212143,73.4314 0.60605288,73.4369 0.57576448,73.4423 0.36366114,73.4477 -1.1764216e-005,73.4532 0.66660482,73.4586 1.3029696,73.4641 1.5757959,73.4695 0.93936074,73.4750 1.5150714,73.4804 1.3031107,73.4858 0.78797466,73.4913 0.48479769,73.4967 0.96967381,73.5022 0.42431295,73.5076 0.24242041,73.5131 0.48477525,73.5185 1.1211315,73.5239 1.7272254,73.5294 1.9091892,73.5348 0.51528537,73.5403 0.12120585,73.5457 0.27270323,73.5512 0.57574254,73.5566 0.51518738,73.5621 0.12122466,73.5675 0.48483506,73.5730 0.57577103,73.5784 0.36363202,73.5838 0.36358395,73.5893 0.75757843,73.5947 2.1211915,73.6002 3.9999113,73.6056 4.3030014,73.6111 3.0606549,73.6165 1.4546329,73.6220 0.63641769,73.6274 0.18181774,73.6329 1.6969347,73.6383 2.1515107,73.6438 1.2727275,73.6492 1.0302616,73.6547 3.0909004,73.6601 2.7879353,73.6656 0.96972066,73.6710 0.75756937,73.6765 0.75758737,73.6819 0.54546887,73.6874 0.69695896,73.6928 1.0605991,73.6983 0.63637376,73.7037 0.30303439,73.7092 0.090879142,73.7146 0.33329573,73.7201 0.57570082,73.7255 1.3939141,73.7310 1.7575382,73.7364 2.363647,73.7419 1.5152496,73.7473 0.81820536,73.7528 0.45456842,73.7582 0.12124389,73.7637 1.1329138e-005,73.7691 0.15148142,73.7746 1.6665404,73.7801 3.0605664,73.7855 2.6061316,73.7910 1.9394462,73.7964 1.1818727,73.8019 0.57575542,73.8073 0.48479158,73.8128 0.72726715,73.8182 0.87883776,73.8237 0.78788942,73.8291 0.54545432,73.8346 0.18183839,73.8401 -3.0814069e-006,73.8455 0.09087541,73.8510 0.42419907,73.8564 0.81819975,73.8619 0.57582337,73.8673 0.27267703,73.8728 0.90893942,73.8783 1.9393497,73.8837 1.6667727,73.8892 0.63645941,73.8946 0.18185435,73.9001 0.30303138,73.9055 0.60605383,73.9110 0.78783351,73.9165 1.1211703,73.9219 0.81822306,73.9274 0.36364979,73.9328 0.42420158,73.9383 0.66665488,73.9438 0.6061064,73.9492 0.27276617,73.9547 0.090915948,73.9601 0.090884,73.9656 0.39391595,73.9711 0.39392233,73.9765 0.57574558,73.9820 0.75757259,73.9874 1.1212016,73.9929 1.6060467,73.9984 1.3030425,74.0038 0.51521283,74.0093 0.090935044,74.0148 0.21205017,74.0202 1.0908462,74.0257 1.0606226,74.0311 0.66674668,74.0366 0.21217272,74.0421 0.21209989,74.0475 0.48481643,74.0530 1.0302044,74.0585 1.9090586,74.0639 1.9697647,74.0694 1.7272936,74.0749 0.81820595,74.0803 0.30307958,74.0858 0.36364982,74.0913 0.75751114,74.0967 1.2120454,74.1022 1.2121381,74.1077 0.69702995,74.1131 0.54545492,74.1186 2.2727268,74.1241 3.0303357,74.1295 2.1212327,74.1350 0.75758821,74.1405 0.12116402,74.1459 0.60597968,74.1514 1.6363316,74.1569 2.3939395,74.1623 2.4545522,74.1678 1.3334193,74.1733 0.36371109,74.1787 0.090912379,74.1842 0.15148729,74.1897 0.69691098,74.1951 0.93939543,74.2006 0.57581639,74.2061 3.2281845e-005,74.2115 -2.2470957e-005,74.2170 0.30297968,74.2225 0.93935966,74.2280 1.2121637,74.2334 0.4848876,74.2389 0.27272642,74.2444 0.39393187,74.2498 0.90902948,74.2553 1.3938687,74.2608 1.1514997,74.2662 1.515209,74.2717 1.0303917,74.2772 0.15152729,74.2827 0.6060369,74.2881 0.48486358,74.2936 0.60607433,74.2991 0.99996471,74.3046 1.333271,74.3100 1.3939588,74.3155 0.87885225,74.3210 0.60607815,74.3265 0.54541689,74.3319 0.69689989,74.3374 0.93932694,74.3429 1.0606687,74.3483 0.3637315,74.3538 0.33329922,74.3593 0.66665053,74.3648 0.63631433,74.3703 0.90907961,74.3757 0.96974277,74.3812 1.181847,74.3867 0.90910935,74.3922 0.90908349,74.3976 0.7878986,74.4031 0.78789693,74.4086 0.51515782,74.4141 0.18182127,74.4195 0.090912692,74.4250 0.030298509,74.4305 0.18177378,74.4360 0.78784126,74.4415 0.51519686,74.4469 0.39394051,74.4524 0.78784215,74.4579 0.75759041,74.4634 0.36368561,74.4688 0.1514771,74.4743 1.0604923,74.4798 1.8787663,74.4853 1.878853,74.4908 1.2727591,74.4962 1.0302876,74.5017 0.96971607,74.5072 0.69700724,74.5127 1.6969849,74.5182 2.0302923,74.5236 1.2424325,74.5291 0.51513523,74.5346 0.51512331,74.5401 0.60610437,74.5456 0.60609448,74.5511 0.51514667,74.5565 0.33332139,74.5620 0.21207914,74.5675 0.78786981,74.5730 1.0909208,74.5785 1.303036,74.5840 0.93935126,74.5894 1.1818125,74.5949 0.6667096,74.6004 0.42425612,74.6059 0.45454648,74.6114 0.63632852,74.6169 0.72726649,74.6223 0.54544508,74.6278 0.66669077,74.6333 0.33337381,74.6388 0.27274033,74.6443 0.18182164,74.6498 0.090893015,74.6553 0.090929709,74.6607 -7.4392292e-006,74.6662 0.1817839,74.6717 0.3030248,74.6772 0.87867707,74.6827 1.9999279,74.6882 1.6364799,74.6937 0.39404389,74.6992 1.8663477e-005,74.7046 -5.4808697e-006,74.7101 0.33332625,74.7156 0.57572258,74.7211 0.84846449,74.7266 0.57579017,74.7321 0.18183649,74.7376 0.27273357,74.7431 0.42416549,74.7486 1.4241669,74.7540 1.3030885,74.7595 0.72735047,74.7650 0.030328909,74.7705 0.1817577,74.7760 0.8181209,74.7815 1.1212432,74.7870 0.81823885,74.7925 0.75756687,74.7980 1.4545078,74.8035 1.3333642,74.8089 0.39397842,74.8144 0.6666615,74.8199 0.75758094,74.8254 0.39394403,74.8309 0.21211889,74.8364 0.1818092,74.8419 0.33329368,74.8474 0.99995768,74.8529 1.2727269,74.8584 1.7574707,74.8639 2.9392741,74.8694 2.7879484,74.8749 1.3940514,74.8804 0.81823874,74.8859 0.6666761,74.8913 1.0908989,74.8968 1.1212416,74.9023 0.63638979,74.9078 0.36364701,74.9133 0.42422423,74.9188 0.78783345,74.9243 1.06055,74.9298 1.3635813,74.9353 1.3939949,74.9408 1.3030982,74.9463 1.0302321,74.9518 3.0605361,74.9573 3.9394729,74.9628 3.2121358,74.9683 2.6060154,74.9738 2.4849057,74.9793 0.87884355,74.9848 0.63634819,74.9903 0.75757265,74.9958 0.54547942,75.0013 0.39392194,75.0068 0.72723955,75.0123 1.1818438,75.0178 1.6969632,75.0233 2.1211112,75.0288 1.9697285,75.0343 0.90920937,75.0398 0.18184736,75.0453 0.090850614,75.0508 0.57569176,75.0563 1.0302207,75.0618 1.6060529,75.0673 0.96980792,75.0728 0.48492542,75.0783 0.30305165,75.0838 0.30297792,75.0893 0.57572854,75.0948 0.48489022,75.1003 0.18184157,75.1058 0.42418647,75.1113 2.8484242,75.1168 4.1515689,75.1223 2.4849164,75.1278 0.39394724,75.1333 0.18181826,75.1388 0.33333302,75.1443 0.33333904,75.1498 0.81819159,75.1553 1.3939188,75.1608 1.5454419,75.1663 0.78789014,75.1718 0.18182628,75.1774 4.7395434e-007,75.1829 0.48484027,75.1884 1.0605625,75.1939 1.0302677,75.1994 0.69702464,75.2049 0.090954103,75.2104 -2.9103776e-005,75.2159 0.27270645,75.2214 0.27274224,75.2269 0.090914048,75.2324 0.090918332,75.2379 1.1556886e-005,75.2434 -2.0063171e-006,75.2489 0.0302974,75.2544 0.48483872,75.2600 1.1514935,75.2655 1.2424314,75.2710 0.60604012,75.2765 0.6969381,75.2820 0.87879097,75.2875 1.0000038,75.2930 0.90915012,75.2985 0.42419344,75.3040 0.87867427,75.3095 1.5454322,75.3150 1.727306,75.3206 1.0910084,75.3261 0.27277246,75.3316 0.36357644,75.3371 0.78779691,75.3426 1.2726659,75.3481 2.5152149,75.3536 1.3334092,75.3591 1.4848222,75.3646 1.575768,75.3702 0.81824893,75.3757 0.18185408,75.3812 -3.2268554e-007,75.3867 0.18181066,75.3922 0.60605466,75.3977 0.60605496,75.4032 0.48485416,75.4088 0.36361635,75.4143 0.57570994,75.4198 0.84847367,75.4253 0.96970809,75.4308 1.0909014,75.4363 1.6363348,75.4418 2.060616,75.4474 1.3636751,75.4529 0.75758809,75.4584 1.151495,75.4639 1.030328,75.4694 0.42426282,75.4749 1.0605453,75.4804 1.9090914,75.4860 1.3030747,75.4915 0.96969849,75.4970 0.69698745,75.5025 0.39394709,75.5080 0.3029905,75.5135 0.81816125,75.5191 0.81818253,75.5246 0.96974492,75.5301 0.12124089,75.5356 0.9090746,75.5411 1.2727093,75.5467 1.454523,75.5522 1.0000101,75.5577 0.78790545,75.5632 0.48480311,75.5687 1.1211171,75.5743 1.6060518,75.5798 1.1213198,75.5853 0.27277583,75.5908 1.545404,75.5963 1.6363759,75.6019 0.66670609,75.6074 0.75759006,75.6129 0.75756925,75.6184 0.66665512,75.6239 0.54543209,75.6295 0.57575953,75.6350 0.18183255,75.6405 0.12122425,75.6460 0.030311733,75.6516 0.33325848,75.6571 0.96963882,75.6626 0.93944526,75.6681 0.57581276,75.6736 0.42424104,75.6792 0.27272588,75.6847 0.18183772,75.6902 0.18182239,75.6957 0.18182816,75.7013 0.18178871,75.7068 1.7575167,75.7123 3.4242299,75.7178 3.3030818,75.7234 1.3939887,75.7289 0.72725862,75.7344 0.66665286,75.7399 0.21208729,75.7455 0.63632423,75.7510 0.66669703,75.7565 0.51515853,75.7620 0.48486733,75.7676 0.090956837,75.7731 -1.022898e-005,75.7786 1.2120762,75.7842 1.4848428,75.7897 0.27277076,75.7952 1.0908744,75.8007 4.6665897,75.8063 7.1211982,75.8118 6.1515794,75.8173 2.1515555,75.8229 1.1818159,75.8284 0.96972561,75.8339 0.69698191,75.8394 0.93939108,75.8450 0.69696164,75.8505 0.18180771,75.8560 0.30303308,75.8616 0.30302873,75.8671 0.45453355,75.8726 0.48486131,75.8782 0.27271119,75.8837 0.69688308,75.8892 1.4545081,75.8947 1.4849104,75.9003 0.9394629,75.9058 0.27272063,75.9113 0.33328068,75.9169 0.48486352,75.9224 0.36368322,75.9279 0.30304369,75.9335 0.27270925,75.9390 0.42420986,75.9445 0.60607672,75.9501 0.45458356,75.9556 0.36363411,75.9611 0.48483056,75.9667 0.51516044,75.9722 0.57571465,75.9777 0.75749058,75.9833 1.1818174,75.9888 1.2121608,75.9943 0.99997652,75.9999 1.3030407,76.0054 0.72732347,76.0110 0.30308199,76.0165 0.09091574,76.0220 0.66661352,76.0276 0.84850872,76.0331 0.75756258,76.0386 1.2726953,76.0442 0.90911508,76.0497 0.57579076,76.0552 0.6060307,76.0608 0.75751287,76.0663 0.63637525,76.0719 0.63638783,76.0774 0.51520205,76.0829 0.24243586,76.0885 0.63633311,76.0940 2.0908871,76.0995 2.9393623,76.1051 2.181849,76.1106 1.1515101,76.1162 1.4848119,76.1217 2.6060228,76.1272 4.4847293,76.1328 4.9999952,76.1383 4.1516862,76.1439 1.9091319,76.1494 1.606059,76.1549 0.30308002,76.1605 0.39394477,76.1660 0.3939462,76.1716 0.48480815,76.1771 0.72726423,76.1827 0.45456177,76.1882 0.48485097,76.1937 0.39394945,76.1993 0.42425281,76.2048 0.27272469,76.2104 1.1514927,76.2159 2.1515183,76.2215 1.696999,76.2270 0.090909332,76.2325 0.30301067,76.2381 0.39393401,76.2436 0.27274188,76.2492 0.090921246,76.2547 0.09089376,76.2603 0.27273443,76.2658 0.51515567,76.2714 2.939343,76.2769 4.5757389,76.2824 2.5454991,76.2880 1.5151577,76.2935 0.4848088,76.2991 0.66666645,76.3046 0.72727466,76.3102 0.75753736,76.3157 0.90908045,76.3213 0.81822729,76.3268 0.39400175,76.3324 0.18177606,76.3379 0.84839952,76.3435 1.090907,76.3490 2.4849191,76.3546 2.2121673,76.3601 1.6060709,76.3657 0.030320095,76.3712 0.30303168,76.3768 0.30301547,76.3823 0.48483422,76.3878 0.87879103,76.3934 1.5757631,76.3989 0.90910077,76.4045 0.27272797,76.4100 0.21212286,76.4156 0.1818182,76.4211 0.18181461,76.4267 0.33332512,76.4323 0.48484907,76.4378 0.30303767,76.4434 0.090913072,76.4489 0.060596026,76.4545 0.30301619,76.4600 0.30304649,76.4656 1.2234216e-005,76.4711 -2.2378963e-006,76.4767 -3.2840405e-006,76.4822 0.09090054,76.4878 0.18181916,76.4933 0.33330753,76.4989 0.78784657,76.5044 1.1212087,76.5100 1.2121261,76.5155 0.90912277,76.5211 0.30306578,76.5266 0.21210273,76.5322 1.2726921,76.5378 1.6060871,76.5433 0.93940067,76.5489 0.96963376,76.5544 1.6666588,76.5600 1.3636442,76.5655 1.3333185,76.5711 1.3030527,76.5766 1.4848291,76.5822 2.0605898,76.5878 2.0606341,76.5933 1.2121868,76.5989 0.090898305,76.6044 0.72715837,76.6100 1.4847422,76.6155 2.0909011,76.6211 1.6667917,76.6267 0.7273432,76.6322 0.48489097,76.6378 0.51513195,76.6433 1.4847988,76.6489 1.1818573,76.6545 0.36367369,76.6600 0.12120539,76.6656 0.39389643,76.6711 0.75757819,76.6767 0.84850395,76.6823 1.4242316,76.6878 1.3939266,76.6934 1.1515235,76.6989 0.60608411,76.7045 0.54543912,76.7101 1.0301737,76.7156 2.5453143,76.7212 2.8485203,76.7267 1.8183492,76.7323 0.96976781,76.7379 1.0303074,76.7434 0.39396554,76.7490 0.48480973,76.7546 0.84847128,76.7601 0.54549867,76.7657 0.090927295,76.7712 0.090867914,76.7768 0.48476064,76.7824 0.84849679,76.7879 0.51521438,76.7935 0.72720468,76.7991 1.5453751,76.8046 1.7273066,76.8102 1.2122307,76.8158 0.36369863,76.8213 0.54545307,76.8269 0.72726887,76.8325 0.45454714,76.8380 0.18181939,76.8436 0.2727021,76.8492 0.96966624,76.8547 1.3333415,76.8603 1.1818517,76.8659 0.75759268,76.8714 0.45453748,76.8770 0.27271461,76.8826 0.30302435,76.8881 0.3636364,76.8937 0.33333296,76.8993 0.33333203,76.9048 0.33332691,76.9104 1.4242446,76.9160 1.7575878,76.9215 0.75759161,76.9271 0.21212101,76.9327 0.75753468,76.9382 1.2120759,76.9438 1.060598,76.9494 0.81821495,76.9549 0.39398617,76.9605 0.09092854,76.9661 8.8105935e-007,76.9717 0.18182606,76.9772 0.21208782,76.9828 0.42418185,76.9884 0.69694924,76.9939 0.84846824,76.9995 1.0605887,77.0051 1.0000234,77.0107 0.75761569,77.0162 0.42428839,77.0218 0.090939179,77.0274 6.7542243e-007,77.0329 0.090895839,77.0385 0.27270409,77.0441 0.36356813,77.0497 1.0604455,77.0552 2.908963,77.0608 4.3333569,77.0664 3.9092753,77.0720 1.788048,77.0775 0.12121855,77.0831 0.39389497,77.0887 0.81812185,77.0943 1.212088,77.0998 0.87886685,77.1054 0.18188848,77.1110 -1.0131859e-005,77.1166 1.0605909,77.1221 1.6060619,77.1277 0.84849995,77.1333 8.0883474e-006,77.1389 -6.3959537e-006,77.1444 0.18173729,77.1500 0.78776354,77.1556 1.6667013,77.1612 1.4849722,77.1668 0.87882835,77.1723 0.2727209,77.1779 0.090914682,77.1835 0.030303633,77.1891 0.090907313,77.1946 0.18181732,77.2002 0.30303279,77.2058 0.30301952,77.2114 0.18181479,77.2170 0.3636429,77.2225 0.54544628,77.2281 0.57572287,77.2337 0.51513964,77.2393 0.33335635,77.2449 0.42422867,77.2504 0.57576758,77.2560 0.27274191,77.2616 0.54539287,77.2672 0.87876481,77.2728 0.48491535,77.2783 0.39397189,77.2839 0.66661096,77.2895 1.8181413,77.2951 2.2727761,77.3007 1.6364243,77.3063 0.78787136,77.3118 0.66664243,77.3174 0.45454803,77.3230 0.99998742,77.3286 2.3636324,77.3342 2.7575874,77.3398 2.1515369,77.3453 0.18183351,77.3509 9.7647171e-007,77.3565 0.090842836,77.3621 0.48482764,77.3677 0.51513171,77.3733 1.5150803,77.3789 1.6364173,77.3844 0.69703674,77.3900 0.69698501,77.3956 0.93929279,77.4012 1.9392486,77.4068 2.5454979,77.4124 2.1516151,77.4180 1.9091893,77.4235 0.72733456,77.4291 0.48481777,77.4347 0.72726959,77.4403 0.51516628,77.4459 0.090912074,77.4515 0.33331913,77.4571 1.2121233,77.4627 0.81815678,77.4682 0.96968484,77.4738 0.3030692,77.4794 1.3325874e-005,77.4850 0.030293277,77.4906 0.51504862,77.4962 1.4848263,77.5018 0.72737026,77.5074 0.24245013,77.5130 0.84845769,77.5186 2.4848144,77.5241 2.8787889,77.5297 1.9091372,77.5353 0.42421865,77.5409 0.66659635,77.5465 0.96963787,77.5521 1.5454663,77.5577 1.0607052,77.5633 0.36368036,77.5689 0.18182947,77.5745 0.1818209,77.5801 0.18181457,77.5857 0.060628299,77.5912 0.12113474,77.5968 0.99992555,77.6024 0.87887514,77.6080 0.39399484,77.6136 0.090904169,77.6192 0.18181729,77.6248 0.30302951,77.6304 0.12119536,77.6360 0.18181144,77.6416 0.30304277,77.6472 0.21212931,77.6528 0.12120882,77.6584 0.18182081,77.6640 0.090899318,77.6696 0.18180373,77.6752 0.18182325,77.6808 0.12123439,77.6864 0.09088292,77.6920 1.0302591,77.6975 0.96968907,77.7031 1.3939463,77.7087 1.6060988,77.7143 0.90911388,77.7199 0.30301917,77.7255 0.60598868,77.7311 0.93939215,77.7367 0.33340132,77.7423 0.36356485,77.7479 1.1817452,77.7535 1.2727587,77.7591 0.96976054,77.7647 0.48488131,77.7703 0.36364523,77.7759 0.24241117,77.7815 0.48485786,77.7871 0.27276975,77.7927 0.24241614,77.7983 0.36356404,77.8039 1.1211429,77.8095 1.303079,77.8151 0.66672546,77.8207 0.51513791,77.8263 0.48478013,77.8319 0.90904987,77.8375 0.93944591,77.8431 0.42432788,77.8487 3.5968238e-005,77.8543 0.090861656,77.8599 0.66662818,77.8655 0.87877584,77.8711 0.81818616,77.8768 0.39399219,77.8824 0.51508075,77.8880 1.4241158,77.8936 1.9394325,77.8992 1.3637686,77.9048 0.42425457,77.9104 0.60595417,77.9160 1.2121096,77.9216 1.606156,77.9272 1.212182,77.9328 0.51514113,77.9384 1.7272632,77.9440 1.8484848,77.9496 1.1211874,77.9552 0.9696638,77.9608 1.1817979,77.9664 0.90913081,77.9720 0.33335981,77.9776 0.21214035,77.9833 0.090919711,77.9889 0.54540312,77.9945 1.1212072,78.0001 1.5151882,78.0057 1.3030457,78.0113 0.8787688,78.0169 1.3331523,78.0225 3.3028467,78.0281 3.6970243,78.0337 2.3940406,78.0393 2.2119653,78.0449 3.7877121,78.0506 4.4850197,78.0562 2.8789885,78.0618 1.8788753,78.0674 1.3030764,78.0730 1.2727567,78.0786 1.000028,78.0842 0.363639,78.0898 0.27270475,78.0954 1.9090536,78.1010 4.515111,78.1067 6.333334,78.1123 5.1515665,78.1179 1.393906,78.1235 0.87869602,78.1291 1.5151833,78.1347 1.0910062,78.1403 0.48486045,78.1459 0.78779674,78.1516 1.2423267,78.1572 2.7271755,78.1628 4.1818118,78.1684 4.8485794,78.1740 2.9698346,78.1796 0.42432362,78.1852 0.18179369,78.1909 0.33330265,78.1965 0.54545563,78.2021 0.30307654,78.2077 0.48486635,78.2133 0.57575017,78.2189 0.18182214,78.2245 -1.0369346e-005,78.2302 0.090895951,78.2358 0.090921521,78.2414 1.3975347e-005,78.2470 0.030283486,78.2526 0.60595071,78.2582 1.4847698,78.2639 1.1819427,78.2695 0.09099178,78.2751 0.24237841,78.2807 0.54538113,78.2863 0.93938345,78.2920 0.45464486,78.2976 0.15153828,78.3032 1.5454245,78.3088 1.3939263,78.3144 0.42426443,78.3200 0.30303442,78.3257 0.51511091,78.3313 0.51516235,78.3369 0.18186231,78.3425 -3.4260856e-006,78.3481 0.18180633,78.3538 0.18183093,78.3594 0.09091451,78.3650 3.6565177e-006,78.3706 -2.0561565e-006,78.3762 0.27271423,78.3819 0.666614,78.3875 1.3636019,78.3931 1.3333768,78.3987 1.1515511,78.4044 0.99999756,78.4100 1.5757301,78.4156 1.7878418,78.4212 1.2121518,78.4268 0.63638055,78.4325 0.93935108,78.4381 1.030332,78.4437 0.45458096,78.4493 0.8181408,78.4550 1.3635923,78.4606 2.1212502,78.4662 2.3636825,78.4718 1.272737,78.4775 1.7395938e-005,78.4831 0.2120728,78.4887 1.7574766,78.4943 2.8181798,78.5000 2.4546411,78.5056 1.3030572,78.5112 0.78779769,78.5168 1.0908557,78.5225 0.90912974,78.5281 0.66671497,78.5337 0.51514846,78.5394 0.69698137,78.5450 0.39394176,78.5506 0.39395633,78.5562 0.090937346,78.5619 0.12121321,78.5675 0.090922236,78.5731 0.3030245,78.5787 0.6363619,78.5844 0.63636297,78.5900 0.48484024,78.5956 1.2424171,78.6013 2.0303183,78.6069 1.393932,78.6125 1.424211,78.6182 1.4545299,78.6238 1.4848526,78.6294 1.3636281,78.6350 1.0303288,78.6407 0.48483279,78.6463 1.9090116,78.6519 1.6363202,78.6576 1.4545993,78.6632 0.51524597,78.6688 0.181842,78.6745 0.39389095,78.6801 0.96963835,78.6857 1.1818544,78.6914 0.60610908,78.6970 0.33335131,78.7026 0.27269709,78.7083 0.75752282,78.7139 1.0605493,78.7195 1.3332927,78.7252 1.0909311,78.7308 0.87887079,78.7364 0.39400595,78.7421 0.18183014,78.7477 6.6236175e-006,78.7533 -3.3757132e-007,78.7590 -5.2743958e-006,78.7646 0.54544657,78.7702 0.54546267,78.7759 0.03030833,78.7815 0.18181853,78.7871 0.18181127,78.7928 0.27269158,78.7984 0.84842563,78.8040 1.3939663,78.8097 0.75756913,78.8153 1.8180286,78.8210 2.4847741,78.8266 1.6667091,78.8322 1.4849113,78.8379 0.93945187,78.8435 0.54554296,78.8491 0.27271861,78.8548 1.1514384,78.8604 1.4242857,78.8661 0.78794855,78.8717 0.30305675,78.8773 0.18180868,78.8830 1.9999586,78.8886 4.4241567,78.8943 4.6666074,78.8999 2.9697571,78.9055 1.0000672,78.9112 0.81821913,78.9168 0.51517469,78.9225 0.48485798,78.9281 0.48484108,78.9337 0.63629943,78.9394 1.0302281,78.9450 1.0303521,78.9507 0.30312014,78.9563 1.7699193e-005,78.9620 0.090845831,78.9676 1.0604683,78.9732 2.1514752,78.9789 1.7273859,78.9845 1.0000765,78.9902 0.57577926,78.9958 0.03031964,79.0015 0.57574558,79.0071 0.57574916,79.0127 1.1818317,79.0184 0.090908013,79.0240 0.27269894,79.0297 0.45449853,79.0353 2.2725618,79.0410 7.0301538,79.0466 8.4243202,79.0523 4.757762,79.0579 1.0000889,79.0635 0.51509601,79.0692 1.0302598,79.0748 0.78790367,79.0805 0.78793699,79.0861 0.39399487,79.0918 0.27272606,79.0974 1.2423993,79.1031 3.3332827,79.1087 4.1818094,79.1144 2.3030367,79.1200 0.60607749,79.1257 0.48482528,79.1313 1.1211481,79.1370 1.6363384,79.1426 1.6061277,79.1483 0.66676921,79.1539 0.18179916,79.1596 0.54543793,79.1652 0.27276397,79.1709 0.090904303,79.1765 0.18181226,79.1822 0.27272242,79.1878 2.3333094,79.1935 3.2424223,79.1991 2.6363344,79.2048 1.9393111,79.2104 1.9091277,79.2161 1.6667593,79.2217 1.4848465,79.2274 1.0302351,79.2330 1.0302383,79.2387 1.151492,79.2443 1.7879249,79.2500 1.5757957,79.2556 2.0302212,79.2613 2.0909054,79.2669 1.3940599,79.2726 0.3940143,79.2782 -4.3789396e-006,79.2839 0.27266645,79.2895 0.81810892,79.2952 1.2424294,79.3009 1.2424914,79.3065 0.75762516,79.3122 0.27274445,79.3178 1.5995265e-006,79.3235 -3.3845527e-007,79.3291 -2.4586842e-007,79.3348 0.090895496,79.3404 0.63633853,79.3461 1.1514874,79.3518 1.0606059,79.3574 0.63636822,79.3631 0.48488426,79.3687 0.030324413,79.3744 0.18178663,79.3800 0.30303863,79.3857 0.090936258,79.3914 0.030293159,79.3970 0.3939147,79.4027 0.75753134,79.4083 0.96969432,79.4140 0.54551601,79.4196 0.18184289,79.4253 -1.2228442e-005,79.4310 0.30300945,79.4366 0.42424738,79.4423 0.18183969,79.4479 -2.3087914e-007,79.4536 0.2424199,79.4593 0.3333149,79.4649 0.39392805,79.4706 0.21212171,79.4762 1.0302575,79.4819 1.1818128,79.4876 1.6060494,79.4932 2.0303221,79.4989 0.81824297,79.5045 0.63636285,79.5102 0.54542023,79.5159 0.57574248,79.5215 0.42426804,79.5272 0.54539794,79.5329 1.1817845,79.5385 0.90916437,79.5442 0.45459211,79.5498 1.030302,79.5555 1.6060498,79.5612 1.424248,79.5668 0.75759387,79.5725 0.42423972,79.5782 1.4545181,79.5838 3.090894,79.5895 3.0000176,79.5952 2.0605872,79.6008 1.5756772,79.6065 2.0908742,79.6122 1.5758193,79.6178 0.51521832,79.6235 0.18184789,79.6291 3.976209e-006,79.6348 0.36352557,79.6405 1.18178,79.6461 0.72737956,79.6518 0.18183345,79.6575 0.39387256,79.6631 0.93937832,79.6688 0.87883472,79.6745 0.48487946,79.6802 0.45454782,79.6858 0.81818527,79.6915 0.63638055,79.6972 0.090906627,79.7028 0.30302361,79.7085 0.18182896,79.7142 0.12121856,79.7198 0.48482627,79.7255 1.0302612,79.7312 0.96970648,79.7368 0.54546684,79.7425 0.78786999,79.7482 0.63639802,79.7539 0.12122864,79.7595 0.30301878,79.7652 0.33333877,79.7709 0.18182595,79.7765 2.372276e-006,79.7822 0.090905026,79.7879 0.33333892,79.7935 0.48481995,79.7992 0.63629478,79.8049 1.2726879,79.8106 1.6060432,79.8162 1.3939768,79.8219 0.57579792,79.8276 0.48487091,79.8333 0.27276048,79.8389 0.12122508,79.8446 7.4606291e-006,79.8503 -1.7179349e-006,79.8560 -5.8960688e-007,79.8616 4.0768787e-006,79.8673 0.18179728,79.8730 0.48480806,79.8787 0.78784996,79.8843 0.87880397,79.8900 0.96971214,79.8957 0.69698727,79.9014 0.27276495,79.9070 0.36363888,79.9127 0.81818599,79.9184 0.93938172,79.9241 0.69693488,79.9297 0.66664517,79.9354 0.87879437,79.9411 0.63638997,79.9468 0.3333334,79.9524 0.51508719,79.9581 1.060606,79.9638 0.42429867,79.9695 0.39392063,79.9752 0.87868613,79.9808 1.6059644,79.9865 2.0302632,79.9922 2.0606549,79.9979 1.6970799,80.0035 1.3939382,80.0092 1.5151383,80.0149 1.545503,80.0206 1.4545834,80.0263 0.57580149,80.0319 0.030328486,80.0376 -1.9944135e-005,80.0433 0.51510292,80.0490 1.6363311,80.0547 2.6363614,80.0604 2.333323,80.0660 1.4848418,80.0717 0.81820798,80.0774 1.9394166,80.0831 3.1212342,80.0888 2.4545314,80.0944 1.757531,80.1001 1.2423692,80.1058 1.4242077,80.1115 1.0606956,80.1172 0.39396587,80.1229 0.60603547,80.1285 0.78788817,80.1342 1.0303177,80.1399 0.7878952,80.1456 1.0909052,80.1513 1.242364,80.1570 2.575659,80.1627 2.9394326,80.1683 2.2425578,80.1740 0.72729731,80.1797 0.66658664,80.1854 0.90907454,80.1911 0.66672802,80.1968 0.27273864,80.2025 0.4847753,80.2081 0.75758296,80.2138 0.7273348,80.2195 0.93936479,80.2252 1.9696794,80.2309 2.1818273,80.2366 2.1515079,80.2423 1.2121606,80.2479 0.54549628,80.2536 0.33334076,80.2593 0.3333402,80.2650 0.090901911,80.2707 0.90909004,80.2764 0.24237792,80.2821 0.63631994,80.2878 0.54549485,80.2935 0.21216561,80.2992 0.181839,80.3048 0.15150517,80.3105 0.30299863,80.3162 0.69696784,80.3219 0.42427152,80.3276 0.30304152,80.3333 0.30301225,80.3390 0.27269325,80.3447 0.30304092,80.3504 0.09095028,80.3561 -1.9758829e-005,80.3618 0.57573569,80.3674 0.72728324,80.3731 0.54544199,80.3788 0.27274433,80.3845 0.090935446,80.3902 0.09090665,80.3959 0.63634282,80.4016 0.87875795,80.4073 0.78780794,80.4130 1.0606165,80.4187 0.78793103,80.4244 0.78790063,80.4301 0.51518333,80.4358 0.54543215,80.4415 0.78785938,80.4472 0.72726345,80.4529 0.45458394,80.4585 0.33336267,80.4642 0.63635904,80.4699 0.84844738,80.4756 1.6059935,80.4813 1.5757611,80.4870 1.1515568,80.4927 0.6667071,80.4984 0.27271956,80.5041 0.30302638,80.5098 0.090937525,80.5155 0.030285645,80.5212 0.45453748,80.5269 0.2727412,80.5326 0.66658938,80.5383 1.7271773,80.5440 2.0000603,80.5497 0.84858394,80.5554 0.39395389,80.5611 1.1515065,80.5668 1.8787967,80.5725 1.3636309,80.5782 0.78774571,80.5839 1.6665956,80.5896 1.5455713,80.5953 0.78795624,80.6010 1.0302267,80.6067 2.0604765,80.6124 2.8484578,80.6181 3.2728467,80.6238 1.909192,80.6295 0.24238437,80.6352 0.66659266,80.6409 1.3939342,80.6466 1.5757972,80.6523 1.1515734,80.6580 0.18186715,80.6637 0.12117371,80.6694 0.54542226,80.6751 0.63634068,80.6808 0.60607636,80.6865 0.33338249,80.6922 0.18183978,80.6979 1.8638455e-005,80.7036 0.090889193,80.7093 0.54542446,80.7150 0.66668069,80.7208 0.09094727,80.7265 0.090859465,80.7322 0.69689912,80.7379 0.81821382,80.7436 0.51518911,80.7493 0.60603249,80.7550 1.1514106,80.7607 1.9090121,80.7664 1.8787903,80.7721 1.5455295,80.7778 1.9394947,80.7835 1.6666926,80.7892 0.81820011,80.7949 0.48484877,80.8006 0.54546511,80.8063 0.33334464,80.8121 0.72724652,80.8178 1.7272757,80.8235 1.3939523,80.8292 0.39393917,80.8349 0.30302668,80.8406 0.30303711,80.8463 0.18182309,80.8520 0.51512814,80.8577 0.93935299,80.8634 1.2423998,80.8691 1.2121042,80.8749 0.93938655,80.8806 0.60614997,80.8863 0.090930387,80.8920 0.39388567,80.8977 0.36365652,80.9034 0.36364067,80.9091 0.6969651,80.9148 1.0000253,80.9205 0.63637978,80.9263 0.18179552,80.9320 0.30300534,80.9377 0.39393359,80.9434 0.39390978,80.9491 0.5757286,80.9548 0.69698602,80.9605 0.51521194,80.9662 0.18183592,80.9720 0.4241946,80.9777 0.6969887,80.9834 0.48489416,80.9891 0.090926573,80.9948 -3.6785357e-005,81.0005 0.57561821,81.0062 1.3635707,81.0120 1.3637302,81.0177 0.60618007,81.0234 4.6204505e-006,81.0291 0.30299148,81.0348 0.30304885,81.0405 2.3635952,81.0463 5.2423482,81.0520 5.2121201,81.0577 2.7879472,81.0634 0.57581002,81.0691 0.63630915,81.0748 1.2726688,81.0806 1.1818051,81.0863 1.0909154,81.0920 0.72728032,81.0977 1.2726843,81.1034 2.0605626,81.1091 2.6362951,81.1149 2.6364553,81.1206 1.151692,81.1263 0.09093935,81.1320 0.18173666,81.1377 0.66662401,81.1435 0.66671467,81.1492 0.45458764,81.1549 0.63637739,81.1606 2.2726984,81.1663 3.6060114,81.1721 3.7575724,81.1778 2.394007,81.1835 1.0606198,81.1892 0.30301046,81.1949 1.0302731,81.2007 1.7575392,81.2064 1.5151628,81.2121 0.51521677,81.2178 3.6506255e-005,81.2236 0.090902671,81.2293 0.090903908,81.2350 0.090881154,81.2407 0.3332572,81.2465 0.96966606,81.2522 1.2424831,81.2579 0.69702852,81.2636 0.030330626,81.2693 0.3635833,81.2751 1.4241958,81.2808 1.7272251,81.2865 2.99999,81.2922 2.1819088,81.2980 0.6667102,81.3037 0.51516789,81.3094 0.57568479,81.3151 1.2423255,81.3209 1.1212962,81.3266 0.18190555,81.3323 0.090904608,81.3381 0.27269846,81.3438 0.57574868,81.3495 0.36366147,81.3552 0.090894043,81.3610 0.18181932,81.3667 0.090919591,81.3724 0.30301577,81.3781 0.33334172,81.3839 0.18183717,81.3896 0.15151957,81.3953 0.36363098,81.4011 0.36364225,81.4068 0.30299425,81.4125 0.57571822,81.4182 0.66665041,81.4240 1.0908078,81.4297 1.8787194,81.4354 1.6667396,81.4412 0.78801179,81.4469 0.15156429,81.4526 0.39387786,81.4584 1.0908326,81.4641 1.7272547,81.4698 1.333362,81.4755 1.6667228,81.4813 1.3939693,81.4870 1.2727201,81.4927 0.45457634,81.4985 0.3636452,81.5042 0.63630301,81.5099 0.90908998,81.5157 0.454613,81.5214 0.090912797,81.5271 0.4242284,81.5329 0.8787787,81.5386 1.0302849,81.5443 0.72728401,81.5501 0.39395583,81.5558 0.27269435,81.5615 0.42419505,81.5673 0.66665137,81.5730 0.66671449,81.5787 0.54550922,81.5845 1.2726724,81.5902 2.3635814,81.5960 1.9393853,81.6017 1.3636402,81.6074 0.93944472,81.6132 0.48488039,81.6189 0.4848575,81.6246 0.36365426,81.6304 0.18182273,81.6361 1.2727206,81.6418 1.3636286,81.6476 0.27269912,81.6533 0.42423975,81.6591 0.33337823,81.6648 0.27274376,81.6705 0.48485005,81.6763 0.36361387,81.6820 1.0605574,81.6877 1.1515316,81.6935 0.51518738,81.6992 0.42422938,81.7050 0.66660023,81.7107 1.0302534,81.7164 1.1515906,81.7222 0.75760663,81.7279 1.4544985,81.7337 1.7272667,81.7394 1.3030392,81.7451 0.51516664,81.7509 1.2424043,81.7566 1.9394283,81.7624 1.1515723,81.7681 -1.1457237e-005,81.7739 0.48479792,81.7796 0.96968812,81.7853 0.45459369,81.7911 0.090922669,81.7968 0.18180464,81.8026 0.42421418,81.8083 0.66662949,81.8141 1.0303136,81.8198 1.0606196,81.8255 1.1515075,81.8313 0.81817132,81.8370 0.63634056,81.8428 0.57578194,81.8485 0.36367726,81.8543 0.3636581,81.8600 0.21212703,81.8658 0.3938899,81.8715 0.75756484,81.8772 0.39399523,81.8830 0.18179162,81.8887 0.66658467,81.8945 1.212083,81.9002 1.4848443,81.9060 1.6667182,81.9117 1.2424504,81.9175 1.3030128,81.9232 1.3636683,81.9290 1.0909395,81.9347 1.1211799,81.9405 1.5756773,81.9462 1.4545699,81.9520 0.60616803,81.9577 0.03032759,81.9634 0.090902239,81.9692 0.090915255,81.9749 0.18178974,81.9807 1.0302868,81.9864 1.3030473,81.9922 0.93940282,81.9979 0.42423052,82.0037 0.57576591,82.0094 0.15152593,82.0152 0.21205425,82.0209 0.66660923,82.0267 0.90910375,82.0324 1.7879528,82.0382 1.6666913,82.0439 1.6060145,82.0497 0.72721374,82.0555 1.0606077,82.0612 1.0606558,82.0670 1.4848628,82.0727 1.2424443,82.0785 0.57576233,82.0842 0.84845066,82.0900 1.7272645,82.0957 1.3030819,82.1015 0.42427021,82.1072 0.12120984,82.1130 0.24242496,82.1187 0.54541355,82.1245 0.63633072,82.1302 0.3939741,82.1360 0.21212079,82.1418 0.36362919,82.1475 0.27276149,82.1533 0.33329654,82.1590 1.1514016,82.1648 3.0907359,82.1705 4.8787289,82.1763 3.6971507,82.1820 1.5455694,82.1878 0.60608894,82.1936 0.72729051,82.1993 1.121201,82.2051 0.96973443,82.2108 0.48483607,82.2166 2.2120018,82.2223 3.6969094,82.2281 2.7576768,82.2339 0.87888271,82.2396 0.48486549,82.2454 0.30302224,82.2511 0.24243017,82.2569 0.090920456,82.2626 0.2727229,82.2684 0.21212085,82.2742 0.42422751,82.2799 1.3333056,82.2857 2.6060221,82.2914 2.9394155,82.2972 1.7879013,82.3030 0.57569355,82.3087 1.0606054,82.3145 1.1515529,82.3202 1.1514916,82.3260 1.3333215,82.3318 1.6969938,82.3375 1.6666548,82.3433 2.1514583,82.3491 1.757537,82.3548 1.6667287,82.3606 0.75765717,82.3663 0.45456785,82.3721 0.2727325,82.3779 0.21212043,82.3836 0.30297011,82.3894 0.81812358,82.3952 0.84847182,82.4009 0.84848589,82.4067 0.57584137,82.4125 0.18186797,82.4182 0.27273211,82.4240 0.21211945,82.4297 0.18180174,82.4355 0.090925857,82.4413 0.24243133,82.4470 0.51514578,82.4528 0.51515764,82.4586 0.33333495,82.4643 0.30303386,82.4701 -1.3736945e-005,82.4759 0.36355111,82.4816 1.1817034,82.4874 1.6363848,82.4932 1.0910118,82.4989 0.69699639,82.5047 0.90910995,82.5105 0.63639414,82.5162 0.27272964,82.5220 0.75757116,82.5278 1.0605992,82.5335 0.72724867,82.5393 0.45456266,82.5451 0.12122259,82.5509 0.33328602,82.5566 0.5151189,82.5624 0.63635385,82.5682 0.87877387,82.5739 0.9091354,82.5797 0.30310121,82.5855 0.030297276,82.5912 1.8181587,82.5970 2.3333378,82.6028 1.9696838,82.6086 0.78782773,82.6143 0.96969569,82.6201 0.7576164,82.6259 0.63636303,82.6316 1.4545313,82.6374 1.2424647,82.6432 0.27275735,82.6490 0.24241781,82.6547 0.15151998,82.6605 0.12117444,82.6663 0.8180967,82.6721 1.2121474,82.6778 0.63644755,82.6836 0.33332691,82.6894 0.63628292,82.6951 1.1211274,82.7009 1.1515356,82.7067 0.66678727,82.7125 5.441943e-005,82.7182 0.12118381,82.7240 0.57576197,82.7298 1.2423948,82.7356 1.5757126,82.7413 0.90910804,82.7471 0.33334512,82.7529 0.45451343,82.7587 0.63637334,82.7645 0.36366725,82.7702 0.27276731,82.7760 0.18179961,82.7818 0.96952945,82.7876 1.8787373,82.7933 1.5455866,82.7991 1.3637311,82.8049 0.66663063,82.8107 0.75746173,82.8165 1.2726927,82.8222 1.3636835,82.8280 1.2727622,82.8338 1.1515217,82.8396 0.96973324,82.8453 0.45458654,82.8511 0.45453656,82.8569 0.54547876,82.8627 0.48485515,82.8685 0.78784406,82.8742 0.78786182,82.8800 2.3938887,82.8858 3.5151341,82.8916 2.4545875,82.8974 0.96964079,82.9031 1.7575537,82.9089 1.212214,82.9147 0.39399955,82.9205 0.63637644,82.9263 0.30303481,82.9321 0.060595233,82.9378 0.39391962,82.9436 0.51516408,82.9494 0.24244666,82.9552 -1.4366242e-005,82.9610 0.48480585,82.9668 0.69692713,82.9725 1.3635902,82.9783 2.2121217,82.9841 2.1818845,82.9899 0.9697448,82.9957 0.39395264,83.0015 0.090920977,83.0072 0.09090405,83.0130 0.27267361,83.0188 0.78774387,83.0246 1.3939674,83.0304 0.63644505,83.0362 1.0302031,83.0420 1.6968318,83.0477 2.272779,83.0535 1.3335011,83.0593 0.84841621,83.0651 2.0907907,83.0709 2.0304143,83.0767 0.78803235,83.0825 0.18180686,83.0883 0.30302697,83.0940 0.090947933,83.0998 0.18175557,83.1056 0.78783906,83.1114 0.78793234,83.1172 0.45458037,83.1230 0.2727271,83.1288 0.18183494,83.1346 -8.3448549e-006,83.1404 0.36357346,83.1461 0.96968263,83.1519 0.90910882,83.1577 0.69695604,83.1635 0.60607535,83.1693 0.75760746,83.1751 0.96971869,83.1809 0.84849799,83.1867 0.54545772,83.1925 0.090910845,83.1983 -6.2654235e-006,83.2041 0.090901785,83.2099 0.090919614,83.2156 0.030276528,83.2214 0.36360708,83.2272 0.4848738,83.2330 0.30305666,83.2388 0.090905644,83.2446 0.48482019,83.2504 2.1212051,83.2562 2.3939574,83.2620 1.4242566,83.2678 0.7272684,83.2736 1.969641,83.2794 3.0302205,83.2852 2.9696224,83.2910 2.363647,83.2968 1.5758793,83.3026 0.75760257,83.3083 1.2726345,83.3141 1.8484104,83.3199 1.8182343,83.3257 0.84861392,83.3315 0.33338636,83.3373 0.33331999,83.3431 0.42424831,83.3489 0.090913273,83.3547 0.30300248,83.3605 0.57574433,83.3663 0.54545385,83.3721 0.39395523,83.3779 0.27274606,83.3837 0.60604221,83.3895 1.0908664,83.3953 1.0303255,83.4011 0.39397657,83.4069 0.18182243,83.4127 0.48484299,83.4185 0.75753695,83.4243 1.1514844,83.4301 1.0606353,83.4359 0.69698048,83.4417 0.99996662,83.4475 1.2120645,83.4533 1.4848578,83.4591 0.78789228,83.4649 0.96970725,83.4707 0.6667431,83.4765 0.24245152,83.4823 -7.2997709e-006,83.4881 0.42419294,83.4939 1.1212121,83.4997 0.54548627,83.5055 0.33334386,83.5113 0.090911813,83.5171 0.18174979,83.5229 0.48485529,83.5287 0.18188173,83.5345 1.3333036,83.5403 1.9696586,83.5461 1.5453631,83.5519 1.6666087,83.5577 1.4849695,83.5635 0.5152294,83.5694 0.3939237,83.5752 0.45453501,83.5810 0.66669512,83.5868 0.030333484,83.5926 -6.0743305e-006,83.5984 3.9762179e-007,83.6042 4.4847607e-006,83.6100 -1.8338293e-005,83.6158 1.1514697,83.6216 2.6969423,83.6274 2.8485167,83.6332 0.9697305,83.6390 0.78787059,83.6448 0.69691288,83.6506 1.0908378,83.6564 1.3333554,83.6623 1.0303445,83.6681 0.72730076,83.6739 0.21217701,83.6797 0.090887651,83.6855 0.69690156,83.6913 0.96969986,83.6971 0.69703281,83.7029 0.30301973,83.7087 0.57571125,83.7145 0.63636357,83.7203 1.0605638,83.7262 1.6363511,83.7320 1.0909821,83.7378 0.45460311,83.7436 0.18182671,83.7494 0.030311555,83.7552 0.090875611,83.7610 0.99995273,83.7668 1.3333454,83.7726 0.81822819,83.7785 0.27272367,83.7843 0.69694453,83.7901 0.72727108,83.7959 0.84850174,83.8017 0.57577389,83.8075 0.51513934,83.8133 0.51513195,83.8191 0.51517117,83.8250 0.27272481,83.8308 0.63625067,83.8366 1.3030393,83.8424 0.72738254,83.8482 0.18183367,83.8540 0.15150698,83.8598 0.090918668,83.8657 0.090882115,83.8715 0.30301338,83.8773 0.21216585,83.8831 0.39392444,83.8889 1.0605748,83.8947 1.5757388,83.9005 4.2726736,83.9064 4.8484964,83.9122 2.3637211,83.9180 4.1164243e-005,83.9238 -2.8089529e-005,83.9296 0.27268741,83.9354 0.9394086,83.9413 1.0909201,83.9471 3.1211681,83.9529 3.9696965,83.9587 2.3636456,83.9645 1.2121463,83.9704 0.81817001,83.9762 1.3029932,83.9820 1.2424774,83.9878 0.60604346,83.9936 1.3029215,83.9995 2.0302608,84.0053 2.1515803,84.0111 1.5151899,84.0169 1.2121004,84.0227 0.84849453,84.0286 1.2120646,84.0344 2.5150263,84.0402 2.9090927,84.0460 2.3941023,84.0518 2.0607202,84.0577 2.1514797,84.0635 2.0605514,84.0693 1.8484383,84.0751 2.1818776,84.0809 0.81824106,84.0868 0.42419761,84.0926 0.60608327,84.0984 0.48488292,84.1042 0.363626,84.1101 0.54545742,84.1159 0.5454697,84.1217 0.81818044,84.1275 0.66666979,84.1334 0.51514226,84.1392 0.36363539,84.1450 0.21213508,84.1508 0.030312819,84.1567 0.18181983,84.1625 0.8484844,84.1683 0.78788722,84.1741 0.30300713,84.1800 0.57571709,84.1858 0.78789473,84.1916 0.54548573,84.1974 0.33332309,84.2033 0.54544568,84.2091 0.42423692,84.2149 0.57575244,84.2207 0.5151332,84.2266 0.84839988,84.2324 1.3939433,84.2382 0.90916288,84.2441 0.7575053,84.2499 1.4241246,84.2557 1.8181468,84.2615 1.6061164,84.2674 2.0000601,84.2732 1.9697871,84.2790 0.48488918,84.2849 0.48485813,84.2907 0.3938334,84.2965 1.2726518,84.3023 0.93946904,84.3082 2.3333683,84.3140 3.5757718,84.3198 3.4242282,84.3257 2.2121761,84.3315 0.6667012,84.3373 0.36364189,84.3432 5.8947114e-007,84.3490 0.1817974,84.3548 0.30304116,84.3607 0.090898708,84.3665 0.33330521,84.3723 0.3333593,84.3782 0.090930074,84.3840 0.090904556,84.3898 0.090914741,84.3957 7.0355345e-006,84.4015 0.18182319,84.4073 0.57574397,84.4132 0.96962076,84.4190 1.1513996,84.4248 1.3030604,84.4307 0.6062026,84.4365 0.090926252,84.4423 0.39387524,84.4482 0.87876475,84.4540 0.99999779,84.4598 0.81820911,84.4657 0.39398396,84.4715 0.18180712,84.4773 0.42421487,84.4832 0.7272839,84.4890 0.51517659,84.4948 0.21211214,84.5007 0.39388013,84.5065 0.63637727,84.5124 0.39400306,84.5182 0.21213424,84.5240 0.21208684,84.5299 0.63630837,84.5357 0.84848195,84.5415 0.72731417,84.5474 0.60602784,84.5532 1.4545193,84.5591 1.5454831,84.5649 1.3636706,84.5707 0.33338681,84.5766 -1.2146595e-005,84.5824 0.1817784,84.5883 0.33331332,84.5941 0.3333773,84.5999 3.5433557e-005,84.6058 0.090893455,84.6116 0.48483914,84.6175 0.93936014,84.6233 1.4848107,84.6291 1.1818156,84.6350 1.0606142,84.6408 1.1212225,84.6467 1.393913,84.6525 3.0302846,84.6584 3.9394443,84.6642 4.1211119,84.6700 3.0907507,84.6759 2.3636429,84.6817 1.8486576,84.6876 0.66679847,84.6934 0.48485392,84.6993 0.090920329,84.7051 0.090885833,84.7109 0.63633096,84.7168 0.81817847,84.7226 0.69698727,84.7285 0.36366582,84.7343 1.3123986e-005,84.7402 0.3636176,84.7460 0.84847796,84.7519 0.78785771,84.7577 0.78783995,84.7635 1.5151373,84.7694 1.6969991,84.7752 1.2727127,84.7811 1.6969055,84.7869 3.0909371,84.7928 3.6969891,84.7986 3.2121143,84.8045 1.6667221,84.8103 0.39397439,84.8162 0.090939619,84.8220 0.36346272,84.8279 2.3937128,84.8337 2.697134,84.8396 1.1819825,84.8454 1.1514884,84.8513 1.3636121,84.8571 1.3636178,84.8630 1.0605309,84.8688 1.5453942,84.8747 1.575882,84.8805 0.78798431,84.8864 0.36364639,84.8922 0.36360282,84.8981 1.1817946,84.9039 0.93940735,84.9098 0.90905076,84.9156 1.303021,84.9215 0.93946934,84.9273 0.18186246,84.9332 -1.843941e-006,84.9390 0.030284932,84.9449 0.42420036,84.9507 1.3331778,84.9566 2.8786848,84.9624 2.3334608,84.9683 0.81832677,84.9741 0.12124845,84.9800 0.93933934,84.9858 4.0302782,84.9917 5.2424483,84.9976 3.1515455,85.0034 1.2121452,85.0093 0.21210621,85.0151 1.1514598,85.0210 1.302992,85.0268 1.6060249,85.0327 1.6666142,85.0385 1.4546033,85.0444 0.72736686,85.0502 0.2727662,85.0561 1.8528326e-005,85.0620 -7.3653691e-006,85.0678 0.27266786,85.0737 0.75753403,85.0795 0.5151968,85.0854 0.72730422,85.0912 1.5757506,85.0971 1.9090569,85.1030 1.6969498,85.1088 1.0606201,85.1147 0.96974623,85.1205 0.5151279,85.1264 1.0908169,85.1322 1.3333316,85.1381 2.2727346,85.1440 2.6969521,85.1498 1.9697214,85.1557 0.78794432,85.1615 0.48487997,85.1674 0.54544085,85.1733 0.48483178,85.1791 0.60604793,85.1850 0.54546738,85.1908 0.36365995,85.1967 0.39393651,85.2026 0.42425975,85.2084 0.27274808,85.2143 0.60603434,85.2202 0.72722995,85.2260 0.90907198,85.2319 1.3333008,85.2377 1.3939406,85.2436 1.1818311,85.2495 1.8484324,85.2553 2.3030577,85.2612 1.4242927,85.2671 1.8788253,85.2729 0.93943489,85.2788 0.0303057,85.2846 0.090906166,85.2905 0.1818182,85.2964 0.12121341,85.3022 0.21212424,85.3081 0.24241272,85.3140 0.45451409,85.3198 0.57572681,85.3257 0.51514786,85.3316 0.30307326,85.3374 0.090932645,85.3433 0.12121211,85.3492 0.12121971,85.3550 0.09091191,85.3609 2.8668815e-006,85.3668 -9.9340866e-007,85.3726 0.2120851,85.3785 0.66661412,85.3844 0.72729743,85.3902 0.69695491,85.3961 1.9696114,85.4020 2.4848673,85.4078 3.1211953,85.4137 7.2726188,85.4196 10.93937,85.4254 9.3637123,85.4313 4.9697852,85.4372 1.8182392,85.4430 1.1515555,85.4489 0.36364484,85.4548 0.87873513,85.4607 1.6363349,85.4665 1.5757673,85.4724 1.2424341,85.4783 0.87881035,85.4841 0.99999559,85.4900 1.3333505,85.4959 0.93941212,85.5018 0.96966165,85.5076 1.1211965,85.5135 1.3636585,85.5194 1.2727602,85.5252 0.51517618,85.5311 0.21213394,85.5370 0.18179247,85.5429 0.33327109,85.5487 0.66669989,85.5546 0.21215311,85.5605 0.27267861,85.5663 0.78786963,85.5722 0.87881863,85.5781 0.42426446,85.5840 0.18183607,85.5898 0.36361924,85.5957 1.0302836,85.6016 0.9999696,85.6075 0.72730172,85.6133 0.24247664,85.6192 0.96963125,85.6251 1.5757016,85.6310 1.5454921,85.6368 0.84851521,85.6427 1.5453866,85.6486 2.3938813,85.6545 2.3637109,85.6604 0.84855509,85.6662 0.45451427,85.6721 0.60605508,85.6780 0.66669887,85.6839 0.33336464,85.6897 0.60603464,85.6956 1.2424107,85.7015 1.0302877,85.7074 1.0301762,85.7133 1.6969442,85.7191 1.212237,85.7250 0.69703346,85.7309 0.51516682,85.7368 0.51516229,85.7426 0.090912782,85.7485 -5.7220277e-006,85.7544 0.30303741,85.7603 0.72724128,85.7662 1.0605693,85.7721 0.66668612,85.7779 0.18185176,85.7838 1.3823189e-005,85.7897 -3.9908759e-006,85.7956 0.33332688,85.8015 1.1515007,85.8073 1.6060611,85.8132 1.0606155,85.8191 0.2726872,85.8250 0.99987841,85.8309 1.5454322,85.8368 1.2121443,85.8426 1.4545425,85.8485 1.2727866,85.8544 0.99999732,85.8603 0.90906578,85.8662 0.63643676,85.8721 0.48485959,85.8779 1.3029594,85.8838 1.7575315,85.8897 1.9999961,85.8956 1.4243344,85.9015 0.42431131,85.9074 0.24243742,85.9132 0.030307867,85.9191 0.090876251,85.9250 0.33330229,85.9309 0.48484215,85.9368 0.8181566,85.9427 1.1514761,85.9486 1.0909013,85.9544 0.81818914,85.9603 0.87879705,85.9662 0.81825691,85.9721 0.24248157,85.9780 0.12115308,85.9839 0.81802976,85.9898 1.5757396,85.9957 1.1212671,86.0016 1.1212529,86.0074 1.0303938,86.0133 0.54547203,86.0192 0.27274126,86.0251 0.18176104,86.0310 0.87871855,86.0369 0.87884247,86.0428 0.54547632,86.0487 1.1817834,86.0546 1.3939741,86.0604 0.63639683,86.0663 0.18187492,86.0722 0.96943408,86.0781 8.3327789,86.0840 13.84832,86.0899 11.030689,86.0958 3.7580101,86.1017 0.66673422,86.1076 0.78786945,86.1135 1.2121366,86.1194 2.6362782,86.1253 3.3636107,86.1311 1.9698045,86.1370 0.24248169,86.1429 0.33330551,86.1488 1.0605763,86.1547 1.0000048,86.1606 0.48488477,86.1665 0.15152957,86.1724 0.30302504,86.1783 0.36363146,86.1842 0.57574654,86.1901 0.75756055,86.1960 0.87877047,86.2019 0.63635576,86.2078 0.63637233,86.2137 0.60606748,86.2196 1.3333416,86.2255 0.84850007,86.2314 0.75755459,86.2373 1.1515173,86.2432 0.45458218,86.2491 0.060585536,86.2549 0.48482308,86.2608 1.6969311,86.2667 2.7575471,86.2726 1.6363915,86.2785 1.636364,86.2844 1.151425,86.2903 2.0302877,86.2962 1.5455868,86.3021 0.66669118,86.3080 0.54541236,86.3139 0.57574058,86.3198 0.60609311,86.3257 0.36368844,86.3316 0.33334413,86.3375 0.2120551,86.3434 0.93929535,86.3493 1.3939818,86.3552 1.0606915,86.3611 0.78784138,86.3670 1.2120581,86.3729 1.0303576,86.3788 0.27279299,86.3847 0.30301526,86.3906 0.54543871,86.3965 0.57571685,86.4024 0.90905899,86.4083 0.87881815,86.4142 0.81823635,86.4202 0.63638657,86.4261 0.42421961,86.4320 0.66667557,86.4379 0.63636982,86.4438 1.9695941,86.4497 4.1816959,86.4556 4.3333898,86.4615 1.9394943,86.4674 0.72727585,86.4733 0.90910912,86.4792 0.66670805,86.4851 0.36364833,86.4910 0.3333416,86.4969 0.2424314,86.5028 0.09091229,86.5087 -6.8519589e-006,86.5146 0.21210745,86.5205 0.48477024,86.5264 1.2120447,86.5323 1.1818578,86.5382 0.84853303,86.5442 1.1818595,86.5501 0.90912122,86.5560 0.42424953,86.5619 0.030311743,86.5678 0.18179742,86.5737 0.81815296,86.5796 1.5151379,86.5855 1.3636684,86.5914 0.39396101,86.5973 0.33329713,86.6032 0.87877679,86.6091 0.72729999,86.6151 0.42425406,86.6210 0.84847766,86.6269 1.4848484,86.6328 1.5151592,86.6387 0.18180889,86.6446 0.51515841,86.6505 0.51515824,86.6564 0.27273315,86.6623 -2.1170149e-006,86.6683 0.27267158,86.6742 0.69692379,86.6801 0.90911239,86.6860 0.69699979,86.6919 0.33335057,86.6978 0.090947591,86.7037 0.12117758,86.7096 0.69694376,86.7155 0.3636871,86.7215 1.209197e-005,86.7274 0.27270684,86.7333 0.51511371,86.7392 0.818142,86.7451 1.3030936,86.7510 1.2121605,86.7569 1.9999672,86.7629 2.454536,86.7688 2.3636122,86.7747 1.6363401,86.7806 1.1515212,86.7865 1.0303463,86.7924 0.69698602,86.7984 0.5757454,86.8043 0.51511824,86.8102 0.57571912,86.8161 0.96970713,86.8220 0.81824434,86.8279 0.30306864,86.8338 0.090900302,86.8398 0.090895422,86.8457 0.48483038,86.8516 0.69691634,86.8575 1.0302316,86.8634 1.3939345,86.8694 1.1213063,86.8753 0.090995178,86.8812 0.030244242,86.8871 0.93919069,86.8930 2.3332195,86.8989 2.21226,86.9049 1.3335153,86.9108 0.90913528,86.9167 0.96965164,86.9226 0.90907991,86.9285 0.84848565,86.9345 0.90911299,86.9404 0.51516271,86.9463 0.69692975,86.9522 0.63638037,86.9582 0.42422193,86.9641 1.0302153,86.9700 1.8484719,86.9759 1.6667308,86.9818 2.2121413,86.9878 3.6363554,86.9937 4.0302982,86.9996 3.1211832,87.0055 1.2121092,87.0115 0.93938947,87.0174 0.72728276,87.0233 0.63639289,87.0292 1.1515369,87.0351 2.0908787,87.0411 3.3331602,87.0470 4.1817384,87.0529 3.5454257,87.0588 5.3939805,87.0648 5.4850106,87.0707 4.4848838,87.0766 2.757581,87.0825 1.7879161,87.0885 2.0000095,87.0944 1.7271819,87.1003 3.2423933,87.1062 2.4243705,87.1122 0.60611361,87.1181 0.87875909,87.1240 0.90911168,87.1300 0.81819516,87.1359 0.7575655,87.1418 0.63636529,87.1477 0.18185319,87.1537 -6.4564442e-006,87.1596 1.7575517,87.1655 3.0302608,87.1714 2.7575066,87.1774 1.2423325,87.1833 1.6667103,87.1892 0.75773579,87.1952 0.090938777,87.2011 0.18180229,87.2070 0.27270374,87.2130 0.48479897,87.2189 0.66665,87.2248 0.48489895,87.2307 0.54549325,87.2367 1.1514721,87.2426 1.4848038,87.2485 1.3030347,87.2545 0.78792477,87.2604 0.57580274,87.2663 0.54545206,87.2723 0.99999124,87.2782 1.0606027,87.2841 0.57575804,87.2901 0.30305076,87.2960 0.33321884,87.3019 1.2725964,87.3079 1.3031566,87.3138 0.39401785,87.3197 0.63628066,87.3257 0.93936604,87.3316 0.90911907,87.3375 0.84854972,87.3435 0.3636916,87.3494 1.7672379e-005,87.3553 -2.4226843e-005,87.3613 0.33328846,87.3672 0.54545081,87.3731 0.45458552,87.3791 0.51515228,87.3850 1.0302311,87.3909 1.2423871,87.3969 0.93945664,87.4028 0.27279234,87.4088 8.1653525e-006,87.4147 -1.797782e-006,87.4206 -9.7500038e-007,87.4266 5.6984204e-006,87.4325 -2.1820451e-005,87.4384 0.18178891,87.4444 0.27274171,87.4503 0.72725111,87.4562 1.6060141,87.4622 1.7575914,87.4681 0.90914488,87.4741 0.18181266,87.4800 0.42418614,87.4859 1.030228,87.4919 2.3939419,87.4978 1.6970919,87.5038 0.18187153,87.5097 0.39389473,87.5156 0.72724432,87.5216 0.51519781,87.5275 0.12118632,87.5335 0.51507497,87.5394 0.75756085,87.5453 1.4242035,87.5513 1.6666584,87.5572 1.0304151,87.5632 0.12129343,87.5691 -3.0375833e-005,87.5751 0.54540509,87.5810 1.1211601,87.5869 1.3636239,87.5929 1.1515085,87.5988 1.0606219,87.6048 0.69701195,87.6107 0.51515144,87.6167 0.48483884,87.6226 0.51517904,87.6285 0.42424864,87.6345 0.72728533,87.6404 0.42425302,87.6464 0.45456576,87.6523 0.12118375,87.6583 0.57564133,87.6642 1.0302725,87.6702 0.93946242,87.6761 0.39399815,87.6820 0.72723502,87.6880 1.3636279,87.6939 1.6061229,87.6999 0.8788147,87.7058 0.96968687,87.7118 0.57574791,87.7177 0.36358967,87.7237 0.81812477,87.7296 1.3333803,87.7356 1.1818458,87.7415 1.4848098,87.7475 1.3030703,87.7534 0.60607266,87.7594 0.60601306,87.7653 1.3635426,87.7713 1.9090195,87.7772 1.8787652,87.7832 2.2424629,87.7891 1.5759224,87.7951 0.45461288,87.8010 0.84835297,87.8070 2.7575016,87.8129 2.8182869,87.8189 1.606127,87.8248 3.0605595,87.8308 5.2727308,87.8367 4.8787284,87.8427 3.3028765,87.8486 1.9697081,87.8546 1.727337,87.8605 1.3940057,87.8665 0.90918893,87.8724 0.45458215,87.8784 0.57572019,87.8843 0.93934178,87.8903 0.93944716,87.8962 0.18188551,87.9022 6.8716267e-006,87.9081 -1.8025043e-005,87.9141 0.42418951,87.9200 1.5453894,87.9260 2.1211171,87.9320 1.9697453,87.9379 0.87889624,87.9439 1.1817873,87.9498 1.9090258,87.9558 1.8485488,87.9617 0.48492628,87.9677 1.4545277,87.9736 1.8182017,87.9796 0.84845644,87.9856 0.51510727,87.9915 0.7879163,87.9975 0.57580233,88.0034 0.33333647,88.0094 0.42425883,88.0153 0.39390707,88.0213 1.121112,88.0272 2.2422776,88.0332 3.1211517,88.0392 3.7879751,88.0451 5.0910034,88.0511 5.4545269,88.0570 4.5757279,88.0630 2.7273271,88.0690 4.5455136,88.0749 3.6363976,88.0809 1.9091216,88.0868 1.515076,88.0928 4.6664834,88.0988 6.1817508,88.1047 4.5153008,88.1107 1.4243953,88.1166 1.0606227,88.1226 1.2120645,88.1286 2.1514282,88.1345 1.9999884,88.1405 1.0909252,88.1464 1.060657,88.1524 0.63644367,88.1584 0.45446387,88.1643 1.1817338,88.1703 1.2121207,88.1763 1.6364233,88.1822 1.1213272,88.1882 0.66668487,88.1941 1.1514955,88.2001 1.2120492,88.2061 1.2120442,88.2120 1.4546248,88.2180 0.75760353,88.2240 0.93932021,88.2299 1.1817366,88.2359 1.8484231,88.2419 1.4546849,88.2478 0.36373648,88.2538 0.36363566,88.2597 0.18184288,88.2657 0.09092138,88.2717 3.8380672e-006,88.2776 0.18180601,88.2836 0.27272803,88.2896 0.33319798,88.2955 1.2120446,88.3015 0.93951416,88.3075 0.54551691,88.3134 0.81818169,88.3194 1.1211376,88.3254 1.7272542,88.3313 1.1818959,88.3373 0.60610938,88.3433 0.21213971,88.3493 0.18180321,88.3552 0.27273032,88.3612 0.6666593,88.3672 1.2424096,88.3731 0.63638657,88.3791 0.30296853,88.3851 0.69686788,88.3910 1.1817919,88.3970 1.636418,88.4030 2.09092,88.4089 5.6362929,88.4149 8.2121115,88.4209 7.5151944,88.4269 4.5455327,88.4328 2.2121935,88.4388 1.915716e-005,88.4448 -1.0939788e-005,88.4507 0.18180966,88.4567 0.30303565,88.4627 0.2424313,88.4687 0.36362264,88.4746 0.48482186,88.4806 0.57574785,88.4866 0.42425415,88.4926 0.30304769,88.4985 0.51517183,88.5045 0.48485109,88.5105 0.090912096,88.5164 -2.0208739e-005,88.5224 1.787834,88.5284 2.4545677,88.5344 0.96971488,88.5403 0.4242329,88.5463 0.48484254,88.5523 0.87874496,88.5583 0.99992847,88.5642 0.81824785,88.5702 0.09100119,88.5762 -1.6962047e-006,88.5822 -2.7333253e-005,88.5882 1.2423687,88.5941 2.3939345,88.6001 2.1515553,88.6061 0.3030633,88.6121 0.090890817,88.6180 0.30302054,88.6240 0.18184488,88.6300 1.7900282e-005,88.6360 -2.0486968e-005,88.6419 1.2423272,88.6479 2.1211269,88.6539 1.7878814,88.6599 1.3636242,88.6659 1.6060793,88.6718 1.4243556,88.6778 0.42429641,88.6838 0.27273369,88.6898 1.9922991e-005,88.6958 -1.576192e-005,88.7017 0.30301651,88.7077 0.30304456,88.7137 0.090908416,88.7197 0.4545179,88.7257 1.0605624,88.7316 1.3333136,88.7376 1.3333542,88.7436 1.2727518,88.7496 0.78787249,88.7556 0.72725803,88.7616 0.84851462,88.7675 0.72730893,88.7735 0.36365035,88.7795 0.18181621,88.7855 -1.3080733e-006,88.7915 0.090891145,88.7975 0.57573819,88.8034 0.87881231,88.8094 1.0000061,88.8154 0.87877458,88.8214 0.39394236,88.8274 0.36360526,88.8334 0.66665137,88.8393 0.42427483,88.8453 0.090935558,88.8513 4.7010799e-006,88.8573 2.1556434e-006,88.8633 0.090831436,88.8693 1.0302095,88.8753 1.3939534,88.8812 1.5455103,88.8872 1.1818521,88.8932 0.6667223,88.8992 0.18170999,88.9052 1.2422527,88.9112 1.4243259,88.9172 0.75768244,88.9232 0.51520377,88.9291 0.18184716,88.9351 0.84844637,88.9411 1.8787552,88.9471 1.7879318,88.9531 0.12125964,88.9591 -2.468489e-005,88.9651 0.33328626,88.9711 0.7272507,88.9771 0.63641065,88.9830 0.48479581,88.9890 1.1816318,88.9950 2.3332863,89.0010 2.2122779,89.0070 1.848593,89.0130 2.2727244,89.0190 2.9090462,89.0250 2.7575758,89.0310 1.9091079,89.0370 1.6363468,89.0430 0.93943119,89.0489 0.27277696,89.0549 0.090930529,89.0609 0.4544796,89.0669 1.9392329,89.0729 3.5148993,89.0789 7.7573938,89.0849 8.0304317,89.0909 5.0305753,89.0969 2.5152304,89.1029 2.6363442,89.1089 1.9696822,89.1149 1.2424229,89.1209 1.0606383,89.1269 1.5151763,89.1329 1.6666718,89.1388 1.6060772,89.1448 0.69706559,89.1508 0.12124456,89.1568 0.39387262,89.1628 0.87875873,89.1688 1.1212558,89.1748 0.84854198,89.1808 0.39390716,89.1868 1.0302595,89.1928 0.48485219,89.1988 0.81817949,89.2048 1.5454751,89.2108 1.1818454,89.2168 0.39392358,89.2228 0.51513582,89.2288 0.27277109,89.2348 2.0491392e-005,89.2408 0.090908088,89.2468 0.30303407,89.2528 0.42423716,89.2588 0.63631219,89.2648 1.0302458,89.2708 1.6363505,89.2768 1.8181298,89.2828 1.7575539,89.2888 1.6061443,89.2948 0.90915674,89.3008 0.42424801,89.3068 0.33335054,89.3128 0.090925045,89.3188 0.18179919,89.3248 0.51514482,89.3308 0.42426091,89.3368 0.090920605,89.3428 2.114625e-006,89.3488 0.18180633,89.3548 0.42421022,89.3608 0.66665679,89.3668 0.84849834,89.3728 0.69698441,89.3788 0.36365521,89.3848 0.030312704,89.3908 0.090904132,89.3968 0.090877488,89.4028 0.42421982,89.4088 1.0606024,89.4148 1.7272848,89.4208 1.5151628,89.4268 2.2424362,89.4329 1.9393574,89.4389 1.4241523,89.4449 1.7272359,89.4509 2.4241886,89.4569 4.303,89.4629 4.1819487,89.4689 2.0607131,89.4749 0.39395681,89.4809 0.090915665,89.4869 0.3939043,89.4929 0.81815183,89.4989 0.90911829,89.5049 0.36366001,89.5109 0.4848375,89.5169 0.54545313,89.5229 0.69694012,89.5290 1.2423888,89.5350 1.8485336,89.5410 0.81821209,89.5470 0.5453757,89.5530 1.1211827,89.5590 0.90911955,89.5650 0.54547894,89.5710 0.84850591,89.5770 0.84849006,89.5830 0.63638765,89.5890 0.36363357,89.5951 0.51512694,89.6011 0.45455623,89.6071 0.54544103,89.6131 0.81814516,89.6191 0.7879135,89.6251 0.27278295,89.6311 0.090901211,89.6371 0.66664648,89.6431 0.78788131,89.6492 0.3636547,89.6552 0.090908267,89.6612 0.30301028,89.6672 0.48484805,89.6732 0.33335051,89.6792 0.21213141,89.6852 0.21210074,89.6913 0.36363429,89.6973 0.18182549,89.7033 0.1817898,89.7093 0.30302361,89.7153 0.4545185,89.7213 1.1514802,89.7273 1.4848733,89.7334 1.3030753,89.7394 0.51518267,89.7454 0.090923361,89.7514 -2.6304774e-006,89.7574 0.12118804,89.7634 0.27273437,89.7694 0.090931274,89.7755 -3.9816518e-006,89.7815 0.18178155,89.7875 0.81810635,89.7935 1.1212171,89.7995 0.8788538,89.8055 1.1818115,89.8116 1.6969697,89.8176 1.0606465,89.8236 0.45455879,89.8296 0.33330381,89.8356 0.69685441,89.8417 2.1817446,89.8477 3.3030062,89.8537 3.3940012,89.8597 1.0909762,89.8657 1.3939635,89.8718 0.48490956,89.8778 0.18183109,89.8838 0.36353219,89.8898 1.1816747,89.8958 2.2424216,89.9019 2.9092064,89.9079 2.1515939,89.9139 0.90910798,89.9199 0.51516378,89.9259 0.54541504,89.9320 0.78785509,89.9380 0.81819838,89.9440 0.45460191,89.9500 0.030337088,89.9560 0.090903066,89.9621 3.083069e-006,89.9681 -5.2470114e-006,89.9741 0.27269042,89.9801 0.78784418,89.9862 1.3938833,89.9922 2.2726853,89.9982 1.9697615,90.0042 0.8182795,90.0103 0.090882346,90.0163 0.60598141,90.0223 0.72726464,90.0283 2.3333185,90.0344 3.9697063,90.0404 3.8181942,90.0464 2.4242694,90.0524 0.84850597,90.0585 0.90907645,90.0645 0.78785223,90.0705 0.96970469,90.0765 0.69703305,90.0826 0.72728872,90.0886 1.1514705,90.0946 1.4241744,90.1006 1.9697009,90.1067 1.5152415,90.1127 0.27276418,90.1187 0.75757366,90.1248 1.002919e-005,90.1308 -4.0836588e-007,90.1368 0.090908915,90.1428 1.1234868e-006,90.1489 -1.2534692e-005,90.1549 0.33328301,90.1609 0.93928778,90.1670 1.5756855,90.1730 1.3939953,90.1790 1.2424743,90.1851 1.4242868,90.1911 0.87883323,90.1971 2.2423997,90.2031 4.2423882,90.2092 4.5757709,90.2152 2.9696965,90.2212 1.3333086,90.2273 0.96977335,90.2333 0.090908773,90.2393 0.39387968,90.2454 0.3636871,90.2514 0.18185228,90.2574 0.39392918,90.2635 0.57571471,90.2695 0.69689244,90.2755 1.121212,90.2816 0.84856516,90.2876 0.48488894,90.2936 0.45453146,90.2997 1.0605866,90.3057 1.2727286,90.3117 0.90911734,90.3178 0.60602504,90.3238 1.3332682,90.3298 1.4242547,90.3359 0.81821769,90.3419 0.39399174,90.3479 0.27275068,90.3540 0.69696081,90.3600 1.1515102,90.3660 1.0605971,90.3721 0.57572645,90.3781 0.99996752,90.3842 1.0302922,90.3902 0.81817341,90.3962 0.63641977,90.4023 0.12127423,90.4083 -1.9472838e-005,90.4143 0.27269882,90.4204 0.45456618,90.4264 0.30305269,90.4325 0.18181576,90.4385 0.090919033,90.4445 0.48484305,90.4506 2.5757332,90.4566 2.9393821,90.4627 1.848497,90.4687 0.48486149,90.4747 0.30303285,90.4808 0.09091004,90.4868 0.12121247,90.4929 0.18179606,90.4989 0.84844559,90.5049 1.0000238,90.5110 1.0302821,90.5170 1.9392799,90.5231 2.1212063,90.5291 0.60618228,90.5351 0.33336267,90.5412 1.3939023,90.5472 2.7575693,90.5533 2.5454488,90.5593 2.000025,90.5654 1.0606403,90.5714 0.78787667,90.5774 1.3333069,90.5835 1.7273028,90.5895 1.272644,90.5956 1.9392034,90.6016 2.3939977,90.6077 1.0607139,90.6137 0.69698882,90.6197 0.63644493,90.6258 0.30306461,90.6318 -7.8697885e-006,90.6379 1.3478218e-006,90.6439 0.060605176,90.6500 0.12120759,90.6560 0.39391476,90.6621 0.99995732,90.6681 1.3333426,90.6742 0.75760472,90.6802 0.72721797,90.6863 1.2423749,90.6923 1.3939241,90.6983 1.5151602,90.7044 0.93948025,90.7104 0.21218118,90.7165 0.090902656,90.7225 0.3939262,90.7286 0.5757553,90.7346 0.51514679,90.7407 0.36361983,90.7467 0.63634813,90.7528 0.84849721,90.7588 0.78790551,90.7649 0.51515925,90.7709 0.33334327,90.7770 0.18179204,90.7830 0.42421538,90.7891 0.6363861,90.7951 0.66669202,90.8012 0.48485899,90.8072 0.57573348,90.8133 0.60602748,90.8193 0.87880117,90.8254 0.72724456,90.8314 1.7575064,90.8375 2.15152,90.8435 1.8485634,90.8496 0.90909231,90.8556 1.1211069,90.8617 1.8787798,90.8678 1.484874,90.8738 1.2424825,90.8799 0.36370096,90.8859 1.7272028,90.8920 4.8483949,90.8980 5.6363778,90.9041 3.3637464,90.9101 1.2121716,90.9162 0.4544585,90.9222 1.030234,90.9283 1.0303342,90.9343 0.63644123,90.9404 0.33330449,90.9465 0.93932861,90.9525 1.1818095,90.9586 1.606081,90.9646 1.1515861,90.9707 1.4545689,90.9767 2.5454366,90.9828 2.8182003,90.9889 1.151543,90.9949 0.3332631,91.0010 1.0605694,91.0070 0.81822568,91.0131 0.51516551,91.0191 0.33335713,91.0252 0.090949997,91.0313 0.18171935,91.0373 0.96953571,91.0434 1.8484545,91.0494 3.6363227,91.0555 6.5757632,91.0616 14.059147,91.0676 46.541782,91.0737 88.542931,91.0797 92.486778,91.0858 51.03397,91.0919 17.092751,91.0979 3.121583,91.1040 1.848447,91.1100 0.93950987,91.1161 1.3030522,91.1222 2.0302472,91.1282 2.5757537,91.1343 2.2121265,91.1403 2.8787847,91.1464 2.3939879,91.1525 1.575798,91.1585 0.60606301,91.1646 0.60602057,91.1707 0.78779614,91.1767 0.90911555,91.1828 0.3334451,91.1888 0.030319976,91.1949 0.54545885,91.2010 0.090878531,91.2070 0.75751859,91.2131 1.2727463,91.2192 1.8788203,91.2252 1.0302858,91.2313 0.66666269,91.2374 0.45455763,91.2434 0.75756824,91.2495 0.81818712,91.2556 1.1212209,91.2616 1.6363665,91.2677 1.8181733,91.2738 1.2727253,91.2798 0.66670382,91.2859 0.18181092,91.2920 1.2423499,91.2980 2.1212082,91.3041 1.2727931,91.3102 0.33335772,91.3162 0.21210018,91.3223 0.33332852,91.3284 0.3636542,91.3344 0.33332589,91.3405 1.0605942,91.3466 1.3333393,91.3526 0.84848708,91.3587 0.18182628,91.3648 0.18183097,91.3708 0.090904184,91.3769 0.30301753,91.3830 0.48481882,91.3891 0.51517141,91.3951 0.12124515,91.4012 0.57572269,91.4073 0.93935657,91.4133 0.84842557,91.4194 1.1212122,91.4255 1.1818409,91.4316 1.212159,91.4376 0.42430615,91.4437 7.9354813e-006,91.4498 -3.7773721e-006,91.4558 0.090893447,91.4619 0.18180278,91.4680 0.30303934,91.4741 0.27274096,91.4801 0.1212167,91.4862 0.21212621,91.4923 0.51515096,91.4984 1.3939266,91.5044 1.2727311,91.5105 0.48484147,91.5166 0.48480532,91.5227 0.78788739,91.5287 0.84848738,91.5348 1.4847775,91.5409 1.5151656,91.5470 1.6060123,91.5530 2.3938055,91.5591 2.4243352,91.5652 1.3031523,91.5713 1.0303262,91.5773 0.72729886,91.5834 0.36363643,91.5895 0.45454121,91.5956 0.45455408,91.6016 0.27273393,91.6077 0.66665369,91.6138 1.9393356,91.6199 2.545465,91.6260 1.2424878,91.6320 0.2727403,91.6381 0.060563266,91.6442 1.4544719,91.6503 2.696985,91.6563 2.1212733,91.6624 0.90904492,91.6685 2.9393034,91.6746 3.878804,91.6807 2.3939922,91.6867 0.81820637,91.6928 0.90904403,91.6989 1.1211944,91.7050 0.81822664,91.7111 0.57580388,91.7171 0.45449963,91.7232 1.4241765,91.7293 2.4848826,91.7354 2.5152032,91.7415 0.51520562,91.7476 0.18180171,91.7536 0.51511955,91.7597 0.60609418,91.7658 0.18185483,91.7719 0.090915576,91.7780 0.33333409,91.7841 0.33333197,91.7901 0.18181835,91.7962 0.090904094,91.8023 0.21209948,91.8084 0.51514059,91.8145 0.36366269,91.8206 0.090894714,91.8266 0.57564503,91.8327 1.6059762,91.8388 1.6667644,91.8449 0.54552138,91.8510 0.39390746,91.8571 0.42423993,91.8632 0.5757668,91.8692 0.51517922,91.8753 0.48483577,91.8814 0.78786319,91.8875 0.87878913,91.8936 0.78785062,91.8997 0.90912664,91.9058 0.39400017,91.9119 0.18178773,91.9179 0.4848268,91.9240 0.48487911,91.9301 0.21214786,91.9362 0.090903543,91.9423 0.36355206,91.9484 1.3938032,91.9545 2.3636622,91.9606 1.7879668,91.9667 1.3938752,91.9727 1.4544764,91.9788 1.2728256,91.9849 0.48490581,91.9910 0.72721624,91.9971 0.84854674,92.0032 0.3940109,92.0093 0.18182686,92.0154 0.57563084,92.0215 1.8786675,92.0276 2.0000889,92.0336 1.4546627,92.0397 0.93940967,92.0458 0.78787649,92.0519 0.6363458,92.0580 2.6662254,92.0641 9.2113495,92.0702 14.393667,92.0763 14.030691,92.0824 7.8795195,92.0885 2.6064734,92.0946 1.5756712,92.1007 1.7575334,92.1068 1.1818663,92.1129 0.57582772,92.1190 2.1582735e-005,92.1250 0.18179049,92.1311 0.51513129,92.1372 0.81816143,92.1433 0.93937057,92.1494 1.1211746,92.1555 1.5454516,92.1616 1.1515799,92.1677 0.27277952,92.1738 0.1211633,92.1799 0.84836835,92.1860 1.4242562,92.1921 0.78793091,92.1982 0.60610187,92.2043 0.45459029,92.2104 0.4545452,92.2165 0.78789884,92.2226 0.48485398,92.2287 0.12120931,92.2348 0.15151504,92.2409 0.1212154,92.2470 0.090890698,92.2531 0.45450655,92.2592 0.72727615,92.2653 0.48485127,92.2714 0.81817633,92.2775 0.63637823,92.2836 0.4242433,92.2897 0.3030524,92.2958 0.090913102,92.3019 0.72722906,92.3080 1.8788006,92.3141 1.6060857,92.3202 0.84845406,92.3263 0.39393085,92.3324 0.33336264,92.3385 0.090935081,92.3446 5.9984641e-006,92.3507 -1.6365003e-006,92.3568 5.4708659e-007,92.3629 -5.517565e-007,92.3690 0.030305121,92.3751 0.48479128,92.3812 1.4241934,92.3873 1.515169,92.3934 1.3333304,92.3995 1.5151298,92.4056 1.9090989,92.4117 1.1818545,92.4178 0.8181867,92.4239 1.090896,92.4300 0.90913391,92.4361 0.12125587,92.4422 -3.1878499e-005,92.4484 0.1817912,92.4545 0.60594946,92.4606 1.7575659,92.4667 1.1515956,92.4728 0.60609937,92.4789 0.090941831,92.4850 0.60601342,92.4911 1.303021,92.4972 1.1212492,92.5033 0.4545213,92.5094 0.9393211,92.5155 1.3030326,92.5216 0.90916574,92.5277 0.33338022,92.5338 0.42421499,92.5400 0.87876397,92.5461 1.0908945,92.5522 1.0303152,92.5583 0.60607094,92.5644 0.66669124,92.5705 0.63639379,92.5766 0.42423764,92.5827 0.30302373,92.5888 0.66662258,92.5949 1.06057,92.6011 0.75762576,92.6072 0.18184417,92.6133 0.30297866,92.6194 1.1211812,92.6255 1.6060691,92.6316 2.2424545,92.6377 1.848502,92.6438 1.1212087,92.6499 0.54545355,92.6561 0.39395005,92.6622 0.18183005,92.6683 0.090922952,92.6744 0.030312968,92.6805 0.030295515,92.6866 0.36358088,92.6927 1.3028842,92.6988 2.1211541,92.7050 1.7273126,92.7111 1.4546418,92.7172 0.72738403,92.7233 0.75756526,92.7294 0.66663504,92.7355 0.78789079,92.7416 0.72727102,92.7478 0.84847748,92.7539 0.84842771,92.7600 1.3938481,92.7661 1.3030962,92.7722 0.4243564,92.7783 0.21214296,92.7845 0.33331344,92.7906 0.60606158,92.7967 0.45452574,92.8028 1.1816021,92.8089 2.6059897,92.8150 1.5456257,92.8212 0.72736877,92.8273 0.69697171,92.8334 0.96967614,92.8395 0.69701284,92.8456 0.18185572,92.8518 0.030279553,92.8579 0.27271053,92.8640 0.4848412,92.8701 0.84845644,92.8762 0.78787988,92.8823 0.48488697,92.8885 0.48489362,92.8946 0.48483062,92.9007 0.63625574,92.9068 0.84840214,92.9129 1.2121594,92.9191 1.5455455,92.9252 1.9394504,92.9313 1.6969718,92.9374 1.3029627,92.9436 1.2120631,92.9497 0.96973443,92.9558 0.69697595,92.9619 1.0605922,92.9680 0.90915716,92.9742 0.090951689,92.9803 0.030301059,92.9864 0.030297138,92.9925 0.090914503,92.9987 0.12120472,93.0048 0.84843868,93.0109 1.1818054,93.0170 0.75762308,93.0232 0.090913467,93.0293 0.45451587,93.0354 0.45457435,93.0415 0.18177104,93.0477 0.5151183,93.0538 0.66668189,93.0599 1.727061,93.0660 5.5749955,93.0722 14.726334,93.0783 21.211699,93.0844 25.060413,93.0905 28.666712,93.0967 25.970507,93.1028 15.031331,93.1089 5.5762868,93.1150 2.7273126,93.1212 2.7271824,93.1273 1.9697664,93.1334 0.87891352,93.1396 0.36363381,93.1457 0.9392786,93.1518 1.2120631,93.1579 1.1819079,93.1641 0.42432705,93.1702 0.42423642,93.1763 0.48485351,93.1825 0.51516277,93.1886 0.5151282,93.1947 1.9696827,93.2008 1.8787975,93.2070 1.242412,93.2131 1.303033,93.2192 1.03034,93.2254 0.69701886,93.2315 0.48485905,93.2376 0.30302209,93.2438 0.27271989,93.2499 0.090909883,93.2560 5.9937906e-006,93.2622 0.030281156,93.2683 0.27272108,93.2744 0.36362055,93.2806 0.6060375,93.2867 0.45457697,93.2928 0.33335331,93.2990 0.60606098,93.3051 0.33334202,93.3112 5.0946865e-006,93.3174 -2.5016882e-006,93.3235 0.060602095,93.3296 0.18181911,93.3358 0.090908848,93.3419 0.090903528,93.3480 0.090917893,93.3542 -6.5721561e-006,93.3603 0.18173756,93.3664 0.60602355,93.3726 1.6666983,93.3787 3.1515098,93.3848 3.2422981,93.3910 2.9089792,93.3971 2.48489,93.4033 1.8486501,93.4094 0.90917587,93.4155 1.9696778,93.4217 0.75761724,93.4278 0.30305055,93.4339 0.12121106,93.4401 0.030315522,93.4462 -4.1850941e-005,93.4524 0.45446691,93.4585 0.66665494,93.4646 0.63632458,93.4708 1.2423891,93.4769 1.3030546,93.4831 0.96976531,93.4892 0.69699961,93.4953 1.1212249,93.5015 1.3636926,93.5076 0.9091022,93.5138 0.090892687,93.5199 0.33325779,93.5260 1.1817199,93.5322 1.6666582,93.5383 1.3334093,93.5445 1.060624,93.5506 1.3636287,93.5567 1.2424654,93.5629 1.0606402,93.5690 0.39396647,93.5752 6.9672851e-006,93.5813 -2.0037628e-006,93.5875 1.0472816e-006,93.5936 -2.1853782e-006,93.5997 0.12119048,93.6059 0.60606229,93.6120 1.0301782,93.6182 1.9998004,93.6243 2.1817973,93.6305 1.6971407,93.6366 0.60617876,93.6428 0.75755179,93.6489 0.84850889,93.6550 0.78791195,93.6612 0.48486641,93.6673 0.18183649,93.6735 2.0160338e-005,93.6796 -5.0493447e-005,93.6858 0.57569426,93.6919 0.69697285,93.6981 0.48487657,93.7042 0.51513177,93.7104 0.66667557,93.7165 0.3939907,93.7226 0.27268776,93.7288 0.69684458,93.7349 1.78778,93.7411 2.3637409,93.7472 1.7274151,93.7534 2.2424328,93.7595 2.8181674,93.7657 1.8181971,93.7718 0.72727108,93.7780 1.7878745,93.7841 1.5757576,93.7903 1.2726741,93.7964 2.363626,93.8026 1.6061406,93.8087 0.090921029,93.8149 0.69683367,93.8210 1.6362286,93.8272 1.6970141,93.8333 1.1213642,93.8395 0.51518977,93.8456 0.66665161,93.8518 0.60600513,93.8579 1.0303187,93.8641 1.0909766,93.8702 1.3938318,93.8764 1.6968788,93.8826 1.6969974,93.8887 1.4243082,93.8949 1.6364098,93.9010 2.1515434,93.9072 1.9394066,93.9133 1.3636404,93.9195 0.66667289,93.9256 0.27271846,93.9318 0.42422932,93.9379 0.48484445,93.9441 0.63638002,93.9502 0.78787917,93.9564 1.1514139,93.9626 1.7575315,93.9687 1.9697645,93.9749 2.0606463,93.9810 2.181828,93.9872 1.7576026,93.9933 1.424261,93.9995 1.1515163,94.0056 0.72728115,94.0118 0.78785205,94.0180 1.7272224,94.0241 1.8787779,94.0303 1.0303562,94.0364 0.45454964,94.0426 0.69693929,94.0487 1.2423687,94.0549 2.9392469,94.0611 4.9089227,94.0672 4.6668367,94.0734 6.54422,94.0795 31.845802,94.0857 53.332409,94.0919 46.971375,94.0980 23.274811,94.1042 10.455361,94.1103 7.394217,94.1165 3.0910447,94.1227 2.4848514,94.1288 2.3636732,94.1350 0.93945587,94.1411 0.30304745,94.1473 0.54544377,94.1535 0.51515883,94.1596 0.60604572,94.1658 0.75756752,94.1719 0.3939991,94.1781 -9.0747657e-005,94.1843 0.99978983,94.1904 2.6363492,94.1966 2.2122643,94.2028 0.72729987,94.2089 1.1514522,94.2151 1.1515884,94.2213 0.45463896,94.2274 0.36362603,94.2336 0.99992847,94.2397 1.3938617,94.2459 1.727241,94.2521 1.9090631,94.2582 2.151561,94.2644 1.4243947,94.2706 0.18187729,94.2767 -1.3565187e-005,94.2829 3.1743796e-006,94.2891 0.12120127,94.2952 0.36359283,94.3014 0.72723192,94.3076 0.87877357,94.3137 0.66665864,94.3199 0.54547554,94.3261 0.30310309,94.3322 0.090933338,94.3384 0.7878136,94.3446 1.2423953,94.3507 0.93940151,94.3569 0.54550755,94.3631 0.060641751,94.3692 0.27270609,94.3754 0.42423788,94.3816 0.36363623,94.3877 0.39393383,94.3939 0.42419007,94.4001 0.99995458,94.4063 1.0606415,94.4124 0.8788476,94.4186 0.63635361,94.4248 0.69697469,94.4309 0.33335537,94.4371 0.51513219,94.4433 0.54542309,94.4494 0.51510763,94.4556 0.57574153,94.4618 0.54547632,94.4680 0.63642895,94.4741 0.57579803,94.4803 0.60602456,94.4865 0.72725034,94.4927 0.57572907,94.4988 0.78779924,94.5050 1.8180434,94.5112 3.1514816,94.5173 2.4850044,94.5235 1.303166,94.5297 0.27277729,94.5359 0.03026088,94.5420 1.151413,94.5482 2.7272282,94.5544 3.3031089,94.5606 1.6970518,94.5667 0.18183689,94.5729 5.7998832e-006,94.5791 0.030289389,94.5853 0.1818115,94.5914 0.48473939,94.5976 1.75731,94.6038 3.2727087,94.6100 2.3335493,94.6161 1.0001318,94.6223 0.66669154,94.6285 0.72730058,94.6347 0.18180478,94.6409 0.4847064,94.6470 1.3635708,94.6532 1.1819338,94.6594 0.48494396,94.6656 0.60604441,94.6717 1.0606056,94.6779 0.87879092,94.6841 0.51516026,94.6903 0.18184257,94.6965 0.18181551,94.7026 0.51514739,94.7088 0.39392912,94.7150 0.27268416,94.7212 0.42423379,94.7274 0.42427912,94.7335 0.63636094,94.7397 1.0302722,94.7459 1.1211935,94.7521 0.84853673,94.7583 3.9977447e-005,94.7644 0.2120972,94.7706 0.60605979,94.7768 0.87877524,94.7830 1.0908827,94.7892 1.2120607,94.7954 1.3635931,94.8015 1.2424641,94.8077 0.51523054,94.8139 0.18185568,94.8201 0.09090966,94.8263 6.6231541e-006,94.8325 0.18178286,94.8386 0.75754917,94.8448 0.75760192,94.8510 0.39396161,94.8572 0.36359239,94.8634 0.72726285,94.8696 0.33338615,94.8757 0.090905108,94.8819 0.60603535,94.8881 1.0909067,94.8943 0.75759494,94.9005 0.21214102,94.9067 0.09087804,94.9129 0.48474151,94.9190 1.0302902,94.9252 1.4243246,94.9314 1.2424539,94.9376 0.78790945,94.9438 1.6079768e-005,94.9500 7.8075016e-007,94.9562 0.27271265,94.9624 1.3939013,94.9685 1.3939068,94.9747 0.93941343,94.9809 0.66670805,94.9871 0.60607529,94.9933 0.3030265,94.9995 0.24236552,95.0057 0.66664392,95.0119 0.66672736,95.0181 0.21215145,95.0242 0.45455709,95.0304 0.72723204,95.0366 1.666468,95.0428 3.363302,95.0490 4.90906,95.0552 8.3929281,95.0614 30.845837,95.0676 57.786461,95.0738 57.698597,95.0800 34.577766,95.0862 22.455025,95.0923 25.272284,95.0985 39.120205,95.1047 45.514969,95.1109 34.516296,95.1171 16.364811,95.1233 7.7579937,95.1295 5.0302792,95.1357 4.5454373,95.1419 3.0303595,95.1481 2.5152984,95.1543 0.87899429,95.1605 0.36369741,95.1667 0.51511884,95.1729 0.90907186,95.1791 0.87882316,95.1853 0.69694704,95.1914 0.93934983,95.1976 0.75760752,95.2038 0.39397609,95.2100 0.39386791,95.2162 1.5755939,95.2224 2.6363618,95.2286 1.8183119,95.2348 0.69701689,95.2410 0.3636665,95.2472 0.36366349,95.2534 0.90908211,95.2596 0.96970379,95.2658 0.27274039,95.2720 0.090922914,95.2782 5.9317617e-006,95.2844 2.7369806e-006,95.2906 0.030272722,95.2968 0.30300564,95.3030 0.66669148,95.3092 1.0908867,95.3154 1.7272087,95.3216 2.4545498,95.3278 1.5455164,95.3340 0.45458555,95.3402 0.12121761,95.3464 0.090912811,95.3526 0.39389548,95.3588 1.0302336,95.3650 1.1212288,95.3712 1.272789,95.3774 1.6363544,95.3836 2.3029716,95.3898 2.0302596,95.3960 1.2424338,95.4022 0.96977395,95.4084 0.57578826,95.4146 0.93938494,95.4208 0.93939918,95.4270 0.3636356,95.4332 0.27274504,95.4394 0.090926252,95.4456 -6.638717e-006,95.4518 0.090864114,95.4580 0.33329266,95.4642 0.33337393,95.4704 0.090954348,95.4767 0.12121114,95.4829 0.33331966,95.4891 0.51509362,95.4953 0.9696492,95.5015 0.93944699,95.5077 0.3636685,95.5139 0.54543155,95.5201 0.54544526,95.5263 0.78791082,95.5325 0.54547745,95.5387 0.42423078,95.5449 0.4545064,95.5511 1.302947,95.5573 1.9393526,95.5635 1.5152009,95.5697 0.78797251,95.5760 0.18186811,95.5822 0.03026952,95.5884 0.39387593,95.5946 0.7575227,95.6008 2.3939443,95.6070 3.4848278,95.6132 3.3636103,95.6194 1.6970248,95.6256 1.0606546,95.6318 2.0606232,95.6380 2.7575669,95.6443 2.0605726,95.6505 1.3029977,95.6567 2.9696934,95.6629 3.9394433,95.6691 2.6667354,95.6753 0.93942189,95.6815 0.33334374,95.6877 0.090887077,95.6939 0.090905711,95.7002 0.18179527,95.7064 0.63633513,95.7126 0.51517773,95.7188 0.30303913,95.7250 0.30302644,95.7312 0.30303687,95.7374 0.27269819,95.7436 0.48482797,95.7499 0.36370528,95.7561 -1.977478e-005,95.7623 0.66656274,95.7685 1.6363553,95.7747 2.8485596,95.7809 3.3939314,95.7871 2.242372,95.7934 0.96970332,95.7996 0.78791314,95.8058 0.42428041,95.8120 0.27274591,95.8182 0.18181531,95.8244 0.60602283,95.8306 1.2726766,95.8369 1.6060231,95.8431 1.1212772,95.8493 0.84853506,95.8555 0.99998534,95.8617 0.87878323,95.8679 0.57576972,95.8742 0.78789729,95.8804 0.90910482,95.8866 0.51516902,95.8928 0.18182305,95.8990 0.090851828,95.9053 0.48482275,95.9115 0.3030785,95.9177 0.5151211,95.9239 1.030267,95.9301 1.1818334,95.9364 0.99999422,95.9426 0.96969312,95.9488 0.87870181,95.9550 1.6059605,95.9612 1.8182044,95.9675 1.6970402,95.9737 1.1818449,95.9799 1.0302678,95.9861 1.0000532,95.9923 0.48496431,95.9986 2.7924445e-005,96.0048 0.27270582,96.0110 0.45452642,96.0172 0.75752074,96.0234 1.2726485,96.0297 1.8181665,96.0359 1.2425301,96.0421 0.75758708,96.0483 1.3029014,96.0546 2.2725,96.0608 5.6662703,96.0670 10.696678,96.0732 12.424316,96.0795 9.394392,96.0857 5.42416,96.0919 12.574586,96.0981 32.089928,96.1044 40.758129,96.1106 28.546669,96.1168 11.394556,96.1230 5.1517477,96.1293 2.9394114,96.1355 2.4545674,96.1417 2.0910034,96.1479 2.2727416,96.1542 2.7575803,96.1604 1.9394369,96.1666 0.57576317,96.1728 0.84845221,96.1791 0.72727489,96.1853 0.24244724,96.1915 0.151529,96.1978 0.45447588,96.2040 1.1211574,96.2102 1.0606312,96.2164 0.6364091,96.2227 0.39391074,96.2289 1.1817619,96.2351 1.3030667,96.2414 0.81821567,96.2476 0.36363485,96.2538 0.30306822,96.2600 4.5072175e-005,96.2663 -4.5296871e-005,96.2725 0.54537719,96.2787 1.0909091,96.2850 1.0000294,96.2912 0.75750637,96.2974 1.0909365,96.3037 0.90918243,96.3099 0.66667062,96.3161 0.30303827,96.3224 0.39391363,96.3286 0.7878269,96.3348 0.8484512,96.3411 0.7575745,96.3473 0.69699836,96.3535 0.57582319,96.3598 0.48486242,96.3660 0.75754952,96.3722 0.90909117,96.3785 1.2120717,96.3847 1.9999301,96.3909 2.5151107,96.3972 2.5757928,96.4034 1.7879544,96.4096 1.3939533,96.4159 1.393932,96.4221 2.6363792,96.4283 3.9697053,96.4346 3.7272954,96.4408 1.393977,96.4470 0.12121078,96.4533 0.60604143,96.4595 0.75756907,96.4657 0.66667545,96.4720 0.45454583,96.4782 0.39395282,96.4845 0.45449725,96.4907 0.6665768,96.4969 0.69699228,96.5032 0.66663009,96.5094 1.1817855,96.5156 1.6666967,96.5219 3.7272701,96.5281 3.6666982,96.5344 2.3637202,96.5406 0.30305934,96.5468 0.39392874,96.5531 0.42415136,96.5593 1.2725874,96.5656 1.272837,96.5718 0.45465776,96.5780 0.39385128,96.5843 0.99987829,96.5905 2.6666763,96.5968 2.5153062,96.6030 0.96976471,96.6092 0.48476079,96.6155 0.96964687,96.6217 0.75765365,96.6280 0.18186699,96.6342 0.42421952,96.6405 0.75756669,96.6467 2.6969554,96.6529 4.2727456,96.6592 3.6060719,96.6654 2.0302575,96.6717 0.87875289,96.6779 0.84854227,96.6842 0.18189034,96.6904 -9.0011445e-006,96.6966 0.96961093,96.7029 2.4241846,96.7091 2.4848232,96.7154 2.878788,96.7216 2.1212668,96.7279 2.1212645,96.7341 1.1212558,96.7404 0.66666818,96.7466 0.90898597,96.7529 1.4241878,96.7591 0.90915966,96.7653 0.72730082,96.7716 0.57576686,96.7778 0.66666085,96.7841 1.0605985,96.7903 1.1817993,96.7966 1.4242083,96.8028 1.5758362,96.8091 2.0606036,96.8153 6.0906816,96.8216 7.7271943,96.8278 5.5456376,96.8341 1.333485,96.8403 1.5454232,96.8466 1.6362746,96.8528 1.5151625,96.8591 0.69706136,96.8653 0.3030633,96.8716 0.30300236,96.8778 0.60608113,96.8841 0.33336627,96.8903 0.09090659,96.8966 0.090919718,96.9028 0.090870388,96.9091 0.84843284,96.9153 1.060643,96.9216 0.57580084,96.9278 0.27273121,96.9341 0.18181928,96.9403 -3.941469e-006,96.9466 0.18178999,96.9528 0.87868685,96.9591 2.0908523,96.9653 1.8485347,96.9716 0.81828821,96.9778 0.030323412,96.9841 0.57570201,96.9903 1.2424116,96.9966 1.969717,97.0029 1.5151466,97.0091 1.2726637,97.0154 1.9998983,97.0216 2.9694312,97.0279 5.8178558,97.0341 7.4242969,97.0404 5.2730865,97.0466 3.0304506,97.0529 4.9696579,97.0592 6.5758057,97.0654 5.4545612,97.0717 7.3630548,97.0779 21.150297,97.0842 36.211346,97.0904 36.242859,97.0967 22.243406,97.1029 11.30364,97.1092 8.0911427,97.1155 5.2426314,97.1217 3.000169,97.1280 1.8485577,97.1342 1.0907602,97.1405 2.1816564,97.1468 2.1818891,97.1530 1.303239,97.1593 0.3030816,97.1655 0.90893203,97.1718 1.5757717,97.1781 1.5758644,97.1843 1.3030837,97.1906 0.81817847,97.1968 1.4241749,97.2031 2.3332841,97.2094 2.1818726,97.2156 1.3637048,97.2219 1.1816785,97.2281 2.1210744,97.2344 1.9395001,97.2407 1.1213275,97.2469 0.66670948,97.2532 0.33337912,97.2594 0.060622845,97.2657 0.18179189,97.2720 0.48478323,97.2782 0.90903479,97.2845 0.96971339,97.2908 0.87886977,97.2970 0.48491275,97.3033 0.48471889,97.3096 1.4543881,97.3158 2.0606461,97.3221 1.6668018,97.3283 0.72733736,97.3346 0.63628244,97.3409 1.3333399,97.3471 0.7878828,97.3534 0.93937951,97.3597 0.57582021,97.3659 0.75752234,97.3722 1.212073,97.3785 1.1514955,97.3847 0.84856355,97.3910 0.30311874,97.3973 0.27268159,97.4035 0.36362353,97.4098 0.27278006,97.4161 0.03031658,97.4223 0.12120877,97.4286 0.27271986,97.4349 0.48482484,97.4411 0.54545534,97.4474 0.63634855,97.4537 0.78785992,97.4599 0.87872118,97.4662 1.4848038,97.4725 2.3031082,97.4788 2.0303762,97.4850 1.6060857,97.4913 0.18183142,97.4976 0.57572579,97.5038 0.96967179,97.5101 0.60607612,97.5164 0.18185651,97.5226 0.09084063,97.5289 0.93923795,97.5352 1.7271328,97.5415 2.363524,97.5477 2.4849312,97.5540 1.3335824,97.5603 0.33346274,97.5665 0.45453978,97.5728 0.51516086,97.5791 0.18183273,97.5854 -3.046481e-006,97.5916 0.09086667,97.5979 0.48481259,97.6042 0.69694078,97.6105 0.78789008,97.6167 0.48486432,97.6230 0.78789634,97.6293 0.93943602,97.6356 0.75757402,97.6418 0.5454281,97.6481 0.96965122,97.6544 1.0605823,97.6607 0.87875944,97.6669 0.93943417,97.6732 0.4546389,97.6795 1.728532e-005,97.6858 0.090901412,97.6920 0.18181062,97.6983 0.69694668,97.7046 1.0605637,97.7109 1.3939389,97.7171 0.63641882,97.7234 0.15153317,97.7297 0.36357659,97.7360 1.5756905,97.7422 1.8181616,97.7485 1.8182063,97.7548 1.5151531,97.7611 1.3333838,97.7674 0.51515484,97.7736 1.1514473,97.7799 1.3030615,97.7862 0.87886328,97.7925 0.090902872,97.7988 0.393893,97.8050 0.36367217,97.8113 0.18185258,97.8176 0.51504219,97.8239 1.7877644,97.8302 1.7273546,97.8364 0.84857798,97.8427 0.33339015,97.8490 0.1817047,97.8553 1.2725799,97.8616 1.4243166,97.8678 0.93948478,97.8741 0.60610169,97.8804 0.48488125,97.8867 0.42426139,97.8930 0.42424896,97.8993 0.2424269,97.9055 0.030308694,97.9118 -1.1310753e-005,97.9181 0.090887278,97.9244 0.18180372,97.9307 0.7272222,97.9370 1.6666394,97.9432 1.5454835,97.9495 2.3636124,97.9558 4.1211624,97.9621 4.0909371,97.9684 2.0000856,97.9747 0.15157522,97.9810 -3.4911704e-005,97.9872 0.30303827,97.9935 0.090875603,97.9998 1.6664834,98.0061 4.3027864,98.0124 5.939415,98.0187 3.54567,98.0250 2.1515517,98.0312 1.9090604,98.0375 2.1213045,98.0438 1.9997561,98.0501 7.5145335,98.0564 13.363396,98.0627 14.636596,98.0690 13.211767,98.0753 23.210819,98.0816 32.090435,98.0878 27.455503,98.0941 13.758875,98.1004 5.8791509,98.1067 12.907727,98.1130 34.301262,98.1193 44.484844,98.1256 31.910822,98.1319 12.425722,98.1382 3.0912685,98.1444 1.424229,98.1507 1.2726729,98.1570 2.2423615,98.1633 2.1817989,98.1696 1.4242909,98.1759 0.90911961,98.1822 1.3029792,98.1885 1.3636985,98.1948 0.66678679,98.2011 0.090962321,98.2074 0.060538109,98.2137 0.5150609,98.2200 0.87879914,98.2262 1.5454857,98.2325 2.2424207,98.2388 1.909117,98.2451 1.2424724,98.2514 0.96968001,98.2577 1.2424092,98.2640 0.60606122,98.2703 0.57573038,98.2766 0.84847671,98.2829 1.1211216,98.2892 1.3333681,98.2955 0.30317527,98.3018 -4.4211515e-006,98.3081 0.18177004,98.3144 0.90892553,98.3207 2.302948,98.3270 1.8486229,98.3333 0.84855223,98.3396 0.99997503,98.3459 1.6060591,98.3522 1.424315,98.3585 0.48483279,98.3648 0.90896893,98.3711 1.2727805,98.3773 0.6061452,98.3836 1.3939039,98.3899 1.7272555,98.3962 0.84854567,98.4025 0.39394963,98.4088 0.60599768,98.4151 0.78789204,98.4214 0.42429629,98.4277 0.090922117,98.4340 2.1514711,98.4403 2.7272601,98.4466 1.5757438,98.4529 0.87872642,98.4592 0.93948013,98.4655 0.36367637,98.4718 1.0907612,98.4781 1.9999099,98.4844 1.4849262,98.4908 0.84849894,98.4971 1.4848156,98.5034 1.3334199,98.5097 0.69701409,98.5160 0.39398244,98.5223 3.5956033e-005,98.5286 0.54540086,98.5349 2.3029866,98.5412 3.0605283,98.5475 2.81812,98.5538 2.7575657,98.5601 2.9091759,98.5664 1.4243647,98.5727 0.27274927,98.5790 0.42422917,98.5853 0.75756955,98.5916 0.27275109,98.5979 0.030306119,98.6042 0.090904601,98.6105 0.33332992,98.6168 0.33333749,98.6231 0.21211873,98.6294 0.33320019,98.6357 1.4847668,98.6421 1.5455362,98.6484 1.1212561,98.6547 1.1212434,98.6610 0.87880903,98.6673 0.60608798,98.6736 0.09091983,98.6799 0.18178731,98.6862 0.48483503,98.6925 0.54546916,98.6988 0.30305746,98.7051 1.2164025e-005,98.7114 0.36354581,98.7178 1.4545008,98.7241 1.212173,98.7304 0.90908241,98.7367 1.1212256,98.7430 0.69702542,98.7493 0.060628805,98.7556 -7.1261325e-006,98.7619 0.090902895,98.7682 0.18180506,98.7745 0.2727347,98.7809 0.21208639,98.7872 0.78780705,98.7935 1.4242246,98.7998 1.0909877,98.8061 0.15157695,98.8124 0.090900555,98.8187 0.090862058,98.8250 0.48476666,98.8313 0.99995041,98.8377 1.4544648,98.8440 2.0605817,98.8503 1.6970792,98.8566 0.81832361,98.8629 0.18181968,98.8692 0.63626873,98.8755 1.1515446,98.8819 0.75765431,98.8882 0.4545601,98.8945 0.57576579,98.9008 0.39390209,98.9071 2.3332419,98.9134 3.5756779,98.9197 3.2424273,98.9261 1.2425206,98.9324 0.54549873,98.9387 0.42424119,98.9450 0.30306742,98.9513 0.12119261,98.9576 0.3333171,98.9640 0.33328125,98.9703 1.0000141,98.9766 0.81824547,98.9829 0.57578337,98.9892 1.1208328,98.9956 8.5442362,99.0019 22.332338,99.0082 27.727659,99.0145 19.213078,99.0208 9.8187151,99.0271 6.4244318,99.0335 5.8183451,99.0398 3.6668859,99.0461 2.3333979,99.0524 4.8482714,99.0587 10.09053,99.0651 14.120831,99.0714 14.605888,99.0777 15.454785,99.0840 12.757698,99.0903 13.272034,99.0967 21.211283,99.1030 24.697243,99.1093 17.455616,99.1156 7.6370363,99.1220 3.5455582,99.1283 2.515218,99.1346 1.0910176,99.1409 0.48491386,99.1472 0.1818503,99.1536 0.18182583,99.1599 0.33332962,99.1662 0.30303398,99.1725 0.090913668,99.1789 2.9111875e-006,99.1852 0.090879984,99.1915 0.51509887,99.1978 0.69693774,99.2042 0.93933082,99.2105 1.5151706,99.2168 0.93951577,99.2231 0.24245623,99.2295 0.3030062,99.2358 0.27273655,99.2421 0.18183379,99.2484 0.24241909,99.2548 0.3636176,99.2611 0.60605276,99.2674 0.39396334,99.2737 0.54546446,99.2801 0.90908897,99.2864 0.96968037,99.2927 0.90901893,99.2991 1.030275,99.3054 0.72732961,99.3117 0.33337098,99.3180 0.39393237,99.3244 0.6969102,99.3307 1.090856,99.3370 1.0000638,99.3434 0.39397985,99.3497 0.30300099,99.3560 0.33334905,99.3623 0.18185735,99.3687 0.060621731,99.3750 0.090904675,99.3813 0.060608055,99.3877 0.030307624,99.3940 0.39388397,99.4003 0.81812567,99.4067 0.66664129,99.4130 0.96961957,99.4193 1.5757436,99.4256 1.151616,99.4320 0.75761646,99.4383 1.5151612,99.4446 1.3939661,99.4510 0.81816268,99.4573 0.90906447,99.4636 1.2726275,99.4700 1.8181009,99.4763 1.4242378,99.4826 1.5151577,99.4890 1.303094,99.4953 1.0909783,99.5016 1.2121825,99.5080 1.3029637,99.5143 1.9392546,99.5206 2.3333473,99.5270 1.7575921,99.5333 1.3939903,99.5397 0.78799987,99.5460 0.57578796,99.5523 0.7575652,99.5587 0.5757916,99.5650 0.39392522,99.5713 1.0908514,99.5777 1.3636607,99.5840 0.69701076,99.5903 0.45454335,99.5967 0.60605007,99.6030 0.57578439,99.6094 0.12122557,99.6157 0.51514077,99.6220 0.51516157,99.6284 0.18182091,99.6347 0.3333374,99.6410 0.27272403,99.6474 0.60605311,99.6537 0.18182699,99.6601 0.27261397,99.6664 1.3029683,99.6727 0.90920776,99.6791 0.30309293,99.6854 -8.9716732e-006,99.6918 0.090908438,99.6981 0.060585648,99.7044 0.90903819,99.7108 1.9696674,99.7171 2.757591,99.7235 1.9091486,99.7298 0.63638777,99.7361 0.87878585,99.7425 0.81815237,99.7488 0.6060465,99.7552 0.2424656,99.7615 0.39394617,99.7679 0.48483419,99.7742 0.212138,99.7805 0.090925977,99.7869 0.21210477,99.7932 0.27272683,99.7996 0.090916276,99.8059 0.24241748,99.8123 0.2727125,99.8186 0.30302563,99.8250 0.09093219,99.8313 1.8946239e-006,99.8376 0.030299895,99.8440 0.27272707,99.8503 1.0605801,99.8567 2.4242127,99.8630 3.0000124,99.8694 1.6666635,99.8757 0.4545517,99.8821 0.18184356,99.8884 0.30300286,99.8948 0.63631684,99.9011 0.96970493,99.9074 0.57581228,99.9138 0.63624662,99.9201 1.5755677,99.9265 3.0302279,99.9328 4.1818938,99.9392 2.8486595,99.9455 0.6667695,99.9519 0.42429641,99.9582 -3.9173469e-006,99.9646 0.33327818,99.9709 0.5454492,99.9773 0.30305505,99.9836 0.24243213,99.9900 0.33330581,99.9963 0.81807315,100.0027 3.2120585,100.0090 5.6363578,100.0154 6.8484049,100.0217 6.0605588,100.0281 4.3031216,100.0344 3.6364539,100.0408 6.7877936,100.0471 10.939282,100.0535 11.515036,100.0598 10.393795,100.0662 8.2726517,100.0725 6.9093804,100.0789 14.906214,100.0852 102.86469,100.0916 289.47009,100.0980 366.7298,100.1043 256.83371,100.1107 91.010612,100.1170 37.150295,100.1234 88.327133,100.1297 158.17824,100.1361 158.27573,100.1424 92.521355,100.1488 29.640108,100.1551 10.152301,100.1615 6.6365366,100.1678 5.2122827,100.1742 2.1214881,100.1806 0.84849334,100.1869 1.2121317,100.1933 0.66678333,100.1996 0.18185867,100.2060 0.030314153,100.2123 -2.6253435e-006,100.2187 0.030297769,100.2251 0.21204832,100.2314 0.90895748,100.2378 1.7878228,100.2441 2.1818249,100.2505 1.6970028,100.2568 1.4847995,100.2632 2.0302589,100.2696 2.3940134,100.2759 2.2727995,100.2823 1.3031354,100.2886 0.96965313,100.2950 1.363578,100.3014 1.3938501,100.3077 3.2726395,100.3141 3.969852,100.3204 2.2425888,100.3268 2.8866818e-005,100.3332 0.36360377,100.3395 0.42424923,100.3459 0.33334923,100.3522 0.7272712,100.3586 1.090901,100.3650 0.93938178,100.3713 0.78786558,100.3777 0.27275312,100.3840 0.09092319,100.3904 0.12120485,100.3968 0.18181279,100.4031 0.18183373,100.4095 -6.667291e-006,100.4159 0.39390707,100.4222 0.60605645,100.4286 0.63635808,100.4350 1.272712,100.4413 3.6060271,100.4477 4.9090819,100.4540 3.0606363,100.4604 1.333357,100.4668 1.3030466,100.4731 1.4545453,100.4795 1.2424238,100.4859 0.6666671,100.4922 0.39396128,100.4986 0.030329289,100.5050 -2.1434831e-005,100.5113 2.333298,100.5177 4.1515164,100.5241 3.6969895,100.5304 1.9696981,100.5368 0.60605073,100.5432 0.21212095,100.5495 0.18184356,100.5559 0.39391854,100.5623 1.5757138,100.5686 1.9999857,100.5750 1.1817489,100.5814 1.2121302,100.5877 0.8485406,100.5941 1.6363324,100.6005 1.7575514,100.6069 1.7879047,100.6132 1.212178,100.6196 0.69700545,100.6260 1.0606167,100.6323 1.1515195,100.6387 0.96971351,100.6451 0.18182397,100.6514 0.090905219,100.6578 0.12116592,100.6642 0.7272113,100.6706 1.4847428,100.6769 2.3636353,100.6833 1.697121,100.6897 0.30308962,100.6960 0.18180707,100.7024 1.2121012,100.7088 0.51515454,100.7152 0.84851342,100.7215 0.33334979,100.7279 0.72726512,100.7343 0.69690818,100.7407 1.7878387,100.7470 1.6969848,100.7534 1.8788252,100.7598 2.9999912,100.7661 3.6969237,100.7725 2.0303419,100.7789 0.27278209,100.7853 0.21205565,100.7916 0.96960706,100.7980 1.1515484,100.8044 0.81827104,100.8108 0.21214749,100.8171 0.0909032,100.8235 0.090895824,100.8299 0.48483521,100.8363 0.57578731,100.8427 0.21213658,100.8490 0.090870209,100.8554 0.66666698,100.8618 0.66663176,100.8682 0.90894198,100.8745 1.6060853,100.8809 1.1819491,100.8873 0.84849375,100.8937 0.66663033,100.9001 1.6969792,100.9064 2.1212261,100.9128 0.99992311,100.9192 1.1211617,100.9256 0.81826764,100.9319 0.36372048,100.9383 0.63635594,100.9447 1.8787906,100.9511 0.75757402,100.9575 0.4848493,100.9638 0.18184589,100.9702 0.39392722,100.9766 1.1211226,100.9830 1.96951,100.9894 3.333297,100.9958 3.6359754,101.0021 11.423917,101.0085 33.024521,101.0149 176.07433,101.0213 365.08002,101.0277 379.64438,101.0340 225.86388,101.0404 77.068489,101.0468 31.364773,101.0532 17.546215,101.0596 10.909598,101.0660 9.181304,101.0723 20.877331,101.0787 35.120388,101.0851 36.575962,101.0915 28.757839,101.0979 23.757742,101.1043 21.758512,101.1107 14.970801,101.1170 8.8792524,101.1234 5.9393592,101.1298 7.939034,101.1362 10.757456,101.1426 9.2427626,101.1490 3.848731,101.1554 1.7878779,101.1617 0.84845936,101.1681 0.8485375,101.1745 0.33345145,101.1809 2.616221e-005,101.1873 0.090884149,101.1937 0.5151518,101.2001 0.51515532,101.2065 0.66665822,101.2128 0.60607761,101.2192 0.60604954,101.2256 0.90903151,101.2320 1.1514988,101.2384 0.81822509,101.2448 0.96971792,101.2512 2.6363015,101.2576 5.1514745,101.2640 3.7878685,101.2703 1.8484783,101.2767 1.7576042,101.2831 1.7879516,101.2895 1.2424569,101.2959 0.57573354,101.3023 0.54537547,101.3087 1.6666253,101.3151 2.1212754,101.3215 1.7273284,101.3279 0.2727665,101.3343 5.8090682e-006,101.3407 -1.4590125e-005,101.3470 0.27267823,101.3534 0.72724366,101.3598 1.9090682,101.3662 2.9090843,101.3726 2.363672,101.3790 1.2424345,101.3854 1.1818018,101.3918 1.2121453,101.3982 0.81811661,101.4046 1.5453534,101.4110 1.8788811,101.4174 0.90920407,101.4238 0.42421487,101.4302 0.63634324,101.4366 0.54543549,101.4430 1.3332479,101.4494 2.1818001,101.4558 1.636487,101.4621 0.1819001,101.4685 -1.2855648e-005,101.4749 0.12120304,101.4813 0.96966302,101.4877 2.8787549,101.4941 3.7878301,101.5005 3.2121055,101.5069 1.545517,101.5133 0.66670305,101.5197 0.48472261,101.5261 1.5150279,101.5325 1.6970834,101.5389 0.60621679,101.5453 0.030338541,101.5517 -2.6121013e-005,101.5581 0.36350855,101.5645 1.3635197,101.5709 1.6363776,101.5773 1.545486,101.5837 1.7273067,101.5901 1.8182523,101.5965 1.2121663,101.6029 1.0303364,101.6093 0.6364103,101.6157 0.48480368,101.6221 0.39392665,101.6285 0.36357448,101.6349 1.2423322,101.6413 1.3030641,101.6477 1.0909727,101.6541 1.0606308,101.6605 1.4242251,101.6669 1.121208,101.6733 0.81820029,101.6797 0.39396891,101.6861 0.27271312,101.6925 0.33331835,101.6990 0.30306318,101.7054 0.090948924,101.7118 8.06344e-006,101.7182 0.18174313,101.7246 0.84832436,101.7310 1.3636184,101.7374 0.93952125,101.7438 0.87887263,101.7502 0.93940943,101.7566 0.57571876,101.7630 0.93936193,101.7694 1.0605797,101.7758 1.4545703,101.7822 0.81826061,101.7886 0.42422283,101.7950 0.72723258,101.8014 0.9696995,101.8078 0.93943113,101.8143 0.30305812,101.8207 0.72721839,101.8271 1.8181443,101.8335 1.6969975,101.8399 1.0909557,101.8463 0.75754619,101.8527 1.1513251,101.8591 1.8180773,101.8655 1.4547106,101.8719 0.63646621,101.8783 0.72728825,101.8847 0.87880856,101.8912 1.181803,101.8976 0.96971428,101.9040 0.4545618,101.9104 0.48487276,101.9168 0.60606098,101.9232 0.48484448,101.9296 0.57570815,101.9360 1.7574786,101.9424 2.0606418,101.9489 1.0909592,101.9553 0.48481026,101.9617 0.75751847,101.9681 1.2424158,101.9745 1.3939149,101.9809 1.545463,101.9873 0.87891728,101.9937 0.27273756,102.0002 1.0907216,102.0066 2.9392996,102.0130 4.0300283,102.0194 8.5752325,102.0258 11.999926,102.0322 11.000523,102.0386 5.6671052,102.0451 2.2728477,102.0515 1.1819127,102.0579 1.8180071,102.0643 7.1512265,102.0707 9.8180714,102.0771 8.8183527,102.0835 4.636519,102.0900 3.484848,102.0964 4.4235334,102.1028 20.664934,102.1092 42.089863,102.1156 44.364273,102.1220 26.819689,102.1285 8.6675777,102.1349 5.6666131,102.1413 14.787273,102.1477 25.545038,102.1541 23.818569,102.1605 12.84911,102.1670 4.9397826,102.1734 2.0001414,102.1798 1.0607551,102.1862 0.21222889,102.1926 0.30301186,102.1991 0.45456019,102.2055 0.090851501,102.2119 0.45446718,102.2183 0.63643318,102.2247 0.72731131,102.2312 1.4545373,102.2376 1.0606204,102.2440 0.84847504,102.2504 0.84850109,102.2568 0.3333348,102.2633 0.4847948,102.2697 0.75754064,102.2761 0.51520097,102.2825 0.18183833,102.2890 0.51507092,102.2954 3.0605357,102.3018 5.3333673,102.3082 5.0606818,102.3146 2.5455031,102.3211 0.18183601,102.3275 0.42421558,102.3339 1.5757215,102.3403 1.2726967,102.3468 1.1211908,102.3532 0.93941063,102.3596 0.57582152,102.3660 0.15155435,102.3725 0.090901114,102.3789 0.15151499,102.3853 0.090894155,102.3917 0.33332941,102.3982 0.18182778,102.4046 0.48472762,102.4110 1.5756366,102.4174 2.0302207,102.4239 2.1515653,102.4303 1.4546626,102.4367 1.9393439,102.4432 2.242465,102.4496 1.363766,102.4560 0.21216987,102.4624 5.8165665e-006,102.4689 0.42420143,102.4753 1.7878183,102.4817 1.9394169,102.4881 1.0303414,102.4946 0.54537582,102.5010 1.0302312,102.5074 1.0000553,102.5139 0.51522422,102.5203 0.39394897,102.5267 0.57575154,102.5332 0.87880749,102.5396 0.69698536,102.5460 0.51518458,102.5524 0.33326569,102.5589 0.93919218,102.5653 1.7271461,102.5717 1.8486327,102.5782 0.7577005,102.5846 1.2423497,102.5910 1.5454642,102.5975 0.81826895,102.6039 0.3030746,102.6103 0.48483136,102.6168 0.93934071,102.6232 1.3635942,102.6296 1.181864,102.6361 0.39402515,102.6425 0.090928644,102.6489 0.18177778,102.6554 0.39391634,102.6618 0.30307481,102.6682 3.118008e-005,102.6747 -9.0849453e-006,102.6811 0.090904459,102.6875 0.3333272,102.6940 0.48484737,102.7004 0.3030434,102.7068 0.12119302,102.7133 0.42420912,102.7197 0.42427486,102.7261 0.78786045,102.7326 1.1817805,102.7390 0.93939066,102.7455 0.63630009,102.7519 0.78785425,102.7583 0.57585657,102.7648 0.09097977,102.7712 0.18182144,102.7776 0.18180701,102.7841 0.30294728,102.7905 0.72725594,102.7970 0.66670471,102.8034 1.2727295,102.8098 1.2424747,102.8163 0.18179193,102.8227 0.99985355,102.8291 1.6060772,102.8356 0.697115,102.8420 0.12122837,102.8485 0.57571363,102.8549 0.81818986,102.8613 0.66667795,102.8678 1.3332866,102.8742 1.4545556,102.8807 0.48487848,102.8871 0.87870008,102.8936 1.3332871,102.9000 1.8484898,102.9064 1.7576569,102.9129 1.2424467,102.9193 1.2423491,102.9258 1.060616,102.9322 1.2121407,102.9386 1.878832,102.9451 1.666677,102.9515 2.151525,102.9580 1.242452,102.9644 1.3939509,102.9709 0.84848201,102.9773 0.69696051,102.9837 0.54538065,102.9902 0.81813061,102.9966 0.75766206,103.0031 2.8481474,103.0095 14.665489,103.0160 29.786976,103.0224 33.636581,103.0289 23.304008,103.0353 9.2734776,103.0418 3.0001056,103.0482 2.7878809,103.0546 3.6970205,103.0611 5.7569904,103.0675 21.998447,103.0740 38.332561,103.0804 36.00066,103.0869 22.728527,103.0933 10.485775,103.0998 5.9699159,103.1062 4.2727337,103.1127 2.4545174,103.1191 3.7576873,103.1256 2.8788924,103.1320 1.8787951,103.1385 0.84842682,103.1449 2.4847252,103.1514 3.1212332,103.1578 2.3332999,103.1643 2.1817214,103.1707 1.8788934,103.1772 0.8789565,103.1836 0.21218196,103.1901 0.18182147,103.1965 0.30300474,103.2030 0.63634205,103.2094 0.99997747,103.2159 1.5454063,103.2223 2.9394112,103.2288 2.4848657,103.2352 1.9696579,103.2417 0.93938857,103.2481 0.81824654,103.2546 0.2727825,103.2610 6.8426198e-006,103.2675 -1.1416443e-005,103.2739 0.09090367,103.2804 0.090897955,103.2868 0.27269399,103.2933 0.48485804,103.2998 0.33333728,103.3062 0.48482314,103.3127 0.75750095,103.3191 1.3938649,103.3256 1.7272476,103.3320 1.6970412,103.3385 0.8788777,103.3449 0.48490679,103.3514 0.30306849,103.3578 1.1817673,103.3643 1.6060481,103.3708 0.81821638,103.3772 0.090930745,103.3837 0.1817335,103.3901 0.848432,103.3966 0.81823748,103.4030 0.75760758,103.4095 0.69698179,103.4160 0.39395279,103.4224 0.090914033,103.4289 0.27273509,103.4353 0.1818144,103.4418 0.33323807,103.4483 1.2120116,103.4547 1.999828,103.4612 3.3333144,103.4676 2.4547918,103.4741 1.0607136,103.4805 0.54539037,103.4870 0.63637996,103.4935 0.33338445,103.4999 0.6969409,103.5064 1.1515348,103.5128 0.81822145,103.5193 0.33334526,103.5258 0.24232484,103.5322 1.1513654,103.5387 1.9696364,103.5452 2.4241982,103.5516 2.3940096,103.5581 1.54556,103.5645 3.2424836,103.5710 5.6667018,103.5775 5.7272553,103.5839 3.3939774,103.5904 0.72732335,103.5969 0.54546326,103.6033 0.81813866,103.6098 0.60599369,103.6162 0.99997216,103.6227 1.3030883,103.6292 0.84854734,103.6356 0.54545343,103.6421 0.60604864,103.6486 0.63635916,103.6550 0.75756079,103.6615 1.1817335,103.6680 1.3332458,103.6744 2.3333433,103.6809 1.7273146,103.6874 1.4545829,103.6938 0.93946505,103.7003 0.78791219,103.7068 0.4848401,103.7132 0.21215637,103.7197 -1.1766239e-005,103.7262 0.36357975,103.7326 0.66666311,103.7391 0.75759733,103.7456 0.81820631,103.7520 0.96968204,103.7585 0.48486733,103.7650 0.5757907,103.7714 0.63632905,103.7779 0.60603243,103.7844 0.45457125,103.7908 1.4848191,103.7973 3.2726123,103.8038 4.303041,103.8103 2.939471,103.8167 0.75754732,103.8232 0.75758231,103.8297 0.4242982,103.8361 0.51515478,103.8426 0.72728908,103.8491 0.90908611,103.8555 0.93933088,103.8620 0.96969742,103.8685 0.57581204,103.8750 0.48487768,103.8814 0.30303326,103.8879 0.18180291,103.8944 0.33330828,103.9009 0.6666342,103.9073 1.1211715,103.9138 1.2727784,103.9203 0.30310908,103.9267 2.3993596e-006,103.9332 0.39392078,103.9397 1.181806,103.9462 1.1818289,103.9526 0.51516157,103.9591 1.1212043,103.9656 2.090888,103.9721 2.242415,103.9785 1.3333527,103.9850 0.63635606,103.9915 1.1211758,103.9980 1.4545051,104.0044 1.181846,104.0109 0.57582211,104.0174 0.27274111,104.0239 0.2424313,104.0303 0.30301142,104.0368 1.0301652,104.0433 2.3938043,104.0498 2.4242957,104.0563 2.0303597,104.0627 2.9088731,104.0692 4.9088039,104.0757 4.848424,104.0822 5.4545898,104.0886 5.6668849,104.0951 3.5154643,104.1016 1.4546607,104.1081 1.0303166,104.1146 0.87881202,104.1210 0.45456839,104.1275 0.42417943,104.1340 1.1211449,104.1405 1.3636456,104.1470 1.0000316,104.1534 1.9091331,104.1599 2.2423809,104.1664 2.1818016,104.1729 1.3030995,104.1794 1.2121563,104.1859 0.66667682,104.1923 0.090882689,104.1988 0.30299369,104.2053 0.33335197,104.2118 0.18181862,104.2183 0.39388022,104.2247 0.60604298,104.2312 0.42432109,104.2377 0.18183926,104.2442 0.45448026,104.2507 0.90902925,104.2572 1.0908482,104.2636 1.2726579,104.2701 2.0606196,104.2766 1.5758548,104.2831 1.1817968,104.2896 2.333282,104.2961 2.4546225,104.3026 1.3031448,104.3090 0.18183741,104.3155 0.18179037,104.3220 0.18184136,104.3285 0.33336201,104.3350 0.33329895,104.3415 2.363565,104.3480 5.3333197,104.3544 5.9999948,104.3609 3.7575655,104.3674 1.5455086,104.3739 0.66671854,104.3804 1.1212275,104.3869 0.12120441,104.3934 0.42422396,104.3999 0.57573301,104.4063 0.69696683,104.4128 0.51517475,104.4193 0.36365443,104.4258 0.39394546,104.4323 0.63636655,104.4388 0.33334732,104.4453 -1.3900669e-006,104.4518 0.39387429,104.4583 1.0908958,104.4648 0.72733086,104.4712 0.21213184,104.4777 0.090889685,104.4842 0.27266917,104.4907 0.54538929,104.4972 0.75758773,104.5037 0.51521277,104.5102 0.39392874,104.5167 0.51513267,104.5232 0.54545897,104.5297 0.909078,104.5362 1.1515613,104.5426 1.2727637,104.5491 1.333302,104.5556 1.3939151,104.5621 0.9999963,104.5686 0.60609776,104.5751 0.27274612,104.5816 0.6059882,104.5881 1.2120717,104.5946 1.0606611,104.6011 0.45460653,104.6076 0.30304667,104.6141 0.18183731,104.6206 0.15147923,104.6271 0.63634229,104.6336 0.39399585,104.6401 6.8232011e-006,104.6466 0.18180062,104.6531 0.18183278,104.6596 0.12122203,104.6660 0.18178654,104.6725 0.36361036,104.6790 0.75757807,104.6855 0.81819189,104.6920 0.78790081,104.6985 0.48484063,104.7050 0.66666991,104.7115 0.30303353,104.7180 1.12113,104.7245 2.3332829,104.7310 1.8485187,104.7375 1.0606513,104.7440 1.0302982,104.7505 0.87876004,104.7570 0.57577401,104.7635 0.30308595,104.7700 0.30303141,104.7765 0.51513398,104.7830 0.30306944,104.7895 0.030317776,104.7960 2.4039598e-006,104.8025 0.21209049,104.8090 1.1211258,104.8155 1.8787955,104.8220 1.4242154,104.8285 1.7271291,104.8350 2.0909026,104.8415 1.7273924,104.8480 0.93951011,104.8545 0.39397159,104.8610 0.39391729,104.8675 0.72720885,104.8740 1.3331323,104.8805 2.1817091,104.8870 1.7577103,104.8936 0.81837863,104.9001 0.84853077,104.9066 1.4848292,104.9131 0.81821382,104.9196 1.2120973,104.9261 1.5453892,104.9326 1.3939501,104.9391 0.60613537,104.9456 0.1515367,104.9521 0.090908736,104.9586 0.03030739,104.9651 0.18179527,104.9716 0.54536068,104.9781 0.81817394,104.9846 0.39402798,104.9911 0.27271467,104.9976 1.1514859,105.0041 1.2424173,105.0107 0.75752705,105.0172 0.87878156,105.0237 0.72736686,105.0302 0.45448145,105.0367 2.2418699,105.0432 10.968376,105.0497 25.332233,105.0562 29.848875,105.0627 21.607254,105.0692 12.57643,105.0757 15.756188,105.0822 48.814693,105.0888 87.058853,105.0953 85.971596,105.1018 52.002911,105.1083 20.698774,105.1148 6.5763431,105.1213 3.2121623,105.1278 2.5757542,105.1343 2.6970251,105.1408 2.6970177,105.1473 1.6970029,105.1539 0.75758439,105.1604 0.84848964,105.1669 0.8181842,105.1734 1.0000142,105.1799 0.48485705,105.1864 0.63636726,105.1929 0.21214566,105.1994 0.12121979,105.2060 0.060609356,105.2125 0.27265692,105.2190 2.3332622,105.2255 3.1515117,105.2320 2.5151749,105.2385 0.93945199,105.2450 0.45459124,105.2516 1.0606072,105.2581 1.0303205,105.2646 0.18181045,105.2711 0.81814879,105.2776 1.1212207,105.2841 0.75756323,105.2907 0.57574213,105.2972 0.42426676,105.3037 1.1515251,105.3102 2.7574935,105.3167 4.8181043,105.3232 3.6061065,105.3298 1.4242907,105.3363 2.3939602,105.3428 2.8788238,105.3493 2.0909531,105.3558 1.0907916,105.3623 1.7271638,105.3689 1.9394959,105.3754 2.030385,105.3819 1.4241842,105.3884 0.69695306,105.3949 0.42429903,105.4015 0.39389145,105.4080 0.75753623,105.4145 0.72731584,105.4210 0.42427272,105.4275 0.4848223,105.4341 0.63639611,105.4406 0.84845042,105.4471 2.212043,105.4536 2.1212904,105.4601 0.93942654,105.4667 1.1211656,105.4732 1.575704,105.4797 1.9696788,105.4862 1.8182141,105.4927 1.3636897,105.4993 0.87880707,105.5058 1.090914,105.5123 0.75760388,105.5188 0.69695902,105.5254 0.75753921,105.5319 0.84850138,105.5384 0.36371133,105.5449 0.30288363,105.5515 1.3331699,105.5580 1.3637733,105.5645 0.48496386,105.5710 0.45453289,105.5776 0.78788024,105.5841 0.72731686,105.5906 0.21214423,105.5971 0.30300069,105.6037 0.57573444,105.6102 0.63633555,105.6167 0.78790873,105.6232 0.60611057,105.6298 0.33333728,105.6363 0.090906173,105.6428 0.2120779,105.6493 1.363624,105.6559 1.3030434,105.6624 0.87874621,105.6689 1.6665846,105.6754 1.6060671,105.6820 0.9091171,105.6885 0.81816924,105.6950 0.72732693,105.7016 0.42425704,105.7081 0.45450947,105.7146 0.60607702,105.7211 0.63642442,105.7277 0.39397645,105.7342 0.090902224,105.7407 0.57570988,105.7473 0.81812102,105.7538 0.72726458,105.7603 0.63633847,105.7669 1.3028971,105.7734 1.878764,105.7799 1.3031595,105.7864 0.84850901,105.7930 1.121169,105.7995 0.93947971,105.8060 0.27283373,105.8126 0.21213433,105.8191 0.3636328,105.8256 0.45454073,105.8322 0.18177681,105.8387 0.60604578,105.8452 0.39398241,105.8518 0.090922922,105.8583 0.090912767,105.8648 0.090878151,105.8714 1.1514609,105.8779 2.121177,105.8844 1.9394445,105.8910 0.45457372,105.8975 0.3938542,105.9040 0.81812555,105.9106 1.3636897,105.9171 1.0607098,105.9237 0.48486426,105.9302 0.18181969,105.9367 0.090898499,105.9433 0.51510906,105.9498 0.51515752,105.9563 0.57574254,105.9629 1.3030125,105.9694 1.2727401,105.9759 1.0303056,105.9825 0.72726554,105.9890 0.78788817,105.9956 0.51518977,106.0021 1.3030502,106.0086 2.4847753,106.0152 2.6666331,106.0217 1.6058869,106.0282 3.7269604,106.0348 5.7877731,106.0413 5.9092574,106.0479 4.8483839,106.0544 7.9087515,106.0609 10.666728,106.0675 11.151332,106.0740 20.9676,106.0806 51.270252,106.0871 67.878792,106.0936 54.699024,106.1002 27.607962,106.1067 12.45544,106.1133 6.0610857,106.1198 3.3031423,106.1263 2.9697034,106.1329 2.6969686,106.1394 2.6363811,106.1460 2.4242799,106.1525 1.5758038,106.1591 0.6970433,106.1656 0.60606796,106.1721 0.93938345,106.1787 0.4849034,106.1852 0.15147439,106.1918 1.3332535,106.1983 1.5151993,106.2049 0.48492566,106.2114 0.18178837,106.2180 0.99991167,106.2245 1.3333392,106.2310 0.72734666,106.2376 0.5151853,106.2441 0.63635755,106.2507 0.60606956,106.2572 0.45455509,106.2638 0.24239716,106.2703 0.39390877,106.2769 0.48486531,106.2834 0.30305785,106.2900 0.12120914,106.2965 0.36355275,106.3031 1.212051,106.3096 1.545526,106.3161 0.66674739,106.3227 0.27274475,106.3292 0.090903468,106.3358 0.63631439,106.3423 0.84840757,106.3489 0.93940514,106.3554 0.48489287,106.3620 0.42422536,106.3685 0.63632011,106.3751 0.84850281,106.3816 0.51524293,106.3882 3.3926382e-005,106.3947 0.12119061,106.4013 0.78784066,106.4078 1.2727165,106.4144 0.7879141,106.4209 0.18177688,106.4275 1.4544599,106.4340 2.1515598,106.4406 0.60613966,106.4471 0.30303559,106.4537 0.36357966,106.4602 0.69695717,106.4668 0.51516831,106.4733 0.51513171,106.4799 0.57578915,106.4865 1.6060939,106.4930 2.6060486,106.4996 2.4847872,106.5061 2.0908897,106.5127 1.1818923,106.5192 0.63639814,106.5258 0.84847182,106.5323 0.93938649,106.5389 0.93935591,106.5454 1.121186,106.5520 0.87883347,106.5585 0.51512688,106.5651 0.81815267,106.5717 0.66672802,106.5782 0.36368012,106.5848 0.18179347,106.5913 0.54535806,106.5979 0.7878679,106.6044 0.69696283,106.6110 1.1211033,106.6176 1.4849312,106.6241 0.45470622,106.6307 1.1275475e-005,106.6372 -2.6678451e-006,106.6438 -6.050077e-007,106.6503 0.090883508,106.6569 0.48482183,106.6635 0.69696921,106.6700 0.8181901,106.6766 0.63635552,106.6831 0.48485628,106.6897 0.18183914,106.6962 0.18183169,106.7028 0.060619168,106.7094 0.27268022,106.7159 0.8181355,106.7225 0.81816596,106.7290 0.9697156,106.7356 0.87882638,106.7422 0.63638222,106.7487 1.2423645,106.7553 3.1210277,106.7619 3.9090919,106.7684 1.5759417,106.7750 0.3940205,106.7815 0.87878662,106.7881 0.72727388,106.7947 0.15151685,106.8012 0.090877354,106.8078 0.3029533,106.8143 0.78784055,106.8209 0.93943316,106.8275 1.1515294,106.8340 1.2727534,106.8406 0.81819963,106.8472 0.87879711,106.8537 0.66669571,106.8603 0.66667801,106.8669 0.18181026,106.8734 0.39392886,106.8800 0.3030448,106.8866 1.272705,106.8931 2.030268,106.8997 1.272747,106.9063 0.78791517,106.9128 0.33334225,106.9194 0.60601544,106.9259 1.4848032,106.9325 1.2727855,106.9391 0.15151614,106.9456 1.4241345,106.9522 2.2424097,106.9588 1.5151314,106.9654 1.81814,106.9719 1.5151497,106.9785 1.5454277,106.9851 2.4545803,106.9916 2.697015,106.9982 2.6060936,107.0048 2.5149832,107.0113 4.727107,107.0179 4.0909858,107.0245 3.4544461,107.0310 5.1815515,107.0376 13.150211,107.0442 35.936703,107.0507 111.46939,107.0573 451.07327,107.0639 1074.953,107.0705 1330.8894,107.0770 931.26086,107.0836 426.81909,107.0902 233.18648,107.0967 233.33217,107.1033 227.60811,107.1099 176.06709,107.1165 93.189224,107.1230 33.54911,107.1296 14.334053,107.1362 8.9094591,107.1428 3.6973333,107.1493 2.2727377,107.1559 1.5758126,107.1625 1.9393131,107.1690 2.8180463,107.1756 3.5151711,107.1822 1.9092839,107.1888 0.84846663,107.1953 1.6060299,107.2019 2.1515954,107.2085 1.9393933,107.2151 1.3332688,107.2216 1.9999667,107.2282 1.4243206,107.2348 0.66665602,107.2414 1.0000104,107.2479 1.0605273,107.2545 2.1513753,107.2611 2.2728066,107.2677 1.272863,107.2743 0.42433596,107.2808 0.090872876,107.2874 1.3937714,107.2940 2.1211956,107.3006 1.3334659,107.3071 0.45462182,107.3137 0.27275053,107.3203 0.66663688,107.3269 3.5453911,107.3335 3.9090538,107.3400 2.6061134,107.3466 0.90904236,107.3532 1.6362913,107.3598 1.515224,107.3664 0.8485617,107.3729 0.36358818,107.3795 0.90905476,107.3861 0.63645452,107.3927 0.090951905,107.3993 -2.8007701e-006,107.4058 0.12120123,107.4124 0.30302659,107.4190 0.66668326,107.4256 0.57575601,107.4322 0.42421892,107.4387 0.36361426,107.4453 0.4545418,107.4519 0.66667211,107.4585 0.60607797,107.4651 0.48485252,107.4717 0.72726685,107.4782 0.87874562,107.4848 1.2120316,107.4914 1.0302962,107.4980 0.75767952,107.5046 0.42423373,107.5112 1.2726142,107.5177 2.3938766,107.5243 2.7878532,107.5309 2.090981,107.5375 1.4849756,107.5441 1.3333204,107.5507 4.4237103,107.5573 12.574891,107.5638 19.060347,107.5704 17.364239,107.5770 8.9097185,107.5836 3.7577872,107.5902 2.6062102,107.5968 1.212224,107.6034 1.4242184,107.6099 1.7575511,107.6165 1.7575783,107.6231 1.1515551,107.6297 0.42427936,107.6363 0.6363647,107.6429 1.2727289,107.6495 1.2423911,107.6561 0.66659361,107.6627 0.9393906,107.6692 0.84854448,107.6758 0.72730488,107.6824 0.63638854,107.6890 0.27271965,107.6956 0.54539025,107.7022 1.2726547,107.7088 1.333343,107.7154 0.66673809,107.7220 0.24249329,107.7286 0.21202371,107.7351 1.484621,107.7417 2.8484521,107.7483 2.6668046,107.7549 1.3031681,107.7615 0.57579428,107.7681 0.69690037,107.7747 1.121227,107.7813 0.5152207,107.7879 0.30303252,107.7945 1.6363186,107.8011 1.8787655,107.8077 0.7878803,107.8143 0.60608381,107.8208 0.39399633,107.8274 0.18183786,107.8340 -1.0887379e-005,107.8406 0.090901867,107.8472 0.18181157,107.8538 0.66661376,107.8604 1.2120998,107.8670 1.2727779,107.8736 0.75762677,107.8802 0.81818449,107.8868 0.63635427,107.8934 0.090895995,107.9000 0.1818077,107.9066 0.39384812,107.9132 1.1514039,107.9198 1.6363443,107.9264 1.9698068,107.9330 0.93950146,107.9396 0.3939414,107.9462 0.36355045,107.9528 1.5454375,107.9594 0.51523477,107.9660 1.8787205,107.9726 2.333292,107.9792 1.2727418,107.9858 0.93934089,107.9924 1.6060203,107.9990 2.2424712,108.0056 2.0606346,108.0122 3.0302222,108.0188 3.9393208,108.0254 4.5151052,108.0320 6.0908713,108.0386 9.3030787,108.0452 10.726946,108.0518 15.756246,108.0584 39.571568,108.0650 99.145386,108.0716 157.26892,108.0782 165.09355,108.0848 165.5961,108.0914 451.86945,108.0980 897.51514,108.1046 962.95782,108.1112 570.5282,108.1178 180.2359,108.1244 65.427811,108.1310 43.516609,108.1376 25.60743,108.1442 12.182734,108.1508 3.6670756,108.1574 1.9091625,108.1640 1.1515592,108.1706 3.3208195e-005,108.1772 0.30301014,108.1838 0.7575534,108.1904 1.6363602,108.1970 1.5151849,108.2036 0.30298537,108.2102 1.8181479,108.2168 1.8484111,108.2234 2.2422907,108.2301 2.3333378,108.2367 2.6061563,108.2433 1.5455461,108.2499 1.5758182,108.2565 1.1212437,108.2631 0.72726345,108.2697 0.6060282,108.2763 1.3635919,108.2829 1.4545614,108.2895 1.0606136,108.2961 0.75754577,108.3027 0.78790385,108.3093 0.54547989,108.3160 0.54537886,108.3226 1.1817706,108.3292 1.1515008,108.3358 1.3635409,108.3424 1.8787439,108.3490 2.0908818,108.3556 2.3333116,108.3622 2.091043,108.3688 1.4243639,108.3754 0.90915209,108.3821 0.30307356,108.3887 0.75758374,108.3953 5.9615722e-006,108.4019 0.30292392,108.4085 1.2725489,108.4151 1.8484503,108.4217 1.3637758,108.4283 0.48498103,108.4349 0.090957977,108.4416 0.06057512,108.4482 0.90898103,108.4548 1.6060159,108.4614 1.6061587,108.4680 0.57574183,108.4746 1.0604092,108.4812 2.3938842,108.4879 2.9092054,108.4945 2.3940694,108.5011 0.93945289,108.5077 0.54543185,108.5143 0.63633054,108.5209 0.75758564,108.5275 0.72729689,108.5342 0.69694883,108.5408 0.63634926,108.5474 0.63639992,108.5540 0.75754362,108.5606 1.5756443,108.5672 2.1515532,108.5739 1.1213439,108.5805 0.36367112,108.5871 1.4545426,108.5937 1.1818011,108.6003 1.3029985,108.6069 1.6969609,108.6136 1.4545567,108.6202 0.57573074,108.6268 0.545479,108.6334 0.39396888,108.6400 0.87874836,108.6467 1.1514366,108.6533 2.1817334,108.6599 2.3030338,108.6665 1.6061569,108.6731 0.33345681,108.6798 8.0876098e-006,108.6864 0.21210672,108.6930 0.090929233,108.6996 -3.2338489e-006,108.7062 0.030308861,108.7129 0.090898,108.7195 0.2120961,108.7261 0.39388001,108.7327 1.1817491,108.7393 1.3636857,108.7460 0.75765252,108.7526 0.27270433,108.7592 1.424147,108.7658 2.3636334,108.7725 1.3031296,108.7791 0.30309057,108.7857 -1.4395838e-005,108.7923 0.30299044,108.7989 0.54546034,108.8056 0.45457888,108.8122 0.33332133,108.8188 0.3029885,108.8254 0.42421657,108.8321 0.54549146,108.8387 0.18185565,108.8453 0.090924017,108.8519 -1.0943071e-005,108.8586 0.51506782,108.8652 1.3332239,108.8718 1.9394529,108.8784 1.0910472,108.8851 0.60607952,108.8917 0.42421558,108.8983 0.4544962,108.9049 0.36361906,108.9116 0.48484153,108.9182 0.39399102,108.9248 0.15154402,108.9315 0.99993479,108.9381 1.7575694,108.9447 1.3333157,108.9513 0.99999374,108.9580 0.93939269,108.9646 1.4544749,108.9712 2.6666491,108.9779 2.2122214,108.9845 0.87883419,108.9911 0.75750494,108.9977 1.1818047,109.0044 1.06069,109.0110 0.96969634,109.0176 1.9391384,109.0243 3.1817303,109.0309 2.9394391,109.0375 3.8483963,109.0442 6.5752883,109.0508 14.999036,109.0574 23.75666,109.0641 27.333263,109.0707 27.756918,109.0773 56.603188,109.0839 90.512932,109.0906 108.99855,109.0972 126.66461,109.1038 134.75757,109.1105 118.75937,109.1171 97.334862,109.1237 82.062584,109.1304 57.609314,109.1370 24.548105,109.1436 8.7580757,109.1503 6.5455542,109.1569 2.757925,109.1636 1.3332596,109.1702 3.0301588,109.1768 3.4849012,109.1835 1.8789301,109.1901 0.12126304,109.1967 0.5756731,109.2034 1.8181889,109.2100 0.4546288,109.2166 0.09090957,109.2233 0.33333561,109.2299 0.18178105,109.2365 1.2727337,109.2432 0.66661644,109.2498 1.4544765,109.2565 0.78793734,109.2631 0.66662574,109.2697 0.81816143,109.2764 0.57587063,109.2830 0.090949841,109.2896 0.333294,109.2963 0.60606086,109.3029 1.1817093,109.3096 3.1817203,109.3162 3.242398,109.3228 2.4243102,109.3295 0.96980274,109.3361 1.0303413,109.3428 0.84851462,109.3494 1.0303055,109.3560 0.5757879,109.3627 -1.1720124e-005,109.3693 0.2423145,109.3760 0.84837675,109.3826 1.2424916,109.3893 0.93950325,109.3959 0.66668838,109.4025 0.60600162,109.4092 1.0605743,109.4158 1.2121646,109.4225 1.212131,109.4291 1.0000314,109.4357 0.21214148,109.4424 1.1514978,109.4490 2.1515174,109.4557 1.6363732,109.4623 0.090905175,109.4690 0.33332899,109.4756 0.30304587,109.4823 0.090927593,109.4889 0.090901054,109.4955 1.060582,109.5022 1.8787856,109.5088 1.0909443,109.5155 0.30293608,109.5221 1.0301517,109.5288 1.5757084,109.5354 2.1212509,109.5421 2.0000439,109.5487 2.1818714,109.5554 1.9091411,109.5620 2.181715,109.5686 3.1211724,109.5753 1.2728366,109.5819 0.6364255,109.5886 0.45454809,109.5952 0.5151428,109.6019 0.66670156,109.6085 0.18186399,109.6152 0.060612123,109.6218 0.30300394,109.6285 0.63626993,109.6351 1.3029664,109.6418 1.6364087,109.6484 0.96977037,109.6551 0.27278411,109.6617 -2.2822551e-005,109.6684 0.30297181,109.6750 1.5151302,109.6817 3.6969678,109.6883 3.6364067,109.6950 1.1212542,109.7016 0.12123614,109.7083 0.090878733,109.7149 0.57571298,109.7216 0.87874359,109.7282 1.1514821,109.7349 1.0909381,109.7415 0.7576021,109.7482 0.878712,109.7548 2.9696639,109.7615 3.8485639,109.7682 3.5455048,109.7748 1.697,109.7815 0.57576305,109.7881 0.60605931,109.7948 0.909087,109.8014 1.2726896,109.8081 2.151516,109.8147 2.4241974,109.8214 2.9999657,109.8280 1.545506,109.8347 0.60608196,109.8414 0.8485111,109.8480 1.2727584,109.8547 1.2424351,109.8613 0.60607427,109.8680 0.27271631,109.8746 0.90903163,109.8813 1.4545535,109.8879 1.6969658,109.8946 3.2423191,109.9013 3.6666741,109.9079 2.0001161,109.9146 0.45458493,109.9212 0.24243164,109.9279 0.030303536,109.9345 0.18176773,109.9412 0.75753677,109.9479 1.0303241,109.9545 0.57581383,109.9612 0.060611069,109.9678 0.24241522,109.9745 0.24244438,109.9812 0.15150817,109.9878 0.93921876,109.9945 2.6058967,110.0011 2.606127,110.0078 2.0607238,110.0145 1.394021,110.0211 1.0908235,110.0278 2.908951,110.0344 4.6666231,110.0411 5.4243245,110.0478 3.5152633,110.0544 3.0907326,110.0611 8.5144033,110.0677 23.482548,110.0744 52.451889,110.0811 65.545471,110.0877 53.001797,110.0944 37.910442,110.1011 53.781258,110.1077 183.68196,110.1144 328.84061,110.1211 330.91705,110.1277 190.43857,110.1344 60.46175,110.1410 19.667727,110.1477 10.879295,110.1544 10.000457,110.1610 8.8184967,110.1677 6.121304,110.1744 4.3031073,110.1810 3.181823,110.1877 3.1515291,110.1944 2.1819534,110.2010 1.6667348,110.2077 1.0303508,110.2144 0.7272836,110.2210 0.93939,110.2277 0.66669732,110.2344 0.090919092,110.2410 0.090908647,110.2477 0.81812829,110.2544 1.1514908,110.2610 0.72729886,110.2677 0.30304131,110.2744 0.36365947,110.2810 0.84847611,110.2877 0.84847969,110.2944 0.33335444,110.3011 0.12122063,110.3077 0.33330625,110.3144 0.78785467,110.3211 0.72722197,110.3277 1.1818143,110.3344 0.69699806,110.3411 0.48479813,110.3477 0.9090187,110.3544 1.1212826,110.3611 0.5151965,110.3678 0.93934661,110.3744 1.0909461,110.3811 1.5151271,110.3878 1.7272482,110.3944 1.3333743,110.4011 0.69700438,110.4078 0.48486242,110.4145 0.33336544,110.4211 0.060615487,110.4278 0.18178408,110.4345 0.48485774,110.4412 0.57572126,110.4478 3.1211865,110.4545 3.9394369,110.4612 3.0606372,110.4678 1.2424368,110.4745 0.51512545,110.4812 0.60605961,110.4879 0.30305859,110.4945 0.030322075,110.5012 0.33333656,110.5079 0.48484403,110.5146 0.36361781,110.5212 0.3939316,110.5279 0.57573128,110.5346 1.7574928,110.5413 3.4544926,110.5480 2.6667633,110.5546 0.24250817,110.5613 0.090904862,110.5680 0.030303221,110.5747 0.090903208,110.5813 0.09091118,110.5880 0.18182461,110.5947 0.33329344,110.6014 0.54536736,110.6081 0.57580262,110.6147 1.1515867,110.6214 1.2424252,110.6281 0.36365032,110.6348 0.090907179,110.6414 0.27272007,110.6481 0.6363644,110.6548 0.72726882,110.6615 1.3333067,110.6682 2.3634763,110.6748 3.0301974,110.6815 2.0303922,110.6882 1.03046,110.6949 6.4415755e-005,110.7016 0.2120588,110.7083 0.48482963,110.7149 0.5454433,110.7216 0.57574981,110.7283 0.57576728,110.7350 0.48486421,110.7417 0.48482814,110.7483 0.7272799,110.7550 0.4242793,110.7617 0.51514488,110.7684 0.57573438,110.7751 0.4848831,110.7818 0.2120946,110.7884 1.3635126,110.7951 2.0303311,110.8018 1.2121826,110.8085 0.72728443,110.8152 0.81821197,110.8219 0.87881082,110.8286 0.90907717,110.8352 1.5150641,110.8419 1.7272071,110.8486 1.3333623,110.8553 1.0606743,110.8620 0.84853375,110.8687 0.63636672,110.8754 0.51513642,110.8820 0.3333804,110.8887 0.030311747,110.8954 1.0908269,110.9021 2.4545169,110.9088 1.7879503,110.9155 0.27277982,110.9222 1.1394661e-006,110.9289 0.15142573,110.9355 0.78779709,110.9422 0.84851152,110.9489 0.93938732,110.9556 1.0909269,110.9623 1.3636621,110.9690 2.1211932,110.9757 2.1212063,110.9824 1.6060482,110.9891 1.3030705,110.9957 1.0606165,111.0024 1.2423666,111.0091 1.5757149,111.0158 2.6058731,111.0225 4.4544554,111.0292 4.2727942,111.0359 3.9695694,111.0426 6.3027668,111.0493 23.238403,111.0560 96.264145,111.0627 189.84296,111.0694 213.63918,111.0760 148.52264,111.0827 71.822212,111.0894 60.664707,111.0961 99.572144,111.1028 127.69637,111.1095 115.91152,111.1162 84.456818,111.1229 68.938744,111.1296 89.149712,111.1363 104.30343,111.1430 90.639374,111.1497 48.548553,111.1564 21.334415,111.1631 10.515368,111.1698 5.7880416,111.1765 3.5759637,111.1832 1.757895,111.1899 0.18195592,111.1965 0.030268501,111.2032 0.090894759,111.2099 0.33330184,111.2166 0.57577646,111.2233 0.48483959,111.2300 0.90898609,111.2367 1.4545033,111.2434 1.575814,111.2501 1.1817949,111.2568 1.3030397,111.2635 1.0000082,111.2702 1.2727021,111.2769 1.1515801,111.2836 0.93943131,111.2903 0.84852576,111.2970 1.0302671,111.3037 2.0605621,111.3104 1.4242921,111.3171 1.0606478,111.3238 0.93934137,111.3305 1.1514475,111.3372 2.242485,111.3439 1.3940136,111.3506 0.63631725,111.3573 0.69688421,111.3640 1.2120452,111.3707 1.0909696,111.3774 0.63644904,111.3841 0.60606235,111.3908 0.3333807,111.3975 2.0153306e-005,111.4042 -4.9314999e-006,111.4109 0.12119434,111.4176 0.45451209,111.4243 0.78787053,111.4310 0.69696772,111.4377 0.75747895,111.4444 3.1210871,111.4512 4.4242411,111.4579 5.7273922,111.4646 4.5152545,111.4713 3.4544847,111.4780 2.0605271,111.4847 1.2121794,111.4914 0.6970644,111.4981 0.18187197,111.5048 0.03025437,111.5115 0.33329383,111.5182 0.39392233,111.5249 1.272674,111.5316 1.3636999,111.5383 0.72733551,111.5450 0.57576191,111.5517 0.45454475,111.5584 0.51513517,111.5651 0.6060673,111.5719 0.93935251,111.5786 1.1817509,111.5853 0.90910912,111.5920 0.54555118,111.5987 0.51518983,111.6054 1.4242315,111.6121 2.5453393,111.6188 2.9392095,111.6255 2.6666861,111.6322 1.606181,111.6389 1.1212636,111.6457 1.2727666,111.6524 1.5454139,111.6591 2.0604606,111.6658 1.5151036,111.6725 1.9092473,111.6792 1.1213309,111.6859 0.69694585,111.6926 0.42424351,111.6993 0.30304515,111.7060 0.18181965,111.7128 0.27270159,111.7195 0.36366966,111.7262 0.090942055,111.7329 0.12120134,111.7396 0.24241289,111.7463 0.51511091,111.7530 0.81813079,111.7597 0.93934023,111.7665 0.93939757,111.7732 0.63646191,111.7799 0.39400426,111.7866 0.7878775,111.7933 1.3939073,111.8000 2.605999,111.8067 2.2120986,111.8135 1.9697236,111.8202 0.78794026,111.8269 0.36365768,111.8336 0.3939417,111.8403 0.48483253,111.8470 1.0907748,111.8538 2.1514769,111.8605 1.7576627,111.8672 1.6060935,111.8739 1.7575977,111.8806 1.2424349,111.8873 0.60608685,111.8941 0.060607724,111.9008 0.090915747,111.9075 0.090891242,111.9142 1.6362952,111.9209 2.272723,111.9276 1.6970148,111.9344 0.54543507,111.9411 1.0908911,111.9478 1.0303472,111.9545 1.6969366,111.9612 3.9090374,111.9680 4.7879233,111.9747 3.5455236,111.9814 1.3030162,111.9881 1.3938898,111.9948 1.7574128,112.0016 2.7574699,112.0083 2.5759065,112.0150 1.3637087,112.0217 0.93944478,112.0284 0.84857064,112.0352 1.2120813,112.0419 1.4545418,112.0486 2.6962826,112.0553 11.11985,112.0621 22.786524,112.0688 37.786728,112.0755 61.086693,112.0822 216.99983,112.0889 658.65302,112.0957 960.5094,112.1024 787.70245,112.1091 366.94385,112.1158 123.61746,112.1226 66.122734,112.1293 51.334351,112.1360 36.637627,112.1427 22.486219,112.1495 12.213076,112.1562 6.3338332,112.1629 3.5455263,112.1696 3.5152986,112.1764 2.0001647,112.1831 1.1818628,112.1898 0.48474383,112.1965 1.7877613,112.2033 1.7879378,112.2100 2.2728276,112.2167 1.4243048,112.2234 0.84843719,112.2302 1.3939155,112.2369 0.90911967,112.2436 1.1210793,112.2504 2.5756586,112.2571 2.0607293,112.2638 0.78799719,112.2705 0.45460156,112.2773 0.18182166,112.2840 0.030303532,112.2907 0.12120662,112.2975 0.12121056,112.3042 0.21211556,112.3109 0.72725558,112.3176 0.4847897,112.3244 1.0302924,112.3311 0.87882417,112.3378 0.60609025,112.3446 0.48486772,112.3513 0.727256,112.3580 0.75752634,112.3648 1.1513561,112.3715 2.3029828,112.3782 1.8789238,112.3850 0.69705385,112.3917 0.42423791,112.3984 0.90904796,112.4052 1.7576083,112.4119 1.8485249,112.4186 1.8180755,112.4254 2.1514072,112.4321 2.48488,112.4388 2.1818116,112.4456 2.8483992,112.4523 2.5757747,112.4590 1.7274047,112.4658 0.75766456,112.4725 0.72728562,112.4792 1.2423574,112.4860 1.8181874,112.4927 1.121214,112.4994 1.606004,112.5062 2.2121434,112.5129 1.9394608,112.5196 1.0605514,112.5264 1.0303097,112.5331 0.57584417,112.5398 0.93931067,112.5466 1.515047,112.5533 2.3030462,112.5601 1.8182907,112.5668 1.1212561,112.5735 1.0000032,112.5803 0.84850979,112.5870 0.57574648,112.5937 2.636292,112.6005 3.5150783,112.6072 2.5454962,112.6140 0.78791076,112.6207 2.3635294,112.6274 2.606039,112.6342 2.7879424,112.6409 2.3031111,112.6477 1.1515989,112.6544 0.45456764,112.6611 1.030252,112.6679 3.8787003,112.6746 4.1211281,112.6814 2.6363943,112.6881 1.4546217,112.6948 0.48492199,112.7016 0.21216917,112.7083 0.21208391,112.7151 0.21213044,112.7218 0.03033758,112.7286 0.030276855,112.7353 1.1514722,112.7420 3.3332949,112.7488 4.6363778,112.7555 2.9697194,112.7623 0.57575029,112.7690 0.81812209,112.7758 1.7575018,112.7825 1.7576389,112.7892 1.1212814,112.7960 0.78780299,112.8027 1.0303226,112.8095 0.39404818,112.8162 0.21209212,112.8230 0.66661799,112.8297 0.90908337,112.8365 0.66673386,112.8432 0.03034859,112.8499 0.090859942,112.8567 0.51509851,112.8634 1.1211541,112.8702 1.5151465,112.8769 1.6968899,112.8837 2.39394,112.8904 1.5758532,112.8972 0.96972227,112.9039 0.48493797,112.9107 1.000043,112.9174 1.1211911,112.9242 1.8787594,112.9309 2.3030272,112.9377 2.0303111,112.9444 1.0605874,112.9512 0.45456252,112.9579 0.42424816,112.9647 2.0302746,112.9714 2.9696722,112.9782 2.5151842,112.9849 0.60609025,112.9917 1.2120427,112.9984 1.8484154,113.0052 2.0909226,113.0119 1.999994,113.0187 1.5454834,113.0254 0.69698721,113.0322 1.7270145,113.0389 4.7875528,113.0457 6.4239831,113.0524 7.757247,113.0592 12.332852,113.0659 31.330744,113.0727 79.389107,113.0794 117.93786,113.0862 105.15347,113.0929 81.395233,113.0997 69.36451,113.1064 56.911327,113.1132 35.062759,113.1199 19.303617,113.1267 13.454756,113.1335 10.273094,113.1402 6.7580657,113.1470 2.8488541,113.1537 1.0607597,113.1605 0.81818038,113.1672 0.4545764,113.1740 0.030310819,113.1807 0.63630486,113.1875 1.6060001,113.1943 2.4242237,113.2010 3.1817584,113.2078 3.3029583,113.2145 3.4545045,113.2213 4.8788886,113.2280 3.9092102,113.2348 2.2424436,113.2415 0.57579118,113.2483 0.48485947,113.2551 0.81818771,113.2618 1.0000081,113.2686 0.75753182,113.2753 1.6363026,113.2821 1.9697241,113.2889 2.3939767,113.2956 3.0302961,113.3024 3.1212218,113.3091 2.4242344,113.3159 2.8181267,113.3227 2.6060998,113.3294 1.0606347,113.3362 1.0302035,113.3429 1.6665798,113.3497 1.5455202,113.3565 0.60612565,113.3632 1.0909194,113.3700 2.8788235,113.3767 3.2727475,113.3835 1.9697189,113.3903 0.27274752,113.3970 0.18182173,113.4038 0.75754225,113.4106 1.0908718,113.4173 1.4848429,113.4241 1.6060759,113.4308 1.4242611,113.4376 0.69684285,113.4444 2.6967974,113.4511 2.8788497,113.4579 1.7576962,113.4647 1.3636497,113.4714 1.2726848,113.4782 0.93948394,113.4850 0.18189189,113.4917 0.57569093,113.4985 1.272691,113.5053 1.5454723,113.5120 1.1818802,113.5188 0.69697952,113.5255 2.4241834,113.5323 3.7878361,113.5391 3.1212649,113.5458 0.93944335,113.5526 0.66664803,113.5594 1.2727262,113.5661 1.3939686,113.5729 0.81818569,113.5797 0.27272388,113.5865 0.18184677,113.5932 0.090826824,113.6000 0.84837949,113.6068 0.93946016,113.6135 0.54551554,113.6203 0.75753587,113.6271 1.0908761,113.6338 0.81823546,113.6406 0.45459557,113.6474 0.84847635,113.6541 0.81820512,113.6609 0.3636432,113.6677 0.27269566,113.6745 0.60605985,113.6812 0.90908307,113.6880 0.66664469,113.6948 0.48483035,113.7015 0.60608256,113.7083 0.27278131,113.7151 0.030295335,113.7219 0.36356401,113.7286 0.7272622,113.7354 0.66672677,113.7422 0.51516193,113.7489 0.60599434,113.7557 0.9999963,113.7625 1.0000583,113.7693 0.78787845,113.7760 0.93941116,113.7828 0.72724503,113.7896 1.0302685,113.7964 0.45458177,113.8031 0.51517862,113.8099 0.3636415,113.8167 0.3636224,113.8235 0.21211284,113.8302 0.30301592,113.8370 0.42424899,113.8438 0.36366051,113.8506 0.36362302,113.8573 0.36364317,113.8641 0.090935647,113.8709 0.18177634,113.8777 0.84843278,113.8844 1.9998536,113.8912 3.3634641,113.8980 3.8182235,113.9048 2.6971345,113.9115 1.9091396,113.9183 1.7575773,113.9251 1.8484126,113.9319 3.5756514,113.9387 4.5757885,113.9454 3.8789175,113.9522 1.3030363,113.9590 1.6665727,113.9658 3.0606127,113.9726 4.8484969,113.9793 5.0302987,113.9861 3.1212552,113.9929 1.5151937,113.9997 1.939428,114.0065 1.9091012,114.0132 2.6969595,114.0200 2.8787305,114.0268 4.242362,114.0336 3.7574289,114.0404 3.3938863,114.0471 2.3637595,114.0539 2.0302167,114.0607 8.1810532,114.0675 21.877457,114.0743 32.090336,114.0810 36.635605,114.0878 42.939625,114.0946 85.379097,114.1014 396.38171,114.1082 837.24481,114.1150 888.59534,114.1217 530.1615,114.1285 163.6881,114.1353 63.819595,114.1421 70.78743,114.1489 67.305008,114.1557 42.426773,114.1625 21.910393,114.1692 11.060858,114.1760 7.5455952,114.1828 4.242691,114.1896 2.8183455,114.1964 1.3637478,114.2032 0.87883669,114.2100 0.66666329,114.2167 0.66659415,114.2235 1.3029461,114.2303 2.0908067,114.2371 2.6666677,114.2439 3.0000207,114.2507 3.8787718,114.2575 3.7879019,114.2643 2.4241564,114.2710 1.909142,114.2778 1.0910554,114.2846 0.66672945,114.2914 1.1513541,114.2982 2.8483138,114.3050 3.0001113,114.3118 2.2729042,114.3186 1.454659,114.3254 0.6363405,114.3321 0.51517314,114.3389 0.2727569,114.3457 0.54540169,114.3525 1.0908087,114.3593 2.4545455,114.3661 1.424324,114.3729 0.66667128,114.3797 0.66658169,114.3865 1.2726868,114.3933 0.84862906,114.4001 0.090990461,114.4068 0.12115445,114.4136 0.63629121,114.4204 1.1514632,114.4272 1.1819136,114.4340 0.12128701,114.4408 0.6059764,114.4476 1.4848632,114.4544 1.2727494,114.4612 0.75758857,114.4680 0.57565618,114.4748 2.9090152,114.4816 3.7879832,114.4884 2.6364281,114.4952 1.2424128,114.5020 1.6968708,114.5088 2.0303249,114.5156 0.78796309,114.5223 0.36365378,114.5291 0.72728848,114.5359 0.84844166,114.5427 0.99997365,114.5495 0.78785437,114.5563 1.4544878,114.5631 2.0908146,114.5699 2.7878518,114.5767 2.0304482,114.5835 0.69708085,114.5903 0.3636311,114.5971 0.54544872,114.6039 0.45457336,114.6107 0.27273926,114.6175 0.3636246,114.6243 0.48482791,114.6311 0.5757525,114.6379 0.42426783,114.6447 0.12119075,114.6515 0.63630497,114.6583 0.90907204,114.6651 0.75763625,114.6719 0.12126832,114.6787 -4.9552473e-006,114.6855 5.5259619e-007,114.6923 2.7454332e-006,114.6991 -1.1535228e-005,114.7059 0.39382005,114.7127 1.1514121,114.7195 1.0607134,114.7263 0.60612297,114.7331 0.72722411,114.7399 0.87867343,114.7467 2.3937521,114.7535 4.2726536,114.7603 3.9092536,114.7671 1.5455685,114.7739 1.2121316,114.7807 0.878883,114.7875 0.54551405,114.7943 0.63638705,114.8011 0.39391434,114.8079 0.36363652,114.8148 0.18186827,114.8216 0.030245749,114.8284 0.72714424,114.8352 1.4242514,114.8420 0.87887925,114.8488 0.39396021,114.8556 0.48480427,114.8624 1.0302279,114.8692 1.6060634,114.8760 1.2122284,114.8828 0.60612559,114.8896 0.21211553,114.8964 0.72726834,114.9032 0.27273446,114.9100 0.3635596,114.9168 1.0301616,114.9236 1.6060694,114.9305 2.1817861,114.9373 3.0302536,114.9441 2.0909569,114.9509 1.7273643,114.9577 1.181906,114.9645 0.75761938,114.9713 0.27268875,114.9781 1.2725403,114.9849 2.1513662,114.9917 2.8788772,114.9985 2.9393966,115.0054 4.0606894,115.0122 7.8770752,115.0190 38.996639,115.0258 68.483559,115.0326 65.789833,115.0394 37.366257,115.0462 20.182419,115.0530 22.089874,115.0598 51.872414,115.0667 146.56633,115.0735 214.2708,115.0803 181.64375,115.0871 97.310104,115.0939 56.940487,115.1007 58.513805,115.1075 73.816742,115.1143 87.030914,115.1212 68.154465,115.1280 33.487377,115.1348 12.90983,115.1416 9.6665993,115.1484 7.2425685,115.1552 4.303215,115.1620 2.6668515,115.1689 1.0607363,115.1757 0.39398658,115.1825 0.060578994,115.1893 0.84838921,115.1961 1.606024,115.2029 2.1818628,115.2097 3.1212473,115.2166 4.6666865,115.2234 3.2424297,115.2302 1.2423874,115.2370 0.72727698,115.2438 0.78790784,115.2506 0.48489368,115.2575 0.090926491,115.2643 0.18176159,115.2711 0.72722596,115.2779 0.90912873,115.2847 0.66667873,115.2916 0.87875277,115.2984 1.1514621,115.3052 1.3939378,115.3120 1.6667042,115.3188 1.6363537,115.3257 1.6363858,115.3325 1.1212366,115.3393 0.57577306,115.3461 0.42427021,115.3529 0.51516759,115.3598 0.48481217,115.3666 0.7575025,115.3734 0.9090625,115.3802 0.81823158,115.3870 0.3637166,115.3939 0.33328867,115.4007 1.2726705,115.4075 1.5151129,115.4143 2.1817615,115.4211 1.9697421,115.4280 2.0910068,115.4348 2.4545722,115.4416 3.2121155,115.4484 2.3333571,115.4553 1.1515399,115.4621 0.090914063,115.4689 0.66664141,115.4757 0.9999398,115.4826 0.99997246,115.4894 0.78790152,115.4962 0.93930399,115.5030 1.5756536,115.5099 1.9394317,115.5167 1.9697746,115.5235 2.0909314,115.5303 2.2121537,115.5372 1.1515367,115.5440 0.78790271,115.5508 0.27277341,115.5576 0.27274299,115.5645 0.39390779,115.5713 0.72720903,115.5781 0.87881482,115.5849 0.54552603,115.5918 0.30304086,115.5986 -9.4608195e-006,115.6054 4.1740591e-006,115.6123 -7.2352568e-006,115.6191 0.54544359,115.6259 1.1515073,115.6327 1.1211917,115.6396 0.66661215,115.6464 1.3332764,115.6532 1.2727798,115.6601 0.66670805,115.6669 1.7878344,115.6737 3.0303357,115.6805 1.7273296,115.6874 1.4848268,115.6942 3.3939106,115.7010 3.2121272,115.7079 1.9998966,115.7147 1.3332143,115.7215 1.8182331,115.7284 1.7273993,115.7352 1.848514,115.7420 1.7879003,115.7489 0.6364162,115.7557 0.24242248,115.7625 0.12121942,115.7694 0.030289475,115.7762 0.57573396,115.7830 1.2727438,115.7898 1.0606133,115.7967 0.57574773,115.8035 0.78784889,115.8104 1.0302539,115.8172 1.0605825,115.8240 1.5455258,115.8309 0.24248721,115.8377 0.15149295,115.8445 0.090883844,115.8514 0.36361027,115.8582 0.42426449,115.8650 0.18183504,115.8719 0.39391649,115.8787 0.75755692,115.8855 1.2121042,115.8924 1.2120962,115.8992 0.93941849,115.9060 0.5758211,115.9129 0.60604668,115.9197 1.454336,115.9266 2.7876885,115.9334 3.4545288,115.9402 3.6365063,115.9471 1.727457,115.9539 0.87887818,115.9607 0.69694585,115.9676 2.575635,115.9744 4.5151038,115.9813 4.8182397,115.9881 3.0910075,115.9949 1.151455,116.0018 2.8179584,116.0086 3.5151384,116.0155 1.8789964,116.0223 3.1511817,116.0291 8.9085093,116.0360 12.151097,116.0428 15.060917,116.0497 26.05599,116.0565 131.89323,116.0633 326.68121,116.0702 426.54468,116.0770 369.76712,116.0839 258.97897,116.0907 167.55229,116.0976 102.12759,116.1044 39.549492,116.1112 30.301895,116.1181 54.633118,116.1249 75.999146,116.1318 60.578384,116.1386 30.639299,116.1455 9.8195324,116.1523 4.2729826,116.1591 5.696907,116.1660 5.8484063,116.1728 4.2121415,116.1797 1.9092236,116.1865 1.6364104,116.1934 2.4241371,116.2002 2.8485506,116.2071 1.2122065,116.2139 1.0302683,116.2207 3.5151398,116.2276 6.0605998,116.2344 4.6363559,116.2413 1.1818947,116.2481 0.48485768,116.2550 1.2423127,116.2618 2.0606461,116.2687 1.7273788,116.2755 0.69696718,116.2824 0.69695932,116.2892 0.36365756,116.2961 0.93935323,116.3029 1.6363243,116.3098 1.5151663,116.3166 0.96968573,116.3235 0.9998703,116.3303 1.6969318,116.3372 1.5455093,116.3440 2.7273109,116.3509 1.9394677,116.3577 0.57585347,116.3646 1.3142768e-007,116.3714 0.42419186,116.3783 0.33335012,116.3851 0.30305108,116.3920 0.36363605,116.3988 1.0302922,116.4057 1.1211524,116.4125 1.7574154,116.4194 2.3333228,116.4262 1.6365243,116.4331 0.87886608,116.4399 0.75757217,116.4468 0.72728366,116.4536 0.51517195,116.4605 0.42423958,116.4673 0.45450395,116.4742 0.45450273,116.4810 0.48488462,116.4879 0.3333891,116.4947 0.15147179,116.5016 0.87867039,116.5085 1.5151557,116.5153 1.2727839,116.5222 1.3636544,116.5290 0.87880319,116.5359 0.87880421,116.5427 0.96969706,116.5496 1.3939254,116.5564 7.3014398,116.5633 27.785147,116.5702 43.120777,116.5770 34.85051,116.5839 15.4264,116.5907 2.4552391,116.5976 0.27263647,116.6044 0.18187241,116.6113 0.090882547,116.6182 0.54543465,116.6250 0.8484742,116.6319 1.7575239,116.6387 2.0605555,116.6456 2.0303016,116.6524 0.93942422,116.6593 0.72733849,116.6662 0.30308485,116.6730 0.21212684,116.6799 0.030306501,116.6867 0.30301607,116.6936 0.66666877,116.7005 0.60606951,116.7073 0.45454881,116.7142 0.24242143,116.7210 0.36355859,116.7279 1.2120528,116.7348 1.272772,116.7416 0.75762159,116.7485 0.45456615,116.7553 0.33336282,116.7622 0.090925165,116.7691 0.030296024,116.7759 0.33328155,116.7828 2.3029635,116.7897 3.3333216,116.7965 2.2424147,116.8034 2.4848742,116.8102 2.5151732,116.8171 2.5454535,116.8240 1.3333118,116.8308 1.4849077,116.8377 1.3332598,116.8446 1.6665515,116.8514 1.1213027,116.8583 1.030297,116.8652 1.2424656,116.8720 0.63643003,116.8789 0.57573724,116.8858 0.87874758,116.8926 1.0909395,116.8995 0.48490629,116.9064 0.6060403,116.9132 1.2121167,116.9201 1.030315,116.9270 0.7272656,116.9338 0.60605371,116.9407 0.57576072,116.9476 0.42424265,116.9544 0.39395356,116.9613 0.66660506,116.9682 1.6666604,116.9750 1.4243079,116.9819 1.7272813,116.9888 1.7878824,116.9956 1.9696018,117.0025 2.6665606,117.0094 2.3939476,117.0162 2.0303431,117.0231 1.7273601,117.0300 2.8481572,117.0368 12.937678,117.0437 32.240448,117.0506 40.000061,117.0575 29.910688,117.0643 18.849501,117.0712 21.604584,117.0781 54.63253,117.0849 90.724686,117.0918 94.941025,117.0987 65.912735,117.1056 37.334942,117.1124 28.242613,117.1193 22.485388,117.1262 15.212767,117.1330 9.9702454,117.1399 6.0609603,117.1468 2.6667905,117.1537 1.4243065,117.1605 0.21204042,117.1674 0.93923527,117.1743 1.090912,117.1812 1.0303373,117.1880 1.6665589,117.1949 2.6059613,117.2018 2.212322,117.2087 0.81835055,117.2155 0.78783774,117.2224 1.3332825,117.2293 1.4242375,117.2362 1.0909755,117.2430 0.30305132,117.2499 0.484833,117.2568 0.39397264,117.2637 0.27272448,117.2705 0.27273104,117.2774 0.090934157,117.2843 1.217691e-005,117.2912 -1.9285515e-005,117.2981 0.27262199,117.3049 1.1514385,117.3118 1.6364275,117.3187 0.60615909,117.3256 0.12120652,117.3324 0.48477447,117.3393 0.66667825,117.3462 0.30310467,117.3531 0.030333024,117.3600 -3.4052807e-006,117.3668 1.0068263e-006,117.3737 -6.2181954e-007,117.3806 1.4804866e-006,117.3875 0.030300856,117.3944 0.1818019,117.4012 0.75747573,117.4081 1.5756923,117.4150 1.2424734,117.4219 0.6667223,117.4288 0.87879491,117.4356 1.303048,117.4425 0.69700444,117.4494 0.42419586,117.4563 2.0908101,117.4632 4.3939319,117.4701 3.9697821,117.4769 2.8787174,117.4838 1.6363102,117.4907 1.0000633,117.4976 0.48494178,117.5045 7.8805206e-005,117.5114 0.30295369,117.5182 2.8180833,117.5251 3.9696012,117.5320 3.7272048,117.5389 3.7573161,117.5458 5.7271056,117.5527 5.0305085,117.5596 2.6972208,117.5664 2.0908837,117.5733 2.9393065,117.5802 2.8789241,117.5871 2.0607541,117.5940 0.75765413,117.6009 0.51513106,117.6078 0.39396009,117.6146 0.57576078,117.6215 1.2120398,117.6284 1.9392719,117.6353 2.4545221,117.6422 1.8485258,117.6491 1.5454667,117.6560 1.5757643,117.6629 2.0909085,117.6697 1.7273,117.6766 0.90916443,117.6835 0.39394972,117.6904 0.78788346,117.6973 0.36370599,117.7042 1.1355478e-005,117.7111 0.181804,117.7180 0.27272794,117.7249 0.21212457,117.7317 0.27272856,117.7386 0.27270854,117.7455 1.454518,117.7524 2.5757427,117.7593 3.0302529,117.7662 2.0908675,117.7731 1.5152196,117.7800 2.4848998,117.7869 3.0908678,117.7938 2.3332925,117.8007 1.3029799,117.8076 2.4848633,117.8144 4.7576218,117.8213 5.1515584,117.8282 2.3333688,117.8351 1.3939114,117.8420 0.30300066,117.8489 0.48486149,117.8558 0.51516992,117.8627 0.42423537,117.8696 0.33335838,117.8765 0.21216801,117.8834 0.15147261,117.8903 0.84840804,117.8972 1.4242507,117.9041 1.5150771,117.9110 2.0906689,117.9179 2.9393299,117.9248 2.0911667,117.9317 0.66686171,117.9386 0.151549,117.9454 0.21208787,117.9523 0.54534405,117.9592 1.0605519,117.9661 1.0606285,117.9730 1.0606548,117.9799 0.81819886,117.9868 0.84850276,117.9937 0.75761169,118.0006 1.0909284,118.0075 0.93936396,118.0144 1.1514112,118.0213 1.4847684,118.0282 1.6969262,118.0351 2.0302858,118.0420 3.1512973,118.0489 6.6359725,118.0558 12.12036,118.0627 20.21158,118.0696 22.000395,118.0765 21.908812,118.0834 28.029606,118.0903 29.848536,118.0972 25.666731,118.1041 25.363655,118.1110 21.848761,118.1179 20.66736,118.1248 53.868542,118.1317 268.698,118.1386 577.7359,118.1455 639.7998,118.1524 393.54419,118.1593 136.07713,118.1662 44.578365,118.1731 36.727825,118.1801 28.697819,118.1870 15.121973,118.1939 3.9095726,118.2008 2.6060951,118.2077 2.4242713,118.2146 2.0605271,118.2215 1.6667951,118.2284 1.1213261,118.2353 1.1211476,118.2422 1.0907973,118.2491 1.0908701,118.2560 1.1818682,118.2629 1.1515044,118.2698 2.3938813,118.2767 2.000056,118.2836 1.9091396,118.2905 2.4545016,118.2974 2.75758,118.3043 1.6061528,118.3113 0.39398468,118.3182 0.36364499,118.3251 0.36363265,118.3320 0.45453405,118.3389 0.72724968,118.3458 1.4848373,118.3527 1.5151875,118.3596 0.27274713,118.3665 0.30301601,118.3734 0.99994266,118.3803 2.8787351,118.3872 2.6666996,118.3942 0.57583714,118.4011 4.2563152e-005,118.4080 0.090813175,118.4149 0.57568645,118.4218 0.57579267,118.4287 0.39400679,118.4356 0.18181141,118.4425 0.54539734,118.4494 0.63642001,118.4564 0.45456666,118.4633 0.63635993,118.4702 0.36367169,118.4771 0.33332649,118.4840 1.1818051,118.4909 1.7878175,118.4978 1.2726976,118.5047 0.81826031,118.5117 0.45456254,118.5186 0.9999451,118.5255 1.5454388,118.5324 1.7879325,118.5393 1.6363763,118.5462 1.3333213,118.5531 1.6362792,118.5600 2.8482475,118.5670 5.5757761,118.5739 5.0910158,118.5808 3.7879386,118.5877 1.6365049,118.5946 0.36362258,118.6015 0.66651636,118.6085 1.4241052,118.6154 1.909152,118.6223 1.1516731,118.6292 0.51518053,118.6361 0.39394423,118.6430 0.39395171,118.6500 0.48488513,118.6569 0.15154989,118.6638 0.36356065,118.6707 1.3636278,118.6776 0.9697001,118.6845 0.96953332,118.6915 2.151458,118.6984 2.0001452,118.7053 0.72740436,118.7122 0.12121647,118.7191 1.5454036,118.7261 2.8485065,118.7330 1.6970043,118.7399 0.18181448,118.7468 0.54546142,118.7537 0.78786492,118.7607 0.39388865,118.7676 0.69696987,118.7745 0.66669965,118.7814 0.27274507,118.7883 0.21212733,118.7953 0.30302554,118.8022 0.36364394,118.8091 0.36363873,118.8160 0.60607332,118.8229 0.75759923,118.8299 0.54543412,118.8368 1.3938318,118.8437 2.4544802,118.8506 2.0909939,118.8576 0.6061272,118.8645 0.18182635,118.8714 0.1818216,118.8783 0.090917006,118.8853 -1.0928253e-006,118.8922 0.18181442,118.8991 0.39394569,118.9060 0.78786504,118.9130 0.84842837,118.9199 0.78787833,118.9268 0.48478729,118.9337 1.212044,118.9407 1.5758131,118.9476 1.6363169,118.9545 2.2423019,118.9614 2.7879584,118.9684 1.9394943,118.9753 1.1819299,118.9822 1.4847667,118.9891 4.0906477,118.9961 4.8788633,119.0030 3.8789706,119.0099 1.7576259,119.0169 1.0605842,119.0238 1.7272459,119.0307 2.4845324,119.0376 6.7268133,119.0446 9.5453043,119.0515 14.483209,119.0584 42.238968,119.0654 74.149513,119.0723 78.21389,119.0792 52.94194,119.0861 38.665985,119.0931 65.600983,119.1000 124.84361,119.1069 142.7896,119.1139 97.21814,119.1208 38.004257,119.1277 17.788559,119.1347 26.544308,119.1416 42.605164,119.1485 44.606819,119.1554 29.819843,119.1624 11.940356,119.1693 4.3335342,119.1762 2.6969652,119.1832 3.8182173,119.1901 3.000093,119.1970 1.2424176,119.2040 0.66672415,119.2109 0.18173875,119.2178 2.0603533,119.2248 3.272707,119.2317 2.9091988,119.2386 2.091095,119.2456 0.57587767,119.2525 0.5454309,119.2595 0.33332872,119.2664 0.42425132,119.2733 0.33326182,119.2803 1.7573707,119.2872 2.8181796,119.2941 1.7274613,119.3011 0.81821239,119.3080 1.2120196,119.3149 1.5150971,119.3219 1.2424349,119.3288 0.84855586,119.3357 0.66674781,119.3427 1.1818439,119.3496 1.5757571,119.3566 1.0000067,119.3635 1.0605768,119.3704 1.5757279,119.3774 1.2424675,119.3843 0.54547942,119.3913 0.18177707,119.3982 0.42421392,119.4051 0.48489207,119.4121 0.42427269,119.4190 0.75756246,119.4259 0.72728908,119.4329 0.2726748,119.4398 0.66659743,119.4468 0.66671658,119.4537 0.51517791,119.4606 0.84842426,119.4676 1.3635964,119.4745 1.6363746,119.4815 1.1515958,119.4884 0.39397639,119.4954 0.36355227,119.5023 0.69694757,119.5092 0.45464689,119.5162 0.30307633,119.5231 0.18177992,119.5301 0.27269614,119.5370 0.3636452,119.5440 1.7575386,119.5509 2.6968637,119.5578 2.2121108,119.5648 1.0304024,119.5717 0.72732258,119.5787 1.090838,119.5856 2.5755703,119.5926 3.6665504,119.5995 3.3637848,119.6065 1.7879713,119.6134 1.8787861,119.6203 2.6061325,119.6273 2.2727895,119.6342 0.9091295,119.6412 0.33334559,119.6481 0.030293653,119.6551 0.30300611,119.6620 0.48484704,119.6690 0.30306026,119.6759 -1.1240759e-005,119.6829 0.18177344,119.6898 0.30301291,119.6968 0.27277175,119.7037 0.33334655,119.7106 0.93937111,119.7176 1.1515373,119.7245 0.84843516,119.7315 0.81805712,119.7384 1.3332946,119.7454 2.6061125,119.7523 2.6364353,119.7593 1.272783,119.7662 0.57573813,119.7732 0.69696194,119.7801 0.42428625,119.7871 0.2727347,119.7940 0.33331057,119.8010 0.51516312,119.8079 0.81808877,119.8149 1.4846393,119.8218 1.9394125,119.8288 1.1516522,119.8357 0.63644922,119.8427 0.33333498,119.8497 0.81812912,119.8566 0.96976054,119.8636 0.87879521,119.8705 0.78783745,119.8775 0.60607553,119.8844 0.39401215,119.8914 4.3068845e-005,119.8983 -4.6372043e-006,119.9053 -2.4524939e-005,119.9122 0.42416301,119.9192 0.7878502,119.9261 0.66672122,119.9331 0.30307791,119.9400 0.090930536,119.9470 3.6637732e-007,119.9540 0.7575646,119.9609 0.75757658,119.9679 0.30296293,119.9748 1.0908521,119.9818 1.0303798,119.9887 0.66670799,119.9957 1.0302341,120.0026 1.1212349,120.0096 0.27279615,120.0166 -9.8913133e-006,120.0235 0.18180497,120.0305 0.78776377,120.0374 2.4544172,120.0444 3.3939922,120.0513 3.5757058,120.0583 8.5442047,120.0653 24.876455,120.0722 42.392731,120.0792 43.485584,120.0861 42.361839,120.0931 87.116333,120.1001 126.42405,120.1070 97.732155,120.1140 45.246384,120.1209 14.30452,120.1279 5.4550128,120.1349 4.3636775,120.1418 6.5149393,120.1488 6.7575693,120.1557 4.84867,120.1627 2.6363685,120.1697 2.9999528,120.1766 3.060744,120.1836 1.8486022,120.1905 1.3940176,120.1975 0.99988657,120.2045 2.0301259,120.2114 2.2425072,120.2184 1.3031634,120.2254 0.81826556,120.2323 0.51520687,120.2393 0.57573807,120.2462 0.75753415,120.2532 0.78789055,120.2602 0.3030822,120.2671 2.2193803e-005,120.2741 0.27266097,120.2811 1.0302577,120.2880 0.93945765,120.2950 0.18186557,120.3020 -1.0340672e-005,120.3089 0.18180807,120.3159 0.42423171,120.3229 0.63636035,120.3298 0.39395034,120.3368 0.54537672,120.3438 1.7271107,120.3507 2.3028831,120.3577 2.2425072,120.3647 1.06077,120.3716 0.63638383,120.3786 1.1515151,120.3856 1.4847986,120.3925 1.5454875,120.3995 0.63646531,120.4065 0.63640738,120.4134 0.39394882,120.4204 0.27271315,120.4274 0.18182999,120.4343 0.030290684,120.4413 0.33323687,120.4483 0.87875587,120.4552 0.78797024,120.4622 0.18186572,120.4692 0.42422715,120.4762 0.93941402,120.4831 0.75758266,120.4901 0.5151341,120.4971 0.33333355,120.5040 0.21212023,120.5110 0.15150143,120.5180 0.48471972,120.5250 1.4241049,120.5319 1.5757838,120.5389 0.93951553,120.5459 0.33343869,120.5528 0.48483384,120.5598 1.2120781,120.5668 1.2727735,120.5738 0.78793526,120.5807 0.9393912,120.5877 0.81817585,120.5947 0.24242774,120.6017 0.21211626,120.6086 0.18182485,120.6156 0.030292269,120.6226 0.39387456,120.6296 1.0302513,120.6365 1.0909513,120.6435 0.75762969,120.6505 0.57573199,120.6575 0.54538286,120.6644 0.81818956,120.6714 0.54551786,120.6784 0.45456734,120.6854 0.36366108,120.6923 0.39379478,120.6993 1.2726066,120.7063 1.1212885,120.7133 0.66675884,120.7202 0.48478886,120.7272 1.4240941,120.7342 2.1818776,120.7412 1.2425594,120.7482 0.75767183,120.7551 0.75761366,120.7621 0.84847653,120.7691 0.33333674,120.7761 -3.3886619e-005,120.7830 0.48473829,120.7900 1.242296,120.7970 1.9697437,120.8040 1.2425548,120.8110 0.81820345,120.8179 0.93939662,120.8249 0.7273019,120.8319 0.3030169,120.8389 0.39390749,120.8459 0.30306914,120.8528 0.24247418,120.8598 0.4544985,120.8668 0.87867701,120.8738 1.515036,120.8808 2.1818955,120.8878 1.2728271,120.8947 0.99991643,120.9017 1.2726053,120.9087 1.7273184,120.9157 0.96979487,120.9227 0.84856296,120.9297 0.36364052,120.9366 0.72718537,120.9436 0.69705027,120.9506 0.2727865,120.9576 0.81814259,120.9646 0.51504946,120.9716 1.3029432,120.9785 2.3938231,120.9855 3.2121189,120.9925 2.7880054,120.9995 4.2424488,121.0065 4.6061192,121.0135 2.818248,121.0205 2.5757155,121.0274 3.7874711,121.0344 10.604947,121.0414 30.149227,121.0484 58.75441,121.0554 82.544052,121.0624 74.516891,121.0694 55.001034,121.0763 63.210537,121.0833 86.695091,121.0903 100.24156,121.0973 104.36234,121.1043 124.87608,121.1113 159.69461,121.1183 177.00131,121.1253 137.46036,121.1323 66.247948,121.1392 21.426857,121.1462 9.3339891,121.1532 8.7878962,121.1602 6.8182502,121.1672 3.8183548,121.1742 1.6668233,121.1812 1.6060735,121.1882 1.0303183,121.1952 1.211918,121.2022 2.5149004,121.2091 3.0000687,121.2161 1.8790857,121.2231 0.45469955,121.2301 0.090842821,121.2371 0.42411309,121.2441 1.7272018,121.2511 3.151576,121.2581 4.272758,121.2651 3.5151751,121.2721 1.0908846,121.2791 0.90907037,121.2861 0.54554152,121.2931 0.21218738,121.3001 2.3044668e-005,121.3070 0.2727271,121.3140 0.78786039,121.3210 2.1211421,121.3280 2.7574914,121.3350 2.0908573,121.3420 2.0606022,121.3490 1.5758183,121.3560 0.69705129,121.3630 0.39396781,121.3700 0.42425418,121.3770 0.36364949,121.3840 0.27272049,121.3910 0.18182902,121.3980 0.060623467,121.4050 0.18174945,121.4120 0.84845138,121.4190 0.84853315,121.4260 0.6666612,121.4330 0.72721159,121.4400 0.72729629,121.4470 0.63637167,121.4540 1.0301929,121.4610 1.7272483,121.4680 1.303142,121.4750 0.66669005,121.4820 0.84840566,121.4890 1.5151348,121.4960 1.6061062,121.5030 1.1212786,121.5100 0.54550904,121.5170 0.18184304,121.5240 0.42424607,121.5310 0.33332667,121.5380 1.1817901,121.5450 2.939347,121.5520 3.4848061,121.5590 2.2121322,121.5660 1.1818463,121.5730 1.0605842,121.5800 1.3636477,121.5870 0.66673434,121.5940 0.15151832,121.6010 0.42417479,121.6080 0.81816024,121.6150 0.66669154,121.6220 1.484861,121.6290 2.8181849,121.6360 3.2423954,121.6430 2.4545605,121.6500 0.63638675,121.6570 0.54543674,121.6640 0.45458305,121.6710 0.090942025,121.6780 0.18178153,121.6850 0.57571828,121.6920 0.69700378,121.6990 0.42427278,121.7060 0.48484844,121.7131 0.30303481,121.7201 0.75751448,121.7271 1.9393017,121.7341 2.9393501,121.7411 2.5152168,121.7481 1.0000997,121.7551 0.99997479,121.7621 2.3332829,121.7691 2.6060758,121.7761 1.9394106,121.7831 1.242434,121.7901 1.8181912,121.7971 1.3030257,121.8041 0.5151329,121.8112 0.57574528,121.8182 0.63636702,121.8252 0.60607255,121.8322 0.6061101,121.8392 0.48488617,121.8462 0.33332023,121.8532 0.63636857,121.8602 0.54543746,121.8672 0.54540956,121.8742 0.5454284,121.8813 0.3939983,121.8883 0.090951525,121.8953 0.30299208,121.9023 0.63632852,121.9093 1.2725761,121.9163 2.2421923,121.9233 2.8485274,121.9303 1.6972663,121.9373 0.18193282,121.9444 0.84840512,121.9514 1.9696463,121.9584 1.3940105,121.9654 0.63637519,121.9724 1.0907631,121.9794 1.8482008,121.9864 3.696914,121.9935 3.0001347,122.0005 3.4241798,122.0075 3.3032813,122.0145 1.2729083,122.0215 1.4544376,122.0285 3.1512513,122.0355 8.4847775,122.0426 9.5754719,122.0496 13.241526,122.0566 16.575043,122.0636 28.209833,122.0706 61.875378,122.0776 89.119873,122.0847 97.271187,122.0917 130.32776,122.0987 343.04117,122.1057 1175.6223,122.1127 2107.4612,122.1197 2048.9102,122.1268 1147.6737,122.1338 371.65189,122.1408 160.73358,122.1478 108.39928,122.1548 64.065033,122.1619 33.880711,122.1689 18.000832,122.1759 8.30369,122.1829 4.8183532,122.1899 5.848474,122.1969 2.970006,122.2040 1.1213964,122.2110 0.81811523,122.2180 1.6969634,122.2250 1.8787677,122.2320 1.9696144,122.2391 1.3031245,122.2461 2.3030612,122.2531 4.4544387,122.2601 4.8485374,122.2672 2.7273309,122.2742 2.0605247,122.2812 2.2726722,122.2882 2.6968615,122.2952 2.4242699,122.3023 1.4849485,122.3093 1.3939943,122.3163 0.60616213,122.3233 0.24246357,122.3304 0.21203876,122.3374 1.1816512,122.3444 1.9394758,122.3514 1.0304683,122.3585 0.51510477,122.3655 0.99994773,122.3725 0.81817937,122.3795 0.72726864,122.3866 0.57573932,122.3936 0.9696793,122.4006 1.454512,122.4076 3.8787985,122.4147 4.3333845,122.4217 3.8484399,122.4287 1.8788518,122.4357 0.78789222,122.4428 1.8484585,122.4498 1.8788072,122.4568 1.5453726,122.4638 1.0606663,122.4709 0.48492795,122.4779 0.45452708,122.4849 0.63637292,122.4920 0.33333704,122.4990 0.30302247,122.5060 0.45449498,122.5130 0.63637358,122.5201 0.3636649,122.5271 0.45452103,122.5341 0.39396235,122.5412 0.33335346,122.5482 0.30304876,122.5552 0.18181859,122.5623 0.30290878,122.5693 0.75756222,122.5763 0.72736895,122.5833 1.6968648,122.5904 3.6665459,122.5974 3.4848993,122.6044 1.1516259,122.6115 0.57583767,122.6185 0.18185814,122.6255 0.36355573,122.6326 1.0302613,122.6396 1.0000871,122.6466 0.5757007,122.6537 0.93934262,122.6607 0.72734135,122.6677 0.36365661,122.6748 0.21215348,122.6818 3.2766264e-005,122.6888 -9.0355334e-006,122.6959 3.3737606e-006,122.7029 0.030295888,122.7099 2.519088e-005,122.7170 0.030199403,122.7240 1.090723,122.7310 1.9090028,122.7381 2.6059413,122.7451 3.2120876,122.7521 2.6063426,122.7592 1.6971024,122.7662 1.9089839,122.7733 1.6061397,122.7803 0.96979821,122.7873 1.0302682,122.7944 1.5453954,122.8014 0.96976203,122.8084 0.15158318,122.8155 0.12114203,122.8225 1.1211339,122.8296 1.3333626,122.8366 1.3333893,122.8436 1.3332143,122.8507 1.6362135,122.8577 2.4243124,122.8647 2.5759199,122.8718 1.6970387,122.8788 0.90908128,122.8859 0.51514047,122.8929 0.63634849,122.8999 0.69697797,122.9070 0.27272126,122.9140 1.0604577,122.9211 1.3332388,122.9281 1.1819612,122.9351 0.54556662,122.9422 0.51515937,122.9492 0.60607666,122.9563 0.18184558,122.9633 0.12109713,122.9704 1.6058937,122.9774 2.6666384,122.9844 2.6970434,122.9915 1.9394448,122.9985 2.4242699,123.0056 1.9999142,123.0126 2.8484099,123.0197 2.0304439,123.0267 0.84864819,123.0337 0.39371669,123.0408 3.8778546,123.0478 16.997143,123.0549 55.390091,123.0619 88.089127,123.0690 99.789528,123.0760 78.275719,123.0831 59.151268,123.0901 73.693558,123.0971 111.41975,123.1042 167.14441,123.1112 252.0237,123.1183 284.81879,123.1253 234.61368,123.1324 154.34021,123.1394 110.79176,123.1465 67.60981,123.1535 27.335955,123.1606 10.15243,123.1676 6.3333902,123.1747 6.151649,123.1817 4.8486772,123.1888 2.2728834,123.1958 1.1818529,123.2029 0.39396667,123.2099 0.12116908,123.2170 0.84840596,123.2240 0.99999481,123.2311 1.0303924,123.2381 0.60609275,123.2452 1.7877988,123.2522 3.4242339,123.2593 3.39395,123.2663 1.9696791,123.2734 0.81818354,123.2804 1.0909301,123.2875 2.5454392,123.2945 2.9696896,123.3016 2.1514544,123.3086 1.3634754,123.3157 1.9090967,123.3227 1.3030943,123.3298 1.212103,123.3368 1.2728209,123.3439 0.96978402,123.3509 0.7575891,123.3580 0.54546642,123.3650 0.78790545,123.3721 1.0909083,123.3791 1.6969035,123.3862 2.1211925,123.3932 1.5151912,123.4003 0.57577574,123.4074 0.54536569,123.4144 2.0908103,123.4215 3.3030939,123.4285 2.7273967,123.4356 1.2727971,123.4426 0.57570004,123.4497 0.96963441,123.4567 0.87883753,123.4638 0.45458144,123.4709 0.33334723,123.4779 0.21208706,123.4850 0.75748926,123.4920 3.0605702,123.4991 4.4545989,123.5061 3.4243252,123.5132 1.3939521,123.5203 0.48480004,123.5273 0.75762486,123.5344 0.45451024,123.5414 1.9391878,123.5485 3.5150106,123.5555 3.3636031,123.5626 4.0000076,123.5697 5.2728128,123.5767 4.4244099,123.5838 1.9395257,123.5908 1.2121243,123.5979 0.75755221,123.6050 0.42424217,123.6120 0.78782099,123.6191 1.2727041,123.6261 1.1818713,123.6332 0.63641626,123.6403 0.39396685,123.6473 0.36364433,123.6544 0.27272227,123.6614 0.090910435,123.6685 0.12121236,123.6756 0.5151453,123.6826 0.78788304,123.6897 0.54546559,123.6968 1.0598481e-005,123.7038 0.3029677,123.7109 1.1514567,123.7179 1.1212665,123.7250 0.4545936,123.7321 0.18181787,123.7391 0.090935268,123.7462 0.09084601,123.7533 0.87862062,123.7603 1.6665823,123.7674 1.9091669,123.7745 1.7273664,123.7815 1.3030677,123.7886 0.57579488,123.7957 0.27276334,123.8027 0.12124567,123.8098 0.42417306,123.8169 1.9696478,123.8239 1.9090554,123.8310 2.6666651,123.8381 1.818233,123.8451 1.7878635,123.8522 1.2424787,123.8593 0.39393881,123.8663 0.84840786,123.8734 1.2423722,123.8805 2.3029795,123.8875 2.1818678,123.8946 0.87890756,123.9017 0.27277401,123.9087 0.090897433,123.9158 0.090929985,123.9229 4.0521209e-006,123.9299 0.57565081,123.9370 1.6363137,123.9441 1.5152092,123.9512 1.0606523,123.9582 0.60602987,123.9653 2.3028212,123.9724 3.4544489,123.9794 2.7273369,123.9865 1.5152868,123.9936 0.63652259,124.0006 0.42427781,124.0077 0.78785419,124.0148 1.4844288,124.0219 3.7270205,124.0289 3.2729988,124.0360 2.6970415,124.0431 5.5449677,124.0502 11.696182,124.0572 18.938818,124.0643 22.393803,124.0714 23.242462,124.0784 49.901119,124.0855 181.34692,124.0926 320.26459,124.0997 319.64529,124.1067 191.58847,124.1138 136.66086,124.1209 307.64096,124.1280 528.07758,124.1350 494.3504,124.1421 255.32851,124.1492 76.890541,124.1563 32.698486,124.1633 20.788719,124.1704 11.303868,124.1775 5.5155206,124.1846 3.757643,124.1917 2.8183746,124.1987 1.39414,124.2058 0.60610372,124.2129 0.51515973,124.2200 0.42419177,124.2270 1.1211431,124.2341 0.93941617,124.2412 0.87883472,124.2483 0.42427677,124.2554 0.27272919,124.2624 0.30303371,124.2695 0.45453587,124.2766 0.69677764,124.2837 1.7271671,124.2908 1.5152242,124.2978 1.1515369,124.3049 0.81826729,124.3120 0.78793663,124.3191 1.060451,124.3262 1.9999055,124.3332 1.5152874,124.3403 0.93952298,124.3474 0.84849322,124.3545 1.0302709,124.3616 0.66671461,124.3686 0.36367622,124.3757 0.12121119,124.3828 0.12121142,124.3899 0.21212666,124.3970 0.60598087,124.4041 1.0000046,124.4111 0.36369088,124.4182 0.24241817,124.4253 0.27270421,124.4324 0.72722447,124.4395 0.878838,124.4466 0.69693077,124.4536 0.87872434,124.4607 0.63639295,124.4678 0.81814468,124.4749 1.5151072,124.4820 1.8182693,124.4891 1.1515845,124.4962 1.1514928,124.5032 0.87881732,124.5103 0.24247305,124.5174 -4.2717769e-005,124.5245 2.3028569,124.5316 3.6666601,124.5387 2.7274208,124.5458 0.63641769,124.5528 0.60598963,124.5599 1.5149839,124.5670 2.151521,124.5741 1.2122478,124.5812 0.39399108,124.5883 0.33327544,124.5954 0.72721052,124.6025 1.1211872,124.6095 2.1817582,124.6166 2.6364498,124.6237 1.5758249,124.6308 2.3938718,124.6379 3.9696858,124.6450 3.4242587,124.6521 2.1817572,124.6592 1.5150684,124.6663 2.727155,124.6734 3.4242058,124.6804 2.7274008,124.6875 1.9395657,124.6946 1.4849594,124.7017 1.1212223,124.7088 0.72730696,124.7159 0.15151776,124.7230 0.48479497,124.7301 0.87873399,124.7372 0.81818748,124.7443 0.5454275,124.7514 0.8787958,124.7585 0.66669786,124.7656 1.1514853,124.7726 0.81826395,124.7797 0.15157624,124.7868 0.030298056,124.7939 0.090890884,124.8010 0.42418432,124.8081 0.87877631,124.8152 0.93937016,124.8223 1.3938872,124.8294 1.3030608,124.8365 0.6970436,124.8436 0.87876648,124.8507 1.4544586,124.8578 2.0000308,124.8649 2.6970327,124.8720 2.5757799,124.8791 1.9394305,124.8862 0.69698358,124.8933 0.30302429,124.9004 0.18179119,124.9075 0.60600907,124.9146 1.0908086,124.9217 1.5757006,124.9288 1.1516098,124.9358 0.8182531,124.9429 1.6060405,124.9500 1.7575637,124.9571 1.4242699,124.9642 1.0908833,124.9713 1.3030109,124.9784 1.0303231,124.9855 1.3636982,124.9926 1.0303507,124.9997 0.48481008,125.0068 0.60598177,125.0139 1.5150605,125.0210 2.5151749,125.0281 3.2726378,125.0352 4.8180189,125.0423 5.2423487,125.0494 6.3634133,125.0565 14.785185,125.0636 59.508766,125.0708 124.44958,125.0779 150.00183,125.0850 111.18649,125.0921 72.8508,125.0992 61.939163,125.1063 81.997681,125.1134 106.483,125.1205 108.18239,125.1276 85.850739,125.1347 57.063416,125.1418 31.275131,125.1489 14.36509,125.1560 5.4551015,125.1631 4.0606942,125.1702 2.3333688,125.1773 1.5455099,125.1844 1.0304067,125.1915 0.39395699,125.1986 0.090916365,125.2057 -7.2141161e-006,125.2128 0.90903646,125.2199 1.6363404,125.2270 1.3030636,125.2342 0.57577413,125.2413 0.63633096,125.2484 1.7575448,125.2555 3.2424295,125.2626 3.1818249,125.2697 3.2121243,125.2768 3.8787897,125.2839 4.1212344,125.2910 2.6363175,125.2981 0.93924034,125.3052 1.3030392,125.3123 1.0304327,125.3194 0.99999136,125.3266 1.1515055,125.3337 1.8179967,125.3408 2.8481371,125.3479 3.4849353,125.3550 2.3639812,125.3621 1.0305033,125.3692 0.030340575,125.3763 0.30302,125.3834 0.33336106,125.3905 0.18175744,125.3977 0.78781021,125.4048 1.0606364,125.4119 0.81820935,125.4190 0.75759339,125.4261 0.66669184,125.4332 0.63636374,125.4403 0.72725922,125.4474 0.18182452,125.4546 0.090883136,125.4617 0.30299929,125.4688 0.30304408,125.4759 0.33332947,125.4830 0.69691259,125.4901 1.5756876,125.4972 1.8182511,125.5043 1.0303947,125.5115 0.66668892,125.5186 0.27268243,125.5257 0.60589993,125.5328 1.3332523,125.5399 1.1819099,125.5470 0.57591361,125.5542 0.57557571,125.5613 4.5449691,125.5684 9.2119303,125.5755 9.7879925,125.5826 6.4245491,125.5897 2.2427759,125.5969 0.57586443,125.6040 1.3030144,125.6111 1.4242605,125.6182 0.78790331,125.6253 0.1514926,125.6324 0.78786695,125.6396 1.3635485,125.6467 2.0605502,125.6538 1.1818963,125.6609 0.75762272,125.6680 0.454541,125.6751 0.78785944,125.6823 0.69699132,125.6894 0.45457059,125.6965 0.39395624,125.7036 0.60605603,125.7107 1.0908096,125.7179 2.2726262,125.7250 4.1514668,125.7321 4.1818576,125.7392 2.2728229,125.7464 0.96978378,125.7535 0.30307996,125.7606 0.090892293,125.7677 0.39392859,125.7748 0.78777683,125.7820 1.6969013,125.7891 1.4546129,125.7962 0.57584602,125.8033 0.090941362,125.8104 0.090915762,125.8176 0.18166557,125.8247 1.1514063,125.8318 0.90927845,125.8389 0.18189365,125.8461 0.27267584,125.8532 0.54545361,125.8603 0.57575029,125.8674 1.1513686,125.8746 2.5755787,125.8817 2.666784,125.8888 0.96984237,125.8959 0.78782779,125.9031 0.84846085,125.9102 0.90917629,125.9173 0.51520509,125.9244 1.939377,125.9316 3.5757003,125.9387 3.909004,125.9458 2.8182218,125.9529 1.2122589,125.9601 0.4242183,125.9672 1.1817007,125.9743 1.757522,125.9815 1.5152436,125.9886 0.39404282,125.9957 0.57569063,126.0028 2.6362302,126.0100 6.2423649,126.0171 6.0304093,126.0242 3.1818123,126.0314 3.3026204,126.0385 16.269745,126.0456 58.146866,126.0527 90.271683,126.0599 78.821167,126.0670 50.093914,126.0741 32.152622,126.0813 29.636227,126.0884 35.301498,126.0955 62.419624,126.1027 117.84349,126.1098 144.03052,126.1169 110.7627,126.1241 53.459339,126.1312 24.728508,126.1383 20.363541,126.1455 15.667254,126.1526 9.031045,126.1597 4.4550128,126.1669 1.939618,126.1740 1.3029298,126.1811 5.1209474,126.1883 7.9395399,126.1954 6.3033094,126.2025 2.5152271,126.2097 1.1211944,126.2168 0.69699502,126.2239 0.45459065,126.2311 0.30304536,126.2382 0.33333611,126.2453 0.66663921,126.2525 0.90909529,126.2596 1.1817132,126.2667 2.4544578,126.2739 2.4242213,126.2810 2.3030388,126.2881 1.2121882,126.2953 1.1515776,126.3024 0.60612506,126.3096 0.54542744,126.3167 0.57567883,126.3238 1.0302496,126.3310 1.4847301,126.3381 2.1211901,126.3452 1.5152539,126.3524 1.0001591,126.3595 0.030336961,126.3667 0.69681644,126.3738 1.4241,126.3809 2.060554,126.3881 2.0606449,126.3952 2.3334119,126.4024 1.484964,126.4095 0.93945074,126.4166 0.51515752,126.4238 0.66661501,126.4309 1.5151407,126.4381 2.1212635,126.4452 3.060674,126.4523 2.2726395,126.4595 2.0301585,126.4666 1.4848197,126.4738 1.0910625,126.4809 0.18194084,126.4880 0.54541147,126.4952 0.99997699,126.5023 1.0606049,126.5095 1.4846332,126.5166 3.514905,126.5238 3.6970515,126.5309 2.3335896,126.5380 2.0602803,126.5452 7.4539351,126.5523 10.66667,126.5595 9.9093952,126.5666 6.9397368,126.5738 3.3638935,126.5809 2.1213083,126.5881 1.6060948,126.5952 1.2727302,126.6023 0.99998951,126.6095 1.1818036,126.6166 2.1211381,126.6238 2.727145,126.6309 2.7273154,126.6381 1.7577167,126.6452 1.0304079,126.6524 0.24243899,126.6595 0.30297074,126.6667 0.42422304,126.6738 1.2727046,126.6810 2.3030436,126.6881 2.1818504,126.6952 2.0000343,126.7024 1.4242446,126.7095 0.66666305,126.7167 0.51516825,126.7238 0.21213852,126.7310 0.090918764,126.7381 0.18180007,126.7453 0.57574201,126.7524 0.45449495,126.7596 1.0908673,126.7667 1.0606505,126.7739 0.81819856,126.7810 0.99997944,126.7882 2.575717,126.7953 2.9393861,126.8025 1.4546407,126.8096 4.7067551e-005,126.8168 0.36360124,126.8239 0.84848535,126.8311 0.54546279,126.8382 0.4848071,126.8454 0.8787092,126.8526 1.1818087,126.8597 0.72736388,126.8669 0.45457053,126.8740 0.96955514,126.8812 1.4241852,126.8883 0.93951243,126.8955 0.48489523,126.9026 0.33330756,126.9098 0.30307037,126.9169 0.12124763,126.9241 0.21206009,126.9312 0.54540724,126.9384 0.54548359,126.9456 0.45457172,126.9527 0.63639379,126.9599 0.75757658,126.9670 1.1515028,126.9742 1.0606213,126.9813 0.84847242,126.9885 0.72727489,126.9956 0.42425534,127.0028 0.48486137,127.0100 0.75757098,127.0171 0.99982947,127.0243 6.3630781,127.0314 15.150817,127.0386 18.969675,127.0457 16.848604,127.0529 16.302654,127.0601 23.149971,127.0672 46.906212,127.0744 75.058601,127.0815 90.180794,127.0887 97.574905,127.0959 99.546234,127.1030 81.851021,127.1102 57.001984,127.1173 43.909618,127.1245 43.090794,127.1317 44.908745,127.1388 41.424667,127.1460 29.940697,127.1531 19.607252,127.1603 11.394625,127.1675 7.2125196,127.1746 4.697351,127.1818 2.2728097,127.1889 2.1818311,127.1961 1.3031179,127.2033 1.1212155,127.2104 1.2727274,127.2176 1.9393768,127.2248 2.2424455,127.2319 1.3333225,127.2391 0.99995929,127.2462 0.9091,127.2534 0.60611397,127.2606 0.27278966,127.2677 0.27272835,127.2749 0.18182255,127.2821 0.18180835,127.2892 0.30299824,127.2964 0.84839016,127.3036 1.5757029,127.3107 1.9091702,127.3179 2.1212373,127.3251 2.696847,127.3322 3.3029213,127.3394 2.091001,127.3466 1.0607709,127.3537 0.72733927,127.3609 0.60605222,127.3681 0.90907079,127.3752 1.0303053,127.3824 0.57577884,127.3896 0.090890639,127.3967 1.9696304,127.4039 3.3333228,127.4111 2.1515789,127.4182 0.36365831,127.4254 0.090897702,127.4326 0.090907417,127.4397 0.27272326,127.4469 0.39389238,127.4541 1.3331815,127.4612 2.3331795,127.4684 2.6060896,127.4756 1.8789393,127.4827 1.3333684,127.4899 1.3636967,127.4971 0.90913808,127.5043 1.4241701,127.5114 1.636376,127.5186 1.3030965,127.5258 1.0909101,127.5329 0.90903813,127.5401 0.75758499,127.5473 0.87879515,127.5545 0.93939173,127.5616 0.87880218,127.5688 2.1512566,127.5760 5.1208887,127.5832 7.000083,127.5903 5.6366196,127.5975 2.5455945,127.6047 1.0303236,127.6118 1.3938811,127.6190 2.1212628,127.6262 1.7273731,127.6334 1.0000186,127.6405 0.69697958,127.6477 0.54542893,127.6549 0.96965712,127.6621 1.0606003,127.6692 1.0000327,127.6764 0.75761247,127.6836 0.63634861,127.6908 0.60605425,127.6979 0.39394078,127.7051 0.45456859,127.7123 0.30303529,127.7195 0.96959478,127.7267 2.3635888,127.7338 2.6665719,127.7410 3.4242458,127.7482 1.8788846,127.7554 1.1515867,127.7625 1.0606409,127.7697 1.121202,127.7769 0.51518959,127.7841 0.45440826,127.7913 2.1514294,127.7984 1.9091733,127.8056 1.8181852,127.8128 3.5756872,127.8200 4.0606179,127.8271 1.9091481,127.8343 1.3939523,127.8415 1.6060437,127.8487 2.0302868,127.8559 1.5455254,127.8631 0.6970638,127.8702 0.27275345,127.8774 0.21214356,127.8846 0.21208282,127.8918 1.060394,127.8990 2.9998667,127.9061 3.1516554,127.9133 2.0607679,127.9205 0.96971047,127.9277 0.81820023,127.9349 0.48481816,127.9421 1.6361744,127.9492 2.9696364,127.9564 2.3031487,127.9636 1.0910326,127.9708 0.27276307,127.9780 1.0908191,127.9852 2.7574601,127.9923 2.4545028,127.9995 2.060729,128.0067 1.2121505,128.0139 1.9091116,128.0211 1.3028213,128.0283 4.3327012,128.0355 11.332273,128.0426 24.120268,128.0498 29.030153,128.0570 27.091322,128.0642 29.150091,128.0714 53.662712,128.0786 86.208824,128.0858 110.48385,128.0929 125.54269,128.1001 167.41771,128.1073 460.94269,128.1145 1885.0867,128.1217 3802.6431,128.1289 4047.8262,128.1361 2430.4841,128.1433 821.63049,128.1504 305.25928,128.1576 227.73398,128.1648 155.31235,128.1720 85.157669,128.1792 41.973186,128.1864 18.69837,128.1936 15.333538,128.2008 12.636804,128.2080 8.454874,128.2152 7.1516876,128.2223 3.3335719,128.2295 1.6666925,128.2367 1.8485715,128.2439 1.4242849,128.2511 2.9998739,128.2583 3.2726867,128.2655 2.0303273,128.2727 1.9697111,128.2799 2.9090016,128.2871 2.1817892,128.2943 3.0605624,128.3015 2.8786693,128.3087 3.3635914,128.3158 3.1515365,128.3230 2.4850404,128.3302 1.7274009,128.3374 1.8181832,128.3446 1.9696956,128.3518 2.545469,128.3590 1.666782,128.3662 0.545488,128.3734 0.48478445,128.3806 0.63638139,128.3878 0.51503646,128.3950 3.1511955,128.4022 4.2422724,128.4094 4.0607228,128.4166 2.454809,128.4238 1.4545512,128.4310 2.1818204,128.4382 2.6667175,128.4454 2.939369,128.4526 1.6061192,128.4598 1.0303223,128.4670 2.4848456,128.4742 3.9091191,128.4814 1.5758231,128.4886 0.63641047,128.4957 0.30298689,128.5029 3.9696202,128.5101 5.2424006,128.5173 4.8181677,128.5245 2.9393272,128.5317 1.6969833,128.5389 1.0000895,128.5461 1.0000648,128.5533 0.87878186,128.5605 1.5454419,128.5677 2.1212354,128.5749 3.1212645,128.5821 4.636272,128.5893 8.7573051,128.5965 9.5453968,128.6038 7.0001993,128.6110 1.5456133,128.6182 0.60610282,128.6254 0.27269033,128.6326 1.7271712,128.6398 2.000042,128.6470 0.72737604,128.6542 0.12125675,128.6614 -3.1568681e-005,128.6686 0.51506472,128.6758 1.5151449,128.6830 1.939429,128.6902 1.6060377,128.6974 1.4241736,128.7046 1.4241962,128.7118 1.333315,128.7190 1.303107,128.7262 1.1212925,128.7334 1.4241991,128.7406 1.4848237,128.7478 1.3333282,128.7550 1.5453389,128.7622 1.5757495,128.7694 1.0304403,128.7766 0.78789896,128.7839 0.96972769,128.7911 0.93938762,128.7983 0.90903223,128.8055 0.84844619,128.8127 1.1212161,128.8199 1.2121848,128.8271 1.2121812,128.8343 0.72730565,128.8415 0.39394379,128.8487 0.39393368,128.8559 0.48478407,128.8631 0.72724688,128.8703 0.63644081,128.8776 0.45453992,128.8848 0.90902454,128.8920 0.93942422,128.8992 1.0000367,128.9064 1.3939027,128.9136 1.9999704,128.9208 1.8181126,128.9280 1.8180264,128.9352 2.4847612,128.9425 2.697047,128.9497 1.7274944,128.9569 1.0909932,128.9641 2.1211643,128.9713 2.3030629,128.9785 1.5757421,128.9857 2.2725763,128.9929 2.6058402,129.0001 4.5150762,129.0074 6.9091911,129.0146 8.1818047,129.0218 8.5753622,129.0290 12.787492,129.0362 16.363436,129.0434 18.30279,129.0506 34.751949,129.0579 164.00926,129.0651 410.46295,129.0723 521.4873,129.0795 393.38345,129.0867 196.71225,129.0939 101.1563,129.1011 77.33429,129.1084 89.056702,129.1156 189.46893,129.1228 370.95477,129.1300 421.94421,129.1372 284.20007,129.1444 110.89063,129.1517 47.941879,129.1589 34.213684,129.1661 18.243879,129.1733 8.1825714,129.1805 3.1214924,129.1877 1.7273444,129.1950 1.0606493,129.2022 0.21213035,129.2094 6.7674478e-006,129.2166 0.81811059,129.2238 1.6968975,129.2311 1.5152087,129.2383 0.66669858,129.2455 0.48486188,129.2527 0.24244745,129.2599 0.48477983,129.2672 0.90903413,129.2744 1.4848722,129.2816 1.4242195,129.2888 1.6969203,129.2960 1.7273216,129.3033 0.90915495,129.3105 1.1515316,129.3177 1.0606261,129.3249 0.21210147,129.3321 0.75754589,129.3394 1.3939036,129.3466 1.4242077,129.3538 1.1514961,129.3610 1.6667056,129.3683 1.3334292,129.3755 0.090932123,129.3827 0.33324757,129.3899 1.1210612,129.3972 1.7574729,129.4044 2.1515841,129.4116 1.848573,129.4188 1.848577,129.4260 1.5453789,129.4333 2.5150435,129.4405 3.1213174,129.4477 2.3030992,129.4549 0.87884587,129.4622 0.54547119,129.4694 1.3636317,129.4766 2.3939323,129.4839 2.5151365,129.4911 1.6060538,129.4983 0.99997711,129.5055 1.6060643,129.5128 1.2121673,129.5200 0.48481107,129.5272 0.6060245,129.5344 1.2726616,129.5417 2.2423766,129.5489 1.8788832,129.5561 0.9091242,129.5634 0.66667169,129.5706 0.93936181,129.5778 2.1515245,129.5850 2.6060371,129.5923 2.6362281,129.5995 2.6969841,129.6067 1.5758913,129.6140 0.75764066,129.6212 1.0302451,129.6284 1.6969218,129.6356 1.6060237,129.6429 1.3030415,129.6501 1.3031207,129.6573 1.3333855,129.6646 1.0606256,129.6718 0.84850186,129.6790 0.54538906,129.6863 1.2121261,129.6935 0.54552847,129.7007 0.18182209,129.7080 0.18174642,129.7152 1.2119764,129.7224 2.1818168,129.7297 1.2425561,129.7369 0.1819036,129.7441 0.12121046,129.7514 0.45452666,129.7586 0.66667938,129.7658 0.60596961,129.7731 0.99996257,129.7803 0.63646352,129.7875 0.36364892,129.7948 0.63633794,129.8020 0.69687986,129.8092 1.4847413,129.8165 1.9091115,129.8237 1.8181829,129.8309 1.9695772,129.8382 2.6970439,129.8454 1.727402,129.8527 1.7878872,129.8599 1.3030663,129.8671 1.0606221,129.8744 0.81820124,129.8816 0.39396816,129.8888 0.30305409,129.8961 0.36362988,129.9033 0.36360928,129.9106 0.48486567,129.9178 0.51505733,129.9250 1.3938135,129.9323 1.7271252,129.9395 2.8788812,129.9467 1.6366303,129.9540 0.66670132,129.9612 0.030313337,129.9685 -1.371497e-006,129.9757 -5.323232e-006,129.9829 1.302976,129.9902 1.8484285,129.9974 2.5453241,130.0047 6.2418981,130.0119 11.878199,130.0191 11.96982,130.0264 6.6974187,130.0336 3.8487148,130.0409 6.7876573,130.0481 12.544933,130.0554 17.454,130.0626 26.483616,130.0698 45.755157,130.0771 72.391838,130.0843 85.392159,130.0916 110.08615,130.0988 162.39008,130.1061 176.24513,130.1133 130.94542,130.1205 99.39061,130.1278 210.3089,130.1350 462.30896,130.1423 556.97516,130.1495 396.30017,130.1568 174.89613,130.1640 140.87189,130.1713 258.04883,130.1785 308.215,130.1857 211.83151,130.1930 84.100258,130.2002 29.760195,130.2075 16.697632,130.2147 10.576269,130.2220 7.3335748,130.2292 4.4244738,130.2365 1.4243287,130.2437 1.2726933,130.2510 0.90901685,130.2582 1.4241446,130.2655 1.5454037,130.2727 2.0000343,130.2800 1.9394816,130.2872 1.5151942,130.2945 0.93951339,130.3017 0.30306983,130.3090 0.18177408,130.3162 0.3939001,130.3235 0.51513785,130.3307 0.63639575,130.3380 0.45456472,130.3452 0.78775889,130.3525 1.878721,130.3597 1.1516569,130.3670 0.42428485,130.3742 0.84841251,130.3815 0.84846228,130.3887 0.93938839,130.3960 1.0302898,130.4032 1.4545386,130.4105 3.0605888,130.4177 3.8182237,130.4250 3.4243193,130.4322 1.9697241,130.4395 0.69699502,130.4467 0.48483318,130.4540 0.5454883,130.4612 0.81799906,130.4685 2.9694524,130.4757 3.1212618,130.4830 2.454679,130.4903 1.4848334,130.4975 2.030292,130.5048 2.8183031,130.5120 2.5152194,130.5193 1.060671,130.5265 0.030342076,130.5338 -2.0644664e-005,130.5410 0.63634616,130.5483 1.03027,130.5555 0.90902519,130.5628 0.87880605,130.5701 1.0606558,130.5773 1.030321,130.5846 0.51518482,130.5918 0.3029573,130.5991 2.3331144,130.6063 6.272584,130.6136 7.848423,130.6209 5.7879467,130.6281 3.2122695,130.6354 1.4850159,130.6426 0.3940444,130.6499 0.72721791,130.6572 0.96964067,130.6644 1.2726871,130.6717 3.9393954,130.6789 6.4242754,130.6862 5.2121663,130.6935 2.697031,130.7007 0.12124764,130.7080 -5.8155842e-006,130.7152 0.090901725,130.7225 0.27273753,130.7298 0.27268955,130.7370 0.60601974,130.7443 0.66667497,130.7515 1.6969489,130.7588 1.8788145,130.7661 1.2424932,130.7733 0.45447779,130.7806 0.63630331,130.7878 0.66665173,130.7951 1.0605831,130.8024 1.1212282,130.8096 1.1515381,130.8169 0.66671711,130.8242 0.66669887,130.8314 0.84840083,130.8387 1.5151335,130.8460 1.2121584,130.8532 1.0303005,130.8605 0.27284214,130.8677 0.030184032,130.8750 1.2725263,130.8823 1.5455217,130.8895 1.2425261,130.8968 0.90916675,130.9041 0.81814307,130.9113 2.2726586,130.9186 2.5758154,130.9259 2.2728012,130.9331 1.0606393,130.9404 0.60604167,130.9477 0.60605019,130.9549 1.3636322,130.9622 1.2727469,130.9695 0.36364579,130.9767 0.39392668,130.9840 0.51517969,130.9913 0.87865615,130.9985 2.6968095,131.0058 4.0908551,131.0131 4.5756097,131.0204 7.1206012,131.0276 14.78654,131.0349 33.54171,131.0422 78.450218,131.0494 110.60458,131.0567 114.243,131.0640 107.21352,131.0712 100.15331,131.0785 83.79081,131.0858 69.66378,131.0931 148.68619,131.1003 250.05437,131.1076 251.03642,131.1149 142.70808,131.1221 50.701656,131.1294 33.271984,131.1367 40.877724,131.1440 43.636818,131.1512 31.638412,131.1585 15.880325,131.1658 13.453769,131.1730 30.574203,131.1803 42.181763,131.1876 36.334854,131.1949 15.849996,131.2021 4.0609775,131.2094 2.4847755,131.2167 2.7575438,131.2240 2.2727737,131.2312 0.54543316,131.2385 1.15139,131.2458 1.8181518,131.2531 1.9393748,131.2603 1.7272621,131.2676 1.5152874,131.2749 1.1516404,131.2822 0.72726911,131.2894 0.72727042,131.2967 0.57564306,131.3040 1.3030099,131.3113 1.0304486,131.3186 0.54547864,131.3258 0.36362374,131.3331 0.69682497,131.3404 2.3938887,131.3477 2.1213152,131.3549 1.5454417,131.3622 1.3030925,131.3695 0.57582259,131.3768 1.8786027,131.3841 5.0907283,131.3913 5.9395227,131.3986 3.3335381,131.4059 0.48488587,131.4132 0.45451507,131.4205 0.39396241,131.4277 0.090913035,131.4350 0.51509982,131.4423 0.81817812,131.4496 0.54547244,131.4569 0.48479843,131.4641 0.7272715,131.4714 0.39397329,131.4787 0.33334002,131.4860 0.30306816,131.4933 0.30304781,131.5005 0.36361837,131.5078 0.57572418,131.5151 0.81814826,131.5224 0.72732449,131.5297 0.15154956,131.5370 0.18178749,131.5442 0.36358503,131.5515 0.75750536,131.5588 0.81823719,131.5661 0.72732222,131.5734 0.6969673,131.5807 0.36368155,131.5880 1.28642e-005,131.5952 0.030272007,131.6025 0.39391041,131.6098 0.54546034,131.6171 0.51515639,131.6244 0.39394128,131.6317 0.333296,131.6389 1.1817418,131.6462 2.1212168,131.6535 1.9394399,131.6608 1.9999586,131.6681 2.7575526,131.6754 1.7880063,131.6827 0.18183033,131.6900 0.75739688,131.6972 1.393934,131.7045 0.87882781,131.7118 1.1211084,131.7191 1.606081,131.7264 1.6667082,131.7337 1.6060793,131.7410 1.1213316,131.7483 0.51519591,131.7556 0.66665822,131.7628 0.66664505,131.7701 0.69696295,131.7774 0.33336285,131.7847 0.48485896,131.7920 0.9393577,131.7993 2.3332882,131.8066 3.090929,131.8139 2.42417,131.8212 2.2121463,131.8285 1.3030529,131.8357 2.8484261,131.8430 4.2727828,131.8503 3.8485146,131.8576 2.1515749,131.8649 0.36364993,131.8722 0.3636311,131.8795 0.21214128,131.8868 1.4242185,131.8941 2.0908561,131.9014 1.6363589,131.9087 0.57580853,131.9160 0.18185209,131.9233 0.12117311,131.9306 0.39390156,131.9379 0.42419884,131.9451 1.8786174,131.9524 3.1817129,131.9597 2.5758951,131.9670 1.1516923,131.9743 1.0000527,131.9816 1.0303247,131.9889 0.69695663,131.9962 0.42421249,132.0035 0.78782451,132.0108 1.3634901,132.0181 1.8484885,132.0254 1.1818635,132.0327 1.8786856,132.0400 3.4241199,132.0473 5.1818933,132.0546 5.5755692,132.0619 8.0899572,132.0692 18.695814,132.0765 28.45396,132.0838 33.211262,132.0911 46.96788,132.0984 62.605225,132.1057 62.27354,132.1130 49.425449,132.1203 36.122665,132.1276 21.850128,132.1349 10.333676,132.1422 10.514632,132.1495 13.484984,132.1568 12.546246,132.1641 6.5763707,132.1714 2.6362348,132.1787 3.1514645,132.1860 2.3033369,132.1933 0.848643,132.2006 0.51514447,132.2079 0.4242411,132.2152 0.3939423,132.2225 0.18181984,132.2298 0.12119678,132.2371 0.18182334,132.2444 0.060623899,132.2517 0.21210277,132.2590 0.78786254,132.2663 1.2423729,132.2736 1.4847901,132.2809 2.4848244,132.2882 3.5151219,132.2955 3.7576008,132.3028 2.0304048,132.3101 0.54547358,132.3174 0.96958083,132.3247 1.3636566,132.3320 1.0909172,132.3394 1.5151269,132.3467 1.1515735,132.3540 0.60612679,132.3613 5.2158091e-005,132.3686 0.21202447,132.3759 1.1513835,132.3832 1.7575063,132.3905 1.6970203,132.3978 0.90924215,132.4051 0.45457149,132.4124 1.1515,132.4197 0.99998313,132.4270 1.3634884,132.4343 2.5453777,132.4416 2.6667016,132.4490 1.9696931,132.4563 1.6060754,132.4636 1.5757843,132.4709 1.7273445,132.4782 1.0607036,132.4855 1.1818286,132.4928 1.3635627,132.5001 1.8484291,132.5074 1.2424687,132.5147 0.90911913,132.5221 1.0302919,132.5294 1.060637,132.5367 0.39398104,132.5440 0.18184677,132.5513 1.2727106,132.5586 2.4545109,132.5659 1.7879362,132.5732 0.18184887,132.5805 0.51506764,132.5879 1.2725929,132.5952 1.4848995,132.6025 0.57590008,132.6098 0.090933904,132.6171 0.030271327,132.6244 0.30297542,132.6317 0.69695699,132.6390 0.69699287,132.6464 0.42428249,132.6537 0.27270985,132.6610 0.66666639,132.6683 0.75745845,132.6756 1.666492,132.6829 2.0908835,132.6902 2.1516554,132.6976 1.030489,132.7049 0.090946287,132.7122 -4.2251054e-006,132.7195 0.030305132,132.7268 -4.180411e-006,132.7341 0.151502,132.7415 0.15153362,132.7488 0.33333898,132.7561 1.8181291,132.7634 3.0302508,132.7707 3.9697063,132.7780 3.8484762,132.7854 3.333343,132.7927 2.0909729,132.8000 1.3333536,132.8073 1.1515229,132.8146 0.39391559,132.8220 0.27265239,132.8293 0.72716558,132.8366 1.0605989,132.8439 0.9092328,132.8512 0.33340216,132.8586 0.27268362,132.8659 0.51505709,132.8732 0.99995124,132.8805 1.0606084,132.8878 1.2121708,132.8952 0.78795958,132.9025 0.90912664,132.9098 1.1212051,132.9171 1.9999604,132.9244 2.8484786,132.9318 2.6363852,132.9391 1.3030407,132.9464 0.33330098,132.9537 0.57575148,132.9611 0.45457664,132.9684 0.33332786,132.9757 0.6060077,132.9830 0.87866879,132.9903 1.7877656,132.9977 2.2121844,133.0050 1.5455589,133.0123 1.2120807,133.0196 3.8484213,133.0270 7.545383,133.0343 9.4242697,133.0416 8.5453501,133.0489 8.4539738,133.0563 13.211308,133.0636 21.937782,133.0709 53.11792,133.0782 89.482124,133.0856 126.90112,133.0929 276.25308,133.1002 493.04584,133.1075 553.51947,133.1149 417.1377,133.1222 233.43933,133.1295 119.70642,133.1369 48.670963,133.1442 22.091557,133.1515 11.788532,133.1588 6.8489375,133.1662 5.7577238,133.1735 4.6061029,133.1808 2.5757761,133.1882 2.4545586,133.1955 1.6667056,133.2028 1.2727369,133.2101 1.3938781,133.2175 4.3332925,133.2248 4.8789086,133.2321 2.1819191,133.2395 0.21210003,133.2468 0.60594839,133.2541 1.3635638,133.2615 1.8788257,133.2688 1.4243524,133.2761 0.42425272,133.2834 1.4846853,133.2908 2.636416,133.2981 1.4849905,133.3054 1.000011,133.3128 0.45455033,133.3201 0.45453823,133.3274 0.51516092,133.3348 0.48481825,133.3421 0.48476931,133.3494 1.6969866,133.3568 2.0303285,133.3641 2.5151439,133.3714 1.6060932,133.3788 0.45455873,133.3861 0.51514554,133.3934 0.84846532,133.4008 0.90900058,133.4081 1.5150845,133.4154 1.5455101,133.4228 1.4243346,133.4301 0.6970315,133.4375 0.90903324,133.4448 1.2423848,133.4521 0.3636969,133.4595 0.09095341,133.4668 1.2892245e-005,133.4741 0.030280465,133.4815 0.48468742,133.4888 1.1817111,133.4961 1.0607389,133.5035 0.30315357,133.5108 0.18179487,133.5182 0.48480213,133.5255 0.78790462,133.5328 0.66667753,133.5402 0.60606295,133.5475 0.39394775,133.5549 0.3636359,133.5622 0.36367118,133.5695 0.090920612,133.5769 0.090922333,133.5842 0.18174717,133.5915 0.72710061,133.5989 1.3636136,133.6062 1.7880337,133.6136 2.6061499,133.6209 1.5454522,133.6283 0.090908483,133.6356 0.63624471,133.6429 2.3331773,133.6503 3.1211874,133.6576 3.0909958,133.6650 2.5758262,133.6723 2.3940072,133.6796 1.5151958,133.6870 0.39387673,133.6943 0.57577264,133.7017 0.45456767,133.7090 0.75754148,133.7164 0.6061213,133.7237 0.60609221,133.7310 0.63633573,133.7384 0.57575494,133.7457 0.48484665,133.7531 0.66665405,133.7604 0.81817734,133.7678 1.1817847,133.7751 3.8483913,133.7825 5.2726603,133.7898 4.6970162,133.7971 1.9698361,133.8045 0.090985574,133.8118 0.030274035,133.8192 0.27266094,133.8265 0.66663736,133.8339 2.363656,133.8412 3.2727647,133.8486 2.030338,133.8559 0.36363125,133.8633 0.66667825,133.8706 0.48487258,133.8780 0.21210454,133.8853 0.4848142,133.8927 0.96963596,133.9000 1.2424192,133.9074 0.54553545,133.9147 0.090938337,133.9221 0.33331427,133.9294 0.60605508,133.9368 0.60604137,133.9441 0.69685656,133.9515 1.9999896,133.9588 2.1212022,133.9662 1.3937917,133.9735 2.4242008,133.9809 2.878911,133.9882 1.666853,133.9956 0.36365217,134.0029 0.54537982,134.0103 0.93943065,134.0176 0.81819963,134.0250 1.0301765,134.0323 2.0907857,134.0397 2.4848199,134.0470 3.787616,134.0544 6.2418857,134.0617 10.090638,134.0691 16.120579,134.0764 29.241417,134.0838 35.878799,134.0911 31.848644,134.0985 48.540699,134.1058 112.50721,134.1132 158.75616,134.1206 131.12776,134.1279 62.885815,134.1353 17.154352,134.1426 5.9999771,134.1500 6.9087892,134.1573 6.8790345,134.1647 4.9396467,134.1720 2.5456622,134.1794 1.0910234,134.1868 1.3333163,134.1941 1.787878,134.2015 1.4545305,134.2088 1.1514726,134.2162 0.84849143,134.2235 0.63638937,134.2309 0.66666377,134.2383 0.63640994,134.2456 0.4848842,134.2530 0.45454383,134.2603 0.24244918,134.2677 0.39383253,134.2750 1.2421665,134.2824 2.3028488,134.2898 2.5456264,134.2971 1.0911992,134.3045 0.30306277,134.3118 0.60595214,134.3192 1.0605706,134.3266 0.84855896,134.3339 0.48491812,134.3413 0.30299577,134.3486 0.75752378,134.3560 1.8787483,134.3634 2.4242339,134.3707 2.030201,134.3781 2.2423944,134.3854 1.6365685,134.3928 1.090982,134.4002 0.99997294,134.4075 1.1817604,134.4149 2.4242551,134.4223 1.3939838,134.4296 1.0303223,134.4370 0.36366671,134.4443 0.45452544,134.4517 1.3333199,134.4591 1.6060463,134.4664 1.3333132,134.4738 0.6665042,134.4812 1.5453476,134.4885 1.2728959,134.4959 0.78794813,134.5033 1.0909461,134.5106 0.3637273,134.5180 0.15147966,134.5254 0.48481473,134.5327 0.69693261,134.5401 0.90906906,134.5475 0.90909982,134.5548 0.87879264,134.5622 0.48491681,134.5696 0.18185647,134.5769 0.72722203,134.5843 1.363647,134.5917 0.63635141,134.5990 0.54533327,134.6064 1.2726403,134.6138 1.4242831,134.6211 1.3333079,134.6285 1.6969614,134.6359 1.3032055,134.6432 0.27277705,134.6506 0.27269572,134.6580 0.33332628,134.6653 0.93935174,134.6727 1.4847287,134.6801 2.9087567,134.6875 5.1512713,134.6948 5.5455537,134.7022 4.2124524,134.7096 2.6062701,134.7169 2.4847815,134.7243 2.2726495,134.7317 1.8788145,134.7390 1.7273207,134.7464 1.9091617,134.7538 1.454621,134.7612 2.393888,134.7685 2.2424231,134.7759 1.1515408,134.7833 0.81821942,134.7907 0.48486832,134.7980 1.1211427,134.8054 1.9090995,134.8128 1.7575719,134.8201 1.6665478,134.8275 2.6362576,134.8349 4.5152273,134.8423 5.0304532,134.8496 4.1210938,134.8570 5.0907183,134.8644 3.3637133,134.8718 1.6365288,134.8791 1.4241281,134.8865 2.1817062,134.8939 2.2727125,134.9013 2.7273049,134.9086 4.605968,134.9160 9.7875042,134.9234 12.060415,134.9308 9.5457191,134.9382 5.3941169,134.9455 8.0907316,134.9529 10.424186,134.9603 10.636537,134.9677 9.6061888,134.9750 8.3634462,134.9824 10.271639,134.9898 24.180223,134.9972 32.000038,135.0046 25.577072,135.0119 18.666927,135.0193 17.908487,135.0267 20.241426,135.0341 31.968565,135.0414 43.816029,135.0488 85.055099,135.0562 146.50958,135.0636 210.83774,135.0710 334.3844,135.0784 897.66376,135.0857 4165.9819,135.0931 9990.9043,135.1005 11832.814,135.1079 7911.6323,135.1153 3139.4192,135.1226 1174.4423,135.1300 815.74902,135.1374 511.45621,135.1448 282.01715,135.1522 152.52425,135.1596 80.822723,135.1669 46.547779,135.1743 25.486185,135.1817 16.303555,135.1891 9.1217232,135.1965 6.9701128,135.2039 4.9091625,135.2112 6.6968155,135.2186 8.0305796,135.2260 4.2121844,135.2334 3.6057701,135.2408 6.3941059,135.2482 4.8487201,135.2555 4.8482304,135.2629 6.2120266,135.2703 4.4850931,135.2777 3.484853,135.2851 4.5756974,135.2925 3.7575881,135.2999 4.0907555,135.3073 5.5454559,135.3146 5.0606995,135.3220 4.9697227,135.3294 6.454443,135.3368 5.999824,135.3442 6.2120972,135.3516 6.0910807,135.3590 5.0304685,135.3664 4.2121968,135.3737 2.9092813,135.3811 1.7273462,135.3885 1.6666235,135.3959 1.1210214,135.4033 3.030091,135.4107 4.030252,135.4181 4.0302639,135.4255 3.3336,135.4329 1.6972278,135.4403 2.2423151,135.4476 2.1513958,135.4550 2.7271893,135.4624 3.6667652,135.4698 3.1213558,135.4772 2.2121327,135.4846 1.9696901,135.4920 2.2119253,135.4994 4.3633599,135.5068 4.9395294,135.5142 3.6667666,135.5216 3.8182588,135.5290 1.6365086,135.5363 2.1212256,135.5437 2.0000496,135.5511 1.6968846,135.5585 1.8788171,135.5659 3.2727737,135.5733 4.6363568,135.5807 3.878623,135.5881 2.8181248,135.5955 1.6365881,135.6029 1.0001407,135.6103 1.0603461,135.6177 5.1511779,135.6251 6.5455246,135.6325 5.2729073,135.6399 2.2728457,135.6473 1.5757798,135.6547 1.5151343,135.6621 1.5152361,135.6695 0.93936348,135.6769 1.7574883,135.6843 2.2121356,135.6917 3.5758193,135.6990 3.6970608,135.7064 1.818175,135.7138 1.4242465,135.7212 1.3030398,135.7286 0.99991792,135.7360 1.6362904,135.7434 1.7272711,135.7508 1.4545002,135.7582 2.0605631,135.7656 2.5151999,135.7730 2.1212342,135.7804 1.9091864,135.7878 1.5758629,135.7952 1.6060063,135.8026 3.6968918,135.8100 5.303061,135.8174 3.6364641,135.8248 1.2727566,135.8322 0.36363691,135.8396 0.39389074,135.8470 0.66667479,135.8544 0.75754058,135.8618 1.5756884,135.8692 1.4545726,135.8767 0.72725338,135.8841 1.2727426,135.8915 0.84859383,135.8989 0.51513672,135.9063 0.7574718,135.9137 0.84852886,135.9211 1.0908126,135.9285 2.4241898,135.9359 2.2423801,135.9433 3.8784754,135.9507 5.6362925,135.9581 5.6970639,135.9655 4.2123394,135.9729 2.0304239,135.9803 2.6059117,135.9877 4.060441,135.9951 5.1514668,136.0025 5.9392509,136.0099 10.302512,136.0173 17.059036,136.0247 51.901276,136.0321 148.47429,136.0396 215.42299,136.0470 180.73553,136.0544 97.552467,136.0618 81.390121,136.0692 197.34706,136.0766 422.82498,136.0840 704.05298,136.0914 1159.8615,136.0988 1493.718,136.1062 1266.9255,136.1136 724.13501,136.1210 487.82169,136.1285 527.17963,136.1359 443.77631,136.1433 224.6272,136.1507 87.493446,136.1581 46.032612,136.1655 30.94054,136.1729 16.788666,136.1803 8.3944483,136.1877 4.4549375,136.1951 2.4848969,136.2026 1.7877983,136.2100 1.9392619,136.2174 2.5756898,136.2248 2.6364427,136.2322 1.8789245,136.2396 1.1212802,136.2470 2.3939459,136.2544 5.1816826,136.2619 6.7272649,136.2693 4.0001168,136.2767 1.5757967,136.2841 0.81819361,136.2915 1.9089389,136.2989 2.9089687,136.3063 2.72735,136.3138 2.727437,136.3212 2.3637033,136.3286 2.1817746,136.3360 1.4242671,136.3434 0.93936676,136.3508 1.1211696,136.3582 2.0908747,136.3657 2.302793,136.3731 3.9696016,136.3805 2.848649,136.3879 2.2121749,136.3953 2.6060305,136.4027 2.9697919,136.4102 2.6667655,136.4176 1.3636929,136.4250 0.66665167,136.4324 1.6667078,136.4398 0.78786105,136.4472 1.3635794,136.4547 1.5454668,136.4621 3.4545813,136.4695 3.5757732,136.4769 3.9393582,136.4843 4.0908575,136.4918 2.8786771,136.4992 1.9092076,136.5066 0.84862685,136.5140 0.27271441,136.5214 0.45446488,136.5289 1.6362253,136.5363 2.6061184,136.5437 1.9091831,136.5511 1.6059524,136.5585 2.4543815,136.5660 7.0293016,136.5734 27.422106,136.5808 49.180462,136.5882 50.091846,136.5956 30.335253,136.6031 11.698102,136.6105 5.9094038,136.6179 4.9697795,136.6253 5.787972,136.6328 5.5757699,136.6402 4.0000925,136.6476 2.303076,136.6550 2.909162,136.6625 1.09109,136.6699 0.33317226,136.6773 1.7878416,136.6847 0.96970785,136.6922 1.1818091,136.6996 0.75772315,136.7070 0.45454887,136.7144 0.66664451,136.7219 1.0605487,136.7293 1.9999977,136.7367 1.5455215,136.7441 0.72725463,136.7516 1.1817684,136.7590 2.8484917,136.7664 2.7878525,136.7738 3.6060135,136.7813 2.6362586,136.7887 3.8484218,136.7961 2.7273598,136.8035 1.5455513,136.8110 0.75759858,136.8184 1.1514411,136.8258 2.1817191,136.8333 2.5756881,136.8407 2.0000699,136.8481 1.5456089,136.8555 1.2425046,136.8630 1.1817465,136.8704 1.8179653,136.8778 3.0908947,136.8853 3.6969738,136.8927 4.6666465,136.9001 3.2729115,136.9076 1.9395065,136.9150 2.9091148,136.9224 2.8787875,136.9298 1.8787556,136.9373 1.1212107,136.9447 0.90912867,136.9521 1.0000341,136.9596 0.6969676,136.9670 0.7878648,136.9744 0.75749958,136.9819 2.6663642,136.9893 5.7572155,136.9967 8.3635025,137.0042 9.9393492,137.0116 13.454471,137.0190 12.394012,137.0265 9.6968403,137.0339 13.211505,137.0413 18.120852,137.0488 17.03092,137.0562 15.574879,137.0636 39.116863,137.0711 83.935089,137.0785 108.12051,137.0859 113.48372,137.0934 146.11557,137.1008 197.72389,137.1083 195.42813,137.1157 145.67332,137.1231 95.276886,137.1306 67.789497,137.1380 54.031506,137.1454 41.819416,137.1529 26.84996,137.1603 12.304161,137.1678 4.1517863,137.1752 2.5454168,137.1826 2.2726264,137.1901 3.4848874,137.1975 2.5455437,137.2049 3.5150754,137.2124 4.1514435,137.2198 4.6970539,137.2273 2.8788612,137.2347 1.9394253,137.2421 1.1515596,137.2496 1.3333737,137.2570 0.8485567,137.2645 0.66660595,137.2719 2.2120767,137.2793 3.6666741,137.2868 3.2425075,137.2942 0.78793597,137.3017 0.54545212,137.3091 1.1212101,137.3165 1.090894,137.3240 1.33324,137.3314 1.6059364,137.3389 2.00002,137.3463 1.3334713,137.3538 0.45459995,137.3612 0.54539466,137.3686 1.2422882,137.3761 1.818104,137.3835 3.4849086,137.3910 3.8788712,137.3984 2.3939705,137.4059 1.3028967,137.4133 2.636378,137.4207 1.5455858,137.4282 1.8485205,137.4356 3.3636518,137.4431 3.6666412,137.4505 2.1212068,137.4580 0.78788632,137.4654 0.72732878,137.4729 0.42428589,137.4803 0.18179046,137.4878 2.1211708,137.4952 3.242445,137.5027 2.3636401,137.5101 0.66664809,137.5175 0.93938941,137.5250 0.96958917,137.5324 1.6665804,137.5399 1.6667246,137.5473 1.2122419,137.5548 0.4545784,137.5622 1.0605662,137.5697 1.0302985,137.5771 1.3939134,137.5846 1.5151429,137.5920 1.3030957,137.5995 0.60611421,137.6069 1.3636118,137.6144 2.3939309,137.6218 1.939413,137.6293 0.2727302,137.6367 0.6362378,137.6442 2.3331959,137.6516 2.6364198,137.6591 0.84865934,137.6665 0.45459414,137.6740 0.93929225,137.6814 1.939327,137.6889 2.5452955,137.6963 4.3635993,137.7038 4.9395037,137.7112 3.4546525,137.7187 0.84850305,137.7261 1.1817437,137.7336 1.3333887,137.7411 1.1212723,137.7485 1.0606195,137.7560 1.060636,137.7634 0.48488033,137.7709 0.4544768,137.7783 1.0604888,137.7858 1.7877911,137.7932 2.8181357,137.8007 3.0910194,137.8081 1.2122334,137.8156 0.63637292,137.8230 0.54549134,137.8305 0.90910321,137.8380 1.5151081,137.8454 2.0908527,137.8529 1.6666399,137.8603 1.0605841,137.8678 0.93945807,137.8752 0.48492709,137.8827 0.7272312,137.8902 1.6665696,137.8976 2.333272,137.9051 2.3637285,137.9125 1.0001115,137.9200 1.606081,137.9274 2.7877648,137.9349 3.7574472,137.9424 3.0001163,137.9498 1.8787558,137.9573 2.6665506,137.9647 2.4244008,137.9722 0.81830359,137.9797 0.9697054,137.9871 0.63633436,137.9946 0.81818807,138.0020 1.8786123,138.0095 4.0300851,138.0170 3.8485498,138.0244 6.5146313,138.0319 13.393341,138.0393 14.333713,138.0468 8.8792734,138.0543 7.6057835,138.0617 15.362332,138.0692 31.392385,138.0766 47.362854,138.0841 50.060974,138.0916 54.238831,138.0990 116.53712,138.1065 184.63225,138.1140 178.30788,138.1214 105.91745,138.1289 52.60709,138.1364 73.814056,138.1438 95.969574,138.1513 76.610153,138.1587 36.609787,138.1662 15.092073,138.1737 9.6669912,138.1811 5.6367917,138.1886 2.5456367,138.1961 1.9698713,138.2035 1.2728672,138.2110 0.72727126,138.2185 0.18180886,138.2259 0.45453584,138.2334 0.63633454,138.2409 0.78772038,138.2483 1.5756572,138.2558 1.5455703,138.2633 1.3334105,138.2707 1.5454937,138.2782 1.2121429,138.2857 1.1515228,138.2931 0.90908682,138.3006 1.3030286,138.3081 0.75758427,138.3155 1.6362851,138.3230 2.5454161,138.3305 1.848554,138.3380 1.2424918,138.3454 1.3939263,138.3529 1.2727085,138.3604 0.60600102,138.3678 0.51519167,138.3753 0.36366546,138.3828 0.78787106,138.3902 0.39401704,138.3977 0.12112226,138.4052 0.93921506,138.4127 2.1210942,138.4201 2.5454805,138.4276 2.6365066,138.4351 1.1213384,138.4425 0.39400333,138.4500 0.21211453,138.4575 0.81812608,138.4650 1.7878146,138.4724 1.4545007,138.4799 1.3333516,138.4874 1.1818485,138.4949 1.0000484,138.5023 0.45460588,138.5098 0.45455825,138.5173 0.36359799,138.5247 1.0605716,138.5322 1.0606215,138.5397 0.75759727,138.5472 0.45455274,138.5546 1.5150601,138.5621 3.3938766,138.5696 3.545469,138.5771 3.3637114,138.5846 1.9696946,138.5920 1.4544659,138.5995 0.96974957,138.6070 0.42433,138.6145 0.393949,138.6219 0.60606509,138.6294 0.27267149,138.6369 1.0604064,138.6444 1.6666292,138.6518 2.5152652,138.6593 2.1212921,138.6668 0.7879352,138.6743 0.57579124,138.6818 0.51511985,138.6892 2.1816695,138.6967 3.5757351,138.7042 1.4848047,138.7117 2.5151751,138.7192 1.788059,138.7266 1.4544828,138.7341 2.1513553,138.7416 3.8179691,138.7491 4.6969209,138.7566 3.4546678,138.7640 2.4546521,138.7715 1.8485609,138.7790 1.3939823,138.7865 1.0301389,138.7940 2.696717,138.8014 3.9394817,138.8089 3.5155137,138.8164 1.5759461,138.8239 0.99982452,138.8314 1.2423738,138.8389 1.2727363,138.8463 2.030144,138.8538 3.3938961,138.8613 3.727385,138.8688 2.7880299,138.8763 1.9696542,138.8838 2.3635178,138.8912 2.8181009,138.8987 3.9090843,138.9062 3.6364741,138.9137 4.6363873,138.9212 3.9090188,138.9287 4.1511769,138.9361 5.9998069,138.9436 6.9697394,138.9511 6.3634915,138.9586 8.514967,138.9661 10.454671,138.9736 14.210583,138.9811 42.5116,138.9885 73.39241,138.9960 70.12307,139.0035 44.456795,139.0110 29.152082,139.0185 28.09041,139.0260 32.544895,139.0335 43.029602,139.0410 67.329384,139.0485 128.56825,139.0559 236.89034,139.0634 427.40991,139.0709 928.24622,139.0784 3736.8386,139.0859 8092.5483,139.0934 8935.1982,139.1009 5663.6074,139.1084 2071.3147,139.1159 849.61652,139.1233 679.03986,139.1308 534.19995,139.1383 357.23096,139.1458 197.28589,139.1533 94.521103,139.1608 53.548813,139.1683 31.274559,139.1758 20.818977,139.1833 13.667236,139.1908 11.121497,139.1983 9.8185101,139.2058 7.363946,139.2132 6.4848318,139.2207 6.969811,139.2282 5.2727838,139.2357 4.9394064,139.2432 3.36374,139.2507 3.6061931,139.2582 1.6971412,139.2657 1.9694692,139.2732 5.030004,139.2807 7.6664047,139.2882 7.2728252,139.2957 4.9395881,139.3032 4.0910206,139.3107 3.6968892,139.3182 7.2421594,139.3257 6.7881703,139.3332 2.6669331,139.3407 4.3938956,139.3482 5.0910115,139.3556 4.7877035,139.3631 4.3029189,139.3706 2.9395196,139.3781 4.4242163,139.3856 6.0303454,139.3931 4.2728553,139.4006 2.7879579,139.4081 2.3635762,139.4156 3.4846873,139.4231 2.939368,139.4306 2.1214242,139.4381 1.3031441,139.4456 1.2424349,139.4531 1.6666452,139.4606 2.6361895,139.4681 2.0302975,139.4756 2.1514823,139.4831 3.1212037,139.4906 2.0303628,139.4981 2.1212966,139.5056 1.697071,139.5131 2.7272272,139.5206 2.8787918,139.5281 2.4545963,139.5356 1.5454829,139.5431 0.78782457,139.5506 1.484781,139.5581 2.3332243,139.5656 3.7877042,139.5731 5.4849243,139.5806 3.909374,139.5881 1.9393727,139.5956 1.3332236,139.6032 1.515173,139.6107 1.2727597,139.6182 0.75762469,139.6257 0.6061216,139.6332 0.39397079,139.6407 0.78783512,139.6482 0.90910065,139.6557 0.51515543,139.6632 0.72722536,139.6707 1.0000359,139.6782 0.57580549,139.6857 0.42419526,139.6932 1.8180641,139.7007 4.4847975,139.7082 4.0606952,139.7157 1.7575259,139.7232 2.4241679,139.7307 2.757575,139.7382 2.8485255,139.7458 1.5455347,139.7533 1.818193,139.7608 1.5757197,139.7683 1.6060662,139.7758 1.5757542,139.7833 1.8787255,139.7908 1.6969123,139.7983 2.15148,139.8058 1.9698339,139.8133 1.0000972,139.8208 0.99997956,139.8283 1.0000142,139.8359 0.90907079,139.8434 1.4242047,139.8509 1.7273045,139.8584 1.5455021,139.8659 0.96974367,139.8734 0.42422116,139.8809 1.0301049,139.8884 2.30285,139.8959 2.2122715,139.9035 0.8184163,139.9110 0.21216324,139.9185 0.78785551,139.9260 0.90907186,139.9335 0.51517648,139.9410 0.3937625,139.9485 1.5454005,139.9560 1.0909755,139.9635 1.9393067,139.9711 2.3030138,139.9786 2.4242599,139.9861 3.5453334,139.9936 4.9090362,140.0011 4.0001984,140.0086 3.8787625,140.0161 4.7575378,140.0237 4.3636298,140.0312 4.1513124,140.0387 7.908596,140.0462 17.454149,140.0537 29.302435,140.0612 38.18026,140.0688 52.17963,140.0763 119.25646,140.0838 371.69479,140.0913 631.80145,140.0988 609.11084,140.1063 368.17114,140.1139 331.83557,140.1214 480.59262,140.1289 472.86166,140.1364 276.9335,140.1439 105.25564,140.1514 46.730255,140.1590 29.970549,140.1665 23.970304,140.1740 14.88022,140.1815 6.0617681,140.1890 1.7577586,140.1966 2.605953,140.2041 1.9698551,140.2116 1.272723,140.2191 1.9695941,140.2266 2.6969242,140.2342 3.030288,140.2417 3.3636882,140.2492 2.0001547,140.2567 0.72730988,140.2642 0.96967918,140.2718 0.45460805,140.2793 0.54538465,140.2868 1.2424248,140.2943 1.0303326,140.3018 0.87878889,140.3094 2.2120221,140.3169 4.333169,140.3244 4.1212406,140.3319 2.2729182,140.3395 0.48495138,140.3470 0.51507699,140.3545 0.93933696,140.3620 1.4242297,140.3696 1.2121785,140.3771 0.36367396,140.3846 0.42419368,140.3921 2.4544559,140.3996 4.1212268,140.4072 3.5455451,140.4147 1.9697044,140.4222 1.303046,140.4297 0.75760823,140.4373 0.60604215,140.4448 0.42421699,140.4523 0.45451242,140.4599 0.48489523,140.4674 0.090965897,140.4749 1.2423325,140.4824 3.2723551,140.4900 4.9088955,140.4975 2.8184664,140.5050 1.394153,140.5125 0.90918136,140.5201 0.36367857,140.5276 0.9090848,140.5351 1.7271541,140.5427 2.8180273,140.5502 3.697084,140.5577 2.6668305,140.5652 1.8181801,140.5728 1.363597,140.5803 1.8787121,140.5878 2.4847448,140.5954 2.0303769,140.6029 1.8788931,140.6104 3.9999886,140.6180 4.4848518,140.6255 2.575779,140.6330 0.63643003,140.6405 0.030237434,140.6481 1.0301292,140.6556 1.4848974,140.6631 0.72738498,140.6707 1.0606166,140.6782 0.84851509,140.6857 0.66668689,140.6933 0.39393485,140.7008 0.66655695,140.7083 1.7876621,140.7159 3.1210854,140.7234 3.0002069,140.7309 1.0911498,140.7385 0.21207139,140.7460 0.4847616,140.7535 0.69698548,140.7611 0.45461136,140.7686 0.66664696,140.7761 1.3030071,140.7837 1.1212374,140.7912 2.7878678,140.7987 3.6969602,140.8063 3.1515317,140.8138 1.4242789,140.8214 0.45455241,140.8289 0.54539168,140.8364 0.87864119,140.8440 1.8786868,140.8515 3.4545705,140.8590 3.1818237,140.8666 2.606107,140.8741 1.2425724,140.8817 0.63644505,140.8892 1.363588,140.8967 2.5756884,140.9043 2.0909932,140.9118 0.51521486,140.9193 2.4544871,140.9269 2.8181288,140.9344 2.2121449,140.9420 0.87881958,140.9495 1.2121226,140.9570 1.030213,140.9646 1.7879169,140.9721 6.483633,140.9797 23.422237,140.9872 32.575775,140.9947 25.274292,141.0023 13.334517,141.0098 9.1821041,141.0174 7.8788066,141.0249 5.7878199,141.0324 4.8786392,141.0400 5.3331275,141.0475 8.0905533,141.0551 12.42369,141.0626 17.545069,141.0702 20.150549,141.0777 37.815525,141.0852 69.057495,141.0928 98.816223,141.1003 119.63522,141.1079 132.09027,141.1154 131.09023,141.1230 120.18365,141.1305 82.307526,141.1380 51.397556,141.1456 30.728815,141.1531 22.030645,141.1607 13.90946,141.1682 9.151576,141.1758 8.0910988,141.1833 6.1822195,141.1909 2.4548025,141.1984 0.45458695,141.2060 0.1212244,141.2135 -3.8889361e-006,141.2211 0.12119736,141.2286 0.42425022,141.2361 0.5454312,141.2437 0.75754738,141.2512 0.72726685,141.2588 0.96967727,141.2663 0.90911835,141.2739 0.9091109,141.2814 1.000006,141.2890 0.69700199,141.2965 0.72718054,141.3041 2.1817145,141.3116 1.4849166,141.3192 0.84845412,141.3267 1.3333216,141.3343 1.2122166,141.3418 0.90906972,141.3494 0.90907252,141.3569 0.7272892,141.3645 1.0909473,141.3720 0.93939877,141.3796 0.81820047,141.3871 0.39387172,141.3947 1.0605228,141.4022 1.0000616,141.4098 0.66675407,141.4173 0.090947248,141.4249 0.272679,141.4324 0.48483831,141.4400 0.60607284,141.4475 0.75758541,141.4551 0.57575798,141.4627 0.66666323,141.4702 0.69694054,141.4778 1.3029751,141.4853 1.151559,141.4929 0.72733808,141.5004 0.57574219,141.5080 0.51515752,141.5155 0.69696885,141.5231 1.3331888,141.5306 2.2423694,141.5382 1.4545789,141.5458 0.9697668,141.5533 1.0303735,141.5609 2.0302889,141.5684 2.1212366,141.5760 1.2120941,141.5835 0.57570404,141.5911 0.66670853,141.5986 0.8182441,141.6062 0.96969146,141.6138 0.96969241,141.6213 0.39395854,141.6289 0.090892598,141.6364 0.57573289,141.6440 0.63632071,141.6515 0.75748932,141.6591 1.0303336,141.6667 0.63646489,141.6742 0.45448923,141.6818 0.90894884,141.6893 1.3031014,141.6969 0.54560488,141.7045 0.090933889,141.7120 0.030301802,141.7196 0.090896711,141.7271 1.1816905,141.7347 3.0302041,141.7423 2.7576306,141.7498 0.93947768,141.7574 0.51516891,141.7649 0.4848004,141.7725 0.66667145,141.7801 0.90906286,141.7876 1.8482209,141.7952 3.0303197,141.8028 1.6366518,141.8103 0.75764191,141.8179 0.60607511,141.8254 0.48480177,141.8330 1.4241183,141.8406 2.3939917,141.8481 1.5152816,141.8557 0.4848668,141.8633 0.12120649,141.8708 0.69696814,141.8784 1.484718,141.8860 3.8179398,141.8935 4.4242139,141.9011 3.1819849,141.9086 1.151616,141.9162 0.96972436,141.9238 0.87877333,141.9313 1.2120484,141.9389 1.4241347,141.9465 2.575773,141.9540 3.3937604,141.9616 5.0301743,141.9692 4.4545321,141.9767 5.1209869,141.9843 6.3634262,141.9919 7.0606613,141.9994 5.4851408,142.0070 4.6971507,142.0146 4.4546843,142.0221 3.8183339,142.0297 3.9091427,142.0373 3.2423837,142.0449 3.2118883,142.0524 6.7872076,142.0600 12.029751,142.0676 16.302704,142.0751 20.545675,142.0827 30.78335,142.0903 119.52987,142.0978 276.16791,142.1054 329.7912,142.1130 230.10623,142.1206 127.88081,142.1281 212.82932,142.1357 378.56073,142.1433 408.79532,142.1508 279.53391,142.1584 235.22769,142.1660 607.70251,142.1736 1051.0941,142.1811 987.79333,142.1887 520.74884,142.1963 169.84045,142.2038 81.518272,142.2114 59.093395,142.2190 35.486874,142.2266 18.60708,142.2341 9.3944082,142.2417 7.3031192,142.2493 6.6971698,142.2569 5.0306721,142.2644 4.2123137,142.2720 1.757491,142.2796 2.7877758,142.2872 3.7274282,142.2947 4.2425585,142.3023 3.2121642,142.3099 1.6363556,142.3175 1.2424352,142.3250 1.5151196,142.3326 1.9695467,142.3402 2.2726743,142.3478 1.9092081,142.3553 1.0001075,142.3629 0.39396825,142.3705 1.3029797,142.3781 2.2726765,142.3857 2.6667001,142.3932 0.51521319,142.4008 0.63637203,142.4084 0.96967965,142.4160 1.0000027,142.4235 0.48489344,142.4311 1.0301862,142.4387 2.2423532,142.4463 1.0001215,142.4539 0.45456293,142.4614 0.30300653,142.4690 0.6666432,142.4766 1.12113,142.4842 1.9999894,142.4918 1.7879937,142.4993 0.75762892,142.5069 0.93927377,142.5145 1.8181455,142.5221 3.1515949,142.5297 2.7575665,142.5372 1.696955,142.5448 0.78790426,142.5524 0.66668445,142.5600 0.90902334,142.5676 2.6666381,142.5752 4.2121735,142.5827 3.6060646,142.5903 2.9393742,142.5979 3.0303419,142.6055 1.2121921,142.6131 0.33331335,142.6207 0.90904093,142.6282 1.3635583,142.6358 1.6363589,142.6434 0.90915114,142.6510 0.51521373,142.6586 0.1212216,142.6662 0.30296916,142.6738 0.45452774,142.6813 0.66668791,142.6889 0.39401031,142.6965 0.39389685,142.7041 0.57572639,142.7117 0.3333962,142.7193 0.30302066,142.7269 1.3938478,142.7344 2.4241967,142.7420 1.2425197,142.7496 0.48490801,142.7572 0.87875766,142.7648 1.0909029,142.7724 1.1515069,142.7800 1.0000179,142.7876 1.0303046,142.7952 0.78774673,142.8027 1.393872,142.8103 1.4849271,142.8179 1.4545813,142.8255 1.2121576,142.8331 0.60607797,142.8407 0.84848261,142.8483 0.75758839,142.8559 0.84845603,142.8635 0.81821644,142.8710 0.57578111,142.8786 0.84846276,142.8862 0.60604817,142.8938 1.0908214,142.9014 1.5453646,142.9090 1.9393581,142.9166 2.091049,142.9242 1.0910313,142.9318 0.8787623,142.9394 1.454477,142.9470 1.8485178,142.9546 0.99989343,142.9622 2.818156,142.9697 4.0597587,142.9773 16.452829,142.9849 27.302855,142.9925 22.001444,143.0001 7.6375294,143.0077 1.6971716,143.0153 1.4545892,143.0229 0.87888521,143.0305 1.0605597,143.0381 2.302695,143.0457 6.4845648,143.0533 8.5152521,143.0609 7.2122383,143.0685 9.574585,143.0761 24.573311,143.0837 48.694187,143.0913 73.815811,143.0989 89.393517,143.1065 85.304108,143.1141 71.394783,143.1217 64.909966,143.1293 60.606239,143.1368 62.211514,143.1444 62.515965,143.1520 47.335609,143.1596 30.121384,143.1672 50.238438,143.1748 95.724121,143.1824 102.12376,143.1900 59.974464,143.1976 22.366085,143.2052 9.212882,143.2128 4.7881775,143.2204 3.6062057,143.2280 1.1818424,143.2356 1.4545053,143.2432 2.3939683,143.2508 2.1211779,143.2584 2.3029792,143.2660 1.727379,143.2736 0.84858727,143.2812 0.39393413,143.2888 0.57569766,143.2964 0.75759375,143.3041 0.54553372,143.3117 0.1515449,143.3193 0.21210758,143.3269 0.090915881,143.3345 4.6079248e-007,143.3421 0.030288428,143.3497 0.090893283,143.3573 0.18182188,143.3649 0.30303746,143.3725 0.45451829,143.3801 0.78786063,143.3877 1.0908947,143.3953 0.75750029,143.4029 1.1514345,143.4105 1.4242709,143.4181 0.84861815,143.4257 0.090989947,143.4333 0.24241267,143.4409 0.39393428,143.4485 0.36364713,143.4561 0.090908878,143.4637 0.030304912,143.4714 0.30295247,143.4790 0.90897596,143.4866 1.151525,143.4942 1.4243603,143.5018 1.2727617,143.5094 1.181764,143.5170 0.99995571,143.5246 1.5756633,143.5322 1.5756849,143.5398 1.3334128,143.5474 1.0001611,143.5550 0.45458743,143.5626 0.18180451,143.5703 0.1818198,143.5779 0.63635379,143.5855 1.8484981,143.5931 1.9697096,143.6007 1.3636349,143.6083 0.33333158,143.6159 0.18177469,143.6235 0.63629073,143.6311 1.1514719,143.6387 1.6970102,143.6464 0.69706184,143.6540 0.69687825,143.6616 1.4847294,143.6692 1.2425433,143.6768 0.36375827,143.6844 0.090906262,143.6920 0.18178478,143.6996 0.39395571,143.7073 0.090937622,143.7149 0.7575388,143.7225 1.8484671,143.7301 1.7575827,143.7377 1.9999491,143.7453 3.2726934,143.7529 2.6364295,143.7606 1.1212118,143.7682 0.39395121,143.7758 0.30307409,143.7834 0.78781056,143.7910 1.0302404,143.7986 0.84847182,143.8062 0.63635641,143.8139 0.60610789,143.8215 0.36363539,143.8291 0.81802803,143.8367 1.484839,143.8443 0.96986794,143.8519 0.27282533,143.8596 0.30304137,143.8672 0.18181659,143.8748 -1.103215e-006,143.8824 0.090907745,143.8900 0.18176524,143.8976 1.1514103,143.9053 2.0604856,143.9129 1.7878178,143.9205 1.6970817,143.9281 1.1516068,143.9357 1.1515534,143.9434 0.96977812,143.9510 0.45455983,143.9586 0.27271977,143.9662 0.06061228,143.9738 0.27267104,143.9815 1.0301896,143.9891 1.5151434,143.9967 0.81833708,144.0043 0.12113688,144.0119 1.4543502,144.0196 1.9999961,144.0272 2.6666636,144.0348 3.7272475,144.0424 3.9999723,144.0500 3.5150967,144.0577 5.5451188,144.0653 11.968712,144.0729 24.180225,144.0805 39.240372,144.0882 64.81559,144.0958 97.9972,144.1034 150.5658,144.1110 278.07574,144.1186 360.36215,144.1263 280.04544,144.1339 125.65006,144.1415 60.789284,144.1491 79.755219,144.1568 84.910469,144.1644 59.215569,144.1720 29.213966,144.1796 28.604832,144.1873 47.271408,144.1949 49.152527,144.2025 27.66893,144.2102 9.7286987,144.2178 2.6973467,144.2254 2.6059103,144.2330 3.4848342,144.2407 2.0911772,144.2483 1.1213105,144.2559 1.393886,144.2635 0.84845275,144.2712 0.6060282,144.2788 0.75756741,144.2864 0.66667193,144.2941 0.87878191,144.3017 0.81820852,144.3093 1.0605289,144.3169 2.1210799,144.3246 2.7272725,144.3322 2.2122881,144.3398 1.8788925,144.3475 1.7575485,144.3551 1.3636512,144.3627 0.78792477,144.3703 0.39395255,144.3780 0.3636412,144.3856 0.33332255,144.3932 0.39393142,144.4009 0.12123132,144.4085 0.12120304,144.4161 0.24241193,144.4238 0.24241829,144.4314 0.36361656,144.4390 0.66666001,144.4467 0.72729278,144.4543 0.66665131,144.4619 1.9696748,144.4696 1.606097,144.4772 0.87879384,144.4848 0.21211445,144.4925 0.1818123,144.5001 0.39384881,144.5077 1.909012,144.5154 2.9393165,144.5230 2.4545407,144.5306 1.6971529,144.5383 1.2425344,144.5459 1.1817385,144.5535 2.2423203,144.5612 2.3636405,144.5688 2.0908546,144.5764 2.3332939,144.5841 3.0304215,144.5917 1.7576008,144.5994 1.8785496,144.6070 2.6060772,144.6146 1.4851093,144.6223 0.63641858,144.6299 0.27275065,144.6375 0.3028478,144.6452 1.5150088,144.6528 1.7879657,144.6605 1.7879586,144.6681 1.0303884,144.6757 1.3030615,144.6834 1.7878116,144.6910 2.2726469,144.6986 2.3636305,144.7063 2.0303936,144.7139 1.212175,144.7216 0.75754833,144.7292 1.2424324,144.7368 2.1211832,144.7445 2.2121236,144.7521 1.000013,144.7598 1.4241828,144.7674 2.0000205,144.7750 2.8181472,144.7827 3.1817663,144.7903 1.5455279,144.7980 0.51526976,144.8056 0.36359322,144.8133 0.75749779,144.8209 0.9091655,144.8285 1.0605584,144.8362 1.5454258,144.8438 1.4545478,144.8515 2.7879159,144.8591 2.6060896,144.8668 1.9089991,144.8744 1.1818874,144.8820 1.5455382,144.8897 1.9696367,144.8973 2.3332958,144.9050 2.6666873,144.9126 2.6061115,144.9203 1.8485081,144.9279 0.81817275,144.9356 0.51516283,144.9432 0.72718436,144.9508 1.3332168,144.9585 1.1818628,144.9661 0.75767642,144.9738 2.0302696,144.9814 5.3332996,144.9891 4.5455298,144.9967 2.0908418,145.0044 1.6059809,145.0120 1.8788826,145.0197 2.6970003,145.0273 3.3028743,145.0350 4.6059957,145.0426 6.0603228,145.0503 14.059177,145.0579 33.816048,145.0656 69.871475,145.0732 200.97937,145.0809 416.37558,145.0885 481.64258,145.0962 337.23331,145.1038 156.86206,145.1115 88.940628,145.1191 82.182289,145.1268 58.215084,145.1344 33.880486,145.1421 21.697775,145.1497 16.364155,145.1574 12.48545,145.1650 7.2126055,145.1727 4.5456071,145.1803 3.6360402,145.1880 6.6057858,145.1956 7.7273107,145.2033 7.4246087,145.2109 4.7579751,145.2186 3.54533,145.2262 2.8485723,145.2339 1.7275108,145.2415 0.93942022,145.2492 1.1513827,145.2568 1.8180332,145.2645 2.0607109,145.2722 1.1819737,145.2798 1.8485669,145.2875 0.81811351,145.2951 0.9998185,145.3028 1.9697194,145.3104 1.8486264,145.3181 0.99997991,145.3257 0.81813037,145.3334 0.51524347,145.3411 1.4545425,145.3487 2.4848175,145.3564 1.7878975,145.3640 0.57573503,145.3717 0.45454028,145.3793 0.57578486,145.3870 1.2727809,145.3946 0.57577521,145.4023 0.27270031,145.4100 0.69688159,145.4176 1.7575041,145.4253 1.575783,145.4329 1.1818005,145.4406 1.454549,145.4483 1.9394464,145.4559 1.0303351,145.4636 0.63633353,145.4712 0.69698125,145.4789 0.81826752,145.4866 1.0000244,145.4942 0.39393657,145.5019 0.33333537,145.5095 0.3939428,145.5172 1.1211866,145.5249 1.6363093,145.5325 2.7272708,145.5402 2.2424047,145.5478 1.6059227,145.5555 1.7877718,145.5632 2.9091425,145.5708 10.695711,145.5785 32.754963,145.5862 48.45359,145.5938 40.031666,145.6015 20.759697,145.6091 6.5164042,145.6168 2.5453365,145.6245 3.4238679,145.6321 3.8789554,145.6398 2.7277348,145.6475 0.87902904,145.6551 0.18183398,145.6628 0.27262676,145.6705 0.81808883,145.6781 1.6667041,145.6858 3.8181939,145.6934 4.9393506,145.7011 4.4545832,145.7088 2.2121911,145.7164 0.78792918,145.7241 0.30302536,145.7318 0.5150466,145.7394 1.0908242,145.7471 1.0304127,145.7548 0.27281985,145.7624 0.48479122,145.7701 1.4848436,145.7778 2.3635676,145.7854 2.7878027,145.7931 2.8483791,145.8008 2.6363165,145.8085 1.7274791,145.8161 1.3637565,145.8238 1.5757535,145.8315 1.1515342,145.8391 1.1514776,145.8468 0.84842682,145.8545 0.90912724,145.8621 1.3030558,145.8698 1.848336,145.8775 2.575561,145.8851 2.4545588,145.8928 2.1214266,145.9005 1.4243678,145.9082 1.2121191,145.9158 0.9393487,145.9235 1.5756354,145.9312 2.1513844,145.9388 2.3029399,145.9465 2.4546385,145.9542 2.1213095,145.9619 2.0908754,145.9695 2.1515167,145.9772 2.2121675,145.9849 1.9091955,145.9926 1.1819081,146.0002 1.0908647,146.0079 1.5150695,146.0156 1.6363385,146.0232 2.9697609,146.0309 2.969677,146.0386 3.0906477,146.0463 5.2720628,146.0539 17.816082,146.0616 44.119041,146.0693 58.151516,146.0770 48.516727,146.0846 30.728004,146.0923 27.029535,146.1000 32.484558,146.1077 33.21249,146.1153 30.24295,146.1230 25.455051,146.1307 22.939625,146.1384 21.182518,146.1461 12.213077,146.1537 6.0002341,146.1614 5.8784938,146.1691 9.2120113,146.1768 10.091377,146.1844 5.727704,146.1921 2.3940117,146.1998 1.3939294,146.2075 1.6362661,146.2152 1.3030113,146.2228 0.81828058,146.2305 0.63637561,146.2382 0.63633275,146.2459 0.3637087,146.2536 0.090872593,146.2612 0.69689006,146.2689 0.90917563,146.2766 0.96969718,146.2843 1.7574791,146.2920 2.0908318,146.2996 1.9394501,146.3073 1.0607034,146.3150 1.1211956,146.3227 1.2121445,146.3304 0.42428201,146.3381 0.3332552,146.3457 0.93933469,146.3534 0.78795934,146.3611 0.21218589,146.3688 0.21209896,146.3765 0.42425293,146.3842 0.30304354,146.3918 0.51513016,146.3995 0.33335233,146.4072 0.36356354,146.4149 1.3028932,146.4226 1.9696882,146.4303 1.0000925,146.4379 0.93948305,146.4456 1.0909438,146.4533 0.75756884,146.4610 2.6665761,146.4687 4.8785639,146.4764 6.0605574,146.4841 4.6061487,146.4917 3.0302436,146.4994 2.3332689,146.5071 2.2122564,146.5148 1.0002273,146.5225 0.18188609,146.5302 0.33333737,146.5379 0.36358681,146.5456 0.63619202,146.5532 2.4845431,146.5609 6.5450597,146.5686 8.1212711,146.5763 6.6974225,146.5840 5.1514812,146.5917 5.8785348,146.5994 4.5455794,146.6071 2.0305791,146.6147 0.93949169,146.6224 0.93927455,146.6301 2.3333519,146.6378 2.3638048,146.6455 1.303125,146.6532 0.21212813,146.6609 0.27270851,146.6686 0.33335683,146.6763 0.12120221,146.6840 0.45453048,146.6917 0.48485085,146.6993 0.72728074,146.7070 0.42426005,146.7147 0.36354414,146.7224 0.8786509,146.7301 1.5757291,146.7378 1.7273659,146.7455 1.242496,146.7532 0.8182143,146.7609 0.51518691,146.7686 0.42425495,146.7763 0.69689131,146.7840 0.99998325,146.7917 0.60611534,146.7994 0.45456907,146.8071 0.81817532,146.8147 1.3332708,146.8224 1.2121334,146.8301 0.63639659,146.8378 0.54547203,146.8455 0.54544806,146.8532 1.1210563,146.8609 2.0907807,146.8686 2.0000012,146.8763 2.1213117,146.8840 1.6364868,146.8917 1.9999828,146.8994 2.1515546,146.9071 0.96976042,146.9148 0.45445809,146.9225 2.757453,146.9302 4.9393201,146.9379 4.6970243,146.9456 2.2728751,146.9533 0.72732371,146.9610 0.87877387,146.9687 1.0908258,146.9764 1.8784366,146.9841 3.6058426,146.9918 3.6971445,146.9995 2.4245086,147.0072 1.727356,147.0149 2.4543571,147.0226 4.9084916,147.0303 9.8172626,147.0380 16.241568,147.0457 33.845089,147.0534 84.661499,147.0611 124.05857,147.0688 122.39532,147.0765 135.20277,147.0842 372.56497,147.0919 836.50366,147.0996 1010.9492,147.1073 706.40967,147.1150 299.57614,147.1227 128.06824,147.1304 78.821426,147.1381 52.335793,147.1458 32.941376,147.1535 18.243626,147.1612 9.7277298,147.1689 3.9699056,147.1766 1.8486966,147.1843 1.3637203,147.1920 2.3030055,147.1997 2.4545963,147.2074 1.5455571,147.2152 1.030315,147.2229 2.5150928,147.2306 2.6060247,147.2383 1.7575144,147.2460 1.6061226,147.2537 1.6363649,147.2614 2.6361368,147.2691 2.4241948,147.2768 2.0607507,147.2845 1.3030623,147.2922 1.909003,147.2999 2.1514971,147.3076 1.5758799,147.3153 1.4546244,147.3230 1.2726986,147.3308 2.3939309,147.3385 2.4848971,147.3462 1.3939817,147.3539 1.090813,147.3616 1.3028909,147.3693 1.6060561,147.3770 2.2121782,147.3847 3.9089656,147.3924 5.0000114,147.4001 2.8487604,147.4079 0.3637234,147.4156 0.090892822,147.4233 6.7122705e-006,147.4310 -9.2083928e-006,147.4387 0.12119188,147.4464 0.81807739,147.4541 1.6059502,147.4618 1.212226,147.4695 0.33340907,147.4773 0.4848159,147.4850 0.51516473,147.4927 0.69699758,147.5004 0.9090538,147.5081 1.666561,147.5158 2.0908763,147.5235 1.8182707,147.5312 0.72737783,147.5390 0.18179558,147.5467 0.48485208,147.5544 0.484869,147.5621 1.333221,147.5698 5.2423768,147.5775 5.5758338,147.5852 4.93926,147.5930 5.0603848,147.6007 4.0607848,147.6084 2.091162,147.6161 1.1212101,147.6238 1.6363033,147.6315 1.6665554,147.6393 1.5151349,147.6470 1.2728426,147.6547 1.393996,147.6624 0.90907598,147.6701 0.84849727,147.6778 0.66666794,147.6856 0.9090746,147.6933 0.81820828,147.7010 0.87880927,147.7087 0.87880081,147.7164 0.45453852,147.7241 0.2121304,147.7319 1.4552114e-005,147.7396 -5.8662517e-006,147.7473 8.9125269e-006,147.7550 0.060549162,147.7627 0.3635858,147.7705 0.39395687,147.7782 1.2727576,147.7859 0.69688714,147.7936 1.2424197,147.8013 0.69696236,147.8091 1.2725853,147.8168 1.6061629,147.8245 0.87892008,147.8322 0.69699025,147.8399 0.18182227,147.8477 0.21213062,147.8554 0.48486611,147.8631 0.63634533,147.8708 0.42424184,147.8786 0.15150483,147.8863 0.84833032,147.8940 2.272578,147.9017 2.3638239,147.9095 1.1516172,147.9172 1.3029684,147.9249 1.3029633,147.9326 1.8483067,147.9403 2.2120378,147.9481 2.0606189,147.9558 1.8787242,147.9635 2.2424998,147.9712 2.0607615,147.9790 3.2725661,147.9867 4.4242692,147.9944 3.030427,148.0021 2.6060741,148.0099 2.4242852,148.0176 2.6666481,148.0253 3.3030703,148.0331 4.7879233,148.0408 6.0905128,148.0485 11.574845,148.0562 21.635153,148.0640 31.696056,148.0717 34.818111,148.0794 37.907299,148.0871 72.993431,148.0949 139.0544,148.1026 164.15279,148.1103 172.93349,148.1181 346.09546,148.1258 571.37878,148.1335 543.16937,148.1412 297.02798,148.1490 94.347153,148.1567 38.304871,148.1644 24.788155,148.1722 18.363914,148.1799 14.849021,148.1876 7.2127409,148.1954 3.8184712,148.2031 1.5153556,148.2108 1.6667643,148.2186 1.5150747,148.2263 1.848345,148.2340 1.9696988,148.2418 1.6062169,148.2495 0.2121858,148.2572 0.21211189,148.2649 1.3937016,148.2727 2.5452912,148.2804 2.2123113,148.2881 1.3940591,148.2959 0.69703388,148.3036 0.45447254,148.3113 0.7575869,148.3191 0.42435521,148.3268 0.60605997,148.3346 0.96968508,148.3423 1.030257,148.3500 1.212117,148.3578 0.5454964,148.3655 0.12121838,148.3732 0.15150161,148.3810 0.4545185,148.3887 0.51515555,148.3964 0.21216099,148.4042 0.3635805,148.4119 1.3029662,148.4196 1.3939553,148.4274 1.0606796,148.4351 0.45458525,148.4429 0.6362325,148.4506 0.84836054,148.4583 1.0303473,148.4661 0.6061911,148.4738 0.21220548,148.4815 -5.325076e-006,148.4893 1.1514946,148.4970 1.1818005,148.5048 0.75756085,148.5125 0.87874037,148.5202 1.0301954,148.5280 1.090915,148.5357 0.63647181,148.5435 0.93942982,148.5512 1.7575078,148.5589 3.1816723,148.5667 4.5453959,148.5744 4.3333855,148.5822 3.0605123,148.5899 3.2424989,148.5976 1.69717,148.6054 0.7272467,148.6131 1.4240773,148.6209 3.2726505,148.6286 2.3335106,148.6364 0.84857899,148.6441 0.81811434,148.6518 1.000043,148.6596 0.30313888,148.6673 2.7784177e-005,148.6751 0.54539317,148.6828 1.1514713,148.6906 0.63638693,148.6983 0.60607725,148.7060 2.0303237,148.7138 1.5454623,148.7215 0.48486316,148.7293 0.48473233,148.7370 1.2423265,148.7448 1.0910405,148.7525 0.81826359,148.7603 0.75756991,148.7680 0.75759244,148.7758 0.27269459,148.7835 0.42423829,148.7912 0.21214598,148.7990 0.96968055,148.8067 1.7272679,148.8145 1.606078,148.8222 0.18183048,148.8300 0.27272797,148.8377 0.33326072,148.8455 0.66659844,148.8532 0.63640541,148.8610 0.42431867,148.8687 0.090916656,148.8765 0.30292767,148.8842 0.84838426,148.8920 3.3635087,148.8997 4.5454655,148.9075 3.24247,148.9152 1.9697224,148.9230 1.9395093,148.9307 1.2121534,148.9385 1.1818452,148.9462 1.0000361,148.9540 0.90911007,148.9617 0.81807214,148.9695 2.6361752,148.9772 4.3938141,148.9850 5.7574463,148.9927 7.757442,149.0005 10.636014,149.0082 15.544766,149.0160 28.027586,149.0237 122.9785,149.0315 448.63135,149.0392 705.50446,149.0470 612.56995,149.0547 322.75427,149.0625 152.67374,149.0703 136.45329,149.0780 130.78922,149.0858 102.57996,149.0935 78.817825,149.1013 124.9305,149.1090 205.14424,149.1168 222.97165,149.1245 170.94653,149.1323 111.18721,149.1400 76.852318,149.1478 47.760948,149.1556 25.638586,149.1633 9.6982679,149.1711 4.5153608,149.1788 3.5153446,149.1866 2.1213408,149.1943 1.1212155,149.2021 0.81819773,149.2099 0.84848392,149.2176 1.6364088,149.2254 1.1817025,149.2331 1.878653,149.2409 2.3637326,149.2486 1.8182911,149.2564 1.2121119,149.2642 0.81817675,149.2719 0.75764781,149.2797 0.63633567,149.2874 0.93932813,149.2952 1.090914,149.3030 1.3030598,149.3107 1.7878097,149.3185 2.3636124,149.3262 1.2121633,149.3340 0.60607153,149.3418 0.36367702,149.3495 0.24246004,149.3573 0.42411122,149.3650 1.2423874,149.3728 2.5454612,149.3806 3.5151336,149.3883 2.6666234,149.3961 2.4847724,149.4038 1.5455732,149.4116 1.0910326,149.4194 0.69701135,149.4271 0.84846401,149.4349 0.60609257,149.4427 0.18186815,149.4504 0.030260421,149.4582 0.75744337,149.4660 1.3939519,149.4737 0.78798747,149.4815 0.39393964,149.4892 0.75755876,149.4970 0.99995297,149.5048 1.1212373,149.5125 0.45454854,149.5203 0.87873805,149.5281 1.1818405,149.5358 2.151448,149.5436 3.1211894,149.5514 2.7878954,149.5591 2.3938937,149.5669 2.2121949,149.5747 1.3940603,149.5824 0.96962464,149.5902 1.4545126,149.5980 0.69700438,149.6057 1.0605692,149.6135 1.515149,149.6213 1.7878187,149.6290 1.78795,149.6368 0.93935293,149.6446 4.272471,149.6524 6.1818314,149.6601 4.6970677,149.6679 3.0607169,149.6757 2.1516511,149.6834 1.515202,149.6912 1.2120931,149.6990 1.0302784,149.7067 0.78782666,149.7145 1.0000188,149.7223 1.5152369,149.7300 1.0303205,149.7378 0.09091188,149.7456 0.27268887,149.7534 0.36360252,149.7611 0.72710973,149.7689 2.8483515,149.7767 4.0909543,149.7845 3.6364298,149.7922 1.8183366,149.8000 0.4546285,149.8078 0.39395666,149.8155 0.42413136,149.8233 1.3028468,149.8311 1.3636864,149.8389 0.8486166,149.8466 0.57573521,149.8544 1.6362606,149.8622 1.7576236,149.8700 1.0000892,149.8777 0.93929726,149.8855 1.6968511,149.8933 1.9091922,149.9011 0.96985763,149.9088 0.12128627,149.9166 0.12109436,149.9244 1.2119472,149.9322 2.1211777,149.9399 2.0001194,149.9477 1.1516591,149.9555 0.78786516,149.9633 2.8786581,149.9710 4.2121086,149.9788 3.3940547,149.9866 2.1515455,149.9944 1.6969025,150.0022 1.1513894,150.0099 2.5454166,150.0177 3.5452886,150.0255 12.4224,150.0333 42.511681,150.0410 73.725647,150.0488 76.24398,150.0566 52.274864,150.0644 34.818882,150.0722 33.878357,150.0799 42.211369,150.0877 85.352913,150.0955 266.06271,150.1033 495.73868,150.1111 514.80066,150.1188 320.905,150.1266 150.8589,150.1344 154.93204,150.1422 207.17818,150.1500 181.18954,150.1578 95.03981,150.1655 33.155357,150.1733 15.697736,150.1811 11.061149,150.1889 8.0610666,150.1967 3.5458412,150.2045 2.39411,150.2122 2.1818271,150.2200 3.6060827,150.2278 2.9091289,150.2356 1.7575382,150.2434 0.78787273,150.2512 1.3030696,150.2589 1.9091198,150.2667 1.6969891,150.2745 0.72728509,150.2823 0.42416456,150.2901 0.5454579,150.2979 0.69702011,150.3057 0.84847891,150.3134 0.54550201,150.3212 0.090950534,150.3290 0.09089151,150.3368 0.27265072,150.3446 0.96965247,150.3524 1.0303053,150.3602 0.81820107,150.3679 1.0302641,150.3757 1.8181716,150.3835 1.030272,150.3913 1.2120912,150.3991 0.96974921,150.4069 1.5150733,150.4147 2.1514437,150.4225 1.7577354,150.4302 0.42434353,150.4380 0.9393537,150.4458 1.1515256,150.4536 1.2424083,150.4614 1.6363654,150.4692 2.6363828,150.4770 2.3333611,150.4848 1.5151447,150.4926 1.7575359,150.5004 2.2726681,150.5082 1.6666753,150.5159 1.3030292,150.5237 1.7879095,150.5315 1.2727551,150.5393 1.0605297,150.5471 1.1514736,150.5549 1.4849052,150.5627 1.6364572,150.5705 1.7576065,150.5783 1.3636463,150.5861 0.81817663,150.5939 0.48482069,150.6017 1.0301685,150.6095 2.0604899,150.6172 1.5152966,150.6250 0.60616475,150.6328 1.2423805,150.6406 2.0604968,150.6484 2.9999142,150.6562 2.4546208,150.6640 1.4849553,150.6718 0.84853268,150.6796 0.72726643,150.6874 0.51517069,150.6952 0.60603857,150.7030 1.1818223,150.7108 0.87885994,150.7186 0.090874791,150.7264 0.39386612,150.7342 0.87869006,150.7420 1.7574512,150.7498 2.4544811,150.7576 2.2122757,150.7654 0.90930527,150.7732 0.1818312,150.7810 0.2726751,150.7888 0.81813198,150.7966 1.3333644,150.8044 0.84845287,150.8122 0.84840828,150.8200 1.0303981,150.8278 0.84853232,150.8356 1.4848512,150.8434 0.18184087,150.8512 0.12121928,150.8590 0.18177935,150.8668 0.48478571,150.8746 0.78788859,150.8824 1.6666964,150.8902 1.4243031,150.8980 0.36366743,150.9058 0.45453748,150.9136 0.6060403,150.9214 1.2120427,150.9292 1.5454464,150.9370 1.1818326,150.9448 1.1211149,150.9526 1.6665928,150.9604 1.6970109,150.9682 1.0304064,150.9760 1.0303891,150.9838 1.1212341,150.9916 1.3937645,150.9994 1.5756863,151.0072 1.0000745,151.0150 1.333275,151.0228 2.120919,151.0306 7.8174939,151.0384 20.362318,151.0462 31.877941,151.0540 31.121176,151.0618 32.514824,151.0696 48.450768,151.0774 128.16724,151.0852 301.58899,151.0931 422.35608,151.1009 483.20636,151.1087 542.75433,151.1165 533.28015,151.1243 413.58932,151.1321 284.82822,151.1399 199.03709,151.1477 129.79524,151.1555 75.004829,151.1633 44.305248,151.1711 25.425549,151.1789 12.87998,151.1867 5.3945394,151.1945 2.3638203,151.2024 0.60625768,151.2102 1.2121127,151.2180 0.81820244,151.2258 0.48472387,151.2336 2.0907371,151.2414 2.5455055,151.2492 2.3334916,151.2570 0.27280474,151.2648 0.12121716,151.2726 0.45451337,151.2805 0.45447159,151.2883 0.78786457,151.2961 1.7575055,151.3039 3.6363857,151.3117 2.4848475,151.3195 1.6362203,151.3273 2.2120397,151.3351 2.5455515,151.3430 1.2426348,151.3508 0.27280131,151.3586 0.090907782,151.3664 0.27271664,151.3742 0.42413297,151.3820 1.3330797,151.3898 2.3937967,151.3976 2.6970487,151.4055 2.2728198,151.4133 2.7879786,151.4211 2.636492,151.4289 1.7879353,151.4367 0.84851789,151.4445 0.93939233,151.4524 1.3332406,151.4602 2.1816444,151.4680 2.6967654,151.4758 2.6970592,151.4836 1.6972007,151.4914 0.90916753,151.4992 0.54540896,151.5071 1.0909063,151.5149 0.78799623,151.5227 0.78778702,151.5305 1.3939042,151.5383 1.0304043,151.5462 0.87880409,151.5540 0.81812763,151.5618 1.0302948,151.5696 0.96974081,151.5774 1.6060419,151.5852 1.6969916,151.5931 0.27278358,151.6009 0.12121948,151.6087 0.18180972,151.6165 0.18183507,151.6243 0.36361149,151.6322 0.72722208,151.6400 0.84846437,151.6478 0.90895748,151.6556 1.9391793,151.6634 2.3332312,151.6713 2.2728677,151.6791 1.2729956,151.6869 0.48497993,151.6947 1.1285542e-005,151.7025 -3.1372565e-006,151.7104 0.3635799,151.7182 1.5151076,151.7260 1.7272682,151.7338 1.2121067,151.7417 0.96974021,151.7495 0.33337915,151.7573 0.36360306,151.7651 0.60606849,151.7730 0.45459849,151.7808 0.090906151,151.7886 0.18179484,151.7964 0.60606772,151.8043 0.78774065,151.8121 1.5150198,151.8199 1.0607132,151.8277 0.48497441,151.8356 0.18186469,151.8434 0.36356837,151.8512 1.2726605,151.8590 1.5454787,151.8669 1.0303673,151.8747 0.48486808,151.8825 0.54544789,151.8903 0.48483992,151.8982 0.81815952,151.9060 1.3636544,151.9138 1.4545424,151.9216 0.81821424,151.9295 3.8345443e-005,151.9373 0.030280955,151.9451 0.30302295,151.9530 0.30302387,151.9608 0.75755167,151.9686 1.6361603,151.9764 2.3332763,151.9843 1.2122873,151.9921 1.0000496,151.9999 1.7272842,152.0078 2.0000081,152.0156 1.9090489,152.0234 2.6362944,152.0312 3.2726302,152.0391 4.7876825,152.0469 6.9692616,152.0547 10.93889,152.0626 20.786314,152.0704 49.329697,152.0782 89.329216,152.0861 113.60365,152.0939 119.15112,152.1017 160.83308,152.1096 474.1857,152.1174 1082.2769,152.1252 1327.5897,152.1331 915.39679,152.1409 360.58948,152.1487 123.91918,152.1566 83.2743,152.1644 57.27599,152.1722 32.608582,152.1801 19.668283,152.1879 12.394721,152.1957 8.3939514,152.2036 5.5456276,152.2114 3.333601,152.2192 2.060874,152.2271 1.969717,152.2349 3.03021,152.2427 2.0301924,152.2506 3.2424524,152.2584 1.9699272,152.2663 1.3334153,152.2741 1.060528,152.2819 2.0302424,152.2898 1.5152239,152.2976 1.5757716,152.3054 1.5151135,152.3133 1.6363695,152.3211 1.0909764,152.3290 0.51514649,152.3368 0.57571602,152.3446 0.81820989,152.3525 0.42422396,152.3603 1.1817594,152.3681 2.1209929,152.3760 4.1513772,152.3838 3.363806,152.3917 1.3940057,152.3995 1.1213465,152.4073 0.4848831,152.4152 1.1513773,152.4230 1.4849176,152.4309 0.81831408,152.4387 0.24246573,152.4465 0.18182671,152.4544 0.12116589,152.4622 0.63624424,152.4701 1.727304,152.4779 1.60616,152.4858 1.6969903,152.4936 1.0301576,152.5014 1.3332108,152.5093 2.4546247,152.5171 3.8786976,152.5250 4.8786249,152.5328 4.7880869,152.5407 2.1517222,152.5485 1.1514796,152.5563 1.4241607,152.5642 1.7878219,152.5720 1.6969295,152.5799 1.575852,152.5877 0.90925062,152.5956 0.66665125,152.6034 2.3029916,152.6113 3.3332925,152.6191 3.1817014,152.6269 1.8179793,152.6348 2.5151594,152.6426 2.1820312,152.6505 1.3941108,152.6583 0.60605186,152.6662 1.2726392,152.6740 1.818163,152.6819 2.303066,152.6897 3.5455205,152.6976 2.4545414,152.7054 1.3636668,152.7133 0.090945102,152.7211 0.33327079,152.7290 2.757385,152.7368 4.8180041,152.7447 5.8485479,152.7525 3.1820631,152.7604 0.51523161,152.7682 0.33326837,152.7761 0.42424917,152.7839 1.3029863,152.7918 3.3332689,152.7996 3.6363065,152.8075 2.818038,152.8153 2.787859,152.8232 2.1819713,152.8310 1.3637959,152.8389 0.81815886,152.8467 1.0303029,152.8546 0.72737461,152.8624 0.33331749,152.8703 0.18184631,152.8781 0.030302078,152.8860 0.21208341,152.8938 0.36366484,152.9017 0.21214297,152.9095 0.33330992,152.9174 0.84846312,152.9252 0.5757618,152.9331 0.27268454,152.9409 0.5150767,152.9488 0.9394092,152.9566 0.72736013,152.9645 0.33336222,152.9724 0.63634825,152.9802 0.63637632,152.9881 0.090917617,152.9959 0.45447397,153.0038 2.3635414,153.0116 2.9392576,153.0195 4.3634038,153.0273 6.1818085,153.0352 7.3940248,153.0431 9.1509218,153.0509 31.267168,153.0588 107.71679,153.0666 184.60065,153.0745 186.7925,153.0823 130.67395,153.0902 88.607948,153.0981 98.542542,153.1059 133.02533,153.1138 182.17589,153.1216 210.14931,153.1295 188.76231,153.1373 135.64261,153.1452 103.66904,153.1531 95.60791,153.1609 71.852219,153.1688 36.972897,153.1766 12.81988,153.1845 3.6673019,153.1924 1.8789631,153.2002 2.3030171,153.2081 1.4848809,153.2159 1.000046,153.2238 0.87883055,153.2317 0.33337241,153.2395 0.36360168,153.2474 1.5150989,153.2553 2.0302114,153.2631 2.3937573,153.2710 2.4544728,153.2788 1.8789635,153.2867 0.81838262,153.2946 0.18183735,153.3024 0.2726883,153.3103 0.39387462,153.3182 0.93925363,153.3260 3.0605402,153.3339 3.4849689,153.3417 2.3637965,153.3496 0.69701445,153.3575 0.54539233,153.3653 0.60600746,153.3732 2.3333564,153.3811 2.7575839,153.3889 1.6060648,153.3968 0.42428699,153.4047 0.21217918,153.4125 0.30295929,153.4204 1.3332465,153.4283 1.0606794,153.4361 0.57580101,153.4440 0.57574719,153.4519 1.4242353,153.4597 1.5757773,153.4676 0.63638699,153.4755 0.63635224,153.4833 0.24243343,153.4912 0.090929866,153.4991 0.36356017,153.5069 1.1514853,153.5148 0.6061343,153.5227 0.12123254,153.5305 0.36359257,153.5384 0.57576007,153.5463 0.39398813,153.5541 0.39384609,153.5620 1.2423086,153.5699 1.2122545,153.5778 0.39400861,153.5856 1.8786623,153.5935 3.8180554,153.6014 4.6059985,153.6092 2.7577143,153.6171 1.1516402,153.6250 0.4242222,153.6329 2.1211431,153.6407 5.3938761,153.6486 4.9394178,153.6565 2.4242034,153.6643 2.5453086,153.6722 2.1515441,153.6801 1.1517484,153.6880 0.12133257,153.6958 0.30296689,153.7037 0.81815213,153.7116 0.5454995,153.7195 0.1212438,153.7273 1.3938714,153.7352 4.6363077,153.7431 4.3333926,153.7510 1.2727646,153.7588 0.7272445,153.7667 1.7878243,153.7746 1.5757185,153.7825 0.87874711,153.7903 1.1816959,153.7982 1.8484507,153.8061 1.3335617,153.8140 0.091063984,153.8218 0.090783581,153.8297 1.1211234,153.8376 1.3939939,153.8455 0.90918511,153.8533 0.15155448,153.8612 -2.07986e-006,153.8691 -2.1431611e-005,153.8770 0.63634771,153.8848 0.090931654,153.8927 0.18176742,153.9006 1.0908781,153.9085 1.8485038,153.9164 1.4848447,153.9242 1.1513817,153.9321 2.1817307,153.9400 3.6667128,153.9479 4.2424722,153.9558 2.4546254,153.9636 1.5151328,153.9715 2.1817746,153.9794 2.0000188,153.9873 1.3636495,153.9952 1.0909914,154.0030 0.27274847,154.0109 0.60588551,154.0188 1.7575076,154.0267 2.2120557,154.0346 3.636219,154.0425 4.1816573,154.0503 6.7262278,154.0582 21.694775,154.0661 42.634605,154.0740 52.393101,154.0819 59.360462,154.0897 101.295,154.0976 171.66066,154.1055 189.57997,154.1134 131.82663,154.1213 80.546021,154.1292 110.84184,154.1371 167.17958,154.1449 152.64308,154.1528 81.856239,154.1607 31.821478,154.1686 13.000724,154.1765 9.00037,154.1844 3.7880917,154.1922 2.454613,154.2001 1.4849163,154.2080 2.1816924,154.2159 2.636415,154.2238 3.2425466,154.2317 1.636507,154.2396 0.57577926,154.2475 0.6362685,154.2553 1.2120651,154.2632 2.4848225,154.2711 2.7576029,154.2790 1.8787823,154.2869 1.1515715,154.2948 0.45465994,154.3027 0.21213183,154.3106 1.3635257,154.3184 2.4544563,154.3263 3.0606372,154.3342 2.6364365,154.3421 1.1212775,154.3500 0.48485467,154.3579 0.51516563,154.3658 0.33328089,154.3737 1.6665287,154.3816 2.302995,154.3895 1.6971066,154.3973 0.60616291,154.4052 0.27272949,154.4131 0.24233471,154.4210 0.84838158,154.4289 0.93944299,154.4368 1.2423377,154.4447 2.3029623,154.4526 1.7577279,154.4605 0.54555118,154.4684 0.33336544,154.4763 0.33330539,154.4842 0.4241766,154.4921 0.72726178,154.5000 0.63636601,154.5078 0.54545772,154.5157 0.96968478,154.5236 1.3031007,154.5315 0.18188323,154.5394 0.18178886,154.5473 0.48479506,154.5552 1.2726172,154.5631 1.6060981,154.5710 0.93942094,154.5789 1.9696116,154.5868 3.3937743,154.5947 4.1817284,154.6026 3.060739,154.6105 2.0910504,154.6184 1.5455189,154.6263 1.090907,154.6342 0.78793812,154.6421 0.15157512,154.6500 0.090894639,154.6579 0.69670057,154.6658 2.1816356,154.6737 2.0305216,154.6816 1.091122,154.6895 0.6666984,154.6974 0.51511198,154.7053 0.48481789,154.7132 0.66658825,154.7211 1.1211706,154.7290 1.0606098,154.7369 1.9090555,154.7448 2.6363277,154.7527 2.4849548,154.7606 1.0304122,154.7685 0.48487478,154.7764 0.060633291,154.7843 0.030300118,154.7922 0.030292192,154.8001 0.18177247,154.8080 0.5453822,154.8159 1.5453771,154.8238 2.9090331,154.8317 2.7878959,154.8396 1.3940954,154.8475 0.18191491,154.8554 0.45453766,154.8633 0.4848136,154.8712 0.72721171,154.8791 1.2120245,154.8870 1.969595,154.8949 2.0606461,154.9028 2.0909498,154.9107 1.9394511,154.9186 1.090909,154.9265 0.96966678,154.9344 0.84851605,154.9423 0.69703221,154.9502 0.7575978,154.9581 1.3938621,154.9660 1.8181474,154.9739 2.0303838,154.9818 1.212193,154.9898 0.93939537,154.9977 0.2727544,155.0056 0.39383695,155.0135 1.272572,155.0214 2.5451715,155.0293 5.6967049,155.0372 11.120486,155.0451 23.514095,155.0530 33.847107,155.0609 47.756344,155.0688 57.059231,155.0767 75.543526,155.0846 91.119225,155.0926 99.271027,155.1005 104.93794,155.1084 128.05742,155.1163 174.56891,155.1242 249.38763,155.1321 277.88184,155.1400 208.13184,155.1479 104.73516,155.1558 57.394665,155.1637 74.391777,155.1716 88.273567,155.1796 64.216423,155.1875 27.336987,155.1954 6.9098649,155.2033 4.5452962,155.2112 3.2122424,155.2191 2.606133,155.2270 2.3030713,155.2349 2.6060407,155.2429 3.5757425,155.2508 3.9089971,155.2587 3.9696503,155.2666 4.0304818,155.2745 1.5153385,155.2824 0.48488426,155.2903 0.18182833,155.2983 0.15151598,155.3062 0.3635475,155.3141 1.5150613,155.3220 1.9393872,155.3299 1.5152004,155.3378 1.0909519,155.3457 1.6060834,155.3537 1.7878388,155.3616 2.5149972,155.3695 1.8180954,155.3774 1.6364794,155.3853 0.84867996,155.3932 0.12127341,155.4012 0.18180653,155.4091 0.21211934,155.4170 0.87878275,155.4249 0.6666863,155.4328 0.51505393,155.4407 0.96960717,155.4487 0.93949646,155.4566 0.30309129,155.4645 0.27270839,155.4724 0.45450756,155.4803 0.99998426,155.4882 1.0909554,155.4962 0.84849072,155.5041 1.1514508,155.5120 1.3636569,155.5199 0.60611284,155.5278 0.36362666,155.5358 0.78793561,155.5437 0.66656864,155.5516 1.2120285,155.5595 1.8484806,155.5674 3.4542542,155.5754 5.0907335,155.5833 3.9395049,155.5912 2.1515632,155.5991 2.2424593,155.6071 2.3333805,155.6150 2.030524,155.6229 0.6668182,155.6308 0.96956545,155.6387 1.6059452,155.6467 1.4849489,155.6546 0.54557514,155.6625 2.0908861,155.6704 3.1515207,155.6784 2.3332989,155.6863 1.7878326,155.6942 1.697013,155.7021 1.6363535,155.7101 1.7271363,155.7180 1.9392561,155.7259 1.9698043,155.7338 1.0607985,155.7418 0.96971792,155.7497 0.72732043,155.7576 0.18184371,155.7655 0.27268469,155.7735 0.6060034,155.7814 0.96962613,155.7893 1.090866,155.7972 1.1514959,155.8052 0.90914947,155.8131 0.66678798,155.8210 0.75748378,155.8290 1.5453759,155.8369 1.5455393,155.8448 2.0000472,155.8527 1.8181822,155.8607 1.8484753,155.8686 1.4545414,155.8765 1.484753,155.8844 1.7878743,155.8924 1.2728447,155.9003 0.69702655,155.9082 0.30298567,155.9162 0.72723818,155.9241 0.75754976,155.9320 0.78789413,155.9400 0.60614049,155.9479 0.57575583,155.9558 1.0908821,155.9638 1.7877706,155.9717 2.6969495,155.9796 2.1817873,155.9875 3.1816196,155.9955 3.4847324,156.0034 2.878948,156.0113 2.0305901,156.0193 1.3333927,156.0272 3.7877429,156.0351 7.5756302,156.0431 11.181362,156.0510 14.029801,156.0589 14.333252,156.0669 13.060532,156.0748 16.544674,156.0827 37.633606,156.0907 76.814941,156.0986 102.30061,156.1065 128.26848,156.1145 157.26945,156.1224 160.24457,156.1303 126.06392,156.1383 135.44531,156.1462 265.0134,156.1542 356.8761,156.1621 295.13614,156.1700 168.09879,156.1780 211.83324,156.1859 381.40967,156.1938 414.64523,156.2018 253.23315,156.2097 89.921455,156.2176 32.760971,156.2256 15.667854,156.2335 13.606313,156.2415 12.879075,156.2494 8.3035994,156.2573 3.7578473,156.2653 1.7574872,156.2732 2.7273123,156.2812 1.545529,156.2891 1.2726008,156.2970 1.6363891,156.3050 1.3940945,156.3129 1.1818501,156.3209 1.6362418,156.3288 1.6060202,156.3367 1.0606866,156.3447 1.0000392,156.3526 1.3332905,156.3606 1.1212016,156.3685 1.1515793,156.3764 0.84849298,156.3844 1.1211858,156.3923 0.78794563,156.4003 0.18185121,156.4082 0.36359695,156.4162 0.66664928,156.4241 1.0908685,156.4320 1.3939096,156.4400 1.1514956,156.4479 1.727116,156.4559 2.4848275,156.4638 1.575941,156.4718 0.63648349,156.4797 0.3635768,156.4876 0.84845614,156.4956 0.78792804,156.5035 0.78789055,156.5115 0.93942493,156.5194 1.5454553,156.5274 1.2424431,156.5353 1.5150913,156.5433 2.4543502,156.5512 3.3332877,156.5592 2.6970699,156.5671 1.1515818,156.5750 0.60610563,156.5830 0.90890503,156.5909 4.3028879,156.5989 6.2120419,156.6068 6.6363811,156.6148 4.1214676,156.6227 1.606131,156.6307 1.0000261,156.6386 0.39400503,156.6466 0.51513231,156.6545 0.7272799,156.6625 0.60602283,156.6704 1.2121397,156.6784 0.78789353,156.6863 1.1211119,156.6943 1.2423311,156.7022 1.5756779,156.7102 1.6970286,156.7181 1.0000967,156.7261 0.9697364,156.7340 1.3030044,156.7420 2.8484993,156.7499 2.5758839,156.7579 1.303028,156.7658 0.63631397,156.7738 0.90913755,156.7817 1.0000197,156.7897 1.090867,156.7976 0.6363858,156.8056 0.3938756,156.8135 1.0907534,156.8215 1.6363853,156.8294 1.4546355,156.8374 1.5151896,156.8453 1.5454704,156.8533 1.8181959,156.8613 1.3636235,156.8692 1.3636303,156.8772 0.81819206,156.8851 0.63641351,156.8931 0.75743902,156.9010 2.3331079,156.9090 3.8485138,156.9169 4.060792,156.9249 2.4242291,156.9328 2.636019,156.9408 4.0301905,156.9488 3.3940609,156.9567 2.6972017,156.9647 1.5455461,156.9726 2.3936157,156.9806 5.5754213,156.9885 6.9696693,156.9965 7.7577367,157.0045 8.6968479,157.0124 9.4540854,157.0204 11.666168,157.0283 13.787234,157.0363 19.817553,157.0442 30.7854,157.0522 64.721794,157.0602 149.64799,157.0681 381.12109,157.0761 649.85065,157.0840 1000.6919,157.0920 1748.005,157.1000 2180.8821,157.1079 1683.22,157.1159 776.02728,157.1238 286.96738,157.1318 176.97388,157.1398 148.54808,157.1477 128.60867,157.1557 106.70016,157.1636 71.42778,157.1716 39.547821,157.1796 34.998859,157.1875 55.603767,157.1955 65.606728,157.2035 47.124264,157.2114 19.638952,157.2194 4.8489518,157.2273 3.817908,157.2353 3.8486502,157.2433 3.0909653,157.2512 3.6969795,157.2592 3.3939323,157.2672 3.1212268,157.2751 2.7879894,157.2831 3.6665893,157.2911 4.3031273,157.2990 1.9697598,157.3070 2.151437,157.3150 2.3634899,157.3229 3.5150404,157.3309 3.1213129,157.3388 2.8788235,157.3468 2.5153785,157.3548 0.909199,157.3627 0.87863189,157.3707 2.2725677,157.3787 3.1817946,157.3866 3.3333092,157.3946 3.7575343,157.4026 3.1515872,157.4106 2.7877393,157.4185 3.0607793,157.4265 1.6062974,157.4345 1.9393219,157.4424 1.454631,157.4504 0.90917253,157.4584 0.51516533,157.4663 0.75740647,157.4743 1.9694765,157.4823 2.3636668,157.4902 1.6971827,157.4982 1.1818806,157.5062 1.2424697,157.5141 0.57572329,157.5221 1.2119836,157.5301 1.515125,157.5381 1.1819152,157.5460 0.63643605,157.5540 1.0606043,157.5620 0.69703281,157.5699 0.21212067,157.5779 0.36364144,157.5859 0.30295095,157.5939 0.90892088,157.6018 1.6362514,157.6098 2.7576022,157.6178 3.363693,157.6258 4.0604939,157.6337 3.6060853,157.6417 2.3032627,157.6497 0.78799754,157.6576 0.54548359,157.6656 0.42416376,157.6736 0.99991113,157.6816 0.81814671,157.6895 1.5453211,157.6975 2.0303895,157.7055 1.060793,157.7135 0.39395997,157.7214 0.57564849,157.7294 2.1816614,157.7374 2.8786683,157.7454 2.4242728,157.7534 2.2121315,157.7613 2.8789194,157.7693 1.5456049,157.7773 1.4544191,157.7853 2.030231,157.7932 2.3636875,157.8012 2.1514475,157.8092 4.6665678,157.8172 4.8486233,157.8251 3.575865,157.8331 1.7879791,157.8411 0.42428622,157.8491 0.42406231,157.8571 1.7270292,157.8650 2.9394586,157.8730 2.0305419,157.8810 1.7273121,157.8890 2.9696743,157.8970 3.1515753,157.9049 2.1515572,157.9129 1.1212039,157.9209 0.42425844,157.9289 0.33334959,157.9369 0.27266794,157.9448 0.54541284,157.9528 0.60608351,157.9608 0.39396569,157.9688 0.9393788,157.9768 2.8181396,157.9848 2.2121096,157.9927 1.8180442,158.0007 2.8484087,158.0087 3.0908203,158.0167 5.2119517,158.0247 7.0302777,158.0327 7.5452123,158.0406 12.181343,158.0486 16.72694,158.0566 20.302454,158.0646 29.210329,158.0726 51.087315,158.0806 89.327637,158.0885 165.3844,158.0965 267.4133,158.1045 340.45096,158.1125 349.08664,158.1205 462.15518,158.1285 731.94446,158.1365 777.4101,158.1444 516.33752,158.1524 407.10455,158.1604 870.54449,158.1684 1314.5868,158.1764 1131.5328,158.1844 558.87665,158.1924 171.02441,158.2004 74.124901,158.2083 47.395664,158.2163 31.213343,158.2243 19.84938,158.2323 14.091801,158.2403 7.0003972,158.2483 4.9696994,158.2563 4.4245548,158.2643 3.2122908,158.2723 2.1516142,158.2802 1.4543817,158.2882 3.8484573,158.2962 2.9394748,158.3042 2.1515143,158.3122 3.1514261,158.3202 5.1211624,158.3282 2.666784,158.3362 1.3637029,158.3442 0.69708759,158.3522 0.21212082,158.3601 0.24235283,158.3681 0.48481476,158.3761 0.54543591,158.3841 0.78791243,158.3921 0.6060704,158.4001 0.90898502,158.4081 1.5756631,158.4161 4.0907617,158.4241 3.5757103,158.4321 2.4850421,158.4401 1.303151,158.4481 1.1818417,158.4561 0.81829178,158.4641 0.8788358,158.4721 0.84844667,158.4800 1.2725854,158.4880 1.7271824,158.4960 1.121365,158.5040 0.12133137,158.5120 0.09091334,158.5200 0.12115774,158.5280 1.7574835,158.5360 2.2424414,158.5440 1.2424407,158.5520 1.9393069,158.5600 3.7271383,158.5680 3.424387,158.5760 1.2729007,158.5840 0.33323115,158.5920 1.3331668,158.6000 2.96964,158.6080 2.4850421,158.6160 0.60619354,158.6240 0.81810403,158.6320 1.1514398,158.6400 0.93947339,158.6480 0.42427,158.6560 0.99997205,158.6640 0.57581407,158.6720 0.18183266,158.6800 0.090929225,158.6880 0.090816073,158.6960 1.0907017,158.7040 2.0909052,158.7120 1.8182842,158.7200 1.4849482,158.7280 0.66672736,158.7360 0.87870514,158.7440 1.9694771,158.7520 3.4543157,158.7600 4.3636827,158.7680 2.4244285,158.7760 1.3638394,158.7840 0.4848856,158.7920 0.72711658,158.8000 1.3029346,158.8080 1.6667564,158.8160 0.96988505,158.8240 1.2726719,158.8320 2.78774,158.8400 3.0605326,158.8480 3.0910327,158.8560 1.5758286,158.8640 1.454505,158.8720 2.8788655,158.8800 3.7879097,158.8880 3.2727556,158.8961 1.6969711,158.9041 0.39391851,158.9121 0.6968804,158.9201 1.0303216,158.9281 0.63646913,158.9361 2.2726524,158.9441 8.4839468,158.9521 18.331953,158.9601 21.696802,158.9681 16.364582,158.9761 8.1524811,158.9841 5.3942509,158.9921 5.0908699,159.0001 3.5454752,159.0081 3.3636758,159.0162 2.5153244,159.0242 5.36309,159.0322 14.422985,159.0402 24.422729,159.0482 41.72504,159.0562 67.724846,159.0642 86.118523,159.0722 134.77614,159.0802 395.76541,159.0882 1025.2645,159.0962 1427.8127,159.1043 1138.7576,159.1123 524.99469,159.1203 213.40695,159.1283 202.60321,159.1363 208.63925,159.1443 153.5835,159.1523 88.641037,159.1603 85.117645,159.1684 136.11708,159.1764 144.39806,159.1844 88.582466,159.1924 34.154854,159.2004 11.213326,159.2084 4.0306344,159.2164 2.5152824,159.2244 2.7272174,159.2325 1.909012,159.2405 1.6363015,159.2485 2.999815,159.2565 5.1213875,159.2645 2.2123928,159.2725 0.57572067,159.2805 0.39390829,159.2886 0.87876195,159.2966 1.0303296,159.3046 1.1818023,159.3126 1.0605397,159.3206 1.2425028,159.3286 0.84848809,159.3367 1.7877722,159.3447 2.5453987,159.3527 3.2423441,159.3607 2.5454352,159.3687 1.8789186,159.3767 0.7879988,159.3848 0.9392795,159.3928 2.2727022,159.4008 1.6970764,159.4088 1.2121809,159.4168 0.7575379,159.4248 1.3635217,159.4329 1.4849528,159.4409 0.66667718,159.4489 1.5150287,159.4569 1.6363007,159.4649 1.3636657,159.4730 0.93948334,159.4810 1.0303701,159.4890 0.75763774,159.4970 1.787858,159.5050 1.4241797,159.5131 1.1211667,159.5211 1.4848616,159.5291 2.8485436,159.5371 2.5454931,159.5451 2.7878649,159.5532 2.0909297,159.5612 0.93941128,159.5692 0.4848167,159.5772 0.75735271,159.5853 2.1210537,159.5933 2.3939996,159.6013 2.1819651,159.6093 1.0304017,159.6173 0.69705355,159.6254 0.12127359,159.6334 0.87874049,159.6414 1.6362536,159.6494 1.5150231,159.6575 1.7879903,159.6655 0.90922493,159.6735 0.78787136,159.6815 0.72724736,159.6896 1.0907818,159.6976 1.7575054,159.7056 1.7274358,159.7136 1.4546599,159.7217 0.90906006,159.7297 0.21210375,159.7377 0.27270022,159.7458 1.4545172,159.7538 1.7574623,159.7618 1.3937596,159.7698 1.6667202,159.7779 1.0304137,159.7859 0.93942457,159.7939 0.93932563,159.8019 1.8485595,159.8100 0.39411345,159.8180 0.12121965,159.8260 0.030260034,159.8341 1.1514376,159.8421 1.3030556,159.8501 0.24251585,159.8581 0.030262997,159.8662 0.5756464,159.8742 0.57581079,159.8822 0.27281886,159.8903 0.090894304,159.8983 0.66660136,159.9063 1.2424073,159.9144 1.1212608,159.9224 0.51520127,159.9304 0.33331189,159.9384 1.0908654,159.9465 1.1515739,159.9545 0.51503569,159.9625 1.1817299,159.9706 1.0607505,159.9786 1.1515098,159.9866 1.5453216,159.9947 2.0300968,160.0027 2.5757806,160.0107 1.9394836,160.0188 1.8788216,160.0268 3.8484361,160.0348 3.1512144,160.0429 5.9392304,160.0509 8.0300713,160.0589 10.878513,160.0670 9.6064367,160.0750 10.119842,160.0831 44.26614,160.0911 128.68791,160.0991 195.90527,160.1072 184.21652,160.1152 120.61201,160.1232 81.184525,160.1313 68.576477,160.1393 67.546837,160.1473 48.275406,160.1554 26.305014,160.1634 12.818873,160.1714 12.393802,160.1795 13.727434,160.1875 10.121687,160.1956 5.9095058,160.2036 1.515368,160.2116 1.1816857,160.2197 2.545378,160.2277 3.0606239,160.2358 2.6667798,160.2438 1.4243649,160.2518 0.8182053,160.2599 0.57577431,160.2679 0.1818333,160.2760 0.36352828,160.2840 1.5150599,160.2920 1.5152389,160.3001 0.90918672,160.3081 0.69689935,160.3162 1.2120899,160.3242 1.1514436,160.3322 2.1816113,160.3403 2.6970246,160.3483 1.5153348,160.3564 1.0606722,160.3644 0.81820422,160.3724 0.87877703,160.3805 2.0907755,160.3885 3.1514797,160.3966 2.3637652,160.4046 1.2122021,160.4127 0.39395359,160.4207 0.39383265,160.4287 1.0605685,160.4368 0.81822914,160.4448 1.2121202,160.4529 1.6969367,160.4609 2.4545453,160.4690 1.9394546,160.4770 1.2424328,160.4851 0.96970665,160.4931 1.1515403,160.5012 0.48489237,160.5092 0.57575309,160.5172 0.93934619,160.5253 0.81817299,160.5333 0.7878086,160.5414 1.4847497,160.5494 1.8181661,160.5575 1.4546987,160.5655 0.45463911,160.5736 0.4241865,160.5816 2.424212,160.5897 4.4242573,160.5977 2.3939867,160.6058 0.72729331,160.6138 0.12123179,160.6219 0.1817982,160.6299 0.57566875,160.6380 1.1816864,160.6460 1.6364044,160.6541 1.060635,160.6621 1.9394462,160.6702 0.30315602,160.6782 0.030293493,160.6863 0.21212316,160.6943 0.51515073,160.7024 0.63632357,160.7104 0.69694692,160.7185 0.75757551,160.7265 0.87869316,160.7346 1.3028504,160.7426 1.9999702,160.7507 1.6971265,160.7587 1.2728331,160.7668 1.2122053,160.7748 0.78786337,160.7829 1.0907714,160.7909 1.6968429,160.7990 2.3333294,160.8070 2.0607491,160.8151 1.0910268,160.8231 0.5151611,160.8312 0.54532528,160.8392 1.0301911,160.8473 1.0001374,160.8554 0.27286649,160.8634 0.7876187,160.8715 2.4543962,160.8795 1.5759345,160.8876 1.3637751,160.8956 1.3334118,160.9037 1.1817466,160.9117 1.5755863,160.9198 2.4241595,160.9279 2.3940222,160.9359 1.4545796,160.9440 2.1816375,160.9520 4.8176961,160.9601 8.6057997,160.9681 7.7276077,160.9762 4.0307336,160.9843 1.7881564,160.9923 2.7573688,161.0004 6.2720962,161.0084 8.0906582,161.0165 7.9395218,161.0245 10.181947,161.0326 20.391966,161.0407 68.021278,161.0487 185.31868,161.0568 293.90326,161.0648 273.37231,161.0729 173.22351,161.0810 84.18837,161.0890 51.061043,161.0971 95.626465,161.1051 213.04732,161.1132 273.63632,161.1213 202.52806,161.1293 89.706787,161.1374 44.335186,161.1455 37.545708,161.1535 31.334476,161.1616 17.728832,161.1696 9.1522274,161.1777 5.121314,161.1858 4.3636069,161.1938 3.6667421,161.2019 3.7576327,161.2100 4.303061,161.2180 3.9696414,161.2261 2.9999366,161.2341 1.424239,161.2422 1.7273018,161.2503 1.3940715,161.2583 0.69704282,161.2664 0.18183455,161.2745 0.12117402,161.2825 0.27272403,161.2906 0.12125047,161.2987 0.060601242,161.3067 0.12114345,161.3148 0.60592633,161.3229 1.4846321,161.3309 2.5756838,161.3390 1.9093331,161.3471 1.0001831,161.3551 0.96969688,161.3632 0.7271471,161.3713 1.2725924,161.3793 1.8787388,161.3874 1.9395223,161.3955 1.0910494,161.4035 0.66672611,161.4116 0.12126992,161.4197 0.27271169,161.4277 0.54545647,161.4358 0.48486057,161.4439 0.1818013,161.4519 0.78783089,161.4600 1.0302901,161.4681 0.63633537,161.4762 1.0907383,161.4842 2.3029888,161.4923 2.0001168,161.5004 2.121264,161.5084 2.6665194,161.5165 2.7878115,161.5246 1.6971097,161.5327 1.6970648,161.5407 1.484936,161.5488 0.7576189,161.5569 0.090890788,161.5649 1.7272373,161.5730 2.2424219,161.5811 1.7273003,161.5892 1.3938555,161.5972 3.8482957,161.6053 4.0000358,161.6134 1.9394497,161.6215 1.0605732,161.6295 1.121271,161.6376 1.242465,161.6457 1.3030751,161.6537 0.78792107,161.6618 1.2120482,161.6699 1.6968309,161.6780 1.8787928,161.6860 2.1819327,161.6941 1.9091818,161.7022 1.9696267,161.7103 3.393806,161.7183 3.5757573,161.7264 2.8182139,161.7345 1.2122059,161.7426 1.0304145,161.7507 0.36363903,161.7587 0.69694805,161.7668 0.636347,161.7749 0.81818384,161.7830 0.24247028,161.7910 0.18183355,161.7991 0.030303186,161.8072 0.18182363,161.8153 0.42411533,161.8234 2.2119825,161.8314 3.1212707,161.8395 2.1516495,161.8476 0.78793573,161.8557 0.18182158,161.8638 8.1095213e-006,161.8718 0.18175077,161.8799 0.72720629,161.8880 1.2726854,161.8961 1.5151281,161.9042 1.2122378,161.9122 0.2728115,161.9203 0.78786343,161.9284 0.60606545,161.9365 0.36363694,161.9446 0.39387593,161.9526 1.4847242,161.9607 2.7272248,161.9688 2.8182518,161.9769 1.969813,161.9850 0.72732568,161.9931 0.51512724,162.0011 0.45448458,162.0092 0.48482713,162.0173 0.45455042,162.0254 0.63631511,162.0335 1.0605996,162.0416 4.1508179,162.0496 13.816882,162.0577 19.241756,162.0658 18.87928,162.0739 15.364108,162.0820 16.090708,162.0901 20.787155,162.0982 38.573475,162.1062 62.179829,162.1143 63.697437,162.1224 50.637157,162.1305 56.998543,162.1386 78.150139,162.1467 76.365791,162.1548 45.730827,162.1628 19.759623,162.1709 8.2428446,162.1790 5.6969247,162.1871 3.4545698,162.1952 3.1212749,162.2033 1.9093082,162.2114 1.0000114,162.2195 1.3333019,162.2275 1.0606912,162.2356 1.3635786,162.2437 2.9090779,162.2518 1.818327,162.2599 0.93927479,162.2680 1.2423165,162.2761 1.0304266,162.2842 0.48496068,162.2923 0.333361,162.3004 0.39391315,162.3084 1.1514992,162.3165 1.1818447,162.3246 1.0303344,162.3327 0.57577336,162.3408 0.18179105,162.3489 0.81815189,162.3570 0.96972227,162.3651 0.57578743,162.3732 -1.8192291e-005,162.3813 0.18180703,162.3894 0.21204056,162.3975 1.908959,162.4055 3.6969597,162.4136 3.3031051,162.4217 0.84851325,162.4298 0.72735035,162.4379 0.12129255,162.4460 0.18179682,162.4541 0.18183006,162.4622 -7.9296306e-006,162.4703 0.21205337,162.4784 0.72723025,162.4865 1.0909443,162.4946 0.84850711,162.5027 0.45456809,162.5108 0.21212207,162.5189 0.30301186,162.5270 0.39393786,162.5351 0.48488259,162.5432 0.15147479,162.5513 0.75744611,162.5594 1.1817729,162.5675 1.0000224,162.5756 2.6969042,162.5837 3.2727568,162.5917 1.7880005,162.5998 1.1514753,162.6079 1.6060112,162.6160 1.9090954,162.6241 2.0909519,162.6322 1.3636996,162.6403 0.63636017,162.6484 0.48480654,162.6565 0.57578981,162.6646 0.30310035,162.6727 0.48478505,162.6808 1.12111,162.6889 1.4546064,162.6970 1.393937,162.7051 1.6059742,162.7132 1.5757914,162.7213 1.3334454,162.7294 1.4848963,162.7375 1.3029239,162.7456 1.4544456,162.7537 1.5151263,162.7618 1.6667508,162.7700 0.78803521,162.7781 0.18181528,162.7862 0.87857372,162.7943 2.5756826,162.8024 2.5152197,162.8105 1.7879484,162.8186 0.81829542,162.8267 0.3636581,162.8348 0.69690496,162.8429 0.81817323,162.8510 0.4849264,162.8591 0.39395523,162.8672 0.78782713,162.8753 1.0909243,162.8834 0.54551357,162.8915 0.30299175,162.8996 0.57560456,162.9077 1.4242096,162.9158 1.0001734,162.9239 0.60607553,162.9320 1.30294,162.9401 3.1207342,162.9483 8.7267046,162.9564 10.000138,162.9645 6.1216741,162.9726 3.3639939,162.9807 2.0001192,162.9888 2.5150964,162.9969 3.6362765,163.0050 4.72715,163.0131 4.6364632,163.0212 2.9394631,163.0293 3.2118471,163.0374 8.6964054,163.0455 16.968752,163.0537 26.029741,163.0618 28.757172,163.0699 45.69075,163.0780 153.16275,163.0861 337.40924,163.0942 375.21909,163.1023 236.89679,163.1104 87.919701,163.1185 49.36528,163.1267 57.180679,163.1348 75.33036,163.1429 89.423485,163.1510 80.30571,163.1591 59.033943,163.1672 34.911785,163.1753 17.213387,163.1834 6.5760713,163.1915 3.9090512,163.1997 5.1212444,163.2078 4.8183126,163.2159 3.1819448,163.2240 1.4546132,163.2321 1.2424023,163.2402 1.1211982,163.2483 1.3029596,163.2565 0.90903258,163.2646 1.0303674,163.2727 0.72729063,163.2808 1.1817943,163.2889 0.90915501,163.2970 0.484869,163.3051 0.87878138,163.3133 0.78780317,163.3214 0.87876016,163.3295 0.60615087,163.3376 0.66666663,163.3457 0.90909582,163.3538 0.36366421,163.3620 0.36360431,163.3701 0.48483849,163.3782 0.93941861,163.3863 1.6060799,163.3944 1.0606027,163.4025 0.60605049,163.4107 0.66666538,163.4188 0.6666829,163.4269 0.27274591,163.4350 2.9602822e-006,163.4431 0.090895005,163.4513 0.63632315,163.4594 1.0908232,163.4675 2.1512542,163.4756 3.6362629,163.4837 2.4850702,163.4919 0.81837505,163.5000 0.27278435,163.5081 0.45447075,163.5162 1.6363707,163.5243 1.5152341,163.5325 0.21212658,163.5406 0.42422718,163.5487 0.66661328,163.5568 1.5150585,163.5650 1.9999759,163.5731 1.6970105,163.5812 1.3332611,163.5893 1.9090003,163.5974 2.7576244,163.6056 2.3031356,163.6137 1.0304223,163.6218 0.18185823,163.6299 0.21205512,163.6381 0.51515931,163.6462 0.51518768,163.6543 1.454549,163.6624 0.33333799,163.6706 0.18177636,163.6787 0.4545413,163.6868 0.45447069,163.6949 0.72725123,163.7031 0.42431307,163.7112 0.63638008,163.7193 0.84844071,163.7274 0.87877274,163.7356 0.78788888,163.7437 1.1818237,163.7518 1.0909156,163.7599 1.0908378,163.7681 1.1212173,163.7762 0.84855944,163.7843 0.45452201,163.7925 0.63634574,163.8006 0.42432615,163.8087 0.30299604,163.8168 1.3635746,163.8250 1.3030987,163.8331 0.87885904,163.8412 1.0908481,163.8493 1.7575103,163.8575 1.8181604,163.8656 2.3030419,163.8737 1.2726867,163.8819 1.7574874,163.8900 1.939467,163.8981 0.93952268,163.9063 0.27279666,163.9144 0.18179925,163.9225 1.0302885,163.9307 1.1818501,163.9388 0.27268422,163.9469 0.72718406,163.9550 0.87881607,163.9632 0.72734445,163.9713 1.333344,163.9794 2.0605693,163.9876 2.696897,163.9957 2.3030467,164.0038 1.1819155,164.0120 0.99997628,164.0201 1.4847653,164.0282 1.7272122,164.0364 2.5754843,164.0445 4.9997864,164.0526 6.6666679,164.0608 8.9389658,164.0689 15.028974,164.0770 30.390974,164.0852 62.300087,164.0933 81.818092,164.1015 79.786255,164.1096 129.32341,164.1177 229.89986,164.1259 252.12541,164.1340 169.28497,164.1421 81.186462,164.1503 91.754349,164.1584 114.15144,164.1665 90.307983,164.1747 39.731544,164.1828 13.273945,164.1910 7.121655,164.1991 5.4850297,164.2072 4.0911512,164.2154 2.2422235,164.2235 2.6663423,164.2316 2.9092829,164.2398 1.6367192,164.2479 0.48498005,164.2561 0.21209332,164.2642 0.3029153,164.2723 1.0604384,164.2805 1.6061039,164.2886 2.9698083,164.2968 3.1818876,164.3049 1.3636336,164.3130 1.0909016,164.3212 0.48490015,164.3293 0.09090545,164.3375 0.27272144,164.3456 0.72728896,164.3537 0.2727513,164.3619 0.18176201,164.3700 0.90891016,164.3782 1.6060565,164.3863 0.96985513,164.3945 0.69701833,164.4026 0.72728974,164.4107 0.51509911,164.4189 1.0605429,164.4270 1.6969074,164.4352 2.2725992,164.4433 2.1818259,164.4515 1.1819913,164.4596 0.3637405,164.4678 0.21212539,164.4759 0.33319485,164.4840 0.87871993,164.4922 0.60623193,164.5003 0.21214212,164.5085 0.87870443,164.5166 1.5757779,164.5248 1.3031003,164.5329 0.93941766,164.5411 0.4544431,164.5492 1.0604895,164.5574 1.3939533,164.5655 1.0607532,164.5736 0.63637906,164.5818 0.84837341,164.5899 0.90906686,164.5981 0.87883079,164.6062 0.8484478,164.6144 1.6363735,164.6225 1.2425504,164.6307 0.87870902,164.6388 1.666634,164.6470 1.3939763,164.6551 1.3939162,164.6633 1.0606837,164.6714 0.45459238,164.6796 0.21204339,164.6877 0.60603434,164.6959 0.4545984,164.7040 0.5756101,164.7122 1.3332671,164.7203 1.0607326,164.7285 0.75763208,164.7366 0.96970183,164.7448 0.7879144,164.7529 0.84851611,164.7611 1.2120831,164.7692 0.909082,164.7774 1.2727313,164.7855 2.181808,164.7937 2.1210527,164.8018 2.393743,164.8100 2.4849823,164.8182 1.3335731,164.8263 0.42431322,164.8345 0.1817627,164.8426 0.51503122,164.8508 0.90901136,164.8589 1.0000927,164.8671 0.51527333,164.8752 0.48487687,164.8834 0.27270263,164.8915 0.81812578,164.8997 1.9393736,164.9078 2.42417,164.9160 2.2120814,164.9242 1.5758458,164.9323 0.4849205,164.9405 0.63638419,164.9486 0.60607994,164.9568 0.39394498,164.9649 0.48483333,164.9731 0.96963489,164.9813 2.8482218,164.9894 6.2724023,164.9976 7.0910068,165.0057 3.9699667,165.0139 4.6058159,165.0220 6.363308,165.0302 8.7272644,165.0384 9.8183498,165.0465 10.726605,165.0547 21.60393,165.0628 48.662849,165.0710 94.266083,165.0792 159.11157,165.0873 317.72339,165.0955 781.73077,165.1036 1186.8562,165.1118 1084.4037,165.1200 593.38818,165.1281 235.42067,165.1363 110.67328,165.1444 77.697205,165.1526 71.546425,165.1608 57.033173,165.1689 34.123589,165.1771 22.364716,165.1852 13.334139,165.1934 7.0914111,165.2016 4.8789153,165.2097 3.1213739,165.2179 0.78796709,165.2261 0.60598338,165.2342 1.5453773,165.2424 1.5152115,165.2506 0.96972978,165.2587 0.90912956,165.2669 0.84853607,165.2750 1.060607,165.2832 1.060518,165.2914 1.4847181,165.2995 1.6364425,165.3077 0.63654226,165.3159 0.030249797,165.3240 0.5756399,165.3322 1.2119132,165.3404 2.7574358,165.3485 2.6971135,165.3567 1.3032703,165.3649 0.54555517,165.3730 0.66658372,165.3812 0.69700778,165.3894 0.24243242,165.3975 0.51510549,165.4057 1.1212465,165.4139 1.6363438,165.4220 2.4848545,165.4302 1.8787907,165.4384 1.4847639,165.4465 1.0908135,165.4547 1.484921,165.4629 1.8182514,165.4711 2.3332198,165.4792 1.9091302,165.4874 0.87886786,165.4956 0.84851545,165.5037 0.48486015,165.5119 2.1514492,165.5201 3.4545133,165.5282 3.5757592,165.5364 3.4544439,165.5446 4.4545259,165.5528 3.2120554,165.5609 3.9392779,165.5691 4.5151386,165.5773 4.2423992,165.5854 4.2120743,165.5936 4.4845991,165.6018 6.8483868,165.6100 5.9699607,165.6181 3.3337007,165.6263 1.1213871,165.6345 1.6362898,165.6427 3.060627,165.6508 2.3940368,165.6590 1.5756478,165.6672 1.757494,165.6753 1.6364391,165.6835 0.96973699,165.6917 0.7272132,165.6999 1.3333644,165.7080 1.090965,165.7162 1.0302167,165.7244 1.2727274,165.7326 2.1515167,165.7408 2.5454841,165.7489 1.3940568,165.7571 0.36364678,165.7653 0.45453402,165.7735 0.39396682,165.7816 3.3641809e-005,165.7898 0.18175608,165.7980 0.75746822,165.8062 0.87873465,165.8143 1.4242833,165.8225 3.2727482,165.8307 4.1515441,165.8389 2.0303824,165.8471 0.36366311,165.8552 0.030317992,165.8634 0.030268647,165.8716 0.18180753,165.8798 0.12123258,165.8880 0.42413637,165.8961 1.3028111,165.9043 2.424145,165.9125 2.3334842,165.9207 1.2729069,165.9289 0.39403474,165.9370 0.12119621,165.9452 1.1209733,165.9534 2.8180003,165.9616 2.5758514,165.9698 1.7274543,165.9779 1.181878,165.9861 1.3030401,165.9943 1.1514006,166.0025 2.2422745,166.0107 2.9697533,166.0189 2.9091959,166.0270 2.2424681,166.0352 2.6665733,166.0434 2.8785965,166.0516 4.3025765,166.0598 9.9994192,166.0680 19.089956,166.0761 27.998562,166.0843 46.874702,166.0925 97.356079,166.1007 158.84293,166.1089 177.72931,166.1171 146.64053,166.1252 139.63113,166.1334 190.5697,166.1416 190.42998,166.1498 117.16271,166.1580 45.006203,166.1662 17.122305,166.1744 11.485351,166.1825 7.5156546,166.1907 5.606442,166.1989 4.2427125,166.2071 1.7274374,166.2153 0.4848693,166.2235 0.54536593,166.2317 1.1514608,166.2399 0.87889725,166.2480 0.5455007,166.2562 0.87876391,166.2644 0.96969211,166.2726 1.2121464,166.2808 0.60609609,166.2890 0.18182185,166.2972 0.93938357,166.3054 1.1212256,166.3136 0.21211278,166.3218 0.24242604,166.3299 0.06060525,166.3381 0.1817766,166.3463 0.21215206,166.3545 0.2121267,166.3627 0.54543847,166.3709 0.45456731,166.3791 0.090939291,166.3873 0.090840027,166.3955 0.75749862,166.4037 1.0909001,166.4119 1.272786,166.4201 0.393996,166.4282 0.27272105,166.4364 0.18185578,166.4446 0.12116428,166.4528 1.1211107,166.4610 1.7272139,166.4692 1.6666619,166.4774 1.1818773,166.4856 0.8182596,166.4938 0.51513839,166.5020 0.96966314,166.5102 0.72732884,166.5184 0.3939262,166.5266 0.5151031,166.5348 0.66668457,166.5430 0.57577801,166.5512 1.5151622,166.5594 1.7272824,166.5676 1.7271477,166.5758 3.5151067,166.5839 2.6667254,166.5921 1.9090472,166.6003 1.9697349,166.6085 1.4849495,166.6167 1.2424542,166.6249 1.5757331,166.6331 1.6060849,166.6413 0.30302325,166.6495 0.42416987,166.6577 0.99997616,166.6659 2.4546068,166.6741 2.0606635,166.6823 0.63636464,166.6905 0.69691408,166.6987 0.81817377,166.7069 0.72732532,166.7151 1.2727019,166.7233 0.90905493,166.7315 1.7575597,166.7397 3.3939393,166.7479 3.3939991,166.7561 1.1818882,166.7643 0.030269159,166.7725 2.0907979,166.7807 3.8787575,166.7889 3.000071,166.7971 1.0606916,166.8053 0.030311853,166.8135 1.4545022,166.8217 2.1211727,166.8299 1.9090585,166.8381 0.81822151,166.8463 0.36369741,166.8546 0.51516318,166.8628 0.90907717,166.8710 0.5757603,166.8792 0.30303743,166.8874 0.60605913,166.8956 1.1817834,166.9038 0.84844792,166.9120 0.3637006,166.9202 0.18183926,166.9284 0.90904611,166.9366 0.99995679,166.9448 1.0000169,166.9530 0.6061216,166.9612 0.60602438,166.9694 1.0605572,166.9776 1.6362643,166.9858 2.3937747,166.9940 3.5452056,167.0022 4.9394021,167.0105 5.3637104,167.0187 9.9692144,167.0269 15.726153,167.0351 28.754972,167.0433 52.269909,167.0515 65.212212,167.0597 55.577755,167.0679 50.756409,167.0761 78.147408,167.0843 106.30063,167.0925 112.36482,167.1007 97.54673,167.1090 95.030037,167.1172 97.544945,167.1254 103.93919,167.1336 95.547157,167.1418 72.487778,167.1500 49.881409,167.1582 35.879902,167.1664 32.454769,167.1746 23.30401,167.1828 10.940534,167.1911 4.909451,167.1993 4.1516137,167.2075 4.5759287,167.2157 3.0305023,167.2239 1.4242887,167.2321 0.66661859,167.2403 0.45462275,167.2485 0.15155661,167.2568 0.30297539,167.2650 0.48485029,167.2732 0.72718334,167.2814 1.4241558,167.2896 1.6968974,167.2978 2.1213024,167.3060 1.0606937,167.3143 1.18178,167.3225 0.84858143,167.3307 1.5151882,167.3389 2.4241664,167.3471 2.3333483,167.3553 2.3331883,167.3636 4.757504,167.3718 3.5759246,167.3800 1.2122289,167.3882 0.36370486,167.3964 0.39393696,167.4046 0.69691283,167.4128 2.1211519,167.4211 2.2121642,167.4293 0.63642013,167.4375 0.21210673,167.4457 0.48479319,167.4539 0.99998939,167.4622 1.0606617,167.4704 0.72724408,167.4786 0.75749606,167.4868 0.60611558,167.4950 0.18188632,167.5033 0.18181936,167.5115 0.36363056,167.5197 0.39392963,167.5279 0.51506388,167.5361 0.96966624,167.5443 0.81824285,167.5526 0.48489842,167.5608 0.21215014,167.5690 0.48472127,167.5772 2.757364,167.5855 4.3029461,167.5937 5.2728271,167.6019 5.1819687,167.6101 3.8787954,167.6183 2.5757132,167.6266 4.6969705,167.6348 5.363688,167.6430 3.6060038,167.6512 2.6665084,167.6595 2.6060283,167.6677 1.8486964,167.6759 0.57595831,167.6841 0.21209674,167.6923 0.33332816,167.7006 0.27273133,167.7088 0.33331406,167.7170 0.48481476,167.7252 0.99999374,167.7335 1.4242717,167.7417 1.8484683,167.7499 2.7575369,167.7581 3.636111,167.7664 4.6058917,167.7746 3.7880805,167.7828 1.4851158,167.7911 9.2976035e-005,167.7993 0.36359,167.8075 0.81814986,167.8157 0.72724217,167.8240 0.48480979,167.8322 0.7575472,167.8404 1.0909542,167.8486 0.93946052,167.8569 0.878766,167.8651 0.99985814,167.8733 2.181715,167.8816 2.5454695,167.8898 2.0908947,167.8980 1.5152444,167.9062 0.72740835,167.9145 0.36365041,167.9227 0.96968246,167.9309 1.0000501,167.9392 0.27264792,167.9474 1.0605108,167.9556 1.3636204,167.9639 2.0303156,167.9721 1.5758983,167.9803 0.96958303,167.9885 1.3938427,167.9968 1.2728131,168.0050 2.0303254,168.0132 2.3030396,168.0215 1.5151753,168.0297 1.5149844,168.0379 5.5754752,168.0462 8.6664324,168.0544 11.09014,168.0626 16.695637,168.0709 28.543179,168.0791 54.268829,168.0873 90.997047,168.0956 112.93799,168.1038 139.96574,168.1120 181.99612,168.1203 184.75996,168.1285 141.51958,168.1367 142.71819,168.1450 273.46597,168.1532 383.36069,168.1614 318.10773,168.1697 157.38098,168.1779 55.916164,168.1862 26.122805,168.1944 20.031158,168.2026 15.485487,168.2109 10.030614,168.2191 6.7273898,168.2273 5.2730179,168.2356 4.151825,168.2438 2.7273841,168.2520 1.3333471,168.2603 0.48472837,168.2685 1.6968462,168.2768 2.2424958,168.2850 1.7577018,168.2932 0.72733361,168.3015 0.96960342,168.3097 0.78788191,168.3180 0.48495489,168.3262 0.24245277,168.3344 0.15150289,168.3427 0.24243011,168.3509 0.12119304,168.3592 0.54529774,168.3674 1.1212025,168.3756 0.75769889,168.3839 0.60606474,168.3921 0.75747114,168.4004 1.4241674,168.4086 1.8182553,168.4168 1.5758699,168.4251 0.90908635,168.4333 0.90907902,168.4416 0.69698399,168.4498 1.7574887,168.4581 2.3333607,168.4663 1.1212831,168.4745 2.2121091,168.4828 2.3333228,168.4910 1.2424639,168.4993 0.030339099,168.5075 0.060605686,168.5158 0.24233511,168.5240 1.2119267,168.5322 1.9697307,168.5405 1.1820023,168.5487 0.75762892,168.5570 1.3029181,168.5652 2.3029516,168.5735 2.30302,168.5817 1.3031099,168.5900 0.36376715,168.5982 -5.9126687e-006,168.6065 0.18173215,168.6147 0.75736457,168.6229 1.4545503,168.6312 0.81834501,168.6394 0.39403066,168.6477 6.2286505e-005,168.6559 -3.7721995e-005,168.6642 1.4241724,168.6724 3.0908296,168.6807 3.4847531,168.6889 2.8182197,168.6972 0.9394421,168.7054 0.72733784,168.7137 0.36370707,168.7219 0.60604626,168.7302 0.57568443,168.7384 0.99989247,168.7467 1.3333905,168.7549 1.272747,168.7632 1.3636278,168.7714 1.2424161,168.7797 1.1514983,168.7879 0.75760281,168.7962 0.69702893,168.8044 0.57582265,168.8127 0.48477477,168.8209 0.99994117,168.8292 1.0908451,168.8374 1.5757822,168.8457 1.181952,168.8539 1.1211956,168.8622 1.363484,168.8704 1.8786516,168.8787 1.8183253,168.8869 0.72743911,168.8952 0.81817156,168.9035 1.090909,168.9117 0.69704789,168.9200 0.93930238,168.9282 2.0605383,168.9365 1.3637516,168.9447 0.66661155,168.9530 1.3938844,168.9612 1.1819007,168.9695 0.75755078,168.9777 0.9998852,168.9860 1.5454159,168.9943 3.1212776,169.0025 2.6971035,169.0108 2.2120857,169.0190 6.8783708,169.0273 11.787084,169.0355 13.908707,169.0438 21.785212,169.0521 67.933868,169.0603 114.38969,169.0686 130.90906,169.0768 118.27374,169.0851 134.90419,169.0933 190.29669,169.1016 203.66852,169.1099 149.09929,169.1181 84.551941,169.1264 61.787872,169.1346 85.448776,169.1429 134.60013,169.1512 150.24405,169.1594 109.31013,169.1677 58.399632,169.1759 25.608807,169.1842 16.728062,169.1925 11.333903,169.2007 7.1822405,169.2090 3.242702,169.2172 1.9393439,169.2255 2.6969481,169.2338 2.5756874,169.2420 2.9090071,169.2503 1.6971281,169.2586 0.75763458,169.2668 0.75746799,169.2751 2.3333261,169.2833 2.7273781,169.2916 1.7879589,169.2999 0.18176147,169.3081 0.81800151,169.3164 2.0000293,169.3247 2.1213632,169.3329 1.2425022,169.3412 0.12120835,169.3494 0.48483446,169.3577 0.9393695,169.3660 0.90904886,169.3742 0.75757492,169.3825 0.57576835,169.3908 0.84846997,169.3990 1.0000303,169.4073 0.54547769,169.4156 0.36364493,169.4238 0.21210648,169.4321 0.87876284,169.4404 0.81823081,169.4486 0.6969192,169.4569 0.96963483,169.4652 1.4848571,169.4734 1.8787973,169.4817 1.3333654,169.4900 1.1817842,169.4982 1.0908881,169.5065 0.93945009,169.5148 0.90911174,169.5230 0.93937075,169.5313 1.000017,169.5396 0.72725946,169.5479 1.0302638,169.5561 1.3332478,169.5644 2.4848573,169.5727 1.6061809,169.5809 0.60611004,169.5892 0.57576275,169.5975 0.57574624,169.6057 0.18184486,169.6140 0.12121573,169.6223 0.57569754,169.6306 1.0908867,169.6388 0.96969569,169.6471 0.96966642,169.6554 1.0000249,169.6636 0.93942618,169.6719 1.1818086,169.6802 1.0302602,169.6885 0.69699705,169.6967 0.57579494,169.7050 0.54547048,169.7133 0.18176956,169.7216 1.3634787,169.7298 2.0605683,169.7381 1.9393963,169.7464 1.9393569,169.7547 2.0909693,169.7629 1.1515892,169.7712 0.72729778,169.7795 2.5454249,169.7878 4.5150642,169.7960 4.9090071,169.8043 2.8788555,169.8126 1.1212716,169.8209 1.0909114,169.8291 0.7273711,169.8374 0.42431059,169.8457 0.51515365,169.8540 0.57575762,169.8622 0.18185151,169.8705 0.090936087,169.8788 0.030265126,169.8871 0.30296582,169.8953 0.63628191,169.9036 1.0302911,169.9119 0.84854889,169.9202 0.75756323,169.9285 0.63644296,169.9367 0.060642581,169.9450 0.66660631,169.9533 1.3030288,169.9616 0.78787202,169.9699 0.66662294,169.9781 1.0605483,169.9864 2.030318,169.9947 1.5758516,170.0030 2.2423103,170.0113 3.726891,170.0195 5.1208057,170.0278 7.5754566,170.0361 8.6362715,170.0444 8.5153103,170.0527 8.5756893,170.0609 12.453856,170.0692 20.059744,170.0775 30.150318,170.0858 48.11908,170.0941 70.844231,170.1024 104.9668,170.1106 213.14604,170.1189 839.0307,170.1272 1918.8619,170.1355 2226.3386,170.1438 1480.7012,170.1521 557.11194,170.1603 205.92477,170.1686 134.64056,170.1769 95.398552,170.1852 67.851768,170.1935 48.304752,170.2018 39.364601,170.2101 27.123201,170.2183 14.819729,170.2266 7.4249763,170.2349 3.6366065,170.2432 3.5454617,170.2515 3.7572761,170.2598 5.5452499,170.2681 3.6362624,170.2763 4.6667819,170.2846 2.394351,170.2929 0.96982032,170.3012 0.96976483,170.3095 0.27270108,170.3178 0.84836668,170.3261 1.5453706,170.3344 1.9394684,170.3426 0.93952459,170.3509 0.45456821,170.3592 0.27273613,170.3675 0.6059379,170.3758 1.3333488,170.3841 0.81818181,170.3924 1.4240884,170.4007 1.6061257,170.4090 1.1211753,170.4173 2.909014,170.4255 2.7577629,170.4338 1.1516222,170.4421 0.48485503,170.4504 0.45456839,170.4587 1.2120538,170.4670 4.2423573,170.4753 4.4242048,170.4836 3.8182147,170.4919 1.4242579,170.5002 1.5454203,170.5085 1.4848611,170.5168 2.0000699,170.5250 1.1212085,170.5333 1.0000031,170.5416 0.96968102,170.5499 1.9090277,170.5582 1.6969588,170.5665 1.9090922,170.5748 1.6059804,170.5831 1.9089344,170.5914 1.7274098,170.5997 0.60629058,170.6080 0.12123454,170.6163 0.63622415,170.6246 1.6059566,170.6329 2.1211476,170.6412 2.2121282,170.6495 1.8788899,170.6578 0.81831783,170.6661 0.090981744,170.6744 0.18180501,170.6827 1.1818022,170.6910 1.2727301,170.6992 1.181736,170.7075 0.90902501,170.7158 0.69703108,170.7241 0.75766093,170.7324 0.45447397,170.7407 1.8180084,170.7490 1.5455862,170.7573 0.27287591,170.7656 0.27268443,170.7739 0.84844643,170.7822 0.93941253,170.7905 0.78790671,170.7988 0.99999362,170.8071 1.090845,170.8154 0.84844512,170.8237 0.51524448,170.8320 0.090951316,170.8403 0.78783321,170.8486 1.6968766,170.8569 2.5756958,170.8652 2.4242249,170.8735 1.6666681,170.8818 1.3332382,170.8901 2.1210854,170.8984 2.1212568,170.9067 1.3033164,170.9151 0.78788257,170.9234 2.787524,170.9317 4.1817198,170.9400 3.6062179,170.9483 2.3032696,170.9566 1.7576264,170.9649 1.9394172,170.9732 1.7575877,170.9815 2.2424269,170.9898 1.7272551,170.9981 2.3028767,171.0064 2.9089818,171.0147 3.1818647,171.0230 3.6968799,171.0313 6.3631673,171.0396 12.847505,171.0479 19.909029,171.0562 23.544226,171.0645 54.538769,171.0728 122.59733,171.0811 182.50958,171.0895 216.42105,171.0978 300.91754,171.1061 585.81274,171.1144 794.53693,171.1227 711.05096,171.1310 510.35452,171.1393 359.3501,171.1476 218.22797,171.1559 114.49384,171.1642 69.064072,171.1725 46.729149,171.1808 29.577271,171.1891 15.27415,171.1975 8.5158968,171.2058 8.3939762,171.2141 8.3334293,171.2224 6.6668477,171.2307 5.7576103,171.2390 6.2729135,171.2473 3.1214154,171.2556 1.0303177,171.2639 0.8788029,171.2723 0.60610771,171.2806 0.54541665,171.2889 0.93940896,171.2972 1.2423798,171.3055 2.2423964,171.3138 0.7878809,171.3221 1.2121323,171.3304 1.272722,171.3387 1.4241706,171.3471 0.75761312,171.3554 0.57582247,171.3637 0.51510704,171.3720 1.0604849,171.3803 1.7271998,171.3886 2.3333914,171.3969 1.788062,171.4053 0.42433333,171.4136 0.36354944,171.4219 1.7272056,171.4302 1.4241996,171.4385 1.9999503,171.4468 2.3030758,171.4552 2.2424181,171.4635 1.5152564,171.4718 0.63636893,171.4801 1.4240543,171.4884 2.6666923,171.4967 2.060689,171.5050 0.75759602,171.5134 0.5757829,171.5217 0.6970042,171.5300 0.51518422,171.5383 1.7271791,171.5466 2.7575517,171.5550 1.5759004,171.5633 0.3636336,171.5716 1.4241418,171.5799 1.6363478,171.5882 1.060665,171.5965 0.42429468,171.6049 0.45438877,171.6132 1.6058506,171.6215 2.5455484,171.6298 2.2426183,171.6381 1.5758175,171.6465 1.3938406,171.6548 1.7271256,171.6631 1.8182818,171.6714 1.454654,171.6798 1.0909044,171.6881 1.1210876,171.6964 2.1513081,171.7047 3.6968703,171.7130 4.4243813,171.7214 2.9396803,171.7297 1.2122036,171.7380 0.36357236,171.7463 1.0000223,171.7546 0.69701016,171.7630 0.93938988,171.7713 1.0909251,171.7796 0.7878142,171.7879 0.78779131,171.7963 1.1210936,171.8046 1.7272595,171.8129 1.5152457,171.8212 1.333346,171.8296 1.5150828,171.8379 1.818213,171.8462 1.0001732,171.8545 0.30304554,171.8629 0.33330032,171.8712 0.5151965,171.8795 0.48485225,171.8878 0.84841877,171.8962 0.96971476,171.9045 0.57580179,171.9128 0.63631141,171.9212 1.0302645,171.9295 0.99993503,171.9378 1.3332943,171.9461 1.4848323,171.9545 1.8788652,171.9628 1.333424,171.9711 3.363483,171.9794 6.6362705,171.9878 5.5456347,171.9961 2.3940499,172.0044 1.4544823,172.0128 1.3938696,172.0211 2.393846,172.0294 3.1515405,172.0377 3.0606682,172.0461 3.9692295,172.0544 7.7569995,172.0627 11.969134,172.0711 19.998941,172.0794 33.452908,172.0877 59.66061,172.0961 157.25337,172.1044 346.76584,172.1127 452.30319,172.1211 361.5961,172.1294 201.01292,172.1377 167.45099,172.1461 200.14882,172.1544 178.24913,172.1627 104.00824,172.1711 66.334839,172.1794 80.361923,172.1877 86.002022,172.1961 55.095272,172.2044 21.002728,172.2127 6.0610824,172.2211 6.2421722,172.2294 5.2121816,172.2377 4.6665573,172.2461 5.2728677,172.2544 3.6065266,172.2627 1.2425981,172.2711 0.78767574,172.2794 2.7876985,172.2877 3.6061304,172.2961 2.6668046,172.3044 1.9092051,172.3127 1.0001092,172.3211 0.30302751,172.3294 0.4544923,172.3378 0.54540193,172.3461 1.1514786,172.3544 1.6060683,172.3628 1.1212211,172.3711 1.1210088,172.3794 2.6058464,172.3878 2.9697185,172.3961 2.3032219,172.4045 1.1820164,172.4128 0.69699097,172.4211 1.1211503,172.4295 1.3029946,172.4378 1.2424419,172.4462 1.0001022,172.4545 1.0302743,172.4628 1.9089527,172.4712 2.0606346,172.4795 1.272835,172.4879 0.66670507,172.4962 0.60611975,172.5045 0.090941615,172.5129 0.18177402,172.5212 0.3635405,172.5296 1.393965,172.5379 1.9695289,172.5462 3.6664114,172.5546 3.3334682,172.5629 2.2122624,172.5713 1.3031712,172.5796 0.54551917,172.5880 1.0301456,172.5963 2.5756614,172.6046 3.1212943,172.6130 2.2727478,172.6213 2.1515207,172.6297 1.3940188,172.6380 1.6363795,172.6464 1.0303202,172.6547 0.66670448,172.6631 0.48483777,172.6714 0.51512337,172.6798 0.81819731,172.6881 0.78791839,172.6964 1.0605371,172.7048 1.7271782,172.7131 2.2121623,172.7215 1.9091864,172.7298 1.0000353,172.7382 0.21209215,172.7465 0.36361101,172.7549 0.60598606,172.7632 1.0302864,172.7716 0.75763488,172.7799 0.66672558,172.7883 0.30308634,172.7966 0.48461124,172.8050 1.7573626,172.8133 2.0910244,172.8217 1.3638424,172.8300 0.30312949,172.8384 0.57568502,172.8467 1.6969204,172.8550 1.9393469,172.8634 2.3332567,172.8717 3.1514928,172.8801 4.6361198,172.8884 5.5451589,172.8968 5.757473,172.9052 5.6364369,172.9135 5.9092093,172.9219 6.3334632,172.9302 5.3333855,172.9386 5.7877378,172.9469 5.7574353,172.9553 6.696785,172.9636 8.0907183,172.9720 8.8179121,172.9803 9.7880268,172.9887 8.9697056,172.9970 13.78764,173.0054 14.423934,173.0137 18.362461,173.0221 29.513636,173.0304 47.725574,173.0388 75.630852,173.0471 136.35289,173.0555 239.649,173.0639 394.49808,173.0722 992.42023,173.0806 3848.3259,173.0889 7843.5889,173.0973 8459.2617,173.1056 5340.8613,173.1140 2046.7979,173.1223 790.24677,173.1307 507.08121,173.1391 350.46933,173.1474 265.19055,173.1558 187.37306,173.1641 115.55249,173.1725 73.669472,173.1808 59.789265,173.1892 44.78997,173.1976 25.880537,173.2059 11.273383,173.2143 7.9091549,173.2226 6.2124023,173.2310 3.7274895,173.2393 3.8483422,173.2477 4.727376,173.2561 3.4849737,173.2644 4.3330131,173.2728 7.6968737,173.2811 8.5153332,173.2895 6.1815987,173.2979 5.1516175,173.3062 3.5758076,173.3146 6.5149608,173.3229 6.0003829,173.3313 4.0302572,173.3397 6.908772,173.3480 5.0306258,173.3564 3.1210942,173.3648 6.1816635,173.3731 4.0304451,173.3815 5.2423997,173.3898 4.0608382,173.3982 3.1211607,173.4066 4.3637075,173.4149 3.0909939,173.4233 3.363239,173.4317 3.8787799,173.4400 2.5458269,173.4484 3.0302696,173.4567 5.3332977,173.4651 5.1212692,173.4735 4.7272091,173.4818 3.8486788,173.4902 2.5453646,173.4986 4.9089098,173.5069 4.8486338,173.5153 2.0000727,173.5237 1.1516585,173.5320 1.6363101,173.5404 3.1815183,173.5488 4.3938351,173.5571 4.4244485,173.5655 3.091069,173.5739 3.7270625,173.5822 4.3028336,173.5906 3.6362996,173.5990 5.2726331,173.6073 5.9094186,173.6157 3.3332665,173.6241 6.4540415,173.6324 7.5452099,173.6408 9.5452585,173.6492 10.454774,173.6575 8.0610485,173.6659 7.6669092,173.6743 6.6062279,173.6827 5.3332219,173.6910 4.9090281,173.6994 4.4547768,173.7078 4.0909076,173.7161 3.7574153,173.7245 4.1211915,173.7329 4.212039,173.7412 5.0301995,173.7496 4.1215014,173.7580 2.5759442,173.7664 3.6058879,173.7747 6.2725496,173.7831 6.7880874,173.7915 6.36374,173.7999 7.6665864,173.8082 7.0909228,173.8166 4.2726984,173.8250 2.9999208,173.8333 2.878778,173.8417 2.7272589,173.8501 3.4545028,173.8585 3.8789368,173.8668 4.3029456,173.8752 7.5449719,173.8836 9.6360712,173.8920 10.151652,173.9003 8.4545403,173.9087 8.4542589,173.9171 11.999741,173.9255 13.394032,173.9338 11.303546,173.9422 7.3335166,173.9506 8.7573395,173.9590 10.696889,173.9673 9.4847851,173.9757 9.2425194,173.9841 10.666486,173.9925 13.939092,174.0008 16.090443,174.0092 20.272099,174.0176 24.151602,174.0260 28.545214,174.0344 32.726635,174.0427 35.423344,174.0511 42.240795,174.0595 59.422112,174.0679 78.785675,174.0763 132.25606,174.0846 363.14368,174.0930 671.5824,174.1014 707.50122,174.1098 479.81653,174.1182 306.10059,174.1265 282.9978,174.1349 300.48239,174.1433 336.77921,174.1517 448.80188,174.1601 700.85333,174.1684 1297.9696,174.1768 3809.4482,174.1852 16940.213,174.1936 38309.078,174.2020 46491.25,174.2103 33246.629,174.2187 14427.72,174.2271 6079.8418,174.2355 4378.2832,174.2439 2746.802,174.2523 1370.5591,174.2606 836.31549,174.2690 502.85098,174.2774 301.50284,174.2858 171.40446,174.2942 113.82352,174.3026 80.609207,174.3109 52.335171,174.3193 39.061573,174.3277 36.3633,174.3361 34.726967,174.3445 34.182781,174.3529 29.939697,174.3613 29.181211,174.3696 30.939714,174.3780 25.9401,174.3864 22.727201,174.3948 25.999851,174.4032 22.484869,174.4116 21.57588,174.4200 21.939789,174.4284 19.817814,174.4367 23.605909,174.4451 17.424994,174.4535 14.000427,174.4619 14.575725,174.4703 14.393574,174.4787 18.575689,174.4871 17.879026,174.4955 17.454393,174.5038 18.151651,174.5122 14.031074,174.5206 8.6970615,174.5290 11.060307,174.5374 12.120703,174.5458 14.302812,174.5542 13.788552,174.5626 11.393832,174.5710 14.242163,174.5794 12.878887,174.5878 12.121346,174.5961 10.212335,174.6045 10.242454,174.6129 11.909084,174.6213 11.393828,174.6297 13.060649,174.6381 11.061061,174.6465 7.1817079,174.6549 9.6664639,174.6633 11.424221,174.6717 12.666753,174.6801 8.1515493,174.6885 9.999898,174.6969 7.5156169,174.7053 6.5451841,174.7136 10.484507,174.7220 10.849128,174.7304 9.6360655,174.7388 14.029653,174.7472 10.788088,174.7556 7.9092112,174.7640 7.3942542,174.7724 7.3335609,174.7808 7.4544811,174.7892 7.0605149,174.7976 9.1818266,174.8060 7.9091196,174.8144 6.4847865,174.8228 7.7575812,174.8312 5.9395866,174.8396 4.5456252,174.8480 6.3027034,174.8564 9.7572165,174.8648 9.2427368,174.8732 6.6672187,174.8816 5.0607066,174.8900 3.4240685,174.8984 5.1211572,174.9068 5.2422814,174.9152 6.4545398,174.9236 5.4244747,174.9320 4.939239,174.9404 5.6665483,174.9488 6.2726102,174.9572 11.303021,174.9656 9.3337612,174.9740 5.5454564,174.9824 5.3937836,174.9908 5.5151882,174.9992 7.4237714,175.0076 11.848129,175.0160 11.63657,175.0244 9.7274151,175.0328 8.3939476,175.0412 10.302372,175.0496 20.755583,175.0580 37.54245,175.0664 63.814651,175.0748 100.0256,175.0832 147.66161,175.0916 179.84753,175.1000 164.33846,175.1084 115.85349,175.1168 84.819237,175.1252 85.666313,175.1336 88.485435,175.1420 81.939819,175.1504 87.089478,175.1588 107.84579,175.1672 132.90202,175.1756 237.03986,175.1841 835.27142,175.1925 2927.0464,175.2009 4967.3994,175.2093 4556.5757,175.2177 2433.1587,175.2261 800.99487,175.2345 324.95966,175.2429 226.67519,175.2513 164.09659,175.2597 128.57954,175.2681 97.064568,175.2765 60.9729,175.2849 30.3657,175.2933 14.061271,175.3018 12.666846,175.3102 10.879396,175.3186 6.9397225,175.3270 4.454443,175.3354 4.4542923,175.3438 4.9999847,175.3522 6.2123079,175.3606 7.0909195,175.3690 5.2725987,175.3774 4.1818218,175.3859 4.3941035,175.3943 3.8789024,175.4027 4.3030157,175.4111 4.2725983,175.4195 5.1515994,175.4279 2.8183765,175.4363 1.2728944,175.4447 0.42410463,175.4531 3.0602283,175.4616 4.0909772,175.4700 4.2122192,175.4784 3.3938518,175.4868 4.4545479,175.4952 4.2119846,175.5036 4.818244,175.5120 5.0301814,175.5204 5.7270584,175.5289 5.8790236,175.5373 4.0304193,175.5457 3.3335218,175.5541 3.454675,175.5625 2.8482795,175.5709 7.2418237,175.5793 11.908732,175.5878 12.000101,175.5962 11.515483,175.6046 8.4546432,175.6130 6.7272153,175.6214 5.0001917,175.6298 4.6668758,175.6383 4.0304036,175.6467 3.3031147,175.6551 1.8183466,175.6635 2.60584,175.6719 3.5452795,175.6803 4.2425585,175.6888 4.3031435,175.6972 3.4243493,175.7056 3.4848595,175.7140 6.1514325,175.7224 5.0302835,175.7309 3.6061497,175.7393 3.4543138,175.7477 3.7573884,175.7561 2.2428434,175.7645 0.75776476,175.7730 2.7271204,175.7814 3.3937848,175.7898 3.2424645,175.7982 2.7880404,175.8066 0.87874323,175.8151 1.2423016,175.8235 2.3332338,175.8319 4.0300813,175.8403 5.3939023,175.8487 4.5758977,175.8572 3.51527,175.8656 1.2729955,175.8740 0.54548806,175.8824 2.1816711,175.8908 5.5453873,175.8993 8.2725363,175.9077 6.9694748,175.9161 4.8788471,175.9245 4.4850264,175.9330 4.9090757,175.9414 5.1515536,175.9498 3.2124109,175.9582 0.93943346,175.9667 1.0909373,175.9751 0.39405105,175.9835 0.75748885,175.9919 1.4545321,176.0004 0.9090699,176.0088 0.84842324,176.0172 1.1212428,176.0256 1.42419,176.0341 1.8181856,176.0425 1.787794,176.0509 4.8480606,176.0593 13.393312,176.0678 21.544498,176.0762 26.393242,176.0846 26.787785,176.0931 27.151653,176.1015 29.181978,176.1099 31.757187,176.1183 37.42345,176.1268 39.57542,176.1352 39.485004,176.1436 38.90971,176.1521 40.454929,176.1605 38.788383,176.1689 27.485435,176.1773 23.45388,176.1858 50.142235,176.1942 190.16077,176.2026 363.77594,176.2111 357.89111,176.2195 195.77701,176.2279 68.49408,176.2363 25.607746,176.2448 17.727535,176.2532 16.212404,176.2616 12.818436,176.2701 9.3335838,176.2785 7.3336668,176.2869 5.182014,176.2954 5.090826,176.3038 6.0607529,176.3122 3.6669679,176.3207 2.1818964,176.3291 1.9696357,176.3375 2.636445,176.3460 1.5759684,176.3544 0.69686472,176.3628 1.9694921,176.3713 3.9091437,176.3797 1.5153416,176.3881 0.39406139,176.3966 0.87855452,176.4050 2.1514468,176.4134 1.6971338,176.4219 1.4847358,176.4303 2.939306,176.4388 2.8483312,176.4472 2.6971016,176.4556 1.0911932,176.4641 0.6969741,176.4725 0.69691944,176.4809 0.99988222,176.4894 1.3334,176.4978 1.121154,176.5062 1.8787864,176.5147 1.2122115,176.5231 1.6362484,176.5316 2.5151007,176.5400 4.3030553,176.5484 6.0606065,176.5569 7.9392591,176.5653 6.5151443,176.5737 3.9090595,176.5822 4.4846635,176.5906 4.7879658,176.5991 3.5154145,176.6075 3.3030946,176.6159 3.2120624,176.6244 2.3939779,176.6328 1.8786114,176.6413 3.2424169,176.6497 1.5456433,176.6582 1.3939306,176.6666 1.272832,176.6750 0.72740406,176.6835 0.090913251,176.6919 1.1817509,176.7004 2.0303094,176.7088 1.4848877,176.7172 0.63636202,176.7257 1.2120407,176.7341 1.4544752,176.7426 2.7877936,176.7510 3.000005,176.7595 1.3940932,176.7679 0.72727138,176.7763 1.242147,176.7848 3.6967435,176.7932 3.7577944,176.8017 2.3031015,176.8101 3.3938413,176.8186 3.9394813,176.8270 3.1818724,176.8355 2.091094,176.8439 0.84855485,176.8523 0.4241854,176.8608 0.57572222,176.8692 1.9090064,176.8777 3.9696078,176.8861 4.3636312,176.8946 3.0909719,176.9030 1.8180835,176.9115 2.848438,176.9199 3.4242733,176.9284 4.2727146,176.9368 4.3333631,176.9453 3.5756009,176.9537 4.2423124,176.9622 4.9090304,176.9706 6.4846735,176.9791 7.12115,176.9875 9.3029242,176.9960 12.696842,177.0044 14.454353,177.0129 19.817675,177.0213 23.332777,177.0298 25.63537,177.0382 31.847305,177.0467 49.874447,177.0551 139.95551,177.0636 299.74307,177.0720 374.17932,177.0805 364.42139,177.0889 527.09717,177.0974 1512.3694,177.1058 3614.3176,177.1143 4923.3169,177.1227 3903.1992,177.1312 1954.5023,177.1396 947.21466,177.1481 628.45056,177.1565 384.72394,177.1650 216.55746,177.1734 159.82259,177.1819 116.21615,177.1903 83.094482,177.1988 56.941757,177.2072 44.516647,177.2157 37.547302,177.2242 25.062159,177.2326 18.546125,177.2411 11.636854,177.2495 6.848876,177.2580 5.6362224,177.2664 6.2424445,177.2749 4.6671114,177.2833 1.8485119,177.2918 2.3634927,177.3003 2.9091723,177.3087 2.5151539,177.3172 2.6666305,177.3256 2.2727466,177.3341 1.3636533,177.3425 1.3636918,177.3510 1.6362891,177.3595 2.6060357,177.3679 2.5150502,177.3764 6.3936725,177.3848 5.5154037,177.3933 2.2123835,177.4017 2.0908809,177.4102 3.3636591,177.4187 3.3938756,177.4271 3.4544539,177.4356 2.7879045,177.4440 2.7271323,177.4525 2.4243329,177.4610 3.7274075,177.4694 2.9394128,177.4779 2.2120156,177.4863 2.5452054,177.4948 3.2121642,177.5033 4.9092722,177.5117 5.4849076,177.5202 6.6363659,177.5286 4.1515708,177.5371 1.3636348,177.5456 2.2726517,177.5540 3.787658,177.5625 6.8182864,177.5710 5.091145,177.5794 1.9697672,177.5879 0.57568735,177.5964 1.6665206,177.6048 1.6364729,177.6133 0.96972263,177.6217 1.6060584,177.6302 1.2122217,177.6387 1.4241797,177.6471 1.6059705,177.6556 1.3333731,177.6641 1.4243066,177.6725 1.4545897,177.6810 1.9393601,177.6895 2.6362951,177.6979 2.3029888,177.7064 2.030302,177.7149 1.272669,177.7233 1.9997138,177.7318 4.4545064,177.7403 4.636601,177.7487 3.5153472,177.7572 2.7575307,177.7657 4.545229,177.7741 4.6968684,177.7826 5.9699321,177.7911 4.3032055,177.7995 5.2422028,177.8080 3.6969893,177.8165 1.6062982,177.8249 0.63639867,177.8334 0.90898627,177.8419 1.9089925,177.8503 2.6363308,177.8588 1.6666849,177.8673 1.151596,177.8758 0.81819957,177.8842 1.8785566,177.8927 3.5755985,177.9012 4.1212978,177.9096 2.8486342,177.9181 1.7274474,177.9266 0.51524979,177.9350 0.45458469,177.9435 0.75749034,177.9520 1.6666273,177.9605 0.90904039,177.9689 1.4545537,177.9774 1.030239,177.9859 2.3332546,177.9944 1.7273248,178.0028 2.5453169,178.0113 2.0002141,178.0198 0.93944049,178.0282 2.1208632,178.0367 3.7876389,178.0452 5.6360307,178.0537 13.423135,178.0621 33.271133,178.0706 49.847214,178.0791 58.240494,178.0876 76.571266,178.0960 137.25929,178.1045 298.85446,178.1130 489.71136,178.1215 525.40045,178.1299 406.50189,178.1384 273.95325,178.1469 177.46574,178.1554 96.887001,178.1639 59.426281,178.1723 53.848816,178.1808 45.78933,178.1893 30.304592,178.1978 19.819523,178.2062 11.697963,178.2147 5.6065097,178.2232 4.0605693,178.2317 5.5150518,178.2402 5.0605054,178.2486 4.1212044,178.2571 2.2426851,178.2656 0.69712687,178.2741 1.5149763,178.2826 2.6059132,178.2910 2.8789656,178.2995 1.8486594,178.3080 1.2424204,178.3165 0.75748098,178.3250 1.8787475,178.3334 0.90911144,178.3419 0.96966642,178.3504 0.75759172,178.3589 1.1515192,178.3674 1.6666766,178.3758 1.3333391,178.3843 2.7575815,178.3928 3.3939266,178.4013 2.7575312,178.4098 1.6364142,178.4183 1.6363893,178.4267 1.1212387,178.4352 0.54553771,178.4
[truncated: 2,291,072 more chars]
