# Supplementary material for: Polypy: A Framework to Interpret Polymer Properties from Mass Spectrometry Data
Source: Polymers (Basel). 2024 Jun 22;16(13):1771. doi: 10.3390/polym16131771 (PMC11244493; doi:10.3390/polym16131771)
Supplement: Supplementary file 1 [file polymers-16-01771-s001.zip › Aryl_resins_MS_raw_data/VV_27b_45min.ascii]

0.295517,+,NANO-ESI,ms1,-,profile,44.9218-2505.2694,136512,44.9218 6.635767e-024,44.9260 0.78130031,44.9303 0.34387773,44.9345 4.9828439e-005,44.9388 -5.5621185e-005,44.9430 0.312451,44.9473 0.34377909,44.9515 0.18754369,44.9558 1.8486367e-005,44.9601 -6.9502025e-006,44.9643 0.031223295,44.9686 0.12498879,44.9728 0.15624304,44.9771 0.2187534,44.9813 0.09378951,44.9856 -7.1023169e-007,44.9899 0.31233349,44.9941 1.0622922,44.9984 1.2501082,45.0026 0.59392172,45.0069 0.31248948,45.0112 0.34376398,45.0154 0.18757246,45.0197 2.9818011e-005,45.0239 -6.8154022e-006,45.0282 -2.5602296e-006,45.0324 1.7059148e-005,45.0367 -6.5683838e-005,45.0410 0.31250143,45.0452 5.9795104e-005,45.0495 0.062455736,45.0538 0.18747306,45.0580 0.25000781,45.0623 0.56244612,45.0665 0.62499219,45.0708 0.31259048,45.0751 0.062505744,45.0793 0.093732588,45.0836 0.093769498,45.0878 3.1833537e-005,45.0921 -5.4347536e-005,45.0964 0.28110018,45.1006 0.53127754,45.1049 0.18763191,45.1092 0.12497494,45.1134 0.37487096,45.1177 0.59377682,45.1219 0.2188905,45.1262 2.2053409e-005,45.1305 0.093661115,45.1347 0.49992475,45.1390 0.50006312,45.1433 0.18757243,45.1475 0.031278674,45.1518 -2.7988641e-005,45.1561 0.18742391,45.1603 0.34374297,45.1646 0.37487081,45.1689 0.68749446,45.1731 0.34389082,45.1774 0.40610725,45.1817 0.87490147,45.1859 0.78139055,45.1902 0.31265032,45.1945 0.12501246,45.1987 0.2187269,45.2030 0.40626493,45.2073 0.53127033,45.2115 0.40627226,45.2158 0.031255588,45.2201 -1.7910975e-006,45.2243 -1.9996303e-006,45.2286 9.790987e-006,45.2329 -3.7168473e-005,45.2372 0.31234917,45.2414 0.68745261,45.2457 0.50010639,45.2500 0.21879949,45.2542 0.31234777,45.2585 1.187018,45.2628 2.437417,45.2670 1.9065506,45.2713 1.2814804,45.2756 0.37522852,45.2799 0.37481406,45.2841 1.4373391,45.2884 1.1876787,45.2927 0.43762794,45.2969 0.21869975,45.3012 0.49984953,45.3055 0.71877187,45.3098 0.40641743,45.3140 0.093818665,45.3183 0.031262528,45.3226 -1.020799e-005,45.3269 0.093709677,45.3311 0.18749119,45.3354 0.18750319,45.3397 0.24998537,45.3440 0.28125349,45.3482 0.18754706,45.3525 2.5276737e-005,45.3568 -3.4412965e-006,45.3611 -1.1515888e-005,45.3653 0.093730889,45.3696 0.093769312,45.3739 1.0517056e-005,45.3782 7.2892635e-006,45.3824 -3.9680031e-005,45.3867 0.18743125,45.3910 0.49979112,45.3953 1.3750066,45.3995 0.75018334,45.4038 0.40616852,45.4081 0.53125137,45.4124 0.34384212,45.4166 0.28120163,45.4209 0.62490046,45.4252 0.75005889,45.4295 0.40638009,45.4338 0.12503554,45.4380 0.15624085,45.4423 0.15625101,45.4466 0.18746057,45.4509 0.34373519,45.4552 0.31249908,45.4594 0.43741137,45.4637 0.718714,45.4680 0.65631276,45.4723 0.43758386,45.4766 0.12506922,45.4808 -8.6116015e-006,45.4851 0.12493344,45.4894 0.18753387,45.4937 5.8943468e-005,45.4980 -2.8538212e-005,45.5022 0.09371227,45.5065 0.18749876,45.5108 0.093792617,45.5151 1.1449805e-005,45.5194 4.588177e-006,45.5237 -2.9807368e-005,45.5279 0.18745492,45.5322 0.40620303,45.5365 0.71878082,45.5408 0.43755281,45.5451 0.18748467,45.5494 0.093819894,45.5536 -0.00012854369,45.5579 0.62481636,45.5622 0.87485749,45.5665 1.4999374,45.5708 1.4377345,45.5751 0.75012285,45.5794 0.59372807,45.5836 1.1249789,45.5879 1.5312003,45.5922 1.2187542,45.5965 0.62510896,45.6008 0.18758976,45.6051 0.093750045,45.6094 0.12499945,45.6136 0.06252633,45.6179 0.093756989,45.6222 0.031249752,45.6265 0.0311873,45.6308 0.49977157,45.6351 1.1249477,45.6394 0.78149194,45.6437 0.12511148,45.6480 -1.8201785e-005,45.6522 4.9038795e-006,45.6565 -1.411755e-006,45.6608 7.4265017e-007,45.6651 0.031249907,45.6694 -3.7077234e-007,45.6737 1.1015011e-007,45.6780 -6.9792854e-008,45.6823 1.6902824e-007,45.6866 -6.0638314e-007,45.6909 2.2567497e-006,45.6951 -8.4215362e-006,45.6994 0.031250417,45.7037 6.7466044e-006,45.7080 3.6428701e-006,45.7123 0.031201134,45.7166 0.34365442,45.7209 0.59369355,45.7252 0.65623814,45.7295 0.65627718,45.7338 0.6872375,45.7381 1.5623593,45.7424 1.1878387,45.7466 0.65645993,45.7509 0.43752259,45.7552 0.18746829,45.7595 0.31242952,45.7638 0.43742871,45.7681 0.56250572,45.7724 0.34387589,45.7767 0.031300638,45.7810 0.18739182,45.7853 0.53124809,45.7896 0.31251901,45.7939 0.43734735,45.7982 0.71870846,45.8025 0.50019288,45.8068 0.031359889,45.8111 -7.0803076e-006,45.8154 -4.1532796e-005,45.8197 0.31236774,45.8240 0.71868026,45.8283 0.75008678,45.8326 0.37508529,45.8369 0.21878996,45.8412 3.266571e-005,45.8455 -8.3439827e-006,45.8498 7.0647184e-007,45.8540 5.519722e-006,45.8583 -2.2788114e-005,45.8626 0.15619394,45.8669 0.25001028,45.8712 0.09381339,45.8755 -2.7036069e-005,45.8798 0.18740369,45.8841 0.31253213,45.8884 0.093832247,45.8927 1.9108433e-005,45.8970 0.093673386,45.9013 0.68741715,45.9056 0.96879441,45.9099 0.75006342,45.9142 0.18748783,45.9186 0.40606511,45.9229 1.0312788,45.9272 0.53143668,45.9315 0.18752326,45.9358 -1.5161508e-005,45.9401 0.18741681,45.9444 0.4062441,45.9487 0.18759106,45.9530 -4.488973e-006,45.9573 0.093732923,45.9616 0.062524147,45.9659 0.24983659,45.9702 1.0935607,45.9745 1.3438194,45.9788 0.78142494,45.9831 0.28132918,45.9874 0.24992788,45.9917 0.62489837,45.9960 0.74999642,46.0003 0.56261921,46.0046 0.093848757,46.0089 1.0432034e-006,46.0132 0.031241642,46.0175 0.093713269,46.0218 0.24997096,46.0262 0.21880944,46.0305 -2.3772878e-005,46.0348 0.31234977,46.0391 0.56249845,46.0434 0.34386957,46.0477 0.12502986,46.0520 0.37494963,46.0563 0.68752342,46.0606 0.43754256,46.0649 0.28118247,46.0692 0.46866661,46.0735 0.53127545,46.0778 0.28137723,46.0822 -1.7356337e-005,46.0865 0.31241179,46.0908 0.34378248,46.0951 0.18757768,46.0994 -5.5568203e-006,46.1037 0.18738914,46.1080 0.34375212,46.1123 0.18760206,46.1166 3.6453297e-005,46.1209 -5.0866888e-006,46.1253 -1.6112681e-005,46.1296 0.093724266,46.1339 0.093773715,46.1382 2.6170763e-005,46.1425 -3.3044467e-005,46.1468 0.18746948,46.1511 0.18751855,46.1554 0.093775526,46.1598 1.5931793e-005,46.1641 -2.1879185e-005,46.1684 0.15620559,46.1727 0.25001425,46.1770 0.093786053,46.1813 2.684454e-005,46.1856 0.031142764,46.1899 0.65605807,46.1943 0.96878636,46.1986 0.50019681,46.2029 4.6132878e-005,46.2072 0.093691759,46.2115 0.18744585,46.2158 0.40622598,46.2202 0.43754533,46.2245 0.34378648,46.2288 0.1875422,46.2331 2.016606e-005,46.2374 -1.0611517e-005,46.2417 2.2280259e-005,46.2461 0.031129576,46.2504 0.624771,46.2547 0.96879846,46.2590 0.53144801,46.2633 0.15631768,46.2676 0.093737856,46.2720 0.15623656,46.2763 0.15626907,46.2806 0.093735851,46.2849 0.28119761,46.2892 0.46868774,46.2936 0.65624827,46.2979 0.46879983,46.3022 0.31256393,46.3065 6.6872381e-005,46.3108 -8.363794e-005,46.3151 0.40606803,46.3195 0.68756193,46.3238 0.18766913,46.3281 1.1369804e-005,46.3324 5.0245959e-008,46.3368 0.093642928,46.3411 0.59359312,46.3454 0.96867883,46.3497 1.1562881,46.3540 0.9687773,46.3584 0.68759745,46.3627 0.18763974,46.3670 0.093725607,46.3713 0.18748581,46.3756 0.18750568,46.3800 0.24996293,46.3843 0.49991876,46.3886 0.74993956,46.3929 0.90600079,46.3973 1.6248493,46.4016 1.3440431,46.4059 0.50029075,46.4102 8.652157e-005,46.4146 -8.2190032e-005,46.4189 0.40601453,46.4232 1.0935792,46.4275 1.2188649,46.4319 0.65648973,46.4362 0.093862019,46.4405 -2.1319007e-005,46.4448 0.093725033,46.4492 0.093777217,46.4535 0.093768686,46.4578 0.18750726,46.4621 0.093702242,46.4665 0.37480345,46.4708 0.84372967,46.4751 0.43767235,46.4795 0.2187285,46.4838 0.56241357,46.4881 0.56259477,46.4924 0.093844593,46.4968 -2.4851158e-006,46.5011 -1.2730413e-006,46.5054 7.5784551e-006,46.5098 -2.9044008e-005,46.5141 0.18739197,46.5184 0.37502956,46.5227 0.1250703,46.5271 0.093749985,46.5314 0.093721755,46.5357 0.28120747,46.5401 0.34369788,46.5444 0.59367383,46.5487 0.62501711,46.5531 0.40637577,46.5574 0.12504926,46.5617 0.31240091,46.5661 0.49995235,46.5704 0.40631017,46.5747 0.24998873,46.5791 0.49984154,46.5834 0.78124124,46.5877 0.5001936,46.5920 0.093839824,46.5964 0.18739991,46.6007 0.56241477,46.6050 0.56260169,46.6094 0.093856409,46.6137 -4.9939481e-006,46.6181 7.6958486e-006,46.6224 -2.5791864e-005,46.6267 0.093719266,46.6311 0.093772434,46.6354 0.031275149,46.6397 3.2831463e-006,46.6441 3.8381095e-006,46.6484 -1.8638129e-005,46.6527 0.18738782,46.6571 0.5624432,46.6614 0.46881917,46.6657 0.1876159,46.6701 -7.9823789e-005,46.6744 0.46858519,46.6788 0.6562351,46.6831 0.74986178,46.6874 1.0000784,46.6918 0.65636557,46.6961 1.0309975,46.7004 1.5311308,46.7048 1.3751788,46.7091 0.90641654,46.7135 0.75003546,46.7178 0.56260538,46.7221 0.093841076,46.7265 -4.6696359e-006,46.7308 4.428477e-006,46.7351 -1.3045245e-005,46.7395 0.093685172,46.7438 0.28116727,46.7482 0.40624043,46.7525 0.31257084,46.7569 0.18753417,46.7612 0.31243506,46.7655 0.50001961,46.7699 0.18758738,46.7742 4.7110905e-005,46.7786 -0.00011383394,46.7829 0.53108716,46.7872 0.65630209,46.7916 0.34388745,46.7959 0.093787715,46.8003 0.093776636,46.8046 -7.0802016e-005,46.8090 0.46862844,46.8133 0.50007194,46.8176 0.18759692,46.8220 2.5479336e-005,46.8263 -1.0246516e-005,46.8307 1.5505568e-005,46.8350 0.03116682,46.8394 0.34362909,46.8437 0.49995577,46.8480 0.71857953,46.8524 1.2497985,46.8567 1.2190996,46.8611 0.094010763,46.8654 0.34354624,46.8698 0.74993229,46.8741 0.8125155,46.8785 0.56266427,46.8828 0.031349041,46.8872 0.18733299,46.8915 0.84365112,46.8959 0.7813611,46.9002 0.31259233,46.9046 0.18746391,46.9089 0.31250089,46.9132 0.18751578,46.9176 0.34357753,46.9219 0.74992687,46.9263 0.59395981,46.9306 0.12510967,46.9350 0.093741275,46.9393 0.093649007,46.9437 0.59363651,46.9480 0.65628916,46.9524 0.43760866,46.9567 0.12503852,46.9611 0.18748792,46.9654 0.093784481,46.9698 0.093690306,46.9741 0.34369731,46.9785 0.53130412,46.9828 0.68752259,46.9872 0.49996269,46.9915 0.34371698,46.9959 0.31246418,47.0002 0.31258008,47.0046 0.03133544,47.0090 -1.1067557e-005,47.0133 -6.1275199e-007,47.0177 0.093652338,47.0220 0.71837378,47.0264 1.7186567,47.0307 1.1253647,47.0351 0.28139269,47.0394 0.34362659,47.0438 0.74993539,47.0481 0.75000763,47.0525 0.75003403,47.0568 0.56255031,47.0612 0.46880513,47.0655 0.18754457,47.0699 0.093819723,47.0743 0.093537562,47.0786 1.3747287,47.0830 1.6250031,47.0873 1.5313941,47.0917 0.81255639,47.0960 0.81255853,47.1004 0.28143963,47.1048 0.031270556,47.1091 5.9133822e-007,47.1135 -2.3418727e-007,47.1178 3.4538334e-007,47.1222 -1.1474517e-006,47.1265 0.031250026,47.1309 1.0584379e-006,47.1353 -3.2457947e-008,47.1396 -9.2883596e-007,47.1440 3.7482391e-006,47.1483 -1.4065638e-005,47.1527 0.093706183,47.1570 0.18750013,47.1614 0.093793251,47.1658 0.031228984,47.1701 0.18741272,47.1745 0.31252891,47.1788 0.093834721,47.1832 1.0669679e-005,47.1876 -1.5942032e-005,47.1919 0.18746722,47.1963 0.2812728,47.2007 0.031276923,47.2050 -6.0509692e-006,47.2094 -2.0758189e-006,47.2137 0.093659014,47.2181 0.31252736,47.2225 8.6752974e-005,47.2268 -3.5468558e-005,47.2312 0.093735099,47.2355 0.15622771,47.2399 0.25001827,47.2443 0.093778074,47.2486 0.031274643,47.2530 -8.818879e-005,47.2574 0.40615529,47.2617 0.46876097,47.2661 0.50000948,47.2705 0.40631127,47.2748 0.25001416,47.2792 0.37492988,47.2836 0.62497681,47.2879 0.50009459,47.2923 0.18752375,47.2966 0.18748499,47.3010 0.093798265,47.3054 1.319183e-005,47.3097 -6.294822e-006,47.3141 1.1987322e-005,47.3185 -4.165855e-005,47.3228 0.2811963,47.3272 0.28129801,47.3316 0.18751283,47.3359 0.4375191,47.3403 0.312498,47.3447 0.15618497,47.3491 0.25001407,47.3534 0.15627961,47.3578 0.06253621,47.3622 0.031198129,47.3665 0.31238145,47.3709 0.49998885,47.3753 0.34387618,47.3796 4.4341872e-005,47.3840 0.093695685,47.3884 0.093795568,47.3927 -7.2780676e-007,47.3971 0.15621719,47.4015 0.15626439,47.4059 0.18742976,47.4102 0.49996519,47.4146 0.34382972,47.4190 0.093800731,47.4233 1.0112488e-005,47.4277 -6.9757384e-006,47.4321 1.7791353e-005,47.4365 -6.4196283e-005,47.4408 0.34353626,47.4452 0.74995226,47.4496 0.59384745,47.4539 0.40636444,47.4583 0.18751317,47.4627 0.49988317,47.4671 0.78120279,47.4714 0.96879065,47.4758 0.68765301,47.4802 7.2806113e-005,47.4846 0.093661718,47.4889 0.46868306,47.4933 0.90629047,47.4977 0.84384406,47.5021 0.3124969,47.5064 0.18742384,47.5108 0.3125267,47.5152 0.12501135,47.5196 0.31242797,47.5239 0.53120917,47.5283 0.531308,47.5327 0.18758443,47.5371 3.2636672e-005,47.5414 -6.2296203e-005,47.5458 0.31240004,47.5502 0.62480986,47.5546 1.437047,47.5590 2.4998319,47.5633 2.094228,47.5677 0.62543571,47.5721 0.031305008,47.5765 -1.4548263e-005,47.5808 3.8272292e-006,47.5852 -7.590682e-007,47.5896 -7.914889e-007,47.5940 3.9255633e-006,47.5984 -1.491239e-005,47.6027 0.093737341,47.6071 0.2811749,47.6115 0.62489539,47.6159 0.59377515,47.6203 0.4999111,47.6246 0.90615159,47.6290 0.90639913,47.6334 0.53141403,47.6378 0.21874471,47.6422 0.43745109,47.6466 0.50006807,47.6509 0.062488653,47.6553 0.34354317,47.6597 0.93732327,47.6641 1.156302,47.6685 0.75021857,47.6728 0.28128621,47.6772 0.49986011,47.6816 0.74997276,47.6860 0.65638286,47.6904 0.21889617,47.6948 1.1785103e-005,47.6991 0.1874222,47.7035 0.59350711,47.7079 1.3435475,47.7123 1.4064155,47.7167 0.59404302,47.7211 0.062532522,47.7255 0.31244263,47.7298 0.21882209,47.7342 0.093648039,47.7386 0.49987218,47.7430 0.50008374,47.7474 0.40627494,47.7518 0.56243694,47.7562 0.68748456,47.7605 0.62502819,47.7649 0.59379745,47.7693 0.49997687,47.7737 0.6249184,47.7781 0.75004286,47.7825 0.59379566,47.7869 0.65626121,47.7913 0.46881023,47.7957 0.25006005,47.8000 0.031282797,47.8044 -2.6676989e-006,47.8088 7.2923791e-007,47.8132 -2.4897426e-007,47.8176 2.6660592e-007,47.8220 -8.1751483e-007,47.8264 3.0037675e-006,47.8308 -1.1198747e-005,47.8352 0.093707263,47.8395 0.18751837,47.8439 0.031275593,47.8483 0.062493574,47.8527 0.093703978,47.8571 0.312442,47.8615 0.34377047,47.8659 0.1875888,47.8703 -4.3884473e-005,47.8747 0.49967813,47.8791 1.2499777,47.8835 0.68771672,47.8879 0.34387526,47.8923 7.0265713e-005,47.8966 -2.2364653e-005,47.9010 1.9187039e-005,47.9054 -5.4387176e-005,47.9098 0.24996093,47.9142 0.21879467,47.9186 0.093777403,47.9230 1.1595094e-005,47.9274 -3.219739e-006,47.9318 1.2826802e-006,47.9362 -1.9108304e-006,47.9406 6.3612265e-006,47.9450 0.093631148,47.9494 0.56241471,47.9538 0.5937615,47.9582 1.2185003,47.9626 2.5310311,47.9670 2.4064608,47.9714 0.81284481,47.9758 0.40634367,47.9802 0.43749139,47.9846 0.18753049,47.9889 -4.3025346e-005,47.9933 0.21871012,47.9977 0.25001359,48.0021 0.15628317,48.0065 0.093753844,48.0109 0.18745549,48.0153 0.43748263,48.0197 0.31256464,48.0241 0.031216335,48.0285 0.31234339,48.0329 0.59370631,48.0373 0.50014019,48.0417 0.093862422,48.0461 -8.0605432e-006,48.0505 1.712747e-005,48.0549 -6.0455332e-005,48.0593 0.59362453,48.0637 0.81251782,48.0681 0.43753991,48.0725 0.34376025,48.0769 0.18756494,48.0813 0.18743151,48.0857 0.68738496,48.0901 0.87501109,48.0945 0.8437497,48.0990 0.71882004,48.1034 0.37509897,48.1078 0.40628457,48.1122 0.18751703,48.1166 -9.927473e-006,48.1210 2.7341835e-006,48.1254 -1.0082369e-006,48.1298 1.2986003e-006,48.1342 -4.1865287e-006,48.1386 1.5449132e-005,48.1430 0.031155115,48.1474 0.56227452,48.1518 1.0624592,48.1562 0.84389818,48.1606 0.50006545,48.1650 0.49999803,48.1694 0.34385526,48.1738 3.1481854e-006,48.1782 0.31236407,48.1826 0.75000471,48.1870 0.68761921,48.1915 0.21879232,48.1959 0.2186185,48.2003 0.81238538,48.2047 0.9063164,48.2091 0.50010371,48.2135 0.25000179,48.2179 0.40612134,48.2223 0.84365547,48.2267 0.78134882,48.2311 0.31265879,48.2355 4.749003e-005,48.2399 -6.2175541e-006,48.2443 0.1561088,48.2488 0.68737042,48.2532 0.8436476,48.2576 1.2187806,48.2620 0.78141171,48.2664 0.46886399,48.2708 8.0096484e-005,48.2752 0.031210832,48.2796 0.093755767,48.2840 0.031266078,48.2885 7.3599017e-007,48.2929 3.9478182e-006,48.2973 -1.6529235e-005,48.3017 0.093727231,48.3061 0.093772613,48.3105 1.7269544e-005,48.3149 -6.6873995e-006,48.3193 9.4791667e-006,48.3237 -3.123207e-005,48.3282 0.24995099,48.3326 0.46869558,48.3370 0.78119153,48.3414 0.87489486,48.3458 1.0312476,48.3502 0.687563,48.3546 0.84372306,48.3591 0.84377205,48.3635 0.59389848,48.3679 0.031351484,48.3723 -1.5469694e-005,48.3767 -7.683655e-006,48.3811 0.12492918,48.3855 0.40618104,48.3900 0.40629104,48.3944 0.18755659,48.3988 0.18746179,48.4032 0.2812376,48.4076 0.18754037,48.4120 0.093794301,48.4165 2.3245257e-005,48.4209 -1.4049864e-005,48.4253 0.09374404,48.4297 0.093748972,48.4341 0.18739453,48.4386 0.78114873,48.4430 0.78135175,48.4474 0.18760282,48.4518 0.093704395,48.4562 0.374899,48.4606 0.59378117,48.4651 0.46872047,48.4695 0.84368569,48.4739 0.78133434,48.4783 0.43759441,48.4827 0.093745887,48.4872 0.21870001,48.4916 0.18754725,48.4960 0.093761124,48.5004 0.093780078,48.5048 -1.1483698e-005,48.5093 0.18741697,48.5137 0.37490711,48.5181 0.59371912,48.5225 0.53127295,48.5270 0.5000993,48.5314 0.093852855,48.5358 0.093670934,48.5402 0.31243989,48.5446 0.4374392,48.5491 0.56256437,48.5535 0.12515557,48.5579 -6.714723e-005,48.5623 0.49986094,48.5668 0.90617281,48.5712 1.00003,48.5756 0.5625661,48.5800 0.43758589,48.5845 0.093835361,48.5889 2.9416672e-006,48.5933 -1.0342696e-006,48.5977 1.1952154e-006,48.6022 -3.746901e-006,48.6066 0.03122611,48.6110 0.12495063,48.6154 0.28119892,48.6199 0.40616506,48.6243 0.59375185,48.6287 0.46875763,48.6331 0.50001311,48.6376 0.28138164,48.6420 0.81254315,48.6464 1.3123316,48.6509 0.96862227,48.6553 0.96882844,48.6597 0.59376168,48.6641 0.65616632,48.6686 0.75004315,48.6730 0.6250208,48.6774 0.96869779,48.6819 0.7814188,48.6863 0.093885846,48.6907 -1.3183263e-005,48.6951 -3.1668162e-006,48.6996 2.5854977e-005,48.7040 -0.00010026413,48.7084 0.46862292,48.7129 0.46885589,48.7173 0.093848847,48.7217 1.338035e-006,48.7262 2.8873026e-006,48.7306 0.031205077,48.7350 0.18748274,48.7395 0.093799725,48.7439 1.2442317e-005,48.7483 -3.3268464e-006,48.7528 8.6375377e-007,48.7572 -1.2780438e-007,48.7616 -3.5267468e-007,48.7660 1.5386927e-006,48.7705 -5.8027158e-006,48.7749 2.1674461e-005,48.7793 -8.0903665e-005,48.7838 0.65613365,48.7882 0.78128469,48.7927 0.46881601,48.7971 0.18746343,48.8015 0.43732965,48.8060 0.87483728,48.8104 0.9689101,48.8148 0.40651304,48.8193 0.18753713,48.8237 0.093732499,48.8281 0.031242039,48.8326 0.031260852,48.8370 -1.5394464e-006,48.8414 0.093664147,48.8459 0.31245121,48.8503 0.28134102,48.8548 0.031305514,48.8592 -7.8631638e-006,48.8636 -9.616474e-007,48.8681 1.1711977e-005,48.8725 -4.5891371e-005,48.8769 0.3124032,48.8814 0.56245059,48.8858 0.65623236,48.8903 0.50000054,48.8947 0.62499255,48.8991 0.75001842,48.9036 0.50004858,48.9080 0.28133592,48.9125 0.031308465,48.9169 -5.5378732e-006,48.9213 1.5216613e-006,48.9258 -5.4820339e-007,48.9302 6.7105515e-007,48.9347 0.18750043,48.9391 0.093749978,48.9435 -2.8475852e-006,48.9480 9.0565045e-006,48.9524 -3.3381901e-005,48.9569 0.18738239,48.9613 0.59352201,48.9657 1.0624706,48.9702 0.65650624,48.9746 0.12514888,48.9791 -3.0194482e-005,48.9835 0.31235969,48.9880 0.68744546,48.9924 0.5001381,48.9968 0.031360406,49.0013 0.093620472,49.0057 0.49991509,49.0102 0.53116447,49.0146 1.0935938,49.0191 1.343779,49.0235 1.0314519,49.0280 0.3750754,49.0324 0.46874607,49.0368 0.43754131,49.0413 0.53120828,49.0457 0.37505242,49.0502 0.09381853,49.0546 7.7535851e-006,49.0591 -2.9907806e-006,49.0635 0.09375222,49.0680 0.093742087,49.0724 0.062481191,49.0769 0.12498477,49.0813 0.15625444,49.0858 0.093772516,49.0902 0.09374173,49.0947 0.34360346,49.0991 0.74988019,49.1035 0.75004238,49.1080 0.59384602,49.1124 0.40627867,49.1169 0.46869648,49.1213 0.65613955,49.1258 0.90625507,49.1302 0.50020373,49.1347 0.031338457,49.1391 -1.5078694e-005,49.1436 4.0407517e-006,49.1480 -1.0827232e-006,49.1525 2.8971684e-007,49.1569 -7.602992e-008,49.1614 1.4371653e-008,49.1658 1.8554029e-008,49.1703 -8.8599428e-008,49.1747 3.3587963e-007,49.1792 -1.2550514e-006,49.1837 4.6848181e-006,49.1881 -1.748606e-005,49.1926 0.093743801,49.1970 0.3123008,49.2015 1.1558282,49.2059 1.7499044,49.2104 1.3754114,49.2148 0.34405074,49.2193 0.1249495,49.2237 0.31245077,49.2282 0.31255069,49.2326 0.093822129,49.2371 0.18751211,49.2415 0.62489825,49.2460 0.99984342,49.2505 0.84377271,49.2549 0.43752542,49.2594 0.50002891,49.2638 0.2189112,49.2683 -4.2951815e-005,49.2727 0.3123554,49.2772 0.56238121,49.2816 0.87502593,49.2861 0.53145278,49.2906 0.093837097,49.2950 1.5525857e-006,49.2995 -7.4480727e-006,49.3039 2.8242723e-005,49.3084 -0.00010553392,49.3128 0.53105754,49.3173 0.781286,49.3218 0.59377193,49.3262 0.84370655,49.3307 0.99989951,49.3351 1.156302,49.3396 0.53140181,49.3441 0.56240875,49.3485 0.93735921,49.3530 1.0625945,49.3574 0.46898422,49.3619 0.12499991,49.3664 0.31235835,49.3708 0.74997509,49.3753 0.90636659,49.3797 0.5313009,49.3842 0.34372219,49.3887 0.34376749,49.3931 0.1875207,49.3976 0.093778893,49.4020 2.9446543e-005,49.4065 -2.0151871e-005,49.4110 0.093725659,49.4154 0.15624163,49.4199 0.12503265,49.4244 3.6193542e-006,49.4288 0.093723081,49.4333 0.093773462,49.4377 1.3592454e-005,49.4422 2.7417025e-006,49.4467 -2.4563577e-005,49.4511 0.18736568,49.4556 0.65613323,49.4601 0.8438186,49.4645 0.5000931,49.4690 0.53110588,49.4735 0.99988407,49.4779 0.84387594,49.4824 0.406427,49.4869 0.03132616,49.4913 0.093634307,49.4958 0.68731678,49.5003 1.0624986,49.5047 0.6564008,49.5092 0.2812629,49.5137 0.5311802,49.5181 0.65626699,49.5226 0.56245285,49.5271 0.59376717,49.5315 0.31262955,49.5360 0.15628608,49.5405 0.09377294,49.5449 3.6733269e-005,49.5494 -5.5641489e-005,49.5539 0.18744227,49.5583 0.18754274,49.5628 0.093755729,49.5673 0.2187288,49.5717 0.18754776,49.5762 2.9367331e-005,49.5807 -9.3041835e-006,49.5852 7.8469839e-006,49.5896 -2.2085191e-005,49.5941 0.18741377,49.5986 0.4999384,49.6030 0.50007057,49.6075 0.18754075,49.6120 0.18747869,49.6165 0.12505227,49.6209 2.8605318e-005,49.6254 -7.6277756e-006,49.6299 1.9027802e-006,49.6343 1.751698e-008,49.6388 -1.9732854e-006,49.6433 7.8765106e-006,49.6478 0.031188132,49.6522 0.31242156,49.6567 0.34380737,49.6612 0.093818121,49.6657 2.0692896e-005,49.6701 0.031163838,49.6746 0.49984795,49.6791 0.90612668,49.6835 1.3436565,49.6880 1.3439127,49.6925 0.5626663,49.6970 0.56225789,49.7014 1.562204,49.7059 1.9688267,49.7104 1.3752582,49.7149 0.65645182,49.7194 0.18756185,49.7238 0.2498782,49.7283 0.49996319,49.7328 0.34387022,49.7373 0.093832038,49.7417 1.3223991e-005,49.7462 -4.4382159e-006,49.7507 4.5279007e-006,49.7552 -1.3674427e-005,49.7596 0.093724407,49.7641 0.12501498,49.7686 0.062490929,49.7731 0.18746622,49.7776 0.18753853,49.7820 3.5853933e-005,49.7865 -2.5679543e-005,49.7910 0.093719728,49.7955 0.18745054,49.8000 0.28126526,49.8044 0.093820818,49.8089 1.1520649e-005,49.8134 -3.0812482e-006,49.8179 8.0314396e-007,49.8224 -1.3099577e-007,49.8268 -2.7928286e-007,49.8313 1.2482824e-006,49.8358 -4.7143458e-006,49.8403 1.7610942e-005,49.8448 0.18724521,49.8492 1.2184788,49.8537 1.3438647,49.8582 0.9377048,49.8627 0.50009888,49.8672 0.31254318,49.8717 0.09378957,49.8761 0.093688592,49.8806 0.34368753,49.8851 0.34381992,49.8896 0.18753542,49.8941 0.21870802,49.8986 0.25002596,49.9030 0.093785353,49.9075 0.12491902,49.9120 0.59357011,49.9165 0.87497103,49.9210 0.625058,49.9255 0.46889123,49.9300 0.031367484,49.9344 -1.8869438e-005,49.9389 -4.0286195e-006,49.9434 0.093687698,49.9479 0.37485284,49.9524 0.68747902,49.9569 0.3751795,49.9614 7.2708666e-005,49.9659 0.031197963,49.9703 0.21867974,49.9748 0.40626338,49.9793 0.18758026,49.9838 1.9674973e-005,49.9883 -1.6777418e-005,49.9928 0.12494855,49.9973 0.3124508,50.0018 0.3437964,50.0062 0.28132817,50.0107 0.50000858,50.0152 0.31248891,50.0197 -3.1280579e-005,50.0242 0.18744969,50.0287 0.28126824,50.0332 0.093799397,50.0377 -1.5112328e-006,50.0422 0.12492549,50.0467 0.40611953,50.0511 0.59375811,50.0556 0.40632635,50.0601 0.56228912,50.0646 1.3122491,50.0691 1.4064218,50.0736 0.62523913,50.0781 0.46877214,50.0826 0.49999124,50.0871 0.40624422,50.0916 0.31260836,50.0961 7.0249553e-005,50.1006 0.062459026,50.1051 0.12499225,50.1095 0.28105652,50.1140 0.90607423,50.1185 1.0001057,50.1230 0.62511235,50.1275 0.53127897,50.1320 0.50010324,50.1365 0.12505299,50.1410 0.12493004,50.1455 0.31249693,50.1500 0.1875484,50.1545 0.093736157,50.1590 0.18741074,50.1635 0.31252775,50.1680 0.09385547,50.1725 -2.5271074e-005,50.1770 0.18742627,50.1815 0.34371787,50.1860 0.31257752,50.1905 7.4286167e-005,50.1950 -5.4708009e-005,50.1995 0.18743025,50.2040 0.28127715,50.2085 0.09382771,50.2130 0.093603685,50.2175 0.62485099,50.2220 0.68759423,50.2265 0.31266269,50.2310 1.8195577e-005,50.2355 0.18738282,50.2400 0.40620005,50.2445 0.56250191,50.2490 0.53128678,50.2535 0.43737465,50.2580 0.78120989,50.2625 0.50017852,50.2670 0.18759923,50.2715 0.06253583,50.2760 0.18749741,50.2805 0.093759887,50.2850 -3.9552669e-005,50.2895 0.21864031,50.2940 0.40625304,50.2985 0.18761864,50.3030 0.18740891,50.3075 0.87487096,50.3120 0.87508613,50.3165 0.31262058,50.3210 4.0781553e-005,50.3255 -1.0924947e-005,50.3300 2.9140008e-006,50.3345 -7.2991361e-007,50.3390 5.328312e-009,50.3435 7.0876263e-007,50.3480 0.093647614,50.3525 0.53115261,50.3570 0.56255627,50.3615 0.37510902,50.3660 4.3075332e-005,50.3705 -1.1543758e-005,50.3750 3.0952356e-006,50.3795 -8.3598547e-007,50.3840 2.4838721e-007,50.3886 -1.5748742e-007,50.3931 3.8157739e-007,50.3976 -1.3689578e-006,50.4021 5.0947801e-006,50.4066 0.093633249,50.4111 0.56238079,50.4156 1.718817,50.4201 2.0000458,50.4246 1.1874799,50.4291 0.31255668,50.4336 0.093824238,50.4381 1.1281287e-005,50.4426 -4.8425568e-006,50.4472 8.0885902e-006,50.4517 -2.7514337e-005,50.4562 0.093765154,50.4607 -3.3183671e-005,50.4652 0.31237841,50.4697 0.50000316,50.4742 0.37505296,50.4787 0.31253335,50.4832 0.2187757,50.4877 0.093809545,50.4923 -9.3615148e-005,50.4968 0.46866634,50.5013 0.34382468,50.5058 0.1875605,50.5103 3.6775255e-005,50.5148 -1.1717533e-005,50.5193 1.0091905e-005,50.5238 -2.8651972e-005,50.5283 0.18741699,50.5329 0.37501374,50.5374 0.1250902,50.5419 -2.7518219e-005,50.5464 0.21872497,50.5509 0.15625618,50.5554 0.2187503,50.5599 0.093791537,50.5645 3.9660968e-006,50.5690 0.062491171,50.5735 0.31249565,50.5780 0.43738785,50.5825 0.56244373,50.5870 0.4688291,50.5915 0.31254184,50.5961 0.21877122,50.6006 0.4375442,50.6051 0.37493646,50.6096 0.40614209,50.6141 0.34381974,50.6186 0.093842894,50.6232 1.8880182e-006,50.6277 0.093677543,50.6322 0.34369683,50.6367 0.31257647,50.6412 0.031303808,50.6457 1.5053274e-005,50.6503 -7.9477686e-005,50.6548 0.40617374,50.6593 0.31257766,50.6638 0.093796864,50.6683 0.18734562,50.6729 0.9373107,50.6774 1.1251063,50.6819 0.59393948,50.6864 0.3438282,50.6909 0.09368325,50.6955 0.46857727,50.7000 0.90620148,50.7045 0.68768364,50.7090 0.093786076,50.7135 0.49974722,50.7181 1.4683106,50.7226 2.6248434,50.7271 2.0316217,50.7316 0.90662044,50.7361 0.28134522,50.7407 0.2812534,50.7452 0.18745266,50.7497 0.46875617,50.7542 0.093854018,50.7588 -9.8991927e-007,50.7633 -1.831808e-006,50.7678 8.318194e-006,50.7723 -3.1444266e-005,50.7768 0.18745974,50.7814 0.18753466,50.7859 0.031280283,50.7904 0.49997559,50.7949 0.78124923,50.7995 0.50002736,50.8040 0.093743123,50.8085 0.093661778,50.8130 0.49996871,50.8176 0.65623951,50.8221 0.81250483,50.8266 0.37510219,50.8311 4.1621082e-005,50.8357 -4.0521154e-005,50.8402 0.31237307,50.8447 0.81234026,50.8492 1.2186165,50.8538 1.4062597,50.8583 1.1563238,50.8628 1.1561793,50.8674 1.3750263,50.8719 0.96888644,50.8764 0.59387505,50.8809 0.18762617,50.8855 2.4650086e-005,50.8900 -2.8436335e-007,50.8945 -2.3517987e-005,50.8991 0.093717813,50.9036 0.12500985,50.9081 0.093769275,50.9126 0.093705267,50.9172 0.43742311,50.9217 0.56251603,50.9262 0.34386232,50.9308 0.031220419,50.9353 0.40601078,50.9398 0.84372145,50.9444 0.5002048,50.9489 0.093848683,50.9534 0.18732131,50.9580 0.87476277,50.9625 1.0001335,50.9670 0.31275553,50.9715 0.03125469,50.9761 0.3122527,50.9806 0.90612435,50.9851 0.75017273,50.9897 0.31266579,50.9942 0.18745053,50.9987 0.56240934,51.0033 0.59374756,51.0078 0.50001562,51.0123 0.40632233,51.0169 0.40621871,51.0214 0.937222,51.0260 1.9060956,51.0305 1.6564959,51.0350 0.62528384,51.0396 7.2726092e-005,51.0441 -3.2383035e-005,51.0486 0.093735978,51.0532 0.093767606,51.0577 1.4405106e-005,51.0622 -4.3645759e-006,51.0668 3.051937e-006,51.0713 -7.8435587e-006,51.0758 0.031249208,51.0804 0.031231873,51.0849 0.24988368,51.0895 0.59371674,51.0940 0.46884811,51.0985 0.25007033,51.1031 0.59376776,51.1076 0.78124839,51.1121 0.34374663,51.1167 -8.4611129e-006,51.1212 2.1689134e-006,51.1258 -2.1362564e-007,51.1303 -1.3147981e-006,51.1348 0.031229872,51.1394 0.12497941,51.1439 0.12502564,51.1485 2.0430021e-005,51.1530 -4.8884135e-006,51.1575 -8.7873184e-007,51.1621 0.031229261,51.1666 0.0937519,51.1712 0.031263128,51.1757 0.093654267,51.1802 0.34369087,51.1848 0.31253767,51.1893 0.37502646,51.1939 0.31253383,51.1984 0.18753445,51.2030 0.093741961,51.2075 0.18748789,51.2120 0.1874796,51.2166 0.28119558,51.2211 0.31252414,51.2257 0.18753478,51.2302 0.34354839,51.2348 0.93743247,51.2393 0.62518638,51.2439 0.31256321,51.2484 0.18755469,51.2529 0.093795843,51.2575 -4.0728468e-005,51.2620 0.18736468,51.2666 0.49994928,51.2711 0.34388983,51.2757 0.031329945,51.2802 -1.346612e-005,51.2848 1.8083814e-005,51.2893 0.093695782,51.2939 0.53115147,51.2984 0.59376252,51.3029 0.31257069,51.3075 0.09379857,51.3120 1.0443177e-005,51.3166 -2.7398291e-006,51.3211 5.1504179e-007,51.3257 6.8004101e-007,51.3302 0.093751416,51.3348 0.093748264,51.3393 8.1508335e-007,51.3439 -6.1977312e-006,51.3484 0.093655944,51.3530 0.3124786,51.3575 0.18755779,51.3621 0.21870808,51.3666 0.31252623,51.3712 0.093822628,51.3757 6.8943514e-006,51.3803 4.1423527e-007,51.3848 -8.5530028e-006,51.3894 0.18738972,51.3939 0.62486482,51.3985 0.84368747,51.4030 0.90630829,51.4076 0.50016606,51.4121 0.093841046,51.4167 -8.9526757e-006,51.4212 0.093705893,51.4258 0.18751556,51.4303 0.031290237,51.4349 -6.6705634e-006,51.4394 0.031241972,51.4440 0.093701094,51.4486 0.31245166,51.4531 0.40618065,51.4577 0.5311476,51.4622 0.68755901,51.4668 0.56258446,51.4713 0.49999809,51.4759 0.46879768,51.4804 0.4375034,51.4850 0.49992919,51.4895 0.59368199,51.4941 0.71876812,51.4987 0.53137958,51.5032 0.093826503,51.5078 1.0350755e-005,51.5123 -3.5678335e-005,51.5169 0.18747349,51.5214 0.093809403,51.5260 -5.2166557e-005,51.5306 0.40613961,51.5351 0.59374779,51.5397 0.56250006,51.5442 0.624892,51.5488 0.87492603,51.5533 0.71891105,51.5579 0.2189109,51.5625 4.4079152e-005,51.5670 0.031109719,51.5716 0.56238186,51.5761 0.40640679,51.5807 0.031337813,51.5853 -1.3120647e-005,51.5898 3.516114e-006,51.5944 -9.4245775e-007,51.5989 2.533564e-007,51.6035 -7.0871536e-008,51.6081 3.0105031e-008,51.6126 -4.9546216e-008,51.6172 1.6809508e-007,51.6217 -6.2289752e-007,51.6263 2.323733e-006,51.6309 -8.6729269e-006,51.6354 0.093683369,51.6400 0.31246555,51.6445 0.31249365,51.6491 0.37502354,51.6537 0.18755177,51.6582 0.093777664,51.6628 7.8007597e-006,51.6674 2.9047018e-005,51.6719 -0.00012400339,51.6765 1.1871846,51.6810 2.3123474,51.6856 2.2502599,51.6902 0.50028098,51.6947 0.062514223,51.6993 0.062480602,51.7039 0.24997348,51.7084 0.68751597,51.7130 0.43753073,51.7176 0.093781076,51.7221 -8.2103354e-005,51.7267 0.37486821,51.7313 0.53130364,51.7358 0.25011945,51.7404 2.4325353e-005,51.7450 1.2081127e-006,51.7495 -2.9163702e-005,51.7541 0.093749531,51.7587 3.0949155e-005,51.7632 -7.292424e-006,51.7678 -1.7830644e-006,51.7724 0.093691118,51.7769 0.5311445,51.7815 1.0937262,51.7861 1.0000242,51.7906 0.68749046,51.7952 0.62498474,51.7998 0.53126734,51.8043 0.34383562,51.8089 0.093842,51.8135 -4.5027271e-005,51.8181 0.31244218,51.8226 0.34373477,51.8272 0.46873668,51.8318 0.34381837,51.8363 0.093801498,51.8409 1.7145239e-005,51.8455 -3.75778e-005,51.8500 0.28109068,51.8546 0.74988568,51.8592 0.75011969,51.8638 0.25015804,51.8683 3.7719561e-005,51.8729 -4.1948413e-005,51.8775 0.18748133,51.8821 0.062566988,51.8866 -0.00010046591,51.8912 0.49983886,51.8958 0.65632898,51.9003 0.28138924,51.9049 3.0185631e-005,51.9095 -7.7352261e-006,51.9141 0.031217689,51.9186 0.1874385,51.9232 0.28120276,51.9278 0.43735859,51.9324 0.81245238,51.9369 0.78126025,51.9415 0.75015301,51.9461 0.093923546,51.9507 0.18740742,51.9552 0.46870163,51.9598 0.50003994,51.9644 0.28130302,51.9690 0.093789771,51.9735 -1.4829954e-005,51.9781 0.18744813,51.9827 0.31248006,51.9873 0.31253433,51.9919 0.21881188,51.9964 0.34373674,52.0010 0.40621594,52.0056 0.12501636,52.0102 0.031268016,52.0147 0.093667172,52.0193 0.43736541,52.0239 0.84356248,52.0285 1.3748627,52.0331 1.3126796,52.0376 0.78132892,52.0422 0.93750525,52.0468 0.65639037,52.0514 0.28136921,52.0560 0.09366978,52.0605 0.90601879,52.0651 1.4062076,52.0697 1.2501104,52.0743 0.65639144,52.0789 0.34376264,52.0834 0.40625215,52.0880 0.50006586,52.0926 0.56250757,52.0972 0.50002062,52.1018 0.09377332,52.1064 -1.4943545e-006,52.1109 -1.9791858e-005,52.1155 0.31245887,52.1201 0.56244022,52.1247 0.84370548,52.1293 0.90626341,52.1339 0.65631276,52.1384 0.2188044,52.1430 0.093743011,52.1476 0.093771867,52.1522 2.085049e-005,52.1568 -3.8754665e-006,52.1614 0.031200143,52.1659 0.18745337,52.1705 0.1875308,52.1751 0.18747437,52.1797 0.31249577,52.1843 0.18756261,52.1889 0.062528245,52.1935 3.4551604e-006,52.1980 9.6979657e-006,52.2026 0.093608201,52.2072 0.7811318,52.2118 0.71885818,52.2164 0.28136635,52.2210 3.2321725e-005,52.2256 -6.630313e-007,52.2302 -2.9676408e-005,52.2347 0.28115046,52.2393 0.59357405,52.2439 0.99985868,52.2485 1.0624704,52.2531 1.0313287,52.2577 0.65646976,52.2623 0.1876418,52.2669 0.18743831,52.2715 0.37501436,52.2760 0.093827724,52.2806 1.1177121e-005,52.2852 -5.0727816e-005,52.2898 0.34353149,52.2944 0.87489915,52.2990 0.87511504,52.3036 0.68763298,52.3082 0.59373677,52.3128 0.93720329,52.3174 1.4999093,52.3220 1.0315143,52.3266 0.34394777,52.3311 0.031301495,52.3357 7.0435863e-006,52.3403 -4.0784311e-005,52.3449 0.34360918,52.3495 0.78117162,52.3541 0.68754816,52.3587 0.40631115,52.3633 0.40625206,52.3679 0.49999732,52.3725 0.34385934,52.3771 0.031226117,52.3817 0.56227225,52.3863 1.0624963,52.3909 0.71888381,52.3955 0.37508819,52.4001 0.093794078,52.4047 0.31234473,52.4092 0.71872604,52.4138 0.37511921,52.4184 0.18754517,52.4230 0.21867678,52.4276 0.65612888,52.4322 0.81242645,52.4368 0.96877027,52.4414 0.65634698,52.4460 0.50006938,52.4506 0.18760206,52.4552 1.1731494e-005,52.4598 0.093661219,52.4644 0.3124142,52.4690 0.49999163,52.4736 0.5312646,52.4782 0.4063513,52.4828 0.093764476,52.4874 0.31245211,52.4920 0.18758275,52.4966 2.9173805e-005,52.5012 -5.2753885e-006,52.5058 -8.0763275e-006,52.5104 0.093713753,52.5150 0.34358871,52.5196 0.84365225,52.5242 0.7188471,52.5288 0.53119588,52.5334 1.4995953,52.5380 3.1248097,52.5426 2.7503369,52.5472 1.2815903,52.5518 0.34382579,52.5564 0.31252679,52.5610 0.093814641,52.5656 2.7126473e-005,52.5702 -7.319171e-005,52.5748 0.3124083,52.5794 0.3437933,52.5840 0.18755899,52.5886 0.1874714,52.5932 0.40620464,52.5978 0.40628818,52.6025 0.18756442,52.6071 2.1807997e-005,52.6117 -5.7743487e-006,52.6163 1.2871519e-006,52.6209 0.09367872,52.6255 0.78112793,52.6301 1.1249497,52.6347 1.0313343,52.6393 0.5938201,52.6439 0.53123403,52.6485 0.46876892,52.6531 0.21881275,52.6577 2.9941395e-005,52.6623 -8.5691481e-006,52.6669 4.3323971e-006,52.6715 -8.7604612e-006,52.6761 0.03125114,52.6808 4.1729286e-006,52.6854 0.031228451,52.6900 0.093732081,52.6946 0.093776576,52.6992 1.1561624e-005,52.7038 0.062475208,52.7084 0.093759596,52.7130 0.09371639,52.7176 0.28123292,52.7222 0.18752788,52.7268 0.1874311,52.7315 0.49990878,52.7361 0.56256074,52.7407 0.1875958,52.7453 0.093755938,52.7499 0.15624394,52.7545 0.15626213,52.7591 0.18751918,52.7637 0.12500779,52.7683 1.2122237e-005,52.7730 -2.880379e-005,52.7776 0.18743113,52.7822 0.31252509,52.7868 0.18745671,52.7914 0.43734667,52.7960 0.59379238,52.8006 0.31265524,52.8052 0.093765453,52.8099 0.18744126,52.8145 0.18758772,52.8191 0.53116405,52.8237 2.4372144,52.8283 3.0312221,52.8329 1.6564466,52.8375 0.437668,52.8422 0.093803436,52.8468 -3.6561751e-006,52.8514 0.06248324,52.8560 0.062518612,52.8606 -5.6494991e-006,52.8652 0.093704075,52.8698 0.1874565,52.8745 0.28123635,52.8791 0.28130403,52.8837 0.093811095,52.8883 -2.1260792e-005,52.8929 0.18740076,52.8975 0.34380916,52.9022 0.062505685,52.9068 0.37486514,52.9114 0.50005484,52.9160 0.18761609,52.9206 0.093661591,52.9253 0.49995804,52.9299 0.34375751,52.9345 0.56244707,52.9391 0.50006115,52.9437 0.34378839,52.9483 0.34373248,52.9530 0.40623164,52.9576 0.34373775,52.9622 0.34379613,52.9668 0.18748842,52.9714 0.31247324,52.9761 0.18760286,52.9807 4.0331306e-005,52.9853 -1.125493e-005,52.9899 4.6845444e-006,52.9946 -7.4828322e-006,52.9992 2.5249028e-005,53.0038 -9.3522671e-005,53.0084 0.56232393,53.0130 0.78128415,53.0177 0.46884,53.0223 0.40618253,53.0269 0.78102279,53.0315 1.2812066,53.0362 0.93769521,53.0408 0.5000698,53.0454 0.56234539,53.0500 1.0000064,53.0546 0.65642852,53.0593 0.34386,53.0639 0.031316198,53.0685 -1.2341623e-005,53.0731 0.06246445,53.0778 0.31246987,53.0824 0.46867323,53.0870 0.65612686,53.0916 0.78131092,53.0963 0.34391209,53.1009 0.12494838,53.1055 0.49987739,53.1102 0.56258118,53.1148 0.18762472,53.1194 1.6628077e-005,53.1240 1.1488423e-005,53.1287 -6.2590392e-005,53.1333 0.28115839,53.1379 0.37504539,53.1425 0.31257451,53.1472 0.18749741,53.1518 0.093749754,53.1564 0.031262934,53.1611 0.093683355,53.1657 0.31241244,53.1703 0.46872884,53.1749 0.34387478,53.1796 7.7292956e-005,53.1842 -1.1705987e-005,53.1888 0.093647227,53.1935 0.71860456,53.1981 0.87502676,53.2027 0.56262904,53.2074 0.093836531,53.2120 2.6384544e-006,53.2166 0.093751416,53.2212 -8.3230061e-006,53.2259 0.093711622,53.2305 0.40616468,53.2351 0.71875948,53.2398 0.40629742,53.2444 0.28120342,53.2490 0.46856871,53.2537 0.96861899,53.2583 0.93762434,53.2629 0.46898296,53.2676 9.2156224e-005,53.2722 0.24977188,53.2768 1.156063,53.2815 1.2501059,53.2861 0.62522274,53.2907 9.437585e-005,53.2954 -5.1663039e-005,53.3000 0.12494382,53.3046 0.18753891,53.3093 6.906694e-005,53.3139 -7.7543918e-005,53.3186 0.40614331,53.3232 0.59374827,53.3278 0.40636349,53.3325 0.093703195,53.3371 0.56232411,53.3417 0.7812835,53.3464 0.50010878,53.3510 0.31251371,53.3556 0.34374842,53.3603 0.34370908,53.3649 0.62493831,53.3696 0.68752676,53.3742 0.50006205,53.3788 0.28129441,53.3835 0.21876875,53.3881 0.21876384,53.3927 0.21873091,53.3974 0.43734202,53.4020 0.68749338,53.4067 0.34386373,53.4113 0.25004086,53.4159 0.093811169,53.4206 0.031265263,53.4252 7.4996224e-006,53.4299 -2.0049667e-006,53.4345 5.1948837e-007,53.4391 -7.2776849e-008,53.4438 -2.284621e-007,53.4484 9.8674059e-007,53.4531 -3.7188788e-006,53.4577 0.031220663,53.4624 0.18745297,53.4670 0.40612578,53.4716 0.7186932,53.4763 0.53140086,53.4809 0.093871675,53.4856 -5.1862589e-005,53.4902 0.34365547,53.4949 0.49996525,53.4995 0.43760401,53.5041 8.3363491e-005,53.5088 -2.6567435e-005,53.5134 2.2899698e-005,53.5181 0.03114542,53.5227 0.43735984,53.5274 0.56252962,53.5320 0.34389246,53.5366 7.5791329e-005,53.5413 -3.0145871e-005,53.5459 0.031255234,53.5506 9.1731126e-006,53.5552 -2.3386051e-006,53.5599 1.8033356e-007,53.5645 1.6177007e-006,53.5692 0.093631126,53.5738 0.49990198,53.5785 0.50005114,53.5831 0.31260478,53.5878 0.062549353,53.5924 0.062493276,53.5971 0.12498855,53.6017 0.31249458,53.6063 0.18753147,53.6110 3.1009374e-006,53.6156 -8.3084404e-007,53.6203 2.2212841e-007,53.6249 -5.7585666e-008,53.6296 8.1910443e-009,53.6342 2.483042e-008,53.6389 -1.0752528e-007,53.6435 4.0531194e-007,53.6482 -1.5138751e-006,53.6528 5.650757e-006,53.6575 0.031199064,53.6621 0.28120726,53.6668 0.31248415,53.6714 0.43738365,53.6761 0.62499642,53.6807 0.34388754,53.6854 0.09382613,53.6900 1.4377896e-005,53.6947 -3.8616331e-006,53.6994 1.0672005e-006,53.7040 -4.0679504e-007,53.7087 5.5992444e-007,53.7133 -1.8330574e-006,53.7180 6.7729779e-006,53.7226 -2.5261392e-005,53.7273 0.093726158,53.7319 0.12496876,53.7366 0.28118315,53.7412 0.37498283,53.7459 0.37502298,53.7505 0.34374195,53.7552 0.34380496,53.7598 0.093826756,53.7645 0.093699358,53.7692 0.34367657,53.7738 0.4687677,53.7785 0.34376758,53.7831 0.34378162,53.7878 0.12506416,53.7924 8.6730806e-006,53.7971 -1.0293742e-005,53.8017 0.093646906,53.8064 0.31248796,53.8111 0.18752116,53.8157 0.34362957,53.8204 0.56244004,53.8250 0.50014371,53.8297 0.093891189,53.8343 -8.6419805e-006,53.8390 0.093670696,53.8437 0.31249464,53.8483 0.1562981,53.8530 0.18743536,53.8576 0.34365022,53.8623 0.50003082,53.8670 0.31261075,53.8716 0.3748863,53.8763 0.99982798,53.8809 1.1563152,53.8856 0.84387422,53.8903 0.46877387,53.8949 0.31250089,53.8996 0.43732136,53.9042 1.1247306,53.9089 1.4376256,53.9136 0.75024587,53.9182 0.46872294,53.9229 0.53130978,53.9276 0.18765853,53.9322 2.7794582e-005,53.9369 -7.4437271e-006,53.9415 1.9775509e-006,53.9462 -4.6572131e-007,53.9509 -1.1489173e-007,53.9555 9.2543883e-007,53.9602 -3.5872388e-006,53.9649 1.3424868e-005,53.9695 0.093697809,53.9742 0.46868247,53.9788 0.50004244,53.9835 0.21880348,53.9882 0.031249309,53.9928 0.093731768,53.9975 0.15622444,54.0022 0.18749379,54.0068 0.09379907,54.0115 1.1439918e-005,54.0162 0.093662739,54.0208 0.31243271,54.0255 0.34378076,54.0302 0.37487346,54.0348 0.81239289,54.0395 0.68768847,54.0442 0.18765312,54.0488 0.093738198,54.0535 0.40619481,54.0582 0.53126222,54.0628 0.31255883,54.0675 2.6007083e-005,54.0722 0.031171836,54.0768 0.34363469,54.0815 0.56243068,54.0862 0.65628338,54.0908 0.65604365,54.0955 1.4997902,54.1002 1.4064538,54.1049 0.71906203,54.1095 0.03138984,54.1142 -2.5224497e-005,54.1189 5.9882245e-007,54.1235 0.18730299,54.1282 0.90598893,54.1329 1.3124543,54.1375 1.2188174,54.1422 0.93769675,54.1469 0.3751623,54.1516 0.18748604,54.1562 0.18754734,54.1609 0.093726963,54.1656 0.34368458,54.1703 0.34376588,54.1749 0.31249794,54.1796 0.43743014,54.1843 0.71867585,54.1889 0.68753755,54.1936 0.56251252,54.1983 0.71869665,54.2030 0.78132999,54.2076 0.31264529,54.2123 0.093772061,54.2170 0.093758799,54.2217 1.7760671e-005,54.2263 -4.7733856e-006,54.2310 1.3311011e-006,54.2357 -5.5056273e-007,54.2404 8.7110033e-007,54.2450 -2.9340952e-006,54.2497 1.0866359e-005,54.2544 -4.0535393e-005,54.2591 0.3124038,54.2637 0.56247884,54.2684 0.40635556,54.2731 0.093722232,54.2778 0.31241319,54.2824 0.43750936,54.2871 0.62509561,54.2918 0.18757743,54.2965 0.28096393,54.3012 1.0623615,54.3058 0.71901923,54.3105 0.12509513,54.3152 0.31238833,54.3199 0.56248426,54.3246 0.50000942,54.3292 0.53127337,54.3339 0.31256229,54.3386 0.18751651,54.3433 0.18745764,54.3480 0.31250986,54.3526 0.12503745,54.3573 0.093780957,54.3620 1.5690871e-006,54.3667 0.18738423,54.3714 0.5624572,54.3760 0.56254607,54.3807 0.31259599,54.3854 0.031242419,54.3901 0.3123686,54.3948 0.50003654,54.3994 0.18761502,54.4041 2.4428546e-005,54.4088 -9.4406287e-006,54.4135 1.3332784e-005,54.4182 -4.3894215e-005,54.4229 0.31239372,54.4275 0.68737531,54.4322 1.06247,54.4369 0.84387815,54.4416 0.37510166,54.4463 0.15629761,54.4510 0.062502712,54.4557 0.18749693,54.4603 3.432361e-005,54.4650 -6.1510669e-005,54.4697 0.24994071,54.4744 0.34368148,54.4791 0.59371996,54.4838 0.43761313,54.4885 0.24999598,54.4931 0.4998906,54.4978 0.62501025,54.5025 0.34386975,54.5072 0.18754308,54.5119 0.56236213,54.5166 1.0937051,54.5213 0.75015026,54.5259 0.18747793,54.5306 0.34363282,54.5353 0.50001991,54.5400 0.62508386,54.5447 0.43755186,54.5494 0.31250978,54.5541 0.093744487,54.5588 0.093773708,54.5635 2.3923556e-005,54.5681 -6.0563252e-006,54.5728 2.9921054e-007,54.5775 4.860658e-006,54.5822 0.18748297,54.5869 0.28121421,54.5916 0.2187113,54.5963 0.34368548,54.6010 0.56242669,54.6057 0.50009745,54.6104 0.093877494,54.6151 7.1541876e-006,54.6197 -3.4284065e-005,54.6244 0.21870291,54.6291 0.25002101,54.6338 0.093814805,54.6385 -7.8677185e-005,54.6432 0.68727005,54.6479 1.0937725,54.6526 0.6563493,54.6573 0.56245089,54.6620 0.62508428,54.6667 0.31254792,54.6714 0.46864575,54.6761 0.81232345,54.6808 1.1250031,54.6855 0.62522864,54.6901 0.21880057,54.6948 0.31245524,54.6995 0.28130108,54.7042 0.093821719,54.7089 1.6217617e-005,54.7136 -3.4252996e-006,54.7183 -2.5184227e-006,54.7230 1.3500809e-005,54.7277 0.093710296,54.7324 0.81240767,54.7371 1.2500114,54.7418 0.6874966,54.7465 0.34372756,54.7512 0.18764815,54.7559 0.093470231,54.7606 1.4683619,54.7653 1.7814261,54.7700 1.0315918,54.7747 0.12508495,54.7794 0.3124131,54.7841 0.34378636,54.7888 0.18757552,54.7935 3.5391065e-005,54.7982 -1.1185954e-005,54.8029 9.3499584e-006,54.8076 -2.6215486e-005,54.8123 0.18743165,54.8170 0.34374994,54.8217 0.18756855,54.8264 2.5619824e-005,54.8311 -7.0293768e-006,54.8358 2.4952067e-006,54.8405 -2.9510118e-006,54.8452 0.28118613,54.8499 0.65622705,54.8546 0.50007123,54.8593 1.9400642e-005,54.8640 8.8196539e-006,54.8687 -5.4687192e-005,54.8734 0.3123908,54.8781 0.49999094,54.8828 0.34385946,54.8875 7.1785813e-005,54.8922 -4.1205953e-005,54.8969 0.1874176,54.9016 0.49994433,54.9063 0.59375703,54.9110 0.46883053,54.9157 0.093820758,54.9204 1.0012513e-005,54.9251 -3.7315429e-005,54.9299 0.18741779,54.9346 0.34371087,54.9393 0.3438049,54.9440 0.28118554,54.9487 0.68745106,54.9534 0.50005811,54.9581 0.53119475,54.9628 0.65628618,54.9675 0.37511092,54.9722 0.18743338,54.9769 0.40621951,54.9816 0.28129137,54.9863 0.28124121,54.9910 0.18758802,54.9957 4.5514302e-005,55.0005 -1.2383895e-005,55.0052 4.0168525e-006,55.0099 -3.6825829e-006,55.0146 0.031216858,55.0193 0.093754634,55.0240 5.8334947e-005,55.0287 -0.00010629591,55.0334 0.59351367,55.0381 1.0624752,55.0428 0.71895099,55.0475 0.18757957,55.0523 0.18750276,55.0570 0.093775041,55.0617 0.37491149,55.0664 0.87479991,55.0711 1.2187339,55.0758 0.65640104,55.0805 0.40632966,55.0852 0.18758768,55.0899 0.093668394,55.0947 0.65605032,55.0994 0.96873963,55.1041 0.81255031,55.1088 0.90617961,55.1135 1.1249464,55.1182 1.0001426,55.1229 0.34396544,55.1276 -1.1176535e-006,55.1324 0.28118354,55.1371 0.2812919,55.1418 0.09380015,55.1465 0.093741991,55.1512 0.43748042,55.1559 0.59375751,55.1606 0.40622395,55.1654 0.15624897,55.1701 0.12501451,55.1748 0.12500374,55.1795 0.062523723,55.1842 7.7921668e-006,55.1889 -1.6665491e-006,55.1937 -1.1269232e-006,55.1984 6.1750798e-006,55.2031 -2.3575796e-005,55.2078 0.09371841,55.2125 0.093780152,55.2172 0.031280052,55.2220 0.093645796,55.2267 0.56241059,55.2314 0.59381062,55.2361 0.31257421,55.2408 0.093793772,55.2456 4.9477939e-007,55.2503 0.28109992,55.2550 1.0623246,55.2597 1.1876041,55.2644 0.50020486,55.2692 2.4257311e-006,55.2739 0.18737705,55.2786 0.59366024,55.2833 0.87499928,55.2880 0.90623081,55.2928 1.0311882,55.2975 0.90637028,55.3022 0.46875849,55.3069 0.78116506,55.3116 0.65638429,55.3164 0.37498462,55.3211 0.65613401,55.3258 0.65638757,55.3305 0.093886241,55.3352 -9.084215e-006,55.3400 2.648929e-006,55.3447 0.031243913,55.3494 0.28114077,55.3541 0.59371334,55.3589 0.2188722,55.3636 3.2147564e-005,55.3683 1.3715499e-005,55.3730 -8.7022258e-005,55.3778 0.31238917,55.3825 0.34379074,55.3872 0.21884893,55.3919 5.3037598e-005,55.3967 -1.6610255e-005,55.4014 1.3399213e-005,55.4061 -3.6988771e-005,55.4108 0.18741213,55.4156 0.31252146,55.4203 0.187502,55.4250 0.40617549,55.4297 0.37506753,55.4345 0.093845755,55.4392 7.060745e-007,55.4439 0.031247657,55.4486 8.6498467e-006,55.4534 -7.638203e-006,55.4581 2.1904376e-005,55.4628 0.031130008,55.4676 0.65601438,55.4723 1.0312573,55.4770 0.68767619,55.4817 0.40626663,55.4865 0.59362197,55.4912 0.71880323,55.4959 0.31257933,55.5007 0.34369904,55.5054 0.40624222,55.5101 0.53115773,55.5149 0.9060728,55.5196 1.156267,55.5243 0.93766308,55.5290 0.68758839,55.5338 0.59378183,55.5385 0.5000366,55.5432 0.40634185,55.5480 0.093796425,55.5527 -1.7965949e-005,55.5574 1.3549112e-005,55.5622 -3.6232446e-005,55.5669 0.093749486,55.5716 3.8189359e-005,55.5764 -2.0191284e-005,55.5811 0.031252526,55.5858 1.0042786e-005,55.5906 -2.6156836e-006,55.5953 4.1892537e-007,55.6000 9.4036108e-007,55.6048 -4.1808594e-006,55.6095 1.5784659e-005,55.6142 0.093599886,55.6190 0.87475824,55.6237 1.2812457,55.6284 0.87525862,55.6332 0.031401824,55.6379 0.09372063,55.6426 0.18737355,55.6474 0.62499624,55.6521 0.84374005,55.6568 1.1874427,55.6616 0.68762755,55.6663 0.093795888,55.6711 0.18749478,55.6758 0.093766056,55.6805 2.0241929e-005,55.6853 -5.7646612e-006,55.6900 2.8148645e-006,55.6947 -5.4947668e-006,55.6995 1.916594e-005,55.7042 -7.1175993e-005,55.7090 0.40612903,55.7137 0.46883214,55.7184 0.0938548,55.7232 -2.8395567e-005,55.7279 0.093730055,55.7327 0.093755335,55.7374 0.1249852,55.7421 0.21872777,55.7469 0.21879104,55.7516 3.6962541e-005,55.7564 -9.9010977e-006,55.7611 2.6382017e-006,55.7658 -6.507255e-007,55.7706 -3.5584321e-008,55.7753 7.9321666e-007,55.7801 0.093751729,55.7848 0.093747184,55.7895 4.7201911e-006,55.7943 -2.091796e-005,55.7990 0.18737131,55.8038 0.62485337,55.8085 0.937455,55.8133 0.87510699,55.8180 0.43761235,55.8227 0.3124778,55.8275 0.40623739,55.8322 0.4374522,55.8370 0.62495404,55.8417 0.56256181,55.8465 0.34385207,55.8512 0.093824036,55.8560 1.0524941e-005,55.8607 -1.4578436e-006,55.8654 0.062441785,55.8702 0.28120387,55.8749 0.25004244,55.8797 0.093803868,55.8844 0.031215468,55.8892 0.28121853,55.8939 0.18755755,55.8987 2.0188278e-005,55.9034 -4.9918949e-006,55.9082 -2.228609e-007,55.9129 5.8844957e-006,55.9177 0.09361203,55.9224 0.62485522,55.9271 0.68760276,55.9319 0.4063603,55.9366 0.74992985,55.9414 1.1560447,55.9461 1.5622879,55.9509 1.9061831,55.9556 1.7501717,55.9604 1.1252118,55.9651 0.56265664,55.9699 0.093810752,55.9746 0.12498493,55.9794 0.062526271,55.9841 1.7169299e-005,55.9889 0.093605563,55.9936 0.81232482,55.9984 0.9376111,56.0031 0.34392858,56.0079 1.1611579e-005,56.0126 0.093738668,56.0174 0.093709476,56.0221 0.31242517,56.0269 0.34380502,56.0316 0.093824051,56.0364 7.7494624e-006,56.0412 -1.8416305e-006,56.0459 0.093761541,56.0507 0.093717545,56.0554 0.18744053,56.0602 0.49980828,56.0649 1.1247241,56.0697 1.4999374,56.0744 1.2190207,56.0792 0.43773526,56.0839 0.37499139,56.0887 0.40626007,56.0934 0.31253308,56.0982 0.15632121,56.1030 -6.2130282e-005,56.1077 0.34356532,56.1125 0.56251091,56.1172 0.34389058,56.1220 0.093828045,56.1267 0.093684383,56.1315 0.31250018,56.1362 0.093814686,56.1410 0.093722425,56.1458 0.1250229,56.1505 2.7568427e-005,56.1553 -7.1016757e-006,56.1600 8.3544353e-007,56.1648 3.7610516e-006,56.1695 -1.5881422e-005,56.1743 0.1874091,56.1791 0.5624212,56.1838 0.59382159,56.1886 0.1876,56.1933 1.3757215e-005,56.1981 -4.2450183e-006,56.2029 3.2217438e-006,56.2076 -8.6424243e-006,56.2124 0.093666397,56.2171 0.49975717,56.2219 1.0936716,56.2267 0.78148383,56.2314 0.18766709,56.2362 5.7482421e-006,56.2409 0.093707748,56.2457 0.21873355,56.2505 0.21875477,56.2552 0.40622407,56.2600 0.53114176,56.2647 0.65616035,56.2695 0.56260425,56.2743 0.18766446,56.2790 0.18751864,56.2838 0.59351003,56.2886 1.2185473,56.2933 0.93768781,56.2981 0.28141305,56.3029 0.18751177,56.3076 0.093802169,56.3124 0.18734264,56.3171 0.71856797,56.3219 0.75014699,56.3267 0.43744537,56.3314 0.87488896,56.3362 0.65639889,56.3410 0.40637442,56.3457 0.37508675,56.3505 0.84378326,56.3553 0.78125405,56.3600 0.31249061,56.3648 -2.714726e-005,56.3696 0.18739384,56.3743 0.46873686,56.3791 0.25010917,56.3839 4.1477979e-005,56.3886 -2.4288651e-005,56.3934 0.093729161,56.3982 0.093781084,56.4029 0.031180492,56.4077 0.34359264,56.4125 0.50003636,56.4172 0.28137845,56.4220 0.093801633,56.4268 0.093693443,56.4315 0.46861687,56.4363 0.78124034,56.4411 0.62507415,56.4459 0.40631479,56.4506 0.1874944,56.4554 0.31236723,56.4602 0.56245202,56.4649 0.50006574,56.4697 0.31262749,56.4745 0.031316265,56.4792 0.031240527,56.4840 1.2231739e-005,56.4888 0.031210834,56.4936 0.093779176,56.4983 0.093607359,56.5031 0.84350181,56.5079 0.96892476,56.5127 0.25017026,56.5174 0.18745008,56.5222 0.18755269,56.5270 0.031302877,56.5317 -3.8787894e-006,56.5365 9.0114499e-006,56.5413 -3.2169984e-005,56.5461 0.18739031,56.5508 0.43747294,56.5556 0.31260768,56.5604 0.031309802,56.5652 -7.237607e-006,56.5699 3.6772253e-006,56.5747 0.093752146,56.5795 0.59363788,56.5843 1.3122555,56.5890 1.6873772,56.5938 1.3749871,56.5986 1.2188449,56.6034 0.9063974,56.6081 0.59390992,56.6129 0.093757205,56.6177 0.31247327,56.6225 0.093849413,56.6273 0.093768403,56.6320 0.031157926,56.6368 0.59349847,56.6416 1.0313148,56.6464 0.37524691,56.6511 2.1321104e-005,56.6559 1.139009e-005,56.6607 -6.6890767e-005,56.6655 0.37475047,56.6703 0.84367734,56.6750 0.59398359,56.6798 0.09389583,56.6846 -4.7097174e-006,56.6894 2.8580612e-006,56.6942 -6.7227284e-006,56.6989 0.093687788,56.7037 0.34370074,56.7085 0.34379062,56.7133 0.24997886,56.7181 0.37493688,56.7228 0.31256378,56.7276 0.093836606,56.7324 1.254395e-005,56.7372 -3.3682959e-006,56.7420 9.2801679e-007,56.7468 -3.4345234e-007,56.7515 4.4574159e-007,56.7563 -1.4396296e-006,56.7611 5.3132899e-006,56.7659 0.031205287,56.7707 0.28119531,56.7755 0.28131008,56.7802 4.2671723e-005,56.7850 -2.3764483e-006,56.7898 0.031176088,56.7946 0.3435922,56.7994 0.50007629,56.8042 0.18756168,56.8089 0.31240651,56.8137 0.34382579,56.8185 0.093850501,56.8233 5.2494815e-006,56.8281 8.532561e-006,56.8329 0.031179901,56.8377 0.34370142,56.8424 0.34372455,56.8472 0.50001216,56.8520 0.18761893,56.8568 0.12495247,56.8616 0.62490171,56.8664 0.96869797,56.8712 1.0000464,56.8760 0.40638557,56.8807 2.013857e-005,56.8855 0.031246237,56.8903 0.031214142,56.8951 0.18744074,56.8999 0.34362549,56.9047 0.81229961,56.9095 1.1249473,56.9143 0.87527919,56.9191 0.093968205,56.9238 -2.4594714e-005,56.9286 4.5310262e-006,56.9334 0.062452443,56.9382 0.40613037,56.9430 0.71872926,56.9478 0.62507492,56.9526 0.46878067,56.9574 0.18755651,56.9622 3.454748e-005,56.9670 -1.588976e-005,56.9718 2.9010987e-005,56.9765 0.12476517,56.9813 1.0621946,56.9861 1.1565088,56.9909 0.18776031,56.9957 0.093707569,57.0005 0.18743788,57.0053 0.34365904,57.0101 0.49995255,57.0149 0.56248516,57.0197 0.50010657,57.0245 0.25003952,57.0293 0.37493536,57.0341 0.43744224,57.0389 0.5000509,57.0437 0.18765801,57.0484 3.2908425e-005,57.0532 -1.5780421e-005,57.0580 0.2811605,57.0628 0.87492347,57.0676 0.78135449,57.0724 0.18757157,57.0772 1.9852672e-005,57.0820 0.18725494,57.0868 1.2808803,57.0916 1.5000043,57.0964 1.0002892,57.1012 0.31276408,57.1060 0.031293869,57.1108 -1.3369189e-005,57.1156 0.031227587,57.1204 0.093748868,57.1252 0.031276934,57.1300 0.093759641,57.1348 0.34375823,57.1396 0.53120625,57.1444 0.37494886,57.1492 0.18753485,57.1540 0.1874862,57.1588 0.43733895,57.1636 0.74995255,57.1684 0.50018501,57.1732 0.031334393,57.1780 0.093646944,57.1828 0.31242111,57.1876 0.31260729,57.1924 9.1130787e-005,57.1972 -2.9992643e-005,57.2020 0.093703851,57.2068 0.31246042,57.2116 0.31252518,57.2164 0.18754095,57.2212 0.062511042,57.2260 0.06251283,57.2308 0.031214707,57.2356 0.24993724,57.2404 0.31251216,57.2452 0.25003725,57.2500 0.2187268,57.2548 0.40610293,57.2596 0.56247145,57.2644 0.49997529,57.2692 0.56262732,57.2740 0.18759198,57.2789 0.99982637,57.2837 1.0937748,57.2885 0.68736893,57.2933 0.93744099,57.2981 0.62520456,57.3029 0.3750698,57.3077 0.34379423,57.3125 0.18751526,57.3173 0.28119484,57.3221 0.53111774,57.3269 0.7499097,57.3317 0.62512624,57.3365 0.250168,57.3413 0.093758844,57.3461 0.21872902,57.3509 0.18747067,57.3558 0.49998221,57.3606 0.93758219,57.3654 0.75002986,57.3702 0.18748768,57.3750 1.6391137e-005,57.3798 -4.2012249e-005,57.3846 0.1874488,57.3894 0.40605408,57.3942 1.1560467,57.3990 1.3437357,57.4038 1.0938798,57.4087 0.56266212,57.4135 0.34384862,57.4183 0.12510632,57.4231 0.31249571,57.4279 0.40620443,57.4327 0.18743619,57.4375 0.34375471,57.4423 0.18756081,57.4471 0.093786471,57.4520 4.0553123e-006,57.4568 0.093709081,57.4616 0.15626261,57.4664 0.12497454,57.4712 0.18752034,57.4760 5.2566233e-005,57.4808 -1.4517523e-005,57.4856 5.4989423e-006,57.4905 0.093636148,57.4953 0.49991441,57.5001 0.43760797,57.5049 0.24996704,57.5097 0.53120959,57.5145 0.28132612,57.5193 0.28115588,57.5242 0.62489122,57.5290 0.6563291,57.5338 0.40623304,57.5386 0.68743831,57.5434 0.65636164,57.5482 0.31263787,57.5531 0.031261194,57.5579 0.28111169,57.5627 0.65621763,57.5675 0.50011379,57.5723 0.093851641,57.5771 0.18715148,57.5820 1.3434274,57.5868 1.2815584,57.5916 0.37531927,57.5964 9.5995601e-006,57.6012 0.093733571,57.6061 0.12488414,57.6109 0.49993095,57.6157 0.31263748,57.6205 0.28111243,57.6253 0.84365922,57.6301 0.9687469,57.6350 1.5000193,57.6398 1.3751059,57.6446 0.87497717,57.6494 0.71875316,57.6542 0.62503368,57.6591 0.59374964,57.6639 0.50009745,57.6687 0.031334341,57.6735 0.21874024,57.6784 0.34375983,57.6832 0.40615529,57.6880 0.31249604,57.6928 0.093836986,57.6976 4.825391e-006,57.7025 -1.6470494e-006,57.7073 1.7624916e-006,57.7121 -5.4033089e-006,57.7169 1.9852636e-005,57.7218 -7.4014417e-005,57.7266 0.40613744,57.7314 0.53127849,57.7362 0.31260774,57.7411 0.062481876,57.7459 0.46856648,57.7507 1.1249275,57.7555 1.1875755,57.7603 0.68759382,57.7652 0.40629286,57.7700 0.28131104,57.7748 4.5739904e-005,57.7797 -1.3649904e-005,57.7845 8.8558563e-006,57.7893 -2.1774375e-005,57.7941 0.093721591,57.7990 0.09377867,57.8038 2.0348562e-005,57.8086 -3.3266904e-006,57.8134 -7.0446572e-006,57.8183 3.1508956e-005,57.8231 -0.00011900287,57.8279 0.6560725,57.8327 0.99990034,57.8376 1.3123884,57.8424 1.1876268,57.8472 0.53145242,57.8521 0.28132081,57.8569 0.34366843,57.8617 0.53131008,57.8665 0.062564619,57.8714 0.18745369,57.8762 0.093823597,57.8810 1.619349e-005,57.8859 -7.1452037e-006,57.8907 1.2386939e-005,57.8955 -4.2406231e-005,57.9004 0.28117675,57.9052 0.40625212,57.9100 0.28131482,57.9149 7.1849499e-005,57.9197 -0.00012158771,57.9245 0.3437216,57.9293 0.093844078,57.9342 0.09375228,57.9390 0.093694545,57.9438 0.40615922,57.9487 0.65606743,57.9535 1.0937945,57.9583 0.43772653,57.9632 0.31255722,57.9680 0.18753377,57.9728 0.18749756,57.9777 -4.1165978e-005,57.9825 0.18741055,57.9873 0.31250766,57.9922 0.28131852,57.9970 0.37486103,58.0019 0.90610319,58.0067 0.96867621,58.0115 0.93767256,58.0164 0.18765986,58.0212 0.34357408,58.0260 0.5625127,58.0309 0.3126716,58.0357 0.031307168,58.0405 0.15617144,58.0454 0.34371212,58.0502 0.28132054,58.0551 0.031312674,58.0599 -3.1633426e-005,58.0647 0.18733519,58.0696 0.56242955,58.0744 0.43761164,58.0792 0.28130114,58.0841 0.37497154,58.0889 0.43752944,58.0938 0.21878016,58.0986 0.24999356,58.1034 0.18751785,58.1083 0.18746457,58.1131 0.3748726,58.1180 0.90593618,58.1228 1.6561736,58.1276 1.2814538,58.1325 1.0626156,58.1373 0.78135067,58.1422 0.5625245,58.1470 0.56249243,58.1518 0.5000391,58.1567 0.31258431,58.1615 0.06249607,58.1664 0.18743283,58.1712 0.18757223,58.1761 5.4419823e-005,58.1809 -1.336643e-005,58.1857 0.031223834,58.1906 0.24991006,58.1954 0.40626556,58.2003 0.40631372,58.2051 0.56240803,58.2100 1.218519,58.2148 1.6249468,58.2196 0.96903181,58.2245 0.093857311,58.2293 0.28107291,58.2342 0.59374273,58.2390 0.34385782,58.2439 0.40616411,58.2487 0.81234527,58.2536 1.0624746,58.2584 1.093747,58.2632 1.0625135,58.2681 0.75021034,58.2729 0.093907095,58.2778 -1.6565038e-005,58.2826 0.093733586,58.2875 0.18745618,58.2923 0.28123707,58.2972 0.18751697,58.3020 0.187482,58.3069 0.18754913,58.3117 3.1786258e-005,58.3166 0.093708523,58.3214 0.18748057,58.3263 0.34361809,58.3311 0.71869373,58.3360 0.50018495,58.3408 0.062502988,58.3457 0.31238139,58.3505 0.34382969,58.3554 0.093846694,58.3602 0.031220635,58.3651 0.2187117,58.3699 0.25002629,58.3748 0.43750176,58.3796 0.50002903,58.3845 0.093749106,58.3893 0.093738444,58.3942 0.093689144,58.3990 0.49984401,58.4039 0.9685775,58.4087 1.3437315,58.4136 0.96897846,58.4184 0.3126404,58.4233 0.18744047,58.4281 0.31252173,58.4330 0.093848191,58.4378 6.7247056e-006,58.4427 -1.018123e-006,58.4475 0.031251408,58.4524 -4.6213918e-006,58.4572 1.301413e-005,58.4621 -4.7439578e-005,58.4670 0.18743628,58.4718 0.1875616,58.4767 5.7830192e-005,58.4815 -5.2223437e-005,58.4864 0.28105667,58.4912 0.84352976,58.4961 1.093822,58.5009 0.59402204,58.5058 0.093860842,58.5107 -9.339743e-006,58.5155 2.3788396e-006,58.5204 -1.7466272e-007,58.5252 -1.6806101e-006,58.5301 0.093754716,58.5349 0.18743776,58.5398 0.46859026,58.5447 0.59378552,58.5495 0.1876639,58.5544 1.9678189e-005,58.5592 0.12490382,58.5641 0.65626574,58.5689 0.59381282,58.5738 0.28124398,58.5787 4.4746441e-005,58.5835 -8.4606669e-005,58.5884 0.37486166,58.5932 0.62490851,58.5981 0.99971133,58.6030 1.6874307,58.6078 1.2190452,58.6127 0.62523347,58.6175 0.18761262,58.6224 0.093690507,58.6273 0.31248504,58.6321 0.34361959,58.6370 0.81231809,58.6419 0.78131306,58.6467 0.56263524,58.6516 0.46871224,58.6564 0.93730927,58.6613 1.4063336,58.6662 1.0000334,58.6710 1.0623881,58.6759 0.75020128,58.6808 0.18771698,58.6856 0.093655623,58.6905 0.53108072,58.6953 0.71876401,58.7002 0.46889773,58.7051 0.1563058,58.7099 0.24995001,58.7148 0.31253082,58.7197 0.12504782,58.7245 0.093737788,58.7294 0.093784831,58.7343 -5.1172603e-005,58.7391 0.31228703,58.7440 0.78111744,58.7489 0.93759233,58.7537 0.59393907,58.7586 0.2188262,58.7635 0.12500662,58.7683 0.15615198,58.7732 0.49983415,58.7781 0.81258726,58.7829 0.78117907,58.7878 1.2810967,58.7927 0.96891248,58.7975 0.46892941,58.8024 0.093834244,58.8073 1.3365948e-005,58.8121 0.093639873,58.8170 0.46858731,58.8219 0.59378403,58.8267 0.50011247,58.8316 0.50006312,58.8365 0.43751901,58.8414 0.218733,58.8462 0.093781389,58.8511 2.7515629e-005,58.8560 -3.3264478e-006,58.8608 -1.4214147e-005,58.8657 0.093668349,58.8706 0.34358877,58.8754 0.90616435,58.8803 1.1250911,58.8852 0.87496364,58.8901 0.87497139,58.8949 0.56266177,58.8998 0.37496281,58.9047 0.74988824,58.9096 0.75010061,58.9144 0.3126632,58.9193 0.031255689,58.9242 0.12499907,58.9290 3.9404978e-005,58.9339 0.031217877,58.9388 0.093733288,58.9437 0.093780391,58.9485 9.2903599e-007,58.9534 0.09371607,58.9583 0.093779035,58.9632 2.3522705e-005,58.9680 -1.7330256e-005,58.9729 0.18743587,58.9778 0.49993259,58.9827 0.59377623,58.9875 0.37501091,58.9924 0.37502384,58.9973 0.18752132,59.0022 0.28120026,59.0071 0.34376603,59.0119 0.1875681,59.0168 3.8210215e-005,59.0217 0.093634903,59.0266 0.56245673,59.0314 0.56236917,59.0363 1.2184644,59.0412 1.4687328,59.0461 1.1252596,59.0510 0.53147769,59.0558 0.18753427,59.0607 0.1875183,59.0656 0.093775049,59.0705 0.031258542,59.0753 1.7004775e-005,59.0802 0.031169653,59.0851 0.43737543,59.0900 0.56257117,59.0949 0.28122416,59.0997 0.56230539,59.1046 0.81249505,59.1095 0.78137094,59.1144 0.56260705,59.1193 0.2500841,59.1242 0.062519491,59.1290 0.12494037,59.1339 0.28122225,59.1388 0.18758011,59.1437 9.2512173e-006,59.1486 0.18741475,59.1535 0.31253606,59.1583 0.09377908,59.1632 0.18742958,59.1681 0.34370819,59.1730 0.40630525,59.1779 0.18758225,59.1828 1.201181e-005,59.1876 -3.2774224e-006,59.1925 1.0967639e-006,59.1974 -1.1094095e-006,59.2023 3.3411056e-006,59.2072 0.031206392,59.2121 0.4060193,59.2169 1.0936573,59.2218 0.7814604,59.2267 0.28127924,59.2316 0.56233644,59.2365 0.999879,59.2414 1.0314393,59.2463 0.15649259,59.2511 -7.211254e-005,59.2560 0.31237751,59.2609 0.56244558,59.2658 0.50014377,59.2707 0.093737639,59.2756 0.4997696,59.2805 0.81246167,59.2854 0.78140062,59.2903 0.50004327,59.2951 0.78119135,59.3000 0.84371477,59.3049 0.9687947,59.3098 0.46891803,59.3147 0.093729042,59.3196 0.34367105,59.3245 0.31259689,59.3294 7.4336451e-005,59.3343 -4.6334597e-005,59.3391 0.093752921,59.3440 0.093676463,59.3489 0.49983951,59.3538 0.7499963,59.3587 0.62512052,59.3636 0.62507641,59.3685 0.68753994,59.3734 0.34377852,59.3783 -5.6619197e-006,59.3832 1.5156264e-006,59.3881 -4.0004264e-007,59.3930 8.4396675e-008,59.3979 6.2503645e-008,59.4027 -3.344544e-007,59.4076 1.2754389e-006,59.4125 -4.7677577e-006,59.4174 1.7797298e-005,59.4223 -6.6427776e-005,59.4272 0.31236801,59.4321 0.4999918,59.4370 0.34387332,59.4419 0.062562399,59.4468 0.062493615,59.4517 1.8339786e-005,59.4566 -1.1728187e-005,59.4615 0.093690254,59.4664 0.34368855,59.4713 0.34383163,59.4762 0.093708739,59.4811 0.53112102,59.4860 0.56258309,59.4909 0.18761477,59.4958 2.0255176e-005,59.5006 0.18725291,59.5055 0.84352267,59.5104 0.93767202,59.5153 0.50020134,59.5202 0.2500546,59.5251 0.093785033,59.5300 1.5684787e-005,59.5349 -1.9113442e-005,59.5398 0.093702517,59.5447 0.3123607,59.5496 0.74997354,59.5545 0.53136379,59.5594 0.31252989,59.5643 0.18750919,59.5692 0.1250401,59.5741 0.031285953,59.5790 0.093738168,59.5839 0.18741545,59.5888 0.31242698,59.5937 0.34378698,59.5986 0.18759781,59.6035 3.8808808e-005,59.6084 -4.6729815e-007,59.6133 -3.6947393e-005,59.6182 0.21868587,59.6231 0.31251228,59.6280 0.18755651,59.6329 4.2862001e-005,59.6379 -5.6907975e-005,59.6428 0.18740533,59.6477 0.34368011,59.6526 0.49998909,59.6575 0.43760547,59.6624 0.18756844,59.6673 0.15625219,59.6722 0.093779251,59.6771 1.2702676e-005,59.6820 -1.3106022e-006,59.6869 -7.4623385e-006,59.6918 0.093674704,59.6967 0.31247568,59.7016 0.18757197,59.7065 0.031281941,59.7114 0.093662873,59.7163 0.4998422,59.7212 0.81249917,59.7261 0.5001626,59.7310 0.093837142,59.7360 -7.5396702e-007,59.7409 0.093648054,59.7458 0.56237519,59.7507 0.71877033,59.7556 0.50012219,59.7605 0.12505808,59.7654 0.093731806,59.7703 0.093754277,59.7752 0.31233823,59.7801 0.96857899,59.7850 1.09378,59.7899 0.78138143,59.7948 0.34379587,59.7998 0.37501618,59.8047 0.18761598,59.8096 4.0821309e-005,59.8145 -1.0508556e-005,59.8194 1.2088673e-006,59.8243 5.674749e-006,59.8292 0.093588904,59.8341 0.59351867,59.8390 0.81254536,59.8440 0.50018668,59.8489 0.18760538,59.8538 0.093738109,59.8587 0.18745488,59.8636 0.18756483,59.8685 5.3537944e-005,59.8734 -1.4357708e-005,59.8783 3.8878097e-006,59.8833 -1.1921807e-006,59.8882 8.8060358e-007,59.8931 0.031251788,59.8980 0.093751907,59.9029 0.031240644,59.9078 2.5633206e-005,59.9127 -9.7297678e-005,59.9176 0.62478596,59.9226 0.96876729,59.9275 0.5626592,59.9324 0.21872376,59.9373 0.40616202,59.9422 0.56245869,59.9471 0.78113419,59.9521 0.99987507,59.9570 1.0625781,59.9619 0.71894723,59.9668 0.4063625,59.9717 0.18759395,59.9766 3.6833939e-005,59.9816 -9.6581171e-006,59.9865 1.7949503e-006,59.9914 2.4795613e-006,59.9963 -1.1714583e-005,60.0012 0.093685709,60.0061 0.34363365,60.0111 0.68747014,60.0160 0.53138435,60.0209 0.093815893,60.0258 0.15620638,60.0307 0.24999207,60.0357 0.21877196,60.0406 0.15624905,60.0455 0.21866836,60.0504 0.40625694,60.0553 0.28121951,60.0602 0.49987978,60.0652 0.59379941,60.0701 0.37514946,60.0750 0.18745214,60.0799 0.59358013,60.0849 0.68755114,60.0898 0.40635455,60.0947 0.34375465,60.0996 0.31255481,60.1045 0.1250665,60.1095 0.18748972,60.1144 0.18743661,60.1193 0.21874115,60.1242 0.21870229,60.1292 0.49991199,60.1341 0.56250823,60.1390 0.53134942,60.1439 0.34369779,60.1488 0.68744004,60.1538 0.5312956,60.1587 0.62504107,60.1636 0.37505528,60.1685 0.18753742,60.1735 0.093729869,60.1784 0.3124271,60.1833 0.4688043,60.1882 0.46876401,60.1932 0.40617517,60.1981 0.40632015,60.2030 0.18744944,60.2079 0.71846032,60.2129 1.1562459,60.2178 0.6565665,60.2227 0.00014369925,60.2277 -3.7958514e-005,60.2326 8.12096e-006,60.2375 5.4791135e-006,60.2424 -3.0041321e-005,60.2474 0.093721204,60.2523 0.093751602,60.2572 0.28113109,60.2622 0.74991751,60.2671 0.65638441,60.2720 0.28123206,60.2769 0.56250477,60.2819 0.18758981,60.2868 0.18741442,60.2917 0.31249681,60.2967 0.21884364,60.3016 0.18754494,60.3065 0.093726851,60.3114 0.031263262,60.3164 0.09365166,60.3213 0.59362006,60.3262 0.71884459,60.3312 0.18762347,60.3361 1.1965724e-005,60.3410 1.2726072e-005,60.3460 -6.2877662e-005,60.3509 0.31238183,60.3558 0.81251949,60.3608 0.90632206,60.3657 0.56250983,60.3706 0.31251898,60.3756 0.093783714,60.3805 0.093747541,60.3854 0.093761891,60.3904 -1.5946537e-006,60.3953 0.093644343,60.4002 0.34366575,60.4052 0.3126255,60.4101 9.0574962e-005,60.4150 -2.6849732e-005,60.4200 1.6816462e-005,60.4249 0.03120885,60.4298 0.37480915,60.4348 0.90623236,60.4397 0.50011164,60.4446 0.37485385,60.4496 0.81243861,60.4545 0.8438127,60.4595 0.84379256,60.4644 0.56266141,60.4693 0.093810022,60.4743 0.09370511,60.4792 0.12499777,60.4841 0.093783133,60.4891 3.485283e-005,60.4940 -3.2530392e-005,60.4990 0.12497399,60.5039 0.12502511,60.5088 0.062491186,60.5138 0.09376245,60.5187 0.031228945,60.5236 0.28119534,60.5286 0.46863326,60.5335 0.90601385,60.5385 1.3124428,60.5434 1.0003209,60.5483 0.12516505,60.5533 0.24994056,60.5582 0.1563023,60.5632 0.062511034,60.5681 0.031257227,60.5731 1.5803564e-005,60.5780 0.093713097,60.5829 0.31250045,60.5879 0.093784973,60.5928 -8.8428405e-006,60.5978 2.6037787e-006,60.6027 -1.571532e-006,60.6076 3.6824597e-006,60.6126 -1.3159487e-005,60.6175 0.093691766,60.6225 0.28115138,60.6274 0.40626407,60.6324 0.18762648,60.6373 2.6211688e-005,60.6422 0.093641579,60.6472 0.3124705,60.6521 0.28124943,60.6571 0.62494075,60.6620 0.68755668,60.6670 0.375117,60.6719 2.11483e-005,60.6769 0.093654089,60.6818 0.34359986,60.6868 0.68748003,60.6917 0.68752462,60.6966 0.74999321,60.7016 0.50017589,60.7065 0.093838803,60.7115 0.093766443,60.7164 0.093464352,60.7214 1.0934068,60.7263 1.1252707,60.7313 0.34401688,60.7362 0.21874076,60.7412 0.21879372,60.7461 0.031245254,60.7511 0.31239378,60.7560 0.56247008,60.7610 0.46883607,60.7659 0.093837067,60.7709 0.031195838,60.7758 0.18744269,60.7808 0.18754038,60.7857 0.18752988,60.7907 0.21860635,60.7956 0.6560477,60.8006 0.81259072,60.8055 0.34398943,60.8105 0.15616439,60.8154 0.81208932,60.8204 1.5937203,60.8253 1.0628331,60.8303 1.2500948,60.8352 1.9687164,60.8402 1.6562705,60.8451 0.78133082,60.8501 0.093832463,60.8550 -2.5265117e-005,60.8600 0.37456962,60.8649 1.4683921,60.8699 1.375447,60.8748 0.2815648,60.8798 0.40617436,60.8847 0.4062562,60.8897 0.37496486,60.8947 0.31252044,60.8996 0.18761005,60.9046 0.03121323,60.9095 0.49983338,60.9145 0.84368199,60.9194 0.90632474,60.9244 0.62501925,60.9293 0.87476361,60.9343 1.4062462,60.9393 1.0313642,60.9442 1.1249185,60.9492 1.3436867,60.9541 1.2814553,60.9591 0.50012928,60.9640 0.62497222,60.9690 0.34387764,60.9740 0.18748263,60.9789 0.46867603,60.9839 0.53119165,60.9888 0.65623987,60.9938 0.37510768,60.9987 0.093830526,61.0037 1.4522795e-005,61.0087 -3.891374e-006,61.0136 1.0413362e-006,61.0186 -2.7360338e-007,61.0235 5.2977008e-008,61.0285 6.1729537e-008,61.0335 -2.9993109e-007,61.0384 0.031252835,61.0434 0.3437503,61.0483 0.3437556,61.0533 0.093721166,61.0583 0.09370783,61.0632 0.093801714,61.0682 -2.4142155e-005,61.0731 0.37485933,61.0781 0.71870393,61.0831 0.62509793,61.0880 0.18761416,61.0930 0.34371123,61.0980 0.74996459,61.1029 0.65621579,61.1079 0.59373957,61.1128 0.34381846,61.1178 0.18753979,61.1228 3.1662028e-005,61.1277 0.093604945,61.1327 0.65611815,61.1377 0.5938828,61.1426 0.12512708,61.1476 6.2274366e-006,61.1526 2.1513611e-006,61.1575 -1.483501e-005,61.1625 0.12488652,61.1675 0.37493199,61.1724 0.34380519,61.1774 0.46880725,61.1824 0.62501824,61.1873 0.40623975,61.1923 0.1874789,61.1973 0.31234521,61.2022 0.81221932,61.2072 1.1563267,61.2122 0.59401202,61.2171 0.40619582,61.2221 0.59375054,61.2271 0.34390581,61.2320 0.093828104,61.2370 0.18739814,61.2420 0.84362185,61.2469 0.68763113,61.2519 0.12506916,61.2569 0.31243396,61.2618 0.31255701,61.2668 0.093803033,61.2718 -1.0158136e-005,61.2767 3.1423428e-005,61.2817 -0.00011554626,61.2867 0.49978364,61.2917 0.65626311,61.2966 0.40645728,61.3016 0.093779668,61.3066 0.31247714,61.3115 0.093811728,61.3165 0.093747273,61.3215 0.031269014,61.3265 6.4932447e-006,61.3314 -1.9096986e-005,61.3364 0.093724176,61.3414 0.093776628,61.3463 1.5068442e-005,61.3513 8.9068471e-006,61.3563 -5.0702489e-005,61.3613 0.18750846,61.3662 1.6763335e-005,61.3712 0.093733855,61.3762 0.062469639,61.3812 0.40617275,61.3861 0.43754005,61.3911 0.18757065,61.3961 0.031278778,61.4011 1.951862e-006,61.4060 0.03121342,61.4110 0.18748683,61.4160 0.40631181,61.4210 0.59359819,61.4259 1.1247121,61.4309 1.1874276,61.4359 0.90645832,61.4409 0.34396502,61.4458 0.093809955,61.4508 1.9509047e-005,61.4558 -1.075297e-005,61.4608 0.093665488,61.4657 0.40618113,61.4707 0.40632015,61.4757 0.15632206,61.4807 0.031263698,61.4857 7.0878446e-006,61.4906 0.18743777,61.4956 0.49997801,61.5006 0.31256372,61.5056 3.1012605e-005,61.5106 -5.529416e-005,61.5155 0.18747215,61.5205 0.093808517,61.5255 1.1904607e-005,61.5305 1.9356892e-006,61.5355 -1.9650553e-005,61.5404 0.093699455,61.5454 0.18746527,61.5504 0.18756011,61.5554 5.0748647e-005,61.5604 -6.4039159e-006,61.5653 -2.5140645e-005,61.5703 0.093748949,61.5753 2.9252777e-005,61.5803 -7.8450357e-006,61.5853 2.124618e-006,61.5902 -6.5271013e-007,61.5952 4.8605642e-007,61.6002 -1.29158e-006,61.6052 4.6806881e-006,61.6102 -1.7432807e-005,61.6152 0.093725152,61.6201 0.093776867,61.6251 7.2938433e-006,61.6301 0.062477715,61.6351 0.15619126,61.6401 0.499843,61.6451 0.90622926,61.6501 0.65634441,61.6550 0.43753526,61.6600 0.31251988,61.6650 0.25006694,61.6700 0.093738511,61.6750 0.37493145,61.6800 0.40627599,61.6850 0.28129891,61.6899 0.093794473,61.6949 1.1222429e-005,61.6999 0.03119635,61.7049 0.31231621,61.7099 0.68757576,61.7149 0.18764493,61.7199 0.18738377,61.7249 0.49988782,61.7298 0.71870351,61.7348 0.59389299,61.7398 0.18756776,61.7448 0.31243563,61.7498 0.34377766,61.7548 0.18759599,61.7598 -1.4742165e-005,61.7648 0.28106931,61.7698 0.59374577,61.7747 0.3126725,61.7797 5.6126115e-005,61.7847 -9.3149183e-006,61.7897 -1.8873996e-005,61.7947 0.28114647,61.7997 0.65621608,61.8047 0.50010872,61.8097 6.6084176e-005,61.8147 -5.3981501e-005,61.8197 0.18740259,61.8247 0.34374732,61.8296 0.18760803,61.8346 1.6796499e-005,61.8396 0.12495965,61.8446 0.18747562,61.8496 0.31240284,61.8546 0.49991325,61.8596 0.50008559,61.8646 0.2500757,61.8696 0.43738386,61.8746 0.74991,61.8796 0.96888334,61.8846 0.59386843,61.8896 0.34379363,61.8946 0.62501329,61.8996 1.0936184,61.9046 0.93744516,61.9095 0.53120947,61.9145 0.93746781,61.9195 0.81265396,61.9245 0.28128928,61.9295 0.3123953,61.9345 0.56237775,61.9395 0.81252569,61.9445 0.37521759,61.9495 0.031241201,61.9545 0.31240243,61.9595 0.34379357,61.9645 0.18756564,61.9695 0.093763426,61.9745 0.18744135,61.9795 0.28126022,61.9845 0.093817294,61.9895 0.12483759,61.9945 0.71844983,61.9995 1.0938472,62.0045 0.53149968,62.0095 0.37504551,62.0145 0.28125811,62.0195 0.21878013,62.0245 0.18741001,62.0295 0.49994686,62.0345 0.4373711,62.0395 1.0310835,62.0445 1.125077,62.0495 0.78150755,62.0545 0.031423993,62.0595 -4.4432196e-005,62.0645 0.18732908,62.0695 0.71865124,62.0745 0.5001356,62.0795 0.18759786,62.0845 0.093728602,62.0895 0.18748793,62.0945 0.093819566,62.0995 1.9420675e-005,62.1045 0.031248832,62.1095 0.18750295,62.1145 0.093745254,62.1195 -1.7074481e-006,62.1245 1.4780344e-006,62.1295 -4.2049405e-006,62.1346 0.093775429,62.1396 0.18742019,62.1446 0.59352183,62.1496 0.90630275,62.1546 0.31271392,62.1596 1.3982641e-005,62.1646 0.062489104,62.1696 0.031251334,62.1746 0.093670212,62.1796 0.34357744,62.1846 0.6562227,62.1896 0.43764526,62.1946 0.49993625,62.1996 0.87495726,62.2046 0.43768126,62.2096 0.12496157,62.2147 0.40620834,62.2197 0.18763272,62.2247 2.7645985e-005,62.2297 -7.4084642e-006,62.2347 1.9853046e-006,62.2397 -5.3205997e-007,62.2447 1.427501e-007,62.2497 -3.889074e-008,62.2547 1.2799765e-008,62.2597 -1.2305647e-008,62.2647 3.6425199e-008,62.2697 -1.3340734e-007,62.2748 4.9725054e-007,62.2798 -1.8557681e-006,62.2848 6.9264688e-006,62.2898 -2.5852522e-005,62.2948 0.15621172,62.2998 0.21873975,62.3048 0.24997056,62.3098 0.34366861,62.3148 0.50002474,62.3199 0.28124011,62.3249 0.56224281,62.3299 1.0937068,62.3349 1.000286,62.3399 0.59376192,62.3449 0.7498433,62.3499 0.78142291,62.3549 0.40640938,62.3600 0.40614408,62.3650 0.34374675,62.3700 0.093844086,62.3750 1.2182147e-005,62.3800 0.031192137,62.3850 0.1874997,62.3900 0.09373644,62.3951 0.3124339,62.4001 0.31254625,62.4051 0.1874826,62.4101 0.31241876,62.4151 0.34384337,62.4201 0.093772583,62.4252 0.37481007,62.4302 0.65624976,62.4352 0.37519079,62.4402 0.062548228,62.4452 0.15621969,62.4502 0.093794651,62.4553 -6.7882784e-006,62.4603 0.093720846,62.4653 0.093776755,62.4703 1.8755061e-005,62.4753 -5.0952699e-006,62.4803 1.6242998e-006,62.4854 -1.4015588e-006,62.4904 3.9821716e-006,62.4954 0.093595572,62.5004 0.49990565,62.5054 0.43754292,62.5105 0.43752113,62.5155 0.34381825,62.5205 0.18757929,62.5255 4.7160134e-005,62.5305 0.31249321,62.5356 0.31250471,62.5406 -3.6696059e-005,62.5456 0.18745844,62.5506 0.34364459,62.5556 0.62495005,62.5607 0.40637854,62.5657 0.093830377,62.5707 3.496098e-005,62.5757 -9.2635222e-005,62.5808 0.31239182,62.5858 0.31258115,62.5908 0.09383744,62.5958 1.3207608e-005,62.6009 -1.2116027e-007,62.6059 -1.2725563e-005,62.6109 0.093720399,62.6159 0.18743943,62.6209 0.40615255,62.6260 0.68745607,62.6310 0.74998724,62.6360 0.59388101,62.6410 0.093844138,62.6461 0.49988222,62.6511 0.96870089,62.6561 0.71883619,62.6611 0.18758598,62.6662 0.093699954,62.6712 0.31242612,62.6762 0.31259108,62.6813 7.3080875e-005,62.6863 -1.9679863e-005,62.6913 5.631834e-006,62.6963 -2.845781e-006,62.7014 0.093773402,62.7064 0.187442,62.7114 0.18744189,62.7164 0.1875491,62.7215 0.40628991,62.7265 0.34376109,62.7315 0.18749452,62.7366 -6.3057837e-007,62.7416 1.6898949e-007,62.7466 -4.5320455e-008,62.7516 1.2276569e-008,62.7567 -3.781663e-009,62.7617 2.8491387e-009,62.7667 -7.6152773e-009,62.7718 2.7614458e-008,62.7768 -1.028521e-007,62.7818 3.8382962e-007,62.7869 -1.4325996e-006,62.7919 5.3470653e-006,62.7969 -1.9957521e-005,62.8019 0.093695976,62.8070 0.18751056,62.8120 0.093793355,62.8170 0.03125922,62.8221 1.6683267e-005,62.8271 0.031163514,62.8321 0.31239271,62.8372 0.31262159,62.8422 0.093716629,62.8472 0.49987346,62.8523 0.50005859,62.8573 0.40630037,62.8623 0.34373626,62.8674 0.4062272,62.8724 0.3125661,62.8774 0.18751322,62.8825 0.34365737,62.8875 0.56242377,62.8925 0.56253827,62.8976 0.37508455,62.9026 0.18758352,62.9077 4.3707834e-005,62.9127 0.093638293,62.9177 0.43744534,62.9228 0.31263226,62.9278 0.093642786,62.9328 0.8122251,62.9379 1.0937843,62.9429 0.59399003,62.9479 0.093878962,62.9530 3.1986292e-006,62.9580 -8.8522063e-007,62.9631 3.419801e-007,62.9681 -4.8265929e-007,62.9731 1.5887817e-006,62.9782 -5.8730079e-006,62.9832 2.190528e-005,62.9882 -8.1755701e-005,62.9933 0.31233028,62.9983 0.50000852,63.0034 0.31263563,63.0084 0.093841836,63.0134 -2.7623424e-005,63.0185 0.18740745,63.0235 0.34374681,63.0286 0.28127432,63.0336 0.34374952,63.0386 0.25004607,63.0437 0.062554449,63.0487 -3.0616789e-005,63.0538 0.18744923,63.0588 0.31242836,63.0639 0.7185818,63.0689 1.0936395,63.0739 1.0314027,63.0790 0.34397578,63.0840 0.03130259,63.0891 0.031211805,63.0941 0.18742205,63.0992 0.34377325,63.1042 0.24997817,63.1092 0.46867645,63.1143 0.49998236,63.1193 0.50010777,63.1244 0.093816742,63.1294 0.18738702,63.1345 0.31250224,63.1395 0.18760386,63.1446 4.6277644e-005,63.1496 0.031238906,63.1546 0.093657069,63.1597 0.62475437,63.1647 1.2498336,63.1698 1.1876702,63.1748 0.50026059,63.1799 0.093808249,63.1849 0.093704648,63.1900 0.18750745,63.1950 0.1562393,63.2001 0.31247687,63.2051 0.21879837,63.2102 0.093710504,63.2152 0.18752497,63.2203 0.093689412,63.2253 0.68719304,63.2303 1.3437132,63.2354 1.0002238,63.2404 0.40643141,63.2455 0.031298455,63.2505 0.09369202,63.2556 0.18750283,63.2606 0.093796566,63.2657 2.3969809e-005,63.2707 -3.2769232e-005,63.2758 0.21859629,63.2808 0.7810998,63.2859 1.0313606,63.2909 0.56265396,63.2960 0.15629256,63.3010 2.7143778e-005,63.3061 -1.5206139e-005,63.3112 0.1873206,63.3162 0.90600705,63.3213 1.1562896,63.3263 0.68766862,63.3314 0.31266415,63.3364 6.6296474e-005,63.3415 0.093657948,63.3465 0.31243652,63.3516 0.31259009,63.3566 6.8484864e-005,63.3617 1.6264199e-006,63.3667 -7.5004849e-005,63.3718 0.374825,63.3768 0.8436144,63.3819 1.2499352,63.3870 1.1251982,63.3920 0.3127217,63.3971 2.2708562e-005,63.4021 -6.3106349e-006,63.4072 2.5319769e-006,63.4122 -3.8170233e-006,63.4173 1.2737135e-005,63.4223 0.18740605,63.4274 0.74991387,63.4325 0.78128481,63.4375 0.56252122,63.4426 0.31253326,63.4476 0.1875411,63.4527 0.062534355,63.4577 7.1399018e-007,63.4628 0.093698941,63.4679 0.31243584,63.4729 0.43747845,63.4780 0.31257433,63.4830 0.093770504,63.4881 0.18740268,63.4931 0.3437061,63.4982 0.3437832,63.5033 0.28133076,63.5083 0.093808584,63.5134 0.15624304,63.5184 0.31248283,63.5235 0.21876854,63.5286 0.062482234,63.5336 0.31236795,63.5387 0.6562286,63.5437 0.46885419,63.5488 0.18756887,63.5539 2.2149301e-005,63.5589 2.8738427e-006,63.5640 -3.3650231e-005,63.5691 0.18738098,63.5741 0.49985948,63.5792 0.81241125,63.5842 0.90638447,63.5893 0.50011039,63.5944 0.65606403,63.5994 1.1561331,63.6045 0.93771207,63.6096 0.375099,63.6146 0.53105599,63.6197 1.1559178,63.6248 1.9685082,63.6298 1.9377595,63.6349 0.87545443,63.6399 0.12517747,63.6450 -6.1201649e-007,63.6501 8.6874138e-007,63.6551 0.031199962,63.6602 0.34342438,63.6653 1.4995979,63.6703 2.2501349,63.6754 1.4379437,63.6805 0.31269097,63.6855 0.31250569,63.6906 0.34374732,63.6957 0.093754157,63.7007 -1.0284547e-006,63.7058 8.806277e-006,63.7109 -3.4199955e-005,63.7159 0.093734421,63.7210 0.093736462,63.7261 0.18749146,63.7311 0.12502125,63.7362 0.15625924,63.7413 0.12495804,63.7464 0.31245095,63.7514 0.3125141,63.7565 0.25004965,63.7616 0.18738784,63.7666 0.49999675,63.7717 0.1876508,63.7768 0.093754113,63.7818 0.062492982,63.7869 0.093749806,63.7920 0.031278301,63.7971 -2.9857786e-006,63.8021 2.0326141e-005,63.8072 0.031132914,63.8123 0.5935148,63.8173 0.87500751,63.8224 0.62514275,63.8275 0.46875277,63.8326 0.53116941,63.8376 0.56253153,63.8427 0.34389353,63.8478 0.18743888,63.8528 0.49993294,63.8579 0.34387693,63.8630 0.093832187,63.8681 -1.9564736e-006,63.8731 0.093694426,63.8782 0.18751016,63.8833 0.093764909,63.8884 0.21866217,63.8934 0.49996006,63.8985 0.43751088,63.9036 0.34378961,63.9087 0.18754785,63.9137 0.2499162,63.9188 0.437516,63.9239 0.15638608,63.9290 -3.7077039e-005,63.9340 0.3123849,63.9391 0.50001067,63.9442 0.34378567,63.9493 0.31247249,63.9544 0.34377074,63.9594 0.18758522,63.9645 3.626609e-005,63.9696 -9.7876155e-006,63.9747 2.8810648e-006,63.9797 -1.7358443e-006,63.9848 0.09366814,63.9899 0.56222284,63.9950 1.1874788,64.0001 0.68769729,64.0051 0.3750957,64.0102 0.093831226,64.0153 1.4161984e-005,64.0204 -2.7651891e-005,64.0255 0.12498185,64.0305 0.28104931,64.0356 0.87485164,64.0407 0.78134632,64.0458 0.68746984,64.0509 0.87493706,64.0559 0.87507403,64.0610 0.56267196,64.0661 0.21888781,64.0712 0.12488006,64.0763 0.7185787,64.0814 0.90625149,64.0864 0.81258988,64.0915 0.46883178,64.0966 0.31256655,64.1017 0.031307787,64.1068 -6.0793136e-006,64.1119 -8.2549889e-007,64.1169 9.3828421e-006,64.1220 -3.6709436e-005,64.1271 0.34338892,64.1322 1.0936775,64.1373 0.59400672,64.1424 0.40629005,64.1474 0.31256339,64.1525 0.18755528,64.1576 0.21868521,64.1627 0.62487006,64.1678 0.90620452,64.1729 0.84384149,64.1780 0.50008482,64.1830 0.31256068,64.1881 0.062525727,64.1932 0.093749829,64.1983 3.8138205e-005,64.2034 -4.1989744e-005,64.2085 0.40603539,64.2136 0.99976087,64.2187 1.187535,64.2237 0.84401494,64.2288 0.43761149,64.2339 0.49999353,64.2390 0.43756509,64.2441 0.031265192,64.2492 0.093665905,64.2543 0.40619993,64.2594 0.43748173,64.2645 0.53126127,64.2695 0.31256557,64.2746 0.28114599,64.2797 1.1560146,64.2848 1.7812574,64.2899 1.250115,64.2950 0.8436799,64.3001 0.93743062,64.3052 0.90639544,64.3103 0.37523249,64.3154 0.031300325,64.3205 2.4696577e-005,64.3255 0.12469795,64.3306 0.99969119,64.3357 1.000229,64.3408 0.4377389,64.3459 0.34371737,64.3510 0.56248373,64.3561 0.31263021,64.3612 4.9089733e-005,64.3663 -1.8021485e-005,64.3714 0.12492666,64.3765 0.68736398,64.3816 0.99990815,64.3867 0.93752617,64.3918 0.65636677,64.3969 0.37507531,64.4020 0.21881729,64.4070 1.1312038e-005,64.4121 0.093698308,64.4172 0.18744293,64.4223 0.59360313,64.4274 0.93751705,64.4325 0.50018841,64.4376 0.093814828,64.4427 -7.3415902e-007,64.4478 -1.6946187e-005,64.4529 0.093720399,64.4580 0.18744521,64.4631 0.28129405,64.4682 6.8549409e-005,64.4733 -1.5271085e-005,64.4784 -7.4725813e-006,64.4835 0.09367203,64.4886 0.28124964,64.4937 0.093829267,64.4988 0.062445495,64.5039 0.40614477,64.5090 0.56252617,64.5141 0.31258675,64.5192 0.093799472,64.5243 -3.6027991e-006,64.5294 0.062491525,64.5345 0.12492241,64.5396 0.37490618,64.5447 0.56235528,64.5498 1.0623068,64.5549 1.5312762,64.5600 1.1877701,64.5651 0.46892685,64.5702 0.31240278,64.5753 0.59374171,64.5804 0.34382921,64.5855 0.18755402,64.5906 3.0080491e-005,64.5957 0.093630448,64.6008 0.40622219,64.6059 0.46848914,64.6110 1.4684209,64.6161 1.5939918,64.6212 0.71909618,64.6263 0.1251322,64.6314 1.7440132e-005,64.6365 -9.9625631e-006,64.6416 0.093690485,64.6468 0.28119254,64.6519 0.28131559,64.6570 0.031313553,64.6621 -1.4168307e-005,64.6672 0.031253476,64.6723 0.40630588,64.6774 0.62487763,64.6825 0.78100115,64.6876 0.87497288,64.6927 0.78138059,64.6978 0.50008196,64.7029 0.3125861,64.7080 0.031280275,64.7131 0.21858731,64.7182 0.62501293,64.7233 0.37515625,64.7285 0.093765482,64.7336 1.4446357e-006,64.7387 -3.4089604e-005,64.7438 0.18745431,64.7489 0.21877393,64.7540 0.15624321,64.7591 0.21862611,64.7642 0.49998975,64.7693 0.31263417,64.7744 0.093787193,64.7795 0.093706988,64.7847 0.18749757,64.7898 0.093802668,64.7949 1.5615095e-005,64.8000 -4.2195575e-006,64.8051 1.2617252e-006,64.8102 -8.2700905e-007,64.8153 2.0463883e-006,64.8204 0.093745366,64.8255 0.31247607,64.8307 0.43740994,64.8358 0.49990496,64.8409 0.62501705,64.8460 0.56258678,64.8511 0.25009418,64.8562 0.031207629,64.8613 0.31241095,64.8664 0.31259039,64.8716 0.031285457,64.8767 0.18737434,64.8818 0.40621653,64.8869 0.28136691,64.8920 0.031318694,64.8971 -8.0583677e-006,64.9022 0.031249771,64.9074 0.34362224,64.9125 0.71866977,64.9176 0.50008363,64.9227 0.18755595,64.9278 0.093795039,64.9329 0.062487975,64.9381 0.15620184,64.9432 0.18748337,64.9483 0.28124383,64.9534 0.34374398,64.9585 0.31255788,64.9636 0.09375833,64.9688 0.21868785,64.9739 0.2500391,64.9790 0.093833633,64.9841 -8.009711e-005,64.9892 0.4998329,64.9944 0.74999648,64.9995 0.5626232,65.0046 0.1875774,65.0097 0.15619698,65.0148 0.31244972,65.0199 0.34376559,65.0251 0.28129154,65.0302 0.187547,65.0353 0.1873816,65.0404 0.71858227,65.0455 0.81261683,65.0507 0.25018302,65.0558 2.9331799e-005,65.0609 -1.0072604e-005,65.0660 0.031223936,65.0712 0.18739007,65.0763 0.49991646,65.0814 0.50008172,65.0865 0.18761861,65.0916 3.045769e-005,65.0968 -1.5979775e-005,65.1019 0.093659744,65.1070 0.3436859,65.1121 0.31257248,65.1173 0.1874992,65.1224 0.40608582,65.1275 0.74996406,65.1326 0.65628827,65.1378 0.74982029,65.1429 1.0312135,65.1480 0.68780077,65.1531 0.09393014,65.1582 -2.3775781e-005,65.1634 0.093674257,65.1685 0.31242877,65.1736 0.3125864,65.1788 0.03133025,65.1839 -9.1880147e-006,65.1890 -9.6051195e-008,65.1941 9.5740697e-006,65.1993 0.031172615,65.2044 0.4060334,65.2095 0.90590918,65.2146 1.4063213,65.2198 0.7503528,65.2249 0.31262773,65.2300 0.15627444,65.2351 0.24996951,65.2403 0.21879184,65.2454 0.093751013,65.2505 0.093748376,65.2557 0.031287886,65.2608 -4.4802508e-007,65.2659 1.3748267e-005,65.2710 -5.4550361e-005,65.2762 0.18742491,65.2813 0.18757512,65.2864 5.4228571e-005,65.2916 0.031239595,65.2967 0.18749036,65.3018 0.31250682,65.3070 0.093732223,65.3121 0.093741469,65.3172 4.9073082e-005,65.3224 -7.4277836e-005,65.3275 0.43732211,65.3326 0.90610629,65.3377 0.96885991,65.3429 0.37522879,65.3480 4.3647182e-005,65.3531 0.031213952,65.3583 0.093739212,65.3634 0.21867254,65.3685 0.56245476,65.3737 0.53132844,65.3788 0.28132889,65.3839 0.18733387,65.3891 0.81245941,65.3942 0.43769279,65.3993 0.093773603,65.4045 -6.2926129e-006,65.4096 3.8541816e-006,65.4148 -9.1243901e-006,65.4199 0.12490464,65.4250 0.4998638,65.4302 0.84370601,65.4353 0.6876629,65.4404 0.093874186,65.4456 0.18738326,65.4507 0.56242806,65.4558 0.50008732,65.4610 0.18758379,65.4661 2.7916803e-005,65.4713 0.09354493,65.4764 0.81228286,65.4815 0.84392399,65.4867 0.28145823,65.4918 3.6189354e-005,65.4969 -3.0365743e-005,65.5021 0.093721725,65.5072 0.093779832,65.5124 2.2527309e-005,65.5175 -6.2819481e-006,65.5226 2.5985319e-006,65.5278 -4.1119688e-006,65.5329 0.093671128,65.5381 0.43741339,65.5432 0.46882874,65.5483 0.093835182,65.5535 0.093689702,65.5586 0.40614426,65.5638 0.84343123,65.5689 1.5623144,65.5740 1.2190261,65.5792 0.46907425,65.5843 9.4279378e-005,65.5895 -2.2371038e-005,65.5946 -4.8048901e-006,65.5997 0.031248085,65.6049 1.2413326e-005,65.6100 -4.1883959e-006,65.6152 4.3394684e-006,65.6203 -1.3170355e-005,65.6255 0.12486944,65.6306 0.4062008,65.6358 0.37498239,65.6409 0.59369463,65.6460 0.50012916,65.6512 0.21876246,65.6563 0.49984369,65.6615 0.75002688,65.6666 0.50007075,65.6718 0.4999733,65.6769 0.62497032,65.6821 0.62509012,65.6872 0.2812995,65.6923 0.3124845,65.6975 0.18756168,65.7026 0.34358579,65.7078 0.93727028,65.7129 1.0938029,65.7181 0.87506443,65.7232 0.90631974,65.7284 0.50016779,65.7335 0.1874759,65.7387 0.31244871,65.7438 0.34379783,65.7490 0.31250548,65.7541 0.28124654,65.7593 0.187565,65.7644 0.093754545,65.7696 0.18748376,65.7747 0.093791574,65.7799 0.093721956,65.7850 0.2499612,65.7902 0.21882151,65.7953 0.1248519,65.8005 0.81220454,65.8056 1.1250236,65.8108 0.78143543,65.8159 0.40641341,65.8211 0.15629894,65.8262 0.12501431,65.8314 3.2338834e-005,65.8365 -1.7313225e-005,65.8417 0.21857581,65.8468 0.68734342,65.8520 0.65632933,65.8571 0.43756697,65.8623 0.37506565,65.8674 0.25001529,65.8726 0.31252649,65.8777 0.18745326,65.8829 0.62484848,65.8880 0.78129029,65.8932 0.43767795,65.8983 8.3581319e-005,65.9035 -2.1606942e-005,65.9087 2.8385662e-006,65.9138 0.031220863,65.9190 0.093751818,65.9241 0.093723997,65.9293 0.40609738,65.9344 0.74995244,65.9396 0.53137261,65.9447 0.18757302,65.9499 0.31243229,65.9551 0.56248605,65.9602 0.40629053,65.9654 0.43743443,65.9705 0.65615875,65.9757 0.71875381,65.9808 0.4064253,65.9860 0.00010634414,65.9912 -6.3991523e-005,65.9963 0.21870498,66.0015 0.34377775,66.0066 0.24999519,66.0118 0.31240925,66.0169 0.40628734,66.0221 0.093849778,66.0273 2.7780339e-005,66.0324 0.18721162,66.0376 1.4370948,66.0427 2.0312319,66.0479 2.0312479,66.0531 2.4684787,66.0582 2.8437285,66.0634 1.9066918,66.0685 0.81286663,66.0737 0.40627548,66.0789 0.4999699,66.0840 0.4063504,66.0892 0.18756427,66.0943 0.0937659,66.0995 6.427148e-006,66.1047 3.9373895e-006,66.1098 -2.2179498e-005,66.1150 0.093751937,66.1202 1.4389351e-005,66.1253 1.1874744,66.1305 2.1875024,66.1356 1.1875154,66.1408 0.43736479,66.1460 0.49981785,66.1511 0.78110814,66.1563 1.0000412,66.1615 0.71882689,66.1666 0.71882027,66.1718 0.65623796,66.1770 1.2810521,66.1821 1.4688361,66.1873 0.81276953,66.1925 0.12512489,66.1976 0.093675561,66.2028 0.28116542,66.2080 0.34373918,66.2131 0.34374523,66.2183 0.34379074,66.2235 0.31251001,66.2286 0.34378934,66.2338 0.09383551,66.2390 2.3493032e-005,66.2441 -6.5208143e-005,66.2493 0.43729046,66.2545 0.96864516,66.2596 0.81261492,66.2648 0.5622915,66.2700 1.1875309,66.2751 0.71882159,66.2803 1.281111,66.2855 1.031469,66.2906 0.43769273,66.2958 0.12503016,66.3010 0.37489527,66.3061 0.56246698,66.3113 0.50004923,66.3165 0.34379172,66.3217 0.2812922,66.3268 0.28130305,66.3320 0.31251904,66.3372 0.093698926,66.3423 0.18738052,66.3475 0.31254077,66.3527 0.18748617,66.3579 0.49986458,66.3630 0.68735337,66.3682 0.90636551,66.3734 0.28151765,66.3785 5.3983658e-005,66.3837 -9.9409452e-005,66.3889 0.46856752,66.3941 0.84386915,66.3992 0.2812385,66.4044 0.93711895,66.4096 1.8436095,66.4148 1.7502017,66.4199 0.90656817,66.4251 0.12516448,66.4303 -4.0808154e-005,66.4355 0.34346402,66.4406 1.1872114,66.4458 1.25023,66.4510 0.37533438,66.4562 0.093673386,66.4613 0.5622617,66.4665 0.90631378,66.4717 0.40645599,66.4769 0.1250657,66.4820 2.6750527e-005,66.4872 -3.5405385e-005,66.4924 0.093752511,66.4976 2.522785e-005,66.5028 9.0236581e-006,66.5079 -6.1330917e-005,66.5131 0.31224829,66.5183 0.74992275,66.5235 0.5626772,66.5286 0.28138751,66.5338 0.093813732,66.5390 -1.5771031e-005,66.5442 0.093730547,66.5494 0.093743779,66.5545 0.312242,66.5597 0.96861178,66.5649 0.75019199,66.5701 0.3126888,66.5753 7.3730429e-005,66.5804 -2.5523304e-005,66.5856 0.093643941,66.5908 0.31248987,66.5960 0.093896285,66.6012 0.093520656,66.6063 1.4995968,66.6115 2.3438025,66.6167 1.4691253,66.6219 0.28135481,66.6271 0.34367147,66.6323 0.34379324,66.6374 0.18759085,66.6426 5.6979934e-006,66.6478 0.093750998,66.6530 -9.7689899e-006,66.6582 0.18739393,66.6634 0.31251442,66.6685 0.18757358,66.6737 0.18740281,66.6789 0.53124118,66.6841 0.21886995,66.6893 0.093741171,66.6945 0.093792304,66.6997 -6.6831497e-005,66.7048 0.31233001,66.7100 0.49997282,66.7152 0.40641403,66.7204 0.031357452,66.7256 0.093679093,66.7308 0.2812162,66.7360 0.28128961,66.7411 0.093791932,66.7463 0.093675643,66.7515 0.31246769,66.7567 0.18759303,66.7619 0.0937922,66.7671 0.31249917,66.7723 0.093711071,66.7775 0.093758173,66.7826 -6.9161138e-006,66.7878 0.093741357,66.7930 4.1349092e-005,66.7982 -1.5760825e-005,66.8034 0.093620591,66.8086 0.53105509,66.8138 0.90621209,66.8190 0.68770885,66.8242 0.0939174,66.8294 -1.2329602e-005,66.8345 0.12488964,66.8397 0.6247592,66.8449 1.1249597,66.8501 0.84384084,66.8553 0.68751496,66.8605 0.59387106,66.8657 0.31252679,66.8709 0.59359932,66.8761 0.99977106,66.8813 1.4373529,66.8865 1.3752251,66.8916 0.68781114,66.8968 0.21886815,66.9020 2.3137703e-005,66.9072 -2.5151319e-005,66.9124 0.09373378,66.9176 0.093746275,66.9228 0.18738037,66.9280 0.7497685,66.9332 1.3749491,66.9384 1.1252253,66.9436 0.3751913,66.9488 2.7049997e-005,66.9540 2.1325729e-007,66.9592 -2.7908351e-005,66.9644 0.18743026,66.9696 0.62468565,66.9748 1.6247237,66.9800 1.6251948,66.9852 0.8128534,66.9903 0.093875416,66.9955 0.093698584,67.0007 0.18747364,67.0059 0.37492132,67.0111 0.62478828,67.0163 1.0624771,67.0215 0.68776357,67.0267 0.15638867,67.0319 -6.0796015e-006,67.0371 0.062466897,67.0423 0.24984662,67.0475 0.68735516,67.0527 0.78136665,67.0579 0.40635774,67.0631 0.40607816,67.0683 0.84359556,67.0735 0.87517178,67.0787 0.37507248,67.0839 0.59358829,67.0891 0.75012678,67.0943 0.31265774,67.0995 0.21877374,67.1047 0.12497662,67.1099 0.28122196,67.1151 0.15632913,67.1203 2.5358331e-005,67.1255 -6.8052e-006,67.1307 1.8601947e-006,67.1359 -6.3498152e-007,67.1411 6.7961662e-007,67.1463 -2.0836255e-006,67.1515 7.6555616e-006,67.1567 -2.8541186e-005,67.1619 0.093709096,67.1672 0.093794569,67.1724 1.0043462e-005,67.1776 0.21865055,67.1828 0.49993169,67.1880 0.50007868,67.1932 0.18757439,67.1984 0.093736224,67.2036 0.093772121,67.2088 1.918909e-005,67.2140 -4.9138926e-006,67.2192 4.6466835e-007,67.2244 0.09365283,67.2296 0.49988925,67.2348 0.56257445,67.2400 0.18761769,67.2452 2.0809824e-005,67.2504 -6.6396319e-006,67.2556 0.031207256,67.2608 0.09378209,67.2661 0.031179309,67.2713 0.49983594,67.2765 0.65625703,67.2817 0.46880418,67.2869 0.37505075,67.2921 0.3438032,67.2973 0.18753359,67.3025 0.18746297,67.3077 0.3124975,67.3129 0.2187988,67.3181 0.406223,67.3233 0.56242722,67.3286 0.59381002,67.3338 0.21880925,67.3390 0.093692988,67.3442 0.18745773,67.3494 0.28129435,67.3546 0.093817942,67.3598 1.7527582e-005,67.3650 -4.3993026e-005,67.3702 0.28102314,67.3755 0.81243044,67.3807 0.56274039,67.3859 0.21886492,67.3911 0.34368736,67.3963 0.18751515,67.4015 1.4644686e-005,67.4067 0.31227446,67.4119 1.031126,67.4172 0.78143853,67.4224 0.18766567,67.4276 -3.1564759e-005,67.4328 0.18737929,67.4380 0.49997452,67.4432 0.53133327,67.4484 0.34379524,67.4537 0.12502657,67.4589 3.564699e-005,67.4641 -2.2552931e-005,67.4693 0.093704164,67.4745 0.31239015,67.4797 0.49997264,67.4849 0.28138706,67.4902 0.2500571,67.4954 0.43748456,67.5006 0.37501696,67.5058 -4.2330585e-006,67.5110 0.09365987,67.5162 0.4061307,67.5215 0.56252438,67.5267 0.31263483,67.5319 0.031304747,67.5371 0.1873522,67.5423 0.49992198,67.5475 0.34383711,67.5528 0.21883382,67.5580 0.093819581,67.5632 -6.3669839e-005,67.5684 0.31237701,67.5736 0.50000024,67.5789 0.31262183,67.5841 6.7788336e-005,67.5893 -3.8524478e-005,67.5945 0.093723118,67.5997 0.093782775,67.6050 0.093772106,67.6102 0.093755178,67.6154 -5.5973011e-005,67.6206 0.31228319,67.6258 0.74992698,67.6311 0.56267214,67.6363 0.28133279,67.6415 0.28125677,67.6467 0.18752272,67.6520 0.2187022,67.6572 0.37499404,67.6624 0.21882382,67.6676 5.057389e-005,67.6728 -7.891078e-005,67.6781 0.31235963,67.6833 0.59364676,67.6885 0.71884185,67.6937 0.3750405,67.6990 0.62492299,67.7042 0.56257659,67.7094 0.31260619,67.7146 0.093794182,67.7199 0.093737982,67.7251 0.093749322,67.7303 0.093760192,67.7355 0.031268843,67.7408 2.8785221e-006,67.7460 -8.6958914e-007,67.7512 5.996153e-007,67.7564 -1.5289352e-006,67.7617 5.5166001e-006,67.7669 -2.0539297e-005,67.7721 0.18734969,67.7773 0.65616202,67.7826 0.62508452,67.7878 0.3438763,67.7930 0.09371037,67.7983 0.49982768,67.8035 0.71877772,67.8087 0.43762341,67.8139 0.25003827,67.8192 0.1875228,67.8244 0.28129166,67.8296 0.59376878,67.8349 0.65614337,67.8401 0.81233132,67.8453 0.81244403,67.8505 0.65638047,67.8558 0.18766262,67.8610 2.7166901e-005,67.8662 -7.2803123e-006,67.8715 1.9519373e-006,67.8767 -5.2678405e-007,67.8819 1.5502573e-007,67.8872 -9.3277059e-008,67.8924 2.1808854e-007,67.8976 -7.7914342e-007,67.9029 0.031225666,67.9081 0.093766399,67.9133 -1.4086881e-005,67.9186 0.093745336,67.9238 3.2617794e-005,67.9290 6.7870059e-007,67.9342 -3.5339141e-005,67.9395 0.18739438,67.9447 0.3437719,67.9499 0.15632887,67.9552 0.093702473,67.9604 0.28111523,67.9657 0.56242198,67.9709 0.50014985,67.9761 0.093893617,67.9814 4.6685041e-006,67.9866 -1.6234015e-005,67.9918 0.093721695,67.9971 0.18755919,68.0023 0.40612972,68.0075 1.0309768,68.0128 1.2186775,68.0180 0.90651029,68.0232 0.12517847,68.0285 0.093718417,68.0337 0.18735938,68.0390 0.74976546,68.0442 0.90635246,68.0494 0.37525749,68.0547 7.1493509e-005,68.0599 -2.0955096e-005,68.0651 1.2321227e-005,68.0704 -2.8330516e-005,68.0756 0.15621012,68.0809 0.25006002,68.0861 0.093703844,68.0913 0.28117403,68.0966 0.18758991,68.1018 4.4769349e-005,68.1071 -2.2161572e-005,68.1123 0.093692996,68.1175 0.34366605,68.1228 0.43757531,68.1280 0.00011664315,68.1333 -0.00012344288,68.1385 0.46854722,68.1437 0.75004673,68.1490 0.43760732,68.1542 0.40622652,68.1595 0.37489226,68.1647 0.65617591,68.1699 0.62516195,68.1752 0.18766001,68.1804 2.3279965e-005,68.1857 -2.2560724e-005,68.1909 0.12494462,68.1962 0.3748838,68.2014 0.74985898,68.2066 0.96873099,68.2119 0.78138733,68.2171 0.31267318,68.2224 3.3454024e-005,68.2276 0.093710408,68.2329 0.12500654,68.2381 0.062542967,68.2434 -6.0071528e-005,68.2486 0.31226182,68.2538 0.65624094,68.2591 0.37518045,68.2643 0.28118271,68.2696 0.78101301,68.2748 1.34376,68.2801 0.96900052,68.2853 0.59386057,68.2906 0.40628219,68.2958 0.093775257,68.3011 3.023692e-006,68.3063 -4.2732707e-005,68.3116 0.18747224,68.3168 0.093802661,68.3221 1.2885004e-005,68.3273 -3.0969702e-006,68.3326 -4.9840537e-007,68.3378 0.093628332,68.3430 0.49980313,68.3483 0.74994648,68.3535 0.74996161,68.3588 1.031101,68.3640 1.4685224,68.3693 1.6252406,68.3745 0.53172356,68.3798 0.031331509,68.3850 0.1875118,68.3903 0.49997225,68.3955 0.93742526,68.4008 0.68741828,68.4061 0.53127021,68.4113 0.25007606,68.4166 0.187502,68.4218 0.5000208,68.4271 0.4375625,68.4323 0.18743967,68.4376 0.31235638,68.4428 0.56248415,68.4481 0.59368157,68.4533 0.87485969,68.4586 1.0625427,68.4638 0.78145695,68.4691 0.25013763,68.4743 0.031274382,68.4796 -7.8364565e-007,68.4848 6.1124379e-006,68.4901 -2.3668299e-005,68.4954 0.093743771,68.5006 0.031264782,68.5059 0.09369076,68.5111 0.31243771,68.5164 0.4062272,68.5216 0.43746069,68.5269 0.4376013,68.5321 0.031356841,68.5374 -1.7481159e-005,68.5427 1.097592e-006,68.5479 0.12486319,68.5532 0.65608299,68.5584 0.81248868,68.5637 0.62508661,68.5689 0.31266603,68.5742 8.7721099e-005,68.5795 -5.1979234e-005,68.5847 0.093717098,68.5900 0.1250007,68.5952 0.21870059,68.6005 0.37497151,68.6057 0.40617657,68.6110 0.74988097,68.6163 0.75016898,68.6215 0.12515117,68.6268 0.093710184,68.6320 0.093783326,68.6373 2.276353e-005,68.6426 -8.0419059e-006,68.6478 9.4028137e-006,68.6531 0.1248426,68.6583 0.81225067,68.6636 1.093837,68.6689 0.53149813,68.6741 0.093819723,68.6794 -4.0920522e-006,68.6847 -6.9457674e-006,68.6899 0.093680561,68.6952 0.40622926,68.7004 0.18755728,68.7057 0.093745716,68.7110 0.24991332,68.7162 0.59361398,68.7215 0.87494439,68.7268 0.71888196,68.7320 0.25016743,68.7373 1.3558549e-005,68.7425 0.093733907,68.7478 0.031273339,68.7531 7.2601169e-006,68.7583 -2.4965515e-005,68.7636 0.093715452,68.7689 0.09378586,68.7741 0.18750593,68.7794 0.59372342,68.7847 0.53117085,68.7899 0.49994019,68.7952 0.56243753,68.8005 0.65623683,68.8057 0.43757391,68.8110 0.40621552,68.8163 0.50000137,68.8215 0.312675,68.8268 -2.487132e-005,68.8321 0.31239417,68.8373 0.40614578,68.8426 1.0310718,68.8479 1.125119,68.8531 0.53150707,68.8584 0.31250408,68.8637 0.87456596,68.8689 1.6562126,68.8742 0.84412867,68.8795 0.31257945,68.8848 0.25003394,68.8900 0.25004563,68.8953 0.56249416,68.9006 0.49999821,68.9058 0.1562364,68.9111 0.062527716,68.9164 0.40618104,68.9216 1.1873776,68.9269 1.2499448,68.9322 0.99999911,68.9375 0.6875385,68.9427 0.5313741,68.9480 0.031373203,68.9533 0.093515024,68.9586 0.81231618,68.9638 0.75012493,68.9691 0.40640491,68.9744 0.12503844,68.9796 0.28122061,68.9849 0.28125432,68.9902 0.18756485,68.9955 0.031199681,69.0007 0.43718776,69.0060 0.93742853,69.0113 0.68775445,69.0166 0.37506443,69.0218 0.49997365,69.0271 0.31261963,69.0324 5.3578286e-005,69.0377 -1.4357222e-005,69.0429 3.8458575e-006,69.0482 -1.0249324e-006,69.0535 2.5352887e-007,69.0588 1.0915962e-008,69.0640 -2.9724535e-007,69.0693 1.1781769e-006,69.0746 0.03125,69.0799 -1.1841311e-006,69.0851 3.1803626e-007,69.0904 -8.7909186e-008,69.0957 3.357334e-008,69.1010 -4.6380183e-008,69.1063 1.5195869e-007,69.1115 -5.6150378e-007,69.1168 2.0942421e-006,69.1221 -7.8161574e-006,69.1274 0.093694448,69.1327 0.28121939,69.1379 0.21881336,69.1432 3.7822432e-005,69.1485 0.093747981,69.1538 0.34376109,69.1591 0.34373534,69.1643 0.12499036,69.1696 1.2412034e-005,69.1749 0.031181842,69.1802 0.37484443,69.1855 0.5938229,69.1907 0.12515225,69.1960 -1.9511286e-005,69.2013 0.031251784,69.2066 1.2316853e-005,69.2119 2.7217538e-007,69.2171 -1.3408006e-005,69.2224 0.093688719,69.2277 0.28123909,69.2330 0.18755832,69.2383 4.7110312e-005,69.2436 -8.5427819e-005,69.2488 0.31232578,69.2541 0.50002629,69.2594 0.34377378,69.2647 0.50002843,69.2700 0.31260094,69.2753 0.18753676,69.2805 2.7344546e-005,69.2858 -8.6554128e-006,69.2911 7.2751982e-006,69.2964 -2.0446503e-005,69.3017 7.4517236e-005,69.3070 0.18725683,69.3123 1.7183766,69.3175 1.9687589,69.3228 1.4374933,69.3281 1.312548,69.3334 1.1251941,69.3387 0.53138852,69.3440 0.375099,69.3493 0.093831331,69.3546 -3.4486333e-005,69.3598 0.18741202,69.3651 0.28131133,69.3704 7.2188319e-005,69.3757 -2.4887306e-005,69.3810 2.735664e-005,69.3863 -8.4544947e-005,69.3916 0.31231728,69.3969 0.562437,69.4022 0.68766081,69.4074 0.40640435,69.4127 0.18749799,69.4180 -2.4264482e-006,69.4233 3.4538477e-006,69.4286 -1.13898e-005,69.4339 0.031253867,69.4392 -4.116765e-006,69.4445 0.31241027,69.4498 0.65610123,69.4551 0.78123987,69.4604 0.40638754,69.4656 0.15635107,69.4709 2.2275242e-005,69.4762 0.03120978,69.4815 0.18740997,69.4868 0.43748301,69.4921 0.34381789,69.4974 0.15631555,69.5027 -1.1343654e-005,69.5080 0.187399,69.5133 0.43743652,69.5186 0.56245458,69.5239 0.71876907,69.5292 1.0937922,69.5345 1.0000857,69.5397 0.53130686,69.5450 0.18738835,69.5503 0.49990901,69.5556 0.56255639,69.5609 0.28138524,69.5662 5.1783813e-005,69.5715 -2.2760165e-005,69.5768 0.03124878,69.5821 2.760138e-005,69.5874 0.093684144,69.5927 0.4999682,69.5980 0.56256092,69.6033 0.3437658,69.6086 4.7443355e-006,69.6139 5.217993e-006,69.6192 0.093641661,69.6245 0.49983174,69.6298 0.74991149,69.6351 0.81257701,69.6404 0.43765733,69.6457 0.18756665,69.6510 0.28103352,69.6563 1.1245986,69.6616 1.5938931,69.6669 0.68793523,69.6722 0.15626435,69.6775 0.53108525,69.6828 0.87492824,69.6881 0.90630859,69.6934 0.5001753,69.6987 0.06259533,69.7040 -2.8829785e-005,69.7093 0.21860784,69.7146 0.65607142,69.7199 0.84382433,69.7252 0.43763092,69.7305 0.49990594,69.7358 0.78120631,69.7411 0.56267935,69.7464 0.093774572,69.7517 0.34357223,69.7570 0.50006199,69.7623 0.1876618,69.7676 3.2785094e-005,69.7729 0.12485477,69.7782 0.56242996,69.7835 0.43751925,69.7888 0.46875489,69.7941 0.34376824,69.7994 0.37502673,69.8047 0.25007161,69.8100 0.15629619,69.8153 0.031275511,69.8206 0.093648806,69.8260 0.46866736,69.8313 0.46881974,69.8366 0.28127742,69.8419 0.34374753,69.8472 0.71858299,69.8525 1.5309906,69.8578 1.7186261,69.8631 1.5937202,69.8684 1.2189876,69.8737 0.56269318,69.8790 0.40631291,69.8843 0.28138924,69.8896 0.18753234,69.8949 0.21865433,69.9003 0.40614343,69.9056 0.59374362,69.9109 0.53117973,69.9162 0.87488163,69.9215 0.90632653,69.9268 0.68746758,69.9321 0.84374887,69.9374 0.50025487,69.9427 0.031363156,69.9480 -2.2423887e-005,69.9533 1.7146845e-005,69.9587 -4.6165755e-005,69.9640 0.31225526,69.9693 1.0622529,69.9746 1.3750253,69.9799 1.0626386,69.9852 0.75004333,69.9905 0.65631646,69.9958 0.34393421,70.0011 9.8253302e-005,70.0065 -7.3283736e-005,70.0118 0.18744484,70.0171 0.18754363,70.0224 0.68740124,70.0277 1.1248896,70.0330 1.0937737,70.0383 1.8750165,70.0437 2.2500744,70.0490 1.4998755,70.0543 0.87471843,70.0596 1.2500448,70.0649 0.96892619,70.0702 0.68765616,70.0755 0.18764713,70.0809 0.18737802,70.0862 0.71859992,70.0915 0.75009263,70.0968 0.34390062,70.1021 0.18756101,70.1074 0.31252527,70.1128 0.40614957,70.1181 0.59363741,70.1234 0.50009483,70.1287 0.093888707,70.1340 -0.0001833936,70.1393 0.65586674,70.1447 1.2498124,70.1500 1.1878555,70.1553 0.18786417,70.1606 -9.1577776e-006,70.1659 0.031187771,70.1712 0.31237996,70.1766 0.93743634,70.1819 1.1874741,70.1872 1.1562619,70.1925 0.62510794,70.1978 0.34374937,70.2032 0.49993226,70.2085 0.59359449,70.2138 1.0625138,70.2191 0.53151953,70.2244 0.093811184,70.2298 0.28102374,70.2351 0.78119814,70.2404 0.46888217,70.2457 0.40629554,70.2510 0.31253532,70.2564 0.3125447,70.2617 0.031312339,70.2670 -1.6573609e-005,70.2723 4.7450394e-006,70.2777 -2.4052047e-006,70.2830 0.18751705,70.2883 0.34371096,70.2936 0.4998489,70.2990 0.46871352,70.3043 0.31260806,70.3096 0.12508111,70.3149 3.4344328e-005,70.3202 -4.2270389e-005,70.3256 0.18741016,70.3309 0.31254011,70.3362 0.093788266,70.3415 0.18743731,70.3469 0.37504765,70.3522 0.34371081,70.3575 0.59374207,70.3628 0.18759507,70.3682 0.093659937,70.3735 0.499823,70.3788 0.96860397,70.3842 1.2185829,70.3895 1.3126452,70.3948 0.56286234,70.4001 0.031340104,70.4055 -9.8588707e-006,70.4108 0.031204011,70.4161 0.18740341,70.4214 0.34370026,70.4268 0.40626219,70.4321 0.62486273,70.4374 1.1561394,70.4428 0.93772823,70.4481 0.18769379,70.4534 8.6814889e-006,70.4587 -3.5746639e-006,70.4641 5.6168865e-006,70.4694 -1.889433e-005,70.4747 0.093734428,70.4801 0.093745604,70.4854 0.12500077,70.4907 0.062526688,70.4961 1.0431568e-005,70.5014 -8.2523929e-006,70.5067 0.12490232,70.5121 0.37492794,70.5174 0.31259489,70.5227 0.093764775,70.5281 0.18746647,70.5334 0.18747015,70.5387 0.40620133,70.5440 0.7499662,70.5494 1.3435869,70.5547 1.4062798,70.5600 0.78137743,70.5654 0.65629345,70.5707 0.34386384,70.5760 0.093783841,70.5814 0.093750723,70.5867 0.12493916,70.5921 0.46857873,70.5974 0.84367967,70.6027 0.75006974,70.6081 0.65627319,70.6134 0.59359527,70.6187 0.7501204,70.6241 0.18774794,70.6294 0.2186521,70.6347 0.59369165,70.6401 0.468824,70.6454 0.18760017,70.6507 0.18719774,70.6561 1.1872448,70.6614 1.1251153,70.6668 0.87519616,70.6721 0.3126725,70.6774 0.21875978,70.6828 0.15627393,70.6881 0.1250103,70.6934 0.062525228,70.6988 9.250276e-006,70.7041 -1.9799336e-006,70.7095 -1.3315389e-006,70.7148 7.3069664e-006,70.7201 -2.7898832e-005,70.7255 0.093738519,70.7308 0.031285156,70.7362 -1.3288917e-005,70.7415 0.093703829,70.7468 0.18749879,70.7522 0.093800932,70.7575 -3.2932965e-006,70.7629 0.187343,70.7682 0.46877414,70.7735 0.093895644,70.7789 6.3423363e-007,70.7842 -1.1624697e-005,70.7896 0.18737672,70.7949 0.6560536,70.8003 0.93753111,70.8056 0.62504995,70.8109 0.7499032,70.8163 1.0936019,70.8216 1.4062631,70.8270 1.0314341,70.8323 0.62517762,70.8377 0.093872517,70.8430 -4.8868292e-006,70.8483 -9.2349239e-009,70.8537 4.9246987e-006,70.8590 -1.9691422e-005,70.8644 0.093668222,70.8697 0.34372124,70.8751 0.34377804,70.8804 0.28130034,70.8858 0.093797877,70.8911 1.427459e-007,70.8965 -1.3039069e-006,70.9018 0.093658626,70.9071 0.62474072,70.9125 1.2810899,70.9178 1.3750042,70.9232 1.3438693,70.9285 0.84402579,70.9339 0.06262663,70.9392 -1.7781154e-005,70.9446 4.8369006e-006,70.9499 -1.5649131e-006,70.9553 1.4224299e-006,70.9606 -4.1250478e-006,70.9660 1.507905e-005,70.9713 0.093699291,70.9767 0.37496403,70.9820 0.49967822,70.9874 1.4060254,70.9927 1.2502103,70.9981 0.90638781,71.0034 0.56269401,71.0088 0.00010328927,71.0141 -4.2529748e-005,71.0195 0.21849014,71.0248 1.1871752,71.0302 1.7499635,71.0355 1.3753028,71.0409 0.40651941,71.0462 0.093805753,71.0516 -1.4841362e-005,71.0569 0.28113726,71.0623 0.65608048,71.0676 1.0936754,71.0730 0.87519252,71.0783 0.31260541,71.0837 0.31251127,71.0890 0.18750039,71.0944 0.28113809,71.0998 0.40624556,71.1051 0.34382716,71.1105 0.18758275,71.1158 2.9010271e-005,71.1212 0.093682744,71.1265 0.28113487,71.1319 0.50006497,71.1372 0.093831114,71.1426 0.18739486,71.1479 0.31249344,71.1533 0.40619305,71.1587 0.78109431,71.1640 0.93759942,71.1694 0.40642357,71.1747 0.1875248,71.1801 0.18744488,71.1854 0.49990809,71.1908 0.62499493,71.1962 0.50011164,71.2015 0.093850017,71.2069 8.6842765e-006,71.2122 0.18750799,71.2176 0.3437508,71.2229 0.18748893,71.2283 2.1674027e-006,71.2337 -2.1849137e-005,71.2390 0.18741556,71.2444 0.46868417,71.2497 0.56250596,71.2551 0.40634787,71.2605 0.093780376,71.2658 0.18739817,71.2712 0.34374902,71.2765 0.18760547,71.2819 4.0680796e-005,71.2873 0.031204093,71.2926 0.15624176,71.2980 0.1562078,71.3033 0.31247252,71.3087 0.28122765,71.3141 0.4374792,71.3194 0.34377599,71.3248 0.34375525,71.3302 0.34370291,71.3355 0.59363794,71.3409 0.84354544,71.3462 1.2498703,71.3516 1.1251541,71.3570 0.68771744,71.3623 0.49999493,71.3677 0.74998885,71.3731 0.53141308,71.3784 0.156335,71.3838 0.093741797,71.3892 0.093794815,71.3945 -0.00012382086,71.3999 0.49975213,71.4052 0.87480748,71.4106 1.0627174,71.4160 0.18783484,71.4213 -9.7074162e-006,71.4267 -5.3758254e-007,71.4321 1.1859796e-005,71.4374 0.031164305,71.4428 0.59372282,71.4482 0.46885452,71.4535 0.18750226,71.4589 0.03123033,71.4643 0.12487736,71.4696 0.46866626,71.4750 0.4063462,71.4804 0.3125757,71.4857 0.18754122,71.4911 1.1463319e-005,71.4965 -1.6919726e-006,71.5019 -4.696944e-006,71.5072 2.048183e-005,71.5126 -7.7237186e-005,71.5180 0.37481633,71.5233 0.62502098,71.5287 0.37516549,71.5341 0.031330056,71.5394 -7.9186539e-005,71.5448 0.40601647,71.5502 1.031059,71.5556 1.2500161,71.5609 0.90649307,71.5663 0.25019556,71.5717 0.093726903,71.5770 0.21874005,71.5824 0.093812883,71.5878 0.031165488,71.5932 0.31238467,71.5985 0.34381872,71.6039 0.1875613,71.6093 0.18748222,71.6146 0.18753915,71.6200 0.031296771,71.6254 5.5572389e-007,71.6308 -7.8990079e-006,71.6361 0.093677588,71.6415 0.31247219,71.6469 0.18758659,71.6523 6.8991803e-006,71.6576 0.18738596,71.6630 0.562365,71.6684 0.96856898,71.6738 1.2499218,71.6791 1.062584,71.6845 0.81277949,71.6899 0.031453758,71.6953 -0.00011019697,71.7006 0.3434692,71.7060 0.84369075,71.7114 0.62524182,71.7168 0.21888427,71.7222 0.062493291,71.7275 0.18746139,71.7329 0.18753974,71.7383 0.062500909,71.7437 0.18737206,71.7490 0.40630648,71.7544 0.31254581,71.7598 0.62481821,71.7652 0.50000858,71.7706 0.31261,71.7759 0.34373674,71.7813 0.49992245,71.7867 0.49997595,71.7921 0.40631264,71.7975 0.21888526,71.8028 2.2955095e-005,71.8082 0.28123412,71.8136 0.12499166,71.8190 0.21866286,71.8244 0.53103089,71.8297 0.9062984,71.8351 0.31278101,71.8405 0.062454328,71.8459 0.40613782,71.8513 0.65618861,71.8566 0.71876609,71.8620 0.46885303,71.8674 0.18756916,71.8728 0.09374392,71.8782 0.1249863,71.8836 0.093797065,71.8889 2.144636e-005,71.8943 0.031233165,71.8997 0.031261306,71.9051 6.1586852e-006,71.9105 -1.3640037e-006,71.9159 -7.0331157e-007,71.9212 4.177768e-006,71.9266 -1.6009199e-005,71.9320 0.093672305,71.9374 0.31248584,71.9428 0.25004047,71.9482 0.15629825,71.9536 -2.2377571e-006,71.9589 0.4371278,71.9643 1.5622933,71.9697 1.5936742,71.9751 1.9062786,71.9805 1.0629643,71.9859 0.093946889,71.9913 0.0312177,71.9967 2.9533083e-005,72.0020 0.031166524,72.0074 0.4061828,72.0128 0.4687025,72.0182 0.59375614,72.0236 0.34379363,72.0290 0.31257665,72.0344 5.66571e-005,72.0398 0.062460214,72.0451 0.31245908,72.0505 0.46867454,72.0559 0.53112519,72.0613 0.59385103,72.0667 0.093940906,72.0721 -9.0417734e-006,72.0775 -1.4771764e-005,72.0829 0.093731627,72.0883 0.12496711,72.0937 0.31242731,72.0990 0.46872985,72.1044 0.40628627,72.1098 0.34368283,72.1152 0.78108859,72.1206 1.1562192,72.1260 1.1563327,72.1314 0.78143609,72.1368 0.18748084,72.1422 0.62483931,72.1476 0.71876287,72.1530 0.53127396,72.1584 0.49996296,72.1638 0.5625701,72.1692 0.34381503,72.1745 0.34379339,72.1799 0.093856782,72.1853 1.1954685e-005,72.1907 -1.7548573e-005,72.1961 0.093657874,72.2015 0.31240925,72.2069 0.49984434,72.2123 0.78128392,72.2177 0.40643281,72.2231 0.49998176,72.2285 0.750009,72.2339 0.56260455,72.2393 0.09380009,72.2447 -1.709505e-005,72.2501 2.0701178e-005,72.2555 -6.5714201e-005,72.2609 0.18743421,72.2663 0.21877235,72.2717 0.31247482,72.2771 0.34379053,72.2825 0.093825184,72.2879 3.0396841e-006,72.2933 1.0105442e-005,72.2987 -4.3465792e-005,72.3041 0.24992119,72.3095 0.3749947,72.3149 1.0000451,72.3203 0.96874255,72.3257 0.71867329,72.3311 0.34377807,72.3365 0.18755625,72.3419 0.3123394,72.3473 0.74993849,72.3527 0.46896771,72.3581 0.00010619523,72.3635 -6.288226e-005,72.3689 0.21868527,72.3743 0.2812835,72.3797 0.093744047,72.3851 0.18748316,72.3905 0.093823127,72.3959 1.9879048e-005,72.4013 -5.8599589e-006,72.4067 3.5592786e-006,72.4121 -8.3773884e-006,72.4175 0.56251162,72.4229 0.34370419,72.4283 0.28113425,72.4337 0.56244648,72.4391 0.53135669,72.4445 0.093849421,72.4499 0.1249933,72.4553 0.15620443,72.4607 0.28125268,72.4661 0.093737997,72.4715 0.3124359,72.4769 0.34377351,72.4823 0.28122842,72.4877 0.31253392,72.4932 0.09383741,72.4986 7.481965e-006,72.5040 -2.5802438e-008,72.5094 -7.3801348e-006,72.5148 0.06245577,72.5202 0.21874757,72.5256 0.28128323,72.5310 0.18744177,72.5364 0.3124271,72.5418 0.31259707,72.5472 5.1496707e-005,72.5526 0.093729764,72.5580 2.9376244e-005,72.5634 -1.2770197e-005,72.5689 0.093684897,72.5743 0.31247985,72.5797 0.40605104,72.5851 0.9998098,72.5905 1.0624995,72.5959 1.0313557,72.6013 0.62516373,72.6067 0.40635502,72.6121 0.093852974,72.6175 3.9096649e-006,72.6230 -1.0896026e-006,72.6284 4.4843034e-007,72.6338 -7.0408328e-007,72.6392 0.031224204,72.6446 0.093769386,72.6500 -2.3614439e-005,72.6554 0.1873745,72.6608 0.34379426,72.6663 0.18759066,72.6717 0.093705028,72.6771 0.18749729,72.6825 0.093805715,72.6879 1.4804294e-005,72.6933 0.093657136,72.6987 0.43738186,72.7041 0.4374986,72.7096 0.34382167,72.7150 0.18759385,72.7204 0.093745172,72.7258 0.28120264,72.7312 0.28127035,72.7366 0.21877232,72.7420 0.15625314,72.7475 0.15627152,72.7529 0.031275891,72.7583 0.062459547,72.7637 0.15623781,72.7691 0.093782611,72.7745 0.2187866,72.7800 0.49999237,72.7854 0.93738997,72.7908 0.84366721,72.7962 0.59381348,72.8016 0.18760408,72.8070 2.593616e-005,72.8125 -5.6596145e-006,72.8179 -3.3004167e-006,72.8233 1.8863564e-005,72.8287 -7.2160248e-005,72.8341 0.28114912,72.8396 0.31257403,72.8450 0.21865386,72.8504 0.93718505,72.8558 1.4375021,72.8612 0.8128261,72.8667 0.093922086,72.8721 -6.6704579e-006,72.8775 1.8595019e-006,72.8829 -7.6698745e-007,72.8883 1.2083871e-006,72.8938 -4.0668679e-006,72.8992 1.5060374e-005,72.9046 0.093576267,72.9100 0.68731272,72.9154 0.81253779,72.9209 0.68757123,72.9263 0.53128725,72.9317 0.49999139,72.9371 0.40638652,72.9426 8.3332605e-005,72.9480 0.093685843,72.9534 0.28105631,72.9588 0.84353441,72.9642 0.9064284,72.9697 0.28151533,72.9751 5.0170547e-006,72.9805 0.21864927,72.9859 0.46866626,72.9914 0.59369028,72.9968 0.59379941,73.0022 0.31264088,73.0076 0.09380497,73.0131 0.093723625,73.0185 0.24987879,73.0239 0.62495631,73.0293 0.50003457,73.0348 0.62489635,73.0402 0.87496752,73.0456 0.68768138,73.0510 0.12509613,73.0565 0.093750216,73.0619 4.6884186e-005,73.0673 -4.9845079e-005,73.0728 0.37470776,73.0782 1.2810478,73.0836 1.3438864,73.0890 0.84396052,73.0945 0.31260577,73.0999 0.34370697,73.1053 0.43749505,73.1108 0.31247091,73.1162 0.62485546,73.1216 0.87503141,73.1270 0.3126823,73.1325 0.093793377,73.1379 0.093752868,73.1433 0.18747121,73.1488 0.62488967,73.1542 1.3436761,73.1596 1.4375684,73.1651 0.62515634,73.1705 0.093755305,73.1759 0.09372367,73.1813 0.093700908,73.1868 0.37489992,73.1922 0.46881849,73.1976 0.18759319,73.2031 0.093754098,73.2085 0.09376058,73.2139 4.0796745e-005,73.2194 -8.6522596e-005,73.2248 0.34349555,73.2302 0.74992591,73.2357 0.56270802,73.2411 0.25011602,73.2465 0.24999735,73.2520 0.15630293,73.2574 2.4293535e-005,73.2628 -3.8781809e-006,73.2683 0.12482052,73.2737 0.81227189,73.2792 1.1562669,73.2846 0.84395331,73.2900 0.21892107,73.2955 2.0022924e-005,73.3009 -6.7384444e-006,73.3063 6.9296484e-006,73.3118 -2.098147e-005,73.3172 0.093722329,73.3226 0.18747899,73.3281 0.31243315,73.3335 0.49998549,73.3390 0.40628302,73.3444 0.31255028,73.3498 0.093805954,73.3553 1.3734191e-005,73.3607 -2.5940635e-005,73.3661 0.093722112,73.3716 0.093769491,73.3770 0.093732961,73.3825 0.18749443,73.3879 0.09378925,73.3933 2.0812835e-005,73.3988 -3.7530812e-005,73.4042 0.18736799,73.4097 0.40628749,73.4151 0.093872838,73.4205 -6.3721575e-007,73.4260 2.6184402e-008,73.4314 5.3259362e-007,73.4369 -2.1567612e-006,73.4423 8.0951504e-006,73.4477 -3.0226442e-005,73.4532 0.093744732,73.4586 0.18736149,73.4641 0.84353667,73.4695 1.0001003,73.4750 0.53140378,73.4804 0.31255892,73.4858 0.40632233,73.4913 0.31251276,73.4967 0.093733422,73.5022 -1.7892295e-007,73.5076 -1.818311e-006,73.5131 7.4528725e-006,73.5185 -2.7995604e-005,73.5239 0.093749717,73.5294 2.9026625e-005,73.5348 0.093620919,73.5403 0.43742406,73.5457 0.40631908,73.5512 0.31248072,73.5566 0.43736821,73.5621 0.56257296,73.5675 0.18767484,73.5730 0.18739438,73.5784 0.53120118,73.5838 0.34382924,73.5893 0.1875858,73.5947 -1.1131836e-005,73.6002 0.31231901,73.6056 0.6560511,73.6111 0.93741107,73.6165 0.75028366,73.6220 0.093985349,73.6274 -1.9333553e-005,73.6329 0.093587838,73.6383 0.56226331,73.6438 0.75008559,73.6492 0.34398744,73.6547 0.031343713,73.6601 -5.0323029e-005,73.6656 0.09375187,73.6710 4.2692012e-005,73.6765 -1.376397e-005,73.6819 1.2361072e-005,73.6874 -3.5682344e-005,73.6928 0.18732367,73.6983 0.49992239,73.7037 0.50008136,73.7092 0.46881586,73.7146 0.31257379,73.7201 0.18741705,73.7255 0.40622333,73.7310 0.18763532,73.7364 0.093695417,73.7419 0.34368032,73.7473 0.34376758,73.7528 0.31253871,73.7582 0.18749495,73.7637 0.34357598,73.7691 0.68745774,73.7746 0.56270289,73.7801 0.15632398,73.7855 0.24982753,73.7910 0.62496811,73.7964 0.43766817,73.8019 0.093825378,73.8073 2.6439609e-005,73.8128 0.09368103,73.8182 0.28110376,73.8237 0.49996766,73.8291 0.49999699,73.8346 0.62497711,73.8401 0.53137976,73.8455 0.15632431,73.8510 0.24987394,73.8564 0.53113919,73.8619 0.62512541,73.8673 0.15642194,73.8728 0.093598731,73.8783 0.56241137,73.8837 0.40638703,73.8892 0.093838803,73.8946 -2.929756e-006,73.9001 0.093661815,73.9055 0.31243184,73.9110 0.3125686,73.9165 0.093835779,73.9219 1.2331168e-005,73.9274 -3.1481136e-006,73.9328 2.6017989e-007,73.9383 2.107879e-006,73.9438 0.093738869,73.9492 0.093700036,73.9547 0.24996705,73.9601 0.25002769,73.9656 0.1250453,73.9711 3.7525526e-005,73.9765 -7.2147057e-005,73.9820 0.18750425,73.9874 5.4885986e-005,73.9929 0.15609324,73.9984 0.56237495,74.0038 0.53139478,74.0093 0.093882903,74.0148 0.093617745,74.0202 0.40613568,74.0257 0.40636656,74.0311 0.093870535,74.0366 0.062495966,74.0421 0.093688823,74.0475 0.31244451,74.0530 0.31255743,74.0585 0.093801349,74.0639 0.093725629,74.0694 0.15624727,74.0749 0.093785249,74.0803 1.5869875e-005,74.0858 -6.2108829e-006,74.0913 8.9730229e-006,74.0967 -2.9683373e-005,74.1022 0.18739651,74.1076 0.46864212,74.1131 0.56257844,74.1186 0.18760805,74.1240 0.4995929,74.1295 1.7496994,74.1350 1.6252139,74.1404 0.93778229,74.1459 0.31269464,74.1514 0.093779907,74.1569 0.15621099,74.1623 0.31245697,74.1678 0.31255919,74.1733 0.062545754,74.1787 0.093667306,74.1842 0.43719614,74.1897 1.0311297,74.1951 0.75029933,74.2006 0.18770206,74.2061 0.031248199,74.2115 0.12496359,74.2170 0.15627401,74.2225 0.031282894,74.2279 -1.2776708e-006,74.2334 3.0808237e-006,74.2389 0.031203846,74.2444 0.18749078,74.2498 0.093769379,74.2553 0.093724057,74.2608 0.093784541,74.2662 3.6348731e-005,74.2717 -3.1249157e-005,74.2772 0.18739845,74.2827 0.49995765,74.2881 0.43758249,74.2936 0.15633225,74.2991 0.31249359,74.3046 0.49979812,74.3100 0.74987322,74.3155 0.65636826,74.3210 0.34388226,74.3264 0.093829721,74.3319 -1.556216e-005,74.3374 0.1562041,74.3429 0.24999428,74.3483 0.34372279,74.3538 0.31250525,74.3593 0.18755837,74.3648 0.093706526,74.3702 0.31241059,74.3757 0.40628579,74.3812 0.31254762,74.3867 0.62479556,74.3922 1.2812169,74.3976 0.78149432,74.4031 0.18753806,74.4086 0.18742052,74.4141 0.34371674,74.4195 0.31256056,74.4250 0.18753316,74.4305 0.24996123,74.4360 0.34372479,74.4414 0.31256494,74.4469 0.093750618,74.4524 0.31237081,74.4579 0.59364295,74.4634 0.62516731,74.4688 0.00015951699,74.4743 -4.3191965e-005,74.4798 1.3237461e-005,74.4853 -9.7548e-006,74.4908 0.18721348,74.4962 0.81236595,74.5017 0.65633976,74.5072 0.74999487,74.5127 0.65637791,74.5182 0.28142652,74.5236 0.031221934,74.5291 0.34350622,74.5346 0.7810427,74.5401 1.0312438,74.5456 0.75028777,74.5511 0.18771341,74.5565 0.093673624,74.5620 0.31245559,74.5675 0.28122509,74.5730 0.43739602,74.5785 0.65620172,74.5840 0.53144866,74.5894 0.00015393298,74.5949 -4.1270148e-005,74.6004 1.1134521e-005,74.6059 -3.2644398e-006,74.6114 1.9223914e-006,74.6169 -4.4252333e-006,74.6223 1.5779815e-005,74.6278 -5.8699014e-005,74.6333 0.34353942,74.6388 0.74999994,74.6443 0.34396067,74.6498 5.8413294e-005,74.6553 -1.4384143e-005,74.6607 -8.8214006e-007,74.6662 0.031236976,74.6717 0.062491078,74.6772 0.093743958,74.6827 0.18742123,74.6882 0.40621179,74.6937 0.40620768,74.6991 0.6561951,74.7046 0.68744653,74.7101 0.78132254,74.7156 0.31265324,74.7211 0.1250504,74.7266 1.7823388e-005,74.7321 0.031243257,74.7376 9.094274e-006,74.7431 0.031245138,74.7485 1.0329078e-005,74.7540 -7.8663998e-006,74.7595 2.1137515e-005,74.7650 -7.6689983e-005,74.7705 0.31241307,74.7760 0.3437596,74.7815 0.31254861,74.7870 0.28119874,74.7925 0.56244028,74.7980 0.50002003,74.8035 0.56242877,74.8089 0.62503749,74.8144 0.4063569,74.8199 0.18757616,74.8254 0.031250946,74.8309 0.18733813,74.8364 0.49987641,74.8419 0.53136551,74.8474 0.18767279,74.8529 3.4272354e-005,74.8584 -9.1840857e-006,74.8639 2.4610938e-006,74.8694 -6.5950428e-007,74.8749 1.7671429e-007,74.8804 -4.7296606e-008,74.8858 1.2457058e-008,74.8913 -2.5275111e-009,74.8968 -2.3483713e-009,74.9023 1.1922323e-008,74.9078 -4.5344859e-008,74.9133 1.694716e-007,74.9188 -6.3259523e-007,74.9243 2.3611117e-006,74.9298 -8.8125998e-006,74.9353 0.15613508,74.9408 0.62477064,74.9463 1.1249592,74.9518 0.78150117,74.9573 0.12515429,74.9628 -2.9101237e-005,74.9683 0.18745644,74.9738 0.3437719,74.9793 0.093811721,74.9848 -8.7133187e-005,74.9903 0.31239179,74.9958 0.4998903,75.0013 0.84367883,75.0068 0.81259,75.0123 0.46894068,75.0178 8.133705e-005,75.0233 0.031230882,75.0288 0.18753095,75.0343 0.34374669,75.0398 0.31250057,75.0453 0.093708567,75.0508 0.18737885,75.0563 0.6559543,75.0618 1.4060813,75.0673 1.3126981,75.0728 0.78144878,75.0783 0.56252474,75.0838 0.59378028,75.0893 0.31261897,75.0948 4.76403e-005,75.1003 0.093625881,75.1058 0.43745878,75.1113 0.4374046,75.1168 0.96874183,75.1223 0.68760598,75.1278 0.46874222,75.1333 0.40624174,75.1388 0.68735909,75.1443 0.90626431,75.1498 0.5626204,75.1553 0.31261599,75.1608 7.4128511e-005,75.1663 -2.0856496e-005,75.1718 9.2915479e-006,75.1773 -1.6309275e-005,75.1829 0.093717597,75.1884 0.21868813,75.1939 0.34371102,75.1994 0.31249797,75.2049 0.37496305,75.2104 0.49994707,75.2159 0.50010955,75.2214 0.093875527,75.2269 1.9056299e-005,75.2324 -8.2254403e-005,75.2379 0.31229061,75.2434 0.56248999,75.2489 0.34394789,75.2544 0.093758538,75.2599 0.31239355,75.2655 0.31261128,75.2710 0.031310506,75.2765 0.24979831,75.2820 0.81236577,75.2875 0.75016773,75.2930 0.18765776,75.2985 0.031274397,75.3040 -2.2817461e-005,75.3095 0.21865109,75.3150 0.4687013,75.3206 0.40634409,75.3261 0.062577195,75.3316 4.6312798e-006,75.3371 -3.3533041e-005,75.3426 0.093729928,75.3481 0.18748343,75.3536 0.37491381,75.3591 0.5624522,75.3646 0.68734598,75.3702 1.0937549,75.3757 0.59398693,75.3812 0.21886708,75.3867 0.34372136,75.3922 0.49983495,75.3977 0.71864301,75.4032 0.68762535,75.4087 0.18764305,75.4143 0.031269826,75.4198 1.0354618e-005,75.4253 0.31250799,75.4308 0.4999961,75.4363 0.31250769,75.4418 0.093695834,75.4473 0.18744262,75.4529 0.18753311,75.4584 0.093792327,75.4639 0.031240264,75.4694 0.093728557,75.4749 0.1874674,75.4804 0.40609586,75.4860 0.71869141,75.4915 0.59388489,75.4970 0.3750017,75.5025 0.71858311,75.5080 1.0936391,75.5135 1.0626541,75.5191 0.4064751,75.5246 0.093783274,75.5301 0.093744032,75.5356 0.062521726,75.5411 1.2469765e-005,75.5467 0.093620919,75.5522 0.59358484,75.5577 0.81249648,75.5632 0.78118742,75.5687 0.96871072,75.5743 0.84382468,75.5798 0.6562686,75.5853 0.50014657,75.5908 0.15634456,75.5963 0.21867104,75.6019 0.43741465,75.6074 0.65624201,75.6129 0.46886826,75.6184 0.34382203,75.6239 0.37492019,75.6295 0.40622258,75.6350 0.18761386,75.6405 5.3427841e-005,75.6460 0.031164765,75.6515 0.59331656,75.6571 1.7185453,75.6626 1.3752991,75.6681 0.68778867,75.6736 0.40608898,75.6792 1.0309349,75.6847 1.0938108,75.6902 0.75033581,75.6957 0.093944117,75.7013 0.28115198,75.7068 0.37501845,75.7123 0.09381023,75.7178 0.031266723,75.7234 1.6294596e-005,75.7289 -3.4821031e-005,75.7344 0.40624613,75.7399 0.59379166,75.7455 0.34374619,75.7510 0.093743294,75.7565 -1.1768061e-006,75.7620 2.6743072e-007,75.7676 1.0720031e-007,75.7731 -6.9631949e-007,75.7786 2.6783141e-006,75.7842 -1.0017786e-005,75.7897 0.18729538,75.7952 0.999641,75.8007 1.6873347,75.8063 1.7812556,75.8118 1.5314386,75.8173 0.81280679,75.8228 0.2813994,75.8284 0.31239742,75.8339 0.74988455,75.8394 0.75008434,75.8450 0.43762839,75.8505 0.24989296,75.8560 0.56239992,75.8616 0.43763152,75.8671 0.25004637,75.8726 0.37491074,75.8781 0.65616381,75.8837 0.81241703,75.8892 0.9687683,75.8947 0.90617305,75.9003 1.593504,75.9058 1.906358,75.9113 1.0941203,75.9169 0.18773054,75.9224 -0.00012431772,75.9279 0.49977404,75.9335 0.65638781,75.9390 0.12518162,75.9445 0.031222297,75.9501 0.093719304,75.9556 0.59363157,75.9611 1.3435845,75.9667 1.4374799,75.9722 0.9999792,75.9777 1.0312865,75.9833 0.65643293,75.9888 0.37503484,75.9943 0.43743309,75.9999 0.5625639,76.0054 0.37506402,76.0109 0.24992229,76.0165 0.49990553,76.0220 0.56257075,76.0276 0.21888964,76.0331 0.031279147,76.0386 0.093694918,76.0442 0.28121704,76.0497 0.37485474,76.0552 0.74977893,76.0608 0.78147876,76.0663 0.094005138,76.0719 -2.9119268e-005,76.0774 1.1798816e-005,76.0829 0.031196382,76.0885 0.31236738,76.0940 0.56251764,76.0995 0.34377658,76.1051 0.53118581,76.1106 0.50005758,76.1162 0.28136206,76.1217 3.7759393e-005,76.1272 1.3659801e-006,76.1328 -4.3230684e-005,76.1383 0.31233618,76.1439 0.74990064,76.1494 0.71888435,76.1549 0.18765327,76.1605 1.5106631e-005,76.1660 -6.9348384e-006,76.1716 1.2632506e-005,76.1771 -4.3598524e-005,76.1827 0.28108481,76.1882 0.81243092,76.1937 0.78139871,76.1993 0.21886721,76.2048 2.3474381e-006,76.2104 0.093647264,76.2159 0.5935089,76.2215 1.0311801,76.2270 0.71898359,76.2325 0.12521186,76.2381 -0.00014364332,76.2436 0.62482947,76.2492 0.71876079,76.2547 0.74983734,76.2603 0.99987906,76.2658 1.0000806,76.2714 0.81264871,76.2769 0.46895325,76.2824 0.12509152,76.2880 0.093717605,76.2935 0.1874468,76.2991 0.499769,76.3046 1.1873913,76.3102 0.96898186,76.3157 0.34392259,76.3213 0.21874884,76.3268 0.59376711,76.3324 0.53123313,76.3379 0.62485158,76.3435 0.53125292,76.3490 0.28136268,76.3546 0.093821742,76.3601 -3.8941726e-006,76.3657 0.18739393,76.3712 0.40619451,76.3767 0.3126151,76.3823 0.12488294,76.3878 0.65606833,76.3934 0.6251266,76.3989 0.46880028,76.4045 0.56248307,76.4100 0.53131235,76.4156 0.2813471,76.4211 0.062526129,76.4267 0.093733922,76.4322 0.093764104,76.4378 0.031267438,76.4434 2.8441257e-006,76.4489 9.3345989e-008,76.4545 -3.2180596e-006,76.4600 1.2780043e-005,76.4656 -4.7906175e-005,76.4711 0.28116393,76.4767 0.49988854,76.4822 0.71877331,76.4878 0.31264445,76.4933 0.12500459,76.4989 0.18741152,76.5044 0.34374994,76.5100 0.28125203,76.5155 0.56240988,76.5211 0.90587509,76.5266 1.7496823,76.5322 1.7190399,76.5378 0.96913081,76.5433 0.46893907,76.5489 0.09379635,76.5544 0.15620098,76.5600 0.25001138,76.5655 0.1562534,76.5711 0.18747041,76.5766 0.18752097,76.5822 0.093818545,76.5878 -5.1773743e-005,76.5933 0.28108513,76.5989 0.4063302,76.6044 0.093860574,76.6100 0.093716837,76.6155 0.093787603,76.6211 2.4668368e-005,76.6267 0.031224471,76.6322 0.062514737,76.6378 -2.0928446e-006,76.6433 0.093644515,76.6489 0.31240511,76.6545 0.31262788,76.6600 0.00010223493,76.6656 -1.7421158e-005,76.6711 0.031170398,76.6767 0.34358892,76.6823 0.50005674,76.6878 0.18765557,76.6934 3.5325043e-005,76.6989 0.093731783,76.7045 0.31249365,76.7101 0.12499626,76.7156 0.18742067,76.7212 0.49987805,76.7267 0.74995166,76.7323 0.81249744,76.7379 0.81256592,76.7434 0.65634692,76.7490 0.40631235,76.7546 0.12504497,76.7601 -5.0944454e-006,76.7657 0.093626864,76.7712 0.56215453,76.7768 1.1875187,76.7824 0.5316174,76.7879 0.18736722,76.7935 0.6873278,76.7991 0.62511981,76.8046 0.40643099,76.8102 0.093793876,76.8158 0.18742515,76.8213 0.18754262,76.8269 0.093812115,76.8325 2.2300012e-005,76.8380 0.031211819,76.8436 0.12495343,76.8491 0.18750489,76.8547 0.093819536,76.8603 -2.0894118e-005,76.8658 0.18741381,76.8714 0.34369513,76.8770 0.43753994,76.8825 0.25005835,76.8881 0.21876708,76.8937 0.093790933,76.8993 2.9369909e-005,76.9048 -6.9007321e-005,76.9104 0.34355387,76.9160 0.84366757,76.9215 0.8439039,76.9271 0.37516728,76.9327 0.34378481,76.9382 0.56249362,76.9438 0.34374082,76.9494 0.093742371,76.9549 -3.3169028e-006,76.9605 6.9168359e-006,76.9661 0.18718219,76.9717 1.124648,76.9772 1.4063386,76.9828 1.1563754,76.9884 0.8751688,76.9939 0.50001639,76.9995 0.905958,77.0051 1.4373411,77.0107 1.5312605,77.0162 1.3127339,77.0218 0.6564374,77.0274 0.5001533,77.0329 0.062629484,77.0385 0.093657695,77.0441 0.1875181,77.0497 0.093800075,77.0552 0.21860069,77.0608 0.84356868,77.0664 1.1250428,77.0720 0.68772423,77.0775 0.00012723969,77.0831 -9.8090954e-005,77.0887 0.31242767,77.0943 0.34376398,77.0998 0.21884194,77.1054 -8.366319e-006,77.1110 0.31241342,77.1166 0.31256399,77.1221 0.18741609,77.1277 0.4998419,77.1333 0.75009406,77.1389 0.34389684,77.1444 0.093795091,77.1500 0.031247007,77.1556 0.062504627,77.1612 1.5904929e-005,77.1668 -5.2998876e-006,77.1723 0.12487513,77.1779 0.53114522,77.1835 0.50011516,77.1891 0.18763562,77.1946 -9.8534794e-005,77.2002 0.43729991,77.2058 0.81237084,77.2114 1.0312688,77.2170 0.71899688,77.2225 0.21880814,77.2281 0.34374285,77.2337 0.093841329,77.2393 4.9819837e-006,77.2449 0.18749806,77.2504 0.53125125,77.2560 0.31250465,77.2616 0.093742892,77.2672 -3.5766523e-006,77.2728 1.0176306e-005,77.2783 -3.7131602e-005,77.2839 0.21856517,77.2895 0.59364498,77.2951 0.65633732,77.3007 0.43763846,77.3063 0.093848571,77.3118 -3.3935634e-005,77.3174 0.31233767,77.3230 0.9372822,77.3286 1.4374127,77.3342 1.2501404,77.3398 0.6251995,77.3453 0.18762647,77.3509 4.2099211e-005,77.3565 -3.1813001e-005,77.3621 0.093711741,77.3677 0.093811303,77.3733 0.062340178,77.3789 0.81226063,77.3844 1.187444,77.3900 1.1250367,77.3956 0.75012636,77.4012 0.5625509,77.4068 0.62490439,77.4124 1.062372,77.4180 1.0939656,77.4235 0.34395748,77.4291 0.1873294,77.4347 0.49992791,77.4403 0.34394392,77.4459 0.093729429,77.4515 0.7810024,77.4571 1.2187701,77.4627 0.59400672,77.4682 0.0001004932,77.4738 -3.2037424e-005,77.4794 2.7649963e-005,77.4850 0.12488743,77.4906 0.68737227,77.4962 0.71879697,77.5018 0.34388429,77.5074 2.6465637e-005,77.5130 0.18740532,77.5185 0.31251991,77.5241 0.24998587,77.5297 0.37493545,77.5353 0.37504277,77.5409 0.18759102,77.5465 0.031270016,77.5521 0.34331518,77.5577 1.4371884,77.5633 1.312775,77.5689 1.0626818,77.5745 1.06257,77.5801 0.62512839,77.5856 0.1875923,77.5912 1.7042943e-005,77.5968 -1.5696027e-006,77.6024 0.093758874,77.6080 0.40613618,77.6136 0.81229752,77.6192 1.0935755,77.6248 1.0001433,77.6304 0.31278494,77.6360 0.093759313,77.6416 0.21873517,77.6472 0.21877405,77.6528 0.56251019,77.6584 0.50002295,77.6640 0.31250483,77.6696 0.093746193,77.6752 -5.1843909e-007,77.6808 1.3912231e-007,77.6864 -3.8006501e-008,77.6919 1.2892407e-008,77.6975 -1.3560931e-008,77.7031 4.1353879e-008,77.7087 -1.5186704e-007,77.7143 5.6616159e-007,77.7199 -2.1129558e-006,77.7255 7.8863213e-006,77.7311 -2.9434792e-005,77.7367 0.09377002,77.7423 0.03117016,77.7479 0.34358007,77.7535 0.53126895,77.7591 0.40636277,77.7647 0.21882215,77.7703 0.093788475,77.7759 1.367649e-006,77.7815 0.12496158,77.7871 0.15624435,77.7927 0.21879148,77.7983 0.34377968,77.8039 0.4999938,77.8095 0.31249022,77.8151 0.031260993,77.8207 -6.1682345e-005,77.8263 0.43717092,77.8319 1.3122696,77.8375 1.2502832,77.8431 0.31280798,77.8487 1.2977092e-005,77.8543 0.093632512,77.8599 0.31246182,77.8655 0.18762077,77.8711 5.0363244e-005,77.8767 -1.6528415e-005,77.8824 1.5747322e-005,77.8880 -4.6463578e-005,77.8936 0.18742476,77.8992 0.28125697,77.9048 0.25003076,77.9104 0.18752056,77.9160 0.18746643,77.9216 0.40616685,77.9272 0.56251359,77.9328 0.3126187,77.9384 4.6647685e-005,77.9440 -8.4833737e-006,77.9496 0.031236446,77.9552 0.093704775,77.9608 0.18748616,77.9664 0.24991369,77.9720 0.49997163,77.9776 0.34382096,77.9832 0.21882537,77.9889 5.1008101e-005,77.9945 -1.3490373e-005,78.0001 2.9490827e-006,78.0057 1.695407e-006,78.0113 -9.7318525e-006,78.0169 0.093697228,78.0225 0.21867029,78.0281 0.49981618,78.0337 0.84370929,78.0393 0.5314821,78.0449 0.093862303,78.0505 0.43740767,78.0562 0.96869344,78.0618 0.90633237,78.0674 0.28130791,78.0730 0.093700439,78.0786 0.28107825,78.0842 0.68728298,78.0898 0.93757427,78.0954 0.62522745,78.1010 0.40637788,78.1067 0.09379746,78.1123 -1.1816247e-005,78.1179 2.3073501e-006,78.1235 2.5881398e-006,78.1291 -1.2661257e-005,78.1347 0.093645714,78.1403 0.31241372,78.1459 0.34378558,78.1516 0.28131199,78.1572 0.18753698,78.1628 0.093816549,78.1684 -5.7325276e-005,78.1740 0.49965787,78.1796 1.3747915,78.1852 1.5000719,78.1909 1.0940701,78.1965 0.12523499,78.2021 -2.4327335e-005,78.2077 6.6042771e-006,78.2133 -2.0877665e-006,78.2189 1.746352e-006,78.2245 0.031209063,78.2302 0.18746617,78.2358 0.18751636,78.2414 0.18741944,78.2470 0.31251445,78.2526 0.12508319,78.2582 0.09376853,78.2639 2.6838334e-005,78.2695 -3.9718361e-006,78.2751 -1.0954374e-005,78.2807 4.7793987e-005,78.2863 0.031033712,78.2919 0.874771,78.2976 0.81270218,78.3032 0.21893442,78.3088 2.5795416e-005,78.3144 -5.3159188e-006,78.3200 -4.5344486e-006,78.3257 0.12481192,78.3313 0.56233048,78.3369 0.59384638,78.3425 0.31268576,78.3481 0.031337187,78.3538 -9.5277001e-006,78.3594 5.5355185e-006,78.3650 -1.2614644e-005,78.3706 0.093707159,78.3762 0.18750596,78.3819 0.093768977,78.3875 0.1873523,78.3931 0.56245059,78.3987 0.43763867,78.4044 0.28131649,78.4100 0.093785964,78.4156 -7.2818111e-005,78.4212 0.28118452,78.4268 0.31253693,78.4325 0.18757045,78.4381 -2.1064934e-005,78.4437 0.18743539,78.4493 0.25001931,78.4550 0.28120244,78.4606 0.43734831,78.4662 0.81234068,78.4718 1.0311942,78.4775 0.84400648,78.4831 0.18775123,78.4887 0.34372988,78.4943 0.74989039,78.5000 1.1873163,78.5056 1.1874788,78.5112 0.59387463,78.5168 0.3750892,78.5225 0.37503999,78.5281 0.68757164,78.5337 0.56249285,78.5393 0.37492654,78.5450 0.31243774,78.5506 0.4687193,78.5562 0.31260061,78.5619 0.093761876,78.5675 0.28108478,78.5731 0.65616041,78.5787 0.71883881,78.5844 0.68730563,78.5900 1.2810872,78.5956 1.0003704,78.6013 0.21898124,78.6069 0.18747789,78.6125 0.31250396,78.6181 0.18750633,78.6238 0.18746853,78.6294 0.18739183,78.6350 0.40618873,78.6407 0.49994949,78.6463 0.53136235,78.6519 0.06263531,78.6576 0.093628272,78.6632 0.31250277,78.6688 0.093860343,78.6745 -6.7234487e-006,78.6801 0.093678221,78.6857 0.31239331,78.6914 0.46878466,78.6970 0.21884012,78.7026 0.18744673,78.7083 0.34370333,78.7139 0.40618291,78.7195 0.56241107,78.7252 0.65631223,78.7308 0.31269151,78.7364 8.5724379e-005,78.7421 -3.3944263e-005,78.7477 0.093712077,78.7533 0.21870697,78.7590 0.187557,78.7646 0.093805023,78.7702 0.18748404,78.7759 0.031252168,78.7815 -1.2646628e-005,78.7871 0.03125063,78.7928 0.031207584,78.7984 0.18739495,78.8040 0.37500116,78.8097 0.34380803,78.8153 0.24998631,78.8210 0.31247357,78.8266 0.34373802,78.8322 0.37504062,78.8379 0.2812562,78.8435 0.40620983,78.8491 0.43749791,78.8548 0.46873492,78.8604 0.40633297,78.8661 0.093786336,78.8717 0.18748027,78.8773 0.093792535,78.8830 4.6268913e-005,78.8886 -0.00012582078,78.8943 0.46858144,78.8999 0.65619749,78.9055 0.81255978,78.9112 0.59382308,78.9168 0.56253618,78.9225 0.53120768,78.9281 0.62491614,78.9337 0.53136158,78.9394 0.21888325,78.9450 0.093791537,78.9507 -2.1625419e-005,78.9563 0.093701392,78.9620 0.24997371,78.9676 0.21878129,78.9732 0.093802884,78.9789 0.093597844,78.9845 0.74969238,78.9902 1.1562974,78.9958 0.78132653,79.0015 0.84376347,79.0071 0.56262302,79.0127 0.34388652,79.0184 0.031293459,79.0240 0.3435584,79.0297 0.71861416,79.0353 0.84369016,79.0410 1.0623444,79.0466 1.375051,79.0523 0.84408349,79.0579 0.31256798,79.0635 0.53113085,79.0692 0.62505496,79.0748 0.46871084,79.0805 0.74997723,79.0861 0.78131944,79.0918 1.2186079,79.0974 1.8750582,79.1031 1.2813089,79.1087 1.1560977,79.1144 1.0312188,79.1200 0.93760484,79.1257 0.53141022,79.1313 0.21881339,79.1370 0.15623742,79.1426 0.093792655,79.1483 0.093634985,79.1539 0.74978662,79.1596 0.96881652,79.1652 0.84394395,79.1709 0.40632755,79.1765 0.3436397,79.1822 0.74995273,79.1878 0.56264615,79.1935 0.093711749,79.1991 0.3123067,79.2048 0.5624069,79.2104 0.59390664,79.2161 0.18763587,79.2217 0.31236345,79.2274 0.50002992,79.2330 0.25007525,79.2387 0.4372991,79.2443 0.99985957,79.2500 0.90641981,79.2556 0.5938642,79.2613 0.65624911,79.2669 0.56250077,79.2726 0.4686026,79.2782 0.74984199,79.2839 1.0624077,79.2895 1.2499951,79.2952 0.93781757,79.3009 0.25006819,79.3065 0.68741506,79.3122 0.50007081,79.3178 0.59375501,79.3235 0.43762437,79.3291 5.4769182e-005,79.3348 -2.0675885e-005,79.3404 0.062464144,79.3461 0.18747269,79.3517 0.18751739,79.3574 0.15618856,79.3631 0.31241775,79.3687 0.31259882,79.3744 0.093792178,79.3800 0.31238472,79.3857 0.49999511,79.3913 0.34385526,79.3970 0.093813904,79.4027 1.8959825e-005,79.4083 -4.8890972e-005,79.4140 0.18745185,79.4196 0.18750967,79.4253 0.18752319,79.4310 0.093770288,79.4366 0.093734033,79.4423 0.093779765,79.4479 1.9624056e-005,79.4536 0.093639508,79.4593 0.43733534,79.4649 0.65628642,79.4706 0.31270337,79.4762 7.9077772e-006,79.4819 0.28114766,79.4876 0.40624273,79.4932 0.46858007,79.4989 0.78113461,79.5045 0.62521046,79.5102 0.18768309,79.5159 0.09365534,79.5215 0.37491736,79.5272 0.31257829,79.5329 0.28130329,79.5385 0.31234428,79.5442 0.65615493,79.5498 0.59387815,79.5555 0.31265983,79.5612 -4.155454e-006,79.5668 0.18744306,79.5725 0.093834646,79.5782 1.6924645e-005,79.5838 -5.2507421e-006,79.5895 4.0771915e-006,79.5952 -1.105854e-005,79.6008 0.09364637,79.6065 0.40620607,79.6121 0.50010473,79.6178 0.34380421,79.6235 0.093735576,79.6291 0.093684584,79.6348 0.31244406,79.6405 0.31255513,79.6461 0.093819357,79.6518 1.0622637e-005,79.6575 -2.6729333e-006,79.6631 6.8162194e-008,79.6688 2.4007372e-006,79.6745 0.18725127,79.6801 1.0622363,79.6858 1.156391,79.6915 0.5002892,79.6972 0.00010385003,79.7028 -3.7626149e-005,79.7085 0.093705669,79.7142 0.24997145,79.7198 0.21878543,79.7255 0.093789235,79.7312 2.1618951e-005,79.7368 -3.4670851e-005,79.7425 0.093708664,79.7482 0.093791425,79.7538 3.4057295e-005,79.7595 -1.9057452e-005,79.7652 0.093669213,79.7709 0.43733948,79.7765 0.75002909,79.7822 0.50000298,79.7879 1.0935783,79.7935 1.8123689,79.7992 1.8751302,79.8049 0.75007319,79.8106 0.9374516,79.8162 0.62523103,79.8219 0.09386985,79.8276 0.093735725,79.8333 0.093742751,79.8389 0.093734667,79.8446 0.21869296,79.8503 0.37502402,79.8559 0.093833894,79.8616 7.2763805e-006,79.8673 0.031177526,79.8730 0.1874723,79.8786 0.093829602,79.8843 1.9781575e-005,79.8900 -4.5307575e-006,79.8957 -1.6604337e-006,79.9013 1.1173889e-005,79.9070 -4.3038799e-005,79.9127 0.31233555,79.9184 0.68739116,79.9241 0.75012815,79.9297 0.2189182,79.9354 0.031191047,79.9411 0.18748178,79.9468 0.18747132,79.9524 0.49995908,79.9581 0.34386092,79.9638 0.09379483,79.9695 6.5202357e-006,79.9752 0.093581855,79.9808 0.56246543,79.9865 0.34390715,79.9922 0.18744791,79.9979 0.37486896,80.0035 0.50008279,80.0092 0.09389168,80.0149 0.093630426,80.0206 0.49988338,80.0263 0.59381849,80.0319 0.34383416,80.0376 0.18748148,80.0433 0.1875152,80.0490 0.18754391,80.0547 0.24997041,80.0603 0.21876825,80.0660 0.12499114,80.0717 0.37476453,80.0774 0.99987209,80.0831 1.0000701,80.0888 0.96870995,80.0944 1.0937231,80.1001 0.7814126,80.1058 0.34382376,80.1115 0.31259942,80.1172 0.00010149075,80.1229 0.28106073,80.1285 0.6561811,80.1342 0.43759537,80.1399 0.18760107,80.1456 0.28117087,80.1513 0.65614271,80.1570 0.43757695,80.1626 0.18761329,80.1683 5.6086476e-005,80.1740 -1.7403543e-005,80.1797 0.18726459,80.1854 0.8746953,80.1911 1.2186986,80.1968 1.0627198,80.2024 0.5001967,80.2081 0.37503868,80.2138 0.46859536,80.2195 0.9061085,80.2252 0.71896434,80.2309 0.40643579,80.2366 0.31253588,80.2423 0.18750232,80.2479 -3.7489315e-007,80.2536 -4.130763e-006,80.2593 0.093678087,80.2650 0.40614945,80.2707 0.56251991,80.2764 0.31261218,80.2821 0.031294823,80.2878 9.7598459e-006,80.2935 -5.423963e-005,80.2991 0.21860746,80.3048 0.46878245,80.3105 0.3751052,80.3162 0.68751514,80.3219 0.68739873,80.3276 0.93729228,80.3333 0.99996662,80.3390 0.7501325,80.3447 0.37513763,80.3504 0.09384235,80.3561 1.6705539e-005,80.3617 -4.5283832e-006,80.3674 1.4066575e-006,80.3731 -1.0979412e-006,80.3788 2.9852472e-006,80.3845 0.031202624,80.3902 0.18748802,80.3959 0.09377905,80.4016 0.18729444,80.4073 0.71844488,80.4130 1.0936815,80.4187 0.93770576,80.4244 0.43780184,80.4301 0.031363089,80.4358 -1.567746e-005,80.4415 0.093753971,80.4472 0.34343663,80.4528 0.99966645,80.4585 1.1251341,80.4642 0.71903819,80.4699 0.2814244,80.4756 0.031295139,80.4813 9.7475004e-006,80.4870 -2.8786353e-005,80.4927 0.1562022,80.4984 0.21875489,80.5041 0.18749166,80.5098 0.31239867,80.5155 0.56248426,80.5212 0.34387755,80.5269 0.093727082,80.5326 0.3123402,80.5383 0.49999478,80.5440 0.3126803,80.5497 9.927318e-005,80.5554 -7.1172879e-005,80.5611 0.18740313,80.5668 0.34369904,80.5725 0.40622389,80.5782 0.62481368,80.5839 1.21865,80.5896 1.1251286,80.5953 0.78143758,80.6010 0.34383863,80.6067 0.34373182,80.6124 0.21882069,80.6181 0.093695961,80.6238 0.46865994,80.6295 0.59373683,80.6352 0.62502152,80.6409 0.37509367,80.6466 0.12507364,80.6523 1.7528868e-005,80.6580 -1.710519e-006,80.6637 -1.0689279e-005,80.6694 0.093684673,80.6751 0.34364009,80.6808 0.5312416,80.6865 0.46863243,80.6922 0.81244951,80.6979 0.53150344,80.7036 0.093836546,80.7093 0.093711555,80.7150 0.12499768,80.7208 0.18745518,80.7265 0.2812185,80.7322 0.37488797,80.7379 0.59383327,80.7436 0.093928412,80.7493 -1.4498227e-005,80.7550 3.3994845e-006,80.7607 9.0165713e-007,80.7664 -7.0070323e-006,80.7721 0.093632288,80.7778 0.34371284,80.7835 0.18762803,80.7892 4.0213581e-005,80.7949 -5.8980127e-006,80.8006 -1.6626534e-005,80.8063 0.09366332,80.8121 0.40594941,80.8178 0.93744296,80.8235 0.50036579,80.8292 0.062507041,80.8349 0.71834344,80.8406 1.8119427,80.8463 2.7811422,80.8520 2.0318372,80.8577 0.68794394,80.8634 0.18755881,80.8691 0.2811957,80.8749 0.40626234,80.8806 0.28125483,80.8863 0.56247073,80.8920 0.62505651,80.8977 0.43755937,80.9034 0.031235795,80.9091 0.093745016,80.9148 0.12495351,80.9205 0.37486684,80.9263 0.46885324,80.9320 0.062601551,80.9377 0.093686245,80.9434 0.12503101,80.9491 0.031293478,80.9548 -1.8790611e-006,80.9605 1.9550622e-005,80.9662 0.093535699,80.9720 0.59365922,80.9777 0.31268141,80.9834 0.18747945,80.9891 0.31242722,80.9948 0.31261897,81.0005 0.00010390737,81.0062 -2.6966482e-005,81.0120 3.9497786e-006,81.0177 1.1170731e-005,81.0234 -4.8637343e-005,81.0291 0.18737087,81.0348 0.31253946,81.0405 0.093878403,81.0463 -2.7228591e-005,81.0520 0.31216225,81.0577 1.1247869,81.0634 1.187554,81.0691 1.0938618,81.0748 0.68756825,81.0806 0.78124064,81.0863 0.81251413,81.0920 0.84383559,81.0977 0.34394047,81.1034 0.031330392,81.1091 -6.386156e-005,81.1149 0.28105873,81.1206 0.65610141,81.1263 0.78133988,81.1320 0.3752273,81.1377 0.062517107,81.1435 0.18743122,81.1492 0.18753268,81.1549 0.31245753,81.1606 0.65630651,81.1663 0.40624422,81.1721 0.40607396,81.1778 0.65623754,81.1835 0.50015372,81.1892 0.093861066,81.1949 1.1052254e-005,81.2007 -3.1008894e-005,81.2064 0.18739961,81.2121 0.40619785,81.2178 0.4687719,81.2236 0.53120065,81.2293 0.74988884,81.2350 0.87492889,81.2407 0.84386879,81.2464 0.34396115,81.2522 0.031309675,81.2579 -1.2186738e-006,81.2636 -1.3393653e-005,81.2693 0.031251494,81.2751 0.093597442,81.2808 0.71848023,81.2865 1.3434988,81.2922 1.8437856,81.2980 1.219085,81.3037 0.43773958,81.3094 0.03133202,81.3151 -1.0812407e-005,81.3209 2.641882e-006,81.3266 2.4585461e-007,81.3323 0.093619838,81.3380 0.53115684,81.3438 0.62494463,81.3495 0.87486094,81.3552 0.87502933,81.3610 0.56273097,81.3667 0.093917415,81.3724 0.093559302,81.3781 0.65608233,81.3839 0.62519813,81.3896 0.37489617,81.3953 0.99990237,81.4011 0.5939104,81.4068 0.56245184,81.4125 0.81246948,81.4182 0.84381568,81.4240 0.37511939,81.4297 0.18744335,81.4354 0.37491038,81.4412 0.34382051,81.4469 0.18761577,81.4526 6.0548868e-005,81.4584 -3.5141682e-005,81.4641 0.093703382,81.4698 0.28122035,81.4755 0.40626287,81.4813 0.31257701,81.4870 0.093705662,81.4927 0.28117332,81.4985 0.18752627,81.5042 0.1875145,81.5099 0.18749191,81.5157 0.18755363,81.5214 0.031257775,81.5271 0.18746659,81.5329 0.18739933,81.5386 0.49988067,81.5443 0.50012082,81.5501 0.18764265,81.5558 2.9197241e-005,81.5615 -1.0435263e-005,81.5673 1.2542361e-005,81.5730 0.031166436,81.5787 0.34363866,81.5845 0.65592557,81.5902 1.3436953,81.5959 0.78163934,81.6017 0.3125186,81.6074 0.40617692,81.6132 0.31261426,81.6189 0.12507205,81.6246 0.093772799,81.6304 4.0730432e-005,81.6361 0.31243595,81.6418 0.68743992,81.6476 0.50006217,81.6533 0.031293333,81.6591 -4.4427325e-006,81.6648 1.8326764e-005,81.6705 0.093570657,81.6763 0.87469745,81.6820 1.3124866,81.6877 0.90656209,81.6935 0.093918175,81.6992 0.12487812,81.7050 0.31243193,81.7107 0.31257939,81.7164 0.093851589,81.7222 1.2385885e-005,81.7279 -4.3952027e-006,81.7337 5.1943089e-006,81.7394 -1.6383086e-005,81.7451 0.18747659,81.7509 0.28118408,81.7566 0.49990314,81.7624 0.53126395,81.7681 0.3126004,81.7739 0.093822934,81.7796 1.6350446e-005,81.7853 -1.1330202e-005,81.7911 2.8971488e-005,81.7968 -0.00010456391,81.8026 0.49958637,81.8083 1.6246998,81.8141 2.031312,81.8198 1.8128189,81.8255 1.2188051,81.8313 1.2500191,81.8370 0.43772504,81.8428 0.18757859,81.8485 6.6508583e-005,81.8543 -0.00010643776,81.8600 0.49963087,81.8657 1.2497636,81.8715 1.2189438,81.8772 0.78161424,81.8830 0.59387797,81.8887 0.43750101,81.8945 0.031196015,81.9002 0.28117928,81.9060 0.3124994,81.9117 0.28123024,81.9175 0.18759471,81.9232 5.8923721e-005,81.9290 -1.5792066e-005,81.9347 4.2397733e-006,81.9405 -1.165744e-006,81.9462 4.2286791e-007,81.9519 0.031217059,81.9577 0.15621924,81.9634 0.18749379,81.9692 0.46853775,81.9749 1.4995921,81.9807 2.1563787,81.9864 1.2503045,81.9922 0.87500072,81.9979 0.84383398,82.0037 0.8126263,82.0094 0.34380555,82.0152 -1.2430192e-005,82.0209 4.1575709e-006,82.0267 0.093760237,82.0324 0.5000121,82.0382 0.49998447,82.0439 0.59364396,82.0497 0.96858078,82.0554 1.1251054,82.0612 0.46877778,82.0670 0.99971431,82.0727 1.2813567,82.0785 0.81252235,82.0842 1.1560675,82.0900 1.3748374,82.0957 1.8436099,82.1015 1.6564673,82.1072 0.90662134,82.1130 0.093959749,82.1187 -7.0038477e-005,82.1245 0.49962142,82.1302 1.53099,82.1360 1.468966,82.1417 0.68778461,82.1475 0.40624386,82.1533 0.62509602,82.1590 0.12502022,82.1648 0.56228697,82.1705 0.71864706,82.1763 0.96871483,82.1820 0.90638524,82.1878 0.68758422,82.1936 0.50011808,82.1993 0.093850262,82.2051 -1.4039122e-005,82.2108 6.6700136e-006,82.2166 -1.2640806e-005,82.2223 0.093704,82.2281 0.31239194,82.2339 0.46872848,82.2396 0.28134364,82.2454 0.21860678,82.2511 0.65609902,82.2569 0.68765301,82.2626 0.37510538,82.2684 0.28122821,82.2742 0.31240761,82.2799 0.62491697,82.2857 0.7812897,82.2914 0.59395564,82.2972 6.6417444e-005,82.3030 0.28111985,82.3087 0.46874681,82.3145 0.31261277,82.3202 9.32478e-006,82.3260 0.21865763,82.3318 0.34372425,82.3375 0.53091741,82.3433 1.1873219,82.3491 1.0002872,82.3548 0.53142387,82.3606 0.56244165,82.3663 1.0311873,82.3721 1.0001796,82.3779 0.2813912,82.3836 -7.2868315e-006,82.3894 0.03123777,82.3952 0.093667038,82.4009 0.34359866,82.4067 0.59377551,82.4124 0.28143156,82.4182 5.0565002e-005,82.4240 -1.9680452e-005,82.4297 0.21867087,82.4355 0.81239045,82.4413 0.93755615,82.4470 0.46856868,82.4528 1.0935271,82.4586 1.0314407,82.4643 0.46898475,82.4701 0.093857042,82.4759 0.03122876,82.4816 0.18739131,82.4874 0.4998863,82.4932 0.5937795,82.4989 0.28140479,82.5047 0.031324737,82.5105 0.031218395,82.5162 0.12497533,82.5220 0.12503263,82.5278 2.4215524e-005,82.5335 7.0320675e-007,82.5393 -2.7032824e-005,82.5451 0.093696639,82.5509 0.2499636,82.5566 0.37499422,82.5624 0.31253564,82.5682 0.28124532,82.5739 0.31247851,82.5797 0.28129894,82.5855 0.18742992,82.5912 0.49990487,82.5970 0.56239527,82.6028 0.71877068,82.6086 0.34396189,82.6143 0.093816712,82.6201 0.093745075,82.6259 0.093771338,82.6316 1.2183511e-005,82.6374 0.031242577,82.6432 0.18750398,82.6490 0.50001597,82.6547 0.31243673,82.6605 0.28116706,82.6663 0.46878579,82.6720 0.53133327,82.6778 0.18753713,82.6836 -4.9293612e-005,82.6894 0.18734053,82.6951 0.53116208,82.7009 0.43767673,82.7067 0.031364352,82.7125 -1.7661396e-005,82.7182 0.062432926,82.7240 0.40613014,82.7298 0.56255543,82.7356 0.18762109,82.7413 1.6580228e-005,82.7471 -4.4308167e-006,82.7529 1.1416978e-006,82.7587 -1.3559983e-007,82.7644 0.093621761,82.7702 0.49987054,82.7760 0.50013089,82.7818 0.093870886,82.7876 0.031241534,82.7933 0.093679495,82.7991 0.37494063,82.8049 0.40627056,82.8107 0.31255823,82.8164 0.093804792,82.8222 2.8531631e-005,82.8280 -7.863529e-005,82.8338 0.31239387,82.8396 0.499888,82.8453 0.74981487,82.8511 0.75022316,82.8569 0.094012223,82.8627 -2.7146236e-005,82.8685 7.9963575e-006,82.8742 -4.8372303e-006,82.8800 0.03121957,82.8858 0.093751177,82.8916 0.031275656,82.8974 0.12486853,82.9031 0.46872824,82.9089 0.1876533,82.9147 0.09359479,82.9205 0.65604281,82.9263 0.78136981,82.9321 0.34391811,82.9378 0.093821786,82.9436 -2.0733466e-006,82.9494 0.093686625,82.9552 0.18750456,82.9610 0.093795054,82.9668 0.09372595,82.9725 0.18749586,82.9783 0.093790509,82.9841 2.5290161e-005,82.9899 -5.1303898e-005,82.9957 0.28097242,83.0015 0.84361011,83.0072 0.65653682,83.0130 0.12508363,83.0188 0.24994922,83.0246 0.28114325,83.0304 0.78106248,83.0362 0.8750568,83.0420 0.7188009,83.0477 0.687545,83.0535 0.50013733,83.0593 0.31245455,83.0651 0.84353244,83.0709 1.1250849,83.0767 0.50022942,83.0825 0.1874734,83.0883 0.40612361,83.0940 0.46886241,83.0998 0.093844928,83.1056 0.1874487,83.1114 0.28129876,83.1172 0.062539786,83.1230 -6.3969937e-006,83.1288 1.8148021e-005,83.1346 -6.6200293e-005,83.1404 0.18748735,83.1461 0.093755141,83.1519 0.31244272,83.1577 0.28126219,83.1635 0.18754481,83.1693 0.062552571,83.1751 0.031218654,83.1809 0.12497161,83.1867 0.12501343,83.1925 0.18747173,83.1983 0.18753937,83.2041 5.3998949e-005,83.2098 -1.4470232e-005,83.2156 3.8776252e-006,83.2214 -1.0390979e-006,83.2272 2.784534e-007,83.2330 -7.4631664e-008,83.2388 2.0050786e-008,83.2446 -5.5654632e-009,83.2504 2.2095128e-009,83.2562 -3.2723884e-009,83.2620 1.0880793e-008,83.2678 -4.0254005e-008,83.2736 1.5014734e-007,83.2794 -5.6038073e-007,83.2852 2.091544e-006,83.2910 -7.8064268e-006,83.2968 0.093688652,83.3025 0.18752271,83.3083 6.0812559e-005,83.3141 -3.5325589e-005,83.3199 0.093725935,83.3257 0.093776949,83.3315 2.0823349e-005,83.3373 -5.6029985e-006,83.3431 1.5869791e-006,83.3489 -7.4449457e-007,83.3547 1.3909822e-006,83.3605 -4.819788e-006,83.3663 1.7889606e-005,83.3721 -6.6744018e-005,83.3779 0.46866125,83.3837 0.59375805,83.3895 0.40632731,83.3953 0.093755573,83.4011 0.31240815,83.4069 0.46873945,83.4127 0.34385377,83.4185 5.8293102e-005,83.4243 2.8435388e-006,83.4301 -6.9678368e-005,83.4359 0.40605548,83.4417 0.81231868,83.4475 1.0312532,83.4533 0.6564396,83.4591 0.28143752,83.4649 6.8935842e-005,83.4707 -2.4501605e-005,83.4765 2.9067138e-005,83.4823 -9.1772788e-005,83.4881 0.3123877,83.4939 0.31259021,83.4997 0.09381175,83.5055 0.093758807,83.5113 0.093635716,83.5171 0.49969533,83.5229 0.93754858,83.5287 0.5002566,83.5345 0.1876224,83.5403 0.031166058,83.5461 0.37483627,83.5519 0.37516549,83.5577 0.00012367805,83.5635 -3.7452181e-005,83.5693 2.6122279e-005,83.5752 -6.7039495e-005,83.5810 0.18741083,83.5868 0.31237617,83.5926 0.62495577,83.5984 0.62503183,83.6042 0.56264734,83.6100 0.031402774,83.6158 -2.8161128e-005,83.6216 1.8621199e-006,83.6274 2.07169e-005,83.6332 -8.4737236e-005,83.6390 0.46852025,83.6448 0.96868312,83.6506 0.93754244,83.6564 0.9063037,83.6623 0.68765563,83.6681 0.12509528,83.6739 0.062487952,83.6797 0.093747318,83.6855 0.062522762,83.6913 9.9445269e-006,83.6971 3.025239e-006,83.7029 -2.2048258e-005,83.7087 0.093723327,83.7145 0.093766794,83.7203 0.031284064,83.7261 -4.116261e-005,83.7320 0.18742286,83.7378 0.31245533,83.7436 0.46870998,83.7494 0.68745333,83.7552 0.81248695,83.7610 0.56261295,83.7668 0.18762523,83.7726 1.7944898e-005,83.7784 0.093665034,83.7843 0.37493265,83.7901 0.37507427,83.7959 0.093816072,83.8017 0.093670189,83.8075 0.31245196,83.8133 0.40608874,83.8191 0.96840417,83.8250 1.4687634,83.8308 1.0315515,83.8366 0.62520593,83.8424 0.31258518,83.8482 0.09377493,83.8540 2.8667093e-005,83.8598 0.031154279,83.8657 0.40603295,83.8715 0.7499454,83.8773 0.53147596,83.8831 0.093842618,83.8889 0.18736669,83.8947 0.34373,83.9005 0.28131545,83.9064 0.18755691,83.9122 0.093775272,83.9180 0.093718126,83.9238 0.18743284,83.9296 0.25006145,83.9354 0.031339083,83.9413 -1.6341657e-005,83.9471 0.1874717,83.9529 0.34372398,83.9587 0.31253144,83.9645 0.031268425,83.9704 0.031255186,83.9762 -1.8596877e-006,83.9820 0.093645796,83.9878 0.40602046,83.9936 0.9997406,83.9994 1.4375467,84.0053 1.0627285,84.0111 0.53148192,84.0169 0.00011963434,84.0227 -3.4267247e-005,84.0285 1.7425817e-005,84.0344 -3.5436122e-005,84.0402 0.093711711,84.0460 0.093775801,84.0518 0.12491875,84.0577 0.40621716,84.0635 0.28134698,84.0693 0.093796477,84.0751 0.031212507,84.0809 0.18742049,84.0868 0.31249672,84.0926 0.37498507,84.0984 0.56233805,84.1042 0.99973959,84.1101 1.2500371,84.1159 0.75039899,84.1217 0.00016684533,84.1275 -4.5493442e-005,84.1334 1.5115381e-005,84.1392 -1.4965428e-005,84.1450 0.093668357,84.1508 0.34365174,84.1567 0.59367782,84.1625 0.78114438,84.1683 0.90628773,84.1741 0.53145462,84.1800 0.21874335,84.1858 0.43739325,84.1916 0.40640196,84.1974 0.00011048492,84.2033 -3.1030118e-005,84.2091 1.3627217e-005,84.2149 -2.3478096e-005,84.2207 0.093679123,84.2266 0.18749982,84.2324 0.093821324,84.2382 2.2039683e-005,84.2440 -8.1393391e-006,84.2499 1.0516685e-005,84.2557 -3.3929628e-005,84.2615 0.18744066,84.2674 0.31246272,84.2732 0.37500966,84.2790 0.31247291,84.2849 0.46872938,84.2907 0.31260943,84.2965 8.5580468e-005,84.3023 -0.00011730038,84.3082 0.34353301,84.3140 0.56251681,84.3198 0.4998951,84.3257 1.2494817,84.3315 2.3434253,84.3373 2.3753767,84.3432 1.3753395,84.3490 1.0313674,84.3548 0.59389293,84.3607 0.50007063,84.3665 0.187683,84.3723 0.09352462,84.3781 0.8122254,84.3840 0.90629971,84.3898 0.75012857,84.3956 0.50008267,84.4015 0.53128266,84.4073 0.43764389,84.4131 0.31246045,84.4190 0.62480086,84.4248 0.84354699,84.4307 1.0625311,84.4365 0.68779743,84.4423 0.18762861,84.4482 0.12495924,84.4540 0.3747164,84.4598 1.1247009,84.4657 1.4687713,84.4715 1.281499,84.4773 0.71899724,84.4832 0.3125903,84.4890 0.093812853,84.4948 -2.5104442e-005,84.5007 0.0937429,84.5065 5.3380543e-005,84.5124 0.031183815,84.5182 0.3124074,84.5240 0.40629211,84.5299 0.18758562,84.5357 1.0829778e-005,84.5415 1.3754388e-005,84.5474 -6.5853943e-005,84.5532 0.31233463,84.5591 0.62490636,84.5649 0.71875727,84.5707 0.9061631,84.5766 1.1874036,84.5824 1.0312518,84.5883 1.0937372,84.5941 1.0313545,84.5999 0.59402573,84.6058 0.031385485,84.6116 -1.192287e-005,84.6175 -4.3128231e-005,84.6233 0.31233087,84.6291 0.59374648,84.6350 0.37499002,84.6408 0.59359157,84.6467 0.84379077,84.6525 0.50016505,84.6584 0.28129333,84.6642 0.31252047,84.6700 0.18754755,84.6759 0.21863669,84.6817 0.74961889,84.6876 1.5311215,84.6934 1.1878144,84.6993 0.40654913,84.7051 8.9478046e-005,84.7109 -1.7996956e-005,84.7168 0.31249386,84.7226 0.5625124,84.7285 0.34370854,84.7343 0.28110635,84.7402 0.34374994,84.7460 0.18763751,84.7519 5.251346e-005,84.7577 -1.4051714e-005,84.7635 3.6892216e-006,84.7694 -7.0401836e-007,84.7752 -8.7354181e-007,84.7811 4.1986077e-006,84.7869 -1.5922187e-005,84.7928 0.18731773,84.7986 0.78105789,84.8045 0.93757153,84.8103 0.50023401,84.8162 0.00011307005,84.8220 0.031122897,84.8279 0.31238803,84.8337 0.31261697,84.8396 0.031351648,84.8454 -1.5755357e-005,84.8513 1.1213553e-005,84.8571 -2.9100003e-005,84.8630 0.15619789,84.8688 0.21876669,84.8747 0.093798682,84.8805 9.401545e-006,84.8864 0.093645029,84.8922 0.49990606,84.8981 0.71854007,84.9039 1.2499313,84.9098 0.78150302,84.9156 0.34384784,84.9215 0.34368163,84.9273 0.49999005,84.9332 0.31265029,84.9390 5.980756e-005,84.9449 0.093649842,84.9507 0.34364882,84.9566 0.50000894,84.9624 0.31260994,84.9683 0.28098938,84.9741 1.1870599,84.9800 1.6563091,84.9858 1.1878725,84.9917 0.62518466,84.9975 0.59355205,85.0034 0.93727285,85.0093 0.93773973,85.0151 0.28155833,85.0210 0.093737699,85.0268 0.28109732,85.0327 0.81226772,85.0385 1.4998978,85.0444 1.4688284,85.0502 0.93770981,85.0561 0.37518427,85.0620 0.093824089,85.0678 -7.1560913e-005,85.0737 0.40602928,85.0795 0.74996036,85.0854 0.50016463,85.0912 0.18755579,85.0971 0.18753198,85.1030 0.0313286,85.1088 -2.6860656e-005,85.1147 0.093676761,85.1205 0.18749927,85.1264 0.093825907,85.1322 1.7611537e-005,85.1381 1.2839061e-005,85.1440 -6.897522e-005,85.1498 0.34363553,85.1557 0.68742585,85.1615 0.84366101,85.1674 0.87501103,85.1733 0.53144491,85.1791 0.093887217,85.1850 -1.6264483e-005,85.1908 1.9399256e-005,85.1967 0.031139079,85.2026 0.43731403,85.2084 0.68747836,85.2143 0.5937984,85.2201 0.46885493,85.2260 0.25004962,85.2319 0.37496203,85.2377 0.46868834,85.2436 0.65625221,85.2495 0.40637648,85.2553 0.09381675,85.2612 1.35915e-005,85.2671 -2.9518065e-005,85.2729 0.1561968,85.2788 0.21877094,85.2846 0.18738088,85.2905 0.49983814,85.2964 0.56257123,85.3022 0.31269515,85.3081 8.9435787e-005,85.3140 -3.1936976e-005,85.3198 3.8307757e-005,85.3257 -0.00012130172,85.3316 0.46859634,85.3374 0.50010425,85.3433 0.21881613,85.3492 0.18750581,85.3550 0.093804419,85.3609 3.3458269e-005,85.3668 -6.093577e-005,85.3726 0.31235918,85.3785 0.56249958,85.3844 0.31264228,85.3902 5.5910587e-005,85.3961 -1.4507807e-005,85.4020 0.093700416,85.4078 0.34365633,85.4137 0.46876222,85.4196 0.31257787,85.4254 0.093795672,85.4313 1.2721737e-005,85.4372 0.093620315,85.4430 0.49988148,85.4489 0.50010628,85.4548 0.18757033,85.4607 0.12503111,85.4665 5.2744941e-005,85.4724 -3.5831526e-005,85.4783 0.093676575,85.4841 0.18749899,85.4900 0.093827173,85.4959 2.2799088e-005,85.5017 -4.168684e-006,85.5076 -6.1268147e-006,85.5135 0.093686998,85.5194 0.31244737,85.5252 0.4061625,85.5311 0.59364879,85.5370 0.68738663,85.5429 0.78133649,85.5487 0.31277165,85.5546 0.00011011813,85.5605 -0.00015802267,85.5663 0.46847495,85.5722 0.78119349,85.5781 0.68772984,85.5840 0.34373417,85.5898 0.74982327,85.5957 0.65643203,85.6016 0.28136271,85.6075 0.40615541,85.6133 0.62496722,85.6192 0.56253862,85.6251 0.40637144,85.6310 0.093754642,85.6368 0.31240511,85.6427 0.31257731,85.6486 0.093833081,85.6545 1.5443671e-005,85.6603 -1.7329596e-005,85.6662 1.1562479,85.6721 1.1562197,85.6780 0.68732405,85.6839 0.5623613,85.6897 0.59382629,85.6956 0.31271312,85.7015 8.0738522e-005,85.7074 0.18732701,85.7132 0.62486285,85.7191 0.65629131,85.7250 0.46885571,85.7309 0.37503776,85.7368 0.34380075,85.7426 0.093821675,85.7485 -3.0063349e-005,85.7544 0.18741427,85.7603 0.40621734,85.7662 0.31259125,85.7720 7.3212359e-005,85.7779 0.03117639,85.7838 0.31230319,85.7897 0.93734139,85.7956 1.0938761,85.8015 0.59392089,85.8073 0.31250256,85.8132 0.31251132,85.8191 0.18757728,85.8250 -9.0780577e-006,85.8309 0.18743265,85.8367 0.2187824,85.8426 0.093801036,85.8485 9.5670821e-006,85.8544 1.0302857e-005,85.8603 -5.0783674e-005,85.8662 0.18738288,85.8720 0.34369677,85.8779 0.31261763,85.8838 0.031354938,85.8897 -1.4680164e-005,85.8956 3.9292313e-006,85.9015 -1.0355859e-006,85.9074 2.127934e-007,85.9132 1.8451691e-007,85.9191 -9.509609e-007,85.9250 3.6196202e-006,85.9309 0.031235596,85.9368 0.18749952,85.9427 0.093764558,85.9486 -3.1944107e-006,85.9544 8.4466859e-007,85.9603 -1.8400613e-007,85.9662 -1.0872581e-007,85.9721 6.1897828e-007,85.9780 -2.3673806e-006,85.9839 8.8512479e-006,85.9898 -3.304024e-005,85.9957 0.12495513,86.0015 0.21868797,86.0074 0.43743676,86.0133 0.4063527,86.0192 0.093813591,86.0251 0.18741021,86.0310 0.37500015,86.0369 0.31249708,86.0428 0.40626425,86.0487 0.18757102,86.0546 0.093766026,86.0604 5.1461167e-005,86.0663 -0.00012983881,86.0722 1.4360155,86.0781 5.2485509,86.0840 6.3125072,86.0899 5.3447723,86.0958 2.6888173,86.1017 1.0940312,86.1076 1.3122801,86.1135 1.8433666,86.1194 2.6560688,86.1253 2.3441074,86.1311 1.4067358,86.1370 0.40649337,86.1429 0.31241241,86.1488 0.49998438,86.1547 0.31264985,86.1606 7.190527e-005,86.1665 -1.8116265e-005,86.1724 5.5370617e-007,86.1783 0.12498123,86.1842 0.28112215,86.1901 0.62490767,86.1960 0.50008404,86.2019 0.28138241,86.2078 0.031221455,86.2137 0.31233692,86.2196 0.5937342,86.2255 0.5000205,86.2314 0.68729866,86.2373 1.156009,86.2432 1.2189424,86.2490 0.53151989,86.2549 0.3125864,86.2608 0.093844011,86.2667 1.4968725e-005,86.2726 -4.0463797e-006,86.2785 1.2156361e-006,86.2844 -8.1588769e-007,86.2903 2.0479856e-006,86.2962 -7.3766159e-006,86.3021 0.062460933,86.3080 0.18746403,86.3139 0.21876657,86.3198 0.12503621,86.3257 0.25003409,86.3316 0.40619615,86.3375 0.49991894,86.3434 0.31255388,86.3493 0.093808837,86.3552 4.9180406e-005,86.3611 -0.00014905876,86.3670 0.49973267,86.3729 0.84368116,86.3788 0.75024498,86.3847 0.15641218,86.3906 0.40606236,86.3965 0.78120917,86.4024 0.5001964,86.4083 9.8284945e-005,86.4142 -2.7830476e-005,86.4201 1.3029712e-005,86.4261 0.031194991,86.4320 0.37481886,86.4379 0.81240308,86.4438 0.71885842,86.4497 0.31266958,86.4556 6.1808176e-005,86.4615 -1.5828204e-005,86.4674 1.4995085e-006,86.4733 0.18749683,86.4792 0.53119129,86.4851 0.53119832,86.4910 0.18754223,86.4969 0.18737437,86.5028 0.59352791,86.5087 0.874951,86.5146 0.7502259,86.5205 0.18771639,86.5264 0.093726397,86.5323 0.18748093,86.5382 0.25005397,86.5442 0.37499487,86.5501 0.46838474,86.5560 1.1873755,86.5619 0.96880728,86.5678 1.218496,86.5737 1.5312095,86.5796 1.2190543,86.5855 0.53159314,86.5914 0.06260094,86.5973 0.093674235,86.6032 0.28125384,86.6091 0.093810268,86.6151 3.7142996e-005,86.6210 -0.00011652549,86.6269 0.40606198,86.6328 0.50004566,86.6387 0.31260017,86.6446 0.37485626,86.6505 0.75002676,86.6564 0.43760583,86.6623 0.84359199,86.6682 1.2500267,86.6742 0.7501722,86.6801 0.1874771,86.6860 0.31255072,86.6919 7.874344e-005,86.6978 0.093705483,86.7037 0.18746594,86.7096 0.40613317,86.7155 0.59356177,86.7215 0.8749488,86.7274 0.71896386,86.7333 0.40628985,86.7392 0.6873973,86.7451 0.87493926,86.7510 1.0624478,86.7569 0.87508965,86.7629 0.50016499,86.7688 0.18758611,86.7747 0.18748677,86.7806 0.12506032,86.7865 -6.6005792e-005,86.7924 0.34353706,86.7983 0.75000733,86.8043 0.84397429,86.8102 0.50004727,86.8161 0.28105146,86.8220 0.49983811,86.8279 0.62513715,86.8338 0.18770866,86.8398 0.093684219,86.8457 0.25000998,86.8516 0.093803987,86.8575 0.062523849,86.8634 -4.9255486e-005,86.8694 0.49972445,86.8753 1.2185483,86.8812 1.2189413,86.8871 0.68754834,86.8930 1.1247406,86.8989 1.3751171,86.9049 0.62533855,86.9108 0.031349663,86.9167 -2.6396945e-006,86.9226 0.093651541,86.9285 0.49987766,86.9345 0.5625695,86.9404 0.37495956,86.9463 0.65606111,86.9522 0.84389377,86.9581 0.18772738,86.9641 2.7746969e-006,86.9700 -6.1943064e-007,86.9759 -2.9722071e-007,86.9818 1.8085203e-006,86.9878 -6.9374255e-006,86.9937 0.093661927,86.9996 0.31250066,87.0055 0.093835331,87.0114 1.6771164e-005,87.0174 -3.8299062e-005,87.0233 0.18732095,87.0292 0.46872285,87.0351 0.31254998,87.0411 0.40617764,87.0470 0.43755338,87.0529 0.31248727,87.0588 0.87472957,87.0648 1.6248521,87.0707 1.5314687,87.0766 0.68785655,87.0825 0.18729651,87.0885 1.3117156,87.0944 2.5935528,87.1003 2.1257577,87.1062 0.62550604,87.1122 0.3437115,87.1181 0.031249257,87.1240 0.031262331,87.1299 6.603957e-006,87.1359 1.6512173e-005,87.1418 -7.2659379e-005,87.1477 0.21868104,87.1537 0.18753596,87.1596 0.49995536,87.1655 0.81248999,87.1714 0.65635371,87.1774 0.37471303,87.1833 0.99978799,87.1892 0.7503401,87.1952 0.12520368,87.2011 0.18750843,87.2070 0.50000262,87.2129 0.31248862,87.2189 0.031256516,87.2248 -4.3750078e-005,87.2307 0.18741341,87.2367 0.34369218,87.2426 0.46873957,87.2485 0.37509766,87.2545 0.18746942,87.2604 0.53106165,87.2663 0.93715298,87.2723 1.5935725,87.2782 1.5002211,87.2841 1.2501516,87.2901 1.1562254,87.2960 1.0313491,87.3019 0.53137058,87.3079 0.46879211,87.3138 0.43742532,87.3197 0.59384465,87.3257 0.093966514,87.3316 -1.4844307e-005,87.3375 8.4494341e-006,87.3435 -1.8953755e-005,87.3494 0.093710318,87.3553 0.12502767,87.3613 0.093620636,87.3672 0.49981388,87.3731 0.5938555,87.3791 0.37508851,87.3850 0.34380481,87.3909 0.093814865,87.3969 0.093703605,87.4028 0.18750262,87.4087 0.249899,87.4147 0.62488806,87.4206 0.5938291,87.4266 0.31265301,87.4325 6.7245914e-005,87.4384 -1.8722991e-005,87.4444 7.6410006e-006,87.4503 -1.1840432e-005,87.4562 0.093697011,87.4622 0.28119043,87.4681 0.37495705,87.4741 0.34377256,87.4800 0.18759978,87.4859 7.0335445e-005,87.4919 -0.00010135123,87.4978 0.34357378,87.5038 0.56248158,87.5097 0.50002992,87.5156 0.4687382,87.5216 0.49996564,87.5275 0.65622157,87.5335 0.62508333,87.5394 0.34392101,87.5453 8.0228252e-005,87.5513 -5.5169498e-005,87.5572 0.12493652,87.5632 0.18754303,87.5691 0.031287517,87.5751 0.37478787,87.5810 1.0622038,87.5869 1.0625094,87.5929 0.71897376,87.5988 0.34390354,87.6048 0.21881047,87.6107 0.18751933,87.6167 0.12503077,87.6226 0.031275205,87.6285 2.5435295e-006,87.6345 -1.8379885e-006,87.6404 4.8086176e-006,87.6464 -1.7397804e-005,87.6523 0.093700342,87.6583 0.18749425,87.6642 0.24982063,87.6702 0.68733829,87.6761 0.59398329,87.6820 0.21878418,87.6880 0.74969196,87.6939 1.3436283,87.6999 1.1877524,87.7058 0.34403631,87.7118 4.2485201e-005,87.7177 -9.3467397e-006,87.7237 0.12497167,87.7296 0.18750618,87.7356 2.6810209e-005,87.7415 3.2119199e-006,87.7475 0.031172166,87.7534 0.31244805,87.7594 0.34367535,87.7653 0.71864235,87.7713 0.68750757,87.7772 0.50006849,87.7832 0.40627986,87.7891 0.65608448,87.7951 1.0312411,87.8010 0.6252799,87.8070 0.0001146758,87.8129 -1.2284807e-005,87.8189 -6.5551809e-005,87.8248 0.34360945,87.8308 0.74991584,87.8367 0.93739474,87.8427 0.90622842,87.8486 0.65633845,87.8546 0.40647367,87.8605 0.062521003,87.8665 0.49976563,87.8724 0.90611267,87.8784 0.93764484,87.8843 0.34397686,87.8903 0.21872193,87.8962 0.40618169,87.9022 0.4687764,87.9081 0.37501264,87.9141 0.37503773,87.9200 0.24996546,87.9260 0.5623256,87.9319 0.84375042,87.9379 0.56266057,87.9439 0.28126577,87.9498 0.43733838,87.9558 0.87481409,87.9617 1.1563303,87.9677 0.62528372,87.9736 0.093862906,87.9796 -8.3177592e-006,87.9855 2.7884515e-005,87.9915 -0.00010322833,87.9975 0.28121775,88.0034 0.062635764,88.0094 -9.3144066e-005,88.0153 0.31231636,88.0213 0.49999461,88.0272 0.53121573,88.0332 0.71871042,88.0392 0.59392792,88.0451 0.21881773,88.0511 0.406142,88.0570 0.65620625,88.0630 0.96836787,88.0690 2.3121254,88.0749 2.3440895,88.0809 1.3440657,88.0868 1.1872429,88.0928 1.8119992,88.0988 2.468827,88.1047 1.7191311,88.1107 1.0316854,88.1166 0.0314334,88.1226 0.34348509,88.1286 0.59374946,88.1345 0.5314644,88.1405 0.18741626,88.1464 0.78073907,88.1524 1.6246986,88.1584 1.5630035,88.1643 0.28174514,88.1703 0.031161401,88.1762 0.18739383,88.1822 0.34368691,88.1882 0.31264165,88.1941 0.00011093623,88.2001 -2.8246155e-005,88.2061 2.0392408e-006,88.2120 0.15610972,88.2180 0.56228673,88.2240 0.81248498,88.2299 0.56267869,88.2359 0.18767355,88.2418 0.24963245,88.2478 1.4059377,88.2538 1.3127245,88.2597 0.7503109,88.2657 0.093906462,88.2717 0.18725817,88.2776 0.59365392,88.2836 0.53128731,88.2896 0.65616554,88.2955 0.59391576,88.3015 0.53140885,88.3075 0.65625894,88.3134 0.43745548,88.3194 0.34367898,88.3254 0.3125838,88.3313 0.1874636,88.3373 0.56238312,88.3433 0.56264013,88.3492 0.031370964,88.3552 -2.0537691e-005,88.3612 -4.9304072e-007,88.3672 0.093643084,88.3731 0.40625855,88.3791 0.40635175,88.3851 0.18742046,88.3910 0.3749308,88.3970 0.37505415,88.4030 0.15632789,88.4089 2.0299583e-005,88.4149 1.5816697e-006,88.4209 0.093554221,88.4269 0.49989057,88.4328 0.34393352,88.4388 0.093847305,88.4448 4.6073215e-005,88.4507 -0.00011224186,88.4567 0.31238493,88.4627 0.34375307,88.4687 0.50012368,88.4746 0.34385523,88.4806 0.31248194,88.4866 0.031187525,88.4925 0.18742394,88.4985 0.1875466,88.5045 0.093799338,88.5105 0.093725063,88.5164 0.24994896,88.5224 0.31250352,88.5284 0.21881802,88.5344 4.5750559e-005,88.5403 0.093571968,88.5463 0.49983081,88.5523 0.50017124,88.5583 0.093917094,88.5642 -3.3815552e-006,88.5702 -7.9150527e-007,88.5762 6.5484292e-006,88.5822 -2.5404288e-005,88.5881 0.093715377,88.5941 0.093784072,88.6001 2.803291e-005,88.6061 -1.6379647e-005,88.6121 0.12487879,88.6180 0.53116637,88.6240 0.46884885,88.6300 0.18753317,88.6360 0.18752468,88.6419 0.093691424,88.6479 0.31244087,88.6539 0.18763535,88.6599 4.6136029e-005,88.6659 6.3174571e-006,88.6718 -7.1415729e-005,88.6778 0.28115249,88.6838 0.34373569,88.6898 0.31259921,88.6958 0.18751797,88.7017 0.93733764,88.7077 1.2812212,88.7137 0.93756223,88.7197 0.40630203,88.7257 0.28126433,88.7316 0.3124288,88.7376 0.50001103,88.7436 0.40628952,88.7496 0.46872091,88.7556 0.37509605,88.7616 0.093754582,88.7675 0.31241703,88.7735 0.34379184,88.7795 0.1875547,88.7855 0.0937749,88.7915 0.093703717,88.7975 0.28122079,88.8034 0.21880038,88.8094 0.093789019,88.8154 0.031273544,88.8214 0.21867049,88.8274 0.46860558,88.8334 0.53106678,88.8393 0.75005031,88.8453 0.40647718,88.8513 0.28134406,88.8573 3.1415373e-005,88.8633 -8.4054482e-006,88.8693 2.2039665e-006,88.8753 -4.0974277e-007,88.8812 -5.6522867e-007,88.8872 2.670917e-006,88.8932 -1.0119245e-005,88.8992 0.093694329,88.9052 0.1874724,88.9112 0.12506135,88.9172 4.2707907e-005,88.9232 -3.389475e-005,88.9291 0.093687527,88.9351 0.34346375,88.9411 1.093364,88.9471 1.6248636,88.9531 1.5628207,88.9591 0.65671635,88.9651 0.062606737,88.9711 0.062463321,88.9771 0.15618865,88.9830 0.56221676,88.9890 1.3747399,88.9950 1.593816,89.0010 1.1565077,89.0070 0.562617,89.0130 0.68743402,89.0190 0.81258923,89.0250 0.37509876,89.0310 0.21876304,89.0370 0.12502833,89.0429 0.093766689,89.0489 0.031256311,89.0549 0.093693562,89.0609 0.18754162,89.0669 0.093651757,89.0729 0.9995665,89.0789 2.3119762,89.0849 3.2185695,89.0909 2.7191231,89.0969 1.4067371,89.1029 0.5003168,89.1089 0.093785651,89.1149 0.18750381,89.1209 0.18737456,89.1269 0.71853304,89.1328 0.78140908,89.1388 0.28142118,89.1448 0.18742751,89.1508 0.40623796,89.1568 0.31255102,89.1628 0.25002983,89.1688 0.093808554,89.1748 -6.453467e-006,89.1808 0.093702771,89.1868 0.18744229,89.1928 0.34361991,89.1988 0.56249863,89.2048 0.31268606,89.2108 8.9448477e-005,89.2168 -7.7908175e-005,89.2228 0.28118604,89.2288 0.4688009,89.2348 0.28130636,89.2408 6.5022246e-006,89.2468 7.8781477e-006,89.2528 -3.8018559e-005,89.2588 0.093749344,89.2648 4.05106e-005,89.2708 -1.6356062e-005,89.2768 0.093772247,89.2828 0.093674727,89.2888 0.31234777,89.2948 0.49999976,89.3008 0.31265306,89.3068 7.5021278e-005,89.3128 -1.8930756e-005,89.3188 6.9552561e-007,89.3248 0.093635909,89.3308 0.40604281,89.3368 0.93719435,89.3428 1.2500433,89.3488 0.75027215,89.3548 0.53124058,89.3608 0.74996853,89.3668 0.75014722,89.3728 0.31266063,89.3788 0.09378238,89.3848 0.1872005,89.3908 1.06208,89.3968 1.4375848,89.4028 0.84418952,89.4088 0.093975961,89.4148 -2.2031398e-005,89.4208 0.031226186,89.4268 0.093751647,89.4328 0.093675345,89.4389 0.40612486,89.4449 0.56244797,89.4509 0.59385407,89.4569 0.28134152,89.4629 0.4061085,89.4689 0.68739092,89.4749 0.65631419,89.4809 0.46886241,89.4869 0.40627417,89.4929 0.31259796,89.4989 0.093632668,89.5049 0.81220007,89.5109 1.1875213,89.5169 0.93764901,89.5229 0.56266761,89.5290 0.093877494,89.5350 -5.0880495e-005,89.5410 0.18745247,89.5470 0.18752551,89.5530 0.15625818,89.5590 0.18745385,89.5650 0.34369445,89.5710 0.34377164,89.5770 0.21880034,89.5830 0.093821071,89.5890 0.031201692,89.5951 0.4373543,89.6011 0.59386969,89.6071 0.15626992,89.6131 0.49976975,89.6191 0.93734485,89.6251 1.1249,89.6311 1.0314597,89.6371 0.31280154,89.6431 5.6833323e-005,89.6492 -4.2033844e-005,89.6552 0.093708709,89.6612 0.093804464,89.6672 -2.3915403e-005,89.6732 0.18736632,89.6792 0.34371868,89.6852 0.53119457,89.6912 0.81239229,89.6973 0.71893024,89.7033 0.093933716,89.7093 0.093630895,89.7153 0.34365883,89.7213 0.3126494,89.7273 0.03123023,89.7333 0.40596494,89.7394 0.65633839,89.7454 0.21899901,89.7514 3.8230188e-005,89.7574 0.062414523,89.7634 0.31236875,89.7694 0.53123868,89.7755 0.53132725,89.7815 0.40635169,89.7875 0.093797676,89.7935 0.093695283,89.7995 0.18751746,89.8055 0.031286929,89.8116 -8.6243781e-006,89.8176 0.12480381,89.8236 0.68731779,89.8296 0.75016725,89.8356 0.31264606,89.8417 0.15628918,89.8477 4.0369217e-005,89.8537 -3.8681956e-005,89.8597 0.249749,89.8657 0.87485039,89.8717 0.8126092,89.8778 0.59390569,89.8838 0.21887206,89.8898 0.15618642,89.8958 0.37484688,89.9019 0.6561479,89.9079 0.65638894,89.9139 0.46868816,89.9199 1.093559,89.9259 1.1252164,89.9320 0.87523407,89.9380 0.84373075,89.9440 0.59368759,89.9500 0.3438046,89.9560 0.031316463,89.9621 -7.4500895e-005,89.9681 0.34361228,89.9741 0.5000478,89.9801 0.18762507,89.9862 2.9367455e-005,89.9922 -1.7764442e-005,89.9982 0.093660966,90.0042 0.34369835,90.0103 0.28133541,90.0163 0.093752496,90.0223 0.18748416,90.0283 0.09381073,90.0344 3.4410357e-005,90.0404 -6.5118198e-005,90.0464 0.31219375,90.0524 1.0621741,90.0585 1.2189486,90.0645 0.56280947,90.0705 0.46873811,90.0765 0.53123659,90.0826 0.53124756,90.0886 0.50006336,90.0946 0.25006458,90.1006 0.18752402,90.1067 0.062543355,90.1127 6.6114499e-006,90.1187 -1.7704972e-006,90.1248 4.700272e-007,90.1308 -1.0947269e-007,90.1368 -3.2178434e-008,90.1428 2.3821551e-007,90.1489 -9.2075794e-007,90.1549 3.4450841e-006,90.1609 -1.2860578e-005,90.1670 0.09365239,90.1730 0.49966112,90.1790 1.2810988,90.1850 1.3437521,90.1911 1.562458,90.1971 1.3125166,90.2031 1.2189568,90.2092 0.50024647,90.2152 0.28131002,90.2212 0.093837701,90.2273 4.1396823e-005,90.2333 -8.4992222e-005,90.2393 0.31233039,90.2454 0.56242603,90.2514 0.59383202,90.2574 0.43755269,90.2635 0.46878862,90.2695 0.18761285,90.2755 3.0379559e-005,90.2816 0.18747967,90.2876 0.31250349,90.2936 0.28126857,90.2997 0.31249958,90.3057 0.31249711,90.3117 0.093744449,90.3178 -4.5672009e-006,90.3238 1.1651312e-005,90.3298 0.093705259,90.3359 0.40603405,90.3419 0.84367466,90.3479 0.56268609,90.3540 0.15634513,90.3600 0.093733773,90.3660 0.093778156,90.3721 0.062467482,90.3781 0.34356007,90.3842 0.8750639,90.3902 0.50017703,90.3962 0.21868144,90.4023 0.2812151,90.4083 0.18758476,90.4143 4.1286588e-005,90.4204 -1.1966899e-006,90.4264 0.093545198,90.4325 0.84336972,90.4385 1.3126599,90.4445 0.53160447,90.4506 0.093812726,90.4566 -1.8315684e-005,90.4627 0.093690969,90.4687 0.15627219,90.4747 0.093782015,90.4808 0.062513866,90.4868 1.4719083e-005,90.4929 0.031206666,90.4989 0.18737429,90.5049 0.49995881,90.5110 0.37513313,90.5170 0.031328492,90.5231 -5.4167335e-006,90.5291 -5.0957237e-007,90.5351 7.4561053e-006,90.5412 -2.9317251e-005,90.5472 0.18741852,90.5533 0.37489092,90.5593 0.49995357,90.5654 0.4374921,90.5714 0.37515673,90.5774 0.00014761601,90.5835 -6.9889567e-005,90.5895 0.0937135,90.5956 0.093797266,90.6016 1.5904448e-005,90.6077 0.12494054,90.6137 0.28113467,90.6197 0.56241506,90.6258 0.74997199,90.6318 1.0001221,90.6379 0.71885818,90.6439 0.43742219,90.6500 0.31254432,90.6560 0.1874664,90.6621 0.37487674,90.6681 0.43760502,90.6742 0.21880886,90.6802 0.312426,90.6862 0.31259489,90.6923 0.031308569,90.6983 0.18729691,90.7044 0.7497403,90.7104 1.0001533,90.7165 0.34398183,90.7225 0.24999371,90.7286 0.21877405,90.7346 0.18749768,90.7407 0.31238163,90.7467 0.50000966,90.7528 0.2813606,90.7588 0.40612465,90.7649 0.71864843,90.7709 0.6876179,90.7770 0.25017092,90.7830 0.093660079,90.7891 0.49992591,90.7951 0.34387299,90.8012 0.18746459,90.8072 0.40610749,90.8133 0.56255305,90.8193 0.25012767,90.8254 0.093789533,90.8314 -5.7661791e-006,90.8375 0.09371423,90.8435 0.093782268,90.8496 2.3200249e-005,90.8556 -8.4608346e-006,90.8617 1.0642055e-005,90.8677 -3.4109522e-005,90.8738 0.093744561,90.8799 5.5763019e-005,90.8859 -8.6235392e-005,90.8920 0.28109723,90.8980 0.40631986,90.9041 0.093918845,90.9101 0.18722492,90.9162 1.0308535,90.9222 1.2501559,90.9283 0.56287658,90.9343 0.093793556,90.9404 0.37478715,90.9465 0.7811473,90.9525 0.78133881,90.9586 0.53124255,90.9646 0.74978727,90.9707 1.1560744,90.9767 1.2500911,90.9828 0.7503832,90.9888 0.12521115,90.9949 0.093690813,91.0010 0.24997085,91.0070 0.25002694,91.0131 0.18747559,91.0191 0.31248885,91.0252 0.18756822,91.0313 0.15615265,91.0373 0.43750948,91.0434 0.1563213,91.0494 0.187455,91.0555 0.34340197,91.0615 4.027739,91.0676 15.431866,91.0737 24.935593,91.0797 22.597546,91.0858 11.192136,91.0918 4.0646925,91.0979 0.84454685,91.1040 0.21871935,91.1100 0.31254271,91.1161 0.093750671,91.1222 0.31237146,91.1282 0.43755335,91.1343 0.18761744,91.1403 4.6585981e-005,91.1464 -7.5000753e-005,91.1525 0.34348157,91.1585 0.93723184,91.1646 1.094016,91.1707 0.65641785,91.1767 1.0309218,91.1828 1.2811941,91.1888 1.2185142,91.1949 1.7499611,91.2010 1.1879164,91.2070 0.71895349,91.2131 0.62492943,91.2192 0.93735349,91.2252 0.90641832,91.2313 0.34388235,91.2374 0.31241015,91.2434 0.49990895,91.2495 0.59383845,91.2556 0.21892637,91.2616 4.2681593e-005,91.2677 -3.9639344e-005,91.2738 0.18742381,91.2798 0.40613922,91.2859 0.62494659,91.2920 0.50010437,91.2980 0.18763693,91.3041 2.2916081e-005,91.3102 0.031241005,91.3162 1.3010986e-005,91.3223 8.4799558e-007,91.3284 -1.6405409e-005,91.3344 0.21855934,91.3405 0.81227309,91.3466 0.93767428,91.3526 0.40623739,91.3587 0.90592301,91.3648 1.2187986,91.3708 0.87510705,91.3769 0.9061414,91.3830 1.0001148,91.3891 0.62511933,91.3951 0.90616715,91.4012 0.87512797,91.4073 0.53125465,91.4133 0.7187227,91.4194 0.40647054,91.4255 9.3421171e-005,91.4316 -3.0458259e-005,91.4376 0.031224277,91.4437 0.093718484,91.4498 0.093790956,91.4558 3.249685e-005,91.4619 -5.9330014e-006,91.4680 -8.7682511e-006,91.4741 0.093693547,91.4801 0.31237355,91.4862 0.62492079,91.4923 0.59383482,91.4984 0.31261778,91.5044 0.093816228,91.5105 -2.1461579e-005,91.5166 0.09370961,91.5226 0.49981499,91.5287 0.93750429,91.5348 0.5001452,91.5409 0.28112867,91.5470 0.59358555,91.5530 0.81248224,91.5591 0.68756008,91.5652 0.59379512,91.5713 0.43756926,91.5773 0.34381506,91.5834 0.18761103,91.5895 0.031302538,91.5956 -1.7245519e-006,91.6016 5.8245078e-006,91.6077 0.093743704,91.6138 0.43744937,91.6199 0.6875273,91.6259 0.18753907,91.6320 -1.7167931e-005,91.6381 2.0555908e-006,91.6442 0.18741453,91.6503 0.34374624,91.6563 0.093835123,91.6624 6.9088919e-006,91.6685 -3.0095275e-006,91.6746 0.031223487,91.6807 0.093764111,91.6867 0.06241823,91.6928 0.31236839,91.6989 0.34384984,91.7050 0.12511913,91.7111 1.5446929e-005,91.7171 0.031221,91.7232 0.12500305,91.7293 1.7662169e-005,91.7354 0.093627088,91.7415 0.31250176,91.7476 0.093865573,91.7536 8.4300054e-006,91.7597 -2.2547595e-006,91.7658 5.8839737e-007,91.7719 -9.8650752e-008,91.7780 -1.9385928e-007,91.7841 8.7416851e-007,91.7901 -3.3030724e-006,91.7962 1.2339071e-005,91.8023 -4.6056746e-005,91.8084 0.18749923,91.8145 0.093796253,91.8206 -1.1360282e-005,91.8266 1.8917907e-006,91.8327 3.7943773e-006,91.8388 0.093754306,91.8449 0.031237138,91.8510 2.5786119e-005,91.8571 -9.8425851e-005,91.8632 0.31237558,91.8692 0.34380183,91.8753 0.18760809,91.8814 5.9983133e-005,91.8875 -4.6238758e-005,91.8936 0.31221193,91.8997 1.0623493,91.9058 0.78155136,91.9118 0.12516172,91.9179 0.34364188,91.9240 0.59366143,91.9301 0.50002998,91.9362 0.18762903,91.9423 4.8583941e-005,91.9484 0.093626827,91.9545 0.31250378,91.9606 0.093857706,91.9666 5.8982159e-006,91.9727 8.5750094e-007,91.9788 -9.3294721e-006,91.9849 0.062467776,91.9910 0.15621646,91.9971 0.2811088,92.0032 0.46875933,92.0093 0.18767725,92.0154 4.2700336e-005,92.0215 -4.5495406e-005,92.0276 0.1873762,92.0336 0.34379354,92.0397 0.093864672,92.0458 -4.8779739e-006,92.0519 2.6670029e-006,92.0580 -5.7901129e-006,92.0641 0.18729328,92.0702 1.0619823,92.0763 1.9375254,92.0824 1.094071,92.0885 0.84390157,92.0946 0.34388822,92.1007 0.40604946,92.1068 0.99974686,92.1129 1.1252812,92.1189 0.12526956,92.1250 0.12494677,92.1311 0.12504296,92.1372 0.12497231,92.1433 0.093755201,92.1494 5.6600107e-005,92.1555 -0.00011416237,92.1616 0.31236151,92.1677 0.53105301,92.1738 1.0623729,92.1799 1.0624925,92.1860 1.0313385,92.1921 0.56276387,92.1982 0.18766987,92.2043 0.031242264,92.2104 0.24994712,92.2165 0.31242287,92.2226 0.53120965,92.2287 0.3438386,92.2348 0.18758523,92.2409 4.8253612e-005,92.2470 -1.3428091e-005,92.2531 0.1248081,92.2592 0.68707937,92.2653 1.4685675,92.2714 1.6874207,92.2775 2.124913,92.2836 2.0627058,92.2897 1.2503489,92.2958 0.5002628,92.3019 0.18758959,92.3080 0.093786262,92.3141 3.2548014e-005,92.3202 0.031184189,92.3263 0.37481418,92.3324 0.84362054,92.3385 0.90622759,92.3446 0.75000262,92.3507 0.53150427,92.3568 0.093931705,92.3629 0.31246138,92.3690 0.49977231,92.3751 1.155697,92.3812 2.1873159,92.3873 3.0003755,92.3934 2.4067163,92.3995 1.156325,92.4056 0.24989688,92.4117 0.37493509,92.4178 0.74984908,92.4239 0.96880156,92.4300 0.71874511,92.4361 0.90621191,92.4422 0.7813561,92.4483 0.59374142,92.4545 0.53131688,92.4606 0.18765958,92.4667 3.381446e-005,92.4728 -7.1601762e-006,92.4789 -5.1769493e-006,92.4850 0.18735814,92.4911 0.59360319,92.4972 0.56254429,92.5033 0.53114462,92.5094 0.81244379,92.5155 0.53150237,92.5216 0.12512755,92.5277 0.18745123,92.5338 0.3437064,92.5400 0.31256363,92.5461 0.062555611,92.5522 0.093684323,92.5583 0.3124142,92.5644 0.53115904,92.5705 0.65631002,92.5766 0.4374266,92.5827 0.74977285,92.5888 0.7815007,92.5949 0.093999438,92.6010 0.093701787,92.6072 0.093810476,92.6133 0.12465745,92.6194 1.2807,92.6255 1.7813137,92.6316 1.0942922,92.6377 0.09404017,92.6438 -3.4945366e-005,92.6499 8.3100722e-006,92.6560 1.708116e-006,92.6622 0.31249672,92.6683 0.78113025,92.6744 0.93749344,92.6805 0.46855968,92.6866 0.84363216,92.6927 0.65636837,92.6988 0.59375107,92.7050 0.50001293,92.7111 0.50008011,92.7172 0.21892475,92.7233 0.031301763,92.7294 -1.5130684e-005,92.7355 0.18733183,92.7416 0.53108335,92.7478 0.56257397,92.7539 0.31264874,92.7600 0.21874252,92.7661 0.4061377,92.7722 0.50002432,92.7783 0.31261039,92.7845 0.312255,92.7906 0.96856964,92.7967 0.81275743,92.8028 0.28148174,92.8089 5.7150857e-005,92.8150 -1.5314907e-005,92.8212 4.1044386e-006,92.8273 -1.1016755e-006,92.8334 3.019496e-007,92.8395 -1.0604102e-007,92.8456 1.2219955e-007,92.8517 -3.8278003e-007,92.8579 1.4090267e-006,92.8640 -5.2537275e-006,92.8701 1.9607383e-005,92.8762 -7.31814e-005,92.8823 0.28105569,92.8885 0.62487203,92.8946 0.68759644,92.9007 0.37513939,92.9068 0.18760093,92.9129 3.772843e-005,92.9191 0.18726783,92.9252 0.6248672,92.9313 0.56260276,92.9374 0.34389502,92.9436 0.093859874,92.9497 1.6202068e-005,92.9558 -3.8674048e-006,92.9619 0.093616411,92.9680 0.49988678,92.9742 0.50006747,92.9803 0.4063186,92.9864 0.65610141,92.9925 1.1249405,92.9987 0.71890599,93.0048 0.43745553,93.0109 0.59379184,93.0170 0.25008577,93.0232 0.49958259,93.0293 1.5622537,93.0354 1.3128021,93.0415 0.65653449,93.0477 0.37496519,93.0538 0.84352958,93.0599 1.3123816,93.0660 1.7497081,93.0722 2.4063146,93.0783 2.8111987,93.0844 7.7786856,93.0905 11.280809,93.0967 9.7830992,93.1028 4.9709578,93.1089 1.125888,93.1150 0.37497082,93.1212 0.53132546,93.1273 0.093842499,93.1334 0.031192541,93.1396 0.15621725,93.1457 0.21871343,93.1518 0.28117523,93.1579 0.37492281,93.1641 0.43754277,93.1702 0.28138384,93.1763 0.062575087,93.1825 1.0496458e-005,93.1886 -2.8127592e-006,93.1947 7.5378887e-007,93.2008 -2.021804e-007,93.2070 5.4875535e-008,93.2131 -1.7306482e-008,93.2192 1.4347056e-008,93.2254 -4.0083613e-008,93.2315 1.4599821e-007,93.2376 -5.439507e-007,93.2438 2.0299597e-006,93.2499 -7.5764656e-006,93.2560 0.062459119,93.2622 0.15624815,93.2683 0.15619443,93.2744 0.40619171,93.2806 0.34382051,93.2867 0.187488,93.2928 0.2500138,93.2990 0.31226435,93.3051 1.1870896,93.3112 1.4064715,93.3174 0.53166038,93.3235 0.093846403,93.3296 1.2931693e-005,93.3358 -1.4888999e-005,93.3419 0.031249747,93.3480 0.093632728,93.3542 0.34374776,93.3603 0.093837991,93.3664 0.093748011,93.3726 0.093745172,93.3787 0.18749285,93.3848 0.15632233,93.3910 0.18725893,93.3971 0.78093946,93.4033 0.96880466,93.4094 0.75022113,93.4155 0.59371805,93.4217 0.90624839,93.4278 0.40649742,93.4339 5.100037e-005,93.4401 0.031222088,93.4462 0.031263683,93.4524 2.0075562e-005,93.4585 -4.7036345e-005,93.4646 0.18739933,93.4708 0.34371132,93.4769 0.31258014,93.4831 0.12507533,93.4892 0.21867748,93.4953 0.37494367,93.5015 0.34381536,93.5076 0.21859902,93.5138 0.749654,93.5199 1.0938071,93.5260 0.59411275,93.5322 0.093911164,93.5383 3.8361168e-007,93.5445 -5.6831336e-006,93.5506 0.093769617,93.5567 0.43727541,93.5629 1.4372944,93.5690 1.3751135,93.5752 0.68756789,93.5813 0.62492687,93.5875 0.7499876,93.5936 0.5002135,93.5997 0.031373013,93.6059 -2.1692267e-005,93.6120 8.1944063e-006,93.6182 -1.1084483e-005,93.6243 0.093667872,93.6305 0.31246763,93.6366 0.28129649,93.6427 0.3123984,93.6489 0.56231904,93.6550 0.68758202,93.6612 0.28148076,93.6673 5.877456e-005,93.6735 -1.916057e-005,93.6796 0.1874761,93.6858 0.093746364,93.6919 0.031290706,93.6981 0.093598343,93.7042 0.68724912,93.7104 0.93750304,93.7165 0.56277865,93.7226 0.00014496334,93.7288 -4.1729694e-005,93.7349 2.1945416e-005,93.7411 -4.6052308e-005,93.7472 0.18731637,93.7534 0.49985743,93.7595 0.50017649,93.7657 0.093937755,93.7718 -3.6404474e-006,93.7780 -1.2179404e-006,93.7841 8.5132269e-006,93.7903 -3.2837565e-005,93.7964 0.093713313,93.8026 0.093769871,93.8087 0.15619332,93.8149 0.37489894,93.8210 0.6563158,93.8272 0.53131658,93.8333 0.49994624,93.8395 0.21879432,93.8456 0.093742296,93.8518 0.34348118,93.8579 0.74992853,93.8641 0.50027227,93.8702 0.093901545,93.8764 2.1773221e-006,93.8825 -4.8316576e-007,93.8887 -2.4484066e-007,93.8949 1.4626879e-006,93.9010 -5.6063486e-006,93.9072 0.031218905,93.9133 0.18734033,93.9195 0.62477195,93.9256 1.0623853,93.9318 1.1875839,93.9379 0.71904117,93.9441 0.093920827,93.9502 -9.9675799e-006,93.9564 2.6236257e-006,93.9625 -5.2613905e-007,93.9687 -5.1932739e-007,93.9749 2.6037046e-006,93.9810 0.031239193,93.9872 0.093720302,93.9933 0.12499162,93.9995 0.12499466,94.0056 0.21855955,94.0118 0.68718135,94.0180 1.062421,94.0241 0.84408778,94.0303 0.18779399,94.0364 8.3500254e-006,94.0426 9.6985123e-006,94.0487 0.093535721,94.0549 0.59357607,94.0611 0.65619248,94.0672 0.68772471,94.0734 2.0288415,94.0795 12.588461,94.0857 22.498472,94.0919 19.222544,94.0980 7.7230635,94.1042 0.84503877,94.1103 0.37491184,94.1165 0.09381751,94.1227 0.34352896,94.1288 0.74994963,94.1350 0.50021988,94.1411 0.09382914,94.1473 0.2185996,94.1535 0.49996233,94.1596 0.37515339,94.1658 0.031328473,94.1719 2.2957676e-007,94.1781 -3.982594e-005,94.1843 0.1873893,94.1904 0.31253687,94.1966 0.093849167,94.2028 1.2271114e-005,94.2089 -1.4500654e-005,94.2151 0.093696818,94.2212 0.24996251,94.2274 0.25003734,94.2336 0.093803868,94.2397 1.198077e-005,94.2459 -2.7974913e-006,94.2521 -7.9184485e-007,94.2582 5.9655886e-006,94.2644 -2.3072336e-005,94.2706 0.18728031,94.2767 0.78103322,94.2829 0.96876442,94.2891 0.71898371,94.2952 0.094029829,94.3014 0.12463596,94.3076 1.3119252,94.3137 1.7187835,94.3199 1.2190535,94.3261 0.59409571,94.3322 0.093929313,94.3384 2.8730798e-005,94.3446 -0.00012176853,94.3507 0.40602979,94.3569 0.56253165,94.3631 0.37517551,94.3692 0.09385328,94.3754 8.2296701e-006,94.3816 -2.2110905e-006,94.3877 6.1407968e-007,94.3939 -2.4506761e-007,94.4001 3.6617047e-007,94.4063 -1.2196939e-006,94.4124 4.5129441e-006,94.4186 -1.6833354e-005,94.4248 0.093640842,94.4309 0.31240809,94.4371 0.34379336,94.4433 0.18762727,94.4494 5.2937139e-005,94.4556 -2.3137152e-006,94.4618 -4.3690143e-005,94.4680 0.37486869,94.4741 0.93742836,94.4803 0.90639573,94.4865 0.12511207,94.4926 -1.3062146e-005,94.4988 0.093570411,94.5050 0.62486631,94.5112 0.46893817,94.5173 0.093862332,94.5235 2.4927911e-005,94.5297 -7.8065328e-005,94.5359 0.31234848,94.5420 0.49999711,94.5482 0.31266284,94.5544 0.093639351,94.5606 0.49985358,94.5667 0.43757078,94.5729 0.31264651,94.5791 0.00011695732,94.5853 -3.1344523e-005,94.5914 8.4120029e-006,94.5976 -2.3011037e-006,94.6038 7.9178915e-007,94.6100 -8.6593599e-007,94.6161 2.6721086e-006,94.6223 -9.8232294e-006,94.6285 3.6623576e-005,94.6347 -0.00013668145,94.6408 0.46846828,94.6470 0.93752527,94.6532 1.0938349,94.6594 1.0311671,94.6656 1.03126,94.6717 0.78119266,94.6779 0.84393257,94.6841 0.09399987,94.6903 -1.9682151e-005,94.6965 -3.6941328e-005,94.7026 0.18747181,94.7088 0.093803085,94.7150 1.1593163e-005,94.7212 -2.9010369e-006,94.7274 1.0042129e-008,94.7335 2.8613385e-006,94.7397 -1.1456332e-005,94.7459 0.093738511,94.7521 0.12497073,94.7583 0.18748194,94.7644 0.15626383,94.7706 0.12502447,94.7768 0.031277802,94.7830 3.8492867e-006,94.7892 -8.3143395e-006,94.7953 0.093642801,94.8015 0.31249753,94.8077 0.093866855,94.8139 -2.5169265e-005,94.8201 0.18742479,94.8263 0.31249866,94.8324 0.18758051,94.8386 6.5509853e-006,94.8448 0.093702555,94.8510 0.093796439,94.8572 0.18721852,94.8634 1.031047,94.8696 0.93771476,94.8757 0.46896034,94.8819 0.00010183557,94.8881 0.18746383,94.8943 0.28118673,94.9005 0.34351912,94.9067 0.84363997,94.9129 0.62524515,94.9190 0.093933411,94.9252 0.031142153,94.9314 0.34366295,94.9376 0.34376082,94.9438 0.31258109,94.9500 0.031362087,94.9562 -8.1791382e-005,94.9624 0.18744248,94.9685 0.28106394,94.9747 0.8747254,94.9809 1.3747991,94.9871 1.8437407,94.9933 1.4378943,94.9995 0.56276792,95.0057 0.3124854,95.0119 0.28128231,95.0181 0.093836971,95.0242 2.3738268e-005,95.0304 -8.7861117e-006,95.0366 1.1405202e-005,95.0428 0.12482678,95.0490 0.93708438,95.0552 2.061893,95.0614 4.654017,95.0676 10.966406,95.0738 13.71897,95.0800 11.906919,95.0862 11.593293,95.0923 12.437483,95.0985 10.876387,95.1047 7.6260729,95.1109 5.6572065,95.1171 2.7199214,95.1233 1.0629888,95.1295 0.46889079,95.1357 0.56227905,95.1419 0.96854001,95.1481 0.96891242,95.1543 0.75035155,95.1605 0.75008243,95.1667 0.65618062,95.1729 0.28126866,95.1791 0.062507473,95.1852 0.12492868,95.1914 0.40618455,95.1976 0.53130037,95.2038 0.31257674,95.2100 0.0312884,95.2162 -6.5490916e-005,95.2224 0.18737102,95.2286 0.34368947,95.2348 0.34383267,95.2410 0.12514865,95.2472 0.031159693,95.2534 0.31236607,95.2596 0.34380588,95.2658 0.28129184,95.2720 0.49972767,95.2782 1.2497505,95.2844 1.2502512,95.2906 0.50030583,95.2968 0.18738168,95.3030 0.78088605,95.3092 1.1874764,95.3154 0.84396291,95.3216 0.6563983,95.3278 0.37511057,95.3340 0.18756118,95.3402 0.093771897,95.3464 0.18733184,95.3526 0.49992126,95.3588 0.34395614,95.3650 0.093710832,95.3712 0.31247535,95.3774 0.09388721,95.3836 0.093655214,95.3898 0.31244117,95.3960 0.31249812,95.4022 0.31256643,95.4084 0.093818001,95.4146 0.21874155,95.4208 0.2812756,95.4270 0.093820482,95.4332 -0.00021748975,95.4394 0.78087002,95.4456 1.187481,95.4518 0.90653586,95.4580 0.34391311,95.4642 0.31247821,95.4704 0.31241086,95.4766 0.56243843,95.4829 0.56245565,95.4891 0.71881515,95.4953 0.34390861,95.5015 0.18756659,95.5077 0.093817577,95.5139 0.34369677,95.5201 0.7500037,95.5263 0.3437885,95.5325 0.093734354,95.5387 9.9636391e-006,95.5449 0.093543611,95.5511 0.43750259,95.5573 0.093940333,95.5635 0.12481613,95.5697 0.49982122,95.5759 0.65620023,95.5822 0.74998742,95.5884 0.65645689,95.5946 0.18767709,95.6008 0.28111419,95.6070 0.78095627,95.6132 1.1874758,95.6194 0.7502386,95.6256 0.37511396,95.6318 0.3124384,95.6380 0.7184847,95.6442 1.3123968,95.6505 1.125217,95.6567 0.56270576,95.6629 0.3125304,95.6691 0.31253478,95.6753 0.093836918,95.6815 -6.2111094e-006,95.6877 0.031247336,95.6939 1.6796916e-005,95.7001 -4.156946e-006,95.7064 -1.7050382e-007,95.7126 4.8396919e-006,95.7188 -1.9189805e-005,95.7250 0.093722224,95.7312 0.093780532,95.7374 5.3574436e-006,95.7436 0.093616918,95.7498 0.31244692,95.7561 0.21892075,95.7623 0.093697429,95.7685 0.62480426,95.7747 0.78120077,95.7809 0.68766308,95.7871 0.093899511,95.7933 0.093712643,95.7996 0.093787663,95.8058 -1.626031e-005,95.8120 0.28111595,95.8182 0.62493116,95.8244 0.50014722,95.8306 0.03135008,95.8369 -2.6570677e-005,95.8431 7.1202294e-006,95.8493 -1.9082388e-006,95.8555 5.121891e-007,95.8617 -1.4037394e-007,95.8679 4.9269168e-008,95.8742 -5.6695928e-008,95.8804 1.7752495e-007,95.8866 -6.5345228e-007,95.8928 2.436467e-006,95.8990 -9.0930998e-006,95.9053 0.093664221,95.9115 0.31247568,95.9177 0.18757066,95.9239 0.093762957,95.9301 0.18739423,95.9363 0.46872848,95.9426 0.34376031,95.9488 0.46860424,95.9550 0.65613276,95.9612 0.68757951,95.9674 0.34400439,95.9737 0.00010134526,95.9799 -2.7876587e-005,95.9861 1.0153754e-005,95.9923 -1.2737206e-005,95.9986 0.093690947,96.0048 0.31241155,96.0110 0.49996743,96.0172 0.43754059,96.0234 0.28129292,96.0297 0.18756855,96.0359 0.093702972,96.0421 0.34362066,96.0483 0.3751477,96.0546 0.46812391,96.0608 2.9988742,96.0670 4.5621505,96.0732 4.1879821,96.0795 2.1886165,96.0857 1.1245197,96.0919 5.684515,96.0981 13.247388,96.1044 15.969928,96.1106 9.6595898,96.1168 2.8768003,96.1230 0.25033453,96.1293 0.062438827,96.1355 0.21866962,96.1417 0.4061569,96.1479 0.53134072,96.1542 0.18755896,96.1604 0.3123838,96.1666 0.53114504,96.1728 0.78120047,96.1791 0.65641618,96.1853 0.18763411,96.1915 0.12499467,96.1977 0.093781166,96.2040 0.031253222,96.2102 0.18729807,96.2164 0.68735427,96.2227 0.68752569,96.2289 0.84344006,96.2351 1.5623393,96.2414 1.3753475,96.2476 0.75030035,96.2538 0.25010803,96.2600 0.093780711,96.2663 0.031271379,96.2725 0.031216236,96.2787 0.093735039,96.2850 0.0937225,96.2912 0.34365147,96.2974 0.5624457,96.3037 0.50013566,96.3099 0.031371351,96.3161 -4.3414318e-005,96.3224 0.093722358,96.3286 0.093783908,96.3348 1.1949972e-005,96.3410 0.062500492,96.3473 0.34368894,96.3535 0.96856272,96.3597 1.0937918,96.3660 0.28143367,96.3722 3.9485109e-005,96.3784 0.031161059,96.3847 0.18748781,96.3909 0.093778655,96.3972 0.18737054,96.4034 0.59330881,96.4096 1.3436958,96.4159 0.87538379,96.4221 0.50014871,96.4283 0.40622705,96.4346 0.50006139,96.4408 0.12509236,96.4470 0.093741558,96.4533 3.6293048e-005,96.4595 0.74995935,96.4657 1.2499088,96.4720 0.81241941,96.4782 0.31262618,96.4845 0.00010154559,96.4907 -2.721632e-005,96.4969 7.3121073e-006,96.5032 -2.0300686e-006,96.5094 8.0764141e-007,96.5156 -1.2004305e-006,96.5219 0.031208906,96.5281 0.093777686,96.5344 -2.4676305e-005,96.5406 0.18736902,96.5468 0.3436864,96.5531 0.34387606,96.5593 0.031373333,96.5656 -1.9827818e-005,96.5718 0.093615808,96.5780 0.49986243,96.5843 0.65628844,96.5905 1.0000955,96.5968 1.0936198,96.6030 1.3746986,96.6092 1.5000595,96.6155 0.87534142,96.6217 0.15640423,96.6280 0.062503129,96.6342 2.3916935e-005,96.6405 -2.8343702e-005,96.6467 0.093719281,96.6529 0.093780927,96.6592 2.719097e-005,96.6654 -1.9403396e-005,96.6717 5.0424493e-005,96.6779 0.093564905,96.6842 1.1871598,96.6904 1.4688171,96.6966 0.84370452,96.7029 0.93740112,96.7091 0.75019103,96.7154 0.43774444,96.7216 0.12503038,96.7279 0.31236812,96.7341 0.3126435,96.7404 0.00010956763,96.7466 0.093600415,96.7528 0.56233752,96.7591 0.71885294,96.7653 0.21891403,96.7716 0.031275325,96.7778 0.093622424,96.7841 0.46869567,96.7903 0.28135878,96.7966 0.12504856,96.8028 3.3002845e-005,96.8091 -3.7763184e-005,96.8153 0.093767785,96.8216 0.031184018,96.8278 0.34357235,96.8341 0.53110999,96.8403 0.75003773,96.8466 0.53138047,96.8528 0.43753949,96.8591 0.37498409,96.8653 0.46872908,96.8716 0.4999187,96.8778 0.96847177,96.8841 1.4999498,96.8903 1.1252928,96.8966 0.40652934,96.9028 0.093827553,96.9091 0.18748043,96.9153 0.18750407,96.9216 -6.4014343e-006,96.9278 1.1800126e-005,96.9341 -4.0801839e-005,96.9403 0.18745346,96.9466 0.31239596,96.9528 0.65615821,96.9591 0.50020713,96.9653 0.031220654,96.9716 0.87469596,96.9778 1.1876643,96.9841 0.59386426,96.9903 0.49983466,96.9966 0.6562447,97.0029 0.53135037,97.0091 0.31262612,97.0154 0.09380161,97.0216 3.9278646e-005,97.0279 -0.00010828688,97.0341 0.40592203,97.0404 0.81258905,97.0466 0.31270921,97.0529 0.40622151,97.0591 0.37498716,97.0654 0.28132275,97.0717 1.1235367,97.0779 6.5594935,97.0842 11.499304,97.0904 9.7208185,97.0967 5.0019603,97.1029 2.1880925,97.1092 1.4376924,97.1155 0.75019085,97.1217 0.84366965,97.1280 1.2813128,97.1342 1.2502116,97.1405 0.37508309,97.1468 0.12489375,97.1530 0.31236064,97.1593 0.53115833,97.1655 0.74987209,97.1718 0.84389621,97.1780 0.31268314,97.1843 0.343501,97.1906 0.74993628,97.1968 0.50022465,97.2031 0.37478563,97.2093 0.84373736,97.2156 0.34406707,97.2219 0.18744038,97.2281 0.4061597,97.2344 0.5312686,97.2407 0.5625214,97.2469 0.43760917,97.2532 0.093811765,97.2594 0.093773074,97.2657 0.03118396,97.2720 0.31239098,97.2782 0.31256333,97.2845 0.15636979,97.2908 0.37438956,97.2970 1.9054998,97.3033 2.2502127,97.3095 1.3445369,97.3158 0.094178379,97.3221 -9.2117414e-005,97.3283 0.1873664,97.3346 0.59365219,97.3409 0.62505698,97.3471 0.40638933,97.3534 0.031299632,97.3597 0.1873289,97.3659 0.40623403,97.3722 0.18766597,97.3785 4.3244927e-005,97.3847 0.12485012,97.3910 0.56224841,97.3973 1.0311376,97.4035 1.0000747,97.4098 0.68764985,97.4161 0.31270343,97.4223 0.031328619,97.4286 0.15612021,97.4349 0.59356499,97.4411 0.90621734,97.4474 0.75009722,97.4537 0.4688538,97.4599 0.18762591,97.4662 4.1340109e-006,97.4725 0.15620363,97.4787 0.18746479,97.4850 0.40601769,97.4913 0.78128165,97.4976 0.28149295,97.5038 0.093772203,97.5101 0.093762666,97.5164 0.031265575,97.5226 0.031240927,97.5289 0.093685351,97.5352 0.31236205,97.5415 0.56244606,97.5477 0.50010151,97.5540 0.18766674,97.5603 -7.0543319e-005,97.5665 0.49966705,97.5728 1.0936275,97.5791 0.93776381,97.5854 0.31266671,97.5916 0.4997991,97.5979 1.2495663,97.6042 1.8124247,97.6105 1.1878355,97.6167 0.5003531,97.6230 0.00014773879,97.6293 0.18714134,97.6355 0.81230992,97.6418 0.65652919,97.6481 0.18771985,97.6544 3.8197053e-005,97.6606 -4.1716135e-005,97.6669 0.093742609,97.6732 0.031275801,97.6795 4.0356379e-005,97.6858 -0.00014183542,97.6920 0.5310989,97.6983 0.5313223,97.7046 0.43753633,97.7109 0.281371,97.7171 0.093597241,97.7234 0.74976385,97.7297 1.031134,97.7360 1.5935394,97.7422 1.8437235,97.7485 1.6875229,97.7548 1.2190522,97.7611 0.40663365,97.7674 0.031327814,97.7736 -4.4075634e-005,97.7799 0.2498613,97.7862 0.46877062,97.7925 0.2188184,97.7988 0.18742625,97.8050 0.28128323,97.8113 0.18757971,97.8176 0.093756191,97.8239 0.093689524,97.8302 0.281225,97.8364 0.28128579,97.8427 0.18755709,97.8490 3.5606758e-005,97.8553 -4.9693983e-007,97.8616 -3.362455e-005,97.8678 0.18735997,97.8741 0.4062064,97.8804 0.3125985,97.8867 0.25000435,97.8930 0.40617383,97.8993 0.46880361,97.9055 0.18759386,97.9118 0.18751489,97.9181 0.21864398,97.9244 0.34370363,97.9307 0.25009623,97.9370 0.21864662,97.9432 0.59365922,97.9495 0.71839052,97.9558 1.5310179,97.9621 1.156669,97.9684 0.46908748,97.9747 0.25008529,97.9810 0.40628827,97.9872 0.21865192,97.9935 0.43729791,97.9998 0.59382629,98.0061 0.18764785,98.0124 0.24971871,98.0187 0.96831155,98.0250 1.2502224,98.0312 0.4379968,98.0375 0.031255972,98.0438 0.31236443,98.0501 0.49991509,98.0564 0.74997324,98.0627 0.53149563,98.0690 0.65555173,98.0753 3.5300148,98.0815 5.2184572,98.0878 4.4696484,98.0941 1.8757859,98.1004 1.749559,98.1067 4.9352608,98.1130 11.934721,98.1193 14.344228,98.1256 9.5962877,98.1319 4.8764291,98.1382 3.0629821,98.1444 1.9068829,98.1507 0.59420329,98.1570 0.31245434,98.1633 0.5934208,98.1696 1.0624338,98.1759 0.68772662,98.1822 0.56255424,98.1885 0.65631753,98.1948 0.40634713,98.2011 0.28112826,98.2074 0.59362501,98.2137 0.46891636,98.2199 0.09386868,98.2262 8.6498167e-006,98.2325 -1.6695118e-005,98.2388 0.093637325,98.2451 0.3435826,98.2514 0.56256461,98.2577 0.34387761,98.2640 0.34357452,98.2703 0.74976695,98.2766 0.81270957,98.2829 0.18778755,98.2892 0.031237988,98.2955 0.093727924,98.3018 0.093777083,98.3081 2.7315325e-005,98.3144 0.093749426,98.3207 0.093747057,98.3270 -9.775722e-006,98.3333 1.9936213e-005,98.3396 0.093702152,98.3459 0.59370679,98.3522 0.71871561,98.3585 0.59372598,98.3647 0.31257251,98.3710 0.12498181,98.3773 0.49985111,98.3836 0.84362572,98.3899 0.843822,98.3962 0.43772262,98.4025 0.093676686,98.4088 0.40612024,98.4151 0.531192,98.4214 0.68753785,98.4277 0.28145781,98.4340 0.18741377,98.4403 0.49993983,98.4466 0.34386662,98.4529 0.093877465,98.4592 -0.00015044126,98.4655 0.71825069,98.4718 1.4685198,98.4781 1.5003641,98.4844 0.65663838,98.4907 0.34383711,98.4970 2.6679305e-005,98.5034 -3.1397132e-005,98.5097 0.093687959,98.5160 0.18745495,98.5223 0.18757856,98.5286 5.5322173e-005,98.5349 2.5026806e-005,98.5412 0.062229715,98.5475 0.93729872,98.5538 1.0626475,98.5601 0.78126532,98.5664 0.59386718,98.5727 0.1876473,98.5790 9.9780373e-006,98.5853 0.0936094,98.5916 0.31245774,98.5979 0.18763067,98.6042 0.031305872,98.6105 9.8810131e-007,98.6168 -1.0409724e-006,98.6231 3.1759705e-006,98.6294 -1.166376e-005,98.6357 0.093656734,98.6421 0.40616414,98.6484 0.56247145,98.6547 0.50007534,98.6610 0.18762909,98.6673 0.18744525,98.6736 0.49995542,98.6799 0.34387234,98.6862 -0.00011072277,98.6925 0.43723491,98.6988 0.81235325,98.7051 1.3748915,98.7114 1.5937141,98.7177 1.2502134,98.7241 0.56284249,98.7304 0.093760163,98.7367 0.34364668,98.7430 0.40631357,98.7493 0.34364688,98.7556 0.59362024,98.7619 0.50019032,98.7682 0.093921848,98.7745 1.1262707e-006,98.7808 0.031209249,98.7872 0.15621917,98.7935 0.21871358,98.7998 0.40621936,98.8061 0.31256589,98.8124 0.18746719,98.8187 0.34360585,98.8250 0.4999983,98.8313 0.31268358,98.8377 7.8185032e-005,98.8440 0.093651101,98.8503 0.31245536,98.8566 0.31252918,98.8629 0.31242794,98.8692 0.62487411,98.8755 0.65632534,98.8819 0.34389868,98.8882 0.093820885,98.8945 -9.2546807e-006,98.9008 0.18741298,98.9071 0.28126353,98.9134 0.09379372,98.9197 0.12495472,98.9261 0.18752699,98.9324 0.093774177,98.9387 0.093724295,98.9450 0.093765989,98.9513 0.15621008,98.9576 0.312464,98.9640 0.31250563,98.9703 0.2188704,98.9766 0.031083448,98.9829 0.74974096,98.9892 1.0623461,98.9955 2.4362504,99.0019 6.9987946,99.0082 8.9072313,99.0145 5.2824988,99.0208 2.250282,99.0271 0.93773216,99.0335 0.68768483,99.0398 1.0309582,99.0461 2.2181036,99.0524 2.7184341,99.0587 2.9688687,99.0651 2.4066651,99.0714 1.4691699,99.0777 0.65647262,99.0840 0.93753058,99.0903 2.0613468,99.0967 5.0299048,99.1030 5.3441329,99.1093 3.5634449,99.1156 2.7501907,99.1219 2.9374743,99.1283 2.1565948,99.1346 1.1877011,99.1409 0.93769532,99.1472 0.68756568,99.1536 0.87504786,99.1599 0.43772596,99.1662 0.12495957,99.1725 0.43721929,99.1789 0.81253111,99.1852 0.50012237,99.1915 0.56245971,99.1978 0.50003576,99.2042 0.40634656,99.2105 0.15637729,99.2168 4.9772723e-005,99.2231 0.031096572,99.2295 0.43738696,99.2358 0.40636516,99.2421 0.21882996,99.2484 0.062540248,99.2548 8.8944671e-006,99.2611 -4.4246071e-006,99.2674 8.8039569e-006,99.2737 -3.0793322e-005,99.2801 0.12488417,99.2864 0.43720928,99.2927 1.1872232,99.2990 1.3127639,99.3054 0.50028175,99.3117 0.43740276,99.3180 0.53115958,99.3244 0.59376895,99.3307 0.68761212,99.3370 0.78128517,99.3433 0.59381044,99.3497 0.31258693,99.3560 0.43750459,99.3623 0.46874991,99.3687 0.78127348,99.3750 0.34376419,99.3813 0.3125031,99.3877 -4.1120595e-005,99.3940 0.18733554,99.4003 0.49988592,99.4066 0.53127193,99.4130 0.53117579,99.4193 0.6251545,99.4256 0.09397921,99.4320 -3.8201575e-005,99.4383 0.031267874,99.4446 -3.3350305e-005,99.4510 0.18738662,99.4573 0.31253645,99.4636 0.093852259,99.4700 4.984498e-006,99.4763 0.031222103,99.4826 0.093719251,99.4890 0.18737985,99.4953 0.40616432,99.5016 0.34387341,99.5080 0.093897074,99.5143 -5.5180684e-005,99.5206 0.2811217,99.5270 0.40629411,99.5333 0.18761267,99.5396 2.9527151e-005,99.5460 -9.72417e-006,99.5523 9.3679346e-006,99.5587 -2.7749002e-005,99.5650 0.093749955,99.5713 2.786722e-005,99.5777 -9.6587328e-006,99.5840 1.0766352e-005,99.5903 -3.3408571e-005,99.5967 0.093735352,99.6030 0.062520377,99.6093 0.1249278,99.6157 0.40599313,99.6220 0.74997562,99.6284 0.40648994,99.6347 0.12511934,99.6410 -6.0630891e-006,99.6474 0.093688302,99.6537 0.093823038,99.6601 0.093538187,99.6664 0.9058069,99.6727 1.3438628,99.6791 0.62544566,99.6854 0.031386185,99.6918 -4.6370042e-005,99.6981 0.031259552,99.7044 8.1387016e-006,99.7108 -1.3807704e-006,99.7171 -2.6164698e-006,99.7235 0.093662836,99.7298 0.28114083,99.7361 0.34371907,99.7425 0.34378958,99.7488 0.40620723,99.7552 0.71866256,99.7615 0.71883833,99.7679 0.34393162,99.7742 0.093751982,99.7805 0.31240502,99.7869 0.43732646,99.7932 0.74974948,99.7996 1.0625023,99.8059 0.87540305,99.8123 0.00016611324,99.8186 0.2810894,99.8249 0.40628856,99.8313 0.18760812,99.8376 -3.3292516e-005,99.8440 0.28115308,99.8503 0.28134775,99.8567 2.8933717e-005,99.8630 0.18727551,99.8694 0.49996114,99.8757 0.34384644,99.8821 0.46857908,99.8884 0.81245738,99.8947 0.50029087,99.9011 0.00012641471,99.9074 -1.3708674e-005,99.9138 -7.1595678e-005,99.9201 0.31234887,99.9265 0.4999696,99.9328 0.46885484,99.9392 0.18758054,99.9455 0.12502158,99.9519 0.093682162,99.9582 0.59338772,99.9646 1.4060585,99.9709 1.3438554,99.9773 1.0001336,99.9836 0.68743259,99.9900 0.84383976,99.9963 0.3128573,100.0027 1.0403625e-005,100.0090 0.2186728,100.0154 0.31243455,100.0217 0.43741474,100.0281 0.43755308,100.0344 0.49987677,100.0408 0.84372169,100.0471 0.46901357,100.0535 0.093802422,100.0598 0.21857199,100.0662 1.2492774,100.0725 2.7499754,100.0789 7.1176853,100.0852 45.314911,100.0916 119.06575,100.0979 145.13206,100.1043 96.343185,100.1107 33.957539,100.1170 15.715374,100.1234 38.797382,100.1297 68.709663,100.1361 71.226311,100.1424 42.109688,100.1488 13.758198,100.1551 6.3132906,100.1615 4.4072666,100.1678 1.8445622,100.1742 1.437549,100.1806 1.0315008,100.1869 0.37526476,100.1933 0.031126248,100.1996 0.74971521,100.2060 1.0000123,100.2123 0.9375999,100.2187 0.50022215,100.2251 0.00011952639,100.2314 -3.7565267e-005,100.2378 0.093666054,100.2441 0.28124547,100.2505 0.093826033,100.2568 0.093713753,100.2632 0.2499238,100.2696 0.4685826,100.2759 0.68760693,100.2823 0.093971595,100.2886 -6.8478315e-005,100.2950 0.24991992,100.3014 0.40622985,100.3077 0.46877056,100.3141 0.25006551,100.3204 0.062559009,100.3268 0.12475685,100.3332 0.74975622,100.3395 0.96856886,100.3459 1.3124118,100.3522 1.156425,100.3586 0.90648949,100.3650 0.43774474,100.3713 0.2187973,100.3777 0.40627065,100.3840 0.18754981,100.3904 0.031178409,100.3968 0.37476704,100.4031 0.74997908,100.4095 0.34397811,100.4159 0.18731761,100.4222 0.7186203,100.4286 0.59380376,100.4349 0.8433705,100.4413 1.5622668,100.4477 1.2504867,100.4540 0.43777514,100.4604 0.49998468,100.4668 0.28132644,100.4731 0.43743211,100.4795 0.49998796,100.4859 0.624946,100.4922 1.1250085,100.4986 1.0002072,100.5050 0.37491184,100.5113 0.71833241,100.5177 1.2187393,100.5241 1.0626186,100.5304 1.31259,100.5368 0.93759483,100.5432 0.656232,100.5495 0.59393537,100.5559 0.31261268,100.5623 0.18733023,100.5686 0.53099757,100.5750 1.1559696,100.5814 1.5313296,100.5877 0.93781501,100.5941 0.50005257,100.6005 0.62494171,100.6068 0.90607232,100.6132 1.1875483,100.6196 0.59410453,100.6260 0.31246769,100.6323 0.59350914,100.6387 0.78117526,100.6451 0.68768495,100.6514 0.18770148,100.6578 0.093712009,100.6642 0.31236178,100.6705 0.6561892,100.6769 0.53137314,100.6833 0.1876128,100.6897 4.9325423e-005,100.6960 -8.7790046e-005,100.7024 0.34339169,100.7088 0.99976051,100.7152 1.093938,100.7215 0.78134876,100.7279 0.93735504,100.7343 1.1250603,100.7406 0.65654838,100.7470 0.093912587,100.7534 7.7064342e-006,100.7598 -3.9343311e-005,100.7661 0.28113425,100.7725 0.40632302,100.7789 0.031290349,100.7853 0.093759529,100.7916 -2.9983428e-005,100.7980 0.34342366,100.8044 0.71877992,100.8108 0.28155044,100.8171 7.3990355e-005,100.8235 -6.7681874e-005,100.8299 0.31231079,100.8363 0.71869731,100.8426 0.50017476,100.8490 0.093858294,100.8554 3.5354597e-006,100.8618 4.2340289e-007,100.8682 -5.229756e-006,100.8745 2.0497209e-005,100.8809 -7.6764729e-005,100.8873 0.34352943,100.8937 0.74988049,100.9000 0.84383893,100.9064 0.53142655,100.9128 0.21878934,100.9192 0.59375906,100.9256 0.62510711,100.9319 0.31241679,100.9383 0.84361809,100.9447 1.0624449,100.9511 1.0939279,100.9575 0.34374228,100.9638 0.71846282,100.9702 0.75007129,100.9766 0.5000962,100.9830 0.53113139,100.9894 0.81237775,100.9957 0.75021136,101.0021 0.28141257,101.0085 2.3097637,101.0149 12.11902,101.0213 23.403137,101.0277 23.378054,101.0340 14.098253,101.0404 6.4087634,101.0468 2.3446026,101.0532 1.9063051,101.0596 1.6252851,101.0660 1.1563696,101.0723 1.6558144,101.0787 3.0305052,101.0851 5.1545057,101.0915 8.9364443,101.0979 9.2508659,101.1043 6.7832451,101.1107 2.001389,101.1170 0.50010198,101.1234 1.0298097,101.1298 5.7791295,101.1362 8.2501011,101.1426 5.7833672,101.1490 1.2200874,101.1554 0.56223774,101.1617 1.2184147,101.1681 1.8124563,101.1745 1.4065926,101.1809 0.71897459,101.1873 0.53126973,101.1937 0.56250465,101.2001 0.50002527,101.2065 0.34388259,101.2128 0.031212617,101.2192 0.49973574,101.2256 0.90622401,101.2320 0.81259656,101.2384 0.93762058,101.2448 1.0626113,101.2512 0.75001889,101.2576 0.18741183,101.2640 0.34356701,101.2703 0.50007313,101.2767 0.18766959,101.2831 0.093751259,101.2895 0.093763337,101.2959 0.093663163,101.3023 0.34358072,101.3087 0.49999234,101.3151 0.37521762,101.3215 0.18758592,101.3279 0.28115743,101.3343 0.2812171,101.3407 0.18756571,101.3470 8.3209568e-005,101.3534 -8.1576596e-005,101.3598 0.18745425,101.3662 0.18745193,101.3726 0.40617719,101.3790 0.40630168,101.3854 0.28122747,101.3918 0.31255069,101.3982 0.093884483,101.4046 0.093649767,101.4110 0.46860763,101.4174 0.50011212,101.4238 0.093885131,101.4302 4.8986021e-006,101.4366 -1.3280692e-005,101.4430 0.062476095,101.4494 0.093750641,101.4557 0.062521294,101.4621 2.2404289e-005,101.4685 0.093708426,101.4749 0.1249567,101.4813 0.093781099,101.4877 0.093717396,101.4941 0.18754707,101.5005 -1.6999649e-005,101.5069 0.28099149,101.5133 0.62487984,101.5197 0.56274462,101.5261 0.1563821,101.5325 0.21873765,101.5389 0.062525488,101.5453 0.21867168,101.5517 0.43737686,101.5581 0.6873014,101.5645 0.78134608,101.5709 0.3127276,101.5773 0.34359905,101.5837 0.65619636,101.5901 0.34394088,101.5965 0.28129134,101.6029 0.43749395,101.6093 0.34374726,101.6157 0.31256443,101.6221 0.34380656,101.6285 0.31247893,101.6349 0.093744382,101.6413 -4.9085185e-007,101.6477 0.031195244,101.6541 0.18744175,101.6605 0.18752626,101.6669 0.093814813,101.6733 2.2199085e-005,101.6797 1.2684857e-005,101.6861 -7.2945993e-005,101.6925 0.40606701,101.6989 0.71871758,101.7054 0.50018132,101.7118 0.093771167,101.7182 0.31227213,101.7246 0.56250858,101.7310 0.34388858,101.7374 0.53109401,101.7438 1.0937871,101.7502 0.46893448,101.7566 0.34366652,101.7630 0.46874735,101.7694 0.28135559,101.7758 0.15619171,101.7822 0.40614408,101.7886 0.43752292,101.7950 0.37504709,101.8014 0.34380054,101.8078 0.18758424,101.8142 0.093632184,101.8207 0.49992386,101.8271 0.28141463,101.8335 0.031308208,101.8399 -9.8968326e-007,101.8463 -7.8873891e-006,101.8527 0.093666933,101.8591 0.34368151,101.8655 0.31260499,101.8719 5.7155688e-005,101.8783 0.093684055,101.8847 0.18750364,101.8912 0.093801394,101.8976 0.031189252,101.9040 0.1874617,101.9104 0.09385445,101.9168 -4.9338963e-005,101.9232 0.28105339,101.9296 0.53123569,101.9360 0.31265089,101.9424 0.093846917,101.9489 1.7965353e-005,101.9553 -4.841565e-006,101.9617 1.3996224e-006,101.9681 -7.566033e-007,101.9745 1.6268089e-006,101.9809 -5.7510238e-006,101.9873 2.1378839e-005,101.9937 -7.9770158e-005,102.0002 0.37470865,102.0066 0.84364557,102.0130 0.65651882,102.0194 0.093941905,102.0258 0.093603849,102.0322 0.53117281,102.0386 0.50015873,102.0450 0.18747623,102.0515 0.49945408,102.0579 1.6555225,102.0643 2.6875365,102.0707 2.0632632,102.0771 0.8127594,102.0835 0.71880198,102.0900 0.62458324,102.0964 2.654578,102.1028 6.7478619,102.1092 10.187357,102.1156 7.7831283,102.1220 3.8766861,102.1285 1.1882986,102.1349 0.99937016,102.1413 3.9672203,102.1477 7.2180848,102.1541 6.0013804,102.1605 2.0637193,102.1670 0.93766105,102.1734 0.65599674,102.1798 1.3121519,102.1862 1.3128129,102.1926 0.62541866,102.1991 0.25008601,102.2055 0.37486029,102.2119 0.65628862,102.2183 0.40626839,102.2247 0.65615863,102.2312 0.59380043,102.2376 0.46877259,102.2440 0.31253678,102.2504 0.18762061,102.2568 4.8253081e-005,102.2633 0.093604825,102.2697 0.3436437,102.2761 0.40629351,102.2825 0.40611628,102.2890 0.96849686,102.2954 1.3749793,102.3018 1.2189687,102.3082 0.56272531,102.3146 0.2188295,102.3211 0.093835592,102.3275 -4.9850936e-005,102.3339 0.3434751,102.3403 0.81240642,102.3468 0.62524766,102.3532 0.093931608,102.3596 0.093591288,102.3660 0.53110647,102.3725 0.53125221,102.3789 0.40639827,102.3853 0.093842551,102.3917 0.2811732,102.3982 0.31255671,102.4046 0.18745303,102.4110 0.40613008,102.4174 0.65605843,102.4239 1.1249162,102.4303 0.8752088,102.4367 0.50009501,102.4431 0.50001836,102.4496 0.56243318,102.4560 0.78119123,102.4624 1.1563821,102.4689 1.406368,102.4753 1.218796,102.4817 0.53124315,102.4881 0.18728426,102.4946 0.65606606,102.5010 0.78128052,102.5074 0.75013047,102.5139 0.53136063,102.5203 0.37505502,102.5267 0.15633503,102.5331 2.0656988e-005,102.5396 5.3963286e-006,102.5460 0.18746148,102.5524 0.56249231,102.5589 0.49990806,102.5653 0.59360147,102.5717 0.56256878,102.5782 0.37502211,102.5846 0.53108197,102.5910 0.90608484,102.5975 1.0938702,102.6039 0.62527364,102.6103 0.18756776,102.6168 0.34348798,102.6232 0.90607512,102.6296 0.81259263,102.6361 0.59392428,102.6425 0.21894479,102.6489 4.4620658e-005,102.6554 -1.2768744e-005,102.6618 6.4513592e-006,102.6682 -1.3036712e-005,102.6747 0.093739018,102.6811 0.28099751,102.6875 0.9373225,102.6940 0.93748617,102.7004 1.0000302,102.7068 0.59404182,102.7133 0.1874817,102.7197 0.49995276,102.7261 0.37498096,102.7326 0.71871489,102.7390 0.53130054,102.7454 0.49996826,102.7519 0.50000536,102.7583 0.50006533,102.7648 0.1876466,102.7712 3.3391614e-005,102.7776 -8.4178946e-006,102.7841 2.7738974e-007,102.7905 7.3095671e-006,102.7969 -2.9517991e-005,102.8034 0.12496554,102.8098 0.12502201,102.8163 0.031305354,102.8227 0.031105362,102.8291 0.49984333,102.8356 0.74994558,102.8420 1.0625331,102.8485 0.78135198,102.8549 0.50013077,102.8613 0.18743926,102.8678 0.59353244,102.8742 0.71884996,102.8807 0.78146124,102.8871 0.56256646,102.8935 0.34369433,102.9000 0.12500857,102.9064 2.3263132e-005,102.9129 -6.365859e-006,102.9193 2.1986598e-006,102.9258 -2.4284718e-006,102.9322 7.515644e-006,102.9386 -2.7636075e-005,102.9451 0.093749642,102.9515 0.031245463,102.9580 0.093707405,102.9644 0.09379372,102.9709 3.2283169e-005,102.9773 -8.0909222e-006,102.9837 7.8022317e-008,102.9902 7.7800732e-006,102.9966 0.031177444,103.0031 0.18750259,103.0095 0.12488185,103.0160 0.56220978,103.0224 0.84367508,103.0289 0.84380496,103.0353 0.71895719,103.0418 0.34397015,103.0482 0.21861558,103.0546 0.68741941,103.0611 1.217881,103.0675 4.8727617,103.0740 8.8117485,103.0804 7.7201715,103.0869 4.2826118,103.0933 2.1256442,103.0998 1.3125675,103.1062 1.4687562,103.1127 1.2188761,103.1191 1.2812271,103.1256 1.6251429,103.1320 1.1252234,103.1385 0.5623883,103.1449 0.8748318,103.1514 0.81271493,103.1578 0.18772012,103.1643 2.4075633e-005,103.1707 0.031172374,103.1772 0.46849316,103.1836 1.1559662,103.1901 1.5000145,103.1965 1.031594,103.2030 0.18772547,103.2094 0.031255778,103.2159 0.031256799,103.2223 2.7107564e-005,103.2288 0.031142712,103.2352 0.40610701,103.2417 0.49999741,103.2481 0.34390616,103.2546 0.00010081437,103.2610 0.031196779,103.2675 0.12496649,103.2739 0.18750525,103.2804 0.093798868,103.2868 0.031226315,103.2933 0.12501292,103.2998 0.031229727,103.3062 0.18735874,103.3127 0.31254837,103.3191 0.093869492,103.3256 0.093651786,103.3320 0.31249455,103.3385 0.09386979,103.3449 -1.4486665e-005,103.3514 0.18735588,103.3578 0.5936287,103.3643 0.65629596,103.3708 0.46892813,103.3772 0.31258139,103.3837 0.093731314,103.3901 -3.8335704e-005,103.3966 0.24980608,103.4030 0.71859074,103.4095 0.75017416,103.4160 0.31267008,103.4224 0.28105995,103.4289 0.59354144,103.4353 0.81256127,103.4418 0.5626418,103.4482 0.53127015,103.4547 0.40630189,103.4612 0.31258243,103.4676 0.15630734,103.4741 0.1874115,103.4805 0.71819144,103.4870 1.5622168,103.4935 1.1569003,103.4999 0.031602602,103.5064 0.093656577,103.5128 0.031300142,103.5193 -3.4139011e-006,103.5258 -2.8427608e-006,103.5322 1.4786366e-005,103.5387 0.031139029,103.5452 0.4061206,103.5516 0.40637431,103.5581 0.1250654,103.5645 0.18743211,103.5710 0.21879101,103.5775 0.093778178,103.5839 0.093770243,103.5904 7.4072645e-006,103.5969 1.1562554,103.6033 1.15616,103.6098 0.34350038,103.6162 0.56257629,103.6227 0.18774173,103.6292 3.0704829e-005,103.6356 0.093697339,103.6421 0.21871516,103.6486 0.18755162,103.6550 0.28110856,103.6615 0.81221247,103.6680 0.84382701,103.6744 0.34406215,103.6809 7.3590978e-005,103.6874 0.093630269,103.6938 0.43713075,103.7003 1.0936024,103.7068 0.78158718,103.7132 0.34394684,103.7197 0.2187776,103.7262 0.15629557,103.7326 3.4198296e-005,103.7391 -8.3172508e-006,103.7456 -9.3202425e-007,103.7520 1.2046936e-005,103.7585 0.031148016,103.7650 0.34360754,103.7714 0.40636,103.7779 0.093847744,103.7844 0.18734275,103.7908 0.5936265,103.7973 0.62508959,103.8038 0.2814303,103.8102 2.3672761e-005,103.8167 0.093689829,103.8232 0.09379895,103.8297 3.2197247e-005,103.8361 -9.6939175e-006,103.8426 6.576438e-006,103.8491 -1.6612377e-005,103.8555 0.093700401,103.8620 0.15628247,103.8685 0.12487288,103.8750 0.5623765,103.8814 0.81218803,103.8879 1.8747233,103.8944 1.8751721,103.9008 1.4689025,103.9073 1.0001628,103.9138 0.59386498,103.9203 0.43746072,103.9267 0.50011373,103.9332 0.1251885,103.9397 1.0236912e-005,103.9462 -2.5921268e-005,103.9526 0.24977902,103.9591 0.71873945,103.9656 0.25022316,103.9721 3.8621103e-005,103.9785 -2.3292181e-005,103.9850 0.15613042,103.9915 0.49988014,103.9980 0.59375584,104.0044 0.50005472,104.0109 0.43742695,104.0174 0.7809335,104.0239 1.2187604,104.0303 0.84391272,104.0368 1.0623912,104.0433 1.3435889,104.0498 1.6563262,104.0563 0.96920156,104.0627 0.093820363,104.0692 0.62463367,104.0757 1.3747101,104.0822 1.6873606,104.0886 1.5626347,104.0951 0.87548012,104.1016 0.094033033,104.1081 -2.4739322e-005,104.1146 -8.0076416e-006,104.1210 0.031249018,104.1275 1.1876755e-005,104.1340 0.031206494,104.1405 0.093755618,104.1470 0.12496386,104.1534 0.31245807,104.1599 0.34367335,104.1664 0.46868816,104.1729 0.28143179,104.1794 0.093829796,104.1858 0.18747389,104.1923 0.093774468,104.1988 -1.172815e-005,104.2053 0.18719605,104.2118 0.96843487,104.2183 1.2187686,104.2247 1.1251607,104.2312 0.78143466,104.2377 0.50006223,104.2442 0.37511614,104.2507 0.031350542,104.2572 -3.9206501e-005,104.2636 0.18742789,104.2701 0.3125273,104.2766 0.031327799,104.2831 -3.8238424e-005,104.2896 0.1561977,104.2961 0.15632296,104.3026 -6.51636e-005,104.3090 0.40607893,104.3155 0.87461179,104.3220 1.8122252,104.3285 1.5940452,104.3350 0.81288898,104.3415 0.31254554,104.3480 0.53107512,104.3544 0.62511384,104.3609 0.31266749,104.3674 0.093813434,104.3739 -2.8267228e-005,104.3804 0.18737683,104.3869 0.56212151,104.3934 1.4995812,104.3999 1.9687573,104.4063 1.7814789,104.4128 1.1878963,104.4193 0.34393448,104.4258 0.40614006,104.4323 0.56243479,104.4388 0.56263602,104.4453 0.12517536,104.4518 -1.8661297e-007,104.4583 7.93053e-006,104.4647 -3.1537933e-005,104.4712 0.28098544,104.4777 0.99976909,104.4842 1.0314585,104.4907 0.34402761,104.4972 4.3927714e-005,104.5037 -1.3122867e-005,104.5102 8.5610327e-006,104.5167 -2.1121883e-005,104.5232 0.18735464,104.5297 0.62486815,104.5362 0.68758404,104.5426 0.31265786,104.5491 0.031302921,104.5556 2.9228363e-006,104.5621 -2.2913224e-005,104.5686 0.18734659,104.5751 0.59359556,104.5816 0.71883106,104.5881 0.40633422,104.5946 0.31255236,104.6011 0.093849398,104.6076 1.2036836e-005,104.6141 0.031204434,104.6206 0.21867511,104.6271 0.3125008,104.6336 0.2187511,104.6401 0.31244004,104.6466 0.34381396,104.6531 0.093853861,104.6595 1.1334535e-005,104.6660 -8.0946629e-006,104.6725 2.1044878e-005,104.6790 -7.6090131e-005,104.6855 0.49982879,104.6920 0.8749525,104.6985 0.68768919,104.7050 0.18749209,104.7115 0.4685401,104.7180 0.59380013,104.7245 0.31268373,104.7310 0.093688093,104.7375 0.59331018,104.7440 1.3123231,104.7505 1.0940847,104.7570 0.4378399,104.7635 0.031314235,104.7700 0.31205532,104.7765 1.4059081,104.7830 1.4064883,104.7895 0.75040293,104.7960 0.093889125,104.8025 0.18742657,104.8090 0.18754455,104.8155 0.062541887,104.8220 7.9593328e-006,104.8285 -3.509183e-007,104.8350 -6.5567788e-006,104.8415 0.031221228,104.8480 0.15619673,104.8545 0.2188018,104.8610 0.15609607,104.8675 0.65590125,104.8740 1.0000409,104.8805 0.56288511,104.8870 0.093685962,104.8935 0.78074354,104.9001 1.4374865,104.9066 1.1879483,104.9131 1.0627776,104.9196 0.56250036,104.9261 0.18747325,104.9326 -4.6393711e-006,104.9391 2.8639474e-006,104.9456 -6.8165873e-006,104.9521 2.4404075e-005,104.9586 -9.0806214e-005,104.9651 0.31236854,104.9716 0.34384891,104.9781 0.093815088,104.9846 0.28106132,104.9911 0.74993533,104.9976 0.59387356,105.0041 0.31262171,105.0106 6.0338592e-005,105.0172 -1.8529454e-005,105.0237 1.3775632e-005,105.0302 -3.6574478e-005,105.0367 0.18726127,105.0432 1.1864461,105.0497 3.8114614,105.0562 4.4382582,105.0627 2.4381862,105.0692 2.2808826,105.0757 4.4974809,105.0822 13.338281,105.0887 23.09136,105.0953 21.410048,105.1018 10.443148,105.1083 1.3772105,105.1148 0.74948984,105.1213 1.6247132,105.1278 1.968545,105.1343 1.937727,105.1408 1.1565661,105.1473 0.78149265,105.1539 0.15647623,105.1604 0.093604356,105.1669 0.3436482,105.1734 0.34383816,105.1799 0.37507612,105.1864 0.31241444,105.1929 0.34382537,105.1994 0.0625057,105.2060 0.46840325,105.2125 0.99995172,105.2190 0.6565305,105.2255 0.18767571,105.2320 0.031217352,105.2385 0.18743373,105.2450 0.18754601,105.2516 0.15626363,105.2581 0.15628107,105.2646 3.7278976e-005,105.2711 -4.8528764e-006,105.2776 0.093555294,105.2841 0.5622018,105.2906 0.81249899,105.2972 0.65635955,105.3037 0.56252801,105.3102 0.50007427,105.3167 0.31266001,105.3232 0.093832366,105.3297 0.18735197,105.3363 0.53111762,105.3428 0.53139299,105.3493 0.18767837,105.3558 -4.7925729e-005,105.3623 0.31234616,105.3689 0.84365225,105.3754 0.93761218,105.3819 0.43757015,105.3884 0.3749063,105.3949 0.62483704,105.4014 1.0623988,105.4080 0.93751854,105.4145 0.84365296,105.4210 0.84386081,105.4275 0.43779349,105.4340 0.18758745,105.4406 0.18746574,105.4471 0.28112769,105.4536 0.6872142,105.4601 1.1249994,105.4667 0.71905661,105.4732 0.3747853,105.4797 1.1246682,105.4862 1.2502778,105.4927 0.53160495,105.4993 0.093862034,105.5058 0.031172877,105.5123 0.34355339,105.5188 0.65623534,105.5254 0.5000599,105.5319 0.43755886,105.5384 0.18762602,105.5449 0.031291913,105.5514 -1.1891552e-006,105.5580 -3.3913818e-007,105.5645 2.5459988e-006,105.5710 -9.845593e-006,105.5775 0.12483461,105.5841 0.65589535,105.5906 1.312368,105.5971 1.0940678,105.6036 0.31280747,105.6102 0.031246647,105.6167 0.18735178,105.6232 0.37492019,105.6298 0.3438676,105.6363 0.093897507,105.6428 -3.1246025e-005,105.6493 0.21857388,105.6559 0.49992752,105.6624 0.34394187,105.6689 0.00011290498,105.6754 -3.0488334e-005,105.6820 9.040401e-006,105.6885 0.031197146,105.6950 0.12500162,105.7016 0.093676604,105.7081 0.3123771,105.7146 0.43741325,105.7211 0.68747073,105.7277 0.53146338,105.7342 0.093899265,105.7407 -1.6543396e-006,105.7473 -9.4100261e-007,105.7538 0.031197205,105.7603 0.093784824,105.7669 0.062358111,105.7734 0.71834201,105.7799 1.3436028,105.7864 1.1566454,105.7930 0.28148711,105.7995 0.34358668,105.8060 0.40631437,105.8126 0.28134632,105.8191 0.40614715,105.8256 0.71860576,105.8322 0.78139377,105.8387 0.18770234,105.8452 -4.9045986e-005,105.8518 0.18729714,105.8583 0.65596813,105.8648 1.1248813,105.8714 1.0628117,105.8779 0.34403887,105.8844 0.15613951,105.8910 0.43740243,105.8975 0.40636402,105.9040 0.093888313,105.9106 -4.9042839e-005,105.9171 0.18743232,105.9236 0.1875359,105.9302 0.093813166,105.9367 -4.9065375e-006,105.9433 0.093668878,105.9498 0.18747298,105.9563 0.28121105,105.9629 0.46872559,105.9694 0.46873313,105.9759 0.65611899,105.9825 0.87498093,105.9890 0.62516367,105.9955 0.28135243,106.0021 0.18745719,106.0086 0.31251103,106.0152 0.09390641,106.0217 -0.00019277302,106.0282 0.81190729,106.0348 1.8121737,106.0413 2.0001974,106.0479 1.4690667,106.0544 1.1250628,106.0609 1.2810727,106.0675 1.7499617,106.0740 3.3416672,106.0806 11.026636,106.0871 18.87258,106.0936 18.377466,106.1002 10.34779,106.1067 4.1581659,106.1133 2.0632312,106.1198 0.7192921,106.1263 0.18753093,106.1329 0.43735003,106.1394 0.625054,106.1460 0.78142434,106.1525 0.50005645,106.1591 0.093715534,106.1656 0.15610987,106.1721 0.53105259,106.1787 0.90612799,106.1852 1.1874589,106.1918 1.0626081,106.1983 0.6876775,106.2049 0.28142434,106.2114 0.031256799,106.2180 0.24974903,106.2245 0.68732941,106.2310 0.68771744,106.2376 0.3749724,106.2441 1.1870062,106.2507 1.8124274,106.2572 1.3441374,106.2638 0.59407377,106.2703 0.18757191,106.2769 0.40600431,106.2834 1.1247572,106.2900 1.2189173,106.2965 0.59389043,106.3030 0.46884853,106.3096 0.06264855,106.3161 -1.0788274e-005,106.3227 5.6002259e-006,106.3292 -1.1612678e-005,106.3358 0.03123511,106.3423 0.031265371,106.3489 9.1572329e-006,106.3554 0.031250622,106.3620 -1.1666611e-005,106.3685 0.093696982,106.3751 0.18751633,106.3816 0.031297848,106.3882 -2.3541429e-007,106.3947 -4.8408397e-006,106.4013 1.9600304e-005,106.4078 -7.3565658e-005,106.4144 0.37473518,106.4209 1.1246064,106.4275 1.7498956,106.4340 1.2815908,106.4406 0.50038475,106.4471 0.00011667047,106.4537 0.093596429,106.4602 0.37493706,106.4668 0.31258127,106.4733 0.18754846,106.4799 0.28112829,106.4864 0.6873948,106.4930 0.65630031,106.4996 0.62486774,106.5061 0.74991882,106.5127 0.56269813,106.5192 0.28141135,106.5258 0.18751658,106.5323 0.18750139,106.5389 0.093811534,106.5454 1.5613783e-005,106.5520 2.098436e-005,106.5585 -9.9560057e-005,106.5651 0.46847707,106.5717 0.78121221,106.5782 0.53145766,106.5848 0.18757737,106.5913 0.21877545,106.5979 0.093787245,106.6044 0.18744968,106.6110 0.34371391,106.6175 0.31255317,106.6241 0.15628421,106.6307 0.12500378,106.6372 0.093721405,106.6438 0.46836907,106.6503 1.4997104,106.6569 1.5002413,106.6635 0.68789321,106.6700 0.15620162,106.6766 0.65602887,106.6831 0.65644753,106.6897 0.093928687,106.6962 -5.2910323e-006,106.7028 1.0347496e-006,106.7094 1.1525519e-006,106.7159 -5.645471e-006,106.7225 2.1430889e-005,106.7290 -8.0083802e-005,106.7356 0.34360972,106.7422 0.50001222,106.7487 0.31263342,106.7553 8.290253e-005,106.7618 -6.7575944e-005,106.7684 0.18740276,106.7750 0.31248981,106.7815 0.28120184,106.7881 0.31255102,106.7947 0.093878634,106.8012 5.3416112e-005,106.8078 -0.00015616872,106.8143 0.59352064,106.8209 0.75008267,106.8275 0.40642789,106.8340 0.18759136,106.8406 0.74998391,106.8472 1.0937452,106.8537 0.59370577,106.8603 0.40615103,106.8669 0.53114146,106.8734 0.81244087,106.8800 0.6564424,106.8866 0.093876667,106.8931 0.093706839,106.8997 0.31228802,106.9062 0.78107119,106.9128 0.75001454,106.9194 0.93752402,106.9259 1.0313226,106.9325 0.8438282,106.9391 0.4377017,106.9456 0.031202508,106.9522 0.53080744,106.9588 1.3121936,106.9653 1.4376825,106.9719 0.87513292,106.9785 0.96870339,106.9851 1.3122585,106.9916 2.1872897,106.9982 2.0314705,107.0048 1.3442035,107.0113 0.28158757,107.0179 0.093707696,107.0245 0.56180638,107.0310 2.4366381,107.0376 3.6560042,107.0442 4.2499094,107.0507 15.734072,107.0573 83.482773,107.0639 202.48471,107.0705 255.00806,107.0770 184.76509,107.0836 87.407745,107.0902 45.036385,107.0967 45.406078,107.1033 38.036472,107.1099 27.755978,107.1165 14.03724,107.1230 4.7525811,107.1296 1.6256971,107.1362 0.59386706,107.1427 0.74992627,107.1493 0.96842861,107.1559 1.9371154,107.1625 2.0937848,107.1690 1.81279,107.1756 1.1875967,107.1822 1.124938,107.1888 0.78170204,107.1953 0.031483673,107.2019 0.18735693,107.2085 0.28124395,107.2151 0.18760204,107.2216 0.031176383,107.2282 0.43731064,107.2348 0.50018108,107.2414 0.093727648,107.2479 0.49969342,107.2545 0.71880186,107.2611 0.3752968,107.2677 0.09367951,107.2742 0.53096163,107.2808 0.6876756,107.2874 0.18776339,107.2940 -9.9990975e-006,107.3006 0.093673378,107.3071 0.18750659,107.3137 0.093824282,107.3203 6.1867013e-006,107.3269 0.031237874,107.3335 4.2264361e-005,107.3400 0.093506493,107.3466 0.87467301,107.3532 1.0313606,107.3598 0.87484086,107.3663 1.4684485,107.3729 1.4065387,107.3795 0.56301647,107.3861 0.031218326,107.3927 0.74943322,107.3992 1.2814021,107.4058 0.3754487,107.4124 0.093815051,107.4190 2.0016971e-005,107.4256 0.093626022,107.4322 0.31239158,107.4387 0.31264359,107.4453 0.00011807262,107.4519 -3.109319e-005,107.4585 6.2916815e-006,107.4651 0.093596965,107.4717 0.43731409,107.4782 0.500108,107.4848 0.2188691,107.4914 0.28114364,107.4980 0.59365791,107.5046 0.56261396,107.5112 0.18767528,107.5177 1.5610602e-005,107.5243 0.09363921,107.5309 0.31241632,107.5375 0.3437874,107.5441 0.18763529,107.5507 0.3745316,107.5572 2.2802334,107.5638 4.0620184,107.5704 4.1567688,107.5770 2.4381983,107.5836 1.6561965,107.5902 2.0310512,107.5968 1.9065191,107.6034 1.0629243,107.6099 0.37528315,107.6165 0.031230144,107.6231 0.28111926,107.6297 0.31258976,107.6363 0.093851641,107.6429 1.546975e-005,107.6495 -4.2489237e-006,107.6561 1.5248943e-006,107.6626 -1.850471e-006,107.6692 5.8773217e-006,107.6758 0.093751475,107.6824 0.18753116,107.6890 0.12481504,107.6956 0.62466091,107.7022 1.1873436,107.7088 1.2502817,107.7154 0.31286284,107.7220 -4.5015029e-005,107.7285 0.18737718,107.7351 0.28130358,107.7417 0.093854696,107.7483 1.0428698e-005,107.7549 -3.2274893e-006,107.7615 2.4806661e-006,107.7681 -6.6954417e-006,107.7747 2.430277e-005,107.7813 -9.0522022e-005,107.7879 0.37469134,107.7945 1.1245322,107.8011 1.9684619,107.8077 1.8754468,107.8142 0.84396821,107.8208 0.9999162,107.8274 0.81253773,107.8340 1.1248679,107.8406 1.3126444,107.8472 0.87523329,107.8538 0.53135037,107.8604 0.34376526,107.8670 0.59376806,107.8736 0.84380186,107.8802 0.84367728,107.8868 0.53117567,107.8934 0.62492645,107.9000 0.78124774,107.9066 0.49998954,107.9132 0.56263262,107.9198 0.125144,107.9264 0.18746956,107.9330 0.12498314,107.9396 0.34359583,107.9462 0.56251591,107.9528 0.34384018,107.9594 0.28121459,107.9660 0.40624005,107.9726 0.40629661,107.9792 0.31252828,107.9858 0.25003931,107.9923 0.093813568,107.9989 -1.009028e-005,108.0055 0.18725592,108.0121 0.74972731,108.0187 0.9064483,108.0253 0.34396002,108.0319 0.49980211,108.0385 1.0310082,108.0451 1.4686,108.0517 2.2493024,108.0584 6.652195,108.0650 17.963169,108.0716 27.028168,108.0782 29.002144,108.0848 41.164371,108.0914 149.04997,108.0980 307.85217,108.1046 325.19324,108.1112 184.23383,108.1178 53.724606,108.1244 23.128099,108.1310 15.878573,108.1376 8.1908979,108.1442 3.5009685,108.1508 3.0624022,108.1574 2.4069822,108.1640 0.81323457,108.1706 0.18759166,108.1772 0.37471795,108.1838 0.8125149,108.1904 0.28154042,108.1970 0.093657382,108.2036 0.7492137,108.2102 2.7181151,108.2168 3.0939541,108.2234 2.6255214,108.2300 1.7190952,108.2367 1.3438532,108.2433 0.78134525,108.2499 0.46889052,108.2565 0.18764171,108.2631 0.37497562,108.2697 0.53112733,108.2763 1.0311266,108.2829 0.71878225,108.2895 0.53120399,108.2961 0.84343326,108.3027 1.3436731,108.3093 0.90663779,108.3159 0.18777294,108.3226 1.8496869e-005,108.3292 1.6688575e-006,108.3358 -2.5175577e-005,108.3424 0.15617129,108.3490 0.31244713,108.3556 0.4061338,108.3622 0.50008804,108.3688 0.18757382,108.3754 0.59342748,108.3820 0.93752283,108.3887 0.53143811,108.3953 0.59383237,108.4019 0.25010851,108.4085 0.21869224,108.4151 0.34371853,108.4217 0.18758051,108.4283 0.093799055,108.4349 0.093735538,108.4416 2.0622431e-006,108.4482 -5.5305816e-007,108.4548 1.4984374e-007,108.4614 -4.6278096e-008,108.4680 0.031193731,108.4746 0.2810083,108.4812 0.812343,108.4878 0.71886766,108.4945 0.37524638,108.5011 0.00011588205,108.5077 -3.3044824e-005,108.5143 1.6289738e-005,108.5209 -3.2114047e-005,108.5275 0.18726364,108.5342 0.65596634,108.5408 0.96860331,108.5474 1.2498418,108.5540 1.3752599,108.5606 0.71903729,108.5672 0.74999869,108.5739 0.62511289,108.5805 0.40624234,108.5871 0.46856314,108.5937 0.65628976,108.6003 0.37522325,108.6069 0.2812528,108.6136 0.31254974,108.6202 0.18736719,108.6268 0.62490535,108.6334 0.40641695,108.6400 0.2500321,108.6466 0.40608895,108.6533 0.90611398,108.6599 0.87510467,108.6665 0.50017375,108.6731 0.15629151,108.6797 0.18748575,108.6864 0.18749996,108.6930 0.31242284,108.6996 0.43748987,108.7062 0.34380388,108.7128 0.18759744,108.7195 -1.5271564e-007,108.7261 0.093754001,108.7327 0.031186143,108.7393 0.40601397,108.7460 0.96854299,108.7526 1.3125201,108.7592 0.93776119,108.7658 0.46885359,108.7724 0.53101093,108.7791 1.0309266,108.7857 1.1876088,108.7923 0.59415907,108.7989 0.093934096,108.8056 1.9118517e-005,108.8122 -7.532235e-005,108.8188 0.31234762,108.8254 0.71836543,108.8321 1.4997534,108.8387 1.343871,108.8453 1.2498639,108.8519 1.4063436,108.8586 0.78178018,108.8652 0.094004437,108.8718 -4.6045232e-005,108.8784 0.18724869,108.8851 0.93722892,108.8917 1.5313689,108.8983 1.0003426,108.9049 0.093861669,108.9116 0.093550913,108.9182 0.49971861,108.9248 0.96862119,108.9315 0.96892637,108.9381 0.59386683,108.9447 0.56250006,108.9513 0.43763763,108.9580 0.18760581,108.9646 0.093776293,108.9712 0.031268261,108.9779 4.2063721e-006,108.9845 -5.6203106e-007,108.9911 -1.9587153e-006,108.9977 8.3975738e-006,109.0044 -3.1633837e-005,109.0110 0.24995321,109.0176 0.78108418,109.0243 1.2186515,109.0309 0.96861726,109.0375 1.4368167,109.0442 2.6559923,109.0508 2.406533,109.0574 2.6866117,109.0640 5.2796869,109.0707 9.1847162,109.0773 17.464153,109.0839 27.33938,109.0906 37.307388,109.0972 49.027119,109.1038 51.908794,109.1105 40.100533,109.1171 26.660896,109.1237 19.56526,109.1304 13.128429,109.1370 6.3150663,109.1436 3.2507792,109.1503 1.7819264,109.1569 0.25041023,109.1635 0.093611315,109.1702 0.49983948,109.1768 0.5938406,109.1835 0.18767843,109.1901 5.6710765e-006,109.1967 0.093733445,109.2034 0.031275921,109.2100 1.6529419e-005,109.2166 -5.7481688e-005,109.2233 0.18736376,109.2299 0.34370643,109.2365 0.53129423,109.2432 0.53110993,109.2498 0.68737167,109.2565 0.71891809,109.2631 0.37521422,109.2697 0.031328607,109.2764 -2.6098685e-005,109.2830 0.093666434,109.2896 0.18752307,109.2963 0.093691714,109.3029 0.59344363,109.3096 1.0936975,109.3162 0.78154957,109.3228 0.25009283,109.3295 0.31244442,109.3361 0.18761438,109.3428 5.3492076e-005,109.3494 -2.2362372e-005,109.3560 0.12488824,109.3627 0.43728888,109.3693 0.71876246,109.3760 0.50008106,109.3826 0.59364086,109.3892 0.81242871,109.3959 0.75016701,109.4025 0.31261766,109.4092 0.34365088,109.4158 0.49994174,109.4225 0.4376798,109.4291 0.062607944,109.4357 0.18747304,109.4424 4.0148305e-005,109.4490 -1.2438991e-005,109.4557 9.6053427e-006,109.4623 -2.5983409e-005,109.4690 0.093716435,109.4756 0.093782239,109.4823 0.093638331,109.4889 0.43736038,109.4955 0.4064326,109.5022 9.1333575e-005,109.5088 0.31213307,109.5155 1.12481,109.5221 0.968925,109.5288 0.65624738,109.5354 0.75001734,109.5421 0.53134018,109.5487 0.37512219,109.5554 0.093892761,109.5620 0.031235786,109.5686 0.093740895,109.5753 0.09373948,109.5819 0.093719289,109.5886 0.093801305,109.5952 1.1202948e-005,109.6019 0.12490259,109.6085 0.28119987,109.6152 0.28130656,109.6218 0.093821913,109.6285 0.031275172,109.6351 8.0158807e-006,109.6418 2.1115745e-006,109.6484 -1.646403e-005,109.6551 0.031249214,109.6617 1.9511133e-005,109.6684 -1.2635733e-005,109.6750 0.031246424,109.6817 0.18725327,109.6883 0.99932575,109.6950 2.0624557,109.7016 1.3130835,109.7083 0.43782464,109.7149 8.4930274e-005,109.7216 -1.7369577e-005,109.7282 -1.5459525e-005,109.7349 0.093716681,109.7415 0.12499343,109.7482 0.15621904,109.7548 0.1875537,109.7615 0.28113267,109.7681 1.4372151,109.7748 1.9062833,109.7815 1.1250896,109.7881 0.9372462,109.7948 1.4373158,109.8014 1.3439946,109.8081 0.6566186,109.8147 0.12513328,109.8214 4.0476858e-005,109.8280 0.093465969,109.8347 1.0620852,109.8413 1.4688628,109.8480 1.4066565,109.8547 0.87519485,109.8613 0.3437075,109.8680 0.12499849,109.8746 0.18749738,109.8813 0.2811431,109.8879 0.49983826,109.8946 0.68750644,109.9013 0.46888009,109.9079 0.18758486,109.9146 0.093734503,109.9212 0.18739599,109.9279 0.31253463,109.9345 0.093867742,109.9412 1.1584955e-005,109.9479 -3.1152174e-006,109.9545 8.7511972e-007,109.9612 -3.8505453e-007,109.9678 6.6508238e-007,109.9745 -2.275418e-006,109.9812 8.4371795e-006,109.9878 -3.1475502e-005,109.9945 0.18725333,110.0011 0.78074318,110.0078 1.5311434,110.0145 1.1567097,110.0211 0.3753438,110.0278 0.12495338,110.0344 0.3436285,110.0411 0.37506974,110.0478 0.28131247,110.0544 0.53097951,110.0611 1.4684448,110.0677 2.9048381,110.0744 7.653666,110.0811 12.061641,110.0877 12.125372,110.0944 12.155072,110.1011 24.891226,110.1077 77.686584,110.1144 136.88828,110.1210 134.1433,110.1277 74.220032,110.1344 22.015053,110.1410 10.500887,110.1477 8.4386272,110.1544 5.3453999,110.1610 2.6573877,110.1677 1.8436853,110.1744 2.2185421,110.1810 2.1564698,110.1877 2.0314007,110.1944 1.7816036,110.2010 0.46901339,110.2077 0.31238204,110.2144 0.34380347,110.2210 0.18764612,110.2277 4.9143076e-005,110.2344 3.7711339e-005,110.2410 0.09341839,110.2477 1.06204,110.2544 1.3127061,110.2610 0.90642416,110.2677 0.9374243,110.2744 0.8750155,110.2810 0.87510443,110.2877 0.84377003,110.2944 0.96858561,110.3010 0.96892637,110.3077 0.18778867,110.3144 0.031191202,110.3211 0.1874105,110.3277 0.18761115,110.3344 9.6029016e-006,110.3411 0.18743424,110.3477 0.18758906,110.3544 0.09373796,110.3611 0.093684286,110.3677 0.21873292,110.3744 0.40606207,110.3811 0.9060846,110.3878 0.93760133,110.3944 0.65638715,110.4011 0.43760547,110.4078 0.28121784,110.4145 0.43741602,110.4211 0.50015008,110.4278 0.37509522,110.4345 0.34374389,110.4411 0.09369541,110.4478 0.18745388,110.4545 0.12501808,110.4612 0.18744944,110.4678 0.18757395,110.4745 6.8844391e-005,110.4812 -3.4872402e-005,110.4879 0.031269647,110.4945 0.093713097,110.5012 0.37484604,110.5079 0.53124261,110.5146 0.31261218,110.5212 0.28117809,110.5279 0.40620688,110.5346 0.18765213,110.5413 5.7602418e-005,110.5479 -6.417778e-006,110.5546 -3.1937991e-005,110.5613 0.1873035,110.5680 0.56234753,110.5747 0.68754667,110.5813 0.62500775,110.5880 0.74979651,110.5947 1.0626425,110.6014 0.43777761,110.6080 0.28127128,110.6147 0.12502675,110.6214 0.093792908,110.6281 0.031174431,110.6348 0.46853665,110.6414 0.87493497,110.6481 0.71899199,110.6548 0.00015045804,110.6615 0.093654275,110.6682 0.40593654,110.6748 1.0622674,110.6815 0.87531334,110.6882 0.28142607,110.6949 0.312475,110.7016 0.1876203,110.7082 0.031220458,110.7149 0.18747616,110.7216 0.18740675,110.7283 0.68736064,110.7350 0.75011492,110.7417 0.31259006,110.7483 0.18754506,110.7550 0.093733773,110.7617 0.18743378,110.7684 0.18759146,110.7751 7.6375494e-005,110.7818 -2.0429876e-005,110.7884 5.3387121e-006,110.7951 -9.2350405e-007,110.8018 -1.6452241e-006,110.8085 7.5050339e-006,110.8152 0.093548223,110.8219 0.56222713,110.8285 0.75002277,110.8352 0.625144,110.8419 0.40645793,110.8486 0.062543653,110.8553 0.18746272,110.8620 0.093801551,110.8687 0.18733126,110.8754 0.65598661,110.8820 1.3743126,110.8887 2.6558366,110.8954 2.1881423,110.9021 0.87567246,110.9088 0.18772486,110.9155 0.093705386,110.9222 0.31244433,110.9289 0.28130251,110.9355 0.18745002,110.9422 0.31251273,110.9489 0.093853302,110.9556 2.8275099e-005,110.9623 0.093574457,110.9690 0.81211907,110.9757 1.4061928,110.9824 0.96911502,110.9891 0.18770303,110.9957 0.093765825,111.0024 -1.1010048e-005,111.0091 0.43695799,111.0158 2.1242161,111.0225 3.5308568,111.0292 3.5942867,111.0359 1.7819231,111.0426 1.2185608,111.0493 4.0591569,111.0560 16.772671,111.0627 35.149277,111.0693 39.970833,111.0760 27.789129,111.0827 14.878174,111.0894 19.212175,111.0961 37.708736,111.1028 54.307461,111.1095 58.033886,111.1162 48.038673,111.1229 31.006065,111.1296 21.564999,111.1363 18.001451,111.1430 13.503414,111.1497 5.5344954,111.1564 1.9069147,111.1631 1.03146,111.1698 0.71880555,111.1765 0.81246841,111.1831 0.8126235,111.1898 0.50024956,111.1965 0.093873523,111.2032 2.2486964e-005,111.2099 -9.2592047e-005,111.2166 0.40603,111.2233 0.62509191,111.2300 0.25007793,111.2367 0.40616494,111.2434 0.49989152,111.2501 0.75009191,111.2568 0.18771961,111.2635 0.031226287,111.2702 0.49976552,111.2769 1.2810152,111.2836 1.3438323,111.2903 0.81275451,111.2970 0.15640496,111.3037 1.7454444e-005,111.3104 -4.449044e-005,111.3171 0.18734519,111.3238 0.53111285,111.3305 0.90613008,111.3372 1.093863,111.3439 0.43778163,111.3506 6.5191656e-005,111.3573 -1.7743247e-005,111.3640 5.7768862e-006,111.3707 -5.3633657e-006,111.3774 1.5677324e-005,111.3841 0.093633592,111.3908 0.49986258,111.3975 0.50013715,111.4042 0.09386716,111.4109 -1.7808772e-005,111.4176 0.093592003,111.4243 0.53108341,111.4310 0.62512124,111.4377 0.28140074,111.4444 0.18749344,111.4511 0.37481606,111.4579 0.87482601,111.4646 1.0000842,111.4713 0.56274289,111.4780 0.0313619,111.4847 -2.2908898e-005,111.4914 0.031213412,111.4981 0.18738639,111.5048 0.2813352,111.5115 5.5315442e-005,111.5182 0.15619609,111.5249 0.09379673,111.5316 0.093717098,111.5383 0.31223932,111.5450 0.87482381,111.5517 0.84402531,111.5584 0.18771861,111.5651 -1.1879661e-006,111.5719 -1.3439836e-006,111.5786 6.5644936e-006,111.5853 -2.4915766e-005,111.5920 0.093722098,111.5987 0.18740253,111.6054 0.49991149,111.6121 0.5312804,111.6188 0.53118736,111.6255 0.53136832,111.6322 0.31252465,111.6389 0.59346169,111.6456 0.84371209,111.6524 0.71897054,111.6591 0.40631488,111.6658 0.49996829,111.6725 0.43753219,111.6792 0.31259674,111.6859 8.9499103e-005,111.6926 -4.8124846e-005,111.6993 0.18722539,111.7060 0.8434608,111.7128 1.156243,111.7195 0.87537891,111.7262 0.12513112,111.7329 0.37476292,111.7396 0.53118318,111.7463 0.62512422,111.7530 0.34387192,111.7597 0.34376371,111.7665 0.25004184,111.7732 0.31238374,111.7799 0.56244886,111.7866 0.5000515,111.7933 0.59350014,111.8000 1.1559975,111.8067 1.1564597,111.8135 0.65648204,111.8202 0.50005531,111.8269 0.31264153,111.8336 9.3072675e-005,111.8403 0.03115733,111.8470 0.34360707,111.8538 0.59380728,111.8605 0.53142345,111.8672 0.3436932,111.8739 0.43737671,111.8806 0.37498653,111.8873 0.50011092,111.8941 0.53132045,111.9008 0.28093332,111.9075 0.74987465,111.9142 0.59387249,111.9209 0.50014067,111.9276 0.09392494,111.9344 -1.3076162e-005,111.9411 0.18722357,111.9478 0.68740839,111.9545 0.4376893,111.9612 0.28127888,111.9680 0.34356067,111.9747 0.84352189,111.9814 1.1250442,111.9881 1.0625889,111.9948 0.99999624,112.0016 0.90643656,112.0083 0.31265622,112.0150 0.46854791,112.0217 0.99969757,112.0284 1.6246675,112.0352 2.3121426,112.0419 2.5316007,112.0486 1.8436773,112.0553 3.9048877,112.0620 7.3415914,112.0688 11.435992,112.0755 22.829437,112.0822 107.07937,112.0889 328.45654,112.0957 472.45569,112.1024 372.33749,112.1091 168.11426,112.1158 55.810066,112.1226 28.849855,112.1293 17.629597,112.1360 10.315248,112.1427 5.7823834,112.1495 4.4695373,112.1562 2.0637567,112.1629 0.28157526,112.1696 0.12493753,112.1764 0.12505312,112.1831 6.1124098e-005,112.1898 -5.8477868e-005,112.1965 0.28112909,112.2033 0.40631872,112.2100 0.031351715,112.2167 -1.8530072e-006,112.2234 0.093588613,112.2302 0.68723643,112.2369 0.96869123,112.2436 0.81259161,112.2504 0.59382743,112.2571 0.65622485,112.2638 0.68759835,112.2705 0.37508324,112.2773 0.46855116,112.2840 0.874924,112.2907 0.65650988,112.2975 0.1251584,112.3042 0.12486654,112.3109 0.46867156,112.3176 0.46877551,112.3244 0.40627891,112.3311 0.28130463,112.3378 0.25002176,112.3446 0.18747732,112.3513 0.18751141,112.3580 0.093831979,112.3648 7.4477116e-006,112.3715 0.093647815,112.3782 0.2812047,112.3850 0.28128204,112.3917 0.18757145,112.3984 0.093768887,112.4051 0.18747221,112.4119 0.093791768,112.4186 3.4003286e-005,112.4253 0.031164678,112.4321 0.28123602,112.4388 0.093820877,112.4455 0.031266853,112.4523 0.031173695,112.4590 0.34349343,112.4657 0.78111178,112.4725 0.81265986,112.4792 0.40645057,112.4860 0.12502304,112.4927 0.21869045,112.4994 0.31250292,112.5062 0.18761329,112.5129 0.031199707,112.5196 0.43725559,112.5264 0.75002158,112.5331 0.62494427,112.5398 0.96869218,112.5466 0.78140354,112.5533 1.0000579,112.5601 0.84387445,112.5668 0.18753901,112.5735 0.24985187,112.5803 0.68719852,112.5870 1.0314066,112.5937 0.18784454,112.6005 -1.5525718e-005,112.6072 0.09374851,112.6140 0.21870707,112.6207 0.37502021,112.6274 0.09377379,112.6342 0.093611412,112.6409 0.31239775,112.6477 0.3125996,112.6544 0.093901038,112.6611 -6.7606401e-005,112.6679 0.31226259,112.6746 0.71860588,112.6814 0.71898907,112.6881 0.093990505,112.6948 0.031126546,112.7016 0.34370342,112.7083 0.28128117,112.7151 0.28125843,112.7218 0.21862452,112.7285 0.49987236,112.7353 0.50007492,112.7420 0.31268609,112.7488 0.00012386395,112.7555 -9.6024458e-005,112.7623 0.18746769,112.7690 0.093825884,112.7757 2.1447408e-005,112.7825 -1.2510803e-005,112.7892 0.093656942,112.7960 0.2812165,112.8027 0.18754378,112.8095 0.12505102,112.8162 5.6911194e-005,112.8230 -5.2722546e-005,112.8297 0.093732789,112.8364 0.18728727,112.8432 0.65612358,112.8499 0.50010866,112.8567 0.43760708,112.8634 0.18762589,112.8702 0.093741715,112.8769 0.093788877,112.8837 1.8415191e-006,112.8904 0.34350061,112.8972 0.96845865,112.9039 1.0627687,112.9107 0.2189786,112.9174 0.3436355,112.9242 0.37501603,112.9309 0.28133214,112.9377 0.031335644,112.9444 -2.61638e-005,112.9512 0.18732435,112.9579 0.59366828,112.9647 0.43750855,112.9714 0.53117043,112.9781 0.5001964,112.9849 0.1250737,112.9916 0.34368473,112.9984 0.28122032,113.0052 0.68714726,113.0119 1.3436693,113.0187 1.0627995,113.0254 0.56262338,113.0322 0.43750122,113.0389 0.74997902,113.0457 1.1248907,113.0524 1.2186534,113.0592 2.2172971,113.0659 10.805738,113.0727 28.617973,113.0794 36.373619,113.0862 35.249275,113.0929 38.96513,113.0997 44.188358,113.1064 33.134045,113.1132 15.162914,113.1199 8.0953484,113.1267 5.157743,113.1334 1.9076028,113.1402 0.34394601,113.1470 0.59340894,113.1537 0.87502795,113.1605 0.59411001,113.1672 0.18758179,113.1740 0.18740238,113.1807 0.18756233,113.1875 0.09378361,113.1942 0.18738039,113.2010 0.65588605,113.2078 1.2497771,113.2145 1.2188507,113.2213 1.0938619,113.2280 0.93752539,113.2348 0.81271398,113.2415 0.34394157,113.2483 0.31249949,113.2551 0.21876332,113.2618 0.18750903,113.2686 0.093816854,113.2753 1.9596957e-005,113.2821 1.444284e-006,113.2889 -2.5377431e-005,113.2956 0.15616831,113.3024 0.28127658,113.3091 0.34354833,113.3159 1.2810609,113.3227 1.0627432,113.3294 0.28147349,113.3362 -6.3610642e-005,113.3429 0.34342554,113.3497 0.7499336,113.3565 0.50028747,113.3632 0.093921393,113.3700 -2.6905849e-005,113.3767 0.18722337,113.3835 0.74982738,113.3903 0.56283164,113.3970 0.18758905,113.4038 0.40621483,113.4105 0.031362735,113.4173 -4.6658719e-005,113.4241 0.18723658,113.4308 0.71844035,113.4376 0.84393394,113.4444 0.31285217,113.4511 6.3845655e-005,113.4579 0.093665913,113.4647 0.24994376,113.4714 0.25008875,113.4782 2.9885872e-005,113.4850 0.093681723,113.4917 0.18755785,113.4985 0.18754141,113.5052 0.093715854,113.5120 0.093721196,113.5188 0.093786858,113.5255 -1.0038537e-005,113.5323 0.093731716,113.5391 0.03128963,113.5458 0.093757108,113.5526 0.31252205,113.5594 0.49995488,113.5661 0.37486166,113.5729 0.34373298,113.5797 0.21884571,113.5864 0.2186712,113.5932 0.68726993,113.6000 1.1249448,113.6068 0.90645969,113.6135 0.28145885,113.6203 6.3785628e-006,113.6271 0.09371902,113.6338 0.062541097,113.6406 0.093753412,113.6474 0.28103608,113.6541 0.68736446,113.6609 0.5001967,113.6677 0.093897924,113.6744 6.9489001e-006,113.6812 -3.694408e-006,113.6880 7.8288203e-006,113.6948 -2.7622653e-005,113.7015 0.18738829,113.7083 0.68749529,113.7151 0.50008261,113.7218 0.09379451,113.7286 1.2359023e-006,113.7354 0.031252019,113.7422 -9.400298e-006,113.7489 0.09365914,113.7557 0.18750229,113.7625 0.09383145,113.7693 0.15611038,113.7760 0.78104615,113.7828 1.0312309,113.7896 1.0311718,113.7963 1.0001376,113.8031 0.34403822,113.8099 6.0307822e-005,113.8167 -6.6209032e-005,113.8234 0.18736899,113.8302 0.31254166,113.8370 0.093877472,113.8438 -3.0392423e-006,113.8505 0.031246455,113.8573 1.713641e-005,113.8641 -4.5207003e-006,113.8709 9.4519351e-007,113.8777 7.4031823e-007,113.8844 -3.9068282e-006,113.8912 0.031213103,113.8980 0.093754388,113.9048 0.03128577,113.9115 -2.7548407e-007,113.9183 6.2827991e-007,113.9251 -2.2377794e-006,113.9319 8.3234108e-006,113.9387 -3.1058011e-005,113.9454 0.18736316,113.9522 0.49981895,113.9590 0.62495571,113.9658 0.84352452,113.9725 1.6872122,113.9793 1.6877165,113.9861 0.93789315,113.9929 0.53129089,113.9997 0.59376419,114.0064 0.28144631,114.0132 0.093650982,114.0200 0.49982426,114.0268 0.78103888,114.0336 1.4057608,114.0404 2.0935178,114.0471 2.0315001,114.0539 1.6566104,114.0607 1.6559741,114.0675 4.0295568,114.0743 8.8719559,114.0810 15.465159,114.0878 20.21814,114.0946 35.538345,114.1014 140.67679,114.1082 293.41757,114.1150 305.28638,114.1217 172.29216,114.1285 52.285103,114.1353 27.031548,114.1421 29.748379,114.1489 29.908653,114.1557 19.663101,114.1624 6.3792691,114.1692 2.5627954,114.1760 1.7814572,114.1828 0.90673059,114.1896 0.53097749,114.1964 1.3435066,114.2032 1.0939748,114.2100 1.1563162,114.2167 0.78153312,114.2235 0.18768871,114.2303 0.28097102,114.2371 1.0310516,114.2439 1.1876296,114.2507 1.1564722,114.2575 0.71893483,114.2642 0.093771309,114.2710 0.031217165,114.2778 0.093653373,114.2846 0.18753152,114.2914 0.031346738,114.2982 -3.6097925e-005,114.3050 0.093697011,114.3118 0.15625736,114.3186 0.12503433,114.3253 0.093731128,114.3321 0.18739979,114.3389 0.34375265,114.3457 0.21877353,114.3525 0.37469047,114.3593 0.90614915,114.3661 0.7502926,114.3729 0.5312289,114.3797 0.87482208,114.3865 0.90637702,114.3933 0.40652263,114.4001 0.031202724,114.4068 0.31230864,114.4136 0.37512839,114.4204 0.093875334,114.4272 0.093720652,114.4340 0.093787313,114.4408 2.7381993e-005,114.4476 6.0367881e-007,114.4544 -2.9800942e-005,114.4612 0.093737818,114.4680 0.031284794,114.4748 3.8628255e-006,114.4816 -6.6119628e-006,114.4884 2.2586419e-005,114.4952 -8.373944e-005,114.5020 0.2499194,114.5088 0.21881188,114.5155 0.18751103,114.5223 0.31237853,114.5291 0.50001049,114.5359 0.28126276,114.5427 0.65600228,114.5495 1.2497934,114.5563 1.4375648,114.5631 1.0314574,114.5699 0.59392363,114.5767 0.34368584,114.5835 0.68721658,114.5903 0.87503737,114.5971 0.74990231,114.6039 1.5307713,114.6107 2.0001457,114.6175 1.0318732,114.6243 0.18776253,114.6311 0.2186204,114.6379 0.56244558,114.6447 0.43759763,114.6515 0.21882686,114.6583 0.093630694,114.6651 0.53093147,114.6719 0.87513667,114.6787 0.34399536,114.6855 0.1875499,114.6923 6.8669564e-005,114.6991 0.093581609,114.7059 0.74962568,114.7127 1.3747852,114.7195 1.3126231,114.7263 1.0001438,114.7331 0.87509841,114.7399 0.53146839,114.7467 0.093906589,114.7535 -1.0455487e-005,114.7603 0.18725184,114.7671 0.71859676,114.7739 0.62505019,114.7807 0.6250971,114.7875 0.28146026,114.7943 7.4179647e-005,114.8011 -4.7024398e-005,114.8079 0.093754731,114.8147 2.8022358e-005,114.8216 -7.537667e-006,114.8284 2.1263943e-006,114.8352 -9.6742292e-007,114.8420 1.7432691e-006,114.8488 -6.006027e-006,114.8556 2.2282358e-005,114.8624 -8.3129118e-005,114.8692 0.40608534,114.8760 0.8437649,114.8828 0.84386432,114.8896 0.5312112,114.8964 0.62500215,114.9032 0.59384859,114.9100 0.18745048,114.9168 0.21874253,114.9236 0.18757753,114.9305 2.8995728e-005,114.9373 -3.4251811e-005,114.9441 0.18732934,114.9509 0.56241739,114.9577 0.81251794,114.9645 1.0000495,114.9713 0.62501395,114.9781 0.31251362,114.9849 0.1875833,114.9917 0.1874245,114.9985 0.4373554,115.0054 1.124439,115.0122 3.5916476,115.0190 9.153614,115.0258 12.656144,115.0326 9.8774261,115.0394 4.5020394,115.0462 2.2501554,115.0530 3.4364517,115.0598 9.9629164,115.0666 28.676836,115.0735 44.528782,115.0803 36.289291,115.0871 18.819687,115.0939 9.5637035,115.1007 10.873175,115.1075 14.435798,115.1143 16.62491,115.1212 13.503257,115.1280 6.1281829,115.1348 3.2502229,115.1416 4.2803402,115.1484 5.4997849,115.1552 4.7197471,115.1620 2.1263413,115.1689 0.094296589,115.1757 0.093244426,115.1825 1.3746035,115.1893 1.3439487,115.1961 0.81282628,115.2029 0.21897189,115.2097 0.093726225,115.2166 0.18748881,115.2234 0.2186598,115.2302 0.49984291,115.2370 0.56253749,115.2438 0.34391534,115.2506 0.28101951,115.2575 0.90596646,115.2643 0.81282336,115.2711 0.62504232,115.2779 1.1874065,115.2847 0.87517709,115.2916 0.50008708,115.2984 0.093831316,115.3052 6.8349932e-006,115.3120 1.4444805e-005,115.3188 0.093508497,115.3256 0.65595937,115.3325 0.78144538,115.3393 0.28153515,115.3461 4.9047612e-005,115.3529 -1.5067685e-005,115.3597 1.1220378e-005,115.3666 -2.9814919e-005,115.3734 0.093707331,115.3802 0.18735953,115.3870 0.40629643,115.3939 0.093897261,115.4007 0.15609898,115.4075 0.53112626,115.4143 0.71861029,115.4211 0.99993712,115.4280 0.84384036,115.4348 0.6562795,115.4416 0.90582561,115.4484 1.9371749,115.4553 1.7191762,115.4621 0.75045794,115.4689 0.18772894,115.4757 -7.1117553e-005,115.4826 0.34355646,115.4894 0.74992853,115.4962 0.87516671,115.5030 0.28143653,115.5098 -1.2210049e-005,115.5167 -3.6194415e-006,115.5235 2.6690708e-005,115.5303 0.124796,115.5372 0.84351826,115.5440 0.8439188,115.5508 0.28146333,115.5576 4.0822146e-005,115.5645 -1.2039705e-005,115.5713 7.3342239e-006,115.5781 -1.7297585e-005,115.5849 0.18726569,115.5918 0.8435452,115.5986 0.90640986,115.6054 0.40646249,115.6122 0.093823507,115.6191 6.0698412e-006,115.6259 8.9128416e-006,115.6327 -4.1724725e-005,115.6396 0.093757108,115.6464 0.093612224,115.6532 0.53092855,115.6600 0.84374565,115.6669 0.56285775,115.6737 0.18768302,115.6805 0.18743914,115.6874 2.951241e-005,115.6942 -8.8096829e-005,115.7010 0.46842867,115.7079 1.1558805,115.7147 1.6562421,115.7215 1.2501851,115.7284 1.1563883,115.7352 1.1251924,115.7420 1.0001444,115.7488 0.81262064,115.7557 0.31244907,115.7625 0.28112835,115.7693 0.18762986,115.7762 0.031136606,115.7830 0.62445372,115.7898 1.4060181,115.7967 1.4377452,115.8035 1.156341,115.8103 1.3124325,115.8172 1.2502533,115.8240 0.62531805,115.8308 0.18758482,115.8377 0.031244868,115.8445 -9.8605278e-007,115.8514 1.0092382e-005,115.8582 -3.9386308e-005,115.8650 0.18740916,115.8719 0.34371683,115.8787 0.46864119,115.8855 0.87486148,115.8924 0.90640187,115.8992 0.28147215,115.9060 4.1162126e-005,115.9129 -3.5114477e-005,115.9197 0.18720926,115.9266 0.68737829,115.9334 0.43781024,115.9402 0.062623456,115.9471 0.093687542,115.9539 0.21866761,115.9607 0.56220448,115.9676 0.99988401,115.9744 0.7502411,115.9813 0.53129435,115.9881 0.71862262,115.9949 0.81254804,116.0018 0.68748343,116.0086 0.99967176,116.0155 1.4375702,116.0223 0.96875781,116.0291 1.874141,116.0360 3.4369764,116.0428 3.344532,116.0497 2.5927811,116.0565 10.056487,116.0633 25.024532,116.0702 35.059948,116.0770 38.187832,116.0839 36.157639,116.0907 30.222988,116.0975 18.318254,116.1044 7.7222757,116.1112 4.3736811,116.1181 11.090312,116.1249 15.7183,116.1318 13.877416,116.1386 7.1902351,116.1454 3.1575074,116.1523 1.5941548,116.1591 1.2813501,116.1660 0.84410703,116.1728 0.031422548,116.1797 0.093692183,116.1865 0.093777031,116.1934 0.31244469,116.2002 0.37499756,116.2071 0.31250167,116.2139 0.2186549,116.2207 0.31247342,116.2276 0.3751148,116.2344 0.093824878,116.2413 0.031258129,116.2481 0.18734658,116.2550 0.59363979,116.2618 0.53137767,116.2687 0.25008136,116.2755 0.1562482,116.2824 0.12504086,116.2892 0.093633004,116.2961 0.43743545,116.3029 0.49987757,116.3098 1.1245726,116.3166 1.6560097,116.3235 1.875158,116.3303 1.5939399,116.3372 1.3439727,116.3440 0.59378856,116.3509 0.71889502,116.3577 0.093982719,116.3646 0.12492236,116.3714 0.093827814,116.3783 -3.2488686e-005,116.3851 0.18741785,116.3920 0.34356594,116.3988 0.87485892,116.4057 0.78144592,116.4125 0.28141734,116.4194 0.093788095,116.4262 0.093714714,116.4331 0.4062089,116.4399 0.40632591,116.4468 0.093822837,116.4536 0.031113874,116.4605 0.31236666,116.4673 0.34381086,116.4742 0.18763706,116.4810 0.15612353,116.4879 0.84316391,116.4947 1.687245,116.5016 1.3753146,116.5085 0.7816537,116.5153 0.28148031,116.5222 0.093796492,116.5290 3.1193369e-005,116.5359 0.12478582,116.5427 0.81208831,116.5496 1.49994,116.5564 1.5624568,116.5633 2.280689,116.5702 3.2810433,116.5770 2.8754709,116.5839 1.7817295,116.5907 1.0001302,116.5976 0.81254667,116.6044 0.43770969,116.6113 0.12512074,116.6182 0.12487402,116.6250 0.49983859,116.6319 0.56262648,116.6387 0.18763129,116.6456 0.093773328,116.6524 0.093637206,116.6593 0.31249857,116.6662 0.09386795,116.6730 0.093723491,116.6799 0.093761794,116.6867 0.093689762,116.6936 0.18750679,116.7005 0.12499698,116.7073 0.40611747,116.7142 0.65620649,116.7210 0.5001964,116.7279 0.093835764,116.7348 0.78107047,116.7416 0.90614039,116.7485 0.78119969,116.7553 1.000026,116.7622 1.0313817,116.7691 0.78131807,116.7759 0.46874151,116.7828 0.56214815,116.7897 1.4370618,116.7965 1.7188153,116.8034 1.15674,116.8102 0.18787269,116.8171 -8.729504e-005,116.8240 0.3746703,116.8308 0.90624601,116.8377 0.50028604,116.8446 0.40599126,116.8514 1.218266,116.8583 1.6875111,116.8652 1.2503821,116.8720 0.53155637,116.8789 0.18753651,116.8858 0.28127134,116.8926 0.18751414,116.8995 0.21878366,116.9064 0.062468797,116.9132 0.46853068,116.9201 0.90611792,116.9270 1.1249928,116.9338 1.0626385,116.9407 0.53141624,116.9476 0.21884736,116.9544 0.031283703,116.9613 0.03124374,116.9682 0.031249678,116.9750 0.18741634,116.9819 0.59350234,116.9888 0.9375056,116.9956 0.469026,117.0025 8.6423257e-005,117.0094 -5.4111184e-005,117.0162 0.12497508,117.0231 0.18742125,117.0300 0.43726075,117.0368 1.1866559,117.0437 3.4676425,117.0506 5.1873965,117.0575 4.750381,117.0643 3.8129356,117.0712 3.3429227,117.0781 7.2783289,117.0849 12.74826,117.0918 13.188601,117.0987 9.6891718,117.1056 6.6888514,117.1124 4.0948076,117.1193 2.8133597,117.1262 1.5941128,117.1330 1.593838,117.1399 0.71919131,117.1468 0.28128695,117.1537 0.40618443,117.1605 0.34371144,117.1674 0.4375138,117.1743 0.43748173,117.1812 0.50008374,117.1880 0.093893833,117.1949 0.093673721,117.2018 0.24997643,117.2087 0.2500104,117.2155 0.28113204,117.2224 0.56231648,117.2293 0.71887189,117.2362 0.28144348,117.2430 0.18747818,117.2499 0.3435615,117.2568 0.74993646,117.2637 0.50021559,117.2705 0.18749192,117.2774 0.34363851,117.2843 0.31266022,117.2912 0.18737411,117.2981 0.78108841,117.3049 0.56273317,117.3118 0.37501329,117.3187 0.78103918,117.3256 1.0000949,117.3324 0.49998051,117.3393 0.6560514,117.3462 0.59394795,117.3531 0.21898249,117.3600 9.2446484e-005,117.3668 0.12464201,117.3737 0.8124699,117.3806 0.1878548,117.3875 0.093582258,117.3944 0.56225336,117.4012 0.87493819,117.4081 0.87518179,117.4150 0.43766671,117.4219 0.18754983,117.4288 0.093768105,117.4356 0.09377981,117.4425 1.1960738e-005,117.4494 0.093646087,117.4563 0.1875492,117.4632 8.2600134e-005,117.4701 -2.4869021e-005,117.4769 1.6871185e-005,117.4838 0.031171562,117.4907 0.31242967,117.4976 0.28131691,117.5045 0.093812384,117.5114 1.2092906e-005,117.5182 -3.202972e-006,117.5251 7.181539e-007,117.5320 3.3061531e-007,117.5389 -2.0408172e-006,117.5458 7.8332041e-006,117.5527 -2.9293993e-005,117.5595 0.093710072,117.5664 0.093789585,117.5733 3.0863572e-005,117.5802 -1.3593968e-005,117.5871 2.3511773e-005,117.5940 -8.0458027e-005,117.6009 0.31238148,117.6078 0.34386513,117.6146 0.031257953,117.6215 0.18740803,117.6284 0.28118137,117.6353 0.65613937,117.6422 0.78132695,117.6491 0.4376446,117.6560 0.093845382,117.6629 -6.1121714e-006,117.6697 0.093708508,117.6766 0.093772456,117.6835 0.06252344,117.6904 0.031244501,117.6973 0.18727742,117.7042 0.71860301,117.7111 0.81265628,117.7180 0.59383857,117.7249 0.59368002,117.7317 0.65616566,117.7386 0.65637887,117.7455 0.18764061,117.7524 0.093724921,117.7593 0.18743767,117.7662 0.40606233,117.7731 0.78110719,117.7800 0.81259054,117.7869 0.62498504,117.7938 0.74996805,117.8007 0.65636832,117.8076 0.62484598,117.8144 1.0933025,117.8213 1.6246855,117.8282 1.6254491,117.8351 0.56314117,117.8420 0.18752505,117.8489 0.62462211,117.8558 1.0624465,117.8627 0.62525052,117.8696 0.40634775,117.8765 0.18763877,117.8834 0.12482156,117.8903 0.84327,117.8972 1.4062024,117.9041 0.93785876,117.9110 0.34399679,117.9179 0.28138226,117.9248 0.34370112,117.9317 0.49995011,117.9385 0.093789652,117.9454 0.18743782,117.9523 0.40604708,117.9592 0.81222039,117.9661 1.312607,117.9730 1.0626589,117.9799 0.99976909,117.9868 1.2811562,117.9937 1.0003935,118.0006 0.34398076,118.0075 0.43741184,118.0144 0.40625131,118.0213 0.31250411,118.0282 0.34365475,118.0351 0.43759692,118.0420 0.031355932,118.0489 0.31212014,118.0558 1.5615604,118.0627 3.3745899,118.0696 3.2191157,118.0765 3.3746939,118.0834 4.5933962,118.0903 4.4376769,118.0972 4.2497282,118.1041 5.0935688,118.1110 5.2815895,118.1179 4.2823596,118.1248 17.728107,118.1317 100.78978,118.1386 203.52834,118.1455 214.11824,118.1524 125.89323,118.1593 43.401814,118.1662 13.849317,118.1731 7.8452644,118.1800 4.5638113,118.1869 2.6254153,118.1939 2.5624857,118.2008 2.3751953,118.2077 1.6567453,118.2146 0.65665334,118.2215 0.40627858,118.2284 0.46854264,118.2353 0.87467706,118.2422 1.3747517,118.2491 1.6249782,118.2560 1.3753039,118.2629 0.81289124,118.2698 0.37520233,118.2767 0.24993372,118.2836 0.46873105,118.2905 0.46856144,118.2974 1.0308322,118.3043 1.4998515,118.3112 1.3129345,118.3182 0.34417251,118.3251 0.12500891,118.3320 0.093795478,118.3389 4.1177253e-005,118.3458 -7.7079909e-005,118.3527 0.21875948,118.3596 3.8971935e-005,118.3665 0.4057745,118.3734 1.7495151,118.3803 2.0315108,118.3872 0.96926498,118.3942 0.1876525,118.4011 0.1562058,118.4080 0.34359664,118.4149 1.2810018,118.4218 1.8748786,118.4287 1.281521,118.4356 0.31272063,118.4425 0.34374174,118.4494 0.15634991,118.4563 2.7384423e-005,118.4633 1.5714411e-005,118.4702 -9.0250629e-005,118.4771 0.37461555,118.4840 1.093298,118.4909 1.4689164,118.4978 0.68809354,118.5047 0.031401515,118.5116 0.062464632,118.5186 0.062422805,118.5255 0.34352499,118.5324 0.56252044,118.5393 0.31270933,118.5462 0.12505513,118.5531 0.18746263,118.5600 0.18755049,118.5670 0.12502202,118.5739 0.37498388,118.5808 0.34377247,118.5877 0.18752688,118.5946 0.093484551,118.6015 0.62474614,118.6085 0.59399408,118.6154 0.18773578,118.6223 3.7077712e-005,118.6292 -5.7369121e-005,118.6361 0.43739995,118.6430 0.71865082,118.6499 0.78098226,118.6569 0.93754953,118.6638 0.37535921,118.6707 0.031376939,118.6776 -9.9852907e-005,118.6845 0.31233686,118.6915 0.49996012,118.6984 0.43763083,118.7053 0.093905643,118.7122 0.031144589,118.7191 0.31226662,118.7261 0.5936439,118.7330 0.62516534,118.7399 0.34384185,118.7468 0.34380338,118.7537 0.093836285,118.7607 0.093714952,118.7676 0.093757823,118.7745 0.093773074,118.7814 0.031287048,118.7883 5.6481795e-006,118.7953 -6.4415423e-007,118.8022 -3.0721892e-006,118.8091 0.031210039,118.8160 0.093762651,118.8229 4.2150146e-005,118.8299 -3.0880328e-005,118.8368 0.093678407,118.8437 0.21876097,118.8506 0.31256956,118.8576 0.37500733,118.8645 0.093786381,118.8714 -0.00014316555,118.8783 0.59353471,118.8853 0.84372365,118.8922 0.78132588,118.8991 0.43770033,118.9060 9.4762872e-005,118.9129 -2.6413663e-005,118.9199 1.08857e-005,118.9268 0.09375719,118.9337 0.1875055,118.9407 0.1874916,118.9476 -1.7140428e-005,118.9545 3.1776268e-005,118.9614 -0.00010997141,118.9684 0.49989808,118.9753 0.53134155,118.9822 0.3438105,118.9891 0.18746419,118.9961 0.18752655,119.0030 5.7503214e-005,119.0099 -1.4851791e-005,119.0168 1.8999243e-006,119.0238 7.2537068e-006,119.0307 0.093594112,119.0376 0.87422472,119.0446 2.0312071,119.0515 1.7182766,119.0584 6.9644246,119.0653 17.713766,119.0723 22.344286,119.0792 15.536499,119.0861 8.1262817,119.0931 14.212054,119.1000 28.463236,119.1069 30.471817,119.1139 18.53857,119.1208 5.6603456,119.1277 2.8115358,119.1346 9.4017382,119.1416 19.746302,119.1485 21.439623,119.1554 12.317551,119.1624 3.7526135,119.1693 1.4066002,119.1762 0.81263888,119.1832 0.53136253,119.1901 0.21890689,119.1970 0.093647018,119.2040 0.4061057,119.2109 0.40641296,119.2178 0.093844727,119.2248 0.21862739,119.2317 0.46859282,119.2386 0.68744308,119.2456 0.625081,119.2525 0.40645397,119.2594 0.31265783,119.2664 0.74987543,119.2733 1.1558386,119.2803 1.4685973,119.2872 0.87537855,119.2941 0.12524164,119.3011 2.8642239e-006,119.3080 -2.8410774e-005,119.3149 0.18749124,119.3219 0.62491077,119.3288 0.81238598,119.3357 0.53128797,119.3427 0.28134719,119.3496 0.093829215,119.3566 4.9912822e-005,119.3635 0.093638569,119.3704 0.49983081,119.3774 0.4376502,119.3843 0.00013347993,119.3912 -5.9926802e-005,119.3982 0.093738846,119.4051 0.18737873,119.4121 0.68730396,119.4190 0.9688344,119.4259 0.65636522,119.4329 0.65600932,119.4398 0.99962813,119.4468 1.1876162,119.4537 0.5942176,119.4606 0.093922779,119.4676 5.1947958e-005,119.4745 -0.00018643246,119.4815 0.59348708,119.4884 0.75000942,119.4954 0.59397495,119.5023 0.18763858,119.5092 0.187498,119.5162 0.031298675,119.5231 -1.2103971e-005,119.5301 7.6907338e-007,119.5370 9.0292115e-006,119.5439 -3.6888654e-005,119.5509 0.093711212,119.5578 0.093764484,119.5648 0.093728028,119.5717 0.18746218,119.5787 0.31248584,119.5856 0.28130165,119.5926 0.093816519,119.5995 0.03126609,119.6064 0.12480374,119.6134 0.56230289,119.6203 0.53149462,119.6273 0.00018232936,119.6342 -5.9484002e-005,119.6412 5.5597549e-005,119.6481 0.031086052,119.6551 0.78093714,119.6620 1.0938793,119.6690 0.43779269,119.6759 -1.3044189e-005,119.6829 0.28094465,119.6898 0.90589833,119.6967 1.0315679,119.7037 0.12541798,119.7106 -0.00011457752,119.7176 0.31238931,119.7245 0.46870792,119.7315 0.49995178,119.7384 0.49997863,119.7454 0.43764919,119.7523 0.093862355,119.7593 0.18743117,119.7662 0.31246892,119.7732 0.37493399,119.7801 0.56240207,119.7871 0.56264228,119.7940 0.09390036,119.8010 1.2103539e-005,119.8079 0.1248818,119.8149 0.74978524,119.8218 1.0312907,119.8288 0.62511873,119.8357 0.3750304,119.8427 0.18762618,119.8496 -9.0802416e-005,119.8566 0.43718076,119.8636 0.75004053,119.8705 0.50006276,119.8775 0.65625179,119.8844 0.56231898,119.8914 1.0623163,119.8983 1.0313115,119.9053 1.1249572,119.9122 1.0628457,119.9192 0.18779278,119.9261 0.093744591,119.9331 1.7115883e-005,119.9400 0.093690053,119.9470 0.1875024,119.9540 0.093800262,119.9609 1.6863525e-005,119.9679 -9.0358399e-006,119.9748 1.9280014e-005,119.9818 -6.8088506e-005,119.9887 0.18739501,119.9957 0.34357512,120.0026 0.56257141,120.0096 0.2813974,120.0166 0.40619218,120.0235 0.34382749,120.0305 0.12508354,120.0374 -1.040326e-006,120.0444 0.093629673,120.0513 0.56193691,120.0583 2.7480192,120.0653 8.2778454,120.0722 13.84231,120.0792 12.595832,120.0861 11.341317,120.0931 25.709404,120.1001 40.465515,120.1070 34.47541,120.1140 18.508085,120.1209 6.5039773,120.1279 2.9070187,120.1349 1.687621,120.1418 2.1245832,120.1488 2.7815597,120.1557 1.5941448,120.1627 1.3747747,120.1697 1.3752451,120.1766 0.65652001,120.1836 0.49997237,120.1905 0.37517366,120.1975 0.031383291,120.2045 -2.3653043e-005,120.2114 0.031211339,120.2184 0.21865347,120.2254 0.40620047,120.2323 0.43748635,120.2393 0.46883103,120.2462 0.5938549,120.2532 0.21881337,120.2602 -0.00019059333,120.2671 0.59324479,120.2741 1.2498344,120.2811 1.0940089,120.2880 0.65648675,120.2950 0.4064717,120.3020 0.093815528,120.3089 0.18737438,120.3159 0.28128988,120.3229 0.09381754,120.3298 0.093722589,120.3368 0.68731505,120.3438 0.99989778,120.3507 0.43768084,120.3577 0.18763325,120.3647 0.18736026,120.3716 0.59364897,120.3786 0.46891582,120.3856 0.1250976,120.3925 0.031263951,120.3995 2.305715e-005,120.4065 0.031166818,120.4134 0.31241018,120.4204 0.31258744,120.4274 0.1249265,120.4343 0.62471133,120.4413 1.2183713,120.4483 1.718416,120.4552 1.9377366,120.4622 1.2504579,120.4692 0.65655404,120.4762 0.18748266,120.4831 0.49989378,120.4901 0.3439427,120.4971 0.03134422,120.5040 -1.4703722e-005,120.5110 3.9326096e-006,120.5180 -1.0257254e-006,120.5249 1.700195e-007,120.5319 0.031188199,120.5389 0.18740369,120.5459 0.34371281,120.5528 0.34379208,120.5598 0.2812508,120.5668 0.40617776,120.5738 0.40637887,120.5807 0.12493654,120.5877 0.4685331,120.5947 0.46895805,120.6017 0.12507729,120.6086 0.43725982,120.6156 0.68745804,120.6226 0.43771762,120.6295 0.093880057,120.6365 0.093690634,120.6435 0.18750262,120.6505 0.093798772,120.6574 0.31241119,120.6644 0.49987975,120.6714 0.40634385,120.6784 0.093877852,120.6854 0.093697406,120.6923 0.28119475,120.6993 0.2812995,120.7063 0.21866268,120.7133 0.62474692,120.7202 0.99994594,120.7272 0.7190308,120.7342 0.1876286,120.7412 0.28116831,120.7481 0.34373635,120.7551 0.3125976,120.7621 6.8174813e-005,120.7691 3.0120907e-005,120.7761 0.031060282,120.7830 0.78081274,120.7900 1.1876495,120.7970 0.37535891,120.8040 0.093786411,120.8110 0.15620385,120.8179 0.25001708,120.8249 0.093803428,120.8319 0.031268623,120.8389 -1.5869749e-005,120.8459 0.18732911,120.8528 0.53118962,120.8598 0.40636203,120.8668 0.18760595,120.8738 3.0799354e-005,120.8808 0.093592398,120.8877 0.43737975,120.8947 0.34392697,120.9017 0.00013216003,120.9087 -4.8669626e-005,120.9157 0.28093079,120.9227 1.1559651,120.9296 1.2500808,120.9366 0.84411287,120.9436 0.00022688902,120.9506 -6.0371494e-005,120.9576 1.4581705e-005,120.9646 2.0491809e-006,120.9716 -2.2781129e-005,120.9785 0.18724315,120.9855 0.84351695,120.9925 0.81280148,120.9995 0.031492125,121.0065 -3.6054706e-005,121.0135 -3.0038074e-005,121.0204 0.093708329,121.0274 0.34341919,121.0344 1.9675419,121.0414 5.7782183,121.0484 12.901761,121.0554 19.903997,121.0624 20.720436,121.0694 16.877005,121.0763 15.623997,121.0833 20.153236,121.0903 24.967728,121.0973 24.625,121.1043 27.683771,121.1113 37.620644,121.1183 41.594784,121.1253 32.320965,121.1322 13.320359,121.1392 4.6268296,121.1462 2.5320315,121.1532 1.000514,121.1602 0.84362704,121.1672 1.0311123,121.1742 1.3749827,121.1812 1.5311773,121.1882 1.687448,121.1952 1.0318083,121.2022 0.00011920778,121.2091 0.56197429,121.2161 1.0937802,121.2231 0.65666777,121.2301 0.12514582,121.2371 0.62484217,121.2441 1.187471,121.2511 1.0000811,121.2581 0.40620083,121.2651 0.46868283,121.2721 0.56243706,121.2791 0.53120542,121.2861 0.40640992,121.2931 0.093903758,121.3000 0.12487403,121.3070 0.34358826,121.3140 0.62490821,121.3210 0.84376425,121.3280 0.62514496,121.3350 0.34385252,121.3420 0.18759389,121.3490 5.0247523e-005,121.3560 4.6021302e-007,121.3630 -5.2095733e-005,121.3700 0.09376251,121.3770 1.7646603e-006,121.3840 0.18741509,121.3910 0.31246743,121.3980 0.40624377,121.4050 0.28134388,121.4120 0.093754135,121.4190 0.31235334,121.4260 0.62493402,121.4330 0.50020713,121.4400 0.18743041,121.4470 0.87436539,121.4540 1.6871772,121.4610 1.7188867,121.4680 1.2817601,121.4750 0.37527791,121.4820 0.49989375,121.4890 0.49998194,121.4960 0.59377891,121.5030 0.40635097,121.5100 0.43741304,121.5170 0.71873897,121.5240 0.65629125,121.5310 0.68754566,121.5380 0.31265005,121.5450 -6.9599446e-006,121.5520 0.09374062,121.5590 4.4286768e-005,121.5660 -1.2897104e-005,121.5730 7.2989974e-006,121.5800 -1.6299131e-005,121.5870 0.09365318,121.5940 0.31240568,121.6010 0.34383017,121.6080 0.093866676,121.6150 1.9334584e-006,121.6220 3.049218e-005,121.6290 -0.00012391122,121.6360 0.53103,121.6430 0.78124797,121.6500 0.62503254,121.6570 0.59365326,121.6640 0.71865958,121.6710 0.65644884,121.6780 0.21894725,121.6850 0.18752402,121.6920 0.12502261,121.6990 0.093722567,121.7060 0.09380918,121.7131 -7.444372e-005,121.7201 0.40585327,121.7271 1.0623863,121.7341 0.81280577,121.7411 0.3127417,121.7481 4.4170156e-005,121.7551 6.1627729e-006,121.7621 -6.8829358e-005,121.7691 0.37463874,121.7761 1.0622498,121.7831 1.0627282,121.7901 0.46910858,121.7971 0.00010249671,121.8041 -2.4763665e-005,121.8112 -3.4496084e-006,121.8182 0.18727721,121.8252 0.84353137,121.8322 0.96884871,121.8392 0.59391868,121.8462 0.28127858,121.8532 0.28120494,121.8602 0.3749027,121.8672 0.6561594,121.8742 0.75011653,121.8813 0.34397718,121.8883 2.5007896e-005,121.8953 0.093720853,121.9023 0.031290721,121.9093 0.03122063,121.9163 0.093725391,121.9233 0.18745631,121.9303 0.31248033,121.9373 0.28125966,121.9444 0.3123762,121.9514 0.56247538,121.9584 0.31272206,121.9654 -1.8671441e-005,121.9724 0.28106591,121.9794 0.40624416,121.9864 0.43741724,121.9935 0.6560899,122.0005 0.71881098,122.0075 0.53134245,122.0145 0.68749458,122.0215 0.6251325,122.0285 0.53117317,122.0355 0.99980474,122.0426 1.3121699,122.0496 2.4989812,122.0566 4.2491455,122.0636 7.5272422,122.0706 19.431623,122.0776 27.779629,122.0846 28.342918,122.0917 33.559166,122.0987 77.132004,122.1057 266.2576,122.1127 472.69165,122.1197 455.10217,122.1268 244.04649,122.1338 76.268112,122.1408 31.507435,122.1478 21.847992,122.1548 12.535753,122.1618 6.0329351,122.1689 4.8129401,122.1759 2.7511373,122.1829 1.2190393,122.1899 0.96900243,122.1969 0.40640876,122.2040 0.49986586,122.2110 0.40639898,122.2180 0.18757828,122.2250 0.34363291,122.2320 0.50006801,122.2391 0.15637624,122.2461 0.093718186,122.2531 0.1873652,122.2601 0.43749541,122.2672 0.18762632,122.2742 0.12495503,122.2812 0.43730736,122.2882 0.84369427,122.2952 0.68768758,122.3023 0.18760122,122.3093 0.21868421,122.3163 0.65620077,122.3233 0.62512755,122.3304 0.093833447,122.3374 0.031178437,122.3444 0.18729533,122.3514 0.56233001,122.3585 0.53149974,122.3655 0.062671296,122.3725 0.28091878,122.3795 1.0310565,122.3866 0.93773568,122.3936 0.46886832,122.4006 0.46873981,122.4076 0.37503764,122.4147 0.37498474,122.4217 0.40624303,122.4287 0.56244344,122.4357 0.74988085,122.4428 0.90613037,122.4498 1.0625144,122.4568 0.90623194,122.4638 0.90637869,122.4709 0.34397745,122.4779 0.18756434,122.4849 0.093723707,122.4920 0.31230351,122.4990 0.59378594,122.5060 0.4062213,122.5130 0.65620762,122.5201 0.40635076,122.5271 0.53105593,122.5341 0.99984062,122.5412 1.0001847,122.5482 0.40655425,122.5552 8.6657099e-005,122.5622 -2.0814099e-005,122.5693 -3.4071008e-006,122.5763 0.093585275,122.5833 0.31249955,122.5904 0.093916029,122.5974 -4.2979178e-007,122.6044 0.28111944,122.6115 0.62492132,122.6185 0.46881092,122.6255 0.31256446,122.6326 0.18750869,122.6396 0.34372428,122.6466 0.53112298,122.6537 0.56252968,122.6607 0.12520996,122.6677 0.093487248,122.6748 0.56241643,122.6818 0.37506515,122.6888 0.78130865,122.6959 0.40645403,122.7029 0.093745381,122.7099 0.031236708,122.7170 0.093717262,122.7240 0.093792483,122.7310 1.5329762e-005,122.7381 0.093679883,122.7451 0.28112447,122.7521 0.468734,122.7592 0.31261301,122.7662 0.18751329,122.7733 0.34367746,122.7803 0.43754357,122.7873 0.34372365,122.7944 0.7498731,122.8014 0.75015152,122.8084 0.18763591,122.8155 -1.4287441e-005,122.8225 -1.3546663e-005,122.8295 0.093691528,122.8366 0.343483,122.8436 0.84364724,122.8507 0.87518221,122.8577 0.50017154,122.8647 0.062544882,122.8718 0.18741241,122.8788 0.18753058,122.8859 0.093828015,122.8929 2.8412151e-005,122.8999 -8.8239722e-006,122.9070 6.8822224e-006,122.9140 0.18746482,122.9211 0.43746313,122.9281 0.4062852,122.9351 0.24975325,122.9422 1.155973,122.9492 1.2501619,122.9563 0.71882391,122.9633 0.81238556,122.9704 1.1875086,122.9774 0.84405631,122.9844 0.09372662,122.9915 0.74927151,122.9985 1.9993777,123.0056 2.8124342,123.0126 2.7503922,123.0197 2.0004709,123.0267 1.0315892,123.0337 0.7810784,123.0408 2.2489929,123.0478 6.1225796,123.0549 12.715332,123.0619 18.404364,123.0690 18.781818,123.0760 16.344727,123.0830 15.342679,123.0901 19.372446,123.0971 28.836508,123.1042 52.235332,123.1112 79.583809,123.1183 81.944588,123.1253 57.262684,123.1324 37.414627,123.1394 22.943771,123.1465 13.254065,123.1535 6.5338979,123.1606 3.1261625,123.1676 1.5317614,123.1747 0.50025767,123.1817 0.18756992,123.1888 0.34349149,123.1958 0.87483668,123.2028 0.81272846,123.2099 0.31274134,123.2169 0.031210208,123.2240 0.3747094,123.2310 0.71885085,123.2381 0.25021178,123.2451 0.15625088,123.2522 0.093710303,123.2592 0.31244335,123.2663 0.1876474,123.2733 -0.00012865226,123.2804 0.78077865,123.2874 1.6875056,123.2945 1.2814847,123.3016 0.62525403,123.3086 4.7196732e-005,123.3157 0.28106329,123.3227 0.40624472,123.3298 0.81213367,123.3368 1.4996294,123.3439 1.3753767,123.3509 0.46921369,123.3580 0.28123817,123.3650 0.37492177,123.3721 0.34379977,123.3791 0.1876249,123.3862 0.093687631,123.3932 0.34363073,123.4003 0.31266171,123.4073 0.093702406,123.4144 0.53106529,123.4215 0.50015992,123.4285 0.093900569,123.4356 -8.4369958e-006,123.4426 0.093636259,123.4497 0.34365222,123.4567 0.34384647,123.4638 0.093870036,123.4708 -1.5115523e-005,123.4779 0.12492051,123.4850 0.31245956,123.4920 0.28132755,123.4991 0.031316955,123.5061 -8.4373933e-006,123.5132 3.5502167e-006,123.5202 -5.7632815e-006,123.5273 1.9504047e-005,123.5344 -7.2257644e-005,123.5414 0.28098747,123.5485 0.78102064,123.5555 0.87520427,123.5626 0.34390575,123.5697 0.46869317,123.5767 0.96841925,123.5838 1.9059453,123.5908 1.4380367,123.5979 0.1878396,123.6050 0.18744481,123.6120 0.093809873,123.6191 -7.0593177e-007,123.6261 5.2185533e-006,123.6332 0.031178799,123.6403 0.18747322,123.6473 0.093823031,123.6544 0.18725207,123.6614 0.99962091,123.6685 1.3438582,123.6756 0.68788743,123.6826 0.093909189,123.6897 -1.1650868e-005,123.6968 0.09365464,123.7038 0.40613329,123.7109 0.62488484,123.7179 0.87495977,123.7250 0.78132182,123.7321 0.59392244,123.7391 0.43765712,123.7462 0.49997765,123.7533 0.28113401,123.7603 0.31243664,123.7674 0.43754733,123.7745 0.43745285,123.7815 0.59354258,123.7886 0.93743551,123.7957 0.71890622,123.8027 0.43757507,123.8098 0.59362268,123.8169 0.71882737,123.8239 0.28143671,123.8310 0.18749359,123.8381 0.093791448,123.8451 0.062520102,123.8522 0.093766309,123.8593 -1.8464598e-005,123.8663 0.18743627,123.8734 0.34365419,123.8805 0.62476009,123.8875 1.0935025,123.8946 1.3750594,123.9017 1.031507,123.9087 0.78119963,123.9158 1.093627,123.9229 0.90647906,123.9299 0.31271908,123.9370 0.093808584,123.9441 2.6600906e-005,123.9511 -1.1408102e-005,123.9582 1.9030971e-005,123.9653 -6.471957e-005,123.9724 0.18737587,123.9794 0.31244749,123.9865 0.49970928,123.9936 1.280762,124.0006 1.8438804,124.0077 1.2502978,124.0148 1.0310208,124.0219 1.3748159,124.0289 1.3751854,124.0360 1.0626699,124.0431 1.4057755,124.0502 2.9678319,124.0572 4.5306425,124.0643 5.4057093,124.0714 7.5301952,124.0784 26.225332,124.0855 103.48613,124.0926 170.85822,124.0997 158.90114,124.1067 90.690376,124.1138 55.775711,124.1209 112.2971,124.1280 196.91029,124.1350 192.24858,124.1421 103.55035,124.1492 28.491842,124.1563 11.376757,124.1633 8.5329905,124.1704 5.9386482,124.1775 4.0006533,124.1846 2.0008008,124.1916 0.8129586,124.1987 0.53126222,124.2058 0.62479287,124.2129 0.62504715,124.2200 0.31255844,124.2270 0.40619537,124.2341 0.34382659,124.2412 0.18762673,124.2483 0.093645692,124.2554 0.53106862,124.2624 0.50020254,124.2695 0.031398546,124.2766 -1.5723543e-005,124.2837 -4.0194045e-005,124.2907 0.21855214,124.2978 0.62466747,124.3049 1.0312095,124.3120 0.68786043,124.3191 0.25014561,124.3261 0.34366184,124.3332 0.43754598,124.3403 0.18762332,124.3474 0.031208158,124.3545 0.31219545,124.3616 0.75005817,124.3686 0.18780766,124.3757 0.031154616,124.3828 0.31228477,124.3899 0.46888989,124.3970 0.093877621,124.4040 0.28114727,124.4111 0.31256193,124.4182 0.093832344,124.4253 -1.6269651e-005,124.4324 0.093707055,124.4395 0.093801528,124.4466 0.18747725,124.4536 0.53120673,124.4607 0.37509266,124.4678 -0.00010805912,124.4749 0.3749015,124.4820 0.34377724,124.4891 0.34380242,124.4961 0.093850926,124.5032 1.8501634e-005,124.5103 -3.8408311e-005,124.5174 0.12493017,124.5245 0.34353256,124.5316 0.87483275,124.5387 0.81268835,124.5458 0.31274477,124.5528 6.5900458e-005,124.5599 -2.6983591e-005,124.5670 0.093608178,124.5741 0.34365484,124.5812 0.3125768,124.5883 0.43716013,124.5954 1.21852,124.6025 1.0315771,124.6095 0.59371442,124.6166 0.99971819,124.6237 1.2813822,124.6308 0.84411299,124.6379 0.25019807,124.6450 0.18751571,124.6521 0.18752094,124.6592 0.12489413,124.6663 0.31234181,124.6734 0.34387937,124.6804 0.18741553,124.6875 0.93714076,124.6946 1.4375285,124.7017 1.0001426,124.7088 0.78128016,124.7159 0.74998569,124.7230 0.7813549,124.7301 0.34397259,124.7372 0.3124631,124.7443 0.49984214,124.7514 0.65609616,124.7585 0.96866524,124.7655 1.1876045,124.7726 0.96897799,124.7797 0.65616846,124.7868 0.65599793,124.7939 0.87486935,124.8010 0.93768436,124.8081 0.43775615,124.8152 0.40630344,124.8223 0.31247938,124.8294 0.25005341,124.8365 0.03135632,124.8436 0.093718141,124.8507 0.093771905,124.8578 0.18751788,124.8649 0.31248295,124.8720 0.18743251,124.8791 0.34359837,124.8862 0.62472701,124.8933 1.0310514,124.9004 1.0626708,124.9075 0.68772137,124.9146 0.56257874,124.9216 0.3438729,124.9287 0.093840808,124.9358 1.5501881e-005,124.9429 1.3789818e-006,124.9500 -2.1020387e-005,124.9571 0.093712628,124.9642 0.12501033,124.9713 0.062536113,124.9784 0.093762718,124.9855 0.18750428,124.9926 0.093720242,124.9997 0.2185059,125.0068 0.78106546,125.0139 0.96869385,125.0210 1.1249624,125.0281 1.2185777,125.0352 2.0617163,125.0423 3.7177444,125.0494 5.0618672,125.0565 6.311233,125.0636 11.339754,125.0707 22.275732,125.0778 31.153444,125.0850 32.156967,125.0921 29.001648,125.0992 26.469561,125.1063 25.656433,125.1134 25.467934,125.1205 29.465733,125.1276 34.905533,125.1347 30.598616,125.1418 18.288267,125.1489 6.4107304,125.1560 1.6262578,125.1631 0.18778732,125.1702 0.062491037,125.1773 2.5887079e-005,125.1844 0.093621597,125.1915 0.49982363,125.1986 0.65619683,125.2057 0.4064523,125.2128 0.031428192,125.2199 0.50000685,125.2270 0.74995738,125.2341 0.71864814,125.2413 0.68728065,125.2484 0.71880287,125.2555 0.28146335,125.2626 0.15624842,125.2697 0.09377192,125.2768 0.12493402,125.2839 0.37483993,125.2910 0.65620029,125.2981 0.50014126,125.3052 0.18763775,125.3123 6.4428241e-005,125.3194 -9.5328433e-005,125.3265 0.21868476,125.3337 0.28115198,125.3408 0.5623138,125.3479 0.74983031,125.3550 1.0314325,125.3621 0.50026023,125.3692 0.40618742,125.3763 0.49984387,125.3834 0.8748644,125.3905 0.84391731,125.3977 0.37522879,125.4048 0.12499054,125.4119 0.18753017,125.4190 0.031319153,125.4261 0.093717068,125.4332 0.21861321,125.4403 0.6873126,125.4474 0.78132421,125.4545 0.43766999,125.4617 0.31245595,125.4688 0.49998489,125.4759 0.31260422,125.4830 0.093764789,125.4901 0.34345758,125.4972 1.0933902,125.5043 1.2813822,125.5115 0.65669715,125.5186 0.18761179,125.5257 0.34371814,125.5328 0.093827903,125.5399 -3.5990102e-005,125.5470 0.093638659,125.5541 0.34360987,125.5613 0.43757918,125.5684 0.21883301,125.5755 0.24997982,125.5826 0.25003821,125.5897 0.15629919,125.5968 0.031296045,125.6040 0.031156829,125.6111 0.28104585,125.6182 0.5000053,125.6253 0.43760639,125.6324 0.34383038,125.6396 0.093840845,125.6467 1.0275191e-005,125.6538 -3.428436e-006,125.6609 3.4380787e-006,125.6680 -1.0324366e-005,125.6751 3.7861828e-005,125.6823 -0.0001411322,125.6894 0.31235537,125.6965 0.34373096,125.7036 0.40635014,125.7107 0.18761508,125.7179 0.1562814,125.7250 2.7003625e-007,125.7321 0.093737759,125.7392 4.8459999e-005,125.7463 -6.4200594e-007,125.7535 -4.5898625e-005,125.7606 0.24981202,125.7677 0.56238914,125.7748 0.50011933,125.7820 0.34365547,125.7891 0.84354877,125.7962 0.84394103,125.8033 0.50023001,125.8104 0.8120026,125.8176 1.7807766,125.8247 1.6253977,125.8318 0.68804806,125.8389 0.00013418819,125.8461 0.28116336,125.8532 0.43749529,125.8603 0.49993056,125.8674 0.56242901,125.8746 0.43759745,125.8817 0.093846865,125.8888 0.031266216,125.8959 -7.1352229e-006,125.9031 0.18731548,125.9102 0.53120428,125.9173 0.46895051,125.9244 0.12501279,125.9316 0.18742251,125.9387 0.24999776,125.9458 0.2187795,125.9529 0.093818523,125.9601 -5.5131313e-006,125.9672 0.093726486,125.9743 0.093735076,125.9815 0.093748488,125.9886 0.093686044,125.9957 0.43738765,126.0028 0.56246907,126.0100 0.50014454,126.0171 0.031394407,126.0242 0.031142889,126.0314 0.31240401,126.0385 0.4062342,126.0456 0.56210774,126.0527 1.7178506,126.0599 3.5615635,126.0670 5.0932508,126.0741 5.9995651,126.0813 6.9376359,126.0884 6.8430338,126.0955 14.740602,126.1027 39.455589,126.1098 56.185242,126.1169 47.729004,126.1241 25.010639,126.1312 11.379086,126.1383 6.2510099,126.1454 4.8757491,126.1526 2.6573551,126.1597 0.93810022,126.1668 0.28147316,126.1740 0.24994168,126.1811 0.37500116,126.1882 0.18760729,126.1954 0.031234987,126.2025 0.093783252,126.2096 -7.239038e-005,126.2168 0.31235167,126.2239 0.34377757,126.2311 0.31253812,126.2382 0.37474191,126.2453 1.1245388,126.2525 1.6561197,126.2596 1.5315455,126.2667 0.96893817,126.2739 1.1873734,126.2810 1.3437922,126.2881 0.93791115,126.2953 0.031497061,126.3024 -5.2299092e-005,126.3095 1.3755544e-005,126.3167 -2.7195761e-006,126.3238 -2.8784189e-006,126.3310 0.093649693,126.3381 0.28120357,126.3452 0.18756422,126.3524 0.093817778,126.3595 7.8939581e-007,126.3667 0.093722887,126.3738 0.093728788,126.3809 0.31222466,126.3881 0.81226766,126.3952 1.0624495,126.4023 1.1562662,126.4095 1.0627756,126.4166 0.50022876,126.4238 0.15632243,126.4309 3.6062549e-005,126.4380 1.50037e-006,126.4452 -4.2069521e-005,126.4523 0.18731312,126.4595 0.56225157,126.4666 0.7501713,126.4738 0.21899529,126.4809 0.24982902,126.4880 0.62487257,126.4952 0.62514114,126.5023 0.18768272,126.5095 4.9495986e-005,126.5166 -7.9162608e-005,126.5238 0.3434779,126.5309 0.90609443,126.5380 0.87516981,126.5452 0.50007212,126.5523 0.59363997,126.5595 0.81241912,126.5666 0.87517279,126.5738 0.34394214,126.5809 0.24997097,126.5880 0.218751,126.5952 0.18751349,126.6023 0.18733941,126.6095 0.49983209,126.6166 0.50016087,126.6238 0.28138182,126.6309 0.31251332,126.6381 0.18759438,126.6452 -1.8548137e-005,126.6524 0.28099054,126.6595 0.71863931,126.6667 0.65626156,126.6738 0.78119504,126.6809 0.71899444,126.6881 0.12516272,126.6952 0.1874176,126.7024 0.34363917,126.7095 0.62497818,126.7167 0.49996153,126.7238 0.74984962,126.7310 1.0936499,126.7381 1.1875634,126.7453 0.59409589,126.7524 0.03137036,126.7596 0.18722586,126.7667 0.53116733,126.7739 0.37521955,126.7810 0.18750952,126.7882 0.49972421,126.7953 0.81250644,126.8025 0.40655109,126.8096 0.031380665,126.8168 -6.8647016e-005,126.8239 0.093755193,126.8311 4.7554575e-005,126.8382 0.093581475,126.8454 0.40621835,126.8525 0.1876657,126.8597 2.7299557e-005,126.8669 2.7085121e-005,126.8740 -0.00013565151,126.8812 0.31234106,126.8883 0.31259587,126.8955 0.31248009,126.9026 0.6561051,126.9098 0.81257319,126.9169 0.46883178,126.9241 0.71862268,126.9312 1.0311346,126.9384 0.87525374,126.9455 0.0002168052,126.9527 0.093530111,126.9599 0.49979967,126.9670 0.71865952,126.9742 0.75006872,126.9813 0.43778694,126.9885 0.00014012727,126.9956 -4.8907918e-005,127.0028 5.5498531e-005,127.0100 0.062220208,127.0171 0.87471294,127.0243 1.3433294,127.0314 2.4682899,127.0386 2.9375317,127.0457 3.2501092,127.0529 3.2183027,127.0601 4.1242733,127.0672 4.5625296,127.0744 5.4984841,127.0815 12.743897,127.0887 25.588829,127.0958 29.719688,127.1030 25.253569,127.1102 18.315367,127.1173 14.188433,127.1245 13.49908,127.1316 15.499557,127.1388 13.190056,127.1460 7.3774891,127.1531 4.5010362,127.1603 2.6569803,127.1675 1.4693934,127.1746 0.43795624,127.1818 0.1561985,127.1889 0.49981502,127.1961 0.84356588,127.2033 1.3127269,127.2104 0.68755138,127.2176 0.96849459,127.2247 0.8438822,127.2319 0.50022167,127.2391 0.21860373,127.2462 0.81219125,127.2534 1.0314442,127.2606 0.43782732,127.2677 0.21849252,127.2749 0.96848291,127.2821 0.87527496,127.2892 0.34398293,127.2964 0.34383607,127.3036 0.65626854,127.3107 0.59359777,127.3179 0.68736106,127.3250 0.78106964,127.3322 1.5930371,127.3394 2.9683661,127.3465 2.5943437,127.3537 1.250515,127.3609 0.68776643,127.3680 0.093954891,127.3752 0.031122485,127.3824 0.31244272,127.3895 0.18759416,127.3967 0.093775943,127.4039 0.15629254,127.4111 0.34374362,127.4182 0.40616518,127.4254 0.18753599,127.4326 0.031286351,127.4397 0.1873624,127.4469 0.46869186,127.4541 0.4687517,127.4612 0.56228209,127.4684 0.937352,127.4756 0.90638924,127.4827 0.65635341,127.4899 0.5313648,127.4971 0.37496272,127.5043 0.65627956,127.5114 0.40627545,127.5186 0.46864468,127.5258 0.37517715,127.5329 0.093834765,127.5401 0.12499291,127.5473 0.1249265,127.5545 0.25000322,127.5616 0.15622526,127.5688 0.74945372,127.5760 1.9056747,127.5831 2.2814965,127.5903 1.4378636,127.5975 1.3749236,127.6047 1.3439393,127.6118 0.75034386,127.6190 0.18768002,127.6262 3.0981115e-005,127.6334 -1.0799595e-006,127.6405 -2.666529e-005,127.6477 0.093654513,127.6549 0.18749902,127.6621 0.18746965,127.6692 0.59352833,127.6764 1.0935869,127.6836 1.1565126,127.6908 0.37518528,127.6979 0.40589312,127.7051 0.96856409,127.7123 0.90640378,127.7195 0.65638429,127.7266 0.5313037,127.7338 0.40643704,127.7410 0.00011901477,127.7482 0.093574643,127.7554 0.31250152,127.7625 0.18749547,127.7697 0.43743804,127.7769 0.34381562,127.7841 0.31247202,127.7912 0.53113574,127.7984 0.87487823,127.8056 1.0624341,127.8128 1.0001168,127.8200 0.5002349,127.8271 0.093882553,127.8343 -3.1906027e-005,127.8415 0.43750778,127.8487 0.50005078,127.8559 0.37494558,127.8630 0.18750191,127.8702 0.09367194,127.8774 0.34349212,127.8846 0.59383184,127.8918 0.28127566,127.8990 0.59356344,127.9061 0.56277061,127.9133 0.062665194,127.9205 0.15614599,127.9277 0.2500172,127.9349 0.15629318,127.9420 0.09377075,127.9492 0.093696848,127.9564 0.31240153,127.9636 0.40623096,127.9708 0.31246307,127.9780 0.31263879,127.9851 0.031293646,127.9923 0.31229973,127.9995 0.53124917,128.0067 0.40635297,128.0139 0.40606436,128.0211 1.1869328,128.0283 2.4056184,128.0354 3.1562867,128.0426 2.5002985,128.0498 2.3436141,128.0570 3.061444,128.0642 7.0278563,128.0714 16.0882,128.0786 27.525202,128.0857 37.684082,128.0929 44.402191,128.1001 53.467415,128.1073 129.63014,128.1145 579.87067,128.1217 1183.2607,128.1289 1236.4302,128.1361 724.01953,128.1433 240.18761,128.1504 101.39637,128.1576 76.729507,128.1648 51.858509,128.1720 24.792347,128.1792 9.6294317,128.1864 3.439054,128.1936 1.2818627,128.2008 0.81231391,128.2080 1.3125238,128.2152 0.56294811,128.2223 0.15623917,128.2295 0.43735242,128.2367 0.53134346,128.2439 0.43733233,128.2511 0.99954242,128.2583 1.6559141,128.2655 2.0312321,128.2727 1.6255054,128.2799 0.78149867,128.2871 0.84378988,128.2943 0.68726456,128.3015 1.3123032,128.3086 1.4061483,128.3158 1.7500813,128.3230 0.81311649,128.3302 0.21877955,128.3374 0.71848661,128.3446 0.9375481,128.3518 0.5315423,128.3590 0.062480289,128.3662 0.40614778,128.3734 0.21889079,128.3806 0.093767762,128.3878 0.093750887,128.3950 0.124915,128.4022 0.3437216,128.4094 0.46849102,128.4166 1.2497458,128.4238 1.1564248,128.4310 0.84394437,128.4382 0.4377237,128.4454 0.21855445,128.4526 0.9682458,128.4598 1.4375253,128.4670 0.96911055,128.4741 0.43775636,128.4813 0.093844436,128.4885 0.062517896,128.4957 0.031224294,128.5029 0.093747497,128.5101 0.062515222,128.5173 0.21861731,128.5245 0.59349471,128.5317 0.93759429,128.5389 0.43774116,128.5461 0.31242666,128.5533 0.28126773,128.5605 0.18744984,128.5677 0.31252775,128.5749 0.12509929,128.5821 0.68685341,128.5893 2.4990692,128.5965 3.7812595,128.6037 2.813293,128.6109 1.0630538,128.6181 0.65625846,128.6254 0.71883434,128.6326 0.31261861,128.6398 0.31235886,128.6470 0.56239319,128.6542 0.84363878,128.6614 1.0935793,128.6686 1.0626849,128.6758 0.37524879,128.6830 0.28127834,128.6902 0.18756653,128.6974 0.18757315,128.7046 0.343723,128.7118 0.65626967,128.7190 0.34348679,128.7262 0.74960476,128.7334 0.87517029,128.7406 0.50023144,128.7478 0.65621912,128.7550 0.84348631,128.7622 0.90643728,128.7694 0.18789263,128.7766 -5.5847719e-005,128.7838 0.21875775,128.7911 0.40596193,128.7983 1.0622302,128.8055 1.4060134,128.8127 2.1872952,128.8199 1.8441547,128.8271 0.87526733,128.8343 0.59363395,128.8415 1.0306342,128.8487 2.062217,128.8559 1.6882044,128.8631 0.62548673,128.8703 0.31254506,128.8776 0.21876802,128.8848 0.21881062,128.8920 0.093791001,128.8992 0.093698435,128.9064 0.21860103,128.9136 0.43742326,128.9208 0.31265321,128.9280 0.093875498,128.9352 2.541661e-005,128.9424 -2.5456229e-005,128.9497 0.031265408,128.9569 -3.6259076e-005,128.9641 0.18743931,128.9713 0.1875274,128.9785 0.093822479,128.9857 -6.5780237e-005,128.9929 0.34360799,129.0001 0.53116596,129.0074 0.78110087,129.0146 0.96855026,129.0218 1.1875088,129.0290 0.93769813,129.0362 0.71874624,129.0434 0.99983972,129.0506 6.8663492,129.0578 45.278774,129.0651 120.93437,129.0723 151.94209,129.0795 111.03145,129.0867 53.522434,129.0939 28.601696,129.1011 17.504999,129.1084 14.308676,129.1156 41.007225,129.1228 98.100227,129.1300 117.50514,129.1372 80.401314,129.1444 31.425325,129.1517 10.129763,129.1589 5.7507763,129.1661 4.0007086,129.1733 2.781601,129.1805 2.3754134,129.1877 1.1256427,129.1950 0.34397876,129.2022 0.28111699,129.2094 0.7497437,129.2166 0.90634543,129.2238 0.62501246,129.2311 0.87486345,129.2383 0.99998319,129.2455 1.0937552,129.2527 1.2808993,129.2599 1.9998884,129.2672 1.4379843,129.2744 0.65654147,129.2816 0.46861917,129.2888 1.0311223,129.2960 1.2189548,129.3033 0.43773863,129.3105 8.9813977e-005,129.3177 -3.5685185e-005,129.3249 0.093663916,129.3321 0.25003549,129.3394 8.2968589e-005,129.3466 -2.2572527e-005,129.3538 7.3162591e-006,129.3610 0.031173212,129.3683 0.4370279,129.3755 1.1874347,129.3827 0.5941847,129.3899 0.18759573,129.3971 0.18743728,129.4044 0.21881275,129.4116 0.00012629719,129.4188 -0.0001433141,129.4260 0.562217,129.4333 1.031195,129.4405 0.84390759,129.4477 0.59377527,129.4549 0.43762106,129.4622 0.12508887,129.4694 0.34354103,129.4766 0.62497896,129.4838 0.40638492,129.4911 0.18751898,129.4983 0.65593648,129.5055 1.874568,129.5128 2.0314224,129.5200 1.0940318,129.5272 0.62513399,129.5344 0.34385535,129.5417 0.34375486,129.5489 0.18762767,129.5561 5.0690061e-005,129.5633 -1.6538033e-005,129.5706 1.5459644e-005,129.5778 -4.530255e-005,129.5850 0.09375903,129.5923 0.031206768,129.5995 0.18742687,129.6067 0.18752937,129.6140 0.18753317,129.6212 0.093789488,129.6284 0.093745142,129.6356 0.093756333,129.6429 0.12488002,129.6501 0.37491134,129.6573 0.34380794,129.6646 0.18769157,129.6718 -0.00017773002,129.6790 0.68709886,129.6863 1.0936092,129.6935 1.1877499,129.7007 0.62509167,129.7080 1.0309993,129.7152 1.0938784,129.7224 0.75008655,129.7297 0.81246322,129.7369 0.71895313,129.7441 0.46875322,129.7514 0.9999454,129.7586 0.93744761,129.7658 1.0310575,129.7731 1.2183613,129.7803 2.4373145,129.7875 2.3440857,129.7948 1.4378247,129.8020 0.56281018,129.8092 0.18750674,129.8165 0.34371212,129.8237 0.18764448,129.8309 0.34381837,129.8382 0.53114134,129.8454 0.4998593,129.8526 0.40629798,129.8599 0.28118414,129.8671 0.59358704,129.8744 0.59394068,129.8816 0.093982212,129.8888 -0.0001119095,129.8961 0.28112856,129.9033 0.28133518,129.9105 0.3124097,129.9178 0.68744075,129.9250 0.46888223,129.9323 0.21885809,129.9395 1.3271497e-005,129.9467 0.15616439,129.9540 0.31243971,129.9612 0.49984449,129.9685 0.78118843,129.9757 0.59386885,129.9829 0.68717122,129.9902 1.5935906,129.9974 0.96914566,130.0047 0.90607309,130.0119 1.9371397,130.0191 2.0313914,130.0264 1.4690044,130.0336 1.4371331,130.0409 2.9679613,130.0481 3.3127816,130.0554 2.4688792,130.0626 4.2159004,130.0698 12.3069,130.0771 21.715794,130.0843 23.968824,130.0916 30.055153,130.0988 52.270947,130.1061 63.219376,130.1133 49.230942,130.1205 30.99807,130.1278 66.624023,130.1350 136.46835,130.1423 162.88321,130.1495 109.34974,130.1568 45.678612,130.1640 34.426781,130.1713 72.918602,130.1785 90.378448,130.1857 64.019905,130.1930 25.015409,130.2002 7.0975742,130.2075 4.4691734,130.2147 3.0008912,130.2220 1.8441498,130.2292 1.2502196,130.2365 0.99987781,130.2437 1.3437057,130.2510 0.90666306,130.2582 0.18776494,130.2655 3.4018904e-005,130.2727 0.031135097,130.2800 0.31243372,130.2872 0.21884152,130.2945 0.15624714,130.3017 0.28126293,130.3090 0.12491152,130.3162 0.28123417,130.3235 0.093939088,130.3307 -0.00013248755,130.3380 0.56226432,130.3452 0.71884179,130.3525 0.31270319,130.3597 7.8827296e-005,130.3670 -7.9199111e-005,130.3742 0.21855952,130.3815 0.43747538,130.3887 0.31270149,130.3960 0.031282265,130.4032 0.34347007,130.4105 0.99981874,130.4177 1.0937678,130.4250 0.90648776,130.4322 0.37499201,130.4395 0.62493098,130.4467 0.468871,130.4540 0.43753153,130.4612 0.18763591,130.4685 3.6651669e-005,130.4757 -1.162076e-005,130.4830 9.829525e-006,130.4902 -2.7698457e-005,130.4975 0.093690686,130.5048 0.40600657,130.5120 1.0311059,130.5193 0.81261277,130.5265 0.62513065,130.5338 0.53116906,130.5410 0.78101546,130.5483 0.75007617,130.5555 0.50019127,130.5628 0.43732223,130.5701 0.78117502,130.5773 0.56269187,130.5846 0.37515542,130.5918 0.31224468,130.5991 0.99977189,130.6063 0.93773752,130.6136 0.62518126,130.6209 0.40626931,130.6281 0.43752468,130.6354 0.34369281,130.6426 0.59372115,130.6499 0.49995393,130.6571 0.87479234,130.6644 0.93770701,130.6717 0.49999988,130.6789 0.99968803,130.6862 1.3436974,130.6934 1.3438352,130.7007 1.1875969,130.7080 1.2497516,130.7152 1.8123286,130.7225 1.5004166,130.7297 0.6253925,130.7370 0.12511395,130.7443 5.6502095e-006,130.7515 0.031244608,130.7588 1.5868018e-005,130.7661 -1.1437534e-005,130.7733 2.9883095e-005,130.7806 -0.00010810156,130.7878 0.40609637,130.7951 0.84357929,130.8024 1.4062675,130.8096 1.0001535,130.8169 0.75004727,130.8242 0.3749772,130.8314 0.56236172,130.8387 0.68753976,130.8459 0.43764308,130.8532 0.25010914,130.8605 0.15619123,130.8677 0.31239793,130.8750 0.43755898,130.8823 0.59387493,130.8895 0.50004476,130.8968 0.093738914,130.9041 -9.6654674e-008,130.9113 0.031209432,130.9186 0.093715094,130.9259 0.093797572,130.9331 4.1844389e-005,130.9404 -1.7461614e-005,130.9477 2.8001148e-005,130.9549 0.18726233,130.9622 1.0935407,130.9695 1.0626314,130.9767 0.50010407,130.9840 0.40591383,130.9913 1.374457,130.9985 1.9999058,131.0058 1.7505447,131.0131 1.0312436,131.0203 2.1242652,131.0276 3.5613902,131.0349 10.242076,131.0422 32.486977,131.0494 51.838066,131.0567 50.787254,131.0640 33.165489,131.0712 19.193684,131.0785 11.283328,131.0858 14.182742,131.0930 30.300137,131.1003 52.492729,131.1076 50.790306,131.1149 27.137756,131.1221 9.2865095,131.1294 6.4987435,131.1367 11.622246,131.1440 13.719623,131.1512 9.096755,131.1585 4.7513123,131.1658 4.529891,131.1730 8.6228437,131.1803 10.906516,131.1876 8.1898804,131.1949 3.3769076,131.2021 0.87543833,131.2094 0.74988604,131.2167 0.718916,131.2240 0.31251881,131.2312 0.59361428,131.2385 0.50014782,131.2458 0.18765482,131.2531 0.093634576,131.2603 0.40603593,131.2676 0.56242114,131.2749 0.65629137,131.2822 0.53140068,131.2894 0.46869624,131.2967 0.59384114,131.3040 0.2189997,131.3113 0.71844018,131.3185 1.9370525,131.3258 2.3435302,131.3331 2.0625157,131.3404 1.3752695,131.3477 0.71909338,131.3549 0.28142506,131.3622 0.34350154,131.3695 0.71862245,131.3768 0.53159291,131.3841 0.093893573,131.3913 0.21865596,131.3986 0.2188068,131.4059 0.093771607,131.4132 0.093764871,131.4204 0.031253524,131.4277 0.1873486,131.4350 0.49996221,131.4423 0.43745098,131.4496 0.78108573,131.4569 1.0311365,131.4641 1.0313299,131.4714 0.59389079,131.4787 0.43765604,131.4860 0.093922421,131.4933 -2.0296711e-005,131.5005 0.093613125,131.5078 0.43735623,131.5151 0.37516463,131.5224 0.031381652,131.5297 0.062460072,131.5370 0.062510848,131.5442 0.093764499,131.5515 1.3263409e-005,131.5588 -3.3074302e-006,131.5661 -3.4594848e-008,131.5734 3.4462769e-006,131.5807 0.031189505,131.5879 0.34351525,131.5952 0.78111613,131.6025 0.65646762,131.6098 0.18763609,131.6171 0.28116634,131.6244 0.50000018,131.6317 0.3749218,131.6389 0.62465656,131.6462 1.0000306,131.6535 0.9375717,131.6608 1.3749766,131.6681 0.96894181,131.6754 0.56269085,131.6827 0.12505211,131.6900 0.18738738,131.6972 0.28125754,131.7045 0.34367755,131.7118 0.59370667,131.7191 0.74975228,131.7264 1.1561925,131.7337 0.68784654,131.7410 0.18771166,131.7483 1.7763869e-006,131.7555 0.093747765,131.7628 0.093753628,131.7701 0.49978688,131.7774 1.0309423,131.7847 1.4062767,131.7920 0.90643662,131.7993 0.84389722,131.8066 0.37514776,131.8139 0.1875176,131.8212 3.1877855e-005,131.8285 -1.7377657e-005,131.8357 0.1873869,131.8430 0.59353256,131.8503 0.65620297,131.8576 0.40649593,131.8649 0.1249691,131.8722 0.40613526,131.8795 0.53130203,131.8868 0.50009638,131.8941 0.40588856,131.9014 1.1870898,131.9087 1.1876743,131.9160 0.84419501,131.9233 0.15655257,131.9306 0.062441811,131.9378 0.093745537,131.9451 0.093767859,131.9524 0.18731916,131.9597 0.74976885,131.9670 0.90645659,131.9743 0.4376685,131.9816 0.43746579,131.9889 0.28128853,131.9962 0.24985044,132.0035 0.78100532,132.0108 1.156099,132.0181 1.3435711,132.0254 1.5000653,132.0327 1.2813407,132.0400 1.1876924,132.0473 0.46903402,132.0546 0.65564954,132.0619 2.4364791,132.0692 3.7496269,132.0765 3.9375565,132.0838 5.4665961,132.0911 12.839172,132.0984 20.373951,132.1057 18.251991,132.1130 13.970611,132.1203 9.4084167,132.1276 5.4086661,132.1349 1.3133749,132.1422 1.8116823,132.1495 2.7811987,132.1568 2.2506378,132.1641 0.90685731,132.1714 0.25004107,132.1787 0.65605032,132.1860 1.2499171,132.1933 1.2813467,132.2006 0.84348422,132.2079 1.5622762,132.2152 1.4065218,132.2225 0.78158343,132.2298 0.28138691,132.2371 0.18754053,132.2444 4.9452163e-005,132.2517 -6.9436564e-006,132.2590 -2.1682439e-005,132.2663 0.093685322,132.2736 0.18746044,132.2809 0.28112596,132.2882 0.49991772,132.2955 0.65593982,132.3028 1.4058452,132.3101 1.5940011,132.3174 0.84417462,132.3247 0.40654457,132.3320 3.949452e-005,132.3393 0.40608263,132.3467 0.6874755,132.3540 0.8749854,132.3613 0.59365451,132.3686 0.59357852,132.3759 0.81250513,132.3832 0.65652615,132.3905 0.18767934,132.3978 0.093739197,132.4051 0.18739368,132.4124 0.37502545,132.4197 0.18751885,132.4270 0.31232283,132.4343 0.49994811,132.4416 0.50006717,132.4490 0.49998713,132.4563 0.56252581,132.4636 0.31270275,132.4709 8.507826e-005,132.4782 -2.2962042e-005,132.4855 6.7645456e-006,132.4928 -4.0948375e-006,132.5001 9.6150015e-006,132.5074 -3.4367258e-005,132.5147 0.15618128,132.5220 0.24999517,132.5294 0.21875864,132.5367 0.21867612,132.5440 0.34373125,132.5513 0.28132257,132.5586 0.2811698,132.5659 0.49993706,132.5732 0.59363848,132.5805 0.90625536,132.5879 0.53151661,132.5952 0.18731466,132.6025 0.65611708,132.6098 0.43770587,132.6171 0.28128579,132.6244 0.31250447,132.6317 0.37497714,132.6390 0.56245542,132.6464 0.71851957,132.6537 1.2185556,132.6610 1.1251694,132.6683 0.59407079,132.6756 0.093898624,132.6829 0.18740366,132.6902 0.3125324,132.6976 0.093842126,132.7049 -1.951273e-005,132.7122 0.062467963,132.7195 0.12498258,132.7268 0.15621966,132.7341 0.31238997,132.7415 0.7184217,132.7488 1.2499552,132.7561 0.68794012,132.7634 0.093798958,132.7707 0.49951696,132.7780 1.3122762,132.7854 1.1566745,132.7927 0.34402397,132.8000 0.46847385,132.8073 1.0623549,132.8146 0.96893293,132.8220 0.46898311,132.8293 0.062612981,132.8366 0.09370099,132.8439 0.18741049,132.8512 0.31248334,132.8585 0.25008556,132.8659 0.093729794,132.8732 0.34337401,132.8805 0.96847141,132.8878 0.93783146,132.8951 0.28158343,132.9025 0.28114423,132.9098 0.71856356,132.9171 1.1874706,132.9244 1.0001796,132.9318 0.40632179,132.9391 0.31237739,132.9464 0.43756241,132.9537 0.28143027,132.9610 0.31253949,132.9684 0.18748043,132.9757 0.031244572,132.9830 8.1442749e-006,132.9903 -3.3279408e-005,132.9977 0.093670413,133.0050 0.18750578,133.0123 0.34352058,133.0196 1.1873276,133.0270 0.9065311,133.0343 0.18765612,133.0416 0.21855345,133.0489 0.56234223,133.0563 1.1243711,133.0636 2.9989471,133.0709 6.4030743,133.0782 14.715914,133.0856 23.11603,133.0929 51.386116,133.1002 85.235847,133.1075 95.348,133.1149 75.79657,133.1222 47.13866,133.1295 25.477537,133.1368 12.785419,133.1442 7.7517109,133.1515 4.2520347,133.1588 0.87633187,133.1662 0.15617093,133.1735 0.34377638,133.1808 0.093831897,133.1881 0.37490332,133.1955 0.46862757,133.2028 0.84367532,133.2101 0.68759692,133.2175 0.56256866,133.2248 0.34387228,133.2321 0.093842521,133.2395 0.093506031,133.2468 0.71820742,133.2541 1.5935779,133.2614 1.6253983,133.2688 0.81296831,133.2761 0.18755272,133.2834 0.18731296,133.2908 0.34375376,133.2981 0.18767168,133.3054 0.031272072,133.3128 0.31211644,133.3201 1.1246725,133.3274 1.2501243,133.3348 0.84412974,133.3421 0.094077125,133.3494 0.09319564,133.3568 1.5303849,133.3641 2.218823,133.3714 1.4071072,133.3788 0.56269681,133.3861 1.1245158,133.3934 1.31256,133.4008 0.65668195,133.4081 0.093925938,133.4154 0.093676254,133.4228 0.12503475,133.4301 0.093765542,133.4374 0.18738566,133.4448 0.40619427,133.4521 0.28131095,133.4595 0.43729427,133.4668 1.030952,133.4741 1.0626835,133.4815 0.53143913,133.4888 0.53123504,133.4961 0.59371823,133.5035 1.1564349,133.5108 1.2186465,133.5182 1.8744484,133.5255 1.7812494,133.5328 1.0942197,133.5402 0.4688409,133.5475 0.96843094,133.5548 1.3748511,133.5622 1.2501061,133.5695 0.65658492,133.5769 0.34359288,133.5842 1.2809137,133.5915 1.5628709,133.5989 0.87538373,133.6062 0.40588588,133.6136 1.0621159,133.6209 1.2189047,133.6282 0.84400117,133.6356 0.59365451,133.6429 0.90618169,133.6503 0.68774021,133.6576 0.49995315,133.6650 0.74994999,133.6723 0.50022674,133.6796 0.093886569,133.6870 8.7183662e-006,133.6943 0.093752861,133.7017 0.18733239,133.7090 0.49983606,133.7164 0.59382987,133.7237 0.40635392,133.7310 0.25005633,133.7384 0.12502192,133.7457 0.093785733,133.7531 4.1561321e-005,133.7604 -4.2563915e-005,133.7678 0.093701348,133.7751 0.28102341,133.7825 1.0933017,133.7898 1.8123765,133.7971 1.5627493,133.8045 1.062665,133.8118 0.90620452,133.8192 0.93740529,133.8265 0.87510914,133.8339 0.50032401,133.8412 0.093910493,133.8486 0.093593784,133.8559 0.34361231,133.8633 0.34390002,133.8706 0.093843468,133.8780 0.12497112,133.8853 0.093817897,133.8927 2.4494504e-005,133.9000 -6.3874063e-006,133.9074 1.0535327e-006,133.9147 2.1738633e-006,133.9220 0.093758695,133.9294 0.18749627,133.9367 0.18736474,133.9441 0.49983063,133.9514 0.68752182,133.9588 0.59374058,133.9661 0.56255001,133.9735 0.28132588,133.9808 0.34377009,133.9882 0.2500335,133.9955 0.34358448,134.0029 0.74967545,134.0103 1.1251489,134.0176 0.37542158,134.0250 -1.6664133e-006,134.0323 0.093733385,134.0397 0.15626946,134.0470 0.28110835,134.0544 0.49962857,134.0617 1.592608,134.0691 4.4981871,134.0764 6.9988623,134.0838 7.4073262,134.0911 5.3755779,134.0985 11.427966,134.1058 37.577251,134.1132 59.902416,134.1205 50.1698,134.1279 22.294296,134.1353 7.5662785,134.1426 3.9696281,134.1500 2.4070325,134.1573 1.1876849,134.1647 1.2812506,134.1720 0.87532747,134.1794 0.6251654,134.1867 0.6875453,134.1941 0.59383094,134.2015 0.50001812,134.2088 0.40619454,134.2162 0.093780048,134.2235 0.093684629,134.2309 0.31246322,134.2382 0.18758568,134.2456 0.18730004,134.2530 0.71853292,134.2603 0.78133333,134.2677 0.50018746,134.2750 0.21870616,134.2824 0.3749859,134.2898 0.18765303,134.2971 0.18741296,134.3045 0.49983186,134.3118 0.74991417,134.3192 0.87503284,134.3266 0.81252944,134.3339 0.71889865,134.3413 0.1876993,134.3486 1.6763943e-005,134.3560 -9.5053783e-006,134.3634 0.093656331,134.3707 0.34369737,134.3781 0.4997516,134.3854 1.0310317,134.3928 0.87517041,134.4002 0.5002138,134.4075 0.18769164,134.4149 4.4728622e-005,134.4223 0.093621433,134.4296 0.37487203,134.4370 0.50003636,134.4443 0.28139398,134.4517 0.06256853,134.4591 1.8246032e-005,134.4664 0.093576625,134.4738 0.56219828,134.4812 0.84377003,134.4885 0.46908593,134.4959 0.00011127937,134.5033 0.4997173,134.5106 0.96875912,134.5180 0.37524223,134.5254 3.2781842e-005,134.5327 -5.1926813e-006,134.5401 -1.2014121e-005,134.5475 0.18731365,134.5548 0.74980843,134.5622 0.84383297,134.5696 0.59389478,134.5769 0.43747854,134.5843 0.46875155,134.5917 0.31258762,134.5990 0.18747336,134.6064 0.34360901,134.6138 0.59359014,134.6211 0.65645438,134.6285 0.18754794,134.6359 0.46856639,134.6432 0.59359807,134.6506 1.2185724,134.6580 1.4063321,134.6653 1.156357,134.6727 0.81268901,134.6801 0.3126733,134.6874 0.12511079,134.6948 -1.9862317e-005,134.7022 0.093780577,134.7096 -0.00010265589,134.7169 0.43720219,134.7243 0.87476182,134.7317 1.1252306,134.7390 0.37523976,134.7464 0.46866783,134.7538 0.34389088,134.7612 0.15630281,134.7685 0.093790054,134.7759 3.3035205e-005,134.7833 0.093552589,134.7906 0.53117943,134.7980 0.43760866,134.8054 0.3125169,134.8128 0.28117949,134.8201 0.65617859,134.8275 0.87505841,134.8349 0.49998361,134.8423 0.46850991,134.8496 0.96852636,134.8570 1.1563898,134.8644 0.71903169,134.8718 0.40628442,134.8791 0.43755272,134.8865 0.18763529,134.8939 0.15620634,134.9013 0.37487069,134.9086 0.65614963,134.9160 0.81251216,134.9234 0.84385228,134.9308 0.43765706,134.9381 0.031290393,134.9455 0.31210139,134.9529 1.2184867,134.9603 1.0628748,134.9677 0.56223989,134.9750 1.4371115,134.9824 1.936622,134.9898 4.5927191,134.9972 5.9054222,135.0045 7.0004883,135.0119 4.1262803,135.0193 3.6558242,135.0267 5.2181253,135.0341 6.9670286,135.0414 12.059528,135.0488 19.557259,135.0562 28.997421,135.0636 36.178974,135.0710 60.241135,135.0783 180.38498,135.0857 926.38525,135.0931 2242.7209,135.1005 2635.1143,135.1079 1724.3118,135.1153 654.65082,135.1226 248.67517,135.1300 176.61821,135.1374 111.19091,135.1448 59.208313,135.1522 31.885159,135.1595 17.911177,135.1669 11.03465,135.1743 4.6273303,135.1817 3.8744283,135.1891 4.7503123,135.1965 3.625494,135.2038 3.3128121,135.2112 1.5006362,135.2186 0.90611601,135.2260 0.90642279,135.2334 0.4064633,135.2408 0.65593934,135.2482 1.2811322,135.2555 0.9378565,135.2629 0.40637967,135.2703 0.53114939,135.2777 0.65585458,135.2851 1.4368141,135.2925 2.2812076,135.2999 1.938091,135.3072 1.1564685,135.3146 1.1875695,135.3220 0.8439579,135.3294 0.62492526,135.3368 0.68755496,135.3442 0.28149238,135.3516 0.031274781,135.3590 0.40624928,135.3663 0.59368163,135.3737 0.81247437,135.3811 0.3750312,135.3885 0.40598562,135.3959 0.81228083,135.4033 0.93745637,135.4107 0.96889347,135.4181 0.56262904,135.4255 0.53130984,135.4329 0.40619433,135.4402 0.65625888,135.4476 0.50007552,135.4550 0.56253445,135.4624 0.37498614,135.4698 0.84319103,135.4772 2.06218,135.4846 2.0003438,135.4920 1.0316747,135.4994 0.43764687,135.5068 0.3438088,135.5142 0.1250945,135.5216 0.12490467,135.5289 0.34364161,135.5363 0.34390494,135.5437 0.062585898,135.5511 0.37455302,135.5585 1.3124008,135.5659 1.0314573,135.5733 0.6875692,135.5807 0.37518156,135.5881 0.15618615,135.5955 0.31245187,135.6029 0.25013751,135.6103 0.12511109,135.6177 0.093601935,135.6251 0.31233472,135.6325 0.31261444,135.6399 0.31222817,135.6473 1.0623168,135.6547 0.78171796,135.6621 0.18758669,135.6695 0.40608731,135.6768 0.46875688,135.6842 0.37508419,135.6916 0.12502441,135.6990 0.46852446,135.7064 0.96856862,135.7138 1.1249653,135.7212 1.2190416,135.7286 0.46902558,135.7360 0.18740024,135.7434 0.71846128,135.7508 1.28119,135.7582 0.93748569,135.7656 1.1873519,135.7730 1.0939116,135.7804 0.5002895,135.7878 0.093898565,135.7952 0.093580425,135.8026 0.62483847,135.8100 0.62513834,135.8174 0.28138617,135.8248 0.062544227,135.8322 1.1103085e-005,135.8396 -5.094168e-006,135.8470 9.2734663e-006,135.8544 -3.2001535e-005,135.8618 0.4061963,135.8692 0.43752044,135.8766 0.21856278,135.8840 0.74965447,135.8915 0.96897954,135.8989 0.18787435,135.9063 -5.5723489e-005,135.9137 0.18744308,135.9211 0.18752505,135.9285 0.12503378,135.9359 0.09378273,135.9433 0.031218905,135.9507 0.093705975,135.9581 0.12504596,135.9655 0.031263761,135.9729 0.18728362,135.9803 0.65604872,135.9877 0.99962533,135.9951 2.0616891,136.0025 3.2183936,136.0099 3.0317867,136.0173 2.4687254,136.0247 6.839376,136.0321 20.803537,136.0396 35.183655,136.0470 31.974102,136.0544 18.818726,136.0618 13.436361,136.0692 27.049543,136.0766 65.501846,136.0840 144.47086,136.0914 273.34027,136.0988 351.21329,136.1062 291.81458,136.1136 158.90117,136.1210 103.37744,136.1284 115.9631,136.1359 100.55229,136.1433 52.493858,136.1507 20.822685,136.1581 11.470852,136.1655 8.2512131,136.1729 5.8451781,136.1803 3.5637355,136.1877 2.1883991,136.1951 1.2815102,136.2026 0.9998911,136.2100 1.4998888,136.2174 2.8124864,136.2248 2.9064393,136.2322 1.500079,136.2396 0.21884133,136.2470 0.15622133,136.2544 0.40606382,136.2619 0.46882564,136.2693 0.24985711,136.2767 0.62493587,136.2841 0.53116989,136.2915 1.0936916,136.2989 0.56292272,136.3063 0.03130744,136.3137 0.31219083,136.3212 0.87485707,136.3286 0.87502927,136.3360 1.0622734,136.3434 1.5311056,136.3508 1.2815533,136.3582 0.50043488,136.3657 8.6459011e-005,136.3731 0.093705036,136.3805 0.093700446,136.3879 0.28120419,136.3953 0.18757115,136.4027 0.28130257,136.4102 0.12500277,136.4176 0.12497859,136.4250 0.18753411,136.4324 0.15616493,136.4398 0.28119305,136.4472 0.28118053,136.4547 0.37511727,136.4621 6.9166381e-005,136.4695 0.28105816,136.4769 0.40633288,136.4843 0.18748613,136.4918 0.4997108,136.4992 0.96879876,136.5066 0.81270325,136.5140 0.62485695,136.5214 0.74991763,136.5289 0.56276178,136.5363 0.093839824,136.5437 0.28104055,136.5511 0.43754429,136.5585 0.18765099,136.5660 0.12503943,136.5734 0.53040797,136.5808 2.8738091,136.5882 4.2185545,136.5956 3.9692173,136.6031 2.9693635,136.6105 1.9067401,136.6179 1.0315945,136.6253 0.62503749,136.6328 0.74995756,136.6402 0.6252166,136.6476 0.12506211,136.6550 0.3434999,136.6625 0.78115702,136.6699 0.75013691,136.6773 0.56246263,136.6847 0.87481827,136.6921 0.96894383,136.6996 0.3127768,136.7070 0.062488075,136.7144 0.093704283,136.7218 0.093820699,136.7293 0.09358611,136.7367 0.78091627,136.7441 1.1250103,136.7516 0.81274259,136.7590 0.34392482,136.7664 0.18747503,136.7738 0.25001037,136.7813 0.09384083,136.7887 1.7036475e-005,136.7961 2.3843236e-006,136.8035 0.062353685,136.8110 0.53091228,136.8184 0.90629387,136.8258 0.50034553,136.8333 0.093778238,136.8407 0.31238562,136.8481 0.46870872,136.8555 0.40638638,136.8630 0.031287778,136.8704 0.21860662,136.8778 0.3436875,136.8853 0.46882337,136.8927 0.31252727,136.9001 0.43722275,136.9076 0.93728864,136.9150 1.2187574,136.9224 1.1251642,136.9298 0.65649623,136.9373 0.31270137,136.9447 0.37500125,136.9521 0.59354073,136.9596 0.62478858,136.9670 0.90613383,136.9744 1.0313152,136.9819 0.87501895,136.9893 0.96874183,136.9967 0.8126654,137.0042 0.500139,137.0116 0.49984813,137.0190 1.0929164,137.0265 3.2486765,137.0339 5.7490802,137.0413 7.0310478,137.0488 6.5319319,137.0562 4.7815027,137.0636 8.0582981,137.0711 19.775564,137.0785 27.37252,137.0859 29.52973,137.0934 34.6194,137.1008 48.277542,137.1083 46.881092,137.1157 31.476681,137.1231 20.064714,137.1306 18.625143,137.1380 16.064032,137.1454 12.627225,137.1529 8.2210646,137.1603 4.9394054,137.1677 1.9387059,137.1752 0.62523788,137.1826 0.28108764,137.1901 0.49983805,137.1975 0.40651032,137.2049 0.40634245,137.2124 0.68734694,137.2198 0.65616769,137.2273 0.31265977,137.2347 0.00017328633,137.2421 0.031028964,137.2496 0.62454182,137.2570 1.2185974,137.2645 1.1250907,137.2719 1.0001338,137.2793 0.62535071,137.2868 0.15636614,137.2942 0.18748668,137.3017 0.12501258,137.3091 0.3124052,137.3165 0.56255734,137.3240 0.50010943,137.3314 0.43726635,137.3389 0.78102273,137.3463 0.68760133,137.3538 0.43772641,137.3612 0.093849555,137.3686 0.21867605,137.3761 0.25004733,137.3835 0.12499818,137.3910 0.18743841,137.3984 0.34352449,137.4059 0.74990606,137.4133 0.53147507,137.4207 0.37502927,137.4282 0.37501377,137.4356 0.84393191,137.4431 0.78125417,137.4505 0.53115076,137.4580 0.40618426,137.4654 0.49997842,137.4729 0.71879935,137.4803 0.65631092,137.4878 0.34375978,137.4952 0.28122455,137.5026 0.31245652,137.5101 0.34375486,137.5175 0.18757382,137.5250 0.18743898,137.5324 0.40609688,137.5399 0.59370112,137.5473 0.46888185,137.5548 0.18766512,137.5622 0.093691833,137.5697 0.31249413,137.5771 0.18745331,137.5846 0.59343719,137.5920 1.031252,137.5995 0.59408665,137.6069 0.00014068808,137.6144 -3.748056e-005,137.6218 9.2253322e-006,137.6293 5.8181132e-007,137.6367 -1.1553982e-005,137.6442 0.12486828,137.6516 0.53117979,137.6591 0.53122246,137.6665 0.49999517,137.6740 0.3748484,137.6814 0.68743449,137.6889 0.40660283,137.6963 0.1874325,137.7038 0.78080606,137.7112 0.99998212,137.7187 0.75042307,137.7261 0.18759871,137.7336 0.43736637,137.7410 0.53114665,137.7485 0.90599817,137.7560 1.2811633,137.7634 1.1565942,137.7709 0.28158519,137.7783 1.5350421e-005,137.7858 0.093742207,137.7932 1.5862304e-005,137.8007 0.031207649,137.8081 0.31244054,137.8156 0.374991,137.8230 0.21877714,137.8305 0.093809769,137.8380 1.5231383e-005,137.8454 -9.5495352e-007,137.8529 -1.1413365e-005,137.8603 0.031248765,137.8678 1.6296764e-005,137.8752 -1.6059115e-005,137.8827 0.031250089,137.8901 1.5637455e-005,137.8976 -1.4744334e-005,137.9051 0.12487581,137.9125 0.71841365,137.9200 1.2498592,137.9274 1.0314755,137.9349 0.62502378,137.9424 0.71869606,137.9498 0.59397036,137.9573 0.18766445,137.9647 0.031267565,137.9722 2.8700462e-005,137.9797 0.093552627,137.9871 0.9685567,137.9946 1.4062613,138.0020 1.6876175,138.0095 1.0624572,138.0170 1.0933245,138.0244 1.5933073,138.0319 2.3121088,138.0393 3.2180698,138.0468 4.031312,138.0543 3.5623105,138.0617 6.780026,138.0692 10.091786,138.0766 12.842356,138.0841 12.532371,138.0916 14.431277,138.0990 37.827351,138.1065 64.709961,138.1140 63.728241,138.1214 37.327541,138.1289 18.785095,138.1363 22.369488,138.1438 30.841259,138.1513 27.31782,138.1587 14.038361,138.1662 4.6594653,138.1737 1.7506737,138.1811 0.84395146,138.1886 0.56263173,138.1961 0.21885669,138.2035 0.28112906,138.2110 0.56236476,138.2185 0.75001246,138.2259 0.59384173,138.2334 0.40638301,138.2409 0.093875289,138.2483 7.7761169e-006,138.2558 -1.2517684e-005,138.2633 0.09367571,138.2707 0.28120333,138.2782 0.28127107,138.2857 0.43715489,138.2931 1.0623677,138.3006 0.65656066,138.3081 0.37504435,138.3155 0.65596235,138.3230 1.1249083,138.3305 0.87527597,138.3379 0.75013578,138.3454 0.812567,138.3529 0.43756902,138.3604 0.093806058,138.3678 0.031165693,138.3753 0.40592039,138.3828 0.96851116,138.3902 1.031513,138.3977 0.46892309,138.4052 0.68720591,138.4127 1.3122805,138.4201 1.375242,138.4276 0.75038004,138.4351 0.12510492,138.4425 1.3358888e-005,138.4500 -2.2803836e-006,138.4575 0.031248318,138.4650 0.12494416,138.4724 0.093754798,138.4799 0.093660377,138.4874 0.3436096,138.4948 0.34387955,138.5023 0.093893163,138.5098 1.0316337e-005,138.5173 6.6885832e-006,138.5247 -3.7073831e-005,138.5322 0.093747728,138.5397 4.59968e-005,138.5472 0.093592368,138.5546 0.56220806,138.5621 0.75019723,138.5696 0.15636423,138.5771 0.5623343,138.5845 0.65635556,138.5920 0.6249066,138.5995 0.84365225,138.6070 0.62513691,138.6145 0.40629739,138.6219 0.49989504,138.6294 0.65611786,138.6369 0.75009227,138.6444 0.31280306,138.6518 0.062375877,138.6593 0.74976617,138.6668 0.68771732,138.6743 0.21885057,138.6817 0.18748203,138.6892 0.18737903,138.6967 0.74958873,138.7042 1.3125086,138.7117 0.96897411,138.7191 0.6251148,138.7266 0.43733984,138.7341 1.0932505,138.7416 1.5938591,138.7491 0.96911532,138.7565 0.78135777,138.7640 0.62504381,138.7715 0.62517244,138.7790 0.21892767,138.7865 0.031080604,138.7940 0.43709454,138.8014 0.99991143,138.8089 0.78149968,138.8164 0.50013626,138.8239 0.34373602,138.8314 0.56239575,138.8388 1.093657,138.8463 1.2812656,138.8538 0.90640438,138.8613 0.40619013,138.8688 0.96845645,138.8763 1.718563,138.8837 1.5627375,138.8912 0.65673411,138.8987 7.8531004e-005,138.9062 0.343427,138.9137 0.93718052,138.9212 1.1249909,138.9287 0.84415299,138.9361 0.28122336,138.9436 0.8435303,138.9511 1.2810922,138.9586 1.7807852,138.9661 2.1250787,138.9736 1.8748852,138.9811 3.8418684,138.9885 7.9354534,138.9960 9.5625048,139.0035 8.0633602,139.0110 6.5323477,139.0185 5.0937567,139.0260 7.6226144,139.0335 11.997581,139.0410 18.275902,139.0484 33.519218,139.0559 64.348816,139.0634 113.51147,139.0709 305.96048,139.0784 1352.2146,139.0859 2947.9089,139.0934 3262.1924,139.1009 2063.4158,139.1084 762.96411,139.1158 302.00058,139.1233 226.45857,139.1308 187.98917,139.1383 146.89912,139.1458 93.06102,139.1533 45.896332,139.1608 20.821535,139.1683 12.189735,139.1758 10.781878,139.1833 7.6270576,139.1908 3.5639791,139.1983 2.5315824,139.2057 1.6254478,139.2132 0.71896029,139.2207 0.87449408,139.2282 1.3752534,139.2357 0.81257051,139.2432 1.6245025,139.2507 2.2183719,139.2582 2.2193456,139.2657 0.75030369,139.2732 1.8741434,139.2807 2.4374838,139.2882 1.9065101,139.2957 1.2818731,139.3032 0.34412006,139.3107 0.3123163,139.3182 0.4061721,139.3257 0.6563136,139.3332 0.53099883,139.3406 1.437007,139.3481 2.0314372,139.3556 1.3753482,139.3631 0.71906835,139.3706 0.18748401,139.3781 0.78069824,139.3856 1.5622607,139.3931 1.5939748,139.4006 1.0316029,139.4081 0.53145051,139.4156 0.5932678,139.4231 1.4373535,139.4306 0.81311411,139.4381 0.1251893,139.4456 0.24983838,139.4531 0.93721074,139.4606 1.1250992,139.4681 0.34400612,139.4756 0.31233814,139.4831 0.68733108,139.4906 0.71881139,139.4981 0.50011885,139.5056 0.34395167,139.5131 0.21843056,139.5206 1.186864,139.5281 1.5314534,139.5356 0.84425187,139.5431 0.31268749,139.5506 0.2499495,139.5581 0.37510478,139.5656 0.18736871,139.5731 0.71851969,139.5806 0.78120118,139.5881 1.0935612,139.5956 1.2500749,139.6031 0.84400553,139.6106 0.37517896,139.6182 0.2813251,139.6257 0.24998388,139.6332 0.28120914,139.6407 0.25006148,139.6482 0.093783714,139.6557 0.21865578,139.6632 0.43727621,139.6707 0.74983758,139.6782 0.9995718,139.6857 1.6874326,139.6932 1.0006529,139.7007 0.37505719,139.7082 0.7186054,139.7157 0.6877023,139.7232 0.40631461,139.7307 0.49986061,139.7382 0.65620488,139.7457 0.59394586,139.7533 0.56254864,139.7608 1.1561059,139.7683 1.2500634,139.7758 0.53128892,139.7833 0.40630248,139.7908 0.12508118,139.7983 0.2498461,139.8058 0.59358543,139.8133 0.68746787,139.8208 0.53148031,139.8283 0.12504013,139.8358 0.46839237,139.8434 0.87490624,139.8509 0.87494725,139.8584 0.96885037,139.8659 0.4691515,139.8734 0.15630442,139.8809 0.43715951,139.8884 1.0311617,139.8959 0.56279588,139.9034 0.18763065,139.9110 0.12499704,139.9185 0.12499145,139.9260 0.43707469,139.9335 1.3124524,139.9410 0.56292957,139.9485 0.12508179,139.9560 0.093754478,139.9635 0.093754843,139.9711 0.28113547,139.9786 0.84341919,139.9861 1.1562102,139.9936 0.81274825,140.0011 0.43764171,140.0086 0.28128836,140.0161 0.40602005,140.0237 1.0933584,140.0312 1.7813246,140.0387 1.5309734,140.0462 2.6866364,140.0537 4.1554942,140.0612 6.3727407,140.0687 13.711826,140.0763 47.959885,140.0838 154.84209,140.0913 244.72885,140.0988 223.47943,140.1063 133.47188,140.1138 129.81772,140.1214 195.88321,140.1289 187.84189,140.1364 107.29484,140.1439 40.615334,140.1514 22.129274,140.1590 16.533833,140.1665 12.221127,140.1740 6.7526431,140.1815 2.5639215,140.1890 1.3753381,140.1965 0.62529534,140.2041 0.18755451,140.2116 0.28119671,140.2191 0.312462,140.2266 0.43738413,140.2341 0.46886671,140.2417 0.25003493,140.2492 0.46856067,140.2567 0.62488538,140.2642 0.75009274,140.2718 0.46897584,140.2793 0.2188679,140.2868 0.093753025,140.2943 0.09375336,140.3018 0.12485684,140.3094 0.65591967,140.3169 1.1252228,140.3244 0.4065001,140.3319 0.21864769,140.3395 0.65572822,140.3470 1.905777,140.3545 1.6569419,140.3620 0.18798833,140.3695 0.15613529,140.3771 0.15626319,140.3846 0.12502694,140.3921 0.031295218,140.3996 -1.840786e-006,140.4072 1.6591801e-005,140.4147 0.031131083,140.4222 0.40604147,140.4297 0.65625733,140.4373 0.43767631,140.4448 0.093892366,140.4523 -7.5104021e-005,140.4598 0.37448016,140.4674 1.2184836,140.4749 1.0629933,140.4824 0.43773797,140.4900 0.81226271,140.4975 1.0937647,140.5050 0.43776384,140.5125 0.031304035,140.5201 0.093724854,140.5276 0.12497399,140.5351 0.24989761,140.5427 0.2499862,140.5502 0.37494433,140.5577 0.50009525,140.5652 0.093890503,140.5728 0.093659453,140.5803 0.34361252,140.5878 0.56246686,140.5954 0.40637571,140.6029 0.2810981,140.6104 0.90591586,140.6179 1.3123859,140.6255 1.3126621,140.6330 0.87519896,140.6405 0.59393281,140.6481 0.18763079,140.6556 0.34349251,140.6631 0.90617049,140.6707 0.65647417,140.6782 0.28112781,140.6857 0.59368324,140.6933 0.50008667,140.7008 0.68740296,140.7083 0.87492311,140.7159 0.8437075,140.7234 0.81255436,140.7309 0.7813518,140.7385 0.68754911,140.7460 0.56264162,140.7535 0.31259796,140.7611 0.46872121,140.7686 0.5312413,140.7761 0.40607285,140.7837 0.56247538,140.7912 0.3439275,140.7987 0.37460899,140.8063 1.1246802,140.8138 1.4684273,140.8213 2.4997919,140.8289 2.1567295,140.8364 1.3441942,140.8440 0.5315488,140.8515 0.18752904,140.8590 0.43713623,140.8666 0.93752128,140.8741 0.46896109,140.8816 0.40632483,140.8892 0.2186888,140.8967 0.56235534,140.9043 0.53124219,140.9118 0.90620607,140.9193 0.7813096,140.9269 0.56267262,140.9344 0.18751319,140.9420 0.49980438,140.9495 0.59392339,140.9570 0.093937002,140.9646 0.18762615,140.9721 0.49961251,140.9797 2.0613732,140.9872 3.5619993,140.9947 3.3753972,141.0023 2.6247997,141.0098 3.4367223,141.0174 3.9062946,141.0249 3.2506819,141.0324 2.500792,141.0400 1.8750379,141.0475 2.6869464,141.0551 2.9999084,141.0626 2.4690254,141.0702 3.497683,141.0777 10.275975,141.0852 20.464527,141.0928 27.559906,141.1003 30.311872,141.1079 29.841711,141.1154 35.935116,141.1230 35.752361,141.1305 27.037447,141.1380 15.410862,141.1456 10.971212,141.1531 6.9401321,141.1607 3.595067,141.1682 1.8438832,141.1758 2.0312343,141.1833 1.1882528,141.1909 0.12532626,141.1984 -3.3479104e-005,141.2060 0.12477919,141.2135 0.59336907,141.2210 0.96867001,141.2286 1.0940052,141.2361 0.78149784,141.2437 0.18759833,141.2512 0.09381713,141.2588 3.0960018e-005,141.2663 0.031206639,141.2739 0.12501639,141.2814 2.6164784e-005,141.2890 5.1478364e-006,141.2965 -4.6760986e-005,141.3041 0.18735446,141.3116 0.49978909,141.3192 0.81242335,141.3267 0.65648347,141.3343 0.21890387,141.3418 0.21872216,141.3494 0.28122967,141.3569 0.46844083,141.3645 1.1246325,141.3720 1.5000875,141.3796 1.094125,141.3871 0.59384215,141.3947 0.78108418,141.4022 0.9687407,141.4098 0.68770939,141.4173 0.31250536,141.4249 0.74971652,141.4324 1.1562123,141.4400 0.90648967,141.4475 0.43758577,141.4551 0.53122634,141.4626 0.46879739,141.4702 0.40629524,141.4778 0.2188336,141.4853 0.21856365,141.4929 0.59365821,141.5004 0.43769383,141.5080 0.49992853,141.5155 0.90605628,141.5231 0.93752027,141.5306 0.78142697,141.5382 0.21892041,141.5457 5.0646911e-005,141.5533 -1.5220005e-005,141.5609 1.0230462e-005,141.5684 -2.5702546e-005,141.5760 0.093660124,141.5835 0.2499015,141.5911 0.28134567,141.5986 0.093757108,141.6062 0.53090119,141.6138 1.3431555,141.6213 2.3121119,141.6289 2.250541,141.6364 1.00061,141.6440 0.59373569,141.6515 0.62497789,141.6591 0.50006181,141.6667 0.40631011,141.6742 0.21891285,141.6818 -3.1382394e-006,141.6893 0.18732578,141.6969 0.31250459,141.7045 0.18765534,141.7120 6.9263646e-005,141.7196 -1.8473056e-005,141.7271 4.6243517e-006,141.7347 -2.311441e-008,141.7423 0.031187698,141.7498 0.37469095,141.7574 1.1871876,141.7649 1.6560516,141.7725 1.8125057,141.7801 1.2504439,141.7876 0.40654829,141.7952 0.18758124,141.8027 6.6060791e-005,141.8103 0.03119438,141.8179 0.24983168,141.8254 0.74982357,141.8330 0.81248236,141.8406 0.59388924,141.8481 0.28143394,141.8557 0.09379103,141.8633 0.093749143,141.8708 0.062513515,141.8784 0.06250719,141.8859 0.031219633,141.8935 0.093738779,141.9011 0.093715847,141.9086 0.2186192,141.9162 0.31252629,141.9238 0.2812148,141.9313 0.71844733,141.9389 1.2810837,141.9465 1.3436978,141.9540 1.3751493,141.9616 1.0310577,141.9692 1.6246575,141.9767 1.5630012,141.9843 0.53177273,141.9919 0.15630445,141.9994 0.21871951,142.0070 0.28109956,142.0146 0.59359664,142.0221 0.68765175,142.0297 0.46871388,142.0373 0.81219316,142.0448 1.2183738,142.0524 2.030983,142.0600 2.8430736,142.0676 5.1859965,142.0751 8.529892,142.0827 16.457752,142.0903 55.623497,142.0978 121.37646,142.1054 143.82024,142.1130 99.563522,142.1205 54.506737,142.1281 85.184952,142.1357 153.37875,142.1433 166.76331,142.1508 121.80829,142.1584 145.3213,142.1660 441.23062,142.1735 763.55945,142.1811 719.78967,142.1887 374.97159,142.1963 119.48752,142.2038 50.731571,142.2114 35.507732,142.2190 23.881081,142.2266 15.034767,142.2341 9.095787,142.2417 6.032517,142.2493 3.9072182,142.2569 2.0633123,142.2644 0.68806511,142.2720 0.40617812,142.2796 0.90591323,142.2872 1.406037,142.2947 1.5003018,142.3023 0.812648,142.3099 1.1247771,142.3175 1.187573,142.3250 1.280894,142.3326 2.2183673,142.3402 2.0629635,142.3478 1.1252912,142.3553 1.2185801,142.3629 1.4684794,142.3705 1.6563206,142.3781 1.0002937,142.3856 0.81272972,142.3932 0.50006562,142.4008 0.75000113,142.4084 0.5311895,142.4160 0.84385699,142.4235 0.56269324,142.4311 0.78111297,142.4387 0.40639162,142.4463 0.062555738,142.4539 0.12492326,142.4614 0.18754129,142.4690 0.093732126,142.4766 0.62474972,142.4842 0.99999374,142.4918 0.59375256,142.4993 0.90601861,142.5069 1.1250089,142.5145 0.96888226,142.5221 0.71898955,142.5297 0.25011799,142.5372 0.18744045,142.5448 0.28119683,142.5524 0.40632835,142.5600 0.062617697,142.5676 2.4536257e-006,142.5752 -4.1926862e-005,142.5827 0.093722828,142.5903 0.12492181,142.5979 0.31252724,142.6055 0.031398803,142.6131 0.031075224,142.6207 0.59334862,142.6282 1.2809855,142.6358 1.4063882,142.6434 0.87514234,142.6510 0.87499714,142.6586 0.59403878,142.6662 0.094003685,142.6738 -4.9645314e-005,142.6813 0.1872987,142.6889 0.56231624,142.6965 0.59383798,142.7041 0.37503499,142.7117 0.50009197,142.7193 0.31247279,142.7269 0.84335959,142.7344 1.3437115,142.7420 1.0313209,142.7496 0.81275934,142.7572 0.34364226,142.7648 1.2808208,142.7724 1.96868,142.7800 2.3438945,142.7876 1.2816354,142.7951 0.4690505,142.8027 0.031356316,142.8103 0.093641393,142.8179 0.3436375,142.8255 0.56252229,142.8331 0.43755001,142.8407 0.37494546,142.8483 0.56231475,142.8559 0.937473,142.8635 0.65644711,142.8710 0.3126798,142.8786 0.062416196,142.8862 0.3123928,142.8938 0.53081363,142.9014 1.4372329,142.9090 1.125236,142.9166 1.0003144,142.9242 0.50011504,142.9318 0.65614718,142.9394 0.62503505,142.9470 0.74988848,142.9546 0.84394908,142.9621 0.59347719,142.9697 1.7492137,142.9773 2.9367318,142.9849 4.2498255,142.9925 3.6570029,143.0001 2.0634179,143.0077 0.43805566,143.0153 4.0055193e-006,143.0229 0.18738727,143.0305 0.21889201,143.0381 -0.00021501424,143.0457 0.8743996,143.0533 1.4063528,143.0609 1.1560067,143.0685 3.2789609,143.0761 9.9961395,143.0837 18.71385,143.0913 27.588793,143.0989 34.341812,143.1065 32.660488,143.1141 21.724857,143.1216 13.471125,143.1292 12.748031,143.1368 17.560497,143.1444 17.532558,143.1520 13.222312,143.1596 10.152646,143.1672 31.761351,143.1748 70.703804,143.1824 77.790169,143.1900 48.019806,143.1976 15.417642,143.2052 4.3768072,143.2128 3.0001931,143.2204 2.8127184,143.2280 2.0940583,143.2356 1.5317156,143.2432 0.71901864,143.2508 0.62498552,143.2584 0.68724835,143.2660 1.3122005,143.2736 1.4376507,143.2812 1.1563035,143.2888 1.1875361,143.2964 1.0002823,143.3040 0.65640157,143.3116 0.59369838,143.3193 0.71873915,143.3269 0.65627444,143.3345 0.53121895,143.3421 0.9372226,143.3497 1.4684025,143.3573 1.7496389,143.3649 2.0004315,143.3725 0.62574828,143.3801 0.43713719,143.3877 1.5621122,143.3953 1.7815087,143.4029 1.0939261,143.4105 0.78121442,143.4181 0.78133225,143.4257 0.65629554,143.4333 0.56267041,143.4409 0.37474057,143.4485 1.3433669,143.4561 1.5001121,143.4637 1.1877463,143.4713 0.56282854,143.4790 0.24989685,143.4866 0.7498523,143.4942 0.56272864,143.5018 0.28119272,143.5094 0.87476987,143.5170 0.96878052,143.5246 0.56278151,143.5322 0.00015881706,143.5398 -4.2546642e-005,143.5474 1.135983e-005,143.5550 -2.8900506e-006,143.5626 1.9963058e-007,143.5702 0.093583964,143.5779 0.49981749,143.5855 0.59379905,143.5931 0.37518162,143.6007 0.093867227,143.6083 1.0145141e-006,143.6159 9.3354402e-007,143.6235 -4.7490657e-006,143.6311 1.8063856e-005,143.6387 -6.7510511e-005,143.6464 0.1874218,143.6540 0.18754967,143.6616 0.12503587,143.6692 0.12495404,143.6768 0.1874636,143.6844 0.18757193,143.6920 0.37467676,143.6996 1.2495198,143.7072 1.5624593,143.7149 1.1255811,143.7225 0.12522283,143.7301 0.43728733,143.7377 0.43766209,143.7453 0.21883544,143.7529 0.093797192,143.7605 1.3214212e-005,143.7682 2.2240803e-005,143.7758 0.093463957,143.7834 0.78102893,143.7910 0.59405345,143.7986 0.18749066,143.8062 0.49987611,143.8139 0.40642473,143.8215 0.15636885,143.8291 0.062453952,143.8367 0.28104389,143.8443 0.90587509,143.8519 1.6874009,143.8595 1.4063314,143.8672 1.1562064,143.8748 0.9687866,143.8824 0.75032115,143.8900 0.18782093,143.8976 0.062520161,143.9053 3.350605e-005,143.9129 0.62493557,143.9205 1.1561389,143.9281 0.90619034,143.9357 0.56227934,143.9433 0.59388828,143.9510 0.1876383,143.9586 0.53103751,143.9662 0.62512791,143.9738 0.18773289,143.9814 -4.0554554e-005,143.9891 0.34335127,143.9967 0.87498289,144.0043 0.37536249,144.0119 0.15618974,144.0196 0.78099149,144.0272 1.1249945,144.0348 0.99983567,144.0424 1.8430502,144.0500 3.0620565,144.0577 3.7181084,144.0653 5.8118496,144.0729 6.8434286,144.0805 8.123661,144.0882 12.620839,144.0958 22.837215,144.1034 49.222519,144.1110 123.33369,144.1186 174.89931,144.1263 141.53729,144.1339 60.943314,144.1415 21.070042,144.1491 21.653223,144.1568 23.158112,144.1644 16.441446,144.1720 10.407969,144.1796 10.404479,144.1873 15.153994,144.1949 15.876521,144.2025 9.7853861,144.2101 2.783771,144.2178 0.75032526,144.2254 0.40620267,144.2330 0.5624463,144.2407 0.40645391,144.2483 0.093851313,144.2559 0.18726836,144.2635 0.78085846,144.2712 1.2187448,144.2788 0.8753016,144.2864 0.40647423,144.2940 0.09385933,144.3017 0.03127338,144.3093 0.031220779,144.3169 0.15620947,144.3246 0.12505333,144.3322 0.093616828,144.3398 0.49985468,144.3475 0.46890652,144.3551 0.12508206,144.3627 0.31227666,144.3703 0.90599126,144.3780 1.3122818,144.3856 1.5625676,144.3932 0.93790579,144.4009 0.28135067,144.4085 0.28127944,144.4161 0.093897969,144.4238 2.1772234e-005,144.4314 -1.8564122e-005,144.4390 0.093589298,144.4467 0.34370166,144.4543 0.37499839,144.4619 0.56242394,144.4696 0.46868911,144.4772 0.50006902,144.4848 0.37498355,144.4925 0.68735504,144.5001 0.62524235,144.5077 0.12521662,144.5154 -1.7890925e-005,144.5230 0.15622772,144.5306 0.37497455,144.5383 0.24999866,144.5459 0.093784042,144.5535 0.062475245,144.5612 0.18730114,144.5688 0.65619254,144.5764 0.5626592,144.5841 0.46857247,144.5917 0.93737441,144.5993 0.84396279,144.6070 0.46890944,144.6146 0.093790501,144.6223 0.12492402,144.6299 0.18746543,144.6375 0.1875838,144.6452 0.09376274,144.6528 0.21868457,144.6604 0.34370771,144.6681 0.49996305,144.6757 0.65632766,144.6834 0.31256506,144.6910 0.34359336,144.6986 0.62480247,144.7063 0.65631306,144.7139 0.40635645,144.7216 0.59334815,144.7292 1.5622367,144.7368 1.8442758,144.7445 1.1253164,144.7521 0.34371263,144.7598 0.24991432,144.7674 0.49992719,144.7750 0.34388942,144.7827 0.093851402,144.7903 2.0488807e-005,144.7980 0.28084379,144.8056 1.3432157,144.8133 1.656448,144.8209 0.96900201,144.8285 0.84378678,144.8362 0.5314877,144.8438 0.18769239,144.8515 -1.5490103e-005,144.8591 0.1873685,144.8668 0.50002486,144.8744 0.37505892,144.8820 0.18743376,144.8897 0.31249192,144.8973 0.28136364,144.9050 0.59370697,144.9126 1.1560928,144.9203 0.99988919,144.9279 0.62505358,144.9356 0.46879524,144.9432 0.46885246,144.9508 0.09389998,144.9585 0.09356904,144.9661 0.49964389,144.9738 1.0622571,144.9814 1.2813871,144.9891 0.96872848,144.9967 1.1874553,145.0044 0.78169316,145.0120 0.094068214,145.0197 -0.00018106629,145.0273 0.49991116,145.0350 0.62458426,145.0426 2.2487237,145.0503 6.3401747,145.0579 14.214826,145.0656 19.153193,145.0732 25.028234,145.0809 28.781027,145.0885 26.003496,145.0962 17.286551,145.1038 10.62506,145.1115 15.465769,145.1191 17.751154,145.1268 12.847719,145.1344 6.0648394,145.1421 4.3436732,145.1497 4.093852,145.1574 3.3132353,145.1650 2.0008929,145.1727 1.3752552,145.1803 1.625075,145.1880 1.3438399,145.1956 0.96866095,145.2033 0.8750242,145.2109 0.46902078,145.2186 0.00011210795,145.2262 0.093627855,145.2339 0.34363851,145.2415 0.53106648,145.2492 0.75012118,145.2568 0.28147432,145.2645 0.3437396,145.2721 0.4997758,145.2798 0.78113437,145.2875 0.62505734,145.2951 0.62507808,145.3028 0.34383607,145.3104 0.31259423,145.3181 0.00011502789,145.3257 -3.4306151e-005,145.3334 0.40608853,145.3410 0.84364092,145.3487 0.62511635,145.3564 0.2187822,145.3640 0.18751621,145.3717 0.12504961,145.3793 0.093772821,145.3870 0.09372507,145.3946 0.34350491,145.4023 0.99964106,145.4100 1.5310241,145.4176 1.5625949,145.4253 0.96903312,145.4329 0.5003199,145.4406 0.093921959,145.4483 0.093670473,145.4559 0.34355086,145.4636 0.56257409,145.4712 0.12524612,145.4789 -6.035261e-005,145.4865 0.18735597,145.4942 0.37502912,145.5019 0.18757664,145.5095 0.18742852,145.5172 0.28134385,145.5248 3.9191997e-005,145.5325 0.093722552,145.5402 7.026556e-005,145.5478 0.062368199,145.5555 0.53093481,145.5632 1.0000215,145.5708 0.59388733,145.5785 0.87434614,145.5861 2.2807031,145.5938 2.2817266,145.6015 1.0007906,145.6091 0.00026665546,145.6168 -0.00011711923,145.6245 0.3433733,145.6321 1.2186042,145.6398 1.0628532,145.6475 0.2814444,145.6551 0.18748309,145.6628 0.37493664,145.6704 0.5312711,145.6781 0.28126991,145.6858 0.21870054,145.6934 0.21873409,145.7011 0.18754922,145.7088 0.09379708,145.7164 0.15621811,145.7241 0.21869731,145.7318 0.21881695,145.7394 0.12491456,145.7471 0.43737921,145.7548 0.43743917,145.7624 0.50019938,145.7701 0.031266164,145.7778 0.53097141,145.7854 0.68769789,145.7931 0.18769617,145.8008 -3.3080316e-005,145.8084 0.12481751,145.8161 0.81215811,145.8238 1.2187339,145.8315 1.0313228,145.8391 0.9375118,145.8468 0.59408319,145.8545 0.03141471,145.8621 -7.3418159e-006,145.8698 -7.6679564e-005,145.8775 0.31213653,145.8851 0.84362161,145.8928 0.68774825,145.9005 0.28149435,145.9082 8.0339451e-005,145.9158 -1.5606327e-005,145.9235 -1.7920511e-005,145.9312 0.093623526,145.9388 0.37477276,145.9465 0.81238019,145.9542 0.75022769,145.9619 0.18768519,145.9695 0.093788214,145.9772 5.4960117e-005,145.9849 -3.435008e-005,145.9925 0.09363772,146.0002 0.37479016,146.0079 0.96863359,146.0156 0.93771446,146.0232 0.28143418,146.0309 0.12502506,146.0386 0.18730977,146.0463 0.90588486,146.0539 1.6870157,146.0616 3.5298352,146.0693 6.1865039,146.0770 6.5311055,146.0846 6.8123746,146.0923 7.0002108,146.1000 6.9062314,146.1077 7.1240911,146.1153 8.2805204,146.1230 8.0947723,146.1307 5.7826719,146.1384 4.4381356,146.1461 3.5007164,146.1537 2.1256661,146.1614 1.4062951,146.1691 1.5310326,146.1768 1.8748245,146.1844 1.781592,146.1921 0.71933275,146.1998 0.093901046,146.2075 0.093618929,146.2152 0.34365034,146.2228 0.31261849,146.2305 0.093829587,146.2382 0.18729827,146.2459 0.53129119,146.2536 0.18753652,146.2612 0.68718725,146.2689 1.2497925,146.2766 1.4063854,146.2843 0.87518013,146.2920 0.81243604,146.2996 0.96861887,146.3073 1.1877255,146.3150 0.37539288,146.3227 -0.00021913802,146.3304 0.59349799,146.3380 0.71876454,146.3457 0.62510979,146.3534 0.28145564,146.3611 0.12492687,146.3688 0.43721941,146.3765 0.68757492,146.3841 0.2815648,146.3918 5.9865495e-005,146.3995 0.09364336,146.4072 0.5935446,146.4149 1.0311735,146.4226 0.75002235,146.4303 0.68753242,146.4379 0.56257594,146.4456 0.40640163,146.4533 0.00014998954,146.4610 -0.00014061661,146.4687 0.31231597,146.4764 0.68722802,146.4840 0.96874052,146.4917 0.46912467,146.4994 0.093924448,146.5071 1.0923016e-005,146.5148 -3.1120894e-006,146.5225 0.093556456,146.5302 0.56216019,146.5379 0.90615749,146.5455 0.93747598,146.5532 1.062604,146.5609 0.90637475,146.5686 1.2188061,146.5763 1.093948,146.5840 0.68729734,146.5917 0.78093278,146.5994 0.90641546,146.6071 0.56281769,146.6147 0.21895193,146.6224 -6.897439e-005,146.6301 0.31242955,146.6378 0.18750294,146.6455 0.28113738,146.6532 0.34384376,146.6609 0.093898475,146.6686 1.3751162e-005,146.6763 -8.0410427e-006,146.6840 0.18723163,146.6916 0.96822864,146.6993 1.5312039,146.7070 1.0317094,146.7147 0.34392902,146.7224 0.31245649,146.7301 0.28140247,146.7378 0.093781658,146.7455 0.28116307,146.7532 0.28127566,146.7609 0.1875145,146.7686 0.18751176,146.7763 0.18748841,146.7840 0.18756276,146.7917 4.7486625e-005,146.7994 0.031219406,146.8070 0.18750359,146.8147 0.18751012,146.8224 2.7074719e-005,146.8301 -4.7129059e-005,146.8378 0.18739317,146.8455 0.31253302,146.8532 0.093853958,146.8609 -7.4322056e-006,146.8686 0.093599752,146.8763 0.31238243,146.8840 0.31260896,146.8917 0.21876112,146.8994 0.3437418,146.9071 0.18759309,146.9148 0.093800195,146.9225 3.0927618e-005,146.9302 -6.6802168e-006,146.9379 -4.2090342e-006,146.9456 0.093606621,146.9533 0.34371543,146.9610 0.18761097,146.9687 0.18736915,146.9764 0.74937594,146.9841 1.5933925,146.9918 1.7502238,146.9995 1.4690948,147.0072 0.81285173,147.0149 0.34394458,147.0226 0.49970466,147.0303 1.7803518,147.0380 3.3740451,147.0457 5.9658937,147.0534 13.526528,147.0611 20.52869,147.0688 21.189484,147.0765 25.828983,147.0842 89.130608,147.0919 203.82396,147.0996 237.98692,147.1073 154.93594,147.1150 57.00671,147.1227 22.098759,147.1304 19.937996,147.1381 15.440566,147.1458 10.159309,147.1535 5.2525949,147.1612 2.5949078,147.1689 1.4064529,147.1766 1.4684669,147.1843 1.5938137,147.1920 0.87518293,147.1997 0.59385431,147.2074 0.34397051,147.2151 0.093834735,147.2229 0.093715996,147.2306 0.093788885,147.2383 0.093698576,147.2460 0.34363493,147.2537 0.40628836,147.2614 0.21879271,147.2691 0.18746942,147.2768 0.21880783,147.2845 0.1873513,147.2922 0.65610421,147.2999 0.62508851,147.3076 0.53130859,147.3153 0.40632349,147.3230 0.37470308,147.3308 0.9684149,147.3385 0.9690879,147.3462 0.50013,147.3539 0.90593839,147.3616 1.3124036,147.3693 1.3751575,147.3770 0.90647417,147.3847 0.74998134,147.3924 0.84369713,147.4001 0.65644151,147.4078 0.21894953,147.4156 0.062513888,147.4233 0.12494902,147.4310 0.15628734,147.4387 0.21880922,147.4464 0.34375989,147.4541 0.31245551,147.4618 0.12494392,147.4695 0.093794502,147.4772 5.78615e-005,147.4850 -8.9487112e-005,147.4927 0.31211582,147.5004 0.74996024,147.5081 0.4066388,147.5158 0.093748346,147.5235 0.37490153,147.5312 0.49986035,147.5390 0.81245631,147.5467 0.59398586,147.5544 0.43747956,147.5621 0.5937826,147.5698 0.25010782,147.5775 0.062528692,147.5852 -6.4106818e-005,147.5930 0.31225714,147.6007 0.56252146,147.6084 0.37508222,147.6161 0.43748558,147.6238 0.34386572,147.6315 0.093840666,147.6392 1.37691e-005,147.6470 -6.4252954e-006,147.6547 1.1931972e-005,147.6624 -4.1304873e-005,147.6701 0.093693867,147.6778 0.093806088,147.6855 4.1220781e-005,147.6933 -1.1220506e-005,147.7010 3.6588249e-006,147.7087 -3.414282e-006,147.7164 9.9987165e-006,147.7241 -3.6582755e-005,147.7319 0.093737759,147.7396 8.5400563e-005,147.7473 -0.0001806224,147.7550 0.62452263,147.7627 1.4373749,147.7705 1.2502347,147.7782 1.0001627,147.7859 0.75021201,147.7936 0.18761949,147.8013 0.21852937,147.8091 0.81215608,147.8168 1.5311151,147.8245 1.343914,147.8322 0.78127903,147.8399 1.2185581,147.8477 1.843598,147.8554 1.7500973,147.8631 0.96927339,147.8708 0.093978181,147.8786 0.24959436,147.8863 0.87479031,147.8940 0.87526435,147.9017 0.37530282,147.9094 7.639495e-005,147.9172 0.18748085,147.9249 0.093754202,147.9326 -2.1492453e-006,147.9403 2.6761072e-007,147.9481 1.0790135e-006,147.9558 -4.5839811e-006,147.9635 1.7257966e-005,147.9712 -6.44518e-005,147.9790 0.21851793,147.9867 0.49991208,147.9944 0.37525451,148.0021 0.031334531,148.0099 0.21866803,148.0176 0.2187674,148.0253 0.21876228,148.0330 0.18743023,148.0408 0.65579665,148.0485 2.2177432,148.0562 4.7795091,148.0640 7.0308113,148.0717 5.5008063,148.0794 6.2482791,148.0871 15.585672,148.0949 35.460178,148.1026 43.812889,148.1103 51.635674,148.1181 128.75778,148.1258 221.53151,148.1335 216.53374,148.1412 117.33714,148.1490 38.901505,148.1567 15.629208,148.1644 12.095057,148.1722 8.6580687,148.1799 5.5327926,148.1876 3.0637479,148.1954 1.2818793,148.2031 0.43775484,148.2108 0.093862437,148.2185 0.031213537,148.2263 0.18733367,148.2340 0.34382868,148.2417 0.031431969,148.2495 -0.00013959737,148.2572 0.74966162,148.2649 1.0933379,148.2727 1.5000057,148.2804 0.9067952,148.2881 0.18770723,148.2959 0.40603334,148.3036 0.71875703,148.3113 0.40647215,148.3191 0.15612932,148.3268 0.49984437,148.3345 0.46876201,148.3423 0.68731576,148.3500 0.93750238,148.3578 0.65657282,148.3655 0.21889943,148.3732 0.43747476,148.3810 0.49992779,148.3887 0.49989653,148.3964 0.50005978,148.4042 0.40633768,148.4119 0.40625319,148.4196 0.37486643,148.4274 0.68724042,148.4351 1.0624336,148.4429 0.7814095,148.4506 0.50004905,148.4583 0.59376264,148.4661 0.53129321,148.4738 0.49990705,148.4815 0.78118563,148.4893 0.96878159,148.4970 1.0000682,148.5048 0.65635294,148.5125 0.59350377,148.5202 1.1247634,148.5280 0.96902496,148.5357 0.37533692,148.5435 0.093801253,148.5512 0.093807444,148.5589 -8.0283615e-005,148.5667 0.31241456,148.5744 0.3435559,148.5822 0.99975574,148.5899 1.0625702,148.5976 0.78160495,148.6054 0.031419717,148.6131 0.18740283,148.6209 0.093856752,148.6286 9.2426808e-006,148.6363 0.093606316,148.6441 0.43740627,148.6518 0.43754941,148.6596 0.3438583,148.6673 0.093836121,148.6751 0.093576491,148.6828 0.43737766,148.6906 0.34378448,148.6983 0.56212419,148.7060 1.2498348,148.7138 0.8130722,148.7215 0.031512946,148.7293 0.031184344,148.7370 4.3272234e-005,148.7448 -4.1823983e-005,148.7525 0.12487352,148.7603 0.40617734,148.7680 0.562549,148.7757 0.53129447,148.7835 0.40631464,148.7912 0.21870948,148.7990 0.37488678,148.8067 0.46873683,148.8145 0.37513152,148.8222 0.12499999,148.8300 0.74962628,148.8377 1.2499247,148.8455 0.65660965,148.8532 0.15637629,148.8610 0.09379001,148.8687 0.031178564,148.8765 0.46855366,148.8842 0.62501681,148.8920 0.53130955,148.8997 0.40633994,148.9075 0.15635991,148.9152 1.5184519e-005,148.9230 0.093648128,148.9307 0.31245393,148.9385 0.34369332,148.9462 0.62479913,148.9540 0.87502611,148.9617 0.50031197,148.9695 0.18757388,148.9772 0.49985844,148.9850 0.53110409,148.9927 0.96811777,149.0005 2.5619752,149.0082 2.9689028,149.0160 4.0603895,149.0237 26.656902,149.0315 112.60201,149.0392 185.952,149.0470 161.41238,149.0547 80.757256,149.0625 39.759914,149.0702 34.49876,149.0780 34.065056,149.0858 25.94286,149.0935 23.808559,149.1013 41.707481,149.1090 57.402351,149.1168 53.691532,149.1245 45.127304,149.1323 42.409538,149.1400 32.445301,149.1478 19.163326,149.1555 9.9722109,149.1633 5.9074554,149.1711 3.5321615,149.1788 1.9696313,149.1866 0.59431022,149.1943 0.21877657,149.2021 0.28120932,149.2098 0.53134006,149.2176 0.56250566,149.2254 0.68732941,149.2331 0.53122193,149.2409 0.43755621,149.2486 0.34386626,149.2564 0.093734041,149.2642 0.18742907,149.2719 0.28121287,149.2797 0.84342337,149.2874 1.4058905,149.2952 1.4064169,149.3029 0.56299323,149.3107 0.12516871,149.3185 0.093767591,149.3262 2.140114e-005,149.3340 1.8069266e-005,149.3417 0.09348806,149.3495 0.74971777,149.3573 0.87501842,149.3650 0.90622926,149.3728 0.9687869,149.3806 0.84377736,149.3883 0.84380591,149.3961 0.65635729,149.4038 0.56249899,149.4116 0.56253439,149.4194 0.40634364,149.4271 0.31243056,149.4349 0.49997228,149.4427 0.31268004,149.4504 0.12492455,149.4582 0.4995887,149.4659 0.96868563,149.4737 0.812702,149.4815 0.96853262,149.4892 1.6560361,149.4970 1.5314533,149.5048 0.90658128,149.5125 0.34397876,149.5203 0.18743894,149.5281 0.40628871,149.5358 0.093757533,149.5436 0.34351474,149.5514 0.50006872,149.5591 0.28133756,149.5669 0.37491953,149.5747 0.4063459,149.5824 0.18760236,149.5902 0.12503324,149.5980 0.031301849,149.6057 -6.1644287e-006,149.6135 2.2700151e-005,149.6213 -8.4641266e-005,149.6290 0.18743122,149.6368 0.31223094,149.6446 0.71875405,149.6523 0.21912137,149.6601 0.18742053,149.6679 0.65611672,149.6757 0.68757367,149.6834 0.28129736,149.6912 0.1874496,149.6990 0.18759169,149.7067 0.031300962,149.7145 0.1872478,149.7223 0.56231421,149.7300 0.56271124,149.7378 0.28127119,149.7456 0.74967802,149.7534 1.1249048,149.7611 0.96892887,149.7689 0.68755764,149.7767 0.84376138,149.7844 0.65641177,149.7922 0.46878779,149.8000 0.4687776,149.8078 0.34375119,149.8155 0.31259137,149.8233 0.00010059125,149.8311 0.093681604,149.8389 0.18747096,149.8466 0.18755083,149.8544 0.031227753,149.8622 0.1874505,149.8700 0.18747999,149.8777 0.31244889,149.8855 0.34374371,149.8933 0.34382504,149.9011 0.12510809,149.9088 -3.5388028e-005,149.9166 0.1872669,149.9244 0.56233752,149.9322 0.65638405,149.9399 0.68745935,149.9477 0.9374944,149.9555 0.56260854,149.9633 0.53128213,149.9710 0.40599072,149.9788 0.99985456,149.9866 0.78162628,149.9944 0.18767758,150.0021 0.12495092,150.0099 0.18741663,150.0177 0.56204301,150.0255 2.8716571,150.0333 10.496243,150.0410 14.343984,150.0488 11.191121,150.0566 4.9393191,150.0644 5.0303359,150.0722 6.3740625,150.0799 8.9046478,150.0877 23.822817,150.0955 90.295113,150.1033 170.40889,150.1111 172.30475,150.1188 103.29298,150.1266 44.483688,150.1344 51.672882,150.1422 77.930733,150.1500 69.890076,150.1577 35.518177,150.1655 10.85151,150.1733 3.0952849,150.1811 1.8748263,150.1889 2.843534,150.1967 2.5003614,150.2044 1.9691252,150.2122 1.2188954,150.2200 1.0627502,150.2278 0.40644437,150.2356 0.59360075,150.2434 0.78108662,150.2511 1.1248142,150.2589 1.0626227,150.2667 0.75019062,150.2745 0.56259507,150.2823 0.43759793,150.2901 0.28135398,150.2979 0.18746153,150.3056 0.31253454,150.3134 0.24981594,150.3212 0.93717736,150.3290 1.1250067,150.3368 0.87535399,150.3446 0.094029963,150.3524 -5.7988836e-005,150.3602 0.031260759,150.3679 1.4860429e-005,150.3757 -3.8193548e-006,150.3835 4.1606472e-007,150.3913 0.24959275,150.3991 1.249637,150.4069 1.3436892,150.4147 1.2814487,150.4225 0.46926081,150.4302 0.031401027,150.4380 0.093707249,150.4458 0.093763925,150.4536 6.6238596e-007,150.4614 -2.9606229e-006,150.4692 0.093534403,150.4770 0.68716902,150.4848 1.1872859,150.4926 1.5308633,150.5004 1.9376447,150.5081 1.0318419,150.5159 0.46882662,150.5237 0.78103489,150.5315 1.2187347,150.5393 1.0001298,150.5471 0.81265074,150.5549 1.1251446,150.5627 1.5000528,150.5705 0.59371209,150.5783 0.18752757,150.5861 0.12489762,150.5939 0.655994,150.6017 0.78147942,150.6094 0.34381148,150.6172 0.49989915,150.6250 0.2814042,150.6328 0.21874636,150.6406 0.37501064,150.6484 0.43757123,150.6562 0.34378919,150.6640 0.093548663,150.6718 0.53109288,150.6796 0.46888363,150.6874 0.31252745,150.6952 0.34357363,150.7030 0.56246424,150.7108 0.40651253,150.7186 0.093905389,150.7264 -4.1306037e-005,150.7342 0.093696803,150.7420 0.18738693,150.7498 0.31258833,150.7576 0.00012635255,150.7654 0.062445097,150.7732 0.062505201,150.7810 0.062513284,150.7888 2.9581308e-005,150.7966 -4.359067e-005,150.8044 0.21865405,150.8122 0.28128809,150.8199 0.25005972,150.8277 0.34374455,150.8355 0.1874406,150.8433 0.43727002,150.8511 0.96859711,150.8589 0.90642089,150.8667 0.40645009,150.8745 0.18752684,150.8823 0.34340864,150.8902 1.1871201,150.8980 1.2502427,150.9058 0.56274515,150.9136 0.43759125,150.9214 0.18769471,150.9292 1.5901842e-005,150.9370 0.093612611,150.9448 0.3749401,150.9526 0.46872833,150.9604 0.49997482,150.9682 0.56245291,150.9760 0.71869928,150.9838 0.59394878,150.9916 0.15643363,150.9994 -9.3169023e-005,151.0072 0.28110424,151.0150 0.62496263,151.0228 0.62484491,151.0306 1.4054348,151.0384 3.9671364,151.0462 6.8116007,151.0540 7.1250029,151.0618 7.8423901,151.0696 14.304827,151.0774 38.167824,151.0852 78.729584,151.0930 103.71513,151.1009 97.384079,151.1087 79.164444,151.1165 66.411156,151.1243 61.245735,151.1321 77.021454,151.1399 84.629707,151.1477 61.20549,151.1555 29.671743,151.1633 10.505837,151.1711 5.939054,151.1789 3.251471,151.1867 1.9067175,151.1945 1.1878132,151.2024 0.84375435,151.2102 1.218544,151.2180 1.3439467,151.2258 0.65662318,151.2336 0.18763846,151.2414 0.031264633,151.2492 6.2098197e-006,151.2570 -3.8316593e-005,151.2648 0.24974902,151.2726 0.93728864,151.2805 1.0938314,151.2883 0.90620995,151.2961 1.0935105,151.3039 1.1874837,151.3117 1.000325,151.3195 0.312839,151.3273 3.1388547e-005,151.3351 0.21850681,151.3429 0.68735331,151.3508 0.65638292,151.3586 0.43743011,151.3664 0.71870738,151.3742 0.43775287,151.3820 0.062648289,151.3898 -8.6067717e-005,151.3976 0.18737632,151.4055 0.25005227,151.4133 0.18756101,151.4211 0.15626159,151.4289 0.093803599,151.4367 0.28112581,151.4445 0.4999505,151.4523 0.24993724,151.4602 1.1560634,151.4680 1.4064856,151.4758 0.75020552,151.4836 0.40614933,151.4914 0.18750867,151.4992 0.093762003,151.5071 0.18737084,151.5149 0.34366688,151.5227 0.31267938,151.5305 0.3434675,151.5383 1.7493802,151.5461 2.2813737,151.5540 1.3443737,151.5618 0.094006859,151.5696 0.43697006,151.5774 1.4371984,151.5852 1.2192588,151.5931 0.50018656,151.6009 0.74992394,151.6087 0.43769684,151.6165 0.15595666,151.6243 0.81218016,151.6322 0.75030756,151.6400 0.18779452,151.6478 0.093617156,151.6556 0.40618429,151.6634 0.28134358,151.6713 0.34349751,151.6791 0.90587181,151.6869 1.1875472,151.6947 0.75043273,151.7025 0.28139734,151.7104 0.56227016,151.7182 0.9374451,151.7260 0.68772286,151.7338 0.1876833,151.7417 0.093648031,151.7495 0.46857941,151.7573 0.59382147,151.7651 0.71872878,151.7729 0.65599835,151.7808 0.81236112,151.7886 0.87502068,151.7964 0.6565634,151.8042 0.18776152,151.8121 0.093752593,151.8199 0.062490188,151.8277 0.12498236,151.8355 0.093786158,151.8434 4.9529488e-005,151.8512 -0.00010178629,151.8590 0.49960771,151.8668 1.3433796,151.8747 1.9059076,151.8825 2.1254344,151.8903 0.65680522,151.8982 0.46874949,151.9060 0.1876854,151.9138 -4.6941495e-005,151.9216 0.37476432,151.9295 0.65634167,151.9373 0.34366891,151.9451 0.93705946,151.9529 1.4373931,151.9608 1.2191784,151.9686 0.59353328,151.9764 1.7805218,151.9843 2.1253519,151.9921 1.0318059,151.9999 0.50017661,152.0078 0.18775333,152.0156 0.093440913,152.0234 1.2181536,152.0312 2.2179284,152.0391 3.9365909,152.0469 4.7499404,152.0547 4.9995489,152.0626 7.1853576,152.0704 12.37102,152.0782 21.056507,152.0861 32.276646,152.0939 37.342743,152.1017 57.061882,152.1096 183.00671,152.1174 427.44156,152.1252 523.87073,152.1331 357.07065,152.1409 139.21516,152.1487 50.364994,152.1566 30.037237,152.1644 20.192017,152.1722 14.877112,152.1801 12.033295,152.1879 8.8766499,152.1957 6.5323257,152.2036 3.5641973,152.2114 0.90744621,152.2192 0.031414226,152.2271 -7.1152383e-005,152.2349 0.12497942,152.2427 0.12494248,152.2506 0.31250548,152.2584 0.093873784,152.2662 -3.7963666e-005,152.2741 0.09367238,152.2819 0.18740152,152.2898 0.28133306,152.2976 0.031386565,152.3054 -1.2285337e-005,152.3133 -1.1264557e-005,152.3211 0.093665972,152.3289 0.28115392,152.3368 0.49982953,152.3446 0.71878976,152.3525 0.34392676,152.3603 0.18761091,152.3681 0.093617998,152.3760 0.62480986,152.3838 0.53141451,152.3917 0.18766481,152.3995 2.9841609e-005,152.4073 0.031208495,152.4152 0.12490934,152.4230 0.31242859,152.4309 0.28129369,152.4387 0.2186649,152.4465 0.40618163,152.4544 0.49988335,152.4622 0.87479961,152.4701 0.9064123,152.4779 0.46903682,152.4857 0.21886085,152.4936 0.18749037,152.5014 0.18754779,152.5093 2.2220365e-005,152.5171 0.18722717,152.5250 0.74986315,152.5328 0.65632993,152.5406 0.50001854,152.5485 0.34388694,152.5563 0.093959913,152.5642 -0.00018727276,152.5720 0.81171703,152.5799 1.9056319,152.5877 2.3752215,152.5956 1.6882029,152.6034 0.75040627,152.6112 0.312664,152.6191 0.031289417,152.6269 0.15617634,152.6348 0.21878432,152.6426 0.24968287,152.6505 0.9059251,152.6583 0.90673584,152.6662 0.34404373,152.6740 0.40606591,152.6819 0.31239638,152.6897 0.40621293,152.6976 0.31265211,152.7054 0.093776271,152.7133 0.18740843,152.7211 0.37488848,152.7290 0.53132617,152.7368 0.18760484,152.7446 0.28111595,152.7525 0.46881115,152.7603 0.18761069,152.7682 0.093810134,152.7760 -7.9456644e-005,152.7839 0.18750118,152.7917 0.09360493,152.7996 0.65610015,152.8074 0.37531668,152.8153 2.3389184e-006,152.8231 0.31237081,152.8310 0.31256402,152.8388 0.28102332,152.8467 0.68736923,152.8546 0.56256366,152.8624 0.68732703,152.8703 0.99983048,152.8781 1.0937382,152.8860 0.96891928,152.8938 0.81264299,152.9017 0.78137869,152.9095 0.50012434,152.9174 0.28133816,152.9252 0.093848288,152.9331 1.604211e-005,152.9409 8.1524795e-006,152.9488 0.21835174,152.9566 1.1558654,152.9645 1.187748,152.9723 0.53167194,152.9802 0.00010165638,152.9881 0.18729647,152.9959 0.71817845,153.0038 1.6560724,153.0116 1.0631664,153.0195 0.31240699,153.0273 0.99941528,153.0352 1.8743896,153.0430 3.1557281,153.0509 9.397438,153.0588 37.636513,153.0666 68.238586,153.0745 67.759972,153.0823 40.140427,153.0902 24.565191,153.0980 28.151741,153.1059 38.64875,153.1138 57.707657,153.1216 73.653809,153.1295 65.227966,153.1373 46.383621,153.1452 36.187828,153.1531 38.655819,153.1609 32.44471,153.1688 16.728136,153.1766 4.472404,153.1845 3.4680715,153.1924 3.9064569,153.2002 3.094317,153.2081 1.9381895,153.2159 0.71914762,153.2238 0.62488782,153.2317 0.68764156,153.2395 0.34399006,153.2474 0.12503453,153.2552 0.093684152,153.2631 0.18750915,153.2710 0.25004843,153.2788 0.18752809,153.2867 0.031299151,153.2946 0.093520753,153.3024 0.5935961,153.3103 0.46891299,153.3181 0.28134128,153.3260 0.18750188,153.3339 0.21875845,153.3417 0.12506111,153.3496 0.031272121,153.3575 0.062476274,153.3653 0.18747175,153.3732 0.09379638,153.3811 0.34381065,153.3889 0.71875483,153.3968 0.5624817,153.4047 0.18746753,153.4125 1.3811625e-005,153.4204 0.12473317,153.4283 0.84348363,153.4361 0.78153926,153.4440 0.093989067,153.4519 -9.8676683e-006,153.4597 -9.4145871e-006,153.4676 0.093646094,153.4755 0.34365976,153.4833 0.37505648,153.4912 0.21886604,153.4991 0.15620476,153.5069 0.24991301,153.5148 0.43722498,153.5227 0.84375083,153.5305 0.40643263,153.5384 0.34387252,153.5463 0.00016764057,153.5541 -4.3280143e-005,153.5620 5.4697707e-006,153.5699 0.093552105,153.5778 0.46846801,153.5856 0.84339201,153.5935 1.2188406,153.6014 0.62554383,153.6092 0.093952246,153.6171 3.6844449e-007,153.6250 0.031209433,153.6328 0.093741022,153.6407 0.09376359,153.6486 0.093752608,153.6565 0.093683705,153.6643 0.21872866,153.6722 0.12510695,153.6801 6.2329127e-007,153.6880 0.12496892,153.6958 0.40630931,153.7037 0.3125031,153.7116 0.18734658,153.7194 0.31247306,153.7273 0.18756552,153.7352 0.31225565,153.7431 0.78111547,153.7509 0.78121281,153.7588 0.96873564,153.7667 0.78141618,153.7746 0.50019443,153.7824 0.093922734,153.7903 0.12470005,153.7982 0.93704379,153.8061 1.4061209,153.8139 1.2504847,153.8218 0.21915245,153.8297 0.093701921,153.8376 0.093685567,153.8455 0.65609264,153.8533 0.90637577,153.8612 0.37513334,153.8691 0.15627261,153.8770 0.49996445,153.8848 1.0623261,153.8927 1.1560975,153.9006 0.7812773,153.9085 0.56259018,153.9164 0.4375869,153.9242 0.15635912,153.9321 0.28114098,153.9400 0.5623461,153.9479 0.59377503,153.9558 0.28144819,153.9636 8.1020109e-005,153.9715 2.620438e-005,153.9794 0.18713965,153.9873 1.1871657,153.9952 1.4376941,154.0030 1.1878523,154.0109 0.62494326,154.0188 0.78076756,154.0267 1.2185551,154.0346 1.2189469,154.0424 0.99996138,154.0503 2.1860597,154.0582 8.1503372,154.0661 21.523565,154.0740 29.811283,154.0819 28.187164,154.0897 38.675968,154.0976 64.894905,154.1055 70.006927,154.1134 46.576645,154.1213 30.750824,154.1292 43.331997,154.1370 62.839745,154.1449 54.793121,154.1528 28.201044,154.1607 9.2554092,154.1686 4.4068108,154.1765 4.0632758,154.1844 2.03262,154.1922 0.4380793,154.2001 0.2182662,154.2080 1.2181829,154.2159 1.6876035,154.2238 1.1566308,154.2317 0.75002134,154.2396 0.81251687,154.2474 0.40656134,154.2553 0.093791097,154.2632 0.40604451,154.2711 0.5626176,154.2790 0.093912505,154.2869 -7.5795697e-006,154.2948 -8.9333753e-006,154.3027 0.12477236,154.3106 0.65592253,154.3184 1.1249025,154.3263 1.093991,154.3342 0.53137302,154.3421 0.59379065,154.3500 0.34385261,154.3579 0.37496147,154.3658 0.46855772,154.3737 0.78108883,154.3816 0.6564787,154.3895 0.34372029,154.3973 1.0621275,154.4052 1.6248288,154.4131 1.5002403,154.4210 0.65674323,154.4289 0.031429928,154.4368 -2.2414541e-005,154.4447 0.03115309,154.4526 0.18745978,154.4605 0.093857214,154.4684 6.1960549e-005,154.4763 -0.0001311533,154.4842 0.31227821,154.4921 0.49999067,154.4999 0.40643087,154.5078 0.093888842,154.5157 2.7151418e-005,154.5236 -7.2828196e-005,154.5315 0.18745033,154.5394 0.18747666,154.5473 0.28115979,154.5552 0.28132531,154.5631 0.09387169,154.5710 4.1425825e-005,154.5789 -7.2812785e-005,154.5868 0.18740731,154.5947 0.18760058,154.6026 0.093640454,154.6105 0.65590411,154.6184 1.000057,154.6263 0.50034541,154.6342 0.00014004578,154.6421 -0.00010633397,154.6500 0.31221443,154.6579 0.96848166,154.6658 1.1252627,154.6737 0.50023288,154.6816 0.40614352,154.6895 0.49989504,154.6974 0.71861291,154.7053 0.75011635,154.7131 0.34403628,154.7210 7.4373238e-005,154.7289 0.28084838,154.7368 1.1246946,154.7447 1.0628327,154.7526 0.28161526,154.7605 0.093697727,154.7684 0.53113687,154.7763 0.40634263,154.7843 0.093827009,154.7922 0.21842012,154.8001 1.1560067,154.8080 1.1251341,154.8159 0.75020874,154.8238 0.2813969,154.8317 0.15629607,154.8396 5.8952384e-005,154.8475 -6.9204696e-005,154.8554 0.18744238,154.8633 0.18752393,154.8712 0.18746187,154.8791 0.31245109,154.8870 0.28131226,154.8949 0.1250532,154.9028 0.093779534,154.9107 0.093782626,154.9186 0.093748584,154.9265 0.31250757,154.9344 0.31249407,154.9423 0.12494901,154.9502 0.15619826,154.9581 0.18751897,154.9660 0.093814969,154.9739 0.031171417,154.9818 0.28105921,154.9897 0.59346527,154.9977 1.0624709,155.0056 1.0626918,155.0135 0.90627837,155.0214 0.74994361,155.0293 0.93741131,155.0372 1.4679011,155.0451 3.5301223,155.0530 5.0304222,155.0609 6.654429,155.0688 11.340366,155.0767 18.215321,155.0846 24.058514,155.0925 29.748411,155.1005 29.90518,155.1084 36.616756,155.1163 53.677803,155.1242 64.374413,155.1321 56.291344,155.1400 36.41666,155.1479 21.91341,155.1558 10.34888,155.1637 5.3138814,155.1716 4.1877303,155.1796 3.8440874,155.1875 3.4072695,155.1954 1.6883503,155.2033 0.81279576,155.2112 0.12518445,155.2191 0.18735591,155.2270 0.34375453,155.2349 0.18762553,155.2429 0.062552392,155.2508 -1.1008748e-006,155.2587 -9.4897523e-006,155.2666 0.093617506,155.2745 0.46850446,155.2824 0.78113914,155.2903 0.65648866,155.2982 0.37497443,155.3062 1.3435541,155.3141 1.5001513,155.3220 0.37524468,155.3299 0.00010686243,155.3378 -2.8819937e-005,155.3457 8.4111225e-006,155.3536 -4.8230268e-006,155.3616 0.031203676,155.3695 0.093765162,155.3774 4.2739768e-005,155.3853 -1.100075e-005,155.3932 1.2606054e-006,155.4011 5.959409e-006,155.4091 -2.5099918e-005,155.4170 0.093717404,155.4249 0.093733735,155.4328 0.093802959,155.4407 0.031159088,155.4486 0.31236798,155.4566 0.40617794,155.4645 0.56238413,155.4724 0.59367007,155.4803 0.7188946,155.4882 0.25030604,155.4962 7.3735668e-005,155.5041 -3.237911e-005,155.5120 5.577975e-005,155.5199 0.031002017,155.5278 0.74970883,155.5358 0.84389681,155.5437 0.56267601,155.5516 0.34380811,155.5595 0.2811102,155.5674 0.49978209,155.5754 0.59392375,155.5833 0.18775852,155.5912 0.031326149,155.5991 0.12462635,155.6070 0.87448949,155.6150 1.0938821,155.6229 0.84396636,155.6308 0.65646774,155.6387 0.21894033,155.6467 0.24995644,155.6546 0.31251669,155.6625 0.15635385,155.6704 -5.7815441e-006,155.6784 0.18722041,155.6863 0.53124994,155.6942 0.21901986,155.7021 4.5195939e-005,155.7101 -2.8814289e-005,155.7180 0.093598716,155.7259 0.31238648,155.7338 0.31257886,155.7418 0.18759961,155.7497 0.09379907,155.7576 0.093728498,155.7655 0.12503579,155.7735 5.0180988e-005,155.7814 -1.3535564e-005,155.7893 3.9583483e-006,155.7972 -2.2971149e-006,155.8052 5.2301921e-006,155.8131 -1.8624691e-005,155.8210 0.09368518,155.8289 0.21871491,155.8369 0.21877623,155.8448 0.1250643,155.8527 2.9623861e-005,155.8607 -3.8092567e-006,155.8686 -1.438962e-005,155.8765 0.093636192,155.8844 0.31240585,155.8924 0.31260163,155.9003 0.093826234,155.9082 0.093764521,155.9162 0.031240068,155.9241 0.1562051,155.9320 0.21869104,155.9400 0.31258863,155.9479 0.49937373,155.9558 2.2491899,155.9637 2.6876535,155.9717 1.9381051,155.9796 0.78161544,155.9875 0.59381729,155.9955 0.34389246,156.0034 0.21877752,156.0113 0.37470621,156.0193 1.2180772,156.0272 2.1248486,156.0351 1.8439296,156.0431 1.7501404,156.0510 1.6558074,156.0589 2.6869366,156.0669 3.093482,156.0748 5.0293994,156.0827 9.6844282,156.0907 14.404184,156.0986 19.589191,156.1065 35.111168,156.1145 60.989494,156.1224 64.78788,156.1303 45.261074,156.1383 44.823757,156.1462 105.68021,156.1541 149.18127,156.1621 125.50019,156.1700 68.894821,156.1780 77.47477,156.1859 135.59795,156.1938 150.82411,156.2018 101.91115,156.2097 41.400036,156.2176 16.038055,156.2256 8.534174,156.2335 4.4077864,156.2415 3.4690669,156.2494 3.0003657,156.2573 2.5626926,156.2653 1.906509,156.2732 1.2503328,156.2811 0.75038952,156.2891 0.25008619,156.2970 0.40620339,156.3050 0.25011531,156.3129 0.18747815,156.3208 0.15632333,156.3288 9.4992429e-006,156.3367 0.18734948,156.3447 0.28123596,156.3526 0.21882501,156.3606 0.1874761,156.3685 0.31243536,156.3764 0.28131074,156.3844 0.12510736,156.3923 0.093701974,156.4003 0.31244355,156.4082 0.40615731,156.4161 0.74988496,156.4241 0.87466455,156.4320 1.2811722,156.4400 0.87512255,156.4479 1.3748388,156.4559 1.3753103,156.4638 0.53164285,156.4717 0.093858585,156.4797 -5.2316056e-005,156.4876 0.31224394,156.4956 0.81225204,156.5035 0.78140575,156.5115 0.28154686,156.5194 0.24981853,156.5274 0.74988866,156.5353 0.5001893,156.5433 0.28133386,156.5512 0.15633121,156.5591 5.4382486e-005,156.5671 -5.5943638e-005,156.5750 0.093697459,156.5830 0.093793884,156.5909 0.18732199,156.5989 0.62486023,156.6068 0.50010389,156.6148 0.40633374,156.6227 0.43737808,156.6307 0.81219,156.6386 1.0625021,156.6466 0.71896547,156.6545 0.40647545,156.6625 0.24984495,156.6704 0.74969643,156.6784 0.90644991,156.6863 0.84373969,156.6943 1.8119888,156.7022 2.0937865,156.7102 0.93814278,156.7181 0.12528393,156.7261 -2.4663086e-005,156.7340 0.031227801,156.7420 0.12499993,156.7499 0.2498779,156.7579 0.53095603,156.7658 0.90605062,156.7738 1.0624626,156.7817 1.4060482,156.7897 1.8436692,156.7976 1.3131117,156.8056 0.37489283,156.8135 1.186811,156.8215 1.6251569,156.8294 1.0943968,156.8374 0.25023165,156.8453 0.28116667,156.8533 0.28130111,156.8612 0.28118077,156.8692 0.31245595,156.8772 0.28139722,156.8851 0.031386737,156.8931 0.15597962,156.9010 0.68711221,156.9090 0.93755758,156.9169 0.53154546,156.9249 0.37511167,156.9328 0.50015849,156.9408 0.37451166,156.9488 1.4370732,156.9567 1.3126051,156.9647 1.3126736,156.9726 0.6254524,156.9806 0.28116199,156.9885 0.96812087,156.9965 1.9060967,157.0044 1.5628315,157.0124 1.7180808,157.0204 4.2175074,157.0283 6.4672208,157.0363 8.8421764,157.0442 13.088037,157.0522 28.989441,157.0602 59.410873,157.0681 124.14697,157.0761 201.8188,157.0840 403.31946,157.0920 892.26025,157.1000 1159.5057,157.1079 876.17383,157.1159 387.82385,157.1238 139.66341,157.1318 87.980064,157.1398 69.913933,157.1477 58.880955,157.1557 44.258995,157.1636 28.851877,157.1716 17.754349,157.1796 15.623313,157.1875 21.559351,157.1955 23.907181,157.2034 18.53653,157.2114 8.2236462,157.2194 3.1569428,157.2273 3.53035,157.2353 4.4376621,157.2433 2.8140345,157.2512 0.40718696,157.2592 0.12478683,157.2672 0.49999121,157.2751 0.093838394,157.2831 0.1250065,157.2910 0.031296264,157.2990 0.093642183,157.3070 0.43718395,157.3149 1.0309346,157.3229 1.156535,157.3309 0.46902314,157.3388 0.37499726,157.3468 0.46861225,157.3548 1.0933903,157.3627 1.3749524,157.3707 1.0937674,157.3787 1.0002114,157.3866 0.37538117,157.3946 0.093817398,157.4026 0.093760133,157.4105 0.093749709,157.4185 0.18733709,157.4265 0.34372172,157.4344 0.2812548,157.4424 0.56240112,157.4504 0.50005513,157.4584 0.31267878,157.4663 0.12497476,157.4743 0.2812393,157.4823 0.093859382,157.4902 0.09374135,157.4982 0.093723528,157.5062 0.093790181,157.5141 -6.5513887e-006,157.5221 0.093746141,157.5301 2.1709968e-005,157.5381 0.18726398,157.5460 0.68708712,157.5540 1.2812115,157.5620 1.2191052,157.5699 0.8439799,157.5779 0.43736914,157.5859 0.5937205,157.5939 0.37506536,157.6018 0.46861586,157.6098 0.53131264,157.6178 0.31263563,157.6257 0.18757197,157.6337 0.09381593,157.6417 0.49995407,157.6497 0.68740666,157.6576 1.5313087,157.6656 1.7813051,157.6736 0.96863157,157.6816 0.3125011,157.6895 0.15636931,157.6975 0.28118476,157.7055 0.37502953,157.7135 0.00011075255,157.7214 -0.00013858227,157.7294 0.37489918,157.7374 0.37501898,157.7454 0.37503457,157.7533 0.31240785,157.7613 0.62489611,157.7693 0.62494969,157.7773 0.84367698,157.7853 0.75011438,157.7932 0.43773955,157.8012 0.093766727,157.8092 0.49970758,157.8172 0.99978387,157.8251 1.1251467,157.8331 0.56277251,157.8411 0.59354377,157.8491 1.2182773,157.8571 1.6871827,157.8650 1.6877337,157.8730 0.96919686,157.8810 0.5627721,157.8890 0.31255263,157.8970 0.49978948,157.9049 0.81226814,157.9129 0.90645015,157.9209 0.3126618,157.9289 0.43744487,157.9369 0.31255838,157.9448 0.6559841,157.9528 1.0937093,157.9608 0.87500685,157.9688 0.96852988,157.9768 1.3122808,157.9847 1.4378188,157.9927 0.53168768,158.0007 0.31259072,158.0087 0.18749416,158.0167 0.4060719,158.0247 0.68741405,158.0326 1.3118154,158.0406 3.0301991,158.0486 4.4364429,158.0566 6.3113217,158.0646 9.9030828,158.0726 18.244299,158.0806 32.111778,158.0885 63.603848,158.0965 101.16832,158.1045 121.43795,158.1125 113.33935,158.1205 168.56682,158.1285 290.34897,158.1365 321.65176,158.1444 216.32193,158.1524 133.78079,158.1604 210.9644,158.1684 297.92325,158.1764 245.50363,158.1844 112.06872,158.1924 33.180054,158.2003 14.597535,158.2083 9.5016432,158.2163 7.9070535,158.2243 6.157721,158.2323 3.8765256,158.2403 1.188611,158.2483 0.34375083,158.2563 0.62491584,158.2643 0.59357578,158.2722 1.0936674,158.2802 0.62537724,158.2882 0.03134618,158.2962 0.093702778,158.3042 0.28109235,158.3122 0.62500149,158.3202 0.28127819,158.3282 0.46858907,158.3362 0.62503189,158.3442 0.62502384,158.3522 0.68738705,158.3601 1.1245359,158.3681 1.6872711,158.3761 1.4377791,158.3841 1.1876254,158.3921 1.0004237,158.4001 0.18751201,158.4081 0.74947554,158.4161 1.1560496,158.4241 1.1878071,158.4321 0.43810043,158.4401 0.031311817,158.4481 0.18738359,158.4561 0.2187576,158.4641 0.18753152,158.4720 0.28108385,158.4800 0.71854615,158.4880 0.78126609,158.4960 0.71895283,158.5040 0.37514856,158.5120 0.2186352,158.5200 0.37501612,158.5280 0.18766785,158.5360 0.031198617,158.5440 0.18740372,158.5520 0.18757789,158.5600 0.12501802,158.5680 0.31236312,158.5760 0.53125,158.5840 0.49994195,158.5920 1.0310966,158.6000 1.1873674,158.6080 1.2189102,158.6160 0.87515175,158.6240 0.81242615,158.6320 0.46879682,158.6400 0.31266388,158.6480 0.093781091,158.6560 0.40608308,158.6640 0.56249779,158.6720 0.46883878,158.6800 0.40593165,158.6880 1.124635,158.6960 1.1564926,158.7040 0.75023198,158.7120 0.6249004,158.7200 0.71877509,158.7280 0.50011206,158.7360 0.5937407,158.7440 0.50020194,158.7520 0.18746988,158.7600 0.71835434,158.7680 1.1874926,158.7760 0.87515473,158.7840 0.7812562,158.7920 0.71873099,158.8000 0.7811088,158.8080 0.87499434,158.8160 0.68768704,158.8240 0.43773076,158.8320 0.093916714,158.8400 -5.2882278e-005,158.8480 0.31226915,158.8560 0.71849513,158.8640 0.93749791,158.8720 0.71891302,158.8800 0.40650916,158.8880 0.00013172391,158.8960 0.093629152,158.9041 0.68691611,158.9121 1.8433652,158.9201 1.5941463,158.9281 0.78143305,158.9361 0.7186811,158.9441 0.65648234,158.9521 0.2814205,158.9601 0.4061887,158.9681 0.46871102,158.9761 0.59369063,158.9841 0.74986851,158.9921 0.99998426,159.0001 0.68769389,159.0081 0.50003749,159.0161 0.65631467,159.0242 0.65607697,159.0322 1.6861148,159.0402 4.9359264,159.0482 8.1854343,159.0562 12.52932,159.0642 17.275833,159.0722 35.235794,159.0802 87.131622,159.0882 221.64264,159.0962 304.33853,159.1043 237.34865,159.1123 107.24935,159.1203 42.574127,159.1283 49.147743,159.1363 53.690926,159.1443 39.700291,159.1523 20.413313,159.1603 20.276012,159.1683 29.839914,159.1764 28.504326,159.1844 17.506275,159.1924 8.6276617,159.2004 6.5321093,159.2084 4.5013771,159.2164 2.8132341,159.2244 1.8755989,159.2324 0.84399211,159.2405 1.3119391,159.2485 2.2500257,159.2565 1.3131242,159.2645 0.43769339,159.2725 0.40632844,159.2805 0.46833551,159.2885 1.4680618,159.2966 1.8127861,159.3046 1.2188424,159.3126 1.7807902,159.3206 2.1559465,159.3286 2.2504206,159.3366 1.3755517,159.3447 1.3749481,159.3527 1.3126152,159.3607 0.96891129,159.3687 0.53153312,159.3767 0.093716264,159.3847 0.65602696,159.3928 0.62516117,159.4008 0.28137839,159.4088 0.093839653,159.4168 -2.3516452e-005,159.4248 0.28089321,159.4329 0.74977273,159.4409 0.78139359,159.4489 0.53161496,159.4569 0.00010439813,159.4649 0.12492172,159.4730 0.37450236,159.4810 1.5308977,159.4890 1.3440753,159.4970 0.9686327,159.5050 1.031364,159.5131 0.5315724,159.5211 0.49998775,159.5291 0.56244904,159.5371 0.74991298,159.5451 0.87491012,159.5532 0.87519807,159.5612 0.40638077,159.5692 0.65607113,159.5772 0.84375215,159.5853 0.74994898,159.5933 0.78138375,159.6013 0.37512842,159.6093 0.43757722,159.6173 0.062514327,159.6254 0.43701845,159.6334 1.0624115,159.6414 0.65667224,159.6494 0.28132766,159.6575 0.37506092,159.6655 0.24975002,159.6735 0.84341508,159.6815 0.84376001,159.6896 0.96877843,159.6976 0.75027335,159.7056 0.31278905,159.7136 9.6774325e-005,159.7217 -2.6022262e-005,159.7297 7.3092133e-006,159.7377 -3.2131568e-006,159.7457 5.543302e-006,159.7538 -1.896104e-005,159.7618 0.031278532,159.7698 -9.520918e-005,159.7779 0.24997854,159.7859 0.09385965,159.7939 0.031247735,159.8019 -2.9772715e-005,159.8100 0.093648329,159.8180 0.21869273,159.8260 0.187603,159.8341 0.031343441,159.8421 0.2495819,159.8501 1.0311673,159.8581 0.59395987,159.8662 0.65619951,159.8742 0.50015354,159.8822 0.21882705,159.8903 0.18743561,159.8983 0.40608719,159.9063 0.65622169,159.9143 0.37510693,159.9224 0.31248987,159.9304 0.46870983,159.9384 0.46884865,159.9465 0.18761088,159.9545 0.093803786,159.9625 5.5436452e-005,159.9706 0.093674995,159.9786 0.28099871,159.9866 0.65612024,159.9947 0.59393919,160.0027 0.25015235,160.0107 0.34351653,160.0188 0.96838939,160.0268 1.2188833,160.0348 0.75024772,160.0429 0.62504083,160.0509 0.50004935,160.0589 0.53102088,160.0670 1.1248515,160.0750 1.9987136,160.0830 7.3697014,160.0911 20.554033,160.0991 32.871056,160.1072 32.72134,160.1152 26.503073,160.1232 22.407272,160.1313 21.282646,160.1393 17.347267,160.1473 11.471708,160.1554 7.5953164,160.1634 5.0636182,160.1714 4.1255913,160.1795 3.8750932,160.1875 3.3127694,160.1956 1.750913,160.2036 0.21922262,160.2116 0.093671873,160.2197 0.34355739,160.2277 1.1872506,160.2357 1.3126874,160.2438 0.65651691,160.2518 0.34372142,160.2599 0.59373599,160.2679 0.46884918,160.2759 0.3435736,160.2840 0.56236756,160.2920 0.56259269,160.3001 0.46864653,160.3081 0.65627801,160.3161 0.46882212,160.3242 0.46882823,160.3322 0.15637241,160.3403 0.12487675,160.3483 0.28131834,160.3564 0.031337373,160.3644 0.12488486,160.3724 0.31233352,160.3805 1.0623133,160.3885 1.7498945,160.3966 1.4690102,160.4046 0.18781155,160.4127 2.7577058e-005,160.4207 -6.8000365e-005,160.4287 0.18744114,160.4368 0.12508354,160.4448 2.8099033e-005,160.4529 2.3919696e-005,160.4609 0.37488019,160.4690 0.9685021,160.4770 0.84381109,160.4851 0.18775325,160.4931 -2.784654e-005,160.5011 0.28115189,160.5092 0.28126031,160.5172 0.31250525,160.5253 0.34361538,160.5333 0.62490863,160.5414 0.4375948,160.5494 0.3126733,160.5575 0.031378515,160.5655 -6.1996463e-005,160.5736 0.093715765,160.5816 0.093793869,160.5897 1.3677367e-005,160.5977 0.031245019,160.6058 6.1617238e-006,160.6138 0.093662761,160.6219 0.31240985,160.6299 0.37505662,160.6380 0.24990544,160.6460 0.78067321,160.6541 1.8119975,160.6621 2.125139,160.6702 1.5317278,160.6782 0.71922964,160.6863 0.12511091,160.6943 0.18751475,160.7024 8.5803607e-005,160.7104 4.1485207e-005,160.7185 0.093323544,160.7265 1.3116285,160.7346 2.3124359,160.7426 1.7817893,160.7507 0.90671223,160.7587 0.49974969,160.7668 1.1246486,160.7748 1.0002927,160.7829 0.68753684,160.7909 0.8749299,160.7990 0.65667135,160.8070 0.40647578,160.8151 0.93728709,160.8231 1.2499923,160.8312 0.6876893,160.8392 0.093781941,160.8473 0.093635395,160.8554 0.18753895,160.8634 0.031334918,160.8715 8.1161255e-007,160.8795 0.031232819,160.8876 0.31250447,160.8956 0.49979919,160.9037 1.0307213,160.9117 1.46866,160.9198 1.0630111,160.9279 0.18782797,160.9359 -5.4152672e-005,160.9440 0.37466979,160.9520 1.2183145,160.9601 1.6875223,160.9681 1.0942321,160.9762 0.3750782,160.9842 0.59352529,160.9923 0.71884459,161.0004 0.59368014,161.0084 1.0309564,161.0165 1.6871109,161.0245 2.5935004,161.0326 4.9337869,161.0407 28.627792,161.0487 100.42062,161.0568 164.32713,161.0648 146.87502,161.0729 79.319145,161.0810 33.360714,161.0890 18.876534,161.0971 27.268799,161.1051 52.393265,161.1132 60.909206,161.1213 45.888474,161.1293 23.571718,161.1374 15.283824,161.1454 10.814917,161.1535 7.1574697,161.1616 5.7201509,161.1696 2.6268921,161.1777 1.0003583,161.1858 1.7182168,161.1938 2.3436627,161.2019 1.843971,161.2099 1.3442171,161.2180 0.40655357,161.2261 0.62468284,161.2341 1.1871886,161.2422 1.3439537,161.2503 0.56298,161.2583 0.12502521,161.2664 0.49956834,161.2745 1.0311891,161.2825 0.65660471,161.2906 0.21890183,161.2987 0.093780071,161.3067 0.093740538,161.3148 0.34358293,161.3229 0.812446,161.3309 0.71883583,161.3390 0.49973753,161.3471 0.90578234,161.3551 1.2813491,161.3632 0.71930289,161.3713 0.21894613,161.3793 0.40599757,161.3874 0.78112704,161.3955 0.62516499,161.4035 0.40636972,161.4116 0.71848428,161.4197 1.3120811,161.4277 1.5000124,161.4358 1.281315,161.4439 1.1564866,161.4519 0.50036275,161.4600 0.18764216,161.4681 0.031185165,161.4761 0.18750848,161.4842 9.902403e-005,161.4923 9.2634027e-006,161.5004 0.031035595,161.5084 0.62455201,161.5165 0.96895969,161.5246 0.28162542,161.5326 0.21853156,161.5407 0.74976116,161.5488 0.75028819,161.5569 0.093927458,161.5649 0.31200945,161.5730 1.0620263,161.5811 1.4063319,161.5892 1.0628266,161.5972 0.71905321,161.6053 0.37500343,161.6134 0.62484831,161.6214 0.59388053,161.6295 0.37516809,161.6376 0.31238031,161.6457 0.65601921,161.6537 0.78127563,161.6618 0.50034481,161.6699 0.12486809,161.6780 0.90586817,161.6860 1.031355,161.6941 0.84383464,161.7022 0.87502879,161.7103 0.78132254,161.7183 0.50023174,161.7264 0.031362809,161.7345 0.18733597,161.7426 0.49980924,161.7506 0.62496066,161.7587 0.53128403,161.7668 0.5000459,161.7749 0.31266782,161.7830 0.093887381,161.7910 0.12477613,161.7991 0.71849108,161.8072 0.78134781,161.8153 0.46901998,161.8233 0.031395935,161.8314 -1.2797599e-005,161.8395 -3.6300589e-005,161.8476 0.18740223,161.8557 0.31249967,161.8637 0.18759888,161.8718 0.093547225,161.8799 0.59340519,161.8880 0.87514007,161.8961 0.65643549,161.9041 0.31264684,161.9122 0.00013869023,161.9203 -5.2890293e-005,161.9284 0.093696699,161.9365 0.18740457,161.9446 0.34347835,161.9526 0.68741626,161.9607 0.46906295,161.9688 0.18758406,161.9769 0.37486422,161.9850 0.53111321,161.9930 0.7500031,162.0011 0.40655515,162.0092 6.9010275e-005,162.0173 0.40584028,162.0254 1.0310421,162.0335 1.2812897,162.0415 1.8426734,162.0496 4.8722401,162.0577 9.5915518,162.0658 11.874881,162.0739 10.564326,162.0820 6.7520199,162.0901 5.6240087,162.0981 9.9647923,162.1062 16.403347,162.1143 18.033445,162.1224 13.158735,162.1305 14.371297,162.1386 21.777483,162.1467 21.596718,162.1547 12.849985,162.1628 4.3469968,162.1709 2.0624566,162.1790 2.0623615,162.1871 1.5941758,162.1952 1.0003476,162.2033 0.87496543,162.2114 1.1562021,162.2195 0.96895874,162.2275 0.50020301,162.2356 0.34354237,162.2437 0.87480646,162.2518 0.84387285,162.2599 0.56281358,162.2680 0.15619019,162.2761 0.718548,162.2842 0.62511671,162.2923 0.56254417,162.3003 0.4687916,162.3084 0.37511456,162.3165 0.093773082,162.3246 0.28118035,162.3327 0.312457,162.3408 0.56223476,162.3489 1.2182715,162.3570 1.843668,162.3651 1.3441865,162.3732 0.65658045,162.3813 0.31265792,162.3894 0.12501964,162.3975 0.18746793,162.4055 0.24992323,162.4136 0.46865112,162.4217 0.53129393,162.4298 0.40623131,162.4379 0.62478,162.4460 0.87503982,162.4541 0.59380925,162.4622 0.6561355,162.4703 0.65623748,162.4784 0.90624648,162.4865 0.96879339,162.4946 0.78144819,162.5027 0.28143993,162.5108 0.1250245,162.5189 0.40625775,162.5270 0.4375025,162.5351 0.28123039,162.5432 0.093726665,162.5513 0.093785763,162.5594 0.18727383,162.5674 0.9059248,162.5755 1.2499219,162.5836 1.218944,162.5917 0.6252811,162.5998 0.28134766,162.6079 0.12507319,162.6160 2.7027079e-005,162.6241 0.37462443,162.6322 1.4057596,162.6403 1.7500629,162.6484 1.1565387,162.6565 0.8437624,162.6646 0.93746734,162.6727 0.81262767,162.6808 0.59374976,162.6889 0.71866101,162.6970 0.65649199,162.7051 0.18759233,162.7132 0.34361508,162.7213 0.31264693,162.7294 0.15630223,162.7375 0.46840078,162.7456 1.2184317,162.7537 1.2815826,162.7618 0.28165603,162.7699 2.8846989e-005,162.7780 -1.0218837e-005,162.7862 1.2027375e-005,162.7943 -3.7892391e-005,162.8024 0.093713731,162.8105 0.093727119,162.8186 0.18740226,162.8267 0.28130886,162.8348 0.093837768,162.8429 0.093681067,162.8510 0.18742046,162.8591 0.40612745,162.8672 0.50016731,162.8753 0.00018232476,162.8834 -5.0323582e-005,162.8915 0.18754764,162.8996 0.18738851,162.9077 0.49953705,162.9158 0.99973834,162.9239 0.87536591,162.9320 0.34392607,162.9401 0.49980342,162.9482 0.84335434,162.9564 1.5935863,162.9645 1.4065695,162.9726 0.90642494,162.9807 0.62528241,162.9888 0.21875922,162.9969 0.84325784,163.0050 1.7808077,163.0131 2.3125353,163.0212 1.8128955,163.0293 1.0629139,163.0374 0.78077215,163.0455 2.7792163,163.0537 6.1547465,163.0618 7.3439026,163.0699 10.525415,163.0780 31.107269,163.0861 62.831657,163.0942 66.882881,163.1023 42.017033,163.1104 15.446939,163.1185 9.5613384,163.1266 15.650842,163.1348 25.058289,163.1429 27.282812,163.1510 20.661757,163.1591 11.191649,163.1672 6.5022311,163.1753 3.0014839,163.1834 1.7192558,163.1915 1.4373881,163.1997 1.6876041,163.2078 0.84419799,163.2159 0.68757892,163.2240 0.46888626,163.2321 0.4373433,163.2402 0.56235111,163.2483 0.65609026,163.2564 1.0622976,163.2646 1.7811582,163.2727 2.468801,163.2808 1.8753309,163.2889 0.75014818,163.2970 0.53132027,163.3051 0.46880284,163.3133 0.59372181,163.3214 0.59382188,163.3295 0.50016648,163.3376 0.12506102,163.3457 0.093695976,163.3538 0.093791023,163.3620 4.6181172e-005,163.3701 -6.9331101e-005,163.3782 0.24976173,163.3863 0.74975431,163.3944 1.0000492,163.4025 0.75012171,163.4107 0.59379321,163.4188 0.5312193,163.4269 0.56259477,163.4350 0.18772632,163.4431 4.7205835e-005,163.4513 0.031201543,163.4594 0.18744834,163.4675 0.093767017,163.4756 0.09378539,163.4837 6.8416957e-005,163.4919 -0.00016245649,163.5000 0.46845984,163.5081 0.687581,163.5162 0.43759739,163.5243 0.49999306,163.5325 0.34387684,163.5406 0.0938076,163.5487 0.093716271,163.5568 0.21859317,163.5649 0.49988195,163.5731 0.50008357,163.5812 0.37499645,163.5893 0.40628713,163.5974 0.1876976,163.6056 6.6238579e-005,163.6137 -1.7764352e-005,163.6218 4.8151023e-006,163.6299 -1.4950472e-006,163.6381 1.1648596e-006,163.6462 -3.164495e-006,163.6543 1.149376e-005,163.6624 -4.2813008e-005,163.6705 0.15619129,163.6787 0.15630895,163.6868 0.093580656,163.6949 0.40615898,163.7031 0.374933,163.7112 0.65613508,163.7193 0.56270647,163.7274 0.49986067,163.7356 0.93744457,163.7437 0.59395641,163.7518 0.40625635,163.7599 0.34380418,163.7681 0.18765567,163.7762 2.2999877e-005,163.7843 0.15615615,163.7924 0.24998556,163.8006 0.28117943,163.8087 0.3438282,163.8168 0.12501252,163.8250 0.37478778,163.8331 0.68731809,163.8412 0.87509441,163.8493 0.43768337,163.8575 0.34361741,163.8656 0.49997988,163.8737 0.40654346,163.8819 0.43734524,163.8900 1.0935416,163.8981 0.62532133,163.9063 0.18750538,163.9144 0.34357709,163.9225 0.49987704,163.9306 0.74997777,163.9388 0.6875484,163.9469 0.68758011,163.9550 0.34389782,163.9632 0.18760814,163.9713 6.6497159e-005,163.9794 -1.7712424e-005,163.9876 4.348713e-006,163.9957 3.1868888e-007,164.0038 -5.6240897e-006,164.0120 0.15597488,164.0201 0.84338999,164.0282 1.2186817,164.0364 1.0940857,164.0445 0.50006753,164.0526 1.3740413,164.0608 3.5611825,164.0689 5.8110204,164.0770 9.871788,164.0852 15.996924,164.0933 18.094601,164.1014 19.930006,164.1096 51.316856,164.1177 99.042786,164.1259 104.98169,164.1340 65.088669,164.1421 29.543133,164.1503 22.624313,164.1584 24.125961,164.1665 18.161045,164.1747 9.5664225,164.1828 4.5331774,164.1909 2.1883707,164.1991 1.0005282,164.2072 0.34386566,164.2154 0.59380615,164.2235 0.21887454,164.2316 0.1249176,164.2398 0.24990471,164.2479 0.49989238,164.2561 0.5625689,164.2642 0.34387076,164.2723 0.49990797,164.2805 0.81253976,164.2886 0.49995974,164.2968 0.56213772,164.3049 0.84387255,164.3130 0.31289518,164.3212 6.1627608e-005,164.3293 0.18717438,164.3375 1.2494855,164.3456 1.6564555,164.3537 0.62544149,164.3619 0.43764219,164.3700 0.21846031,164.3782 0.87457085,164.3863 0.75048703,164.3945 0.00033541356,164.4026 0.093550198,164.4107 0.37474033,164.4189 0.65624958,164.4270 0.28159204,164.4352 4.7935559e-005,164.4433 0.12491546,164.4515 0.15630129,164.4596 0.031276166,164.4677 0.093702286,164.4759 0.15624155,164.4840 0.15624315,164.4922 0.18748993,164.5003 0.18749407,164.5085 0.18752676,164.5166 0.06257908,164.5248 0.031109802,164.5329 0.53056747,164.5411 1.7181425,164.5492 2.031672,164.5573 1.2503382,164.5655 1.156448,164.5736 0.3129079,164.5818 0.12502706,164.5899 0.43753403,164.5981 0.34379807,164.6062 0.18736634,164.6144 0.37484974,164.6225 0.4687019,164.6307 0.62497997,164.6388 0.46896055,164.6470 0.093708947,164.6551 0.40611488,164.6633 0.56225133,164.6714 1.187315,164.6796 0.96908677,164.6877 0.43771136,164.6959 0.18761191,164.7040 0.062427916,164.7122 0.40598899,164.7203 0.87463135,164.7285 1.5311204,164.7366 1.2816091,164.7448 0.68773192,164.7529 0.40630764,164.7611 0.31248492,164.7692 0.53112042,164.7774 0.93742406,164.7855 0.84383875,164.7937 0.37520429,164.8018 0.093884587,164.8100 1.6575726e-005,164.8181 -3.7581713e-006,164.8263 -1.5441307e-006,164.8345 0.093756296,164.8426 0.093722701,164.8508 0.1873025,164.8589 0.56243467,164.8671 0.34396622,164.8752 8.6829321e-005,164.8834 0.031239778,164.8915 0.37497461,164.8997 0.99986619,164.9078 1.2812293,164.9160 0.81255764,164.9242 0.59343028,164.9323 0.87482077,164.9405 0.62531966,164.9486 0.34374654,164.9568 0.56244963,164.9649 0.40635943,164.9731 0.46856388,164.9812 0.81230944,164.9894 0.87528837,164.9976 0.28154063,165.0057 0.09368363,165.0139 0.40615994,165.0220 0.96820503,165.0302 2.186451,165.0384 3.2812741,165.0465 3.6229582,165.0547 11.024272,165.0628 24.181801,165.0710 34.525841,165.0792 50.144623,165.0873 97.159966,165.0955 243.18636,165.1036 368.28195,165.1118 334.09842,165.1200 181.64813,165.1281 72.287872,165.1363 40.630733,165.1444 38.561302,165.1526 38.097027,165.1608 27.226662,165.1689 13.911762,165.1771 6.6902866,165.1852 3.376514,165.1934 2.0318143,165.2016 1.4065721,165.2097 1.187611,165.2179 0.90653765,165.2261 0.37511203,165.2342 0.34379032,165.2424 0.28131503,165.2505 0.43749216,165.2587 0.28133973,165.2669 0.18749627,165.2750 0.15614092,165.2832 0.40592268,165.2914 0.71875626,165.2995 0.43760148,165.3077 0.53120416,165.3159 0.50003117,165.3240 0.59361821,165.3322 0.75005633,165.3404 0.4066073,165.3485 0.28060359,165.3567 1.8114896,165.3649 2.4063311,165.3730 1.8447113,165.3812 0.53173453,165.3894 0.68726134,165.3975 0.78129375,165.4057 0.68746662,165.4139 0.96816891,165.4220 1.8434041,165.4302 1.8126223,165.4384 1.8439722,165.4465 1.2817559,165.4547 0.59415406,165.4629 0.18760185,165.4710 0.18729813,165.4792 0.37482929,165.4874 0.49994326,165.4956 0.62489921,165.5037 0.75002617,165.5119 0.56272173,165.5201 0.3438054,165.5282 0.40621939,165.5364 0.37510505,165.5446 0.18759264,165.5527 0.093804389,165.5609 -6.0700317e-005,165.5691 0.31212631,165.5773 1.0308466,165.5854 1.5623105,165.5936 1.8439145,165.6018 1.4066552,165.6100 0.75026935,165.6181 0.28139746,165.6263 4.3055312e-005,165.6345 -1.2093124e-005,165.6426 5.3149201e-006,165.6508 -9.1663751e-006,165.6590 0.031212209,165.6672 0.093712874,165.6753 0.09379784,165.6835 4.309525e-005,165.6917 -1.247619e-005,165.6999 6.8073127e-006,165.7080 0.093743645,165.7162 0.093777061,165.7244 -0.00011026575,165.7326 0.28109226,165.7407 0.40620071,165.7489 0.4687674,165.7571 0.53095686,165.7653 1.0625123,165.7734 0.56273168,165.7816 0.46891332,165.7898 0.093958996,165.7980 -5.5754921e-005,165.8062 -6.5133249e-006,165.8143 0.031279344,165.8225 -0.0001109362,165.8307 0.28117022,165.8389 0.12514827,165.8470 0.093606293,165.8552 0.56221962,165.8634 0.90611243,165.8716 0.8751424,165.8798 0.37529758,165.8879 0.093881942,165.8961 2.528476e-005,165.9043 -2.0610243e-005,165.9125 0.062464908,165.9207 0.093772508,165.9288 0.12487248,165.9370 0.31240332,165.9452 0.34362623,165.9534 0.62482691,165.9616 0.68751425,165.9698 0.62521076,165.9779 0.37494025,165.9861 0.62501746,165.9943 0.37514293,166.0025 0.43749619,166.0107 0.21878396,166.0188 0.56231767,166.0270 0.96855402,166.0352 1.3436188,166.0434 1.3437012,166.0516 1.3749003,166.0598 1.7806901,166.0679 3.4049134,166.0761 7.3708639,166.0843 16.119711,166.0925 27.053177,166.1007 46.11636,166.1089 51.378746,166.1171 42.936176,166.1252 59.451679,166.1334 88.926041,166.1416 90.761795,166.1498 56.649052,166.1580 22.357733,166.1662 10.158635,166.1744 7.8441105,166.1825 5.4075251,166.1907 3.2822111,166.1989 2.3751941,166.2071 1.9067492,166.2153 1.1565593,166.2235 1.3749859,166.2317 1.062609,166.2399 0.78129673,166.2480 0.56249911,166.2562 0.62504137,166.2644 0.31270292,166.2726 7.9803707e-005,166.2808 -5.2239986e-005,166.2890 0.1872838,166.2972 0.56243038,166.3054 0.34397104,166.3136 0.21867606,166.3217 0.68716639,166.3299 0.90627849,166.3381 0.56281662,166.3463 0.15635647,166.3545 0.093757175,166.3627 0.031293534,166.3709 -1.331473e-007,166.3791 3.2320227e-006,166.3873 -1.2795719e-005,166.3955 0.093670063,166.4037 0.46872064,166.4119 0.37509474,166.4200 1.2424522e-005,166.4282 0.093607917,166.4364 0.40598509,166.4446 0.8746205,166.4528 1.1564311,166.4610 0.53157848,166.4692 0.56245375,166.4774 0.50012034,166.4856 0.18768051,166.4938 2.9949511e-005,166.5020 0.062517218,166.5102 0.03116205,166.5184 0.28110307,166.5266 0.28139096,166.5348 0.00010632256,166.5430 -4.2335683e-005,166.5512 0.093685068,166.5594 0.1875425,166.5675 2.2740012e-005,166.5757 0.09369842,166.5839 0.12497288,166.5921 0.43713772,166.6003 1.1869825,166.6085 1.6560026,166.6167 1.5003046,166.6249 0.7505933,166.6331 0.18778193,166.6413 0.031273011,166.6495 0.031251729,166.6577 4.3139262e-005,166.6659 0.187436,166.6741 0.3748641,166.6823 0.31243354,166.6905 0.3126137,166.6987 0.093866266,166.7069 0.031265624,166.7151 -4.7104306e-005,166.7233 0.28115615,166.7315 0.37504068,166.7397 0.18757898,166.7479 2.5289155e-005,166.7561 -1.8457771e-005,166.7643 0.093620598,166.7725 0.53084403,166.7807 1.2807703,166.7889 1.5627604,166.7971 0.56317806,166.8053 3.3757628e-005,166.8135 0.37460113,166.8217 0.87478834,166.8299 0.84402436,166.8381 0.31272334,166.8463 0.28120792,166.8545 0.40607703,166.8627 0.78116983,166.8710 0.56274033,166.8792 0.28128183,166.8874 0.56230217,166.8956 0.93728256,166.9038 1.1250396,166.9120 0.71900797,166.9202 0.31273854,166.9284 6.9654052e-005,166.9366 0.031237153,166.9448 -1.8424142e-005,166.9530 0.093687646,166.9612 0.18739079,166.9694 0.40627873,166.9776 0.09397281,166.9858 0.030960429,166.9940 0.96772796,167.0022 2.3119233,167.0104 2.2816339,167.0187 1.6879719,167.0269 2.5914719,167.0351 9.6188307,167.0433 19.683058,167.0515 21.938835,167.0597 17.346899,167.0679 17.11969,167.0761 31.42812,167.0843 40.436481,167.0925 35.974716,167.1007 27.879538,167.1089 27.309916,167.1172 33.339607,167.1254 35.687626,167.1336 31.473455,167.1418 22.442719,167.1500 16.565659,167.1582 12.18981,167.1664 9.5638628,167.1746 7.595336,167.1828 3.9706242,167.1911 1.0008076,167.1993 0.34369513,167.2075 0.34386715,167.2157 0.28134847,167.2239 0.78084308,167.2321 1.2185771,167.2403 0.75026423,167.2485 0.37513483,167.2568 0.49986321,167.2650 1.0623443,167.2732 0.93778402,167.2814 0.18771847,167.2896 0.031214288,167.2978 0.093669459,167.3060 0.40588361,167.3143 1.1558208,167.3225 1.4687306,167.3307 1.1255046,167.3389 0.31283891,167.3471 0.1874695,167.3553 0.18751426,167.3635 0.18753353,167.3718 0.093780011,167.3800 0.093724847,167.3882 0.093810633,167.3964 -5.9205577e-005,167.4046 0.40593201,167.4128 1.0308313,167.4211 1.3125755,167.4293 0.56301892,167.4375 0.093938746,167.4457 0.031263806,167.4539 -1.4155635e-005,167.4621 0.1872557,167.4704 0.62497848,167.4786 0.28146115,167.4868 0.093758248,167.4950 0.093789421,167.5032 0.03119575,167.5115 0.18743625,167.5197 0.15632612,167.5279 0.46848601,167.5361 1.0308864,167.5443 1.2187227,167.5526 0.93782169,167.5608 0.31283763,167.5690 0.093677692,167.5772 0.40591905,167.5854 0.78113455,167.5937 0.59408331,167.6019 0.18774891,167.6101 0.09375456,167.6183 -2.3804416e-005,167.6266 0.031281501,167.6348 -0.00010227902,167.6430 0.28107917,167.6512 0.40610576,167.6594 0.71844673,167.6677 1.0000706,167.6759 0.53173828,167.6841 0.00019241571,167.6923 -6.2159466e-005,167.7006 0.093627766,167.7088 0.31249243,167.7170 0.12513193,167.7252 0.031242421,167.7335 0.093607686,167.7417 0.31235543,167.7499 0.4375107,167.7581 0.56215197,167.7664 1.1873066,167.7746 0.93790483,167.7828 0.40660515,167.7910 0.00010831014,167.7993 -4.4534998e-005,167.8075 0.093611062,167.8157 0.34364191,167.8240 0.34382123,167.8322 0.18764405,167.8404 0.093819454,167.8486 0.34373471,167.8569 0.34375215,167.8651 0.093746275,167.8733 0.093764581,167.8815 0.093554959,167.8898 0.71837604,167.8980 1.1250463,167.9062 0.75008202,167.9145 0.84358054,167.9227 0.90617943,167.9309 0.81283462,167.9392 0.12534694,167.9474 0.18712044,167.9556 1.0308616,167.9638 1.2500582,167.9721 0.87525654,167.9803 0.53122675,167.9885 0.8748877,167.9968 0.87508315,168.0050 0.81246227,168.0132 0.68767172,168.0215 0.59406757,168.0297 0.53126544,168.0379 0.96790016,168.0462 2.4676189,168.0544 4.1233854,168.0626 7.4350986,168.0709 12.870123,168.0791 25.427938,168.0873 42.118786,168.0956 45.84478,168.1038 43.123585,168.1120 48.745956,168.1203 50.128708,168.1285 40.47192,168.1367 52.791473,168.1450 103.96866,168.1532 136.21855,168.1614 106.15656,168.1697 49.21698,168.1779 15.322665,168.1861 8.1890821,168.1944 4.6897292,168.2026 2.2190585,168.2109 2.7185276,168.2191 1.9067695,168.2273 1.5314856,168.2356 1.0317855,168.2438 0.53113222,168.2520 1.0932978,168.2603 1.094101,168.2685 0.43797991,168.2768 0.093874589,168.2850 8.8894176e-006,168.2932 -1.401422e-006,168.3015 -3.2844575e-006,168.3097 0.093585767,168.3179 0.37480089,168.3262 0.4999381,168.3344 0.56247646,168.3427 0.59370989,168.3509 0.56264526,168.3591 0.3125982,168.3674 0.53086007,168.3756 1.0935588,168.3839 0.93791986,168.3921 0.56239647,168.4004 0.96862859,168.4086 0.59399551,168.4168 0.53121334,168.4251 0.50009054,168.4333 0.31269175,168.4416 0.09385787,168.4498 0.062519439,168.4580 0.0936497,168.4663 0.37494203,168.4745 0.53079927,168.4828 1.5307251,168.4910 1.7502074,168.4993 1.1255007,168.5075 0.37526137,168.5158 0.21879756,168.5240 0.093840249,168.5322 0.18750516,168.5405 0.68755782,168.5487 0.75003612,168.5570 0.31245053,168.5652 -8.5069569e-006,168.5735 2.0342759e-006,168.5817 0.15604804,168.5900 0.49990648,168.5982 0.4999629,168.6064 0.75000215,168.6147 0.40647429,168.6229 0.18742931,168.6312 0.40619898,168.6394 0.31248927,168.6477 0.5311293,168.6559 0.65627193,168.6642 0.71895707,168.6724 0.59365159,168.6807 0.59368306,168.6889 0.25022933,168.6972 0.12498162,168.7054 0.15629821,168.7137 0.093796246,168.7219 0.28075522,168.7302 1.2807628,168.7384 1.3441302,168.7467 0.50043404,168.7549 0.3748779,168.7632 0.6560173,168.7714 0.81256521,168.7797 0.43781561,168.7879 0.062626325,168.7962 0.031243179,168.8044 1.3754749e-005,168.8127 4.804519e-006,168.8209 0.093644328,168.8292 0.31248811,168.8374 0.18751091,168.8457 0.31233835,168.8539 0.53122073,168.8622 0.40645567,168.8704 8.5931853e-005,168.8787 0.31208453,168.8869 1.0935144,168.8952 1.0938109,168.9035 1.0625575,168.9117 0.78146946,168.9200 0.43756962,168.9282 0.43747222,168.9365 0.34387615,168.9447 0.3126654,168.9530 0.56243682,168.9612 0.93731683,168.9695 0.78119797,168.9777 0.50003779,168.9860 0.87439084,168.9943 2.3116932,169.0025 2.4068458,169.0108 0.90684569,169.0190 1.0308826,169.0273 1.6248009,169.0355 1.2820443,169.0438 2.5271764,169.0520 16.64488,169.0603 34.523251,169.0686 39.222134,169.0768 32.655811,169.0851 50.200317,169.0933 85.889038,169.1016 95.976326,169.1099 64.834656,169.1181 32.575111,169.1264 25.058233,169.1346 46.760666,169.1429 85.353432,169.1512 102.78319,169.1594 77.711433,169.1677 37.115673,169.1759 12.665396,169.1842 4.3457475,169.1925 2.6878738,169.2007 2.1248755,169.2090 2.8124766,169.2172 2.0319126,169.2255 0.75049758,169.2338 0.00024174518,169.2420 -0.00038151123,169.2503 0.93706483,169.2585 1.1876042,169.2668 0.9064188,169.2751 0.75009787,169.2833 0.71873671,169.2916 0.81235605,169.2999 1.0936723,169.3081 1.0312728,169.3164 0.8439669,169.3246 0.37499958,169.3329 0.71856034,169.3412 0.65649432,169.3494 0.18775856,169.3577 1.7762475e-005,169.3660 0.21849664,169.3742 0.87474436,169.3825 1.1249641,169.3908 0.87511069,169.3990 0.56271678,169.4073 0.21893358,169.4156 5.0094412e-005,169.4238 0.031164883,169.4321 0.21860144,169.4404 0.49983972,169.4486 0.71873385,169.4569 0.7187531,169.4652 0.75000346,169.4734 0.46904346,169.4817 0.18717395,169.4900 1.2180195,169.4982 1.6251279,169.5065 1.0631461,169.5148 0.37520319,169.5230 0.40633014,169.5313 7.3627314e-005,169.5396 0.18726747,169.5478 0.31257606,169.5561 0.12510221,169.5644 0.18743362,169.5727 0.18759203,169.5809 6.0195904e-005,169.5892 2.9647672e-005,169.5975 -0.00017880113,169.6057 0.46834305,169.6140 1.030779,169.6223 1.9370549,169.6306 2.0940638,169.6388 1.0631026,169.6471 0.50038248,169.6554 0.062691152,169.6636 0.093639463,169.6719 0.40615988,169.6802 0.43760771,169.6885 0.093839973,169.6967 -3.1353764e-005,169.7050 3.9117396e-005,169.7133 0.031123646,169.7216 0.56216985,169.7298 0.9685787,169.7381 0.90645272,169.7464 0.37531289,169.7546 0.12509528,169.7629 0.18751015,169.7712 0.031165754,169.7795 0.37478676,169.7877 0.53128469,169.7960 0.3124404,169.8043 0.59364295,169.8126 0.6562922,169.8208 1.0932894,169.8291 1.812294,169.8374 1.3754903,169.8457 0.75019479,169.8540 0.93750238,169.8622 0.71892715,169.8705 0.34388292,169.8788 0.031254686,169.8871 0.18744566,169.8953 0.21874748,169.9036 0.18751062,169.9119 0.40574703,169.9202 1.7180238,169.9285 2.1254108,169.9367 0.75072312,169.9450 0.1876117,169.9533 0.24981719,169.9616 0.65596741,169.9698 0.9060573,169.9781 0.93763739,169.9864 0.59383208,169.9947 0.68770337,170.0030 0.28132164,170.0113 0.90568531,170.0195 1.8743663,170.0278 2.8743224,170.0361 3.4685571,170.0444 3.5619688,170.0527 4.8744669,170.0609 5.749445,170.0692
[truncated: 2,368,338 more chars]
