# Supplementary material for: Polypy: A Framework to Interpret Polymer Properties from Mass Spectrometry Data
Source: Polymers (Basel). 2024 Jun 22;16(13):1771. doi: 10.3390/polym16131771 (PMC11244493; doi:10.3390/polym16131771)
Supplement: Supplementary file 1 [file polymers-16-01771-s001.zip › Aryl_resins_MS_raw_data/VV_27b_50min.ascii]

0.296108,+,NANO-ESI,ms1,-,profile,44.9218-2505.2694,136512,44.9218 2.8985988e-021,44.9260 0.59374338,44.9303 0.59376866,44.9345 0.25000793,44.9388 0.24996454,44.9430 0.49998838,44.9473 0.34378424,44.9515 0.18750845,44.9558 0.56248599,44.9601 0.78124481,44.9643 0.625018,44.9686 0.093765222,44.9728 -2.2901784e-006,44.9771 1.4498156e-006,44.9813 0.093718804,44.9856 0.4999572,44.9899 0.65625477,44.9941 0.40629593,44.9984 0.093753628,45.0026 0.53117174,45.0069 1.3437136,45.0112 0.87506461,45.0154 0.28130782,45.0197 0.093758531,45.0239 0.031251293,45.0282 3.0721321e-006,45.0324 0.093734473,45.0367 1.1874652,45.0410 1.5312425,45.0452 0.87500632,45.0495 0.43749857,45.0538 0.37501478,45.0580 0.4062646,45.0623 0.43751156,45.0665 0.28122756,45.0708 1.4687147,45.0751 1.5937549,45.0793 0.93753117,45.0836 0.21877843,45.0878 0.031253491,45.0921 3.4892216e-007,45.0964 -3.002652e-006,45.1006 0.09372323,45.1049 0.37496108,45.1092 0.65622646,45.1134 0.65628254,45.1177 0.28128535,45.1220 0.34374714,45.1262 0.31250924,45.1305 0.093763746,45.1347 4.2687061e-006,45.1390 0.093746454,45.1433 0.28124774,45.1475 0.37499565,45.1518 0.31249988,45.1561 0.18750766,45.1603 0.031252399,45.1646 0.12499974,45.1689 0.093745805,45.1731 0.56249064,45.1774 0.75000042,45.1817 0.56250995,45.1859 0.46874017,45.1902 0.43747577,45.1945 0.81247151,45.1987 0.81249553,45.2030 0.43753061,45.2073 0.18753104,45.2115 0.03125852,45.2158 0.21874437,45.2201 0.15625651,45.2243 0.031230649,45.2286 0.18750215,45.2329 0.81247175,45.2372 1.8123882,45.2414 2.0312505,45.2457 0.81258732,45.2500 0.34379119,45.2542 0.37492755,45.2585 1.0624659,45.2628 0.65634382,45.2670 0.093791775,45.2713 0.093736805,45.2756 0.18750635,45.2799 -8.9505369e-007,45.2841 0.18745452,45.2884 0.59372061,45.2927 0.71877557,45.2969 0.40629479,45.3012 0.031264134,45.3055 -6.7348083e-006,45.3098 1.3742313e-005,45.3140 -4.8239344e-005,45.3183 0.624942,45.3226 0.62504286,45.3269 0.18754649,45.3311 8.4113435e-006,45.3354 -2.7256881e-006,45.3397 0.093739338,45.3440 0.40624002,45.3482 0.53125077,45.3525 0.43748873,45.3568 0.31250894,45.3611 0.18752202,45.3653 0.1875011,45.3696 0.093751401,45.3739 0.0312395,45.3782 0.18749687,45.3824 0.093759961,45.3867 0.031250417,45.3910 5.1946854e-006,45.3953 0.031224962,45.3995 0.40623772,45.4038 0.43747553,45.4081 0.81247401,45.4124 0.56254297,45.4166 0.18753597,45.4209 6.8514223e-006,45.4252 -1.7705306e-006,45.4295 2.2991958e-007,45.4338 8.5116142e-007,45.4380 -3.6350202e-006,45.4423 0.21875297,45.4466 0.18749571,45.4509 0.4374809,45.4552 0.56249613,45.4594 0.43750331,45.4637 0.37500721,45.4680 0.59375727,45.4723 0.56250125,45.4766 0.28125444,45.4808 0.031253539,45.4851 2.3077186e-007,45.4894 -6.9396009e-007,45.4937 0.031239588,45.4980 0.093753472,45.5022 9.4882143e-006,45.5065 -2.5345096e-006,45.5108 6.4878287e-007,45.5151 -6.0330777e-008,45.5194 -4.0758428e-007,45.5237 1.6908741e-006,45.5279 -6.3566122e-006,45.5322 0.5937202,45.5365 0.31249183,45.5408 0.18753354,45.5451 0.031245137,45.5494 0.49992576,45.5536 1.1874487,45.5579 1.0938253,45.5622 0.18756786,45.5665 0.093714416,45.5708 0.34373781,45.5751 0.28126195,45.5794 0.25000402,45.5836 0.1875104,45.5879 0.093765572,45.5922 -3.8737312e-006,45.5965 0.34373099,45.6008 0.59372723,45.6051 0.65623903,45.6094 0.53127944,45.6136 0.28127,45.6179 0.18748923,45.6222 0.34374097,45.6265 0.28125289,45.6308 0.18751316,45.6351 0.09376087,45.6394 6.0985335e-006,45.6437 -1.6518245e-005,45.6480 1.3749175,45.6522 3.124944,45.6565 2.687561,45.6608 1.0938275,45.6651 1.8335069e-005,45.6694 -1.1283715e-005,45.6737 0.093738124,45.6780 0.87499535,45.6823 1.6874967,45.6866 1.6875088,45.6909 0.78126502,45.6951 2.6680234e-006,45.6994 -1.1330611e-006,45.7037 1.8641255e-006,45.7080 -6.3240514e-006,45.7123 0.74999875,45.7166 0.78123653,45.7209 0.65620387,45.7252 0.56250429,45.7295 0.34377018,45.7338 0.53117502,45.7381 1.3436241,45.7424 1.8438056,45.7467 0.93757498,45.7509 1.0624648,45.7552 0.96880639,45.7595 0.40631464,45.7638 0.18748397,45.7681 0.49994725,45.7724 0.78124177,45.7767 0.56257045,45.7810 4.1172883e-005,45.7853 -1.1012339e-005,45.7896 2.8719719e-006,45.7939 -4.7431129e-007,45.7982 -9.7517807e-007,45.8025 4.3755927e-006,45.8068 -1.6529018e-005,45.8111 0.18747894,45.8154 0.18751797,45.8197 0.062516347,45.8240 -4.9562652e-007,45.8283 0.031241955,45.8326 0.093752913,45.8369 5.6960853e-006,45.8412 0.18749076,45.8455 0.56248379,45.8498 0.93748713,45.8541 0.65623266,45.8583 0.56250226,45.8626 0.40625349,45.8669 0.49995211,45.8712 0.8437587,45.8755 0.62506533,45.8798 0.3125217,45.8841 0.18750025,45.8884 2.487501e-006,45.8927 0.093750238,45.8970 0.093749419,45.9013 0.031250108,45.9056 -2.7609681e-006,45.9099 0.093719415,45.9143 0.34372753,45.9186 0.37500966,45.9229 0.53126007,45.9272 0.40627614,45.9315 6.7268529e-006,45.9358 0.093736716,45.9401 0.18751091,45.9444 0.3124994,45.9487 0.28124142,45.9530 0.093756922,45.9573 0.031255271,45.9616 0.093731374,45.9659 0.3124927,45.9702 0.18752167,45.9745 8.4760222e-006,45.9788 -5.0527447e-006,45.9831 0.093726523,45.9874 0.34371388,45.9917 0.50000155,45.9960 0.37503523,46.0003 0.31251195,46.0046 0.25000525,46.0089 0.031258587,46.0132 1.8801875e-006,46.0175 -1.0453236e-005,46.0218 0.12498819,46.0262 0.34365994,46.0305 1.1561925,46.0348 1.0625634,46.0391 0.78131199,46.0434 0.37503913,46.0477 4.3400578e-006,46.0520 0.093735307,46.0563 0.65622115,46.0606 1.1249578,46.0649 1.1249837,46.0692 0.65629685,46.0735 0.18754651,46.0778 0.40625679,46.0822 0.43749851,46.0865 0.15625104,46.0908 4.7717613e-006,46.0951 -1.7353834e-005,46.0994 0.34367937,46.1037 0.74999797,46.1080 0.43754855,46.1123 0.37498203,46.1166 0.65625292,46.1209 0.62504196,46.1253 0.12501441,46.1296 0.31249684,46.1339 0.50000125,46.1382 0.18749809,46.1425 0.21874189,46.1468 0.34375042,46.1511 0.21875647,46.1554 3.7235227e-006,46.1598 -9.052128e-006,46.1641 0.093738265,46.1684 0.093761735,46.1727 8.9872901e-006,46.1770 -3.454245e-006,46.1813 0.031249162,46.1856 0.15624829,46.1900 0.25000012,46.1943 0.15625128,46.1986 8.0440768e-006,46.2029 -2.4929124e-005,46.2072 0.43741509,46.2115 0.9687255,46.2158 0.65634501,46.2202 3.3014319e-005,46.2245 0.18745385,46.2288 0.34375349,46.2331 0.18753231,46.2374 0.031253975,46.2417 0.31249347,46.2461 0.3437306,46.2504 0.74998462,46.2547 0.46877706,46.2590 0.15626806,46.2633 7.7555151e-006,46.2676 0.031223519,46.2720 0.28124002,46.2763 0.093779452,46.2806 3.9179017e-007,46.2849 0.093729734,46.2892 0.34370127,46.2936 0.74995482,46.2979 0.84376752,46.3022 0.68749595,46.3065 1.0312691,46.3108 0.59382176,46.3151 0.18748024,46.3195 0.4999322,46.3238 0.87497467,46.3281 0.75007087,46.3324 0.093807228,46.3368 2.8429904e-006,46.3411 -3.3241246e-005,46.3454 0.49995819,46.3497 0.65621865,46.3540 0.87501079,46.3584 0.406293,46.3627 0.40622288,46.3670 0.56250292,46.3713 0.34378982,46.3757 0.12502182,46.3800 0.09373574,46.3843 0.40623173,46.3886 0.62497592,46.3929 0.90625519,46.3973 0.46879864,46.4016 0.031262904,46.4059 1.5733671e-006,46.4102 0.43743971,46.4146 2.031172,46.4189 2.2500262,46.4232 1.1875826,46.4275 3.5804813e-005,46.4319 0.093729451,46.4362 0.37500042,46.4405 0.18751401,46.4448 0.12498089,46.4492 0.74998075,46.4535 0.78126347,46.4578 0.531268,46.4621 0.18750384,46.4665 0.031252898,46.4708 0.031223413,46.4751 0.31246716,46.4795 0.31253475,46.4838 0.031274538,46.4881 0.18747693,46.4924 0.5312475,46.4968 0.50000423,46.5011 0.37500834,46.5054 0.031262115,46.5098 0.031235104,46.5141 0.21871857,46.5184 0.74998152,46.5227 0.5937326,46.5271 0.81251502,46.5314 0.53129393,46.5357 0.18751684,46.5401 0.21870974,46.5444 0.84365749,46.5487 1.4999893,46.5531 1.1875513,46.5574 1.0312439,46.5617 1.0000119,46.5661 0.65627038,46.5704 0.5625084,46.5747 0.49997285,46.5791 0.99998891,46.5834 0.9062863,46.5877 0.59379059,46.5921 3.0025487e-005,46.5964 -8.0664822e-006,46.6007 2.2372124e-006,46.6051 -8.8152984e-007,46.6094 0.093732335,46.6137 0.40624216,46.6181 0.53124976,46.6224 0.62496209,46.6267 0.65624344,46.6311 0.4687894,46.6354 0.28126818,46.6397 0.40622777,46.6441 0.96872324,46.6484 1.1875204,46.6527 0.5937804,46.6571 0.18748389,46.6614 0.31246743,46.6657 0.53123838,46.6701 0.8437627,46.6744 1.0937763,46.6788 1.1250224,46.6831 0.43750978,46.6874 -6.9840326e-008,46.6918 -1.1151848e-007,46.6961 5.1598215e-007,46.7004 -1.9526244e-006,46.7048 0.093721792,46.7091 0.31248984,46.7135 0.18753156,46.7178 8.8630932e-006,46.7221 0.093738705,46.7265 0.18750022,46.7308 0.093760341,46.7352 -5.5669552e-006,46.7395 0.093748704,46.7438 0.1874413,46.7482 0.93738842,46.7525 1.500011,46.7569 1.0001035,46.7612 0.28130364,46.7655 0.093735032,46.7699 0.34369215,46.7742 0.71872991,46.7786 0.56254888,46.7829 0.18754689,46.7872 0.12495527,46.7916 0.81239313,46.7959 1.5625274,46.8003 0.62506849,46.8046 0.40628818,46.8090 3.0383111e-005,46.8133 -7.2309058e-006,46.8176 0.093745679,46.8220 0.28122431,46.8263 0.40626255,46.8307 0.0312718,46.8350 -2.3121047e-006,46.8394 0.093738407,46.8437 0.59372193,46.8481 0.90624273,46.8524 0.84372413,46.8567 0.84373105,46.8611 0.68752521,46.8654 0.53129655,46.8698 0.093773291,46.8741 -4.2524935e-006,46.8785 0.2186853,46.8828 0.81248331,46.8872 0.3438201,46.8915 1.6066042e-005,46.8959 -1.2933711e-005,46.9002 0.18747932,46.9046 0.49998742,46.9089 0.56250775,46.9132 0.31252524,46.9176 1.0916206e-005,46.9219 -4.3124301e-006,46.9263 0.093748651,46.9306 0.093752004,46.9350 9.8397697e-007,46.9393 1.732671e-006,46.9437 -7.9156925e-006,46.9480 0.093740448,46.9524 0.093756646,46.9567 0.093753472,46.9611 0.093749948,46.9654 0.21874277,46.9698 0.49999252,46.9741 0.50000477,46.9785 0.62500757,46.9828 0.50000727,46.9872 -3.3741901e-007,46.9915 0.49999398,46.9959 1.0625012,47.0002 1.3437285,47.0046 0.87497795,47.0090 0.53125083,47.0133 0.4062638,47.0177 0.18752894,47.0220 4.6675568e-006,47.0264 0.093722731,47.0307 0.34370509,47.0351 0.53126591,47.0394 0.18755177,47.0438 7.2321518e-006,47.0481 -1.8931001e-006,47.0525 3.3945054e-007,47.0568 5.3557915e-007,47.0612 -2.4820943e-006,47.0655 0.031249858,47.0699 3.048729e-006,47.0743 -2.5143552e-006,47.0786 7.009151e-006,47.0830 -2.5524911e-005,47.0873 0.49994054,47.0917 0.99999475,47.0960 0.68754971,47.1004 0.093783408,47.1048 1.6792982e-006,47.1091 1.2375333e-006,47.1135 -6.6303924e-006,47.1178 0.093741179,47.1222 0.093757838,47.1265 0.093722276,47.1309 0.93744242,47.1353 1.3437502,47.1396 0.84376395,47.1440 0.65624398,47.1483 0.50003237,47.1527 0.18754315,47.1570 0.093752399,47.1614 0.31249502,47.1658 0.18750785,47.1701 6.205586e-006,47.1745 -1.5370653e-005,47.1788 0.31245524,47.1832 0.71874261,47.1876 0.59379393,47.1919 0.18749741,47.1963 0.34373748,47.2007 0.43746758,47.2050 1.1562452,47.2094 0.78130037,47.2137 0.312516,47.2181 7.9709534e-006,47.2225 -3.8182334e-006,47.2268 0.062482718,47.2312 0.28122026,47.2355 0.4374716,47.2399 0.56251323,47.2443 0.40625095,47.2486 0.46876869,47.2530 0.31253156,47.2574 0.40625682,47.2617 0.093747474,47.2661 0.28119516,47.2705 0.59373736,47.2748 0.65625709,47.2792 0.78122509,47.2836 0.78128004,47.2879 0.31254113,47.2923 0.18750773,47.2966 0.09375485,47.3010 0.093754597,47.3054 0.031257238,47.3097 0.31248343,47.3141 0.62490445,47.3185 1.4999199,47.3228 1.3438309,47.3272 0.3438493,47.3316 1.2071057e-005,47.3359 0.12496024,47.3403 0.62499678,47.3447 0.50003523,47.3491 0.093759544,47.3534 -1.4009649e-005,47.3578 0.40619877,47.3622 1.031194,47.3665 1.31251,47.3709 0.87506807,47.3753 0.18753816,47.3796 2.0036925e-006,47.3840 -4.0992703e-007,47.3884 -3.6425786e-007,47.3927 0.031242395,47.3971 0.093752362,47.4015 7.5996663e-006,47.4059 -4.3356786e-006,47.4102 0.093730755,47.4146 0.31249166,47.4190 0.18752179,47.4233 0.34375814,47.4277 0.53124899,47.4321 0.34374595,47.4365 0.18748359,47.4408 0.18748817,47.4452 0.18751971,47.4496 1.7160944e-005,47.4539 -4.0993073e-006,47.4583 -7.6578129e-007,47.4627 7.1637328e-006,47.4671 -2.7892276e-005,47.4714 0.78108847,47.4758 2.4060934,47.4802 2.7500875,47.4846 1.5313714,47.4889 1.2187577,47.4933 0.9687885,47.4977 0.53125042,47.5021 0.59378612,47.5064 0.031313647,47.5108 0.031198164,47.5152 0.71866071,47.5196 1.5000224,47.5239 0.90633756,47.5283 0.1874918,47.5327 0.31247053,47.5371 0.31252301,47.5414 0.093776695,47.5458 4.6304526e-006,47.5502 0.093742214,47.5546 0.31249374,47.5590 0.31250787,47.5633 0.031255566,47.5677 2.6287564e-006,47.5721 -1.4144212e-005,47.5765 0.18746904,47.5808 0.31250003,47.5852 0.18753086,47.5896 1.4493316e-005,47.5940 -3.8867365e-006,47.5984 1.052084e-006,47.6027 -3.2118851e-007,47.6071 2.3257573e-007,47.6115 -6.0914761e-007,47.6159 2.2042414e-006,47.6203 -8.2086926e-006,47.6246 0.093739063,47.6290 0.093760394,47.6334 1.0936918e-005,47.6378 -1.255182e-005,47.6422 0.3124131,47.6466 1.0624187,47.6509 1.1875591,47.6553 0.50008869,47.6597 0.18752341,47.6641 0.34375146,47.6685 0.53122288,47.6728 0.81245971,47.6772 1.2500062,47.6816 1.4062877,47.6860 0.75002313,47.6904 0.18750691,47.6948 0.031240566,47.6991 0.37497085,47.7035 0.59375936,47.7079 0.09377446,47.7123 0.093745969,47.7167 0.18749192,47.7211 0.18748002,47.7255 0.31249791,47.7298 0.18752825,47.7342 8.0749633e-006,47.7386 0.1249689,47.7430 0.46872035,47.7474 0.50002593,47.7518 0.12502436,47.7562 0.093756475,47.7605 -2.7378705e-006,47.7649 0.31247371,47.7693 0.49999887,47.7737 0.343775,47.7781 1.0215188e-005,47.7825 0.093746394,47.7869 0.15623312,47.7913 0.40621382,47.7957 0.50001752,47.8000 0.18752308,47.8044 0.18748163,47.8088 0.34372154,47.8132 0.75003403,47.8176 0.34377429,47.8220 0.31243256,47.8264 0.74998057,47.8308 0.56255609,47.8352 0.093785383,47.8395 -4.505348e-007,47.8439 -3.169373e-006,47.8483 0.09372174,47.8527 0.43745208,47.8571 0.81249428,47.8615 0.6562953,47.8659 0.46876329,47.8703 0.65621752,47.8747 0.81246495,47.8791 0.74999738,47.8835 0.56255656,47.8879 0.093790874,47.8923 -8.507771e-007,47.8966 -3.0687165e-006,47.9010 0.18748802,47.9054 0.34375277,47.9098 0.18747827,47.9142 0.53119195,47.9186 0.84376609,47.9230 0.43755087,47.9274 0.18750705,47.9318 0.28123194,47.9362 0.50001329,47.9406 0.093773894,47.9450 2.1359849e-006,47.9494 0.031219585,47.9538 0.46871418,47.9582 0.65626168,47.9626 0.50003564,47.9670 1.9495021e-005,47.9714 -4.5648753e-006,47.9758 -1.2379023e-006,47.9802 0.093745999,47.9846 0.093753718,47.9889 2.6245186e-006,47.9933 -7.0012709e-007,47.9977 1.7570987e-007,48.0021 -2.6322924e-009,48.0065 -1.6521979e-007,48.0109 6.6358785e-007,48.0153 -2.4893984e-006,48.0197 0.09373714,48.0241 0.59373856,48.0285 0.81250966,48.0329 0.53123927,48.0373 0.53121096,48.0417 0.65624964,48.0461 0.65627122,48.0505 0.50002217,48.0549 0.12502204,48.0593 0.21866956,48.0637 1.2499462,48.0681 1.2188066,48.0725 0.84377944,48.0769 0.78121823,48.0813 1.1562622,48.0857 0.56253868,48.0901 0.31247479,48.0946 0.43750498,48.0990 0.28127137,48.1034 0.18751308,48.1078 0.093758315,48.1122 0.21871822,48.1166 0.37500355,48.1210 0.093786374,48.1254 -5.005918e-006,48.1298 0.093733378,48.1342 0.49999014,48.1386 0.53126746,48.1430 0.25000215,48.1474 0.53123891,48.1518 0.5624845,48.1562 0.43748555,48.1606 0.34376922,48.1650 0.28123039,48.1694 0.56248444,48.1738 0.46879163,48.1782 0.18752515,48.1826 0.093753338,48.1870 0.1562324,48.1915 0.53120309,48.1959 0.78124291,48.2003 0.7812652,48.2047 0.90626693,48.2091 0.75002426,48.2135 0.31251106,48.2179 3.2450891e-006,48.2223 1.2364591e-006,48.2267 -8.1922335e-006,48.2311 0.093736336,48.2355 0.18750405,48.2399 0.28125575,48.2443 0.34374672,48.2488 0.34375927,48.2532 0.093743496,48.2576 0.18748085,48.2620 0.18751997,48.2664 1.0142237e-005,48.2708 0.18748517,48.2752 0.31250462,48.2796 0.093759887,48.2840 3.6023471e-007,48.2885 3.1236806e-007,48.2929 -1.6099322e-006,48.2973 6.1280243e-006,48.3017 -2.2904604e-005,48.3061 0.31246483,48.3105 0.6561712,48.3149 1.4374564,48.3193 1.3438001,48.3237 0.96881026,48.3282 0.31255803,48.3326 0.18743442,48.3370 0.87492836,48.3414 0.87505084,48.3458 0.40632117,48.3502 0.093775503,48.3546 -3.421414e-006,48.3591 -1.6102783e-007,48.3635 0.31249815,48.3679 0.28122666,48.3723 0.34374011,48.3767 0.31249219,48.3811 0.49998593,48.3856 0.4999992,48.3900 0.65621293,48.3944 0.9687196,48.3988 0.87506223,48.4032 0.18756343,48.4076 1.0670628e-006,48.4120 -4.1009275e-006,48.4165 0.031250242,48.4209 3.1225804e-006,48.4253 0.093718044,48.4297 0.4062548,48.4341 0.1875129,48.4386 0.18747793,48.4430 0.18752404,48.4474 1.1652442e-005,48.4518 0.65623981,48.4562 0.49999443,48.4606 0.62500364,48.4651 0.18751264,48.4695 3.4097025e-007,48.4739 0.18749973,48.4783 0.18750086,48.4827 0.093747817,48.4872 0.74998254,48.4916 1.5624782,48.4960 1.5625066,48.5004 0.90626526,48.5048 0.28125104,48.5093 0.093762703,48.5137 0.062497977,48.5181 0.37494987,48.5225 0.99993527,48.5270 1.2812246,48.5314 1.1874812,48.5358 1.3125349,48.5402 0.75008076,48.5446 0.3750329,48.5491 0.18751495,48.5535 3.4711175e-006,48.5579 0.18749252,48.5623 0.56247538,48.5668 0.9687283,48.5712 1.0000322,48.5756 0.53127199,48.5800 0.12499632,48.5845 0.031245429,48.5889 0.34373739,48.5933 0.43751112,48.5977 0.59373873,48.6022 0.96873027,48.6066 0.74997926,48.6110 0.53122908,48.6154 0.50002807,48.6199 0.28128091,48.6243 0.31249765,48.6287 0.28126338,48.6331 1.46628e-005,48.6376 -3.9851247e-006,48.6420 1.2761725e-006,48.6464 -1.119239e-006,48.6509 0.062497359,48.6553 0.12499999,48.6597 0.06250266,48.6641 0.09374813,48.6686 1.0624727,48.6730 2.4999886,48.6774 2.000026,48.6819 0.50001872,48.6863 -1.6284768e-005,48.6907 0.18747839,48.6951 0.18752098,48.6996 0.093761541,48.7040 0.21874705,48.7084 0.1250062,48.7129 -4.2656038e-006,48.7173 0.093751118,48.7217 0.031249799,48.7262 0.09374392,48.7306 0.093757018,48.7350 -4.543544e-006,48.7395 0.34372994,48.7439 0.56250107,48.7483 0.34376562,48.7528 0.093758292,48.7572 -1.2422822e-007,48.7616 0.062498067,48.7661 0.062502012,48.7705 -2.8287286e-007,48.7749 0.093723975,48.7794 0.31249428,48.7838 0.18751606,48.7882 0.31248572,48.7927 0.49999464,48.7971 0.43752134,48.8015 0.18751281,48.8060 0.18749028,48.8104 0.15624225,48.8148 0.093762808,48.8193 7.8553303e-006,48.8237 1.2608809e-006,48.8281 -1.2901214e-005,48.8326 0.31248444,48.8370 0.31250918,48.8414 0.18749261,48.8459 0.31246501,48.8503 0.71873361,48.8548 0.87499404,48.8592 0.81253809,48.8636 0.50003868,48.8681 0.65621722,48.8725 0.90621978,48.8769 0.84376329,48.8814 0.93749899,48.8858 1.3124957,48.8903 1.0312684,48.8947 0.6250276,48.8991 0.15625019,48.9036 0.40621251,48.9080 0.49999738,48.9125 0.46872473,48.9169 0.68751895,48.9213 0.37504852,48.9258 0.12500259,48.9302 0.093742549,48.9347 0.28122288,48.9391 0.40625569,48.9435 0.18753116,48.9480 8.9707419e-006,48.9524 -3.0561905e-006,48.9569 3.253369e-006,48.9613 0.093697891,48.9657 0.68743664,48.9702 0.96876764,48.9746 0.84379005,48.9791 0.53124827,48.9835 0.49998626,48.9880 0.50002497,48.9924 0.34376454,48.9968 0.28126082,49.0013 0.093762346,49.0057 0.093735754,49.0102 0.18748966,49.0146 0.18751556,49.0191 0.031268679,49.0235 -4.5628972e-006,49.0280 0.031249575,49.0324 6.2537856e-006,49.0368 -9.3960425e-006,49.0413 0.2499796,49.0457 0.62498558,49.0502 0.65626454,49.0546 0.4687539,49.0591 0.99999917,49.0635 0.59376973,49.0680 0.093754716,49.0724 -1.5306175e-006,49.0769 4.3222449e-006,49.0813 -1.5759973e-005,49.0858 0.18747668,49.0902 0.37497503,49.0947 0.99995995,49.0991 1.187513,49.1035 0.56256175,49.1080 0.21871011,49.1124 1.2186941,49.1169 1.4687675,49.1213 1.0625197,49.1258 0.50002301,49.1302 0.5000124,49.1347 0.50001222,49.1391 0.74999154,49.1436 1.0937557,49.1480 0.62502617,49.1525 0.18749496,49.1569 0.37497205,49.1614 0.78125894,49.1658 0.34378389,49.1703 0.093755402,49.1747 0.40622801,49.1792 0.40624192,49.1837 0.18752344,49.1881 2.1192625e-006,49.1926 0.093730114,49.1970 0.18750058,49.2015 0.093767516,49.2059 6.1455953e-006,49.2104 -1.8979752e-006,49.2148 0.1249887,49.2193 0.31250212,49.2237 0.093753986,49.2282 0.18745595,49.2326 0.4999865,49.2371 0.31254831,49.2415 0.093763046,49.2460 0.34368488,49.2505 0.81247616,49.2549 0.56251532,49.2594 0.56251627,49.2638 0.34378117,49.2683 0.28126916,49.2727 1.1635936e-005,49.2772 -3.1142572e-006,49.2816 8.198698e-007,49.2861 -1.6488788e-007,49.2906 -1.6042911e-007,49.2950 8.0671413e-007,49.2995 -3.066757e-006,49.3039 0.12495949,49.3084 0.4062438,49.3128 0.18753086,49.3173 0.093761779,49.3218 8.4638104e-006,49.3262 -3.3140739e-006,49.3307 4.7920694e-006,49.3351 -1.5855619e-005,49.3396 0.18747269,49.3441 0.34372205,49.3485 0.46877372,49.3530 0.093795717,49.3574 -5.2323285e-006,49.3619 0.031253822,49.3664 -1.0063423e-005,49.3708 0.18747699,49.3753 0.31249231,49.3797 0.31251508,49.3842 0.093776383,49.3887 0.031229602,49.3931 0.3437241,49.3976 0.34377167,49.4020 0.093772233,49.4065 1.4716694e-006,49.4110 9.1252042e-007,49.4154 -5.1224961e-006,49.4199 0.31249398,49.4244 0.31250364,49.4288 0.18750335,49.4333 0.093752712,49.4377 -4.0081508e-007,49.4422 0.093743019,49.4467 0.18750276,49.4511 0.093726657,49.4556 0.31250617,49.4601 0.093748584,49.4645 0.34371924,49.4690 0.50001234,49.4735 0.53124344,49.4779 0.78122401,49.4824 1.0000024,49.4869 0.9375506,49.4913 0.46877447,49.4958 0.31249586,49.5003 -1.1470944e-006,49.5047 0.031250998,49.5092 -2.8306392e-006,49.5137 0.24997689,49.5181 0.68744737,49.5226 1.46873,49.5271 1.3125318,49.5315 0.62503844,49.5360 0.21872269,49.5405 0.90619671,49.5449 1.0937824,49.5494 0.3750619,49.5539 0.031258617,49.5583 0.18748073,49.5628 0.18751717,49.5673 1.1794212e-005,49.5717 -3.166019e-006,49.5762 8.6863093e-007,49.5807 -3.0818217e-007,49.5852 3.6404091e-007,49.5896 -1.1480762e-006,49.5941 4.2286993e-006,49.5986 -1.576837e-005,49.6030 0.18747269,49.6075 0.31248498,49.6120 0.37502295,49.6165 0.093781948,49.6209 -1.5885189e-007,49.6254 -5.4963294e-008,49.6299 3.7876612e-007,49.6343 -1.4602593e-006,49.6388 0.093709603,49.6433 0.49994579,49.6478 0.74997813,49.6522 0.90626949,49.6567 0.68749928,49.6612 0.84375799,49.6657 0.84376585,49.6701 1.2812377,49.6746 1.4375221,49.6791 1.156276,49.6835 0.74999124,49.6880 0.74999964,49.6925 0.68752038,49.6970 0.68749362,49.7014 0.49999899,49.7059 0.37499735,49.7104 0.53125113,49.7149 0.53126585,49.7194 0.18751505,49.7238 7.3791311e-006,49.7283 -2.0645102e-006,49.7328 8.7817739e-007,49.7373 -1.44813e-006,49.7417 4.9147952e-006,49.7462 -1.8212944e-005,49.7507 0.49995926,49.7552 0.65625703,49.7596 0.28128833,49.7641 1.3847263e-005,49.7686 -1.0625173e-005,49.7731 0.093742013,49.7776 0.12499622,49.7820 0.31245697,49.7865 0.68749237,49.7910 0.37505472,49.7955 0.093760721,49.8000 0.34373838,49.8044 0.31251025,49.8089 6.2573058e-006,49.8134 -1.716244e-006,49.8179 6.070328e-007,49.8224 -7.1177448e-007,49.8268 2.2402483e-006,49.8313 -8.2500674e-006,49.8358 0.18748774,49.8403 0.31248111,49.8448 0.5000025,49.8492 0.53127664,49.8537 0.74999338,49.8582 0.84375167,49.8627 0.46876115,49.8672 0.21874787,49.8717 0.15625337,49.8761 1.4699249e-006,49.8806 -3.8490754e-007,49.8851 6.9547738e-008,49.8896 1.0677179e-007,49.8941 -4.9669865e-007,49.8986 1.8802219e-006,49.9030 0.093742974,49.9075 0.28122389,49.9120 0.53120744,49.9165 0.81247658,49.9210 0.68755972,49.9255 0.34379122,49.9300 0.40624559,49.9344 0.31246579,49.9389 0.68746299,49.9434 1.0937766,49.9479 1.1875314,49.9524 0.56251562,49.9569 0.031230424,49.9614 0.18749325,49.9659 0.093769409,49.9703 0.093730815,49.9748 1.4687103,49.9793 1.8749962,49.9838 1.3125432,49.9883 0.093777455,49.9928 -3.6821341e-006,49.9973 0.093749009,50.0018 0.093751699,50.0062 1.6076967e-007,50.0107 3.6181686e-006,50.0152 0.031234382,50.0197 0.18748277,50.0242 0.18750937,50.0287 0.28125906,50.0332 0.50000477,50.0377 0.31250462,50.0422 2.4660758e-006,50.0467 -5.9991714e-007,50.0511 -6.6690589e-008,50.0556 8.6684418e-007,50.0601 0.093711719,50.0646 0.53118169,50.0691 0.9687494,50.0736 0.84380257,50.0781 0.50003463,50.0826 0.093765996,50.0871 4.2073184e-006,50.0916 -1.1278146e-006,50.0961 3.0350236e-007,50.1006 -8.6077812e-008,50.1051 4.0779419e-008,50.1096 -7.7038855e-008,50.1140 2.6740142e-007,50.1185 -9.9266958e-007,50.1230 0.093724467,50.1275 0.3125,50.1320 0.093775541,50.1365 9.9197064e-007,50.1410 -2.6607719e-007,50.1455 7.2234997e-008,50.1500 -2.2835572e-008,50.1545 1.9101313e-008,50.1590 -5.3573125e-008,50.1635 1.9521093e-007,50.1680 -7.2734611e-007,50.1725 2.7144563e-006,50.1770 -1.0131534e-005,50.1815 0.093745425,50.1860 0.15624514,50.1905 0.43742359,50.1950 1.2186922,50.1995 1.3125668,50.2040 0.56256652,50.2085 0.31250703,50.2130 0.093758084,50.2175 3.9082174e-006,50.2220 -1.0489852e-006,50.2265 2.8731679e-007,50.2310 -1.0017562e-007,50.2355 1.1336621e-007,50.2400 -3.5331755e-007,50.2445 1.3000371e-006,50.2490 -4.8473344e-006,50.2535 0.18747842,50.2580 0.18750387,50.2625 0.093753062,50.2670 0.18748441,50.2715 0.28123966,50.2760 0.71868384,50.2805 1.3124893,50.2850 0.75006056,50.2895 0.46874607,50.2940 0.71867943,50.2985 1.562481,50.3030 1.0938478,50.3075 0.093810871,50.3120 -8.1657245e-006,50.3165 0.093750402,50.3210 6.5378063e-006,50.3255 -1.2711427e-005,50.3300 0.28121227,50.3345 0.68747002,50.3390 0.84371036,50.3435 0.99999148,50.3480 0.625076,50.3525 0.093801774,50.3570 -6.6524985e-006,50.3615 0.093744904,50.3660 0.093754321,50.3705 0.031248607,50.3750 0.18748648,50.3795 0.31250045,50.3840 0.28123039,50.3886 0.53120089,50.3931 0.750009,50.3976 0.40631023,50.4021 2.6201762e-005,50.4066 -1.803807e-005,50.4111 0.21871752,50.4156 0.37501276,50.4201 0.1875295,50.4246 0.31249672,50.4291 0.56246608,50.4336 0.62496346,50.4381 0.6562565,50.4426 0.8750394,50.4472 0.90627158,50.4517 0.90622211,50.4562 1.374984,50.4607 1.0625192,50.4652 0.34377575,50.4697 6.9984771e-006,50.4742 0.87497371,50.4787 2.3437295,50.4832 2.5312655,50.4877 1.3125277,50.4923 0.062489558,50.4968 0.43746865,50.5013 0.7500146,50.5058 0.53123873,50.5103 0.53123796,50.5148 0.37498248,50.5193 1.1562032,50.5238 1.624964,50.5283 1.5624994,50.5329 1.0313232,50.5374 0.59380531,50.5419 0.40624976,50.5464 0.40624857,50.5509 0.43748617,50.5554 0.6249814,50.5599 0.59376794,50.5645 0.21877541,50.5690 0.21872124,50.5735 0.65619272,50.5780 0.96870178,50.5825 1.4062036,50.5870 1.6875094,50.5915 1.3125846,50.5961 0.59376132,50.6006 0.78123081,50.6051 0.78131235,50.6096 0.46878508,50.6141 0.43750569,50.6186 0.18750626,50.6232 0.031251974,50.6277 -2.7044928e-007,50.6322 9.7608989e-008,50.6367 -1.199699e-007,50.6412 3.823024e-007,50.6457 -1.4093836e-006,50.6503 5.2557748e-006,50.6548 0.031220587,50.6593 0.56242669,50.6638 1.0312276,50.6683 0.81256074,50.6729 0.18756291,50.6774 -2.367207e-005,50.6819 0.40619418,50.6864 0.59375608,50.6909 0.31256112,50.6955 0.031238595,50.7000 0.65619773,50.7045 0.90626585,50.7090 0.50004572,50.7135 7.96517e-006,50.7181 0.18746765,50.7226 0.34374925,50.7271 0.37502128,50.7316 0.31251207,50.7361 0.093753561,50.7407 -3.0735637e-007,50.7452 0.093739778,50.7497 0.2499956,50.7542 0.1875041,50.7588 0.21875393,50.7633 0.28122056,50.7678 0.71871364,50.7723 0.96878403,50.7768 0.6250357,50.7814 0.65625077,50.7859 0.34375265,50.7904 -6.5633628e-007,50.7949 0.093723401,50.7995 0.37498441,50.8040 0.28127715,50.8085 0.15622081,50.8130 0.53120768,50.8176 0.59375465,50.8221 0.50002956,50.8266 0.18754214,50.8311 0.12500755,50.8357 0.18749757,50.8402 0.093755171,50.8447 -3.3238859e-007,50.8492 5.115266e-006,50.8538 -2.0130883e-005,50.8583 0.34366909,50.8628 0.87495619,50.8674 0.7500816,50.8719 0.093813866,50.8764 -6.0928255e-006,50.8809 1.6313136e-006,50.8855 -4.317985e-007,50.8900 9.5709083e-008,50.8945 4.9015682e-008,50.8991 -2.9181498e-007,50.9036 1.1183632e-006,50.9081 -4.1820704e-006,50.9126 0.12496486,50.9172 0.56246179,50.9217 1.0937608,50.9262 0.93751949,50.9308 0.59375328,50.9353 0.43750513,50.9398 0.40626472,50.9444 0.18751927,50.9489 5.6093072e-006,50.9534 0.093745962,50.9580 0.62499154,50.9625 0.87500596,50.9670 0.43748474,50.9715 0.40620685,50.9761 0.56247598,50.9806 0.71871996,50.9851 0.96871567,50.9897 1.0937555,50.9942 0.78134024,50.9987 0.09380769,51.0033 0.093729243,51.0078 0.18749744,51.0123 0.28125113,51.0169 0.40625757,51.0214 0.28123093,51.0260 0.4374657,51.0305 0.62496555,51.0350 0.87502736,51.0396 0.28130749,51.0441 0.12500946,51.0486 0.24999776,51.0532 0.43749917,51.0577 0.34374136,51.0622 0.46874011,51.0668 0.37500897,51.0713 0.31251255,51.0758 8.1228482e-006,51.0804 -1.4273891e-006,51.0849 -2.414462e-006,51.0895 0.12499122,51.0940 0.21871161,51.0985 0.59371591,51.1031 0.7500124,51.1076 0.59379721,51.1121 0.31252313,51.1167 0.62497509,51.1212 0.87498617,51.1258 0.65627557,51.1303 0.18750776,51.1348 0.18747455,51.1394 0.34374878,51.1439 0.53122848,51.1485 0.90623069,51.1530 0.84377301,51.1575 0.37503898,51.1621 1.0345866e-005,51.1666 0.093737714,51.1712 0.093759201,51.1757 4.9498203e-006,51.1803 5.2910781e-007,51.1848 0.093725033,51.1893 0.62494087,51.1939 0.93750906,51.1984 0.46878061,51.2030 0.46876752,51.2075 0.21877696,51.2120 -3.7428167e-006,51.2166 0.1874505,51.2211 0.6874432,51.2257 0.8125264,51.2302 0.40630877,51.2348 0.093770497,51.2393 0.093746163,51.2439 0.31247067,51.2484 0.74998611,51.2529 0.56250781,51.2575 0.31250411,51.2620 0.28127182,51.2666 0.34375814,51.2711 0.31250399,51.2757 3.823181e-006,51.2802 0.78123075,51.2848 1.6562474,51.2893 1.1562597,51.2939 0.43749252,51.2984 0.28120029,51.3029 1.0624201,51.3075 1.6249946,51.3120 1.468832,51.3166 0.84376645,51.3211 0.93746686,51.3257 0.84373915,51.3302 0.81250298,51.3348 0.62504429,51.3393 0.3125259,51.3439 0.21875928,51.3484 0.093759775,51.3530 0.09374623,51.3575 0.093756646,51.3621 0.56249315,51.3666 1.4374743,51.3712 1.6562513,51.3757 0.78127027,51.3803 0.34376222,51.3848 0.28122315,51.3894 0.93745255,51.3939 1.3124646,51.3985 1.2187706,51.4030 0.56255019,51.4076 0.34375268,51.4121 0.3125225,51.4167 2.1709249e-005,51.4212 -4.861884e-006,51.4258 0.093706682,51.4303 0.53120363,51.4349 0.78124243,51.4395 0.87499434,51.4440 0.87500679,51.4486 0.78127724,51.4531 0.31255442,51.4577 1.3436385e-005,51.4622 0.093735762,51.4668 0.18749227,51.4713 0.40624318,51.4759 0.28127104,51.4804 1.1926266e-005,51.4850 -3.3857441e-006,51.4895 1.61557e-006,51.4941 -3.0765025e-006,51.4987 0.031245027,51.5032 0.09373758,51.5078 0.28124872,51.5123 0.28123897,51.5169 0.71872222,51.5214 0.96876132,51.5260 0.59378934,51.5306 0.28120258,51.5351 0.65621179,51.5397 0.50005043,51.5442 0.37496692,51.5488 0.74997771,51.5533 1.0625284,51.5579 1.5312417,51.5625 1.1875267,51.5670 0.28129181,51.5716 0.12501012,51.5761 1.8472023e-006,51.5807 -3.7890181e-006,51.5853 0.031249607,51.5898 5.3525314e-006,51.5944 0.031242687,51.5989 0.28124002,51.6035 0.5000115,51.6081 0.53124106,51.6126 0.6562143,51.6172 0.59373939,51.6217 0.50002146,51.6263 0.25001699,51.6309 0.18749231,51.6354 0.18750684,51.6400 0.46875921,51.6445 0.6562404,51.6491 0.31250948,51.6537 0.37495831,51.6582 1.15619,51.6628 1.1562637,51.6674 0.81252384,51.6719 0.50001985,51.6765 0.31253314,51.6810 0.28126493,51.6856 0.56248283,51.6902 0.53125155,51.6947 0.187519,51.6993 1.0164101e-005,51.7039 0.093731806,51.7084 0.46870962,51.7130 0.59372902,51.7176 0.59377849,51.7221 0.18754095,51.7267 6.64855e-006,51.7313 -1.7817017e-006,51.7358 4.7757516e-007,51.7404 -1.2841646e-007,51.7450 3.6041889e-008,51.7495 -1.5738648e-008,51.7541 2.6911692e-008,51.7587 -9.1916519e-008,51.7632 3.4078909e-007,51.7678 -1.2713698e-006,51.7724 0.24997087,51.7769 1.2187221,51.7815 1.3437806,51.7861 0.46877941,51.7906 -4.6723271e-006,51.7952 0.031245714,51.7998 0.1249759,51.8043 0.49998233,51.8089 0.59372514,51.8135 0.71872103,51.8181 0.84375864,51.8226 0.78129464,51.8272 0.37501723,51.8318 0.31247321,51.8363 0.40624321,51.8409 0.40626559,51.8455 0.28127229,51.8500 0.18751158,51.8546 0.093762107,51.8592 5.2420696e-006,51.8638 -1.4069325e-006,51.8683 3.8512496e-007,51.8729 -1.3342675e-007,51.8775 1.485559e-007,51.8821 -4.6083301e-007,51.8866 1.6949465e-006,51.8912 -6.3195989e-006,51.8958 0.18745774,51.9003 0.5937261,51.9049 0.68748099,51.9095 0.87497026,51.9141 0.81251997,51.9186 0.56253749,51.9232 0.31253797,51.9278 0.093764447,51.9324 0.34364235,51.9369 1.1249827,51.9415 0.50010765,51.9461 0.093766063,51.9507 0.21872494,51.9552 0.4999916,51.9598 0.3125315,51.9644 1.6616123e-005,51.9690 -4.0842237e-006,51.9735 0.093749717,51.9781 0.31249911,51.9827 0.1875017,51.9873 0.031250078,51.9919 1.8082382e-009,51.9964 -8.4091639e-008,52.0010 3.3459497e-007,52.0056 -1.2544173e-006,52.0102 4.6835526e-006,52.0147 -1.748158e-005,52.0193 0.18748766,52.0239 0.21872361,52.0285 0.81235331,52.0331 1.7812208,52.0376 1.0626699,52.0422 0.031324904,52.0468 -3.3702825e-005,52.0514 0.46866983,52.0560 1.3749547,52.0605 1.3125429,52.0651 1.2187172,52.0697 1.3437322,52.0743 0.87507474,52.0789 0.31256017,52.0834 1.8779127e-005,52.0880 0.21873361,52.0926 0.43747544,52.0972 0.718732,52.1018 0.56253129,52.1064 0.093747437,52.1109 0.5311625,52.1155 1.4062115,52.1201 1.406311,52.1247 0.56256455,52.1293 0.18751667,52.1339 0.74999857,52.1384 1.0937527,52.1430 0.68750679,52.1476 0.18750234,52.1522 -1.4750198e-007,52.1568 2.0061124e-007,52.1614 -6.5499842e-007,52.1659 2.4196265e-006,52.1705 -9.0244293e-006,52.1751 0.093753852,52.1797 0.18749158,52.1843 0.62494075,52.1889 0.96874338,52.1935 1.0312757,52.1980 1.187515,52.2026 0.90627873,52.2072 0.18750642,52.2118 9.2074379e-006,52.2164 -3.718014e-005,52.2210 0.74984705,52.2256 1.7499356,52.2302 1.4376069,52.2347 0.56261587,52.2393 2.5053465e-005,52.2439 0.187444,52.2485 0.49999395,52.2531 0.34376651,52.2577 0.28127393,52.2623 2.528444e-005,52.2669 -3.8676112e-006,52.2715 -9.8178543e-006,52.2761 0.31239951,52.2806 1.062453,52.2852 1.2811732,52.2898 2.2812161,52.2944 1.6251428,52.2990 1.0313103,52.3036 1.4374889,52.3082 1.2812726,52.3128 0.68753374,52.3174 0.1875031,52.3220 0.3124817,52.3266 0.40624216,52.3311 0.21877532,52.3357 0.031268299,52.3403 -1.0690018e-005,52.3449 0.18747742,52.3495 0.31250679,52.3541 0.59376353,52.3587 0.53124696,52.3633 0.31248873,52.3679 0.28126234,52.3725 0.031262118,52.3771 1.1562145,52.3817 1.9375029,52.3863 1.2500019,52.3909 0.43745381,52.3955 0.68751228,52.4001 0.75002831,52.4047 1.2187289,52.4092 2.0937304,52.4138 2.0937815,52.4184 0.96878809,52.4230 0.031256665,52.4276 0.18749619,52.4322 0.53124505,52.4368 0.50000298,52.4414 0.18746887,52.4460 0.43745825,52.4506 0.50003952,52.4552 0.21872832,52.4598 0.74993056,52.4644 0.90625811,52.4690 0.84377909,52.4736 0.59380084,52.4782 0.18753794,52.4828 8.3576342e-006,52.4874 -9.595853e-006,52.4920 0.12498288,52.4966 0.37498134,52.5012 0.62501907,52.5058 0.28127581,52.5104 -2.5125053e-006,52.5150 0.49998316,52.5196 0.84375203,52.5242 0.34376675,52.5288 -1.1831432e-006,52.5334 0.21867032,52.5380 1.2187046,52.5426 1.1875653,52.5472 0.8125034,52.5518 0.65621191,52.5564 0.62503964,52.5610 0.18754262,52.5656 0.31245151,52.5702 1.6249176,52.5748 2.49998,52.5794 1.875077,52.5840 0.81252372,52.5886 0.56248689,52.5932 0.40630168,52.5978 0.03127227,52.6025 0.2186877,52.6071 0.71870482,52.6117 0.75003153,52.6163 0.78126687,52.6209 0.68750989,52.6255 0.25003612,52.6301 0.031264395,52.6347 -1.9874485e-006,52.6393 0.093725607,52.6439 0.31249389,52.6485 0.21875504,52.6531 0.74996179,52.6577 1.1249795,52.6623 0.84374762,52.6669 0.59378332,52.6715 0.31250042,52.6761 0.49998021,52.6808 0.31255731,52.6854 0.03124843,52.6900 0.31244719,52.6946 0.50000119,52.6992 0.50000334,52.7038 0.9374851,52.7084 0.96878189,52.7130 0.406293,52.7176 9.345099e-006,52.7222 0.031227162,52.7268 0.24999623,52.7315 0.09377183,52.7361 2.1744572e-006,52.7407 -5.5215367e-007,52.7453 3.3923691e-008,52.7499 4.1656486e-007,52.7545 -1.7003725e-006,52.7591 0.093730308,52.7637 0.31248638,52.7683 0.34374812,52.7730 0.31252107,52.7776 1.9651594e-005,52.7822 -5.5796163e-006,52.7868 0.093732506,52.7914 0.43745509,52.7960 0.74995929,52.8006 0.68755251,52.8052 0.093802489,52.8099 0.78123659,52.8145 1.3749226,52.8191 1.9998909,52.8237 1.4375534,52.8283 0.56259811,52.8329 0.18754402,52.8375 -1.7798313e-005,52.8422 0.43741262,52.8468 0.8749913,52.8514 0.5625819,52.8560 0.031291753,52.8606 -8.0212085e-006,52.8652 6.0977563e-006,52.8698 0.12495922,52.8745 0.9061088,52.8791 2.0623977,52.8837 2.2501137,52.8883 0.96889645,52.8929 0.28127283,52.8975 0.0312445,52.9022 0.15624711,52.9068 0.21874678,52.9114 0.18750371,52.9160 0.031256627,52.9206 -2.9298888e-006,52.9253 0.09374395,52.9299 0.49999064,52.9345 0.78123993,52.9391 0.71872306,52.9437 0.8124845,52.9483 0.84376603,52.9530 0.75000209,52.9576 0.50002199,52.9622 0.093778163,52.9668 0.18746699,52.9714 0.68744731,52.9761 0.87503034,52.9807 0.31255147,52.9853 0.093724437,52.9899 0.34372386,52.9946 0.43752724,52.9992 0.12502189,53.0038 0.18747926,53.0084 0.18751271,53.0130 2.0302967e-005,53.0177 -4.7977119e-006,53.0223 0.34374276,53.0269 0.093751796,53.0315 6.2267131e-006,53.0362 0.062473629,53.0408 0.18750985,53.0454 0.34375709,53.0500 0.84370774,53.0546 0.84376854,53.0593 0.31250459,53.0639 0.31249255,53.0685 0.46876499,53.0731 0.84375387,53.0778 0.87501431,53.0824 0.46875125,53.0870 0.093753971,53.0916 0.093701631,53.0963 0.56244421,53.1009 0.74998343,53.1055 0.84376383,53.1102 0.62504452,53.1148 0.37503982,53.1194 0.31250194,53.1240 0.43749785,53.1287 0.21877289,53.1333 0.093716167,53.1379 1.0937095,53.1425 1.5625043,53.1472 0.87503821,53.1518 0.093761094,53.1564 0.21873853,53.1611 0.18750405,53.1657 0.31248841,53.1703 0.31252167,53.1749 0.093763731,53.1796 0.3124918,53.1842 0.18751082,53.1888 -8.5635129e-006,53.1935 0.40625024,53.1981 0.50000995,53.2027 0.18750171,53.2074 -1.907898e-005,53.2120 0.40613937,53.2166 1.1874399,53.2212 0.96885639,53.2259 0.18757856,53.2305 0.093756542,53.2351 0.18744203,53.2398 0.81242305,53.2444 1.0000532,53.2490 0.43755269,53.2537 0.31251088,53.2583 0.031260472,53.2629 0.18746887,53.2676 0.53122979,53.2722 0.43751103,53.2768 0.18753259,53.2815 6.7568544e-006,53.2861 0.093730658,53.2907 0.093776889,53.2954 0.093667567,53.3000 1.2810575,53.3046 2.1562304,53.3093 1.90642,53.3139 1.5000483,53.3186 1.6562063,53.3232 0.81251752,53.3278 0.65625763,53.3325 0.68752766,53.3371 0.65625012,53.3417 0.84372115,53.3464 1.1875111,53.3510 1.0625396,53.3556 1.4687241,53.3603 2.6562271,53.3649 2.4062955,53.3696 1.5312636,53.3742 0.78126144,53.3788 0.53121758,53.3835 0.49997398,53.3881 0.49997899,53.3927 0.99992317,53.3974 1.4062228,53.4020 1.3438177,53.4067 0.65634793,53.4113 0.12503003,53.4159 0.031252936,53.4206 0.093749262,53.4252 0.31249964,53.4299 0.46873075,53.4345 0.90623093,53.4391 0.68752044,53.4438 0.18751958,53.4484 2.8986142e-006,53.4531 -6.0514185e-007,53.4577 -4.7841343e-007,53.4624 2.5191353e-006,53.4670 -9.5991199e-006,53.4716 0.15623787,53.4763 0.1562601,53.4809 0.21869013,53.4856 0.812415,53.4902 1.0625185,53.4949 1.0625757,53.4995 0.71880782,53.5041 0.37498814,53.5088 0.78111547,53.5134 1.8124431,53.5181 1.3126181,53.5227 0.31258079,53.5274 8.0947902e-006,53.5320 0.2812188,53.5367 0.90618455,53.5413 1.3124894,53.5459 0.68757397,53.5506 0.031288505,53.5552 0.093696125,53.5599 0.49995655,53.5645 0.59376585,53.5692 0.34380224,53.5738 2.9275163e-005,53.5785 -1.0730115e-005,53.5831 0.093731478,53.5878 0.34371033,53.5924 0.56250054,53.5971 0.31254771,53.6017 1.7595268e-005,53.6063 -3.57208e-006,53.6110 -3.309219e-006,53.6156 0.18745439,53.6203 0.59371889,53.6249 0.53128558,53.6296 0.1875335,53.6342 0.093753912,53.6389 0.093749665,53.6435 0.34370691,53.6482 0.81245679,53.6528 0.81253642,53.6575 0.50004786,53.6621 0.18750934,53.6668 4.0057384e-006,53.6714 -1.9178366e-005,53.6761 0.40620825,53.6807 0.59374887,53.6854 0.375025,53.6900 0.18752523,53.6947 1.0138156e-005,53.6994 -2.4027481e-006,53.7040 -5.2832064e-007,53.7087 0.062494311,53.7133 0.093752958,53.7180 4.0550663e-006,53.7226 0.093742952,53.7273 0.31248936,53.7319 0.31249097,53.7366 0.18750682,53.7412 0.093766212,53.7459 0.24998873,53.7505 0.93748546,53.7552 0.96875781,53.7598 0.87498331,53.7645 0.62496436,53.7692 0.59375286,53.7738 0.31255093,53.7785 2.5614137e-005,53.7831 0.18749475,53.7878 0.18749958,53.7924 0.18749449,53.7971 0.40624881,53.8017 0.40624899,53.8064 0.28125226,53.8111 0.18748079,53.8157 0.40618882,53.8204 0.65625167,53.8250 0.31256875,53.8297 0.031262241,53.8344 0.34372517,53.8390 0.5000115,53.8437 0.093767986,53.8483 0.062490247,53.8530 0.24998513,53.8576 0.49997497,53.8623 0.56249261,53.8670 0.34374511,53.8716 0.46873367,53.8763 0.50000036,53.8809 0.7812438,53.8856 1.0312734,53.8903 0.65628159,53.8949 0.37501815,53.8996 1.2131756e-005,53.9042 -3.3254287e-006,53.9089 1.1687695e-006,53.9136 0.1249406,53.9182 0.59371406,53.9229 0.43755707,53.9276 0.093786262,53.9322 2.1217418e-006,53.9369 -7.8452831e-007,53.9415 1.0162523e-006,53.9462 0.093743652,53.9509 0.12499987,53.9555 0.031247664,53.9602 0.093739726,53.9649 0.093761399,53.9695 8.8994102e-006,53.9742 -2.7277169e-006,53.9788 2.0107141e-006,53.9835 -5.3154204e-006,53.9882 0.093727201,53.9928 0.18751049,53.9975 0.0312589,54.0022 0.18745391,54.0068 0.40625134,54.0115 0.28124845,54.0162 0.43750146,54.0208 0.187545,54.0255 0.093763255,54.0302 -1.9088919e-005,54.0348 0.34368384,54.0395 0.7499935,54.0442 0.53130543,54.0488 0.28127784,54.0535 -4.0717096e-006,54.0582 0.18745719,54.0628 0.43749022,54.0675 0.28129315,54.0722 2.2099863e-005,54.0768 -1.4694788e-005,54.0815 0.18745774,54.0862 0.49996355,54.0908 0.56252044,54.0955 0.43749455,54.1002 0.74995756,54.1049 0.87502033,54.1095 0.50006258,54.1142 0.093781866,54.1189 0.031249026,54.1235 0.15623212,54.1282 0.56248432,54.1329 0.56251484,54.1375 0.18751788,54.1422 0.031248739,54.1469 0.12496644,54.1516 0.40623832,54.1562 0.28128403,54.1609 0.093757421,54.1656 0.28124711,54.1703 0.18750803,54.1749 0.031251609,54.1796 1.7467395e-008,54.1843 3.9347822e-007,54.1889 -1.5915541e-006,54.1936 5.9733384e-006,54.1983 -2.2304037e-005,54.2030 0.31246814,54.2076 0.4687517,54.2123 0.53127205,54.2170 0.31251064,54.2217 1.2499715,54.2263 2.3124897,54.2310 2.1875331,54.2357 0.50002545,54.2404 -1.5311514e-005,54.2450 0.093757831,54.2497 -1.6027745e-005,54.2544 0.43742827,54.2591 0.81248665,54.2637 0.56256062,54.2684 0.093792632,54.2731 0.78122693,54.2778 2.2187245,54.2825 2.3124998,54.2871 1.3750293,54.2918 0.28127134,54.2965 0.28123921,54.3012 0.18749945,54.3058 0.093743607,54.3105 0.34368649,54.3152 0.71875089,54.3199 0.31256977,54.3246 1.2044623e-005,54.3292 -2.7259607e-006,54.3339 0.18749894,54.3386 0.65624583,54.3433 1.2499815,54.3480 1.0312293,54.3526 0.31250545,54.3573 0.18752769,54.3620 1.522662e-005,54.3667 0.31246528,54.3714 0.96870452,54.3760 1.0937555,54.3807 0.65625387,54.3854 0.49999422,54.3901 0.49999872,54.3948 0.87502283,54.3994 0.65629536,54.4041 0.18751104,54.4088 0.031224366,54.4135 0.40622666,54.4182 0.53121018,54.4229 0.81245476,54.4275 0.87505364,54.4322 0.43753016,54.4369 0.43746194,54.4416 0.68747908,54.4463 0.75001693,54.4510 0.46879727,54.4557 0.40626866,54.4603 0.40624854,54.4650 0.34375802,54.4697 0.18750654,54.4744 0.18750285,54.4791 0.093754716,54.4838 9.5057231e-007,54.4885 -2.5464766e-007,54.4931 6.7923573e-008,54.4978 -1.7021039e-008,54.5025 1.5328355e-010,54.5072 1.6411498e-008,54.5119 -6.5806368e-008,54.5166 2.4683879e-007,54.5213 -9.2164095e-007,54.5259 3.4400682e-006,54.5306 0.18747786,54.5353 0.93744487,54.5400 1.249997,54.5447 0.81252515,54.5494 0.4374904,54.5541 0.43751106,54.5588 0.28125685,54.5635 0.49999794,54.5681 0.50003153,54.5728 0.18750396,54.5775 0.18748254,54.5822 0.18749425,54.5869 0.40623772,54.5916 0.74993289,54.5963 1.0937014,54.6010 1.1562294,54.6057 1.531226,54.6104 1.6250193,54.6151 1.4688119,54.6197 0.78131121,54.6244 0.43751162,54.6291 0.81247562,54.6338 1.0312431,54.6385 0.75004667,54.6432 0.43752459,54.6479 0.40624189,54.6526 0.21874103,54.6573 0.28124422,54.6620 0.3437508,54.6667 0.28124669,54.6714 0.28124887,54.6761 0.28126729,54.6808 0.093769096,54.6855 3.714697e-006,54.6901 -8.4543728e-007,54.6948 -3.3338259e-007,54.6995 2.1792926e-006,54.7042 -8.3846526e-006,54.7089 0.093742929,54.7136 0.12498605,54.7183 0.43741912,54.7230 0.93748373,54.7277 0.59382743,54.7324 0.28124389,54.7371 0.49998507,54.7418 0.31255156,54.7465 2.181293e-005,54.7512 -6.9016724e-006,54.7559 5.7920424e-006,54.7606 -1.6267502e-005,54.7653 0.21872829,54.7700 0.21877213,54.7747 1.4246433e-005,54.7794 0.093715139,54.7841 0.40622321,54.7888 0.34378803,54.7935 0.031264506,54.7982 0.28121406,54.8029 0.53124952,54.8076 0.43752444,54.8123 0.25001484,54.8170 0.062504247,54.8217 -1.9859592e-006,54.8264 0.093711697,54.8311 0.37499478,54.8358 0.21876755,54.8405 0.78124708,54.8452 0.84376895,54.8499 0.40626019,54.8546 0.09375006,54.8593 4.9586001e-006,54.8640 -1.4733977e-005,54.8687 0.4999516,54.8734 1.2812189,54.8781 1.281286,54.8828 0.500049,54.8875 0.093760587,54.8922 0.031232016,54.8969 0.43746188,54.9016 0.49999955,54.9063 0.21879093,54.9110 1.1890433e-005,54.9157 0.09374246,54.9204 0.09375383,54.9251 0.03125257,54.9299 3.6894139e-007,54.9346 9.8586973e-008,54.9393 -7.6341075e-007,54.9440 2.9553621e-006,54.9487 -1.1059141e-005,54.9534 0.18746172,54.9581 0.53125191,54.9628 0.65626234,54.9675 0.71874535,54.9722 0.46876404,54.9769 0.28126264,54.9816 0.18750693,54.9863 0.093752198,54.9910 2.9126729e-006,54.9957 0.031241322,55.0005 0.34374452,55.0052 0.31250787,55.0099 0.093755111,55.0146 0.031249736,55.0193 2.1905237e-006,55.0240 -9.5600262e-006,55.0287 0.34372613,55.0334 0.5624997,55.0381 0.343775,55.0428 0.031251322,55.0475 0.093737103,55.0523 0.093761899,55.0570 7.816815e-006,55.0617 -6.4111185e-007,55.0664 0.031232353,55.0711 0.5937143,55.0758 0.75001568,55.0805 0.31253472,55.0852 2.7161295e-006,55.0899 -2.4652269e-007,55.0947 -1.7305144e-006,55.0994 7.1693726e-006,55.1041 -2.6949678e-005,55.1088 0.49997383,55.1135 0.84370309,55.1182 1.4687188,55.1229 1.187553,55.1276 0.40629303,55.1324 0.093777791,55.1371 -6.6113016e-006,55.1418 0.18747979,55.1465 0.28126472,55.1512 0.12501216,55.1559 0.093749955,55.1607 4.3156592e-007,55.1654 0.031247316,55.1701 0.031247893,55.1748 0.093747683,55.1795 0.093749993,55.1842 0.21873158,55.1889 0.43747857,55.1937 0.59375787,55.1984 0.28127274,55.2031 0.09376099,55.2078 0.18748799,55.2125 0.4374994,55.2172 0.28125602,55.2220 0.18745399,55.2267 0.56245619,55.2314 0.56255102,55.2361 0.093806557,55.2408 0.031221723,55.2456 0.31247202,55.2503 0.500009,55.2550 0.50001276,55.2597 0.28127474,55.2644 -3.0595872e-006,55.2692 0.1874793,55.2739 0.1875186,55.2786 0.15623093,55.2833 0.46873099,55.2880 0.18753713,55.2928 1.4738802e-005,55.2975 -5.1088009e-006,55.3022 5.695435e-006,55.3069 -1.7674278e-005,55.3116 0.49995077,55.3164 0.81251872,55.3211 0.43751678,55.3258 0.49997663,55.3305 0.37500912,55.3352 0.40619704,55.3400 0.90619981,55.3447 1.0312825,55.3494 0.81255281,55.3541 0.37504414,55.3589 0.18747517,55.3636 0.59372079,55.3683 0.53128749,55.3730 0.15627901,55.3778 0.21874471,55.3825 0.74999613,55.3872 0.84374177,55.3919 0.96870828,55.3967 1.3749866,55.4014 1.0625441,55.4061 0.49997079,55.4108 0.68743032,55.4156 0.90626007,55.4203 0.71882385,55.4250 0.28129798,55.4297 0.18749714,55.4345 0.093752719,55.4392 -5.9726885e-006,55.4439 0.093728498,55.4486 0.18751042,55.4534 0.062489968,55.4581 0.31248152,55.4628 0.34372041,55.4676 0.84373224,55.4723 0.93747389,55.4770 1.6562389,55.4817 1.4063231,55.4865 1.0937774,55.4912 0.87500477,55.4959 0.46876788,55.5007 6.6864736e-006,55.5054 1.9649264e-008,55.5101 -6.7665064e-006,55.5149 0.093740299,55.5196 0.093758762,55.5243 1.1354837e-005,55.5290 0.031218344,55.5338 0.31246728,55.5385 0.40624607,55.5432 0.46875715,55.5480 0.3437795,55.5527 0.50001818,55.5574 0.53125286,55.5622 0.31250423,55.5669 1.9527652e-006,55.5716 0.093745172,55.5764 0.31249866,55.5811 0.46872607,55.5858 0.68744892,55.5906 1.2812535,55.5953 0.96880722,55.6000 0.50002176,55.6048 0.093746401,55.6095 2.8711702e-006,55.6142 -1.5949327e-006,55.6190 0.18748887,55.6237 0.49999815,55.6284 0.34375399,55.6332 0.18748844,55.6379 0.18749908,55.6426 0.3437241,55.6474 0.93748403,55.6521 0.75004458,55.6569 0.34376165,55.6616 0.18750072,55.6663 0.09373533,55.6711 0.49996942,55.6758 0.62497044,55.6805 0.65623873,55.6853 0.50002986,55.6900 0.31253356,55.6947 0.12501918,55.6995 0.093755394,55.7042 6.2442218e-006,55.7090 0.031236114,55.7137 0.093754329,55.7184 1.0912006e-005,55.7232 -2.9832693e-006,55.7279 1.0200197e-006,55.7327 -1.0966091e-006,55.7374 3.3666663e-006,55.7421 0.031221431,55.7469 0.31246439,55.7516 0.34377444,55.7564 0.093785793,55.7611 0.4062075,55.7658 1.1561583,55.7706 1.2500311,55.7753 0.43757963,55.7801 0.09376771,55.7848 0.093757138,55.7895 0.59373158,55.7943 1.9062279,55.7990 2.2812593,55.8038 1.3125072,55.8085 0.71874142,55.8133 0.62498605,55.8180 0.75000167,55.8227 0.50002402,55.8275 0.34374312,55.8322 0.50000346,55.8370 0.18752199,55.8417 3.9168358e-006,55.8465 -6.4662954e-006,55.8512 0.093738787,55.8560 0.18748668,55.8607 0.34373987,55.8654 0.31252122,55.8702 0.093740299,55.8749 0.3437022,55.8797 0.43753809,55.8844 0.031293869,55.8892 -7.9327947e-006,55.8939 2.1257861e-006,55.8987 -5.6956856e-007,55.9034 1.5227791e-007,55.9082 -3.948686e-008,55.9129 5.6539315e-009,55.9177 1.6877125e-008,55.9224 -7.3170789e-008,55.9271 2.7583354e-007,55.9319 -1.0302649e-006,55.9366 3.8456051e-006,55.9414 0.031223353,55.9461 0.312466,55.9509 0.40626428,55.9556 0.43751672,55.9604 0.43748462,55.9651 0.40623909,55.9699 0.3125253,55.9746 0.093775876,55.9794 0.031237684,55.9841 1.2186818,55.9889 2.2186818,55.9936 1.5937958,55.9984 0.34383658,56.0031 0.093750127,56.0079 0.3124795,56.0126 0.31251591,56.0174 0.093772799,56.0221 0.7812131,56.0269 2.6562028,56.0316 2.6875043,56.0364 1.2812687,56.0412 0.34377232,56.0459 0.18752868,56.0507 1.3297796e-005,56.0554 0.031232186,56.0602 0.12499268,56.0649 0.093764678,56.0697 1.3868458e-005,56.0744 -2.1406588e-005,56.0792 0.49992633,56.0839 1.2812107,56.0887 1.1250243,56.0934 0.6562438,56.0982 0.75000578,56.1030 0.50005126,56.1077 0.6250087,56.1125 0.99998927,56.1172 0.65627575,56.1220 0.18752667,56.1267 3.9776855e-006,56.1315 -7.6123712e-007,56.1362 -9.3325838e-007,56.1410 4.4948274e-006,56.1458 -1.704776e-005,56.1505 0.187472,56.1553 0.37495133,56.1600 0.7187227,56.1648 0.65628779,56.1695 0.75000745,56.1743 1.000021,56.1791 0.50004166,56.1838 0.031259108,56.1886 -9.7761222e-007,56.1933 0.031251065,56.1981 -3.2965877e-006,56.2029 0.093734808,56.2076 0.3124876,56.2124 0.62501776,56.2171 0.5312376,56.2219 0.59375125,56.2267 0.031274948,56.2314 0.31248266,56.2362 0.56250447,56.2409 0.3437475,56.2457 0.28122175,56.2505 0.34375772,56.2552 0.43752995,56.2600 0.71873003,56.2647 0.87499547,56.2695 0.2812759,56.2743 8.5787105e-006,56.2790 0.09371648,56.2838 1.2186004,56.2886 2.9374301,56.2933 2.1876481,56.2981 0.59383786,56.3029 0.18746608,56.3076 0.49992365,56.3124 1.0936791,56.3171 1.1875556,56.3219 0.53135908,56.3267 4.3999331e-005,56.3314 0.34371239,56.3362 1.1561896,56.3410 1.1562355,56.3457 0.81254876,56.3505 0.28127354,56.3553 0.28122947,56.3600 0.31250858,56.3648 0.49994919,56.3696 1.312485,56.3743 0.9375416,56.3791 0.53123975,56.3839 0.50001204,56.3886 0.56250918,56.3934 0.8125304,56.3982 0.34377947,56.4029 0.09373305,56.4077 0.093739867,56.4125 0.093761161,56.4172 8.5478241e-006,56.4220 -2.2943705e-006,56.4268 6.2881963e-007,56.4315 -2.2068831e-007,56.4363 2.53894e-007,56.4411 -7.9494862e-007,56.4459 2.926183e-006,56.4506 -1.0910852e-005,56.4554 0.24997036,56.4602 0.46875423,56.4649 0.37499404,56.4697 0.46873242,56.4745 0.31252778,56.4792 0.21873771,56.4840 0.4999764,56.4888 0.43754071,56.4936 0.093772277,56.4983 0.093727931,56.5031 0.34368595,56.5079 0.78122807,56.5127 0.68752563,56.5174 0.71876627,56.5222 0.59375936,56.5270 0.65623313,56.5317 0.56251234,56.5365 0.43746597,56.5413 0.93742537,56.5461 1.0937926,56.5508 0.71883774,56.5556 0.37502414,56.5604 0.28123924,56.5652 0.43745983,56.5699 0.65626228,56.5747 0.28129587,56.5795 0.31248271,56.5843 0.7812075,56.5890 0.9687441,56.5938 0.65630823,56.5986 1.1909616e-005,56.6034 0.28119436,56.6081 0.50001168,56.6129 0.18754791,56.6177 -4.4935773e-006,56.6225 0.18744679,56.6273 0.49998531,56.6320 0.43749663,56.6368 0.78125226,56.6416 0.87499386,56.6464 1.1249623,56.6511 0.84378189,56.6559 0.34381494,56.6607 0.031275202,56.6655 -2.5545546e-006,56.6703 1.4546777e-006,56.6750 0.093747839,56.6798 0.21871251,56.6846 0.65623295,56.6894 0.53129029,56.6942 0.093767956,56.6989 -1.6466779e-006,56.7037 -5.0151589e-006,56.7085 0.12497552,56.7133 0.31249824,56.7181 0.3125205,56.7228 0.21876058,56.7276 -5.7799889e-006,56.7324 0.34368888,56.7372 1.1249419,56.7420 1.0625358,56.7468 0.46880397,56.7515 0.18751623,56.7563 0.093763247,56.7611 0.093752392,56.7659 0.21875098,56.7707 0.24998423,56.7755 0.43744129,56.7802 0.74996805,56.7850 0.81249642,56.7898 0.93750358,56.7946 0.78127593,56.7994 0.65626788,56.8042 0.84376287,56.8089 0.6875385,56.8137 0.28126121,56.8185 0.40623307,56.8233 0.46875876,56.8281 0.40625316,56.8329 0.46875429,56.8377 0.18749139,56.8424 0.31247091,56.8472 0.49999771,56.8520 0.50002962,56.8568 0.093766011,56.8616 -3.9079482e-006,56.8664 2.7713538e-006,56.8712 -7.1778099e-006,56.8760 0.093726866,56.8807 0.18750744,56.8855 0.031276077,56.8903 -1.9427687e-005,56.8951 0.31246981,56.8999 0.49999982,56.9047 0.31253093,56.9095 1.6785392e-005,56.9143 1.4607227e-007,56.9191 -1.7373279e-005,56.9238 0.18747705,56.9286 0.34369484,56.9334 1.0311958,56.9382 1.1250154,56.9430 0.7188254,56.9478 0.093804777,56.9526 0.093729116,56.9574 0.40623859,56.9622 0.37501705,56.9670 0.093770191,56.9718 0.031225096,56.9765 0.3124741,56.9813 0.43751165,56.9861 0.5000248,56.9909 0.28122327,56.9957 0.84369147,57.0005 1.2812812,57.0053 0.87505889,57.0101 0.18749806,57.0149 0.62496459,57.0197 1.4999247,57.0245 2.0937157,57.0293 1.656287,57.0341 1.1875206,57.0389 0.53129476,57.0437 0.15628318,57.0485 0.40624288,57.0532 0.50001019,57.0580 0.18751396,57.0628 0.031245019,57.0676 0.093747847,57.0724 1.353495e-005,57.0772 0.093726233,57.0820 0.49995065,57.0868 0.5000217,57.0916 0.093793973,57.0964 7.8369396e-007,57.1012 2.3906412e-006,57.1060 0.093706429,57.1108 0.74995428,57.1156 0.87503767,57.1204 0.28129447,57.1252 6.4460842e-006,57.1300 -1.7541827e-006,57.1348 5.7002842e-007,57.1396 -5.2580151e-007,57.1444 1.5332789e-006,57.1492 0.093738019,57.1540 0.49999771,57.1588 0.34374779,57.1636 0.31246132,57.1684 0.81245202,57.1732 0.90624285,57.1780 0.56256354,57.1828 0.093795791,57.1876 1.3597696e-006,57.1924 -7.6344431e-006,57.1972 0.18748926,57.2020 0.18751065,57.2068 8.0575801e-006,57.2116 -2.9555592e-006,57.2164 3.7642064e-006,57.2212 0.0936983,57.2260 0.49997661,57.2308 0.53127664,57.2356 0.96870548,57.2404 1.3749439,57.2452 1.2499918,57.2500 0.93756056,57.2548 0.37505433,57.2596 0.28123856,57.2644 0.56242287,57.2692 1.1249551,57.2740 1.2812352,57.2789 1.4063097,57.2837 0.53134501,57.2885 0.37500924,57.2933 0.37497243,57.2981 0.49995166,57.3029 0.84376717,57.3077 1.0000432,57.3125 0.81252074,57.3173 0.18751867,57.3221 -8.9191399e-006,57.3269 0.3124705,57.3317 0.56249368,57.3365 0.50002193,57.3413 0.375018,57.3461 0.50000978,57.3509 0.21870863,57.3558 0.71871328,57.3606 0.62502843,57.3654 0.56252062,57.3702 0.56249911,57.3750 0.59374845,57.3798 0.43750772,57.3846 0.59371597,57.3894 0.81245142,57.3942 0.75005108,57.3990 0.12505542,57.4038 0.093742952,57.4087 0.093754083,57.4135 0.031230353,57.4183 0.34368369,57.4231 0.90617996,57.4279 1.2812444,57.4327 1.0937907,57.4375 0.71879995,57.4423 0.40629545,57.4471 0.093769036,57.4520 1.2188008e-005,57.4568 0.093719907,57.4616 0.43749157,57.4664 0.28125516,57.4712 0.37495908,57.4760 0.50000381,57.4808 0.31254047,57.4856 0.18748948,57.4905 0.59373045,57.4953 0.84376287,57.5001 0.87497413,57.5049 0.6874935,57.5097 0.4062905,57.5145 0.50002664,57.5193 0.78117925,57.5242 1.4061476,57.5290 1.4062765,57.5338 0.87505579,57.5386 0.71873915,57.5434 1.0937295,57.5482 1.2500197,57.5531 1.1875561,57.5579 0.78129536,57.5627 0.3437596,57.5675 0.093748614,57.5723 0.093737282,57.5771 0.40624288,57.5820 0.93745786,57.5868 1.2812283,57.5916 0.68755478,57.5964 0.87500095,57.6012 2.4999728,57.6061 2.7187731,57.6109 1.1874993,57.6157 0.40622425,57.6205 0.96872711,57.6253 1.1875067,57.6301 0.40629748,57.6350 0.093772501,57.6398 0.031254534,57.6446 0.40624794,57.6494 0.37500066,57.6542 0.18750048,57.6591 0.093740903,57.6639 0.49999774,57.6687 0.40625677,57.6735 0.34375948,57.6784 0.31247151,57.6832 0.40620887,57.6880 0.50001878,57.6928 0.53126717,57.6976 0.50000626,57.7025 0.12501833,57.7073 5.3189829e-006,57.7121 -1.3504458e-006,57.7169 8.2252242e-008,57.7218 0.031242615,57.7266 0.18749368,57.7314 0.093747601,57.7362 0.093758196,57.7411 1.3089627e-005,57.7459 0.031222384,57.7507 0.28123271,57.7555 0.18752638,57.7604 0.09372665,57.7652 0.62496525,57.7700 0.75003701,57.7748 0.18753454,57.7797 -3.0334346e-007,57.7845 1.4986533e-006,57.7893 -5.691832e-006,57.7941 0.12496928,57.7990 0.28125611,57.8038 0.21873616,57.8086 0.99997061,57.8134 0.78129053,57.8183 0.12502961,57.8231 4.0669693e-006,57.8279 0.093699403,57.8327 0.59372622,57.8376 0.78128135,57.8424 0.81250846,57.8472 1.1562543,57.8521 1.1562555,57.8569 0.78126293,57.8617 0.31250846,57.8666 0.031252082,57.8714 0.18746457,57.8762 0.59370577,57.8810 0.81241298,57.8859 1.4374386,57.8907 1.3125631,57.8955 0.68762881,57.9004 0.0937749,57.9052 0.62495238,57.9100 0.62498176,57.9149 0.65624505,57.9197 0.4063074,57.9245 0.031276669,57.9294 -1.2129141e-006,57.9342 -1.1343936e-005,57.9390 0.21870135,57.9438 0.65615082,57.9487 1.343734,57.9535 1.0313269,57.9583 0.50007021,57.9632 3.3082979e-005,57.9680 -7.8594403e-006,57.9728 -1.6488448e-006,57.9777 0.093732402,57.9825 0.18750589,57.9874 0.031265378,57.9922 -1.2492775e-006,57.9970 3.0601535e-007,58.0019 2.5349063e-008,58.0067 -4.0748603e-007,58.0115 1.6047599e-006,58.0164 -6.0121379e-006,58.0212 0.093728505,58.0260 0.18751004,58.0309 0.062509716,58.0357 0.28124526,58.0405 0.2187622,58.0454 0.031241564,58.0502 0.37494951,58.0551 0.90622342,58.0599 0.87502688,58.0647 0.62504268,58.0696 0.093770638,58.0744 -9.4257921e-006,58.0792 1.3790897e-005,58.0841 0.0936606,58.0889 1.1561478,58.0938 1.5937243,58.0986 1.750048,58.1034 0.90634292,58.1083 0.31254768,58.1131 2.448303e-005,58.1180 -9.6863732e-006,58.1228 0.21874624,58.1276 0.65624613,58.1325 0.9375003,58.1373 0.65625483,58.1422 0.28125376,58.1470 6.68135e-006,58.1518 0.21871887,58.1567 0.9061498,58.1615 1.4062225,58.1664 0.8125782,58.1712 0.37506226,58.1761 0.31251609,58.1809 0.18749724,58.1857 0.031249173,58.1906 0.093749635,58.1954 0.031252231,58.2003 -2.3596304e-008,58.2051 5.8819221e-009,58.2100 7.1109042e-011,58.2148 -6.1676046e-009,58.2196 2.4601865e-008,58.2245 -9.2248833e-008,58.2293 3.4442672e-007,58.2342 0.093748719,58.2390 0.1249899,58.2439 0.34373009,58.2487 0.50000709,58.2536 0.18752107,58.2584 0.18749964,58.2632 0.34374723,58.2681 0.31250298,58.2729 0.18749852,58.2778 0.31249878,58.2826 0.24999893,58.2875 0.18748386,58.2923 0.81249446,58.2972 0.87501293,58.3020 0.84375906,58.3069 0.43750197,58.3117 0.21875009,58.3166 0.156253,58.3214 1.7620275e-006,58.3263 -4.6254806e-007,58.3311 8.7990536e-008,58.3360 1.1064557e-007,58.3408 -5.3063724e-007,58.3457 0.093743451,58.3505 0.34373826,58.3554 0.50000012,58.3602 0.31251332,58.3651 8.2494644e-006,58.3699 -1.0067815e-005,58.3748 0.093738288,58.3796 0.093763158,58.3845 0.093709104,58.3893 0.53118819,58.3942 0.59379238,58.3990 0.18755859,58.4039 1.2734969e-005,58.4087 -1.9999196e-005,58.4136 0.18748502,58.4184 0.21874869,58.4233 0.40625215,58.4281 0.31251976,58.4330 0.09374778,58.4378 0.28124985,58.4427 0.40625727,58.4475 1.0937409,58.4524 1.4062456,58.4573 0.96870345,58.4621 0.74990749,58.4670 1.1562192,58.4718 1.2188036,58.4767 0.90631872,58.4815 0.50001591,58.4864 0.50000805,58.4912 0.40626293,58.4961 0.28126708,58.5009 1.0174169e-005,58.5058 0.18747763,58.5107 0.3437508,58.5155 0.18751906,58.5204 0.093713626,58.5252 0.6561442,58.5301 1.406247,58.5349 1.1563275,58.5398 0.62502933,58.5447 0.28126568,58.5495 0.093776487,58.5544 -1.942706e-005,58.5592 0.2812309,58.5641 0.18752567,58.5689 0.09374442,58.5738 0.2812396,58.5787 0.21875812,58.5835 0.18748498,58.5884 0.43749237,58.5932 0.56247997,58.5981 0.84369093,58.6030 0.99999267,58.6078 0.71881616,58.6127 0.28128061,58.6175 0.34372282,58.6224 0.4062739,58.6273 0.093788393,58.6321 0.093710966,58.6370 0.65615273,58.6419 1.3749777,58.6467 1.3125833,58.6516 0.65630889,58.6564 0.59375483,58.6613 0.43746981,58.6662 0.65623105,58.6710 0.43752503,58.6759 0.46875,58.6808 0.7499789,58.6856 1.1562694,58.6905 1.3437661,58.6953 1.3437309,58.7002 0.71875167,58.7051 0.25002772,58.7099 1.1773181e-005,58.7148 -3.0678561e-006,58.7197 4.9707626e-007,58.7245 0.093745738,58.7294 0.31248349,58.7343 0.59372878,58.7391 0.59375459,58.7440 0.31252712,58.7489 1.6402482e-005,58.7537 -2.0472118e-005,58.7586 0.18748157,58.7635 0.18751018,58.7683 0.093767591,58.7732 0.18750449,58.7781 0.43749779,58.7829 0.12499791,58.7878 0.093731076,58.7927 0.18750086,58.7975 0.093765505,58.8024 0.093735732,58.8073 0.31246185,58.8121 0.49999794,58.8170 0.34377259,58.8219 0.18752612,58.8267 1.6655484e-005,58.8316 -4.3677774e-006,58.8365 8.1398906e-007,58.8414 1.1123902e-006,58.8462 -5.264179e-006,58.8511 0.093731798,58.8560 0.18749972,58.8608 0.093769319,58.8657 1.3516041e-006,58.8706 0.09373112,58.8755 0.18750745,58.8803 0.093758419,58.8852 0.18747242,58.8901 1.4374797,58.8949 1.937537,58.8998 0.68746072,58.9047 0.84363222,58.9096 1.1875498,58.9144 0.78134656,58.9193 1.2499771,58.9242 1.5625026,58.9290 0.84378207,58.9339 0.18749946,58.9388 0.2187306,58.9437 0.34370756,58.9485 0.50001574,58.9534 0.18755285,58.9583 9.6716249e-006,58.9632 2.4579167e-006,58.9680 0.031215737,58.9729 0.34371626,58.9778 0.34376556,58.9827 0.28125322,58.9875 0.31248716,58.9924 0.31253189,58.9973 0.34376901,59.0022 0.53121376,59.0071 0.50001246,59.0119 0.093779378,59.0168 2.2728223e-006,59.0217 -5.9535961e-007,59.0266 1.0839216e-007,59.0314 1.6186928e-007,59.0363 -7.5595858e-007,59.0412 0.0312381,59.0461 0.093754068,59.0510 1.0384588e-005,59.0558 0.031236077,59.0607 0.093755394,59.0656 4.9253063e-006,59.0705 0.53116196,59.0753 1.4373852,59.0802 1.312529,59.0851 0.8750363,59.0900 0.96873969,59.0949 0.84378046,59.0998 0.59381068,59.1046 0.28125972,59.1095 0.62498254,59.1144 0.59373951,59.1193 0.78121114,59.1242 0.78128505,59.1290 0.34380946,59.1339 0.093760505,59.1388 0.18750146,59.1437 0.18750948,59.1486 -1.751339e-006,59.1535 0.031249678,59.1583 0.031246625,59.1632 0.187463,59.1681 0.59365225,59.1730 1.1562636,59.1779 0.43760908,59.1828 2.1537469e-005,59.1876 -5.2601004e-006,59.1925 -4.9934386e-007,59.1974 0.34374666,59.2023 0.4687565,59.2072 0.37497023,59.2121 0.37495896,59.2169 0.53125668,59.2218 0.37502429,59.2267 0.18751694,59.2316 0.093764856,59.2365 7.853806e-006,59.2414 -2.1660589e-006,59.2463 8.097025e-007,59.2512 -1.0726379e-006,59.2560 3.4811251e-006,59.2609 -1.2853076e-005,59.2658 0.53119725,59.2707 0.4999865,59.2756 0.31255642,59.2805 2.537922e-005,59.2854 -6.7677743e-006,59.2903 1.6894331e-006,59.2951 1.0741863e-008,59.3000 -1.7327532e-006,59.3049 0.093724497,59.3098 0.2812427,59.3147 0.25001034,59.3196 0.59369302,59.3245 1.0624423,59.3294 1.0624968,59.3343 0.87502033,59.3391 0.71877474,59.3440 0.50006461,59.3489 3.9156799e-005,59.3538 0.18748225,59.3587 0.31250376,59.3636 0.18750268,59.3685 0.31249851,59.3734 0.40624809,59.3783 0.31250268,59.3832 0.15624541,59.3881 0.21874966,59.3930 0.031259239,59.3979 9.558687e-007,59.4027 -1.8355082e-007,59.4076 -2.2178679e-007,59.4125 1.0708269e-006,59.4174 -4.0619184e-006,59.4223 0.093750134,59.4272 0.12496472,59.4321 1.0311506,59.4370 1.5312383,59.4419 0.78135014,59.4468 0.093800463,59.4517 0.18749776,59.4566 0.18750048,59.4615 0.031252518,59.4664 0.031235222,59.4713 0.31248397,59.4762 0.31251293,59.4811 0.18751165,59.4860 0.3437331,59.4909 0.53122276,59.4958 0.40626556,59.5006 0.28126615,59.5055 0.56249124,59.5104 0.50001425,59.5153 0.093762331,59.5202 -9.7206157e-007,59.5251 0.18750031,59.5300 0.37498814,59.5349 0.53118867,59.5398 0.75001603,59.5447 0.34374711,59.5496 0.84362984,59.5545 1.937366,59.5594 2.6875854,59.5643 1.5001826,59.5692 0.81253517,59.5741 0.31250611,59.5790 0.28120163,59.5839 0.93747824,59.5888 0.62505221,59.5937 2.8480477e-005,59.5986 -6.267338e-006,59.6035 -3.4144011e-006,59.6084 0.12497216,59.6133 0.40618607,59.6182 0.87498444,59.6231 1.0625479,59.6280 1.3437805,59.6330 1.1562634,59.6379 0.62498808,59.6428 0.62499863,59.6477 0.18752572,59.6526 7.421841e-006,59.6575 0.093747586,59.6624 2.292795e-006,59.6673 -2.3287888e-007,59.6722 0.09370438,59.6771 0.49997798,59.6820 0.40628323,59.6869 0.71870452,59.6918 1.6561568,59.6967 1.8437879,59.7016 0.71884447,59.7065 0.37503219,59.7114 0.18751107,59.7163 0.031246949,59.7212 0.18750115,59.7261 0.46874005,59.7310 0.43750364,59.7360 0.093753777,59.7409 0.093741514,59.7458 0.093754336,59.7507 0.09375076,59.7556 0.31245923,59.7605 0.65622342,59.7654 0.5937227,59.7703 0.71875852,59.7752 0.31257409,59.7801 0.031265724,59.7850 0.18744414,59.7899 0.68742782,59.7949 1.0000315,59.7998 0.31258297,59.8047 2.0263602e-005,59.8096 -1.0355012e-005,59.8145 0.21874513,59.8194 0.34374952,59.8243 0.34375247,59.8292 0.18750584,59.8341 0.03125244,59.8390 -3.9355692e-007,59.8440 1.3072074e-006,59.8489 0.093730055,59.8538 0.62494224,59.8587 1.0624372,59.8636 1.2812251,59.8685 1.0938228,59.8734 0.50006717,59.8783 0.28125656,59.8833 0.093755022,59.8882 0.093755685,59.8931 1.0728542e-005,59.8980 0.18744357,59.9029 0.81247586,59.9078 0.46881154,59.9127 0.18752131,59.9176 0.1874948,59.9226 0.093748324,59.9275 0.093719251,59.9324 0.43747631,59.9373 0.40628147,59.9422 0.06251312,59.9471 0.093753964,59.9521 0.43746743,59.9570 1.7811581,59.9619 2.5312142,59.9668 2.0937688,59.9717 1.2188456,59.9766 0.03131298,59.9816 -1.3073684e-005,59.9865 0.093750969,59.9914 0.18750057,59.9963 0.062488031,60.0012 0.31247702,60.0061 0.5000034,60.0111 0.31250927,60.0160 0.343732,60.0209 0.87498057,60.0258 0.96876919,60.0307 0.37503776,60.0357 -3.745469e-006,60.0406 0.093748905,60.0455 0.093711779,60.0504 0.49996549,60.0553 0.40629214,60.0603 0.18751386,60.0652 0.28123885,60.0701 0.37501618,60.0750 0.062524512,60.0799 -1.4807425e-005,60.0849 0.18749283,60.0898 0.093765557,60.0947 2.6528653e-006,60.0996 1.6600653e-006,60.1045 -9.2943492e-006,60.1095 0.093741149,60.1144 0.31248266,60.1193 0.65622932,60.1242 0.65626061,60.1292 0.40620819,60.1341 0.74995053,60.1390 0.96870089,60.1439 1.343742,60.1488 0.96885306,60.1538 0.28132823,60.1587 1.3656052e-005,60.1636 -3.5285443e-006,60.1685 4.567714e-007,60.1735 0.031249523,60.1784 1.4503884e-006,60.1833 -3.1459272e-006,60.1882 0.093745984,60.1932 0.093754046,60.1981 2.9920748e-006,60.2030 -8.618386e-007,60.2080 4.5502031e-007,60.2129 0.031250149,60.2178 0.18750341,60.2227 0.18748957,60.2277 0.2187275,60.2326 0.46872035,60.2375 0.40628025,60.2424 0.031269468,60.2474 0.37491041,60.2523 0.96873182,60.2572 0.6250838,60.2622 0.093783498,60.2671 0.1874624,60.2720 0.40622836,60.2769 0.34376609,60.2819 0.1875321,60.2868 1.069519e-005,60.2917 0.093715385,60.2967 0.31247249,60.3016 0.31253403,60.3065 0.031281725,60.3114 0.03122746,60.3164 0.18748206,60.3213 0.18751992,60.3262 0.15626651,60.3312 0.18749015,60.3361 0.12499899,60.3410 0.093751237,60.3460 0.093755156,60.3509 6.0081084e-006,60.3558 -1.3007074e-006,60.3608 -8.0597607e-007,60.3657 4.5252073e-006,60.3706 -1.7296539e-005,60.3756 0.28120121,60.3805 0.50001168,60.3854 0.18754502,60.3904 0.093720809,60.3953 0.59364855,60.4002 1.5624657,60.4052 1.3125814,60.4101 0.81255496,60.4150 0.62501538,60.4200 0.56249589,60.4249 0.74998373,60.4298 0.75001556,60.4348 0.31251904,60.4397 0.81239873,60.4446 2.3749084,60.4496 2.1875508,60.4545 1.0938449,60.4595 0.093802214,60.4644 4.1283092e-006,60.4693 -2.3851771e-005,60.4743 0.31243578,60.4792 0.65622884,60.4841 0.62504745,60.4891 0.53114444,60.4940 1.8435386,60.4990 2.5625241,60.5039 1.7814164,60.5088 1.0313224,60.5138 0.96874088,60.5187 1.3437392,60.5236 1.4687613,60.5286 1.0000436,60.5335 0.31255922,60.5385 2.0324644e-005,60.5434 0.31248656,60.5483 0.56250298,60.5533 0.34375134,60.5582 0.28119931,60.5632 0.65622103,60.5681 0.50005949,60.5731 3.6883546e-005,60.5780 -2.7278113e-005,60.5829 0.28120857,60.5879 0.49997392,60.5928 0.50004041,60.5978 0.093795083,60.6027 0.093739673,60.6076 0.31249762,60.6126 0.18750897,60.6175 3.5160656e-006,60.6225 -3.4149311e-006,60.6274 0.093725286,60.6324 0.53122085,60.6373 0.65626234,60.6422 0.28128514,60.6472 1.0859105e-005,60.6521 -2.5944103e-006,60.6571 -4.8262103e-007,60.6620 4.5256202e-006,60.6670 -1.7621611e-005,60.6719 1.3749326,60.6769 2.1562221,60.6818 1.2500527,60.6868 0.18754914,60.6917 1.089944e-005,60.6966 0.18745488,60.7016 0.68742931,60.7065 0.90625322,60.7115 0.75006515,60.7164 0.71876615,60.7214 1.28123,60.7263 1.5000188,60.7313 0.87501782,60.7362 0.65625811,60.7412 0.031250674,60.7461 0.18742514,60.7511 0.74993658,60.7560 0.93752605,60.7610 0.81256598,60.7659 0.53129238,60.7709 0.53125727,60.7758 0.593696,60.7808 0.90618867,60.7857 0.90619707,60.7907 1.1562685,60.7956 0.84383732,60.8006 0.56252235,60.8055 0.40620831,60.8105 0.74995226,60.8154 0.81252563,60.8204 0.5000633,60.8253 0.15628657,60.8303 0.15624538,60.8352 0.37496889,60.8402 0.74998057,60.8451 0.50002915,60.8501 0.21873197,60.8550 0.5624283,60.8600 0.87499666,60.8649 0.56258512,60.8699 0.18746717,60.8748 0.84364873,60.8798 1.0937644,60.8848 0.84380382,60.8897 0.46881413,60.8947 0.093788706,60.8996 0.031251412,60.9046 0.3749997,60.9095 0.78124911,60.9145 0.71875185,60.9194 0.43745977,60.9244 0.65621132,60.9293 0.62504518,60.9343 0.093779139,60.9393 0.18742536,60.9442 0.81239891,60.9492 1.1875225,60.9541 1.0624226,60.9591 2.2498891,60.9640 2.1563475,60.9690 1.0939211,60.9740 0.093835272,60.9789 -1.1979173e-005,60.9839 3.1964228e-006,60.9888 -8.05382e-007,60.9938 2.4782235e-008,60.9987 7.0640658e-007,61.0037 0.093750507,61.0087 0.12498573,61.0136 0.18748353,61.0186 0.28126118,61.0235 0.093766525,61.0285 3.2624337e-006,61.0335 -4.5905394e-006,61.0384 0.031250197,61.0434 3.8052367e-006,61.0483 0.1874973,61.0533 0.31250036,61.0583 0.28123358,61.0632 0.49996883,61.0682 0.78119129,61.0731 1.2186811,61.0781 1.2500601,61.0831 0.40634522,61.0880 0.093762226,61.0930 0.74999833,61.0980 0.78125656,61.1029 4.3351392e-006,61.1079 0.093744874,61.1128 0.15624979,61.1178 0.12500268,61.1228 0.031252552,61.1277 1.9882586e-007,61.1327 -7.3720955e-008,61.1377 9.6047501e-008,61.1426 -3.1049311e-007,61.1476 0.093747884,61.1526 0.28124464,61.1575 0.1874851,61.1625 0.18750003,61.1675 0.093768068,61.1724 6.9288649e-006,61.1774 -7.2046569e-006,61.1824 0.093746886,61.1873 0.031256597,61.1923 1.73373e-006,61.1973 -4.6565938e-007,61.2022 1.2874477e-007,61.2072 -4.9277418e-008,61.2122 6.8358766e-008,61.2171 -2.2417541e-007,61.2221 8.284199e-007,61.2271 0.093750276,61.2320 0.31250265,61.2370 0.18749022,61.2420 0.093747132,61.2469 1.6731257e-005,61.2519 -2.9320609e-005,61.2569 0.31247818,61.2618 0.34373334,61.2668 0.49998456,61.2718 0.34379539,61.2767 0.093765467,61.2817 0.093757764,61.2867 -1.74155e-006,61.2917 0.18745819,61.2966 0.3125124,61.3016 0.093789406,61.3066 -1.3406068e-005,61.3115 0.18746352,61.3165 0.31250554,61.3215 0.28122979,61.3265 0.68746722,61.3314 0.90624678,61.3364 1.187517,61.3414 0.90630221,61.3463 0.34377483,61.3513 0.093757145,61.3563 -1.4052855e-005,61.3613 0.18747787,61.3662 0.18752253,61.3712 1.1939715e-005,61.3762 0.093714818,61.3812 0.34372219,61.3861 0.50000387,61.3911 0.53126734,61.3961 0.3437731,61.4011 0.093770176,61.4060 -1.2788734e-005,61.4110 0.78117764,61.4160 1.7499777,61.4210 1.2188137,61.4259 0.31253812,61.4309 0.093754068,61.4359 -5.34658e-007,61.4409 2.7369109e-007,61.4458 -5.6010884e-007,61.4508 1.966916e-006,61.4558 0.093740493,61.4608 0.56248999,61.4657 0.75000572,61.4707 0.46872741,61.4757 0.49995783,61.4807 0.62498331,61.4857 0.75002539,61.4906 0.53126281,61.4956 0.56252819,61.5006 0.15628093,61.5056 0.21873547,61.5106 0.68744498,61.5155 1.3437135,61.5205 1.2187968,61.5255 0.53129244,61.5305 0.09376619,61.5355 -1.5043834e-005,61.5404 0.37498149,61.5454 0.46875784,61.5504 0.21872805,61.5554 0.43747163,61.5604 0.40629357,61.5653 0.34378511,61.5703 0.49999502,61.5753 0.34374878,61.5803 0.093712151,61.5853 0.49996501,61.5902 0.8437615,61.5952 0.59376043,61.6002 0.37498611,61.6052 0.65625644,61.6102 0.50004023,61.6152 0.093775615,61.6201 0.78119916,61.6251 1.6561691,61.6301 1.6250004,61.6351 0.87507814,61.6401 0.31253147,61.6451 1.4687322,61.6501 2.0624621,61.6550 2.2499595,61.6600 1.3750069,61.6650 0.78129423,61.6700 0.1875509,61.6750 1.2649594e-005,61.6800 0.093741976,61.6850 0.28125522,61.6899 0.18748161,61.6949 0.21873946,61.6999 0.28126773,61.7049 0.749982,61.7099 0.93747747,61.7149 0.68750137,61.7199 0.31253102,61.7249 0.031271622,61.7298 -3.0529498e-006,61.7348 1.3966663e-006,61.7398 -2.5336622e-006,61.7448 8.7387234e-006,61.7498 -3.2424254e-005,61.7548 0.34369868,61.7598 0.53124368,61.7648 0.59374315,61.7698 0.62502271,61.7747 0.31253505,61.7797 0.18751237,61.7847 0.093767859,61.7897 -3.906131e-006,61.7947 0.18749084,61.7997 0.18749903,61.8047 1.2499568,61.8097 2.0624759,61.8147 1.4062818,61.8197 0.40626544,61.8247 0.53120214,61.8296 0.81249982,61.8346 0.34380972,61.8396 0.093769364,61.8446 0.093723647,61.8496 0.4999038,61.8546 1.0624645,61.8596 0.84381235,61.8646 0.68747866,61.8696 1.3436794,61.8746 1.5000426,61.8796 0.78133094,61.8846 0.40627858,61.8896 0.49996594,61.8946 0.68751395,61.8996 0.18755859,61.9046 5.0023796e-006,61.9095 -9.0700023e-006,61.9145 0.093746357,61.9195 0.24997881,61.9245 0.53120172,61.9295 0.65625131,61.9345 0.31255752,61.9395 2.679012e-005,61.9445 -7.218996e-006,61.9495 2.0833697e-006,61.9545 -1.1138682e-006,61.9595 2.3721313e-006,61.9645 -8.3753876e-006,61.9695 0.093746521,61.9745 0.24997745,61.9795 0.71871901,61.9845 0.68754303,61.9895 0.28125179,61.9945 0.40620777,61.9995 0.59372473,62.0045 0.62499011,62.0095 0.50002706,62.0145 0.50003946,62.0195 0.56243879,62.0245 1.0625006,62.0295 0.28134027,62.0345 -3.299096e-007,62.0395 2.7943404e-006,62.0445 -1.0848512e-005,62.0495 0.59369481,62.0545 1.2499235,62.0595 1.6562543,62.0645 1.1875838,62.0695 0.50003624,62.0745 0.49998072,62.0795 0.87498885,62.0845 0.65626794,62.0895 0.21877272,62.0945 0.031259604,62.0995 0.1874695,62.1045 0.49996188,62.1095 0.43749875,62.1145 0.37502477,62.1195 0.18751563,62.1245 0.18749148,62.1295 0.18750837,62.1346 0.093770228,62.1396 7.1686391e-006,62.1446 -1.7032328e-006,62.1496 0.093749642,62.1546 0.12498997,62.1596 0.34374216,62.1646 0.43750829,62.1696 0.25000763,62.1746 0.093751915,62.1796 1.0190627e-007,62.1846 0.093731292,62.1896 0.34373313,62.1946 0.50002319,62.1996 0.18751585,62.2046 -1.6256541e-006,62.2096 -9.4499146e-006,62.2147 0.18747218,62.2197 0.31250587,62.2247 0.12502412,62.2297 0.031247508,62.2347 0.12499528,62.2397 0.093761161,62.2447 -1.7558224e-006,62.2497 1.1562201,62.2547 2.4062431,62.2597 2.000021,62.2647 0.84373963,62.2697 0.2812283,62.2748 0.28126952,62.2798 0.093778551,62.2848 4.9224491e-006,62.2898 -2.7285685e-006,62.2948 5.9919321e-006,62.2998 -2.1241025e-005,62.3048 0.34367049,62.3098 0.78122246,62.3148 0.65632439,62.3199 0.28128541,62.3249 0.28123146,62.3299 0.34372407,62.3349 0.59374583,62.3399 0.87495184,62.3449 1.3437499,62.3499 1.1250339,62.3549 1.4374434,62.3600 1.3750527,62.3650 0.2188175,62.3700 1.1874866,62.3750 1.1250225,62.3800 -1.6244456e-005,62.3850 0.3436819,62.3900 1.1874409,62.3951 1.7812787,62.4001 1.1875798,62.4051 0.3750231,62.4101 0.062512711,62.4151 3.9669981e-006,62.4201 -2.9597695e-007,62.4252 -2.7837698e-006,62.4302 0.34373042,62.4352 0.87498826,62.4402 0.75001591,62.4452 0.31251237,62.4502 0.031253461,62.4553 2.5730294e-006,62.4603 -7.6197102e-007,62.4653 4.7464394e-007,62.4703 -1.136642e-006,62.4753 0.1874754,62.4803 0.78120875,62.4854 1.0937594,62.4904 0.90628767,62.4954 0.78126138,62.5004 0.56250358,62.5054 0.12500377,62.5105 1.0597568e-006,62.5155 -2.8619203e-007,62.5205 8.4913992e-008,62.5255 -5.3440399e-008,62.5305 0.031251259,62.5356 0.31249961,62.5406 0.8124882,62.5456 1.1874956,62.5506 0.78126174,62.5557 4.9446217e-006,62.5607 -2.7229662e-006,62.5657 0.093704142,62.5707 0.68742299,62.5757 1.3749719,62.5808 1.3438146,62.5858 0.59380221,62.5908 0.37498653,62.5958 0.28127843,62.6009 0.031276356,62.6059 0.18748181,62.6109 0.28120911,62.6159 0.49998403,62.6209 0.31255558,62.6260 5.2384013e-007,62.6310 0.31244287,62.6360 0.5000037,62.6410 0.37501219,62.6461 0.40623918,62.6511 0.49997774,62.6561 0.71875215,62.6611 0.50005114,62.6662 0.093782514,62.6712 2.5250565e-006,62.6762 -1.1565862e-006,62.6813 0.18748656,62.6863 0.74997312,62.6913 1.031263,62.6963 0.3125276,62.7014 3.427493e-007,62.7064 -1.2550873e-007,62.7114 1.59267e-007,62.7164 -5.1159799e-007,62.7215 1.8872981e-006,62.7265 -7.0382507e-006,62.7315 0.34373641,62.7366 0.56251091,62.7416 0.31251445,62.7466 0.09373524,62.7516 0.43744531,62.7567 1.1874619,62.7617 1.2187879,62.7667 0.50004393,62.7718 0.18751813,62.7768 0.28119516,62.7818 0.90613884,62.7869 1.2812054,62.7919 1.0938745,62.7969 0.09384764,62.8019 -5.5818332e-006,62.8070 0.093709499,62.8120 0.71868014,62.8170 0.84377223,62.8221 0.5000636,62.8271 0.1875125,62.8321 0.56248587,62.8372 0.62498736,62.8422 0.84375203,62.8472 0.78126138,62.8523 0.93741196,62.8573 1.2499745,62.8623 0.87505156,62.8674 0.99999779,62.8724 1.1562619,62.8774 0.75002778,62.8825 0.31253767,62.8875 4.4943826e-007,62.8925 0.18744788,62.8976 0.49995786,62.9026 0.65623271,62.9077 0.68752545,62.9127 0.59374446,62.9177 1.1249526,62.9228 1.1875347,62.9278 0.59379125,62.9328 0.4062717,62.9379 0.1875269,62.9429 0.093767017,62.9479 -1.4776856e-006,62.9530 0.18744959,62.9580 0.68745852,62.9631 1.2187612,62.9681 1.2500217,62.9731 0.9687677,62.9782 0.59370643,62.9832 1.4998839,62.9882 2.2499025,62.9933 2.3437667,62.9983 1.343938,63.0034 0.18760155,63.0084 0.18748245,63.0134 0.093764499,63.0185 1.4365987e-006,63.0235 -3.8786104e-007,63.0286 1.147132e-007,63.0336 -7.0960176e-008,63.0386 1.6913286e-007,63.0437 -6.0562473e-007,63.0487 2.2535746e-006,63.0538 0.093694061,63.0588 0.68738151,63.0639 1.218735,63.0689 0.81262136,63.0739 0.093820505,63.0790 0.1874938,63.0840 0.40625167,63.0891 0.18750051,63.0941 5.6600709e-007,63.0992 -3.9458664e-006,63.1042 0.031249957,63.1092 4.1164813e-006,63.1143 -1.1532245e-006,63.1193 4.9605552e-007,63.1244 -8.3096512e-007,63.1294 2.8280383e-006,63.1345 -1.0482154e-005,63.1395 0.34374255,63.1446 0.43745449,63.1496 0.71875453,63.1546 0.12505682,63.1597 -3.711295e-009,63.1647 -3.9094129e-008,63.1698 1.6010411e-007,63.1748 0.093749389,63.1799 0.18750003,63.1849 0.093750551,63.1900 0.031250019,63.1950 -6.4006707e-007,63.2001 2.5378608e-006,63.2051 -9.5122614e-006,63.2102 0.18743759,63.2152 0.74995714,63.2203 0.87497282,63.2253 1.0624847,63.2303 0.96874601,63.2354 1.0000224,63.2404 0.68753237,63.2455 0.59378368,63.2505 0.25006527,63.2556 0.24998847,63.2606 0.74996758,63.2657 0.93744665,63.2707 1.4374694,63.2758 1.4687997,63.2808 0.81256455,63.2859 0.28126812,63.2909 0.49999064,63.2960 0.34373969,63.3010 0.28122988,63.3061 0.18752642,63.3112 1.409527e-005,63.3162 0.12496334,63.3213 0.40621445,63.3263 0.90626162,63.3314 1.1250123,63.3364 0.93748981,63.3415 0.50001889,63.3465 0.18750504,63.3516 0.18751785,63.3566 2.13326e-005,63.3617 -5.7197931e-006,63.3667 1.5445976e-006,63.3718 -4.5807181e-007,63.3768 0.093748055,63.3819 0.18750156,63.3870 0.093745753,63.3920 0.21870418,63.3971 0.81248379,63.4021 0.62504685,63.4072 0.093782566,63.4122 -4.5423021e-005,63.4173 0.46867308,63.4223 0.68752015,63.4274 0.31256831,63.4325 0.031272352,63.4375 -1.3569285e-006,63.4426 3.6238009e-007,63.4476 -9.2465527e-008,63.4527 7.4466699e-009,63.4577 6.2694326e-008,63.4628 -2.5825042e-007,63.4679 9.7039799e-007,63.4729 -3.6236777e-006,63.4780 0.093766943,63.4830 0.34369165,63.4881 1.4686517,63.4931 1.4062945,63.4982 0.62505394,63.5033 0.49996245,63.5083 0.65624839,63.5134 0.37504691,63.5184 0.28125206,63.5235 0.49999508,63.5286 0.34377354,63.5336 0.093766719,63.5387 -8.5881893e-006,63.5437 0.18744002,63.5488 0.84372616,63.5539 0.93754303,63.5589 0.56253648,63.5640 0.12498432,63.5691 0.25000608,63.5741 2.7730202e-005,63.5792 0.093700863,63.5842 0.81245279,63.5893 1.0937696,63.5944 0.68753016,63.5994 0.40625519,63.6045 0.46873462,63.6096 0.62499952,63.6146 0.37503725,63.6197 0.062514365,63.6248 0.093744561,63.6298 0.18750073,63.6349 0.28124812,63.6399 0.28125572,63.6450 0.093740061,63.6501 0.31243229,63.6551 0.87492967,63.6602 1.3436494,63.6653 2.0936546,63.6703 2.0626268,63.6754 0.75017756,63.6805 0.18753627,63.6855 0.031260684,63.6906 0.031215599,63.6957 0.68737817,63.7007 1.624915,63.7058 1.7501004,63.7109 0.68762439,63.7159 0.15625232,63.7210 0.12497458,63.7261 0.18751556,63.7311 0.093770929,63.7362 0.18748571,63.7413 0.15623744,63.7464 0.21873075,63.7514 0.34373209,63.7565 0.34377393,63.7616 0.093786038,63.7666 -8.4773528e-006,63.7717 0.18747061,63.7768 0.31250009,63.7818 0.18752918,63.7869 9.2874106e-006,63.7920 6.7330302e-006,63.7971 -3.622405e-005,63.8021 0.56241196,63.8072 1.2812577,63.8123 0.93756634,63.8173 0.28128535,63.8224 0.18750958,63.8275 0.34374595,63.8326 0.3437534,63.8376 0.34370837,63.8427 0.49998185,63.8478 0.34376356,63.8529 0.31252369,63.8579 2.7701533e-005,63.8630 -9.5349469e-006,63.8681 0.093740448,63.8731 0.18750562,63.8782 0.093737103,63.8833 0.34367886,63.8884 0.68749398,63.8934 0.43755245,63.8985 0.18753392,63.9036 1.3948377e-005,63.9087 -3.8616663e-006,63.9137 1.4970498e-006,63.9188 -2.1263611e-006,63.9239 7.0089418e-006,63.9290 -2.591177e-005,63.9341 0.28123987,63.9391 0.09378086,63.9442 -6.5476643e-006,63.9493 0.18746267,63.9544 0.49996495,63.9594 0.71869946,63.9645 1.2186539,63.9696 1.7187299,63.9747 1.2501074,63.9797 0.50010276,63.9848 0.093783662,63.9899 2.2061995e-006,63.9950 -5.9000621e-007,64.0001 1.5362168e-007,64.0051 -2.4424235e-008,64.0102 -5.5945538e-008,64.0153 2.4823353e-007,64.0204 -9.3707581e-007,64.0255 3.5003918e-006,64.0305 0.093721308,64.0356 0.84366441,64.0407 1.687493,64.0458 1.0938327,64.0509 0.3125239,64.0559 0.28116646,64.0610 0.81246746,64.0661 0.59384751,64.0712 0.031280156,64.0763 0.18746629,64.0814 0.43751174,64.0864 0.28123248,64.0915 0.46871081,64.0966 0.56248504,64.1017 0.56253308,64.1068 0.18755433,64.1119 8.6147484e-006,64.1169 -1.1400878e-006,64.1220 0.093706451,64.1271 0.53117394,64.1322 0.84377068,64.1373 0.65627384,64.1424 0.81250465,64.1474 0.43753624,64.1525 0.18752214,64.1576 0.031262152,64.1627 0.062499173,64.1678 0.12499908,64.1729 0.31247103,64.1780 0.65619642,64.1830 0.87494957,64.1881 0.87501186,64.1932 0.53133583,64.1983 0.093789548,64.2034 0.09373825,64.2085 0.09375301,64.2136 0.18747304,64.2187 0.62492126,64.2237 1.3124688,64.2288 1.4687846,64.2339 1.0625515,64.2390 0.28130406,64.2441 -9.9464487e-006,64.2492 0.18747881,64.2543 0.21875703,64.2594 0.56246597,64.2645 0.90624839,64.2695 0.59376127,64.2746 0.49996856,64.2797 0.56252521,64.2848 0.2812739,64.2899 0.34370822,64.2950 0.62497866,64.3001 0.56251657,64.3052 0.40628207,64.3103 0.18751845,64.3154 0.18750651,64.3205 0.093764544,64.3255 0.093747467,64.3306 0.49995947,64.3357 1.0624717,64.3408 0.84376001,64.3459 0.56252038,64.3510 0.31251091,64.3561 0.2812404,64.3612 0.31248388,64.3663 0.37502158,64.3714 0.28126696,64.3765 0.49999246,64.3816 0.34377161,64.3867 0.12500581,64.3918 0.31249079,64.3969 0.40622804,64.4020 0.34372723,64.4070 0.34377396,64.4121 0.18753098,64.4172 0.18750319,64.4223 0.093747951,64.4274 0.093750484,64.4325 3.4770981e-006,64.4376 -9.2657393e-007,64.4427 2.2887595e-007,64.4478 1.1162745e-008,64.4529 -2.735766e-007,64.4580 1.08325e-006,64.4631 -4.0597965e-006,64.4682 0.18746623,64.4733 0.4999949,64.4784 0.34375975,64.4835 0.28123933,64.4886 0.18752742,64.4937 2.2165681e-005,64.4988 0.031232834,64.5039 0.40624774,64.5090 0.43748432,64.5141 0.43747723,64.5192 0.43751356,64.5243 0.65627497,64.5294 0.53126448,64.5345 0.18749753,64.5396 3.0055394e-006,64.5447 -9.6432177e-006,64.5498 0.56242383,64.5549 1.6249402,64.5600 1.6250491,64.5651 0.75004637,64.5702 0.31249684,64.5753 0.34374717,64.5804 0.2812838,64.5855 2.7854585e-005,64.5906 -1.7466147e-005,64.5957 0.18748248,64.6008 0.34374431,64.6059 0.31251782,64.6110 0.031266399,64.6161 -1.4387909e-006,64.6212 6.3796926e-007,64.6263 -1.1130538e-006,64.6314 0.093719967,64.6365 0.40622017,64.6417 0.40627581,64.6468 0.09378127,64.6519 6.4727233e-006,64.6570 -1.0762877e-005,64.6621 0.093750902,64.6672 7.1603235e-006,64.6723 0.18747255,64.6774 0.49999991,64.6825 0.31250122,64.6876 0.37491196,64.6927 1.1248884,64.6978 1.5938064,64.7029 0.75013405,64.7080 0.1250333,64.7131 0.062500879,64.7182 1.536918e-006,64.7234 -2.9346751e-007,64.7285 -3.6323556e-007,64.7336 0.031245036,64.7387 0.093750089,64.7438 0.031254604,64.7489 0.031244902,64.7540 0.12498701,64.7591 0.18746532,64.7642 0.56247872,64.7693 0.6562441,64.7744 0.68749404,64.7796 0.53127521,64.7847 0.34373906,64.7898 0.49999505,64.7949 0.31254593,64.8000 0.093777291,64.8051 0.031237397,64.8102 0.18747069,64.8153 0.37496278,64.8204 0.62500292,64.8255 0.34378538,64.8307 0.18753007,64.8358 0.12499594,64.8409 0.34373719,64.8460 0.18752666,64.8511 0.093757845,64.8562 0.18749489,64.8613 0.34374335,64.8665 0.50000125,64.8716 0.18746877,64.8767 0.37496215,64.8818 0.37503988,64.8869 0.062538207,64.8920 -1.7694857e-006,64.8971 -2.7897565e-007,64.9023 2.8858478e-006,64.9074 -1.1265498e-005,64.9125 0.18746853,64.9176 0.3125101,64.9227 0.093778916,64.9278 1.3297104e-006,64.9329 0.062494788,64.9381 0.21874589,64.9432 0.2500014,64.9483 0.15625528,64.9534 0.031251147,64.9585 7.0164756e-006,64.9636 -2.5840667e-005,64.9688 0.81244165,64.9739 1.6874804,64.9790 1.7812681,64.9841 0.93747437,64.9892 1.2812449,64.9944 0.6250838,64.9995 3.2232751e-005,65.0046 0.031239072,65.0097 0.093725689,65.0148 0.40622196,65.0199 0.50002277,65.0251 0.28125909,65.0302 0.31248567,65.0353 0.40626004,65.0404 0.4375048,65.0455 0.43750811,65.0507 0.12501693,65.0558 9.2093416e-007,65.0609 -2.4262894e-007,65.0660 4.9496041e-008,65.0712 4.4673083e-008,65.0763 -2.2821574e-007,65.0814 8.6827094e-007,65.0865 -3.2451651e-006,65.0916 1.2113496e-005,65.0968 -4.5212953e-005,65.1019 0.74986875,65.1070 1.6250077,65.1121 1.0626087,65.1173 0.43754804,65.1224 0.093733482,65.1275 0.37496555,65.1326 0.53126228,65.1378 0.40626836,65.1429 0.59375107,65.1480 0.8124674,65.1531 1.0937245,65.1583 1.9687251,65.1634 2.500001,65.1685 1.5313132,65.1736 0.43753746,65.1788 3.1152952e-006,65.1839 -8.3482428e-007,65.1890 2.2371827e-007,65.1941 -5.9972528e-008,65.1993 1.6151356e-008,65.2044 -4.6274615e-009,65.2095 2.3571305e-009,65.2146 -4.8010786e-009,65.2198 1.6848608e-008,65.2249 -6.2599035e-008,65.2300 2.3356887e-007,65.2351 -8.7175607e-007,65.2403 3.2537523e-006,65.2454 -1.214436e-005,65.2505 0.18745077,65.2557 0.49997061,65.2608 0.46879405,65.2659 0.18754315,65.2711 0.37497362,65.2762 0.84373057,65.2813 0.90626442,65.2864 0.68752497,65.2916 0.093756527,65.2967 1.1562145,65.3018 1.937474,65.3070 1.7187669,65.3121 0.31253389,65.3172 0.031258866,65.3224 0.28119016,65.3275 0.71869433,65.3326 0.68753797,65.3378 0.53127545,65.3429 0.78124952,65.3480 0.78127122,65.3531 0.56252521,65.3583 0.093761571,65.3634 -2.2852132e-006,65.3685 0.093711689,65.3737 0.40622547,65.3788 0.28129584,65.3839 2.1395121e-005,65.3891 -4.8126935e-006,65.3942 -2.1466597e-006,65.3994 0.093717068,65.4045 0.34372219,65.4096 0.34377873,65.4148 0.093778163,65.4199 0.18748882,65.4250 0.49998984,65.4302 0.43751472,65.4353 0.093748428,65.4404 0.21874113,65.4456 0.37498713,65.4507 0.53124321,65.4558 0.28126043,65.4610 0.3437579,65.4661 0.49998689,65.4713 0.84374881,65.4764 0.43748459,65.4815 0.46874341,65.4867 0.18755576,65.4918 -8.1615235e-006,65.4969 0.31245446,65.5021 0.49999702,65.5072 0.40625438,65.5124 0.43750662,65.5175 0.28128713,65.5226 1.7282637e-005,65.5278 -3.1148156e-006,65.5329 0.18749528,65.5381 0.40624738,65.5432 0.031258345,65.5483 -6.0991078e-006,65.5535 0.18744104,65.5586 0.81249321,65.5638 0.68752688,65.5689 0.75001144,65.5740 0.37502545,65.5792 0.6249826,65.5843 1.0312099,65.5895 1.1875104,65.5946 0.65629226,65.5998 0.28124389,65.6049 0.49998906,65.6100 0.50000834,65.6152 0.18751687,65.6203 7.1486778e-007,65.6255 0.093741521,65.6306 0.093757309,65.6358 5.1706816e-006,65.6409 -2.075943e-006,65.6460 3.1328902e-006,65.6512 -1.045644e-005,65.6563 0.093746603,65.6615 0.031260721,65.6666 2.6206544e-006,65.6718 -7.8827679e-006,65.6769 0.34370631,65.6821 0.87490743,65.6872 1.4999787,65.6923 1.0938396,65.6975 0.46880654,65.7026 0.093749575,65.7078 0.18747264,65.7129 0.31250948,65.7181 0.093784101,65.7232 3.4922571e-006,65.7284 0.093741007,65.7335 0.90624511,65.7387 0.40626043,65.7438 0.093747042,65.7490 0.43737993,65.7541 1.8124174,65.7593 1.8125788,65.7644 1.6563333,65.7696 1.5625186,65.7747 1.5625126,65.7799 0.093764514,65.7850 0.031247579,65.7902 -4.8314873e-006,65.7953 0.093734547,65.8005 0.093763836,65.8056 1.2892598e-005,65.8108 -1.259119e-005,65.8159 0.18745466,65.8211 0.49996385,65.8262 0.5312736,65.8314 0.31253237,65.8365 0.28127071,65.8417 0.37499899,65.8468 0.71872008,65.8520 0.99998671,65.8571 0.8125338,65.8623 0.37500352,65.8674 0.78120136,65.8726 1.4375137,65.8777 1.0312854,65.8829 0.53126633,65.8880 0.18748319,65.8932 0.87494248,65.8983 1.5624694,65.9035 1.9687843,65.9087 1.6250468,65.9138 1.1562703,65.9190 0.093759172,65.9241 0.31248805,65.9293 0.37493676,65.9344 0.62495518,65.9396 0.84376466,65.9447 1.0625235,65.9499 1.1562321,65.9551 1.0624286,65.9602 1.2812448,65.9654 0.87511367,65.9705 0.093818583,65.9757 -1.0564528e-005,65.9808 2.8291327e-006,65.9860 -7.5104322e-007,65.9912 1.7478069e-007,65.9963 5.1999031e-008,66.0015 -3.828313e-007,66.0066 1.4794655e-006,66.0118 -5.5355358e-006,66.0169 0.093737118,66.0221 0.12500803,66.0273 0.37493694,66.0324 1.8124045,66.0376 2.5625293,66.0427 1.7188565,66.0479 0.90624011,66.0531 0.99994248,66.0582 0.68754363,66.0634 0.25005323,66.0685 0.031219821,66.0737 0.4374499,66.0789 0.81251693,66.0840 1.0000436,66.0892 0.68752432,66.0943 0.28124657,66.0995 0.34374815,66.1047 0.4999947,66.1098 0.18752755,66.1150 0.031147465,66.1202 1.4372998,66.1253 2.1250396,66.1305 1.1251934,66.1356 6.411213e-005,66.1408 -1.6001621e-005,66.1460 -1.1190892e-007,66.1511 0.3124643,66.1563 0.8749823,66.1615 0.90623266,66.1666 0.7499845,66.1718 0.6562556,66.1770 1.1874156,66.1821 2.0000093,66.1873 1.1875731,66.1925 1.0312707,66.1976 0.65625983,66.2028 0.9062323,66.2080 0.78128046,66.2131 0.18754373,66.2183 -2.58077e-005,66.2235 0.34369141,66.2286 0.56247228,66.2338 0.65626746,66.2390 0.34381753,66.2441 0.12502879,66.2493 0.18749595,66.2545 0.28121775,66.2596 0.65611356,66.2648 1.5311947,66.2700 1.1875809,66.2751 0.59385347,66.2803 5.1307321e-005,66.2855 0.031229826,66.2906 0.093759015,66.2958 0.09374439,66.3010 0.68745363,66.3062 0.7812292,66.3113 0.43753463,66.3165 0.43753684,66.3217 -6.9912339e-006,66.3268 0.31246811,66.3320 0.50000572,66.3372 0.40619281,66.3423 1.0311632,66.3475 1.3125269,66.3527 1.0313072,66.3579 0.65629494,66.3630 0.1875283,66.3682 0.093764789,66.3734 8.6091814e-006,66.3786 -2.2523939e-006,66.3837 3.9959369e-007,66.3889 6.5430243e-007,66.3941 -3.0171359e-006,66.3992 0.03124998,66.4044 3.0955684e-006,66.4096 -9.2285353e-007,66.4148 5.9560153e-007,66.4199 0.093749739,66.4251 0.3437472,66.4303 0.40624899,66.4355 0.50000226,66.4406 0.49999648,66.4458 0.4375037,66.4510 0.34372377,66.4562 0.78113145,66.4613 1.3749434,66.4665 1.0313585,66.4717 0.25008747,66.4769 0.093717359,66.4820 0.40624836,66.4872 0.50000972,66.4924 0.84370619,66.4976 0.90626317,66.5028 0.56254309,66.5079 0.18751715,66.5131 2.1904671e-006,66.5183 0.093746856,66.5235 0.09372016,66.5286 0.31248543,66.5338 0.18754579,66.5390 -2.7996648e-005,66.5442 0.59363908,66.5494 1.6561838,66.5545 1.9062902,66.5597 1.00012,66.5649 0.093789257,66.5701 0.21869977,66.5753 0.68738836,66.5804 1.3749849,66.5856 0.84385484,66.5908 0.34379384,66.5960 0.90625519,66.6012 1.250002,66.6064 0.59377038,66.6115 9.701369e-006,66.6167 -2.5387146e-006,66.6219 0.18750057,66.6271 0.18750043,66.6323 -2.3849766e-006,66.6374 0.093760207,66.6426 0.12495818,66.6478 0.99992859,66.6530 1.4062376,66.6582 1.0313256,66.6634 0.031296447,66.6685 0.18741553,66.6737 0.74993473,66.6789 0.93748814,66.6841 1.0625179,66.6893 0.81256115,66.6945 0.4063141,66.6997 0.12500077,66.7048 0.31247684,66.7100 0.31251827,66.7152 0.093765281,66.7204 0.031259861,66.7256 0.18746807,66.7308 0.49996749,66.7360 0.43750024,66.7411 0.40628254,66.7463 3.0956002e-005,66.7515 -8.1988583e-006,66.7567 1.8366009e-006,66.7619 0.2811951,66.7671 0.90615743,66.7723 1.0937501,66.7775 0.78130114,66.7826 0.50005704,66.7878 0.093788303,66.7930 0.18743509,66.7982 0.74993491,66.8034 1.1250364,66.8086 0.78131384,66.8138 0.34376273,66.8190 0.21875092,66.8242 0.18750389,66.8294 0.18750605,66.8345 9.3969766e-006,66.8397 -6.1637429e-006,66.8449 0.28123918,66.8501 0.75000292,66.8553 0.68751192,66.8605 0.31250077,66.8657 -1.481199e-006,66.8709 3.882929e-007,66.8761 -7.1836112e-008,66.8813 -1.0099567e-007,66.8865 4.7587204e-007,66.8917 -1.8026578e-006,66.8968 0.031257905,66.9020 0.093721382,66.9072 0.40619302,66.9124 0.50000161,66.9176 0.68753028,66.9228 0.59377205,66.9280 0.18751527,66.9332 0.093733102,66.9384 0.28125426,66.9436 0.2187586,66.9488 0.28122455,66.9540 0.34373704,66.9592 0.31253213,66.9644 2.4862507e-005,66.9696 -2.4986557e-006,66.9748 0.18748282,66.9800 0.53122705,66.9852 0.37502158,66.9904 0.031267244,66.9955 -1.0198962e-006,67.0007 2.9284786e-007,67.0059 -1.5141012e-007,67.0111 0.031245738,67.0163 0.093751229,67.0215 3.9459169e-006,67.0267 -1.0226893e-006,67.0319 1.4447231e-007,67.0371 4.4494263e-007,67.0423 -1.9244437e-006,67.0475 7.2534913e-006,67.0527 0.031220602,67.0579 0.31244767,67.0631 0.59371054,67.0683 1.2187512,67.0735 1.8749253,67.0787 2.531121,67.0839 2.2500732,67.0891 1.1563824,67.0943 0.5938167,67.0995 0.18754095,67.1047 6.391283e-006,67.1099 -5.5056757e-006,67.1151 0.031254344,67.1203 -1.1919689e-005,67.1255 0.18745802,67.1307 0.34375024,67.1359 0.18754096,67.1411 0.093751758,67.1463 0.3124961,67.1515 0.093763791,67.1567 1.248935e-006,67.1620 -5.0584144e-006,67.1672 0.093759805,67.1724 0.031197958,67.1776 0.56242168,67.1828 0.78125811,67.1880 0.5625459,67.1932 0.31252244,67.1984 0.31250441,67.2036 0.18753132,67.2088 1.6312499e-005,67.2140 -6.8199597e-006,67.2192 0.06248622,67.2244 0.31248459,67.2296 0.343766,67.2348 0.093758166,67.2400 0.18748477,67.2452 0.2812497,67.2504 0.84376448,67.2556 0.56249994,67.2608 0.09374167,67.2661 0.18749914,67.2713 0.49993593,67.2765 1.031178,67.2817 0.96879691,67.2869 0.40633965,67.2921 2.2797318e-005,67.2973 -6.4115811e-006,67.3025 2.8470763e-006,67.3077 -4.9765858e-006,67.3129 0.09373033,67.3181 0.3437385,67.3234 0.31251875,67.3286 0.031270105,67.3338 -1.553832e-005,67.3390 0.18745317,67.3442 0.43747035,67.3494 0.406299,67.3546 0.12500559,67.3598 0.68740684,67.3650 1.343721,67.3702 1.3125367,67.3755 0.71882033,67.3807 0.093799837,67.3859 -1.8914975e-006,67.3911 3.9342393e-007,67.3963 0.031248014,67.4015 0.093750641,67.4067 1.7311208e-006,67.4119 -6.4622964e-007,67.4172 8.5371238e-007,67.4224 -2.7688259e-006,67.4276 0.28118104,67.4328 1.1249356,67.4380 1.7187666,67.4432 1.3125206,67.4484 0.50003725,67.4537 0.18754996,67.4589 1.6157936e-005,67.4641 -1.4049981e-005,67.4693 0.093742698,67.4745 0.93747634,67.4797 0.96872014,67.4849 0.43751815,67.4902 0.28128874,67.4954 0.031261437,67.5006 0.2499204,67.5058 0.99992168,67.5110 1.2500498,67.5162 0.56259036,67.5215 2.4253035e-005,67.5267 -6.4929118e-006,67.5319 1.7164381e-006,67.5371 -3.722476e-007,67.5423 -2.2763555e-007,67.5475 1.2829494e-006,67.5528 -4.9046148e-006,67.5580 0.18748398,67.5632 0.31250721,67.5684 0.18748717,67.5736 0.24998175,67.5789 0.18753198,67.5841 1.4460053e-005,67.5893 -1.5546201e-006,67.5945 -8.2437637e-006,67.5997 0.28114533,67.6050 1.1561344,67.6102 1.3125654,67.6154 0.62512839,67.6206 0.1875338,67.6258 0.21873769,67.6311 0.37494722,67.6363 0.65621346,67.6415 0.50005078,67.6467 0.40626502,67.6520 0.74999189,67.6572 0.74997109,67.6624 0.74999535,67.6676 0.53126007,67.6728 0.81249022,67.6781 0.5937714,67.6833 0.28128865,67.6885 1.1060088e-005,67.6937 0.40610731,67.6990 1.3124222,67.7042 1.0938569,67.7094 0.37509996,67.7146 3.0014435e-005,67.7199 -3.3463541e-005,67.7251 0.31244344,67.7303 0.62498367,67.7355 0.68753237,67.7408 0.31255576,67.7460 0.031232968,67.7512 0.49994147,67.7564 0.78127384,67.7617 0.3750506,67.7669 0.031258356,67.7721 0.093751438,67.7773 0.21872556,67.7826 0.5311904,67.7878 0.74996704,67.7930 1.0312335,67.7983 0.90627629,67.8035 0.53129303,67.8087 0.46877614,67.8139 0.18752709,67.8192 0.031269643,67.8244 0.093705475,67.8296 0.87490743,67.8349 1.3437603,67.8401 0.71884078,67.8453 3.3710985e-005,67.8505 -9.0028234e-006,67.8558 2.2972729e-006,67.8610 -1.8541895e-007,67.8662 -1.5559688e-006,67.8715 0.093719848,67.8767 0.31249225,67.8819 0.1875224,67.8872 0.093761556,67.8924 6.7192022e-006,67.8976 -1.8584739e-006,67.9029 7.1411324e-007,67.9081 -9.9789622e-007,67.9133 0.093746334,67.9186 0.18749948,67.9238 1.2672988e-005,67.9290 -3.399657e-005,67.9342 0.31246269,67.9395 0.34375462,67.9447 0.28128517,67.9500 0.1875194,67.9552 0.37497398,67.9604 0.5000087,67.9657 0.18751842,67.9709 0.031252541,67.9761 1.332402e-006,67.9814 -3.2644552e-006,67.9866 0.093714483,67.9918 0.43745783,67.9971 0.53127998,68.0023 0.28127599,68.0075 0.21874888,68.0128 0.093771569,68.0180 3.6437445e-006,68.0232 4.8706333e-006,68.0285 -2.3128858e-005,68.0337 0.40619367,68.0390 0.87498796,68.0442 0.78127468,68.0494 0.40627337,68.0547 0.18752789,68.0599 1.5676555e-005,68.0651 -1.2650566e-005,68.0704 0.18744615,68.0756 0.53121901,68.0809 0.50001502,68.0861 0.40627816,68.0913 0.34377396,68.0966 0.18751679,68.1018 8.8232828e-006,68.1071 0.031247692,68.1123 0.093716316,68.1175 0.49993309,68.1228 0.74999309,68.1280 0.50004953,68.1333 0.18755378,68.1385 0.031229854,68.1437 0.31245908,68.1490 0.53125012,68.1542 0.43753073,68.1595 0.093785465,68.1647 2.4346384e-006,68.1699 -4.1460307e-006,68.1752 0.093750298,68.1804 2.9254495e-006,68.1857 0.18741131,68.1909 0.99997252,68.1962 0.78128463,68.2014 0.74996215,68.2066 0.81254631,68.2119 0.37506074,68.2171 0.18747632,68.2224 0.31246644,68.2276 0.50000817,68.2329 0.4062885,68.2381 0.18751684,68.2434 0.34371674,68.2486 0.7812531,68.2538 0.6875152,68.2591 0.59374779,68.2643 0.21873657,68.2696 0.59372467,68.2748 0.90626365,68.2801 1.093711,68.2853 1.3749217,68.2906 1.4375193,68.2958 0.59383327,68.3011 0.1875533,68.3063 1.2391983e-005,68.3116 -1.6681364e-006,68.3168 -5.7211764e-006,68.3221 0.18743581,68.3273 0.74988854,68.3326 1.3749552,68.3378 1.4687914,68.3431 1.156304,68.3483 0.68756211,68.3535 0.34376124,68.3588 0.49996468,68.3640 0.56252611,68.3693 0.31252083,68.3745 0.40620118,68.3798 0.62500846,68.3850 0.37504196,68.3903 0.34374145,68.3955 0.50002801,68.4008 0.18752986,68.4061 0.031238718,68.4113 0.093751535,68.4166 5.1332249e-006,68.4218 -1.3656082e-006,68.4271 3.2874806e-007,68.4323 5.0752533e-008,68.4376 -5.3184078e-007,68.4428 2.0768052e-006,68.4481 -7.7760751e-006,68.4533 0.18749113,68.4586 0.18750535,68.4638 0.093741208,68.4691 0.18749723,68.4743 0.093769982,68.4796 0.03124341,68.4848 0.28118923,68.4901 0.49999821,68.4954 0.46879995,68.5006 0.62500477,68.5059 0.84373903,68.5111 1.1249804,68.5164 1.3749695,68.5216 2.2187469,68.5269 1.9062922,68.5321 1.0937848,68.5374 0.31248626,68.5427 0.81242985,68.5479 1.2499031,68.5532 1.4062128,68.5584 1.1251198,68.5637 0.18760601,68.5689 -1.1647852e-005,68.5742 0.093740232,68.5795 0.093759559,68.5847 0.093728572,68.5900 0.34373531,68.5952 0.34373248,68.6005 0.56248051,68.6057 0.40630007,68.6110 0.093764395,68.6163 0.1874804,68.6215 0.37501359,68.6268 0.6875,68.6320 0.84374726,68.6373 0.50001287,68.6426 0.37500936,68.6478 0.71875429,68.6531 1.0937357,68.6583 0.9686954,68.6636 0.68748271,68.6689 0.34381306,68.6741 0.031276926,68.6794 0.031231914,68.6847 0.093750842,68.6899 0.7812345,68.6952 2.2187204,68.7004 2.5937393,68.7057 1.6249987,68.7110 0.84378844,68.7162 0.031285562,68.7215 -1.5409089e-005,68.7268 0.2187365,68.7320 0.37498569,68.7373 0.74999744,68.7425 0.65628028,68.7478 0.18751289,68.7531 -3.4961799e-006,68.7583 9.914346e-007,68.7636 -4.6926806e-007,68.7689 8.8562717e-007,68.7741 -3.0734907e-006,68.7794 0.031249989,68.7847 3.0974325e-006,68.7899 -9.6353824e-007,68.7952 7.564966e-007,68.8005 -2.062553e-006,68.8057 7.4943587e-006,68.8110 0.031206144,68.8163 0.43743956,68.8215 0.56251019,68.8268 0.4375408,68.8321 0.18754429,68.8373 0.28122431,68.8426 1.0624367,68.8479 1.3437904,68.8531 0.81255561,68.8584 0.56249571,68.8637 0.34375936,68.8689 0.093715347,68.8742 0.31245819,68.8795 0.34376711,68.8848 0.18753658,68.8900 0.18751748,68.8953 0.46873721,68.9006 0.46871668,68.9058 0.46871451,68.9111 0.40629059,68.9164 0.031298801,68.9217 -3.3973287e-005,68.9269 0.687433,68.9322 1.2499516,68.9375 1.2812963,68.9427 0.71882838,68.9480 0.28126696,68.9533 0.093735434,68.9586 0.18747173,68.9638 0.49991941,68.9691 1.343609,68.9744 1.843785,68.9796 1.0313438,68.9849 1.1874843,68.9902 1.2500454,68.9955 0.78132141,69.0007 0.21877936,69.0060 0.031250775,69.0113 0.21875103,69.0166 0.4374755,69.0218 0.46870115,69.0271 0.5625006,69.0324 0.34380344,69.0377 0.031263083,69.0429 0.18746848,69.0482 0.2812565,69.0535 0.093776502,69.0588 5.6469889e-006,69.0640 -1.5131195e-006,69.0693 4.0498773e-007,69.0746 -1.0669694e-007,69.0799 2.1763427e-008,69.0852 1.9655298e-008,69.0904 -1.0039629e-007,69.0957 3.8196472e-007,69.1010 -1.4275889e-006,69.1063 0.062473632,69.1115 0.18750483,69.1168 0.12497275,69.1221 0.49994412,69.1274 0.56252259,69.1327 0.3125613,69.1379 2.6261474e-005,69.1432 0.031236313,69.1485 0.21870643,69.1538 0.7187382,69.1591 0.37504828,69.1643 0.031270456,69.1696 0.18748946,69.1749 1.0937346,69.1802 0.68749756,69.1855 0.37497145,69.1907 0.49998763,69.1960 0.5312956,69.2013 0.31252161,69.2066 0.31249586,69.2119 0.093752034,69.2171 0.21874373,69.2224 0.31250679,69.2277 0.40620854,69.2330 0.96870363,69.2383 1.3437003,69.2436 1.4374597,69.2488 1.1249986,69.2541 1.0000751,69.2594 0.34381142,69.2647 0.84370553,69.2700 1.093758,69.2753 0.56249797,69.2806 0.59371245,69.2858 0.6562838,69.2911 0.28131965,69.2964 2.2361812e-005,69.3017 0.21867611,69.3070 0.81244904,69.3123 0.87504435,69.3175 0.5000543,69.3228 2.3625178e-005,69.3281 -5.3594486e-006,69.3334 -2.1898425e-006,69.3387 0.031250443,69.3440 4.4755359e-007,69.3493 0.093727082,69.3546 0.34371522,69.3598 0.46874541,69.3651 0.34377196,69.3704 0.28123534,69.3757 0.53118235,69.3810 1.0312315,69.3863 0.90628755,69.3916 0.81252778,69.3969 0.53130239,69.4022 0.31248105,69.4074 0.78115124,69.4127 1.1249474,69.4180 1.0625802,69.4233 0.31260711,69.4286 6.2229656e-006,69.4339 0.49995789,69.4392 0.90625072,69.4445 0.56253707,69.4498 0.093759261,69.4551 -1.307203e-005,69.4604 0.28119981,69.4656 0.90623462,69.4709 0.65629071,69.4762 0.12503503,69.4815 0.093716331,69.4868 0.49995735,69.4921 0.50000733,69.4974 0.49997216,69.5027 0.87490433,69.5080 1.4374492,69.5133 1.3125793,69.5186 0.71886837,69.5239 0.37502626,69.5292 0.53123844,69.5345 0.40626785,69.5397 0.093759492,69.5450 5.5386818e-006,69.5503 -4.973188e-006,69.5556 0.56249785,69.5609 0.34375599,69.5662 -5.7064753e-006,69.5715 0.18748562,69.5768 0.56247181,69.5821 0.68748844,69.5874 0.28129086,69.5927 0.093754455,69.5980 0.31248775,69.6033 0.21877125,69.6086 5.8698379e-006,69.6139 -6.9456115e-007,69.6192 0.031245749,69.6245 0.21874458,69.6298 0.43745619,69.6351 0.87492156,69.6404 1.0624807,69.6457 0.90631121,69.6510 0.50004119,69.6563 0.37499017,69.6616 0.34376138,69.6669 0.18753542,69.6722 1.4535139e-005,69.6775 -3.9169413e-006,69.6828 1.1313493e-006,69.6881 -6.0814205e-007,69.6934 1.301235e-006,69.6987 -4.5971774e-006,69.7040 0.093730375,69.7093 1.2812099,69.7146 1.5937334,69.7199 1.0937628,69.7252 0.7500416,69.7305 0.062530361,69.7358 -6.074436e-006,69.7411 9.2631342e-007,69.7464 2.3699854e-006,69.7517 -1.0407332e-005,69.7570 0.093734562,69.7623 0.37497357,69.7676 0.84368199,69.7729 1.0625292,69.7782 0.34378591,69.7835 0.40623644,69.7888 0.31251007,69.7941 0.3749871,69.7994 0.49996471,69.8047 0.87494671,69.8100 1.2812346,69.8153 1.250093,69.8207 0.50008106,69.8260 0.56247658,69.8313 0.49998799,69.8366 0.28125912,69.8419 0.1250155,69.8472 0.03125998,69.8525 -4.6910469e-007,69.8578 0.093716659,69.8631 0.40618107,69.8684 0.87494379,69.8737 1.0000796,69.8790 0.40633738,69.8843 0.093739092,69.8896 0.093721494,69.8949 0.3124918,69.9003 0.18752177,69.9056 0.093761653,69.9109 8.0282107e-006,69.9162 -2.5317477e-006,69.9215 2.0982166e-006,69.9268 -5.8614341e-006,69.9321 0.18748638,69.9374 0.34374279,69.9427 0.31251466,69.9480 1.6073809e-005,69.9533 -1.6114995e-005,69.9587 0.3437334,69.9640 0.5000037,69.9693 0.37500745,69.9746 0.31250581,69.9799 0.18750764,69.9852 3.4183245e-006,69.9905 -2.2325216e-007,69.9958 0.093751065,70.0012 0.093749546,70.0065 0.031248353,70.0118 0.031251106,70.0171 0.031246038,70.0224 0.31250069,70.0277 0.3437348,70.0330 0.46868002,70.0383 0.65623057,70.0437 0.68749744,70.0490 1.0312619,70.0543 0.62504083,70.0596 0.31251982,70.0649 0.18750484,70.0702 0.31246844,70.0755 0.4687506,70.0809 0.34378085,70.0862 0.65623617,70.0915 1.3437295,70.0968 1.2187629,70.1021 0.90621054,70.1074 2.4061847,70.1128 3.8749807,70.1181 2.9063129,70.1234 0.53127152,70.1287 0.71875769,70.1340 0.62505794,70.1393 0.59377313,70.1447 0.375009,70.1500 0.18749608,70.1553 6.0140525e-007,70.1606 -3.3056795e-006,70.1659 0.093721315,70.1712 0.31247365,70.1766 0.34376705,70.1819 0.18751755,70.1872 0.18748079,70.1925 0.34372985,70.1978 0.34377563,70.2032 0.093783528,70.2085 4.5591596e-006,70.2138 -3.4023592e-006,70.2191 0.15624854,70.2244 0.24999291,70.2298 0.49996749,70.2351 0.62499118,70.2404 0.5625248,70.2457 0.74998552,70.2510 1.937445,70.2564 1.906285,70.2617 0.43756449,70.2670 -6.0429657e-006,70.2723 0.12495334,70.2777 0.49995139,70.2830 0.56253165,70.2883 0.37502035,70.2936 0.53125066,70.2990 0.34377265,70.3043 0.18751527,70.3096 0.093708739,70.3149 0.49994496,70.3202 0.65627152,70.3256 0.34381154,70.3309 2.7329224e-005,70.3362 -7.3253314e-006,70.3415 1.9696995e-006,70.3469 -5.5282561e-007,70.3522 2.4143915e-007,70.3575 -4.1291747e-007,70.3629 0.093737341,70.3682 0.34374255,70.3735 0.34374806,70.3788 0.28124747,70.3842 0.18750845,70.3895 0.093757369,70.3948 0.12502196,70.4001 0.37488836,70.4055 1.1873288,70.4108 1.6250376,70.4161 1.0001466,70.4214 0.40630916,70.4268 0.31250334,70.4321 0.093769334,70.4374 0.093747824,70.4428 0.31249627,70.4481 0.1875075,70.4534 0.031251986,70.4588 1.0361795e-006,70.4641 0.031243863,70.4694 0.31249291,70.4747 0.3125062,70.4801 0.093755819,70.4854 1.128411e-006,70.4907 -3.2560795e-006,70.4961 0.031250335,70.5014 0.0937519,70.5067 0.34374654,70.5121 0.34375474,70.5174 0.31248429,70.5227 0.28121161,70.5281 0.31251258,70.5334 0.093786448,70.5387 5.3258136e-006,70.5440 -2.7345463e-006,70.5494 0.34373918,70.5547 0.78124213,70.5600 0.65619963,70.5654 0.874928,70.5707 0.93751329,70.5761 1.0312585,70.5814 1.5311859,70.5867 1.6250432,70.5921 0.6563701,70.5974 2.633127e-005,70.6027 -4.4381277e-006,70.6081 -8.5820602e-006,70.6134 0.28119338,70.6187 0.843683,70.6241 1.1250253,70.6294 0.56257713,70.6347 0.18750665,70.6401 0.18749772,70.6454 0.093762919,70.6507 0.093746498,70.6561 0.093751095,70.6614 0.1874968,70.6668 0.8436963,70.6721 1.3436947,70.6774 0.87500215,70.6828 0.59380138,70.6881 0.37505487,70.6934 0.34376061,70.6988 0.18750577,70.7041 -7.0492541e-007,70.7095 0.093736671,70.7148 0.46874213,70.7201 0.53125501,70.7255 0.18751699,70.7308 0.062468175,70.7362 0.46872956,70.7415 0.43752974,70.7468 0.31251386,70.7522 0.18746057,70.7575 0.65615666,70.7629 1.125008,70.7682 0.90627754,70.7735 0.93750834,70.7789 0.50004965,70.7842 0.1875363,70.7896 1.6632292e-005,70.7949 -4.2986517e-006,70.8003 5.6080086e-007,70.8056 2.0560476e-006,70.8109 0.093703873,70.8163 0.49996611,70.8216 0.7187553,70.8270 0.93751502,70.8323 0.50004047,70.8377 0.21876207,70.8430 0.18750238,70.8483 3.211263e-006,70.8537 1.3258341e-006,70.8590 -8.5157044e-006,70.8644 0.093740888,70.8697 0.093753092,70.8751 0.093747079,70.8804 0.093758993,70.8858 8.5069669e-006,70.8911 -1.4859704e-006,70.8965 0.18745494,70.9018 0.59368265,70.9071 0.68750995,70.9125 0.56248498,70.9178 0.75002462,70.9232 0.68752402,70.9285 0.8749553,70.9339 0.5937981,70.9392 0.18754573,70.9446 0.18748273,70.9499 0.34373188,70.9553 0.31253409,70.9606 0.031264506,70.9660 0.18746758,70.9713 0.34375542,70.9767 0.18751073,70.9820 0.1874702,70.9874 0.34374815,70.9927 0.18753719,70.9981 0.18751678,71.0034 0.03124997,71.0088 0.03123926,71.0141 0.28120494,71.0195 0.62498593,71.0248 0.37505081,71.0302 0.093770161,71.0355 0.093746454,71.0409 3.4995512e-006,71.0462 -9.9858312e-007,71.0516 4.9449767e-007,71.0569 -9.7940597e-007,71.0623 3.4234026e-006,71.0676 -1.2715307e-005,71.0730 0.31248412,71.0783 0.34375829,71.0837 0.18751094,71.0890 1.600448e-005,71.0944 0.031210274,71.0998 0.49990612,71.1051 0.87499106,71.1105 0.68758303,71.1158 0.2813009,71.1212 0.093750514,71.1265 -2.8753234e-006,71.1319 0.3437503,71.1372 1.8352893e-006,71.1426 -4.9304788e-007,71.1479 1.3674239e-007,71.1533 -5.3880118e-008,71.1587 7.8772679e-008,71.1640 -2.612301e-007,71.1694 0.18749861,71.1747 0.34374878,71.1801 0.34375161,71.1854 1.9450617e-006,71.1908 0.031246556,71.1962 0.28124654,71.2015 0.28125316,71.2069 0.09375263,71.2122 1.6184113e-006,71.2176 -5.5815981e-006,71.2229 0.093715779,71.2283 0.40622094,71.2337 0.53127438,71.2390 0.25003743,71.2444 6.8416489e-006,71.2497 0.031236764,71.2551 0.18745995,71.2605 0.43749169,71.2658 0.40624151,71.2712 0.59374893,71.2765 0.34379607,71.2819 0.093771078,71.2873 4.2470892e-006,71.2926 -3.1899085e-006,71.2980 0.18747789,71.3033 0.90619856,71.3087 1.1874393,71.3141 1.2812567,71.3194 0.53134978,71.3248 2.4476054e-005,71.3302 0.18745133,71.3355 0.34373495,71.3409 0.34377769,71.3462 0.093788557,71.3516 3.3153653e-006,71.3570 -9.0269123e-007,71.3623 2.9511625e-007,71.3677 -2.7771512e-007,71.3731 8.1579276e-007,71.3784 -2.9857113e-006,71.3838 0.24997467,71.3892 0.5312295,71.3945 0.56251055,71.3999 0.31251705,71.4052 0.093766749,71.4106 0.093703732,71.4160 0.46870968,71.4213 0.4062916,71.4267 0.18751678,71.4321 0.46872631,71.4374 0.81248873,71.4428 0.59376729,71.4482 0.21878827,71.4535 1.0989849e-005,71.4589 0.093714327,71.4643 0.37499297,71.4696 0.5624947,71.4750 0.7499963,71.4804 0.50000483,71.4858 0.40625563,71.4911 0.18753615,71.4965 0.1875001,71.5019 0.65621489,71.5072 1.0624902,71.5126 0.93750894,71.5180 0.84375215,71.5233 0.6874705,71.5287 0.5625149,71.5341 0.18753403,71.5394 0.1874993,71.5448 0.093767263,71.5502 3.7897994e-006,71.5556 0.031250138,71.5609 0.18747905,71.5663 0.37493971,71.5717 0.68746269,71.5770 1.0000104,71.5824 0.81256419,71.5878 0.21878839,71.5932 0.21874973,71.5985 0.21872807,71.6039 0.65619099,71.6093 1.4061939,71.6146 1.8437792,71.6200 1.2813307,71.6254 0.65625173,71.6308 0.40625226,71.6361 0.43752474,71.6415 0.31249315,71.6469 0.49993217,71.6523 0.99992818,71.6576 1.1562687,71.6630 0.56257266,71.6684 0.18754971,71.6738 0.031252887,71.6791 0.12496954,71.6845 0.34369838,71.6899 0.93742585,71.6953 1.375049,71.7006 0.62508774,71.7060 0.71875846,71.7114 0.6250149,71.7168 0.31250274,71.7222 0.093750007,71.7275 0.18748522,71.7329 0.5937264,71.7383 0.90623599,71.7437 0.90625876,71.7490 0.56252605,71.7544 0.18751374,71.7598 0.12497544,71.7652 0.31247675,71.7706 0.34375846,71.7759 0.21877939,71.7813 1.9414638e-005,71.7867 -1.3388745e-005,71.7921 0.18748251,71.7975 0.40623242,71.8028 0.75000662,71.8082 0.62502593,71.8136 0.21875715,71.8190 0.093734398,71.8244 0.84373802,71.8297 0.90625787,71.8351 0.18748665,71.8405 0.37492433,71.8459 0.84369284,71.8513 0.87504929,71.8566 0.40634418,71.8620 0.09378235,71.8674 0.093741395,71.8728 2.0819421e-006,71.8782 2.7948516e-007,71.8836 -3.2003777e-006,71.8889 0.031248586,71.8943 0.031244915,71.8997 0.18745819,71.9051 0.65616584,71.9105 1.6249777,71.9159 1.812497,71.9212 1.7499702,71.9266 1.2500225,71.9320 1.3750863,71.9374 1.0313195,71.9428 0.68750191,71.9482 0.18747839,71.9536 0.28123316,71.9589 0.43745747,71.9643 0.96867406,71.9697 1.3125341,71.9751 0.6875875,71.9805 0.53119659,71.9859 1.0311722,71.9913 0.8750819,71.9967 0.78129399,72.0020 2.0624447,72.0074 2.5937841,72.0128 1.843794,72.0182 1.5311993,72.0236 2.2812483,72.0290 1.4063152,72.0344 2.6063279e-005,72.0398 -3.4648303e-005,72.0451 0.49997249,72.0505 0.93746912,72.0559 1.6874416,72.0613 1.5624657,72.0667 1.2187606,72.0721 0.81258774,72.0775 0.3750222,72.0829 0.65621424,72.0883 0.59380782,72.0937 0.031280261,72.0991 0.18745795,72.1044 0.34375533,72.1098 0.18751185,72.1152 0.28125247,72.1206 0.2812705,72.1260 4.9009464e-006,72.1314 0.15624303,72.1368 0.24998915,72.1422 0.18750641,72.1476 0.18751186,72.1530 0.49996975,72.1584 0.65620178,72.1638 0.59376353,72.1692 0.21880351,72.1745 0.031262789,72.1799 -3.8009041e-008,72.1853 -1.2635432e-005,72.1907 0.093749717,72.1961 1.3710646e-005,72.2015 -3.6896022e-006,72.2069 1.0465792e-006,72.2123 -4.9641653e-007,72.2177 9.3907676e-007,72.2231 -3.2601488e-006,72.2285 0.093745507,72.2339 0.093754619,72.2393 2.5900449e-006,72.2447 1.6119162e-006,72.2501 0.18748856,72.2555 0.78124666,72.2609 0.50001103,72.2663 0.18750472,72.2717 -1.3161137e-005,72.2771 0.18746424,72.2825 0.50000983,72.2879 0.40628597,72.2933 0.18749285,72.2987 0.093747288,72.3041 0.093712248,72.3095 0.49995741,72.3149 0.53127337,72.3203 0.34379476,72.3257 0.031276114,72.3311 -6.7467331e-006,72.3365 1.258566e-005,72.3419 -4.3599357e-005,72.3473 0.53119749,72.3527 0.68749702,72.3581 1.0000278,72.3635 0.78127337,72.3689 0.65623772,72.3743 0.37501869,72.3797 0.093780741,72.3851 -9.5436735e-006,72.3905 0.18745653,72.3959 0.31251422,72.4013 0.093787469,72.4067 4.9855594e-006,72.4121 -8.6898199e-006,72.4175 0.31248933,72.4229 0.34375852,72.4283 0.093757465,72.4337 4.4592266e-006,72.4391 0.093728304,72.4445 0.53120667,72.4499 0.75000381,72.4553 0.59371465,72.4607 0.93740851,72.4661 1.2187449,72.4715 0.81263751,72.4769 4.963388e-005,72.4823 0.1874588,72.4877 0.18751022,72.4932 0.28120124,72.4986 0.62496018,72.5040 0.53132921,72.5094 5.2374002e-005,72.5148 0.031232167,72.5202 0.031257108,72.5256 1.2701615e-006,72.5310 -3.3841565e-007,72.5364 8.3390162e-008,72.5418 4.8870086e-009,72.5472 -1.0295554e-007,72.5526 4.0697259e-007,72.5580 -1.5250673e-006,72.5635 0.56248891,72.5689 1.1562409,72.5743 0.87501204,72.5797 0.34375817,72.5851 0.28118879,72.5905 1.0936922,72.5959 1.0625664,72.6013 0.21880777,72.6067 0.34373975,72.6121 0.56250197,72.6175 0.31250241,72.6230 0.09374892,72.6284 9.0207423e-006,72.6338 -2.9063887e-005,72.6392 0.53116298,72.6446 1.0624888,72.6500 0.59381211,72.6554 0.18754607,72.6608 1.7370656e-005,72.6663 -1.0517021e-005,72.6717 0.093760394,72.6771 0.18743795,72.6825 0.87487453,72.6879 1.3125007,72.6933 0.84385723,72.6987 0.18757379,72.7041 -8.9099076e-006,72.7096 0.093747221,72.7150 0.062512875,72.7204 0.093746111,72.7258 0.12499912,72.7312 0.18746704,72.7366 0.34370768,72.7420 0.49998823,72.7475 0.4687742,72.7529 0.31251276,72.7583 0.3125084,72.7637 0.2812427,72.7691 0.62499303,72.7745 0.75003815,72.7800 0.62501037,72.7854 0.59372789,72.7908 0.84368396,72.7962 1.4687397,72.8016 1.2187836,72.8070 0.84377307,72.8125 0.3437936,72.8179 1.990089e-005,72.8233 0.031200236,72.8287 0.49992359,72.8341 0.87497294,72.8396 1.2811859,72.8450 1.906177,72.8504 1.8438102,72.8558 1.3438466,72.8612 0.78130674,72.8667 0.4687801,72.8721 0.59375715,72.8775 0.34377459,72.8829 7.4656186e-006,72.8883 -2.0177738e-006,72.8938 6.0483569e-007,72.8992 -4.0141893e-007,72.9046 1.0008772e-006,72.9100 -3.6023869e-006,72.9154 0.093725868,72.9209 0.43740571,72.9263 1.1874163,72.9317 1.1250921,72.9371 0.25010896,72.9426 3.435511e-006,72.9480 6.3272814e-006,72.9534 -2.8747629e-005,72.9588 0.31243783,72.9642 0.56247741,72.9697 0.56255108,72.9751 0.2188025,72.9805 0.062504016,72.9859 0.31246611,72.9914 1.1874487,72.9968 1.187499,73.0022 0.68752438,73.0076 0.40620545,73.0131 0.74998033,73.0185 0.50007868,73.0239 0.40628654,73.0293 0.8749696,73.0348 1.0312438,73.0402 0.46877968,73.0456 0.21875559,73.0510 0.1874902,73.0565 0.21872555,73.0619 0.31250727,73.0673 0.093789913,73.0728 -1.4561197e-005,73.0782 0.28121778,73.0836 0.6562013,73.0890 0.9999817,73.0945 0.62504435,73.0999 0.28128895,73.1053 0.093763597,73.1108 0.093747832,73.1162 0.093749546,73.1216 0.093758479,73.1270 1.7767261e-005,73.1325 0.031220475,73.1379 0.34373432,73.1433 0.2500312,73.1488 0.093756907,73.1542 0.31249624,73.1596 0.24999736,73.1651 0.25000477,73.1705 0.21872869,73.1759 0.2187458,73.1814 0.093754634,73.1868 0.34367025,73.1922 0.93741918,73.1976 1.0625833,73.2031 0.53134888,73.2085 0.71872193,73.2139 0.68748105,73.2194 0.31252828,73.2248 0.031271454,73.2302 -3.2130472e-006,73.2357 8.6727039e-007,73.2411 -2.5576045e-007,73.2465 1.5570554e-007,73.2520 -3.67072e-007,73.2574 1.3126898e-006,73.2628 -4.8841061e-006,73.2683 0.18747903,73.2737 0.84372705,73.2792 1.3437514,73.2846 1.0624921,73.2900 0.74997842,73.2955 0.50002563,73.3009 0.34378171,73.3063 0.37501365,73.3118 0.21874465,73.3172 0.37497923,73.3226 0.56250161,73.3281 0.34376431,73.3335 0.093757689,73.3390 0.062501766,73.3444 0.37499839,73.3498 0.56250304,73.3553 0.2187454,73.3607 0.18747336,73.3661 0.49999508,73.3716 0.3750056,73.3770 0.40625435,73.3825 0.31251693,73.3879 0.12499763,73.3933 0.09375567,73.3988 1.2767071e-005,73.4042 -5.4339253e-006,73.4097 0.031240266,73.4151 0.093738258,73.4205 0.12501448,73.4260 0.093722224,73.4314 0.40623555,73.4369 0.21879439,73.4423 8.9385439e-006,73.4477 -1.2778269e-006,73.4532 -3.8284188e-006,73.4586 0.093749858,73.4641 4.3822388e-006,73.4695 -6.5466048e-007,73.4750 0.093745835,73.4804 0.53117537,73.4858 1.7498804,73.4913 2.2812481,73.4967 1.2813811,73.5022 0.3125596,73.5076 0.21873946,73.5131 0.3749992,73.5185 0.62495935,73.5239 0.6249662,73.5294 0.50003028,73.5348 0.18755192,73.5403 0.18746385,73.5457 0.62493712,73.5512 0.71876389,73.5566 0.40631661,73.5621 0.031284925,73.5675 -4.2640841e-006,73.5730 7.482451e-007,73.5784 1.271616e-006,73.5838 -5.8353194e-006,73.5893 0.093735956,73.5947 0.18749845,73.6002 0.3125039,73.6056 0.34373987,73.6111 0.40623066,73.6165 0.50001156,73.6220 0.31250021,73.6274 0.31245446,73.6329 0.49999818,73.6383 0.31255272,73.6438 0.37499568,73.6492 0.93746823,73.6547 0.93752658,73.6601 0.46877819,73.6656 0.34375873,73.6710 0.49996781,73.6765 0.5311929,73.6819 0.50002295,73.6874 0.1875587,73.6928 1.1128769e-005,73.6983 -2.6551345e-006,73.7037 -5.0930771e-007,73.7092 4.6930459e-006,73.7146 -1.8264518e-005,73.7201 0.1874626,73.7255 0.31250048,73.7310 0.21878311,73.7364 0.18751283,73.7419 0.18746243,73.7473 0.34372085,73.7528 0.34377733,73.7582 0.28124318,73.7637 0.81248844,73.7691 0.7187925,73.7746 0.34377027,73.7801 0.06247345,73.7855 0.31247282,73.7910 0.34376758,73.7964 0.18751323,73.8019 0.31244016,73.8073 0.78118461,73.8128 0.9062646,73.8182 0.59381711,73.8237 0.18755768,73.8291 1.1265992e-005,73.8346 0.031229828,73.8401 0.21870831,73.8455 0.40623742,73.8510 0.31253436,73.8564 0.093787432,73.8619 0.093685336,73.8673 0.74990714,73.8728 0.87505198,73.8783 0.34383351,73.8837 0.12498408,73.8892 0.31249374,73.8946 0.18751244,73.9001 0.31246516,73.9055 0.4999947,73.9110 0.34378728,73.9165 0.093781114,73.9219 6.8392192e-006,73.9274 -8.8457391e-006,73.9328 0.093740053,73.9383 0.09376014,73.9438 0.093759149,73.9492 0.093743056,73.9547 0.093715541,73.9601 0.31247145,73.9656 0.31252837,73.9711 0.12502305,73.9765 0.28118852,73.9820 0.84367746,73.9874 1.0000482,73.9929 0.43758601,73.9984 0.062517397,74.0038 -2.4125125e-006,74.0093 -5.4723546e-007,74.0148 4.6021032e-006,74.0202 -1.7862776e-005,74.0257 1.6562254,74.0311 1.84373,74.0366 1.093757,74.0421 0.28126481,74.0475 0.56247222,74.0530 0.93749785,74.0585 0.78128946,74.0639 0.24999395,74.0694 0.43743339,74.0749 0.71875513,74.0803 0.40630624,74.0858 0.18750419,74.0913 0.40621024,74.0967 1.3436854,74.1022 2.1249092,74.1076 2.2812476,74.1131 1.5001251,74.1186 0.40632039,74.1240 0.81242549,74.1295 1.9062063,74.1350 1.3750875,74.1404 0.18754067,74.1459 0.28122094,74.1514 0.5312593,74.1569 0.49997559,74.1623 0.65618199,74.1678 0.81253642,74.1733 0.34382394,74.1787 0.093772739,74.1842 7.3004412e-006,74.1897 -2.578025e-006,74.1951 3.0112644e-006,74.2006 -9.4676661e-006,74.2061 0.093735553,74.2115 0.093767934,74.2170 -7.9637348e-006,74.2225 0.18746886,74.2280 0.40619051,74.2334 0.93749309,74.2389 0.65630996,74.2444 0.28128532,74.2498 1.7931718e-005,74.2553 -4.6374289e-006,74.2608 6.1640071e-007,74.2662 0.09374617,74.2717 0.34370309,74.2772 0.74995863,74.2827 0.65626496,74.2881 0.34380251,74.2936 0.031280357,74.2991 0.03124027,74.3046 0.18748085,74.3100 0.28123283,74.3155 0.18752651,74.3210 1.8185279e-005,74.3264 -6.6538423e-006,74.3319 0.093741603,74.3374 0.249997,74.3429 0.25000232,74.3483 0.65623522,74.3538 1.2499932,74.3593 1.0312635,74.3648 0.28124189,74.3702 0.18749876,74.3757 0.093773946,74.3812 6.4638534e-006,74.3867 -4.2068751e-007,74.3922 -4.78214e-006,74.3976 0.1874835,74.4031 0.59368199,74.4086 1.1874307,74.4141 1.1562845,74.4195 0.50008982,74.4250 0.031289492,74.4305 -1.1991177e-005,74.4360 0.093730129,74.4414 0.18749958,74.4469 0.093771525,74.4524 6.2518502e-006,74.4579 -1.6941945e-006,74.4634 5.2440151e-007,74.4688 -4.0329252e-007,74.4743 1.0888207e-006,74.4798 -3.9523161e-006,74.4853 0.12499659,74.4908 0.25000072,74.4962 0.21875298,74.5017 0.031253003,74.5072 6.6165518e-007,74.5127 0.093749262,74.5182 0.18750729,74.5236 0.21868247,74.5291 1.1874067,74.5346 1.8437577,74.5401 1.593823,74.5456 0.5938108,74.5511 0.28125507,74.5565 0.34374818,74.5620 0.2812559,74.5675 0.093753383,74.5730 0.031229753,74.5785 0.18747555,74.5840 0.18752879,74.5894 1.4903701e-005,74.5949 0.18741156,74.6004 0.81242025,74.6059 1.5312678,74.6114 1.3125595,74.6169 0.37506896,74.6223 0.06250082,74.6278 0.43743452,74.6333 0.93741757,74.6388 1.374997,74.6443 1.0313296,74.6498 0.68751907,74.6553 0.59368348,74.6607 1.2186774,74.6662 1.7500423,74.6717 1.1250923,74.6772 0.28131345,74.6827 1.1804868e-005,74.6882 0.093733735,74.6937 0.12500328,74.6992 0.31247681,74.7046 0.6874584,74.7101 0.99999988,74.7156 0.40630829,74.7211 2.8181496e-005,74.7266 -6.1342439e-006,74.7321 -3.647441e-006,74.7376 0.093749091,74.7431 7.2862372e-006,74.7485 0.093698137,74.7540 0.40623462,74.7595 0.46880096,74.7650 0.50001013,74.7705 0.40625072,74.7760 4.2101929e-006,74.7815 -1.7836575e-006,74.7870 0.093696631,74.7925 0.56242877,74.7980 0.75002211,74.8035 0.40632656,74.8089 0.093755804,74.8144 0.1874871,74.8199 0.09377782,74.8254 7.4857498e-006,74.8309 -1.4388288e-006,74.8364 -1.7312803e-006,74.8419 8.3648501e-006,74.8474 -3.173087e-005,74.8529 0.31244668,74.8584 0.49997395,74.8639 0.68747014,74.8694 0.68756127,74.8749 0.12507372,74.8804 -6.7571887e-007,74.8859 -3.1611589e-007,74.8913 1.940424e-006,74.8968 -7.4462341e-006,74.9023 0.031259064,74.9078 -2.8838153e-005,74.9133 0.31245521,74.9188 0.37501207,74.9243 0.2812888,74.9298 0.093756862,74.9353 0.31242606,74.9408 0.74997175,74.9463 0.65631872,74.9518 0.18754707,74.9573 0.093695052,74.9628 0.49994957,74.9683 0.50004029,74.9738 0.68753415,74.9793 1.5625025,74.9848 1.7499889,74.9903 1.2812746,74.9958 0.18745369,75.0013 0.7499072,75.0068 1.2188001,75.0123 1.8750483,75.0178 2.0625179,75.0233 0.96878463,75.0288 1.7487737e-006,75.0343 0.093731433,75.0398 0.49999076,75.0453 0.34376583,75.0508 0.031263225,75.0563 -1.3780434e-006,75.0618 0.093747027,75.0673 0.4999865,75.0728 1.5624769,75.0783 2.5312345,75.0838 2.2187843,75.0893 0.56250888,75.0948 0.34370303,75.1003 0.7187317,75.1058 0.87498552,75.1113 0.68748939,75.1168 0.50003809,75.1223 0.18755828,75.1278 3.3850776e-007,75.1333 0.18746333,75.1388 0.31251067,75.1443 0.093784221,75.1498 -1.2024017e-005,75.1553 0.31246361,75.1608 0.62491965,75.1663 1.1874615,75.1718 1.1874994,75.1773 1.062557,75.1829 0.75006968,75.1884 0.81251281,75.1939 0.50001758,75.1994 0.68749821,75.2049 0.46875173,75.2104 0.28126788,75.2159 0.093698472,75.2214 0.56246102,75.2269 0.34377217,75.2324 0.31252089,75.2379 0.093783461,75.2434 0.1249973,75.2489 0.12500666,75.2544 0.031232081,75.2600 0.28122577,75.2655 0.43749735,75.2710 0.65619093,75.2765 0.93752009,75.2820 0.34379423,75.2875 0.46874133,75.2930 0.62499654,75.2985 0.71873766,75.3040 0.50004369,75.3095 0.062513784,75.3150 0.093749426,75.3206 1.0043223e-005,75.3261 3.5419773e-006,75.3316 -2.4214265e-005,75.3371 0.31244263,75.3426 0.62499303,75.3481 0.53129286,75.3536 0.28128481,75.3591 1.0946675e-005,75.3646 -1.7160453e-005,75.3702 0.18746267,75.3757 0.31251174,75.3812 0.28122872,75.3867 0.9061681,75.3922 1.2187508,75.3977 0.65633577,75.4032 0.093804076,75.4087 9.0212592e-007,75.4143 -8.0116138e-007,75.4198 2.3026487e-006,75.4253 -8.4101275e-006,75.4308 0.093731634,75.4363 0.18748017,75.4418 0.37500581,75.4474 0.53125179,75.4529 0.87500805,75.4584 0.62502587,75.4639 0.34375492,75.4694 0.31248567,75.4749 0.49994412,75.4804 0.68743098,75.4860 1.0937715,75.4915 0.65632004,75.4970 0.28126872,75.5025 0.18748517,75.5080 0.28124574,75.5135 0.18752055,75.5191 0.093767248,75.5246 0.1562559,75.5301 0.1562503,75.5356 3.7932109e-006,75.5411 -4.5703591e-006,75.5467 0.031250209,75.5522 3.753905e-006,75.5577 -9.2728902e-007,75.5632 -4.5095593e-008,75.5687 1.1078573e-006,75.5743 -4.3867299e-006,75.5798 0.093738645,75.5853 0.31249675,75.5908 0.18751237,75.5963 6.8273835e-006,75.6019 0.15623924,75.6074 0.34374776,75.6129 0.31250873,75.6184 0.093749642,75.6239 0.031250119,75.6295 5.9344547e-006,75.6350 0.093741842,75.6405 0.28124166,75.6460 0.12500434,75.6516 0.031257119,75.6571 3.1725517e-006,75.6626 -8.1105821e-007,75.6681 7.139802e-008,75.6736 5.2558818e-007,75.6792 0.28124666,75.6847 0.62500077,75.6902 0.40624669,75.6957 0.12498992,75.7013 0.12499575,75.7068 0.093761601,75.7123 1.0505602e-005,75.7178 -3.4435839e-006,75.7234 3.2680721e-006,75.7289 0.093734309,75.7344 0.40621489,75.7399 0.4687652,75.7455 0.093780577,75.7510 0.093716219,75.7565 0.31249169,75.7620 0.18752143,75.7676 0.18747117,75.7731 0.31250861,75.7786 0.28125408,75.7842 0.65621918,75.7897 0.56254494,75.7952 3.1062791e-005,75.8007 -1.929669e-006,75.8063 -2.3349086e-005,75.8118 0.71869761,75.8173 1.0312715,75.8228 0.62504065,75.8284 0.62497324,75.8339 0.74994552,75.8394 0.93749964,75.8450 0.62506127,75.8505 0.12503283,75.8560 -2.6021833e-006,75.8616 1.3030035e-007,75.8671 0.093741141,75.8726 0.21872047,75.8781 0.3749789,75.8837 0.40626726,75.8892 0.43751708,75.8947 0.50000542,75.9003 0.40626141,75.9058 0.34375221,75.9113 0.34375638,75.9169 0.093736798,75.9224 0.18746805,75.9279 0.28124538,75.9335 0.28124794,75.9390 0.59367186,75.9445 1.2187475,75.9501 0.68759137,75.9556 0.18754229,75.9611 -2.4382101e-005,75.9667 0.49985924,75.9722 1.3437207,75.9777 1.0001134,75.9833 0.3750636,75.9888 0.031266414,75.9943 8.3603084e-008,75.9999 1.1206956e-008,76.0054 -1.2845024e-007,76.0109 5.0263867e-007,76.0165 -1.8822644e-006,76.0220 0.1562461,76.0276 0.21875173,76.0331 0.09375184,76.0386 6.7002252e-006,76.0442 -2.2568029e-005,76.0497 0.18748996,76.0552 0.093767069,76.0608 0.093746729,76.0663 0.18749562,76.0719 0.43748662,76.0774 0.59373742,76.0829 0.59374166,76.0885 0.56251019,76.0940 0.31253034,76.0995 0.031263389,76.1051 -1.6378017e-006,76.1106 4.4217722e-007,76.1162 -1.3076995e-007,76.1217 8.0869697e-008,76.1272 -1.9271445e-007,76.1328 6.9004363e-007,76.1383 -2.5676752e-006,76.1439 0.78122777,76.1494 1.7499986,76.1549 1.3437315,76.1605 0.65623611,76.1660 0.18754435,76.1716 1.8443718e-005,76.1771 -1.0618202e-005,76.1827 0.28123888,76.1882 0.40624097,76.1937 0.28120786,76.1993 0.59370363,76.2048 0.87498486,76.2104 1.0624554,76.2159 1.4062641,76.2215 1.1875662,76.2270 0.68753731,76.2325 0.28127927,76.2381 0.21876629,76.2436 0.062510848,76.2492 5.4843269e-007,76.2547 -9.1936056e-007,76.2603 0.093745768,76.2658 0.12496312,76.2714 0.34371892,76.2769 0.34378988,76.2824 0.34376779,76.2880 0.49999416,76.2935 0.28127164,76.2991 0.093733869,76.3046 0.28117496,76.3102 0.68748474,76.3157 0.46882638,76.3213 0.12502432,76.3268 0.46872139,76.3324 1.0312501,76.3379 0.81250882,76.3435 0.90625262,76.3490 0.65627146,76.3546 -1.3121092e-005,76.3601 0.21872084,76.3657 0.28127307,76.3712 0.15624747,76.3767 0.37495852,76.3823 0.62500477,76.3878 0.40628695,76.3934 0.093760625,76.3989 0.18749492,76.4045 0.43747577,76.4100 0.65622729,76.4156 0.43753263,76.4211 0.093774766,76.4267 0.093750127,76.4323 0.15622818,76.4378 0.46873373,76.4434 0.56249291,76.4489 0.37499133,76.4545 0.34373033,76.4600 0.49998677,76.4656 0.59370679,76.4711 0.93746513,76.4767 0.78131592,76.4822 0.34383187,76.4878 2.9465877e-005,76.4933 -7.8963731e-006,76.4989 2.1171384e-006,76.5044 -5.7151294e-007,76.5100 1.6873673e-007,76.5155 -1.0339149e-007,76.5211 2.4483609e-007,76.5266 -8.7602291e-007,76.5322 3.2595294e-006,76.5378 -1.2163117e-005,76.5433 0.18746613,76.5489 0.31251085,76.5544 0.18753493,76.5600 0.093740001,76.5655 0.18748648,76.5711 0.18750702,76.5766 0.18750708,76.5822 0.18750077,76.5878 0.18747489,76.5933 0.40624148,76.5989 0.18753046,76.6044 1.2021444e-005,76.6100 -3.2119683e-006,76.6155 8.2541311e-007,76.6211 -8.9400608e-008,76.6267 -4.6792812e-007,76.6322 1.9612992e-006,76.6378 -7.3778956e-006,76.6433 0.093738355,76.6489 0.18748909,76.6545 0.31250522,76.6600 0.093747549,76.6656 0.37496397,76.6711 0.84376019,76.6767 0.71878642,76.6823 0.37498996,76.6878 0.74997765,76.6934 0.87501186,76.6989 0.56247455,76.7045 0.56241709,76.7101 0.90624374,76.7156 0.75009072,76.7212 0.18756118,76.7267 -1.0333536e-005,76.7323 0.093732603,76.7379 0.093772501,76.7434 0.093728617,76.7490 0.46870849,76.7546 0.40628639,76.7601 0.093764603,76.7657 0.1874664,76.7712 0.31250688,76.7768 0.18752992,76.7824 0.093757659,76.7879 1.1579827e-005,76.7935 -3.2047312e-005,76.7991 0.31246045,76.8046 0.34376505,76.8102 0.18753959,76.8158 1.7338672e-006,76.8213 0.28121921,76.8269 0.68750191,76.8325 0.65626532,76.8380 0.18750349,76.8436 0.093758501,76.8491 1.5151792e-005,76.8547 0.093724981,76.8603 0.40622309,76.8658 0.40627691,76.8714 0.1875287,76.8770 0.21870619,76.8826 0.46871507,76.8881 0.6875304,76.8937 0.50002599,76.8993 0.18751048,76.9048 3.1752152e-006,76.9104 -1.0663888e-006,76.9160 1.0901509e-006,76.9215 -3.294417e-006,76.9271 0.031250011,76.9327 3.2322407e-006,76.9382 -8.6615461e-007,76.9438 2.3210646e-007,76.9494 -6.2198239e-008,76.9549 1.6666986e-008,76.9605 -4.4644919e-009,76.9661 1.1895764e-009,76.9717 -2.934368e-010,76.9772 -1.5938523e-011,76.9828 3.5724979e-010,76.9884 -1.413187e-009,76.9939 5.2959455e-009,76.9995 -1.9772257e-008,77.0051 7.3799271e-008,77.0107 -2.7544797e-007,77.0162 1.0280791e-006,77.0218 -3.8371904e-006,77.0274 0.093727365,77.0329 0.31248006,77.0385 0.312525,77.0441 0.031271886,77.0497 0.031232726,77.0552 0.093759239,77.0608 -6.2418729e-007,77.0664 0.34369156,77.0720 0.74998957,77.0775 0.53128213,77.0831 0.37499803,77.0887 0.43750039,77.0943 0.53125471,77.0998 0.37501362,77.1054 0.28125286,77.1110 0.28123665,77.1166 0.28126961,77.1221 0.49998215,77.1277 0.93747145,77.1333 0.53126824,77.1389 0.18754013,77.1444 -1.1790256e-005,77.1500 0.31242028,77.1556 0.65625542,77.1612 0.34379363,77.1668 0.68748134,77.1723 0.8125062,77.1779 1.2812886,77.1835 0.81252354,77.1891 0.031217024,77.1946 0.43744388,77.2002 0.50000548,77.2058 0.31255692,77.2114 0.031268694,77.2170 0.18746045,77.2225 0.31251997,77.2281 0.093750961,77.2337 0.31244022,77.2393 0.59372985,77.2449 0.6875332,77.2504 0.40630165,77.2560 0.093769982,77.2616 0.031250425,77.2672 3.3312466e-007,77.2728 0.093745805,77.2783 0.28124562,77.2839 0.25000328,77.2895 0.062504686,77.2951 3.0633146e-008,77.3007 2.5514853e-006,77.3063 -1.0237502e-005,77.3118 0.18747327,77.3174 0.62491769,77.3230 1.1562175,77.3286 0.84384775,77.3342 0.18754207,77.3398 0.18748307,77.3453 0.37501407,77.3509 0.21876362,77.3565 0.09374781,77.3621 7.2666494e-006,77.3677 -2.8174505e-005,77.3733 0.37494859,77.3789 0.5000186,77.3844 0.18754636,77.3900 1.1083352e-005,77.3956 -3.2325017e-006,77.4012 1.8458203e-006,77.4068 -4.1508629e-006,77.4124 0.093736626,77.4180 0.28126121,77.4235 0.18747097,77.4291 0.40621915,77.4347 0.34373507,77.4403 0.50000238,77.4459 0.34377179,77.4515 0.31251886,77.4571 0.093783394,77.4627 0.031242922,77.4682 0.093740635,77.4738 0.093760982,77.4794 1.5890471e-005,77.4850 0.031209078,77.4906 0.37495962,77.4962 0.40627766,77.5018 0.18753755,77.5074 1.3732295e-005,77.5130 -1.196674e-005,77.5185 0.18742567,77.5241 0.687446,77.5297 0.62506491,77.5353 0.18756321,77.5409 1.6225567e-005,77.5465 -3.3538792e-005,77.5521 0.31244627,77.5577 0.46874881,77.5633 0.37503824,77.5689 0.18753585,77.5745 0.21872833,77.5801 0.4999837,77.5856 0.28128144,77.5912 0.031264685,77.5968 -2.8442328e-006,77.6024 0.12498686,77.6080 0.43744385,77.6136 1.2187127,77.6192 1.250056,77.6248 0.87504423,77.6304 0.093749486,77.6360 1.6265783e-005,77.6416 -3.6369536e-005,77.6472 0.31245297,77.6528 0.3437812,77.6584 0.093797721,77.6640 0.093670383,77.6696 0.81238765,77.6752 1.0625114,77.6808 0.9062885,77.6864 0.68753713,77.6919 0.43754336,77.6975 0.43749097,77.7031 0.6249581,77.7087 0.78127551,77.7143 0.59380704,77.7199 0.34374943,77.7255 0.21873115,77.7311 0.5000248,77.7367 0.53127414,77.7423 0.34373781,77.7479 0.53123868,77.7535 0.81248206,77.7591 0.93746257,77.7647 0.62500191,77.7703 0.34379455,77.7759 0.093775474,77.7815 3.5902794e-006,77.7871 -1.045251e-006,77.7927 5.9045391e-007,77.7983 -1.3165886e-006,77.8039 4.6762689e-006,77.8095 0.031217879,77.8151 0.40621036,77.8207 0.40627876,77.8263 0.18753457,77.8319 0.03125472,77.8375 1.437576e-007,77.8431 -3.6209036e-007,77.8487 1.3047082e-006,77.8543 -4.857146e-006,77.8599 0.093758233,77.8655 0.0937047,77.8711 0.7187053,77.8768 0.53129792,77.8824 0.093784496,77.8880 7.3456158e-006,77.8936 -1.7645139e-005,77.8992 0.18747397,77.9048 0.28121024,77.9104 0.74995428,77.9160 0.9375357,77.9216 0.5625577,77.9272 0.40626398,77.9328 0.343757,77.9384 0.50000864,77.9440 0.56250817,77.9496 0.34373215,77.9552 0.43743384,77.9608 1.062479,77.9664 1.0000534,77.9720 0.40628982,77.9776 8.418232e-006,77.9833 -8.5252614e-006,77.9889 0.28119305,77.9945 0.93746388,78.0001 0.93755525,78.0057 0.4375146,78.0113 0.65619755,78.0169 0.84373325,78.0225 0.65629148,78.0281 0.25004753,78.0337 0.031261504,78.0393 -5.3903755e-006,78.0449 0.031248018,78.0506 0.031248804,78.0562 0.093732074,78.0618 0.18750663,78.0674 0.031268314,78.0730 0.18749346,78.0786 0.3437528,78.0842 0.34373549,78.0898 0.37493712,78.0954 0.68748498,78.1010 0.65629953,78.1067 0.40628237,78.1123 0.34376258,78.1179 0.31249279,78.1235 0.12498993,78.1291 0.093761235,78.1347 0.031258658,78.1403 -2.2785061e-006,78.1459 4.5477699e-007,78.1516 0.062471278,78.1572 0.37493542,78.1628 0.59378088,78.1684 0.12506424,78.1740 -2.4345597e-006,78.1796 1.2743106e-006,78.1852 0.09375114,78.1909 0.18749928,78.1965 0.093751729,78.2021 -1.1307883e-005,78.2077 0.18748584,78.2133 0.18751414,78.2189 0.18747218,78.2245 0.65617615,78.2302 0.84375685,78.2358 0.40632424,78.2414 0.031287562,78.2470 0.093719073,78.2526 0.59371901,78.2582 0.50003308,78.2639 0.18752055,78.2695 0.28124428,78.2751 0.31249499,78.2807 0.28124264,78.2863 0.093762428,78.2920 6.759708e-006,78.2976 -1.9328036e-007,78.3032 -5.9877307e-006,78.3088 0.18749203,78.3144 0.18750577,78.3200 0.12498759,78.3257 0.43742684,78.3313 0.87496907,78.3369 0.78128958,78.3425 0.78124481,78.3481 0.68750322,78.3538 0.37504095,78.3594 0.40627512,78.3650 0.34375945,78.3706 0.18750785,78.3762 3.8809071e-006,78.3819 -1.0398418e-006,78.3875 2.781363e-007,78.3931 -7.261675e-008,78.3987 1.2306829e-008,78.4044 2.3398021e-008,78.4100 -1.0590984e-007,78.4156 0.093711108,78.4212 0.56240112,78.4268 0.99998337,78.4325 0.625103,78.4381 0.093805902,78.4437 0.093703762,78.4493 0.49995673,78.4550 0.50004417,78.4606 0.18753178,78.4662 0.31249839,78.4718 0.093761265,78.4775 -1.3585901e-006,78.4831 0.093747921,78.4887 0.24999239,78.4943 0.71871823,78.5000 1.3124413,78.5056 1.5937696,78.5112 0.78130186,78.5168 0.28126624,78.5225 0.18751509,78.5281 0.31248027,78.5337 0.3749553,78.5393 0.75000441,78.5450 0.84379506,78.5506 0.3750135,78.5562 0.093750373,78.5619 -1.6532335e-006,78.5675 0.031240134,78.5731 0.31248701,78.5787 0.40626258,78.5844 0.093738444,78.5900 0.49993593,78.5956 0.84373498,78.6013 1.0313007,78.6069 0.8125214,78.6125 0.49998447,78.6181 0.31252819,78.6238 0.093756072,78.6294 0.24999738,78.6350 0.093754426,78.6407 0.43737963,78.6463 1.8435414,78.6519 2.531302,78.6576 1.0002131,78.6632 0.18755968,78.6688 0.093738317,78.6745 0.28120229,78.6801 0.56251383,78.6857 0.4063102,78.6914 0.24996051,78.6970 0.56240624,78.7026 0.9061963,78.7083 0.90634429,78.7139 0.093858451,78.7195 -4.6626141e-005,78.7252 0.43742579,78.7308 0.84376454,78.7364 0.37507236,78.7421 0.062517382,78.7477 0.12499254,78.7533 0.12500504,78.7590 2.2017446e-006,78.7646 1.0262604e-006,78.7702 0.09369991,78.7759 0.49994943,78.7815 0.68750554,78.7871 1.1562829,78.7928 0.65628827,78.7984 0.18751864,78.8040 0.093698755,78.8097 0.49998441,78.8153 0.28127605,78.8210 0.31247768,78.8266 0.43750423,78.8322 0.40626043,78.8379 0.37498057,78.8435 0.43751997,78.8491 0.12505163,78.8548 -7.75235e-006,78.8604 0.21873376,78.8661 0.31250605,78.8717 0.4687553,78.8773 0.75000322,78.8830 0.46875775,78.8886 1.7613173e-006,78.8943 2.6155785e-006,78.8999 0.093698002,78.9055 0.59368086,78.9112 0.68753588,78.9168 0.28132048,78.9225 1.4574647e-005,78.9281 0.062476259,78.9337 0.18750319,78.9394 0.1249836,78.9450 0.43745875,78.9507 0.68745923,78.9563 0.87499291,78.9620 0.65628403,78.9676 0.59378624,78.9732 0.37501091,78.9789 0.65623933,78.9845 0.65624321,78.9902 0.40626037,78.9958 0.59376544,79.0015 0.90625954,79.0071 0.65624529,79.0127 0.78122169,79.0184 0.6874578,79.0240 0.87495965,79.0297 0.718777,79.0353 0.53127795,79.0410 0.43752939,79.0466 0.21879488,79.0523 0.093761064,79.0579 4.1452822e-006,79.0635 -2.0156011e-005,79.0692 0.31244695,79.0748 0.65620786,79.0805 1.0624981,79.0861 0.78132099,79.0918 0.15627059,79.0974 0.34365481,79.1031 1.0312014,79.1087 1.4687433,79.1144 1.5000496,79.1200 0.68756706,79.1257 0.71875846,79.1313 1.5937345,79.1370 1.7812651,79.1426 0.18754704,79.1483 0.031229962,79.1539 0.34370857,79.1596 0.59373587,79.1652 0.50004864,79.1709 0.12501818,79.1765 0.59368175,79.1822 1.2499355,79.1878 1.3749785,79.1935 1.1562876,79.1991 0.68755531,79.2048 0.37499896,79.2104 0.65624177,79.2161 0.59375137,79.2217 0.7811808,79.2274 1.6562185,79.2330 2.1250551,79.2387 1.3438243,79.2443 0.21880044,79.2500 -1.2108461e-005,79.2556 0.12498572,79.2613 0.093767859,79.2669 0.093705311,79.2726 0.4999361,79.2782 0.56254113,79.2839 0.18756592,79.2895 8.0353884e-006,79.2952 1.1630146e-005,79.3009 -5.4561555e-005,79.3065 0.46870828,79.3122 0.53128165,79.3178 0.59375697,79.3235 0.46870843,79.3291 0.74995017,79.3348 0.8125059,79.3404 0.78123289,79.3461 0.96870309,79.3518 1.0625553,79.3574 0.46883857,79.3631 0.25001258,79.3687 0.3436704,79.3744 0.90619349,79.3800 0.81256437,79.3857 0.68745643,79.3913 1.2811829,79.3970 1.1251252,79.4027 0.18760213,79.4083 -6.3349344e-006,79.4140 -7.5849039e-007,79.4196 0.093720183,79.4253 0.49997228,79.4310 0.59377682,79.4366 0.18753137,79.4423 0.031248333,79.4479 0.093752541,79.4536 0.031241504,79.4593 0.18746398,79.4649 0.49998909,79.4706 0.34377846,79.4762 0.093775541,79.4819 -1.974126e-006,79.4876 0.12499526,79.4932 0.34373596,79.4989 0.43750671,79.5045 0.093764678,79.5102 0.03124889,79.5159 -2.7319038e-006,79.5215 0.18748944,79.5272 0.343723,79.5329 0.49998859,79.5385 0.34375972,79.5442 0.37495378,79.5498 0.68745637,79.5555 0.65632272,79.5612 0.093816988,79.5668 -6.5785825e-006,79.5725 -1.0853993e-006,79.5782 0.21870425,79.5838 0.65618676,79.5895 0.8125127,79.5952 0.3438293,79.6008 1.2115029e-005,79.6065 0.18747152,79.6121 0.53116769,79.6178 1.312373,79.6235 2.0936871,79.6291 2.3126187,79.6348 1.750078,79.6405 1.9373542,79.6461 2.2187192,79.6518 1.5001267,79.6575 0.71883112,79.6631 0.34380239,79.6688 3.4139852e-005,79.6745 -8.7498283e-006,79.6801 8.5650237e-007,79.6858 5.3250724e-006,79.6915 -2.2158834e-005,79.6972 0.3124533,79.7028 0.43750823,79.7085 0.31254816,79.7142 0.093749896,79.7198 0.12499671,79.7255 1.3243518e-005,79.7312 0.093707457,79.7368 0.34375304,79.7425 0.28127044,79.7482 0.28120992,79.7538 0.34374925,79.7595 0.18754302,79.7652 2.3311426e-005,79.7709 0.09370809,79.7765 0.40622652,79.7822 0.34377211,79.7879 0.18752541,79.7935 0.093701646,79.7992 0.53121006,79.8049 0.34382373,79.8106 3.0500389e-005,79.8162 -7.9792226e-006,79.8219 1.4139163e-006,79.8276 2.3244736e-006,79.8333 -1.0712887e-005,79.8389 0.093746111,79.8446 0.031261466,79.8503 2.4709757e-006,79.8560 -6.5359491e-006,79.8616 0.31248119,79.8673 0.50000924,79.8730 0.28125525,79.8786 0.18749472,79.8843 0.031265151,79.8900 0.093690865,79.8957 0.68738693,79.9014 1.2499733,79.9070 1.1563685,79.9127 0.53129768,79.9184 2.0624692,79.9241 1.9375329,79.9297 0.90627116,79.9354 0.15625663,79.9411 0.093749717,79.9468 5.7253537e-006,79.9524 -1.6384522e-005,79.9581 0.18750103,79.9638 0.12498526,79.9695 0.34372321,79.9752 0.34374523,79.9808 0.56248277,79.9865 0.68753445,79.9922 0.71875024,79.9979 1.0312374,80.0035 0.53129661,80.0092 -3.9505544e-006,80.0149 0.18746324,80.0206 0.3437227,80.0263 0.40629065,80.0319 4.2853848e-005,80.0376 -1.1498972e-005,80.0433 3.1385089e-006,80.0490 -1.0541352e-006,80.0547 1.0778484e-006,80.0604 0.093700252,80.0660 0.53117168,80.0717 0.84372848,80.0774 0.87504023,80.0831 0.59380031,80.0888 0.31254286,80.0944 1.9485371e-005,80.1001 -4.8215102e-006,80.1058 -2.0107602e-007,80.1115 5.6267427e-006,80.1172 -2.2307855e-005,80.1229 0.18748751,80.1285 0.093775369,80.1342 7.140914e-006,80.1399 -7.046443e-006,80.1456 0.093742415,80.1513 0.093758732,80.1570 1.2964611e-006,80.1626 0.12495107,80.1683 0.62496406,80.1740 0.78128296,80.1797 1.0312698,80.1854 1.4061794,80.1911 1.7498988,80.1968 1.4687909,80.2024 0.75011092,80.2081 0.18754603,80.2138 1.0562845e-005,80.2195 -1.9748361e-006,80.2252 -2.6646728e-006,80.2309 0.31249502,80.2366 0.34375495,80.2423 0.12500176,80.2479 0.31250083,80.2536 0.18749624,80.2593 0.28123289,80.2650 0.34374976,80.2707 0.18751676,80.2764 5.5460196e-006,80.2821 -1.4875196e-006,80.2878 4.0360285e-007,80.2935 -1.2677076e-007,80.2991 1.0345362e-007,80.3048 -2.870579e-007,80.3105 1.0448614e-006,80.3162 -3.8927074e-006,80.3219 0.031249795,80.3276 4.703596e-006,80.3333 -3.8742296e-006,80.3390 1.0793862e-005,80.3447 -3.9304363e-005,80.3504 0.40619031,80.3561 0.50003207,80.3617 0.28128847,80.3674 0.3437475,80.3731 0.31251326,80.3788 1.1848235e-005,80.3845 -3.1771006e-006,80.3902 8.5919299e-007,80.3959 -2.594129e-007,80.4016 1.7839845e-007,80.4073 -4.5419827e-007,80.4130 1.6385241e-006,80.4187 0.56249934,80.4244 1.1874956,80.4301 1.0937536,80.4358 0.34375206,80.4415 -2.2893942e-006,80.4472 0.031250615,80.4528 -1.579742e-007,80.4585 1.9955138e-008,80.4642 7.817458e-008,80.4699 -3.3268483e-007,80.4756 1.252668e-006,80.4813 -4.678373e-006,80.4870 0.093713403,80.4927 0.40619239,80.4984 0.65622669,80.5041 0.65626025,80.5098 0.56250751,80.5155 0.50002217,80.5212 0.28130388,80.5269 0.031279281,80.5326 -2.0076184e-006,80.5383 0.093752213,80.5440 0.18749836,80.5497 4.7721056e-007,80.5554 -5.4511061e-006,80.5611 0.093726702,80.5668 0.34367791,80.5725 0.74995428,80.5782 0.65631807,80.5839 0.18756959,80.5896 1.1089161e-005,80.5953 0.031229574,80.6010 0.18749407,80.6067 0.093769424,80.6124 4.8031629e-006,80.6181 -1.548344e-006,80.6238 1.3899119e-006,80.6295 -4.0115206e-006,80.6352 0.031247402,80.6409 0.1875145,80.6466 0.18745691,80.6523 0.81234974,80.6580 1.7811618,80.6637 1.46891,80.6694 0.46886843,80.6751 0.43745869,80.6808 0.18751544,80.6865 0.093737237,80.6922 0.34368819,80.6979 0.56249547,80.7036 0.37506771,80.7093 0.093761951,80.7150 0.28122294,80.7208 0.28127313,80.7265 0.18751343,80.7322 0.093755372,80.7379 6.2619565e-006,80.7436 -1.6789313e-006,80.7493 4.5325521e-007,80.7550 -1.3395287e-007,80.7607 8.2524011e-008,80.7664 0.12496746,80.7721 0.53120673,80.7778 0.71877337,80.7835 0.40628055,80.7892 0.31251398,80.7949 0.093726948,80.8006 0.31247294,80.8063 0.34373045,80.8121 0.62501395,80.8178 0.34378952,80.8235 0.18751338,80.8292 1.1257108e-005,80.8349 0.21870486,80.8406 0.96872371,80.8463 1.0000093,80.8520 0.50001526,80.8577 0.3750222,80.8634 0.56250256,80.8691 0.50001144,80.8749 0.093757212,80.8806 0.093713805,80.8863 0.31246647,80.8920 0.31254548,80.8977 3.0316356e-005,80.9034 0.093708195,80.9091 0.40624815,80.9148 0.43751189,80.9205 0.87498701,80.9263 1.0312144,80.9320 0.90624928,80.9377 0.40628505,80.9434 0.18752913,80.9491 1.8780598e-005,80.9548 -1.0419013e-005,80.9605 0.093726143,80.9662 0.28124237,80.9720 0.28126672,80.9777 0.18747804,80.9834 0.3124789,80.9891 0.31250584,80.9948 0.28128353,81.0005 0.093769155,81.0062 0.18749316,81.0120 0.093758263,81.0177 0.12499633,81.0234 0.31249115,81.0291 0.49999595,81.0348 0.21877053,81.0405 0.031210193,81.0463 0.84369481,81.0520 1.000038,81.0577 0.3437919,81.0634 0.093763851,81.0691 0.18749523,81.0748 0.18747482,81.0806 0.34366032,81.0863 0.96868443,81.0920 0.96880937,81.0977 0.50008768,81.1034 0.21871808,81.1091 1.1249056,81.1149 1.5937941,81.1206 0.84383255,81.1263 0.28123912,81.1320 0.68746686,81.1377 0.75004375,81.1435 0.25004724,81.1492 0.093722731,81.1549 0.18748084,81.1606 0.28123274,81.1663 0.96874011,81.1721 1.2812489,81.1778 0.84375191,81.1835 0.84371436,81.1892 1.0937631,81.1949 0.37502998,81.2007 0.74989903,81.2064 1.3749588,81.2121 1.3125367,81.2178 1.1563369,81.2236 0.34382603,81.2293 -1.2363807e-006,81.2350 1.6492195e-006,81.2407 -5.3608592e-006,81.2464 0.78123677,81.2522 1.8124543,81.2579 2.374934,81.2636 1.9687842,81.2693 0.59382915,81.2751 0.12497953,81.2808 0.31248295,81.2865 0.18754177,81.2922 1.4767784e-005,81.2980 -4.750093e-006,81.3037 4.2316587e-006,81.3094 -1.2177198e-005,81.3151 0.093735419,81.3209 0.093761407,81.3266 0.093726352,81.3323 0.31248161,81.3380 0.37503248,81.3438 0.31251633,81.3495 0.093761288,81.3552 -2.8527655e-005,81.3610 0.78119546,81.3667 1.3750088,81.3724 1.1875387,81.3781 0.5625248,81.3839 0.093759194,81.3896 0.031232394,81.3953 0.49999219,81.4011 0.53123105,81.4068 0.40622312,81.4125 0.34376892,81.4182 0.34376961,81.4240 0.34371567,81.4297 0.5624367,81.4354 0.75000054,81.4412 0.59379947,81.4469 0.56247449,81.4526 0.9999842,81.4584 1.0312326,81.4641 1.2187358,81.4698 0.8125264,81.4755 0.74999923,81.4813 0.62500578,81.4870 0.59377497,81.4927 0.34380397,81.4985 0.18752216,81.5042 0.40621334,81.5099 0.6562233,81.5157 0.43754804,81.5214 0.062535129,81.5271 -3.3008423e-006,81.5329 0.093751833,81.5386 0.18744816,81.5443 0.49991882,81.5501 1.0937381,81.5558 1.2500505,81.5615 0.62495816,81.5673 1.031178,81.5730 1.1250976,81.5787 0.40636212,81.5845 0.031219197,81.5902 0.34371144,81.5960 0.31253329,81.6017 0.093779884,81.6074 4.0655145e-006,81.6132 -1.2279886e-006,81.6189 0.031235874,81.6246 0.18746622,81.6304 0.31250843,81.6361 0.2499751,81.6418 0.74989307,81.6476 1.2187399,81.6533 0.8750928,81.6591 0.31257668,81.6648 0.093756661,81.6705 0.28124067,81.6763 0.12501806,81.6820 -1.5642185e-005,81.6877 0.28124568,81.6935 0.37501788,81.6992 0.093747951,81.7050 0.46874672,81.7107 0.78124511,81.7164 0.75000137,81.7222 0.4687416,81.7279 0.40619949,81.7337 0.56243598,81.7394 0.81250995,81.7451 0.9374516,81.7509 1.3749943,81.7566 0.84383845,81.7624 0.50005502,81.7681 0.093787968,81.7739 0.093687393,81.7796 0.46870881,81.7853 0.40629974,81.7911 0.1875433,81.7968 0.03125513,81.8026 -1.1410887e-006,81.8083 6.9394014e-007,81.8141 0.12497995,81.8198 0.28121942,81.8255 0.59372121,81.8313 0.84377557,81.8370 0.50001901,81.8428 0.68745255,81.8485 0.68749952,81.8543 0.31256074,81.8600 2.6438882e-005,81.8658 0.12495964,81.8715 0.62498826,81.8772 0.50003052,81.8830 0.28123173,81.8887 0.37496069,81.8945 0.68746328,81.9002 0.84373397,81.9060 0.74999392,81.9117 0.87499315,81.9175 1.0312446,81.9232 1.031311,81.9290 0.18758251,81.9347 5.1094748e-006,81.9405 -1.0576151e-005,81.9462 0.093735367,81.9520 0.093767218,81.9577 -2.4486751e-006,81.9634 0.21868289,81.9692 0.81248695,81.9749 0.50005186,81.9807 0.093780354,81.9864 5.7827615e-006,81.9922 5.8350643e-006,81.9979 -2.9126079e-005,82.0037 0.34367889,82.0094 0.65624982,82.0152 0.34382159,82.0209 0.031272523,82.0267 0.1874374,82.0324 0.74990535,82.0382 1.2186949,82.0439 1.8123451,82.0497 3.03111,82.0555 3.0000672,82.0612 2.1563754,82.0670 1.5313497,82.0727 1.2812402,82.0785 1.5311785,82.0842 1.9062978,82.0900 1.281328,82.0957 0.90632701,82.1015 0.34378022,82.1072 0.59367192,82.1130 0.87498474,82.1187 0.84380174,82.1245 0.68753052,82.1302 0.68750346,82.1360 0.34379914,82.1418 0.2187607,82.1475 0.59372765,82.1533 0.68750656,82.1590 0.40626395,82.1648 0.50000685,82.1705 1.0937164,82.1763 1.1874117,82.1820 0.96874523,82.1878 0.5313403,82.1936 0.093796179,82.1993 -2.5429466e-005,82.2051 0.40612787,82.2108 1.0624363,82.2166 1.0625727,82.2223 0.81259197,82.2281 0.53123969,82.2339 1.156185,82.2396 1.8124378,82.2454 1.7500131,82.2511 0.65634829,82.2569 0.31254679,82.2626 0.25000176,82.2684 0.28119528,82.2742 0.87496531,82.2799 1.1562968,82.2857 0.68755162,82.2914 0.093759753,82.2972 0.18744998,82.3030 0.6562134,82.3087 0.5312925,82.3145 0.09379258,82.3202 0.093712315,82.3260 0.40624222,82.3318 0.15629399,82.3375 0.093740687,82.3433 0.34372199,82.3491 0.87500244,82.3548 0.7500248,82.3606 0.31251362,82.3663 0.031251729,82.3721 -5.4373691e-006,82.3779 0.093731239,82.3836 0.1875031,82.3894 0.093756393,82.3952 0.093739286,82.4009 0.093764454,82.4067 1.2300145e-005,82.4125 -4.1870612e-006,82.4182 4.4474136e-006,82.4240 -1.3603417e-005,82.4297 0.84371662,82.4355 1.4999927,82.4413 1.2187693,82.4470 0.4687342,82.4528 0.31248999,82.4586 0.18754958,82.4643 -7.8179701e-006,82.4701 0.43744451,82.4759 0.93748349,82.4816 0.90628171,82.4874 0.40627071,82.4932 0.40624276,82.4989 0.37499681,82.5047 0.34376538,82.5105 0.093780421,82.5162 -6.0235434e-006,82.5220 0.093737133,82.5278 0.093762711,82.5335 0.03125678,82.5393 0.093709819,82.5451 0.40620139,82.5509 0.56250727,82.5566 0.5312888,82.5624 0.40625927,82.5682 0.49999627,82.5739 0.28127491,82.5797 1.5179247e-005,82.5855 -4.054571e-006,82.5912 1.0378041e-006,82.5970 -9.6298805e-008,82.6028 0.093750678,82.6086 0.34374374,82.6143 0.34376943,82.6201 0.12491606,82.6259 0.78113538,82.6316 0.8750667,82.6374 0.31260058,82.6432 2.298945e-005,82.6490 -1.0581314e-005,82.6547 0.74998617,82.6605 1.2812197,82.6663 1.0937526,82.6721 0.18753798,82.6778 1.0951861e-005,82.6836 -4.2362899e-006,82.6894 0.093733229,82.6951 0.31248558,82.7009 0.31251159,82.7067 0.21876776,82.7125 0.09375713,82.7182 -1.0059589e-005,82.7240 0.093724743,82.7298 0.18749978,82.7356 0.18747379,82.7413 0.49992952,82.7471 0.74999285,82.7529 0.56256396,82.7587 0.18756594,82.7645 -5.8720047e-006,82.7702 0.21870701,82.7760 0.31251979,82.7818 0.093776591,82.7876 0.093734279,82.7933 0.18749315,82.7991 0.31249797,82.8049 0.31251061,82.8107 0.093742743,82.8164 0.18749909,82.8222 0.093760937,82.8280 0.18746278,82.8338 0.34374946,82.8396 0.18753959,82.8453 0.093730837,82.8511 0.71864843,82.8569 1.4374912,82.8627 0.84384906,82.8685 0.093796603,82.8742 -2.4494148e-006,82.8800 0.093725525,82.8858 0.31244171,82.8916 0.6562441,82.8974 0.43753916,82.9031 0.40627176,82.9089 0.18752718,82.9147 7.8330613e-006,82.9205 -1.048437e-005,82.9263 0.093724824,82.9321 0.18749969,82.9378 0.09377639,82.9436 6.2152826e-006,82.9494 8.0526424e-006,82.9552 0.18736871,82.9610 1.5310822,82.9668 1.8750608,82.9725 1.0314152,82.9783 0.093825966,82.9841 -2.4624724e-005,82.9899 0.18748248,82.9957 0.18751699,83.0015 0.031264741,83.0072 1.7765333e-006,83.0130 -9.2988712e-006,83.0188 0.18748735,83.0246 0.18751189,83.0304 0.18750307,83.0362 0.40624982,83.0420 0.093754053,83.0477 8.1039589e-006,83.0535 -3.2669293e-005,83.0593 0.49991682,83.0651 1.1562524,83.0709 1.0313355,83.0767 0.56249487,83.0825 0.59361041,83.0883 1.2499026,83.0940 1.3750407,83.0998 0.96884477,83.1056 0.68754375,83.1114 0.65627605,83.1172 0.31254721,83.1230 0.031265542,83.1288 0.18749423,83.1346 0.46873102,83.1404 0.62498534,83.1461 0.43751022,83.1519 0.18751645,83.1577 1.6278154e-005,83.1635 -3.3411132e-005,83.1693 0.59369707,83.1751 1.2812166,83.1809 1.6562825,83.1867 0.90625346,83.1925 0.71867597,83.1983 0.75006968,83.2041 0.12507448,83.2098 0.40613791,83.2156 1.1562003,83.2214 0.84377527,83.2272 0.84373063,83.2330 0.84378308,83.2388 0.5000726,83.2446 0.34375823,83.2504 0.59372866,83.2562 0.53127182,83.2620 0.56252944,83.2678 0.46876794,83.2736 0.50000107,83.2794 0.31249952,83.2852 0.093751907,83.2910 -1.2473026e-005,83.2968 0.37492463,83.3025 0.84376436,83.3083 0.28132012,83.3141 0.18749684,83.3199 0.18750194,83.3257 0.093750663,83.3315 3.1395207e-006,83.3373 -1.0656539e-005,83.3431 0.093730055,83.3489 0.18747865,83.3547 0.28125077,83.3605 0.18752307,83.3663 0.12500866,83.3721 0.093747035,83.3779 0.24995103,83.3837 0.53123462,83.3895 0.40630794,83.3953 0.28125024,83.4011 0.40617552,83.4069 0.81239593,83.4127 1.2812296,83.4185 0.93763232,83.4243 0.18759204,83.4301 0.093748085,83.4359 0.093751743,83.4417 1.2935343e-006,83.4475 -5.5264161e-007,83.4533 0.093691081,83.4591 0.56241751,83.4649 0.87502676,83.4707 0.75007206,83.4765 0.65626407,83.4823 0.59372723,83.4881 0.40625876,83.4939 0.18753022,83.4997 0.093752436,83.5055 0.093755096,83.5113 6.4178726e-006,83.5171 -1.5316662e-006,83.5229 -2.9179247e-007,83.5287 0.031240119,83.5345 0.093752071,83.5403 0.031251576,83.5461 0.31248596,83.5519 0.49999321,83.5577 0.59376448,83.5635 0.18751675,83.5694 -1.1319181e-005,83.5752 0.18748659,83.5810 0.62487006,83.5868 2.0623124,83.5926 2.5313141,83.5984 1.1564406,83.6042 0.21882907,83.6100 0.093752772,83.6158 0.40624797,83.6216 5.354862e-006,83.6274 -1.4288634e-006,83.6332 3.6015962e-007,83.6390 -1.1651574e-008,83.6448 -3.1361182e-007,83.6506 1.26621e-006,83.6564 -4.7516128e-006,83.6623 0.093712986,83.6681 0.34370357,83.6739 0.4999975,83.6797 0.50001442,83.6855 0.49999157,83.6913 0.50002742,83.6971 0.18754891,83.7029 1.0073577e-005,83.7087 -6.3027319e-006,83.7145 0.18750744,83.7203 0.37494102,83.7262 0.93748528,83.7320 0.75005585,83.7378 0.53118432,83.7436 0.7811839,83.7494 0.62509292,83.7552 0.031297594,83.7610 0.31240407,83.7668 0.68748873,83.7726 0.40633148,83.7785 0.031285174,83.7843 -4.8588713e-006,83.7901 -6.9083848e-007,83.7959 7.6233064e-006,83.8017 0.18735814,83.8075 1.3123523,83.8133 1.4063157,83.8191 0.7814008,83.8250 0.093800709,83.8308 0.1874956,83.8366 2.6530208e-005,83.8424 -8.2168472e-006,83.8482 6.33543e-006,83.8540 -1.712564e-005,83.8598 0.2499911,83.8657 0.18746975,83.8715 0.56243986,83.8773 0.68752033,83.8831 0.56248814,83.8889 0.99991423,83.8947 1.3749675,83.9005 1.1563613,83.9064 0.28134075,83.9122 0.37495601,83.9180 0.7500214,83.9238 0.34378299,83.9296 0.28121838,83.9354 0.4374809,83.9413 0.46878263,83.9471 0.15627818,83.9529 0.093746774,83.9587 3.9032893e-006,83.9645 -8.7666865e-007,83.9704 -3.9698779e-007,83.9762 2.4649089e-006,83.9820 -9.4634343e-006,83.9878 0.18748702,83.9936 0.18751299,83.9994 9.3159097e-006,84.0053 0.18748018,84.0111 0.56247139,84.0169 0.49998122,84.0227 0.43751654,84.0285 0.18752335,84.0344 0.18747561,84.0402 0.5312466,84.0460 0.75004345,84.0518 0.56251305,84.0577 1.0624931,84.0635 0.84375441,84.0693 0.31250069,84.0751 0.12498396,84.0809 0.093752846,84.0868 0.093727641,84.0926 0.68749344,84.0984 1.000019,84.1042 1.0624837,84.1101 0.7812463,84.1159 0.53125483,84.1217 0.40627363,84.1275 0.093764655,84.1334 -8.3964966e-007,84.1392 0.031243857,84.1450 0.31249204,84.1508 0.31250739,84.1567 0.12499925,84.1625 0.4062058,84.1683 1.0624477,84.1741 1.9062853,84.1800 1.4688082,84.1858 0.74998987,84.1916 0.34367007,84.1974 0.75000083,84.2033 0.34382623,84.2091 0.093765788,84.2149 0.093715593,84.2207 0.34371275,84.2266 0.34378612,84.2324 0.093790106,84.2382 3.3511246e-006,84.2441 -9.5681696e-007,84.2499 4.7589486e-007,84.2557 -9.4676204e-007,84.2615 3.3113986e-006,84.2674 0.093739048,84.2732 1.4687264,84.2790 1.4687351,84.2849 0.68751651,84.2907 0.093762942,84.2965 0.093757257,84.3023 1.2977469e-005,84.3082 -4.1838193e-006,84.3140 3.7570076e-006,84.3198 -1.0844785e-005,84.3257 0.093737006,84.3315 0.093760177,84.3373 0.093749397,84.3432 0.18748885,84.3490 0.18750472,84.3548 0.093757682,84.3607 0.062497821,84.3665 0.093738809,84.3723 0.28118286,84.3781 0.84371471,84.3840 0.71882588,84.3898 0.15630095,84.3956 -6.9103442e-007,84.4015 1.757886e-007,84.4073 -1.206126e-008,84.4131 -1.275699e-007,84.4190 5.223871e-007,84.4248 -1.962137e-006,84.4307 0.031242099,84.4365 0.18744676,84.4423 0.87494528,84.4482 1.0937767,84.4540 0.53131747,84.4598 0.12501974,84.4657 0.12500924,84.4715 0.031195771,84.4773 0.87479788,84.4832 2.0936291,84.4890 2.3438067,84.4948 2.031271,84.5007 1.7813318,84.5065 0.65641117,84.5124 0.093803979,84.5182 -1.5548867e-005,84.5240 0.18746062,84.5299 0.40625155,84.5357 0.65626675,84.5415 0.78125525,84.5474 0.50002015,84.5532 0.18748616,84.5591 0.37497175,84.5649 0.34374472,84.5707 0.31252691,84.5766 0.093764536,84.5824 0.3748683,84.5883 1.2186701,84.5941 1.0625882,84.5999 0.56257355,84.6058 0.50000048,84.6116 0.59375131,84.6175 0.31254584,84.6233 0.84372592,84.6291 2.1874125,84.6350 2.9999144,84.6408 3.187525,84.6467 1.625147,84.6525 0.031304829,84.6584 -1.5045875e-005,84.6642 4.0319296e-006,84.6700 -1.0806403e-006,84.6759 2.9030784e-007,84.6817 -8.0504911e-008,84.6876 3.1689463e-008,84.6934 -4.6249987e-008,84.6993 1.5332103e-007,84.7051 0.03124815,84.7109 0.15624568,84.7168 0.15625882,84.7226 0.031229287,84.7285 0.3124657,84.7343 0.34377632,84.7402 0.0937602,84.7460 0.18745719,84.7519 0.43745708,84.7577 0.5937891,84.7635 0.37502435,84.7694 0.59369916,84.7752 0.65627933,84.7811 0.18755598,84.7869 1.8027731e-006,84.7928 0.093737476,84.7986 0.18747456,84.8045 0.37497073,84.8103 0.49997956,84.8162 0.5625155,84.8220 0.31255016,84.8279 0.093745969,84.8337 0.43745148,84.8396 0.687442,84.8454 1.0624341,84.8513 1.2500167,84.8571 0.90633661,84.8630 0.50000572,84.8688 0.62496889,84.8747 0.59378433,84.8805 0.3437824,84.8864 0.28124976,84.8922 0.49992082,84.8981 0.93746805,84.9039 0.75005108,84.9098 0.84371251,84.9156 1.2812008,84.9215 1.4999399,84.9273 1.7500037,84.9332 1.4375672,84.9390 1.281338,84.9449 0.53133315,84.9507 0.093765549,84.9566 0.093757644,84.9624 0.18750046,84.9683 -1.345697e-005,84.9741 0.28118062,84.9800 0.68749052,84.9858 0.37506461,84.9917 0.09376324,84.9976 0.093739569,85.0034 0.093763761,85.0093 8.1288035e-006,85.0151 0.031243697,85.0210 0.031254273,85.0268 2.0446894e-006,85.0327 3.7474186e-007,85.0385 -3.5441371e-006,85.0444 0.4062109,85.0502 0.68747252,85.0561 0.40628466,85.0620 0.093778238,85.0678 0.093730845,85.0737 0.31247622,85.0795 0.31253299,85.0854 0.031248953,85.0912 0.28121644,85.0971 0.28127328,85.1030 0.093774721,85.1088 2.7409128e-006,85.1147 4.8874836e-006,85.1205 0.093721271,85.1264 0.53117591,85.1322 1.2498968,85.1381 2.0936007,85.1440 2.6875191,85.1498 1.531448,85.1557 0.34386832,85.1615 0.062515385,85.1674 0.062497057,85.1733 0.093746334,85.1791 0.3437404,85.1850 0.31251627,85.1908 -1.9274376e-005,85.1967 0.43739718,85.2026 0.96872288,85.2084 0.68758893,85.2143 0.18754259,85.2202 0.18750444,85.2260 0.18750285,85.2319 0.18749148,85.2377 0.093766302,85.2436 0.031221746,85.2495 0.31245363,85.2553 1.1875161,85.2612 2.3437579,85.2671 2.2187698,85.2729 0.78128248,85.2788 -8.4087287e-007,85.2846 0.093701556,85.2905 0.40620062,85.2964 0.43753719,85.3022 0.46877611,85.3081 0.65625435,85.3140 0.37500921,85.3198 0.1874615,85.3257 0.56244254,85.3316 0.90629923,85.3374 0.65632427,85.3433 0.34374312,85.3492 0.37497965,85.3550 0.40622666,85.3609 0.37501448,85.3668 0.18750907,85.3726 0.59371293,85.3785 1.1249969,85.3844 0.87502658,85.3902 0.62501937,85.3961 0.31251463,85.4020 0.31248528,85.4078 0.21874316,85.4137 0.12501779,85.4196 4.6971945e-006,85.4254 5.7112625e-006,85.4313 -2.7545011e-005,85.4372 0.31243974,85.4430 0.50000244,85.4489 0.34378049,85.4548 0.31245977,85.4607 0.74991226,85.4665 1.437449,85.4724 1.5625839,85.4783 0.43762195,85.4841 0.093748629,85.4900 0.28123799,85.4959 0.31249428,85.5017 0.40623462,85.5076 0.34376583,85.5135 0.18753736,85.5194 -1.7802049e-005,85.5252 0.59367561,85.5311 1.1250178,85.5370 0.81257045,85.5429 0.18749145,85.5487 0.281187,85.5546 0.65626168,85.5605 0.59378988,85.5663 0.4062632,85.5722 0.093734212,85.5781 0.34369496,85.5840 0.50001949,85.5898 0.18755858,85.5957 8.5790707e-006,85.6016 0.093739934,85.6075 0.15621854,85.6133 0.40620512,85.6192 0.65619302,85.6251 1.0312163,85.6310 1.1563199,85.6368 0.50009114,85.6427 1.9114284e-005,85.6486 -5.4707657e-006,85.6545 2.7673766e-006,85.6604 -5.5987521e-006,85.6662 0.43749267,85.6721 0.74999881,85.6780 0.56251323,85.6839 0.093727976,85.6897 0.31244123,85.6956 0.50000304,85.7015 0.31254658,85.7074 0.093760908,85.7133 0.093759045,85.7191 1.3135382e-005,85.7250 -1.3028416e-006,85.7309 0.093718894,85.7368 0.40624282,85.7426 0.31249592,85.7485 0.59360582,85.7544 1.4999537,85.7603 1.5312641,85.7662 1.7813126,85.7720 0.78131771,85.7779 0.59376472,85.7838 0.28128755,85.7897 0.2499902,85.7956 0.18752185,85.8015 0.093763269,85.8073 0.093732305,85.8132 0.40621269,85.8191 0.53124422,85.8250 0.40625757,85.8309 0.31250915,85.8367 0.18753743,85.8426 2.1754189e-005,85.8485 -1.0255794e-005,85.8544 0.09370894,85.8603 0.53121215,85.8662 0.62503397,85.8720 0.18754987,85.8779 0.5624671,85.8838 1.9999839,85.8897 1.7812471,85.8956 1.0312263,85.9015 0.59378427,85.9074 0.18754324,85.9132 0.031211851,85.9191 0.6562134,85.9250 0.59378296,85.9309 0.65625644,85.9368 0.75000948,85.9427 0.34376988,85.9486 0.031254459,85.9544 -1.2967474e-006,85.9603 3.3296808e-006,85.9662 -1.2022894e-005,85.9721 0.18745476,85.9780 0.37497535,85.9839 0.3125518,85.9898 3.5126155e-005,85.9957 -1.0215334e-005,86.0016 5.7326733e-006,86.0074 -1.2715573e-005,86.0133 0.093734384,86.0192 0.28121021,86.0251 0.68749845,86.0310 0.40624377,86.0369 1.2185975,86.0428 2.3124714,86.0487 1.6251462,86.0546 0.81256056,86.0604 0.81245393,86.0663 1.2499752,86.0722 1.5936203,86.0781 2.9685478,86.0840 3.8124418,86.0899 3.4063346,86.0958 1.9376975,86.1017 1.0626277,86.1076 0.84379035,86.1135 0.56250185,86.1194 0.71866363,86.1253 1.062492,86.1311 0.59385902,86.1370 0.093776897,86.1429 0.18745889,86.1488 0.34373143,86.1547 0.31254697,86.1606 3.3073185e-005,86.1665 0.031240219,86.1724 6.0463531e-006,86.1783 -1.6202612e-006,86.1842 4.3421142e-007,86.1901 -1.1645572e-007,86.1960 3.1577081e-008,86.2019 -9.8434816e-009,86.2078 7.7948128e-009,86.2137 -2.1336737e-008,86.2196 7.7558099e-008,86.2255 0.031249709,86.2314 0.18749847,86.2373 0.28123564,86.2432 0.3437365,86.2490 0.34376416,86.2549 0.093763664,86.2608 6.1691562e-006,86.2667 -2.0204889e-005,86.2726 0.18746023,86.2785 0.34372792,86.2844 0.4375,86.2903 0.37503859,86.2962 0.1874893,86.3021 0.34375405,86.3080 0.093795136,86.3139 5.6688327e-007,86.3198 8.7498279e-007,86.3257 0.093722679,86.3316 0.65620631,86.3375 1.0937587,86.3434 0.6875205,86.3493 0.40627077,86.3552 0.093738623,86.3611 0.28121787,86.3670 0.28127623,86.3729 0.093785629,86.3788 0.031240638,86.3847 0.18749917,86.3906 1.5301075e-005,86.3965 -4.100265e-006,86.4024 1.0987669e-006,86.4083 -2.9447742e-007,86.4142 7.9055866e-008,86.4201 -2.1722771e-008,86.4261 7.8291196e-009,86.4320 -9.592676e-009,86.4379 3.0543521e-008,86.4438 -1.1259021e-007,86.4497 4.1985058e-007,86.4556 -1.5669359e-006,86.4615 5.8483579e-006,86.4674 0.062470384,86.4733 0.40618947,86.4792 0.65623981,86.4851 0.56255329,86.4910 0.18753737,86.4969 0.093744956,86.5028 0.187463,86.5087 0.53120875,86.5146 0.5312556,86.5205 0.49998739,86.5264 0.74998474,86.5323 0.65630257,86.5382 0.21881129,86.5442 0.062444288,86.5501 0.6874069,86.5560 0.90627253,86.5619 0.50009006,86.5678 0.03128862,86.5737 -7.0611873e-006,86.5796 0.18749981,86.5855 0.34374997,86.5914 0.21873014,86.5973 0.18747345,86.6032 0.18753499,86.6091 5.8441856e-007,86.6151 0.6248495,86.6210 1.9999163,86.6269 1.8126218,86.6328 0.40636352,86.6387 1.4388934e-005,86.6446 -3.3207343e-006,86.6505 -1.1073153e-006,86.6564 7.7509403e-006,86.6623 0.18742271,86.6682 1.1561477,86.6742 1.4375129,86.6801 1.2813001,86.6860 0.87504739,86.6919 0.31254882,86.6978 1.8061028e-005,86.7037 -4.9493101e-006,86.7096 1.7348211e-006,86.7155 -1.9897211e-006,86.7215 6.224448e-006,86.7274 0.093703784,86.7333 0.74994928,86.7392 0.78128529,86.7451 0.31255096,86.7510 -2.0304947e-006,86.7569 0.18747841,86.7629 0.18748909,86.7688 0.31248489,86.7747 0.34376076,86.7806 0.18753386,86.7865 1.374597e-005,86.7924 -3.6303511e-006,86.7983 7.7432736e-007,86.8043 5.3339625e-007,86.8102 -2.9082264e-006,86.8161 0.093727648,86.8220 0.34371132,86.8279 0.50001299,86.8338 0.18754835,86.8398 -8.7851777e-006,86.8457 0.18744709,86.8516 0.49992853,86.8575 0.75001609,86.8634 0.34384599,86.8694 3.1954391e-005,86.8753 0.093683265,86.8812 0.53119493,86.8871 0.53129262,86.8930 0.40622529,86.8989 0.78121841,86.9049 0.5625847,86.9108 0.21871838,86.9167 0.9998247,86.9226 1.7812452,86.9285 1.2189306,86.9345 0.18758169,86.9404 -1.0862596e-005,86.9463 1.7490031e-006,86.9522 0.093749978,86.9581 0.31248015,86.9641 0.4999975,86.9700 0.37501934,86.9759 0.15624136,86.9818 0.24999841,86.9878 0.15625086,86.9937 0.18744424,86.9996 0.4999786,87.0055 0.34380484,87.0114 0.093780868,87.0174 0.03123967,87.0233 0.093752719,87.0292 1.7385228e-005,87.0351 -1.6014199e-005,87.0411 0.093750671,87.0470 0.062492907,87.0529 0.53109705,87.0588 1.8122101,87.0648 3.1561151,87.0707 3.0938857,87.0766 1.9377729,87.0825 0.50015497,87.0885 0.18751605,87.0944 2.0695205e-005,87.1003 -1.3506474e-005,87.1062 0.31248894,87.1122 0.34376064,87.1181 0.31248796,87.1240 0.81248415,87.1300 0.62501323,87.1359 0.37500691,87.1418 0.34374905,87.1477 0.34375581,87.1537 0.093764365,87.1596 -1.6222079e-005,87.1655 0.1874814,87.1714 0.18751104,87.1774 0.09376549,87.1833 6.6281673e-006,87.1892 -3.4292229e-006,87.1952 7.0887631e-006,87.2011 0.031212088,87.2070 0.4061861,87.2130 0.50003886,87.2189 0.093805641,87.2248 0.093756095,87.2307 0.18747859,87.2367 1.0311352,87.2426 1.5937223,87.2485 1.0937312,87.2545 1.1249856,87.2604 0.75012875,87.2663 0.15630366,87.2723 0.093754388,87.2782 0.093714371,87.2841 0.49995357,87.2901 0.5000369,87.2960 0.18752994,87.3019 0.093763076,87.3079 0.12500067,87.3138 0.46874857,87.3197 0.49997628,87.3257 0.74993074,87.3316 0.84367067,87.3375 1.1250024,87.3435 0.84382725,87.3494 0.53129518,87.3553 0.3437717,87.3613 0.31247899,87.3672 0.53121763,87.3731 0.56253499,87.3791 0.1875491,87.3850 5.0542189e-006,87.3909 3.0689634e-007,87.3969 -6.2827676e-006,87.4028 0.12496323,87.4087 0.31249225,87.4147 0.18753463,87.4206 0.031264972,87.4266 1.8561829e-007,87.4325 -3.4235933e-007,87.4384 0.031249883,87.4444 8.1234327e-007,87.4503 -1.8305075e-006,87.4562 0.093748622,87.4622 0.12497902,87.4681 0.18749255,87.4741 0.093775079,87.4800 7.7648383e-006,87.4859 -2.1571718e-006,87.4919 8.6326378e-007,87.4978 -1.2958101e-006,87.5038 4.3202699e-006,87.5097 -1.5986514e-005,87.5156 0.21870397,87.5216 0.62496769,87.5275 0.62504822,87.5335 0.093805842,87.5394 -3.9241251e-005,87.5453 0.43736541,87.5513 1.1561973,87.5572 0.93756795,87.5632 1.1250348,87.5691 2.4061806,87.5751 3.3748934,87.5810 2.3750124,87.5869 1.1876138,87.5929 0.5938347,87.5988 0.65624779,87.6048 0.56254321,87.6107 0.093792424,87.6167 -8.7805956e-006,87.6226 -7.7811217e-007,87.6285 0.093743615,87.6345 0.18749751,87.6404 0.34373742,87.6464 0.50000572,87.6523 0.18751301,87.6583 0.093738109,87.6642 0.28124955,87.6702 0.093763679,87.6761 4.365394e-006,87.6820 -1.1838731e-006,87.6880 3.6976033e-007,87.6939 -2.9509266e-007,87.6999 8.1064735e-007,87.7058 -2.947723e-006,87.7118 0.093734987,87.7177 0.31240931,87.7237 0.81244761,87.7296 0.81257755,87.7356 0.46881634,87.7415 0.53126109,87.7475 0.68750042,87.7534 0.34375554,87.7594 0.093749501,87.7653 2.1022763e-007,87.7713 -1.7199966e-006,87.7772 0.093744904,87.7832 0.21874467,87.7891 0.21876079,87.7951 0.18745182,87.8010 0.65619892,87.8070 0.59379822,87.8129 0.18753405,87.8189 0.093766816,87.8248 0.031213317,87.8308 0.65615684,87.8367 1.0624702,87.8427 1.0625778,87.8486 0.59380627,87.8546 0.49992359,87.8605 0.81247854,87.8665 0.50004864,87.8724 0.37501505,87.8784 0.31251317,87.8843 0.18753551,87.8903 8.1738681e-006,87.8962 0.093729064,87.9022 0.28126141,87.9081 0.28126192,87.9141 0.09375108,87.9200 7.3483193e-007,87.9260 -1.0432994e-007,87.9320 -3.1760138e-007,87.9379 1.3748605e-006,87.9439 -5.1822531e-006,87.9498 0.2186816,87.9558 0.74995905,87.9617 0.93753695,87.9677 1.0312992,87.9736 0.62502909,87.9796 0.31249279,87.9855 0.12496654,87.9915 0.31248277,87.9975 1.3437437,88.0034 2.6874304,88.0094 2.8750179,88.0153 1.2500701,88.0213 0.31252801,88.0272 2.0535352e-005,88.0332 -8.9132172e-006,88.0392 0.093718849,88.0451 0.34370625,88.0511 0.81243992,88.0570 1.562462,88.0630 1.5625471,88.0690 0.75007653,88.0749 0.18754455,88.0809 0.2187148,88.0868 1.624965,88.0928 1.5312761,88.0988 0.65624964,88.1047 0.78122216,88.1107 0.65625906,88.1166 0.43750671,88.1226 0.49998185,88.1286 0.50001633,88.1345 0.437516,88.1405 0.37499982,88.1464 0.18753397,88.1524 2.5525394e-005,88.1584 -2.036174e-005,88.1643 0.18744108,88.1703 0.4999643,88.1762 0.50002468,88.1822 0.99996716,88.1882 1.6562396,88.1941 1.0000566,88.2001 0.40623367,88.2061 0.84373522,88.2120 0.78128856,88.2180 0.74998021,88.2240 0.93741274,88.2299 1.18751,88.2359 0.65634656,88.2419 0.18754333,88.2478 0.18749782,88.2538 0.18751086,88.2597 1.584193e-005,88.2657 -1.6998431e-005,88.2717 0.21873213,88.2776 0.34370628,88.2836 0.65624851,88.2896 0.34379694,88.2955 0.18749525,88.3015 0.18750605,88.3075 0.093764342,88.3134 0.093726352,88.3194 0.31244504,88.3254 0.50001478,88.3313 0.18756536,88.3373 1.3805493e-005,88.3433 -5.4835409e-006,88.3493 0.1249576,88.3552 0.6874606,88.3612 1.1561991,88.3672 1.7812717,88.3731 0.9375996,88.3791 0.34377211,88.3851 0.28119886,88.3910 0.93742061,88.3970 1.0937694,88.4030 0.53130972,88.4089 0.43750393,88.4149 0.59374416,88.4209 0.50002342,88.4269 0.15624845,88.4328 0.34371284,88.4388 0.49999252,88.4448 0.40628555,88.4507 0.18749507,88.4567 0.37498298,88.4627 0.18752749,88.4687 0.093772963,88.4746 -4.1743942e-006,88.4806 0.28122291,88.4866 0.49997243,88.4926 0.62493318,88.4985 0.93747199,88.5045 0.90627325,88.5105 0.65632242,88.5164 0.18753769,88.5224 0.59372991,88.5284 0.59372109,88.5344 0.62501717,88.5403 0.093798906,88.5463 0.18746789,88.5523 0.62495267,88.5583 0.81250787,88.5642 0.28130746,88.5702 0.031273227,88.5762 -3.4237769e-006,88.5822 3.4198613e-006,88.5882 -1.0256244e-005,88.5941 0.093731254,88.6001 0.18747003,88.6061 0.37497884,88.6121 0.37501082,88.6180 0.37500733,88.6240 0.43749467,88.6300 0.40628701,88.6360 0.093773171,88.6419 0.15620962,88.6479 0.28125247,88.6539 0.12503558,88.6599 9.4224533e-006,88.6659 -3.9085717e-006,88.6718 0.093694538,88.6778 0.49993834,88.6838 0.65624332,88.6898 0.65627295,88.6958 0.43756187,88.7017 0.093790412,88.7077 -1.6806436e-007,88.7137 2.0708919e-006,88.7197 -8.1161725e-006,88.7257 0.093726046,88.7316 0.18750255,88.7376 0.093763724,88.7436 0.093744978,88.7496 0.093761742,88.7556 6.988771e-006,88.7616 0.093705282,88.7675 0.31250393,88.7735 0.12502757,88.7795 0.34369075,88.7855 0.62496293,88.7915 0.53129596,88.7975 0.21880397,88.8034 1.2809471e-005,88.8094 -4.171096e-006,88.8154 3.8741582e-006,88.8214 -1.1326138e-005,88.8274 0.093735017,88.8334 0.31250432,88.8393 0.78126186,88.8453 0.34375691,88.8513 0.18749997,88.8573 1.1465195e-006,88.8633 -1.9094796e-006,88.8693 0.15624467,88.8753 0.28123438,88.8812 0.25000632,88.8872 0.093725055,88.8932 0.43741679,88.8992 0.78120619,88.9052 0.75007361,88.9112 0.18758999,88.9172 0.03125051,88.9232 0.031252868,88.9291 -1.0677505e-005,88.9351 0.093748681,88.9411 0.031264618,88.9471 0.18749413,88.9531 0.093756258,88.9591 -8.6551236e-006,88.9651 0.093740068,88.9711 0.18744969,88.9771 0.5936681,88.9830 0.84374666,88.9890 0.71879178,88.9950 0.50004798,89.0010 0.28126836,89.0070 0.37500727,89.0130 0.28128043,89.0190 0.093752034,89.0250 0.18748024,89.0310 0.90617871,89.0370 1.4686608,89.0430 1.5937892,89.0489 0.99997407,89.0549 1.2186713,89.0609 1.4998716,89.0669 2.4999239,89.0729 2.7499068,89.0789 3.7499943,89.0849 3.8438065,89.0909 4.9374275,89.0969 4.5625992,89.1029 2.968977,89.1089 0.90640241,89.1149 0.65619493,89.1209 1.0624326,89.1269 1.4062213,89.1329 1.3750405,89.1388 0.87510592,89.1448 0.50007862,89.1508 0.18752018,89.1568 -3.7725861e-006,89.1628 2.914303e-006,89.1688 -7.8849716e-006,89.1748 0.093739629,89.1808 0.093760356,89.1868 7.9158444e-006,89.1928 -3.0146718e-006,89.1988 4.1425255e-006,89.2048 -1.3556315e-005,89.2108 0.093753114,89.2168 1.033813e-006,89.2228 0.18745412,89.2288 0.43746483,89.2348 0.68749052,89.2408 0.96873361,89.2468 1.5312617,89.2528 1.2812537,89.2588 1.1249976,89.2648 0.65628844,89.2708 0.78128159,89.2768 0.62502098,89.2828 0.37499723,89.2888 0.18749337,89.2948 0.093757436,89.3008 0.093728743,89.3068 0.31245181,89.3128 0.50000393,89.3188 0.40625703,89.3248 0.40626666,89.3308 0.18752107,89.3368 0.34368891,89.3428 0.74993414,89.3488 0.78133219,89.3548 0.093830951,89.3608 0.18744539,89.3668 0.43747279,89.3728 0.31253764,89.3788 0.093786404,89.3848 4.6281334e-006,89.3908 -7.7758546e-007,89.3968 -1.5183072e-006,89.4028 6.8514546e-006,89.4088 -2.588956e-005,89.4148 0.28117603,89.4208 0.59372884,89.4268 0.43756986,89.4328 0.09378536,89.4389 0.093748815,89.4449 1.8515218e-005,89.4509 0.34371832,89.4569 0.68749112,89.4629 0.50002706,89.4689 0.21875492,89.4749 0.093752816,89.4809 -3.2946825e-006,89.4869 8.9655787e-006,89.4929 -3.2570086e-005,89.4989 0.31243566,89.5049 0.49999815,89.5109 0.31257173,89.5169 6.7727037e-006,89.5229 0.46860152,89.5290 1.4061878,89.5350 1.3125825,89.5410 1.0313411,89.5470 0.28129652,89.5530 0.09374775,89.5590 0.093727283,89.5650 0.4062044,89.5710 0.62496877,89.5770 0.90619761,89.5830 1.1250069,89.5890 0.59382397,89.5951 0.28130868,89.6011 1.8814526e-005,89.6071 0.18746203,89.6131 0.59372145,89.6191 0.56250602,89.6251 0.25004345,89.6311 2.1147162e-005,89.6371 -5.0257286e-006,89.6431 -1.0461081e-006,89.6492 0.031248732,89.6552 6.1185983e-006,89.6612 -1.2723662e-005,89.6672 0.18743312,89.6732 0.49998158,89.6792 0.31256282,89.6852 0.18747221,89.6913 0.59370476,89.6973 0.4688237,89.7033 0.093772665,89.7093 0.53110135,89.7153 1.2811774,89.7213 0.96888953,89.7273 0.18758138,89.7334 0.31248686,89.7394 0.49995655,89.7454 0.71870995,89.7514 0.43755907,89.7574 0.12500934,89.7634 0.34369487,89.7694 0.71866286,89.7755 1.0937976,89.7815 0.34386662,89.7875 0.09375713,89.7935 0.031250246,89.7995 0.18749014,89.8055 0.18751161,89.8116 6.8546265e-006,89.8176 4.4098829e-006,89.8236 -2.4496785e-005,89.8296 0.37493628,89.8356 0.68749428,89.8417 0.37505057,89.8477 0.093784295,89.8537 5.6346357e-006,89.8597 -2.5585668e-006,89.8657 4.5995471e-006,89.8718 -1.5840733e-005,89.8778 0.18746199,89.8838 0.34373751,89.8898 1.3437769,89.8958 1.1562742,89.9019 0.50001603,89.9079 -2.7287018e-005,89.9139 0.28122321,89.9199 0.18753758,89.9259 1.4982188e-005,89.9320 -6.7105918e-007,89.9380 -1.2300236e-005,89.9440 1.0937386,89.9500 0.87501991,89.9560 0.34373495,89.9621 0.31239584,89.9681 1.0311997,89.9741 1.0625942,89.9801 0.59378743,89.9862 0.62493014,89.9922 0.90625161,89.9982 0.50008315,90.0042 0.34377256,90.0103 0.56246763,90.0163 0.81246054,90.0223 0.87498826,90.0283 0.68752557,90.0344 0.56252116,90.0404 0.43751884,90.0464 0.25001931,90.0524 0.031241415,90.0585 0.18749002,90.0645 0.31244746,90.0705 1.8436772,90.0765 2.8124712,90.0826 2.5937865,90.0886 1.000067,90.0946 0.50002575,90.1006 0.3437354,90.1067 0.49996501,90.1127 0.40631294,90.1187 0.06248904,90.1248 0.59366482,90.1308 0.71877897,90.1368 0.34382457,90.1428 0.093780935,90.1489 -8.4621061e-006,90.1549 1.5134768e-006,90.1609 0.031236798,90.1670 0.093754455,90.1730 1.0978849e-005,90.1790 0.093744509,90.1850 0.1875004,90.1911 0.093753867,90.1971 -5.3087579e-006,90.2031 0.18746346,90.2092 0.56246501,90.2152 0.65627402,90.2212 0.34377781,90.2273 0.28122765,90.2333 0.31249413,90.2393 0.28128421,90.2454 0.12501803,90.2514 0.15619782,90.2574 0.49994075,90.2635 0.65624416,90.2695 0.90627146,90.2755 0.87504685,90.2816 0.4063085,90.2876 0.15613027,90.2936 1.3435657,90.2997 1.8125343,90.3057 1.3438911,90.3117 0.59382939,90.3178 0.62497079,90.3238 1.4374875,90.3298 1.1562952,90.3359 0.43752393,90.3419 0.40623665,90.3479 0.96872127,90.3540 1.8125036,90.3600 1.9375169,90.3660 1.34368,90.3721 1.0937124,90.3781 0.84376287,90.3842 0.81254476,90.3902 0.40623906,90.3962 0.99992615,90.4023 1.0625329,90.4083 0.59383649,90.4143 0.31252789,90.4204 0.40622759,90.4264 0.4374401,90.4325 0.74996775,90.4385 0.56257564,90.4445 0.18754138,90.4506 0.21869215,90.4566 0.90618157,90.4627 0.93754816,90.4687 0.46878955,90.4747 0.62496465,90.4808 0.99997991,90.4868 1.1875321,90.4929 0.75006068,90.4989 0.18748656,90.5049 0.34367952,90.5110 0.90622103,90.5170 1.0625049,90.5231 0.84382659,90.5291 0.25005871,90.5351 0.093738817,90.5412 4.5958391e-006,90.5472 -5.671186e-007,90.5533 0.031247672,90.5593 0.34374118,90.5654 0.50000286,90.5714 0.18750796,90.5774 1.7100019e-008,90.5835 7.7563751e-009,90.5895 -4.8131085e-008,90.5956 1.8478271e-007,90.6016 -6.910534e-007,90.6077 2.579631e-006,90.6137 -9.6282165e-006,90.6197 0.18743451,90.6258 0.56245476,90.6318 0.56253093,90.6379 0.31256434,90.6439 2.8666263e-005,90.6500 -4.8409634e-006,90.6560 -9.3055742e-006,90.6621 0.12498201,90.6681 0.37501597,90.6742 0.43746099,90.6802 0.84365147,90.6863 0.9062345,90.6923 0.68758744,90.6983 0.18757135,90.7044 0.031254366,90.7104 0.34373894,90.7165 0.50000501,90.7225 0.18750151,90.7286 0.093711659,90.7346 0.34371495,90.7407 0.59378016,90.7467 0.31251991,90.7528 0.43748617,90.7588 0.53120279,90.7649 1.0311685,90.7709 1.5937495,90.7770 1.062592,90.7830 0.18757325,90.7891 5.0612084e-006,90.7951 0.09373112,90.8012 0.18747754,90.8072 0.21875578,90.8133 0.093779698,90.8193 8.7539447e-006,90.8254 -2.270262e-006,90.8314 3.264021e-007,90.8375 9.6492352e-007,90.8435 -4.1864714e-006,90.8496 0.031249987,90.8556 4.2386123e-006,90.8617 -1.137321e-006,90.8678 3.1034409e-007,90.8738 -1.0396953e-007,90.8799 1.0551689e-007,90.8859 -3.1811587e-007,90.8920 1.1670351e-006,90.8980 -4.3503601e-006,90.9041 1.6235655e-005,90.9101 0.12491559,90.9162 1.2186396,90.9222 1.5938334,90.9283 0.78127068,90.9343 0.96867263,90.9404 0.7188018,90.9465 0.2500931,90.9525 2.5613636e-007,90.9586 0.18747368,90.9646 0.18751861,90.9707 0.093746327,90.9767 0.49996054,90.9828 0.59371126,90.9889 0.65622109,90.9949 0.78128129,91.0010 0.34381208,91.0070 0.12500253,91.0131 0.18749794,91.0191 0.093776427,91.0252 1.3138962e-005,91.0313 -1.6848961e-005,91.0373 0.3749406,91.0434 0.87495619,91.0494 0.90624428,91.0555 0.43765345,91.0615 1.1243386,91.0676 13.435026,91.0737 31.841885,91.0797 34.032436,91.0858 17.533636,91.0918 5.0635281,91.0979 3.0938239,91.1040 2.9688082,91.1100 2.1563427,91.1161 0.56254733,91.1222 0.46876827,91.1282 0.18755294,91.1343 0.09377449,91.1403 -3.3239849e-005,91.1464 0.28120261,91.1525 0.37500316,91.1585 0.28129655,91.1646 0.12500362,91.1707 0.28122869,91.1767 0.12503485,91.1828 2.2346135e-006,91.1888 0.093717016,91.1949 0.18751204,91.2010 0.031276558,91.2070 -5.4958838e-007,91.2131 -3.4981663e-006,91.2192 0.093714535,91.2252 0.3437036,91.2313 0.62496114,91.2374 0.87502569,91.2434 0.46879783,91.2495 0.37501433,91.2556 0.43749511,91.2616 0.49999216,91.2677 0.34369409,91.2738 0.84369862,91.2798 2.0000079,91.2859 2.7500358,91.2920 1.9063193,91.2980 0.62504286,91.3041 -1.7909129e-005,91.3102 0.312482,91.3162 0.46876308,91.3223 0.62497228,91.3284 0.68749404,91.3344 0.43753526,91.3405 0.093755901,91.3466 0.1874941,91.3526 0.15627509,91.3587 0.062451649,91.3648 0.68737286,91.3708 1.3125042,91.3769 0.84386241,91.3830 0.34379241,91.3891 0.12499481,91.3951 0.093746811,91.4012 0.28125373,91.4073 0.50000876,91.4133 0.34375581,91.4194 0.031253133,91.4255 5.0557708e-007,91.4316 -5.1561506e-006,91.4376 0.093728073,91.4437 0.28124017,91.4498 0.43749461,91.4558 0.71874964,91.4619 0.53127611,91.4680 0.15626052,91.4741 0.093716428,91.4801 0.28123707,91.4862 0.18753815,91.4923 1.7098895e-005,91.4984 -4.5818142e-006,91.5044 1.2270535e-006,91.5105 -3.2604518e-007,91.5166 7.7031721e-008,91.5227 1.7946896e-008,91.5287 -1.4883801e-007,91.5348 5.774516e-007,91.5409 -2.1611356e-006,91.5470 0.28112903,91.5530 1.2811453,91.5591 1.2188647,91.5652 0.28135863,91.5713 5.170672e-006,91.5773 -5.6955395e-007,91.5834 0.031226343,91.5895 0.28118518,91.5956 0.53126138,91.6016 0.3125132,91.6077 0.56242484,91.6138 0.7812742,91.6199 0.43758076,91.6260 0.3125104,91.6320 0.31250668,91.6381 0.093766026,91.6442 1.1212128e-006,91.6503 -1.8204656e-006,91.6563 6.1610676e-006,91.6624 -2.2825543e-005,91.6685 0.49993557,91.6746 0.87500197,91.6807 0.65627092,91.6867 0.37498185,91.6928 0.3437787,91.6989 0.28129092,91.7050 0.3437286,91.7111 0.8749572,91.7171 1.1250119,91.7232 1.0937806,91.7293 0.59375805,91.7354 0.187519,91.7415 -8.2103279e-006,91.7476 0.28117296,91.7536 0.62500036,91.7597 0.28132084,91.7658 0.031266585,91.7719 0.093753763,91.7780 0.12497221,91.7841 0.40620491,91.7901 1.0937706,91.7962 0.84378606,91.8023 0.34376305,91.8084 -1.0874744e-005,91.8145 0.34366348,91.8206 1.0312076,91.8266 0.71880639,91.8327 0.31256488,91.8388 2.1969223e-005,91.8449 0.031247091,91.8510 0.31247097,91.8571 0.93743503,91.8632 1.18753,91.8692 0.81241202,91.8753 1.5935079,91.8814 2.3124783,91.8875 1.6565074,91.8936 0.40636364,91.8997 0.68747813,91.9058 0.31255066,91.9119 0.18749218,91.9179 0.250009,91.9240 0.12499652,91.9301 0.18747652,91.9362 0.18752456,91.9423 0.09374918,91.9484 0.40623763,91.9545 0.37502381,91.9606 0.15622807,91.9666 0.62496275,91.9727 1.3125019,91.9788 1.4062794,91.9849 1.1250082,91.9910 0.74996603,91.9971 0.68749779,92.0032 0.43753853,92.0093 0.18751433,92.0154 0.1875013,92.0215 0.031255331,92.0276 0.093746036,92.0336 0.15624845,92.0397 0.12500615,92.0458 -2.9743389e-006,92.0519 0.34373412,92.0580 1.3434156,92.0641 4.7181907,92.0702 7.9684625,92.0763 7.7191772,92.0824 3.0005541,92.0885 1.250127,92.0946 0.65630019,92.1007 0.50000507,92.1068 0.31246167,92.1129 0.49997717,92.1189 0.43755245,92.1250 0.28128976,92.1311 5.6937929e-006,92.1372 0.12495366,92.1433 0.65618569,92.1494 0.81252557,92.1555 0.37507471,92.1616 1.1211436e-005,92.1677 0.031245824,92.1738 5.4845841e-006,92.1799 -1.8453277e-006,92.1860 0.031249193,92.1921 5.0489252e-006,92.1982 0.18748342,92.2043 0.71868932,92.2104 0.84369618,92.2165 1.1875513,92.2226 0.87506235,92.2287 0.65623277,92.2348 0.40625846,92.2409 0.093772188,92.2470 2.7510005e-008,92.2531 0.093747728,92.2592 0.093755074,92.2653 -1.3968182e-005,92.2714 0.31245685,92.2775 0.7499879,92.2836 1.281265,92.2897 1.7500056,92.2958 1.4062874,92.3019 0.31247079,92.3080 0.40619519,92.3141 0.40628353,92.3202 0.18754646,92.3263 1.4222609e-005,92.3324 4.5028719e-006,92.3385 -3.2237938e-005,92.3446 0.31243226,92.3507 0.50000006,92.3568 0.31256738,92.3629 3.3487358e-005,92.3690 -9.0402636e-006,92.3751 2.6711473e-006,92.3812 -1.6437182e-006,92.3873 0.093747199,92.3934 0.3124887,92.3995 1.1562402,92.4056 1.343751,92.4117 0.81252277,92.4178 -1.7705801e-005,92.4239 0.34366372,92.4300 0.74996078,92.4361 0.68755609,92.4422 0.28132138,92.4483 0.031262685,92.4545 0.093731239,92.4606 1.0624534,92.4667 2.4062545,92.4728 1.750052,92.4789 0.50001216,92.4850 1.8158041e-006,92.4911 -5.0143007e-007,92.4972 1.8978177e-007,92.5033 -2.5767685e-007,92.5094 8.4097945e-007,92.5155 -3.1064762e-006,92.5216 0.12499548,92.5277 0.15625106,92.5338 0.093754299,92.5400 1.8921726e-006,92.5461 2.2004804e-007,92.5522 0.093744531,92.5583 0.43746826,92.5644 0.65623099,92.5705 0.43752313,92.5766 0.18750292,92.5827 0.28123194,92.5888 0.2812514,92.5949 0.28123555,92.6010 0.31253502,92.6072 0.18741199,92.6133 1.2497947,92.6194 1.8125154,92.6255 1.1252096,92.6316 0.093857832,92.6377 -1.7436643e-005,92.6438 4.6255691e-006,92.6499 -1.0642797e-006,92.6561 -3.6886263e-007,92.6622 2.5400277e-006,92.6683 -9.7920238e-006,92.6744 0.28122798,92.6805 0.43752035,92.6866 0.31246415,92.6927 1.4685847,92.6988 3.6248808,92.7050 4.3126483,92.7111 2.3126612,92.7172 0.28126153,92.7233 1.2540324e-005,92.7294 -3.14571e-006,92.7355 4.1484043e-008,92.7416 2.9802786e-006,92.7478 0.12493157,92.7539 0.49996909,92.7600 0.34378871,92.7661 0.6875127,92.7722 0.75002027,92.7783 0.71875387,92.7845 0.87500215,92.7906 0.99994582,92.7967 1.3749161,92.8028 1.031288,92.8089 0.34384951,92.8150 0.093763858,92.8212 0.31249207,92.8273 0.18750438,92.8334 0.18747544,92.8395 0.18751542,92.8456 2.3650004e-005,92.8517 -7.3228853e-006,92.8579 5.6400477e-006,92.8640 -1.5237963e-005,92.8701 0.2811971,92.8762 0.81247789,92.8823 0.96878713,92.8885 0.71876657,92.8946 0.56246233,92.9007 0.59371239,92.9068 0.59379256,92.9129 0.28130624,92.9191 0.093755968,92.9252 0.09371534,92.9313 0.31249943,92.9374 0.093786791,92.9436 0.093746021,92.9497 0.18749769,92.9558 0.18749841,92.9619 0.18747035,92.9680 0.34370083,92.9742 0.59373808,92.9803 0.71878374,92.9864 1.0937897,92.9925 0.53126997,92.9987 0.12500651,93.0048 0.1875039,93.0109 0.18749523,93.0170 0.093747474,93.0232 0.28125277,93.0293 0.40625253,93.0354 0.18749925,93.0415 1.529495e-006,93.0477 -1.093269e-005,93.0538 0.93738747,93.0599 2.4373245,93.0660 4.3120909,93.0722 7.843225,93.0783 11.218268,93.0844 15.186963,93.0905 17.406233,93.0967 14.282001,93.1028 7.125967,93.1089 1.7504214,93.1150 0.6250391,93.1212 0.21880905,93.1273 0.31248891,93.1334 0.34376821,93.1396 0.03127123,93.1457 -4.0555528e-006,93.1518 3.0364715e-006,93.1579 -8.0906657e-006,93.1641 0.093731739,93.1702 0.18747538,93.1763 0.28126568,93.1825 0.093774736,93.1886 0.18748976,93.1947 0.18751481,93.2008 -4.8022725e-006,93.2070 0.18744801,93.2131 0.40622714,93.2192 0.3125509,93.2254 0.031286322,93.2315 -2.9539892e-006,93.2376 0.18746707,93.2438 0.84371793,93.2499 0.75003201,93.2560 0.18753038,93.2622 2.4022597e-006,93.2683 3.858348e-007,93.2744 -3.9461211e-006,93.2806 0.093709722,93.2867 0.31247187,93.2928 0.34374669,93.2990 0.31254134,93.3051 0.09374401,93.3112 0.87488341,93.3174 1.6874692,93.3235 1.4063498,93.3296 0.50002199,93.3358 0.56243253,93.3419 0.74999094,93.3480 0.59382266,93.3542 0.21878448,93.3603 0.34371641,93.3664 0.37502179,93.3726 0.18751149,93.3787 0.18750097,93.3848 0.093777545,93.3910 7.1413451e-006,93.3971 0.093745038,93.4033 0.1562506,93.4094 0.093752608,93.4155 1.0885592e-006,93.4217 -2.2988364e-007,93.4278 -1.6912739e-007,93.4339 9.0648689e-007,93.4401 0.093746543,93.4462 0.31250477,93.4524 0.34372619,93.4585 1.1874734,93.4646 0.68750113,93.4708 0.18752922,93.4769 1.9448084e-005,93.4831 0.031245371,93.4892 -9.4439105e-007,93.4953 0.18744199,93.5015 0.78121012,93.5076 0.9375453,93.5138 0.56254983,93.5199 0.09375751,93.5260 1.9441504e-006,93.5322 -1.2575568e-005,93.5383 0.093740471,93.5445 0.37499431,93.5506 0.99998766,93.5567 1.1250106,93.5629 0.68752009,93.5690 0.031258021,93.5752 6.3055552e-007,93.5813 -7.8240446e-006,93.5875 0.31248468,93.5936 0.4999907,93.5997 0.90626204,93.6059 0.87500191,93.6120 1.2187117,93.6182 1.5000192,93.6243 0.40628237,93.6305 0.093720645,93.6366 0.343676,93.6427 0.7499426,93.6489 1.0000322,93.6550 1.0938157,93.6612 0.56254596,93.6673 0.12501879,93.6735 4.839384e-006,93.6796 -8.8710685e-006,93.6858 0.093729958,93.6919 0.21870376,93.6981 0.49995536,93.7042 0.56251997,93.7104 0.3125715,93.7165 3.4121818e-005,93.7226 -1.4248768e-005,93.7288 0.031256963,93.7349 0.093740568,93.7411 0.49995357,93.7472 0.50002861,93.7534 0.093748361,93.7595 0.49996665,93.7657 0.34379917,93.7718 0.031260397,93.7780 0.093721442,93.7841 0.31245762,93.7903 0.7811963,93.7964 0.9374631,93.8026 0.78132546,93.8087 0.18755707,93.8149 0.31243184,93.8210 0.62499332,93.8272 0.59381378,93.8333 0.18754762,93.8395 -3.1066334e-005,93.8456 0.31242853,93.8518 0.56247622,93.8579 0.65622038,93.8641 0.9687587,93.8702 1.1562881,93.8764 1.9062767,93.8825 1.3750603,93.8887 0.37500063,93.8949 1.5624758,93.9010 1.7500104,93.9072 1.0937703,93.9133 1.122169e-005,93.9195 -2.8275522e-006,93.9256 8.7607575e-008,93.9318 2.4775572e-006,93.9379 -9.9986637e-006,93.9441 0.093736768,93.9502 0.093762152,93.9564 0.062507242,93.9626 0.093747482,93.9687 0.062502824,93.9749 3.4058307e-006,93.9810 0.09374167,93.9872 0.40624744,93.9933 0.12501033,93.9995 0.031225033,94.0056 0.18748409,94.0118 0.18750867,94.0180 0.43742999,94.0241 0.99986506,94.0303 1.4062005,94.0364 1.2188749,94.0426 0.65626866,94.0487 1.0311933,94.0549 0.90630823,94.0611 1.343785,94.0672 1.2812316,94.0734 2.3118739,94.0795 12.873549,94.0857 27.092958,94.0919 28.594412,94.0980 18.063662,94.1042 6.5632091,94.1103 2.4688842,94.1165 2.0313437,94.1227 0.75017792,94.1288 0.093807146,94.1350 0.093717039,94.1411 0.31247091,94.1473 0.4062556,94.1535 0.4687911,94.1596 0.18752193,94.1658 0.093742527,94.1719 0.031248324,94.1781 1.0017506e-005,94.1843 0.09370479,94.1904 0.71864617,94.1966 1.1874852,94.2028 0.81254798,94.2089 0.5000366,94.2151 0.31254253,94.2212 0.18747717,94.2274 0.53119427,94.2336 0.87496364,94.2397 1.0000039,94.2459 0.7812742,94.2521 0.59378809,94.2582 0.21881619,94.2644 1.2930471e-005,94.2706 0.1874236,94.2767 0.59373963,94.2829 0.46870896,94.2891 1.6561971,94.2952 2.062583,94.3014 1.1563251,94.3076 2.7995424e-005,94.3137 0.12498713,94.3199 0.28127089,94.3261 0.18743071,94.3322 0.84367132,94.3384 0.93747711,94.3446 1.3749064,94.3507 1.8749788,94.3569 1.7188829,94.3631 1.0001011,94.3692 0.84375006,94.3754 0.46876806,94.3816 0.12501675,94.3877 0.093717657,94.3939 0.43743563,94.4001 0.75000376,94.4063 0.40631291,94.4124 0.093765981,94.4186 0.093752243,94.4248 0.46870402,94.4309 1.2499197,94.4371 1.3437412,94.4433 0.78132778,94.4494 0.28125611,94.4556 0.81245393,94.4618 0.75004619,94.4680 0.2813043,94.4741 0.031258069,94.4803 0.37492344,94.4865 1.0311176,94.4927 1.3437346,94.4988 0.90634376,94.5050 0.46883407,94.5112 0.093793347,94.5173 0.34374186,94.5235 0.43748486,94.5297 0.56251389,94.5359 0.18747936,94.5420 0.4999688,94.5482 0.5000121,94.5544 0.31253734,94.5606 1.968676e-005,94.5667 1.0602492e-005,94.5729 0.093676992,94.5791 0.9998486,94.5853 1.9062607,94.5914 1.3750888,94.5976 0.71878248,94.6038 0.40629938,94.6100 0.031285696,94.6161 -9.5207397e-006,94.6223 0.24999678,94.6285 0.31249797,94.6347 0.40622732,94.6409 0.46874937,94.6470 0.28124455,94.6532 0.37494454,94.6594 0.65621793,94.6656 0.75008017,94.6717 0.21879649,94.6779 0.46871525,94.6841 0.3750039,94.6903 0.25002187,94.6965 0.093699493,94.7026 0.62487137,94.7088 1.406213,94.7150 1.3750846,94.7212 0.8437981,94.7274 0.59372288,94.7335 0.65624416,94.7397 0.62505049,94.7459 0.3125523,94.7521 0.093771182,94.7583 0.031233592,94.7644 0.53113157,94.7706 1.3748523,94.7768 1.8124553,94.7830 1.5313203,94.7892 1.0938687,94.7954 0.87498605,94.8015 1.3124714,94.8077 0.90635252,94.8139 0.1875592,94.8201 0.59373397,94.8263 0.1875207,94.8324 0.46869522,94.8386 1.5311046,94.8448 1.9686948,94.8510 1.6875352,94.8572 1.0001028,94.8634 0.4063569,94.8696 3.214625e-005,94.8757 -7.98561e-006,94.8819 -2.064515e-007,94.8881 0.18747082,94.8943 1.0312071,94.9005 0.99999493,94.9067 0.40625182,94.9129 0.40627849,94.9190 0.31253165,94.9252 0.3437157,94.9314 0.43744618,94.9376 0.59374827,94.9438 0.50001365,94.9500 0.50001103,94.9562 0.31252706,94.9624 0.21878162,94.9685 0.093735434,94.9747 0.31248161,94.9809 0.18753736,94.9871 0.21869086,94.9933 0.84363389,94.9995 1.1562803,95.0057 0.62508881,95.0119 0.37501484,95.0181 0.4374254,95.0242 0.9374643,95.0304 0.65633845,95.0366 0.31252852,95.0428 0.8748796,95.0490 1.9686159,95.0552 5.1241684,95.0614 16.466955,95.0676 31.342501,95.0738 34.438442,95.0800 19.220919,95.0862 6.2820139,95.0923 8.1554337,95.0985 15.124038,95.1047 17.374886,95.1109 12.907114,95.1171 5.9384785,95.1233 1.3440945,95.1295 0.46875,95.1357 0.49994636,95.1419 1.0311382,95.1481 1.1562685,95.1543 0.53138214,95.1605 4.5949211e-005,95.1667 -1.2206558e-005,95.1729 2.8735255e-006,95.1791 7.1350848e-007,95.1852 -5.7282614e-006,95.1914 0.093729295,95.1976 0.18750012,95.2038 0.12502027,95.2100 7.302513e-006,95.2162 -6.5476179e-006,95.2224 0.06249176,95.2286 0.093746603,95.2348 0.37490964,95.2410 1.2499173,95.2472 1.4375944,95.2534 0.46884748,95.2596 -1.7866891e-005,95.2658 0.37496948,95.2720 0.49998352,95.2782 0.87496984,95.2844 1.4062554,95.2906 0.90629721,95.2968 0.40622094,95.3030 0.74998641,95.3092 0.53126168,95.3154 0.53117526,95.3216 0.75002855,95.3278 0.31258047,95.3340 0.40626067,95.3402 0.56250238,95.3464 0.50000846,95.3526 0.093774229,95.3588 -4.2477983e-005,95.3650 0.37491924,95.3712 0.59380203,95.3774 0.43754706,95.3836 0.53119993,95.3898 0.62501651,95.3960 0.09379378,95.4022 5.3322951e-006,95.4084 -1.5152324e-006,95.4146 7.2825839e-007,95.4208 0.031234892,95.4270 0.12499724,95.4332 0.031268492,95.4394 -8.7507606e-006,95.4456 0.28123358,95.4518 0.40626192,95.4580 0.1875121,95.4642 2.1704104e-006,95.4704 0.031223929,95.4766 0.31243241,95.4829 0.65624934,95.4891 0.43755019,95.4953 0.18752795,95.5015 0.18747783,95.5077 0.59374166,95.5139 0.50002408,95.5201 0.40619099,95.5263 0.9061895,95.5325 0.96879929,95.5387 0.37503272,95.5449 0.31250119,95.5511 0.18752624,95.5573 0.8747775,95.5635 2.7185733,95.5697 2.4376309,95.5759 1.2502017,95.5822 0.25008002,95.5884 0.28122699,95.5946 0.21871714,95.6008 0.6249513,95.6070 0.50006181,95.6132 0.093810618,95.6194 -2.8741684e-007,95.6256 -9.1549242e-007,95.6318 3.9497304e-006,95.6380 0.18740997,95.6442 0.96860456,95.6505 1.187582,95.6567 0.28139022,95.6629 0.18740647,95.6691 1.8436458,95.6753 2.2813175,95.6815 0.90636438,95.6877 3.3298522e-005,95.6939 -1.125936e-005,95.7001 0.093749449,95.7064 0.12499709,95.7126 0.093752868,95.7188 0.031241633,95.7250 0.093753628,95.7312 1.0074915e-005,95.7374 0.031246576,95.7436 0.093737207,95.7499 0.49998078,95.7561 0.59376585,95.7623 0.18751873,95.7685 -5.337493e-007,95.7747 2.6072526e-006,95.7809 0.031223884,95.7871 0.2499886,95.7934 0.15626892,95.7996 0.18750936,95.8058 0.34375885,95.8120 0.65623289,95.8182 1.0311587,95.8244 1.6249248,95.8306 1.281363,95.8369 0.12505056,95.8431 0.3124409,95.8493 0.75001466,95.8555 0.6875394,95.8617 0.31252289,95.8679 0.12499284,95.8742 0.18750043,95.8804 0.49999744,95.8866 0.87500739,95.8928 0.81247294,95.8990 0.65619254,95.9053 0.50000304,95.9115 0.31255984,95.9177 0.18748081,95.9239 0.9374637,95.9301 0.96877825,95.9363 0.59378201,95.9426 0.18750989,95.9488 0.34374395,95.9550 0.18751465,95.9612 0.18749693,95.9674 0.43750057,95.9737 0.37495881,95.9799 0.43746126,95.9861 0.34377551,95.9923 0.1875407,95.9986 2.4061286e-005,96.0048 -1.6200443e-005,96.0110 0.18746775,96.0172 0.34375745,96.0234 0.18750237,96.0297 0.65607506,96.0359 1.7811973,96.0421 1.7501203,96.0483 2.0001163,96.0546 2.6246319,96.0608 6.1555848,96.0670 8.0623903,96.0732 7.8753381,96.0795 5.1880674,96.0857 3.2497334,96.0919 11.185942,96.0981 22.717508,96.1044 25.719051,96.1106 17.40764,96.1168 6.4698834,96.1230 1.7190337,96.1293 1.656214,96.1355 1.7500538,96.1417 1.1250955,96.1479 0.46882012,96.1542 0.75001168,96.1604 0.87496924,96.1666 0.53123683,96.1728 0.3125295,96.1791 0.093784884,96.1853 5.7527322e-006,96.1915 -1.6807444e-006,96.1978 9.6985855e-007,96.2040 -2.1987323e-006,96.2102 0.031249644,96.2164 3.6298393e-006,96.2227 -5.9760623e-006,96.2289 0.18744814,96.2351 1.1562022,96.2414 1.7812724,96.2476 1.3750184,96.2538 0.5000084,96.2600 0.18754156,96.2663 1.3834527e-005,96.2725 0.18745872,96.2787 0.56247979,96.2850 0.50001884,96.2912 0.2812365,96.2974 0.31250942,96.3037 0.18752974,96.3099 0.18750073,96.3161 0.15626064,96.3224 0.12500441,96.3286 0.31249616,96.3348 0.53122914,96.3411 0.46874666,96.3473 0.40627173,96.3535 0.062506787,96.3597 -8.1248118e-007,96.3660 4.6789551e-006,96.3722 -1.7904722e-005,96.3785 0.28118545,96.3847 0.65621716,96.3909 0.50005984,96.3972 0.28129977,96.4034 0.18745412,96.4096 0.34372163,96.4159 0.31251794,96.4221 0.31250399,96.4283 0.28126556,96.4346 0.12502901,96.4408 1.559028e-005,96.4470 -1.833542e-005,96.4533 0.2812075,96.4595 0.50001496,96.4657 0.18753394,96.4720 0.18748707,96.4782 0.34374818,96.4845 0.28126332,96.4907 0.24999645,96.4969 0.4062508,96.5032 0.12500861,96.5094 0.18745546,96.5156 0.78118169,96.5219 1.2187283,96.5281 1.0313081,96.5344 0.40632245,96.5406 -7.5568721e-008,96.5468 0.28116482,96.5531 0.99994677,96.5593 0.84382528,96.5656 0.18757318,96.5718 -2.2646615e-005,96.5780 0.31239459,96.5843 0.71878183,96.5905 0.18758418,96.5968 0.18743837,96.6030 0.53122663,96.6092 0.34381798,96.6155 0.18751861,96.6217 0.53122067,96.6280 0.46872944,96.6342 0.34372699,96.6405 0.31254467,96.6467 0.031289656,96.6529 -7.8669436e-006,96.6592 1.0576325e-005,96.6654 0.062425464,96.6717 0.71867132,96.6779 0.75007594,96.6842 0.21881805,96.6904 0.031250898,96.6966 1.1328672e-006,96.7029 0.1249918,96.7091 0.34374306,96.7154 0.34375846,96.7216 0.12497623,96.7279 0.53121275,96.7341 0.75003195,96.7404 0.31254315,96.7466 0.12495126,96.7529 0.37496704,96.7591 0.28128725,96.7653 0.093779296,96.7716 9.2533328e-006,96.7778 -2.2324145e-006,96.7841 -3.2444655e-007,96.7903 0.093689486,96.7966 0.53118777,96.8028 0.71873373,96.8091 0.8749814,96.8153 1.0000483,96.8216 0.59383523,96.8278 0.18752642,96.8341 0.18749715,96.8403 0.093751542,96.8466 -5.481478e-007,96.8528 6.4873046e-007,96.8591 -2.0468951e-006,96.8653 7.5394069e-006,96.8716 0.28120279,96.8778 0.99988765,96.8841 1.125006,96.8903 0.43761587,96.8966 4.0408842e-005,96.9028 -1.094877e-005,96.9091 3.3832539e-006,96.9153 0.0937391,96.9216 0.28122675,96.9278 0.49999255,96.9341 0.21877222,96.9403 0.031267036,96.9466 3.9795568e-006,96.9528 0.093726054,96.9591 0.28122163,96.9653 0.74982989,96.9716 2.1249955,96.9778 1.1563903,96.9841 0.50001502,96.9903 0.1875622,96.9966 0.1249381,97.0029 0.81236696,97.0091 1.5624592,97.0154 1.4688542,97.0216 1.0313127,97.0279 1.4686164,97.0341 2.7186275,97.0404 3.2499225,97.0466 3.7812531,97.0529 3.4688952,97.0592 2.5001566,97.0654 1.468734,97.0717 4.2491503,97.0779 16.060492,97.0842 30.405033,97.0904 30.219587,97.0967 19.001677,97.1029 7.6573172,97.1092 3.7502158,97.1155 2.3125365,97.1217 2.00014,97.1280 0.93765086,97.1342 0.43755051,97.1405 0.21876782,97.1468 5.3204826e-006,97.1530 0.093717694,97.1593 0.56246597,97.1655 0.46877208,97.1718 0.5936228,97.1780 1.5623542,97.1843 1.6251221,97.1906 0.56265831,97.1968 0.18751919,97.2031 0.31249467,97.2094 0.093765795,97.2156 2.3450164e-006,97.2219 0.06247383,97.2281 0.21872246,97.2344 0.28124651,97.2407 0.34370655,97.2469 0.6562044,97.2532 0.78123075,97.2594 1.0936683,97.2657 1.812481,97.2720 1.8438482,97.2782 1.0938815,97.2845 0.12502308,97.2908 0.31241387,97.2970 0.56250191,97.3033 0.34381205,97.3095 0.12501535,97.3158 0.18748452,97.3221 0.18752176,97.3283 1.863507e-005,97.3346 -6.071557e-006,97.3409 5.6501112e-006,97.3471 -1.6529735e-005,97.3534 0.74990386,97.3597 1.7186811,97.3659 1.6875602,97.3722 0.7813341,97.3785 0.28127301,97.3847 0.18743265,97.3910 0.71867526,97.3973 1.0312684,97.4035 1.0000629,97.4098 0.62505418,97.4161 0.46876281,97.4223 0.49994367,97.4286 0.90621209,97.4349 0.78130531,97.4411 0.21876344,97.4474 0.43743402,97.4537 0.59375948,97.4599 0.50005275,97.4662 0.43749496,97.4725 0.40625641,97.4788 0.09377858,97.4850 4.6107598e-006,97.4913 -2.8076793e-006,97.4976 0.15624559,97.5038 0.31250113,97.5101 0.18750271,97.5164 0.12498815,97.5226 0.34371492,97.5289 0.68747729,97.5352 0.90627146,97.5415 0.34378055,97.5477 0.21875094,97.5540 0.40624371,97.5603 0.31251213,97.5665 0.25000322,97.5728 0.59373152,97.5791 0.99999732,97.5854 0.68750864,97.5916 0.40622827,97.5979 0.312498,97.6042 0.18753047,97.6105 0.21875972,97.6167 0.28125226,97.6230 0.093751825,97.6293 0.093751453,97.6356 -3.5001974e-006,97.6418 0.031253066,97.6481 -8.7607195e-006,97.6544 0.28121683,97.6607 0.43751076,97.6669 0.12500115,97.6732 0.49997097,97.6795 0.65625203,97.6858 0.56250823,97.6920 0.40626958,97.6983 0.28127617,97.7046 0.093754634,97.7109 0.093700953,97.7171 0.49997583,97.7234 0.37504902,97.7297 0.12497089,97.7360 0.46867454,97.7422 0.90615386,97.7485 1.5000099,97.7548 1.0313468,97.7611 1.0625042,97.7674 1.1562698,97.7736 0.99997586,97.7799 0.84375733,97.7862 0.31257641,97.7925 0.18752815,97.7988 0.18750757,97.8050 0.03124815,97.8113 -2.9989258e-007,97.8176 1.6312882e-006,97.8239 0.031230025,97.8302 0.28124306,97.8364 0.18752022,97.8427 0.031255826,97.8490 -2.1481601e-006,97.8553 8.302839e-006,97.8616 0.031217558,97.8678 0.34371543,97.8741 0.34375376,97.8804 0.31252101,97.8867 0.093787126,97.8930 -1.4765405e-005,97.8993 0.18745922,97.9055 0.34372917,97.9118 0.34378165,97.9181 0.093791083,97.9244 2.7247449e-006,97.9307 -1.5544219e-007,97.9370 -2.1033636e-006,97.9432 0.093746141,97.9495 0.12500098,97.9558 0.062504105,97.9621 -8.2478118e-007,97.9684 0.12493478,97.9747 0.65618914,97.9810 0.75001508,97.9872 0.71879816,97.9935 0.34380728,97.9998 0.12497463,98.0061 0.31244913,98.0124 0.34378666,98.0187 0.093794361,98.0250 0.093755849,98.0312 0.093743175,98.0375 0.093735531,98.0438 0.31249997,98.0501 0.5312112,98.0564 0.99993169,98.0627 1.5309527,98.0690 6.717917,98.0753 19.405039,98.0815 28.562014,98.0878 22.782341,98.0941 8.7198915,98.1004 3.6875403,98.1067 8.0926685,98.1130 19.186325,98.1193 23.78162,98.1256 15.97001,98.1319 5.7507615,98.1382 3.0315619,98.1444 1.6251947,98.1507 0.87499565,98.1570 0.31247804,98.1633 0.31250846,98.1696 0.34371072,98.1759 0.56249309,98.1822 0.49997428,98.1885 0.90620971,98.1948 0.84380251,98.2011 0.50004685,98.2074 0.40620384,98.2137 1.0623511,98.2200 1.7187712,98.2262 1.3125614,98.2325 1.9375192,98.2388 1.3751223,98.2451 0.15629147,98.2514 0.31247777,98.2577 0.37499318,98.2640 0.12501869,98.2703 7.2361727e-006,98.2766 0.21865575,98.2829 0.96867126,98.2892 1.0312672,98.2955 0.78132164,98.3018 0.37503523,98.3081 0.37498948,98.3144 0.37503809,98.3207 0.40625644,98.3270 0.4374904,98.3333 0.21876863,98.3396 8.1778826e-006,98.3459 -4.0006972e-007,98.3522 -6.5787854e-006,98.3585 0.18749261,98.3648 0.46874875,98.3710 0.53125358,98.3773 0.25000483,98.3836 0.18750201,98.3899 0.031253763,98.3962 0.031249601,98.4025 6.1764257e-007,98.4088 -6.913794e-007,98.4151 2.1479973e-006,98.4214 -7.901187e-006,98.4277 0.093730122,98.4340 0.1874861,98.4403 0.18752357,98.4466 2.0924581e-005,98.4529 0.031239901,98.4592 0.093757004,98.4655 0.062477924,98.4718 0.84353393,98.4781 4.0309653,98.4844 5.9688711,98.4907 3.7502534,98.4971 1.6875608,98.5034 0.37499484,98.5097 0.56246924,98.5160 0.65623003,98.5223 0.78126097,98.5286 0.68756324,98.5349 0.53129548,98.5412 0.18751717,98.5475 0.093754046,98.5538 -1.628246e-006,98.5601 0.09371984,98.5664 0.31247771,98.5727 0.31251594,98.5790 0.2812387,98.5853 0.5936923,98.5916 0.7500121,98.5979 0.46878716,98.6042 0.46867153,98.6105 0.8124845,98.6168 0.50009668,98.6231 0.093810335,98.6294 -3.1623858e-005,98.6357 0.34367526,98.6421 0.53126115,98.6484 0.34377447,98.6547 0.53123075,98.6610 0.50000441,98.6673 0.59372211,98.6736 1.2499886,98.6799 1.0000535,98.6862 0.37502486,98.6925 0.34370705,98.6988 0.7187106,98.7051 1.1561037,98.7114 2.3123434,98.7177 2.3750508,98.7241 1.6251845,98.7304 0.50017178,98.7367 0.18749128,98.7430 0.49994296,98.7493 0.68753237,98.7556 0.37505147,98.7619 0.18748146,98.7682 0.31245795,98.7745 0.68752301,98.7809 0.93753499,98.7872 0.71874976,98.7935 0.59371752,98.7998 0.62492204,98.8061 0.84376323,98.8124 0.3438268,98.8187 0.093771055,98.8250 8.1448416e-006,98.8313 0.093723439,98.8377 0.49999011,98.8440 0.34376359,98.8503 0.28117993,98.8566 0.59372836,98.8629 0.3438223,98.8692 0.093782648,98.8755 0.28124556,98.8819 1.1874255,98.8882 1.8749382,98.8945 2.093775,98.9008 1.6250652,98.9071 0.75003338,98.9134 0.21875635,98.9197 0.2500025,98.9261 0.31249616,98.9324 0.18747279,98.9387 0.62493485,98.9450 0.87500751,98.9513 0.5000816,98.9576 0.12497295,98.9640 0.81242198,98.9703 0.84382105,98.9766 0.18750748,98.9829 0.43755385,98.9892 1.9053113,98.9955 15.24754,99.0019 34.373447,99.0082 39.282463,99.0145 23.5648,99.0208 7.5323596,99.0271 1.6877648,99.0335 0.18754663,99.0398 0.78102976,99.0461 2.7498043,99.0524 4.4686661,99.0587 7.1872625,99.0651 8.4685583,99.0714 6.9063854,99.0777 3.9692469,99.0840 1.2501364,99.0903 4.6869555,99.0967 10.249636,99.1030 10.406412,99.1093 5.81284,99.1156 3.281471,99.1220 1.7501833,99.1283 0.81262714,99.1346 0.4999826,99.1409 0.59375215,99.1472 0.31254461,99.1536 0.21874447,99.1599 0.4062404,99.1662 0.28127727,99.1725 1.6532655e-005,99.1789 0.031212021,99.1852 0.34371451,99.1915 0.34377292,99.1978 0.25001538,99.2042 0.28123301,99.2105 0.53120577,99.2168 0.62498933,99.2231 0.43751577,99.2295 0.34378746,99.2358 0.093794473,99.2421 3.068046e-006,99.2484 6.9622172e-007,99.2548 -5.853643e-006,99.2611 0.093740858,99.2674 0.18749674,99.2737 0.34375271,99.2801 0.43750197,99.2864 0.4687106,99.2927 1.0624644,99.2990 1.0937859,99.3054 0.59380007,99.3117 -1.0159058e-005,99.3180 0.18745354,99.3244 0.40625533,99.3307 0.28126663,99.3370 0.37495711,99.3433 1.6874673,99.3497 2.5000288,99.3560 2.1875587,99.3623 0.56252402,99.3687 0.34374824,99.3750 0.031252552,99.3813 -4.0186599e-008,99.3877 0.031233883,99.3940 0.21873091,99.4003 0.18752113,99.4067 1.8145573e-005,99.4130 -8.6693972e-006,99.4193 0.093714319,99.4256 0.31246772,99.4320 0.34376687,99.4383 0.18754153,99.4446 0.031265892,99.4510 0.09374506,99.4573 5.2544374e-006,99.4636 -9.1257371e-006,99.4700 1.3124615,99.4763 2.7187266,99.4826 2.4062846,99.4890 0.75003499,99.4953 0.093698107,99.5016 0.93741506,99.5080 1.6562612,99.5143 1.1250352,99.5206 0.7187683,99.5270 0.28130651,99.5333 1.0984588e-005,99.5396 0.18742716,99.5460 0.49998146,99.5523 0.43754244,99.5587 0.18754052,99.5650 7.0470164e-006,99.5713 0.1874429,99.5777 0.53120136,99.5840 0.75001371,99.5903 0.84379703,99.5967 0.43755269,99.6030 0.031206224,99.6094 1.3436416,99.6157 2.1874895,99.6220 1.7500296,99.6284 0.90627146,99.6347 0.75003588,99.6410 0.46880367,99.6474 0.031264424,99.6537 0.09372358,99.6601 0.2811906,99.6664 0.6562106,99.6727 0.75005251,99.6791 0.43755546,99.6854 0.18751873,99.6918 4.714549e-006,99.6981 -1.3358182e-006,99.7044 0.093746461,99.7108 0.28124741,99.7171 0.18750694,99.7235 0.18742858,99.7298 0.56243908,99.7361 0.56252837,99.7425 0.40629876,99.7488 0.18751265,99.7552 0.28123552,99.7615 0.28125057,99.7679 0.31250346,99.7742 0.18754323,99.7805 -2.9015841e-006,99.7869 0.18744813,99.7932 0.34374261,99.7996 0.31250513,99.8059 0.37496635,99.8123 0.50001818,99.8186 0.28128463,99.8249 0.49997583,99.8313 0.87496948,99.8376 0.84377414,99.8440 0.37505323,99.8503 0.21873549,99.8567 1.9998541,99.8630 3.4686854,99.8694 2.6251142,99.8757 1.2500921,99.8821 0.34377727,99.8884 0.18749727,99.8947 0.18746813,99.9011 0.40622348,99.9074 0.34378296,99.9138 0.18750747,99.9201 0.37497404,99.9265 0.53126311,99.9328 0.43750006,99.9392 0.40623367,99.9455 0.31253573,99.9519 0.093767799,99.9582 0.093747526,99.9646 0.031269673,99.9709 -2.4239425e-005,99.9773 0.18748426,99.9836 0.093779817,99.9900 5.9025283e-006,99.9963 0.093696237,100.0027 0.71859682,100.0090 1.218833,100.0154 0.25008976,100.0217 0.81235194,100.0281 1.6874545,100.0344 1.6875796,100.0408 0.84383643,100.0471 1.18751,100.0535 1.6249508,100.0598 2.5623624,100.0662 2.9686096,100.0725 3.874666,100.0789 13.684353,100.0852 75.706596,100.0916 199.42418,100.0979 250.62656,100.1043 174.29463,100.1107 66.82238,100.1170 30.24972,100.1234 63.681629,100.1297 106.15302,100.1361 101.56626,100.1424 54.756382,100.1488 13.690796,100.1551 2.90646,100.1615 3.6249168,100.1678 2.2501407,100.1742 1.000074,100.1806 0.18755832,100.1869 0.093750097,100.1933 0.15624061,100.1996 0.53121668,100.2060 0.93747538,100.2123 0.84378302,100.2187 0.18753797,100.2251 0.12501159,100.2314 0.093749851,100.2378 0.12494338,100.2441 0.78105319,100.2505 1.9061291,100.2568 1.7501484,100.2632 0.71892357,100.2696 0.18755032,100.2759 0.12498682,100.2823 0.18748264,100.2886 0.15626946,100.2950 0.093717188,100.3014 0.40624267,100.3077 0.2187513,100.3141 0.49999282,100.3204 0.18755235,100.3268 6.2751251e-006,100.3332 8.3366476e-006,100.3395 0.031193772,100.3459 0.62483054,100.3522 1.2499861,100.3586 0.78137475,100.3650 0.31258303,100.3713 2.9828729e-005,100.3777 0.093737453,100.3840 0.21875219,100.3904 0.093753785,100.3968 8.4643261e-007,100.4031 -1.8267595e-007,100.4095 -1.1580511e-007,100.4159 6.4596219e-007,100.4222 -2.4682295e-006,100.4286 9.2276359e-006,100.4349 -3.4444842e-005,100.4413 0.31245449,100.4477 0.31254229,100.4540 0.031283826,100.4604 -3.4636118e-006,100.4668 0.093689211,100.4731 0.5937044,100.4795 0.50004482,100.4859 0.43753076,100.4922 0.65623903,100.4986 1.5937375,100.5050 1.6874834,100.5113 1.1875223,100.5177 0.093796089,100.5241 3.172059e-006,100.5304 -9.057552e-007,100.5368 4.5074762e-007,100.5432 -8.9723449e-007,100.5495 0.093744688,100.5559 0.18750247,100.5623 0.2187569,100.5686 0.56249565,100.5750 0.65620559,100.5814 0.43746021,100.5877 0.53128254,100.5941 0.62499726,100.6005 0.84371018,100.6068 0.75004494,100.6132 0.18753919,100.6196 0.18749025,100.6260 0.37500831,100.6323 0.43748313,100.6387 0.68746322,100.6451 0.50000489,100.6514 0.34377217,100.6578 0.18752642,100.6642 1.620798e-005,100.6706 -5.7275806e-006,100.6769 6.7015912e-006,100.6833 -2.1079997e-005,100.6897 0.18745482,100.6960 0.3437331,100.7024 0.31253865,100.7088 0.18752451,100.7152 0.093760781,100.7215 -1.1136925e-005,100.7279 1.5623206,100.7343 2.9686975,100.7406 1.6876236,100.7470 0.53129113,100.7534 0.50001335,100.7598 0.59375399,100.7661 0.65622902,100.7725 0.90626329,100.7789 0.40630829,100.7853 1.815784e-005,100.7916 -4.1290486e-006,100.7980 -1.6432126e-006,100.8044 1.0703075e-005,100.8108 0.09368369,100.8171 0.81242156,100.8235 1.0624337,100.8299 1.4374206,100.8363 1.4375343,100.8427 0.96888763,100.8490 0.18761787,100.8554 0.34367582,100.8618 1.0935779,100.8682 1.7811939,100.8745 1.3125793,100.8809 0.81260437,100.8873 0.34382182,100.8937 0.18747921,100.9000 0.49996674,100.9064 0.34381491,100.9128 3.6007506e-005,100.9192 0.21871345,100.9256 0.53122884,100.9319 1.281266,100.9383 1.9062208,100.9447 1.9999493,100.9511 1.1562587,100.9575 0.8437748,100.9638 0.68754965,100.9702 0.12502421,100.9766 0.093742974,100.9830 0.03126514,100.9894 0.09374103,100.9958 0.40621856,101.0021 1.3437921,101.0085 1.9058216,101.0149 9.0297489,101.0213 22.030231,101.0277 22.594545,101.0340 12.376558,101.0404 2.7506056,101.0468 1.8435965,101.0532 1.3125157,101.0596 0.75005692,101.0660 0.40625882,101.0723 3.5307648,101.0787 9.780858,101.0851 12.937069,101.0915 17.592957,101.0979 20.937386,101.1043 16.344805,101.1107 5.6572256,101.1170 1.4375341,101.1234 1.9684653,101.1298 4.6871295,101.1362 6.9059467,101.1426 7.6876578,101.1490 5.1879787,101.1554 2.7190785,101.1617 1.0001436,101.1681 0.8749786,101.1745 1.1562405,101.1809 1.0312481,101.1873 0.93750376,101.1937 0.53126556,101.2001 0.6562838,101.2065 0.65628219,101.2128 0.50000685,101.2192 0.09373831,101.2256 0.37484229,101.2320 1.3748534,101.2384 1.4688601,101.2448 0.75016284,101.2512 0.21879278,101.2576 -5.518214e-006,101.2640 3.9607885e-006,101.2703 -1.032532e-005,101.2767 0.093734644,101.2831 0.093769029,101.2895 -8.0444524e-006,101.2959 0.18744721,101.3023 0.31251788,101.3087 0.093791895,101.3151 0.093708254,101.3215 0.3125037,101.3279 0.18753117,101.3343 0.37496492,101.3407 0.40625826,101.3470 0.18749729,101.3534 0.31249973,101.3598 0.25003111,101.3662 0.25000107,101.3726 0.18750343,101.3790 0.09375497,101.3854 1.9907602e-006,101.3918 -2.8425444e-007,101.3982 -8.5396658e-007,101.4046 3.7004352e-006,101.4110 -1.3948807e-005,101.4174 0.18746001,101.4238 0.31251505,101.4302 0.12502161,101.4366 0.34372896,101.4430 0.46873695,101.4494 0.37502855,101.4558 2.4793339e-005,101.4621 -4.44942e-006,101.4685 0.031226309,101.4749 0.18749107,101.4813 0.09377335,101.4877 0.34371516,101.4941 1.0311834,101.5005 1.218714,101.5069 1.0937862,101.5133 0.78124213,101.5197 1.4999752,101.5261 1.3125747,101.5325 0.68755233,101.5389 0.75000328,101.5453 0.81249171,101.5517 0.65623903,101.5581 0.49998775,101.5645 0.81251776,101.5709 0.84377146,101.5773 1.0625021,101.5837 0.74999017,101.5901 0.37498406,101.5965 0.21875915,101.6029 0.12499306,101.6093 0.18750094,101.6157 0.093764469,101.6221 0.18740927,101.6285 0.74992794,101.6349 0.75003749,101.6413 0.46884286,101.6477 5.5923399e-005,101.6541 -2.2365073e-005,101.6605 1.1562184,101.6669 2.218735,101.6733 1.8437482,101.6797 0.84376293,101.6861 0.28126112,101.6925 0.3437559,101.6990 0.40626714,101.7054 0.31246746,101.7118 0.4999783,101.7182 0.90627003,101.7246 0.87502748,101.7310 0.34376714,101.7374 0.093749791,101.7438 3.5148316e-006,101.7502 -1.3845713e-005,101.7566 0.34372041,101.7630 0.56248903,101.7694 0.49996838,101.7758 0.68749011,101.7822 0.53130567,101.7886 0.1875212,101.7950 0.18748949,101.8014 0.78122514,101.8078 1.3124465,101.8143 1.3124452,101.8207 1.2187127,101.8271 0.93760675,101.8335 0.18758653,101.8399 0.18743218,101.8463 0.49999052,101.8527 0.34376666,101.8591 0.65619528,101.8655 1.2498865,101.8719 1.656185,101.8783 1.5312741,101.8847 1.4375379,101.8912 1.6562399,101.8976 1.9687228,101.9040 1.8750974,101.9104 0.9063834,101.9168 0.12504144,101.9232 0.093735009,101.9296 0.34374535,101.9360 0.34371904,101.9424 0.34375742,101.9489 0.093779996,101.9553 0.18747662,101.9617 0.34372076,101.9681 0.7499696,101.9745 0.81253254,101.9809 0.28130117,101.9873 0.031262655,101.9937 0.093748599,102.0002 0.093749829,102.0066 9.1324991e-006,102.0130 0.093725018,102.0194 0.40619177,102.0258 0.93745768,102.0322 1.0312536,102.0386 0.5313074,102.0451 0.18752068,102.0515 0.71871203,102.0579 2.3747692,102.0643 5.124517,102.0707 8.4058886,102.0771 8.9689083,102.0835 5.281776,102.0900 1.4378412,102.0964 1.9680942,102.1028 11.279508,102.1092 24.186337,102.1156 26.500742,102.1220 16.033102,102.1285 3.7198153,102.1349 2.0305967,102.1413 9.5612631,102.1477 15.406106,102.1541 11.969684,102.1605 4.5945005,102.1670 1.5000929,102.1734 1.812469,102.1798 1.7813233,102.1862 1.4688203,102.1926 0.81259787,102.1991 0.18755367,102.2055 0.28115079,102.2119 0.84371221,102.2183 0.62510186,102.2247 0.34376723,102.2312 0.43749362,102.2376 0.18753617,102.2440 1.1107671e-005,102.2504 -5.6628592e-006,102.2568 0.093757316,102.2633 0.09372215,102.2697 1.0624404,102.2761 1.2812388,102.2825 0.46880278,102.2890 0.093787342,102.2954 0.34372777,102.3018 0.78123856,102.3082 0.5937652,102.3146 0.21876661,102.3211 1.127994e-005,102.3275 -1.9912739e-005,102.3339 0.18748213,102.3403 0.31244403,102.3468 0.99993753,102.3532 1.2187647,102.3596 1.031297,102.3660 0.43758473,102.3725 -3.9046019e-005,102.3789 0.68740284,102.3853 0.90631819,102.3917 0.50000805,102.3982 0.59368873,102.4046 0.50006407,102.4110 0.093808934,102.4174 0.28114581,102.4239 1.4998894,102.4303 1.6562945,102.4367 0.81262851,102.4431 0.24999319,102.4496 0.93742305,102.4560 0.93756342,102.4624 0.31256339,102.4689 0.031234879,102.4753 0.53124261,102.4817 0.65627247,102.4881 0.34375545,102.4946 0.093746513,102.5010 1.116734e-006,102.5074 -5.3265203e-006,102.5139 0.31247205,102.5203 0.7499842,102.5267 0.65624052,102.5332 0.43745467,102.5396 0.50002199,102.5460 0.1875706,102.5524 1.2870878e-005,102.5589 -3.447059e-006,102.5653 9.1642119e-007,102.5717 -2.183716e-007,102.5782 -4.300977e-008,102.5846 3.9045864e-007,102.5910 -1.5189402e-006,102.5975 0.093738697,102.6039 0.34372604,102.6103 0.59375972,102.6168 0.40626913,102.6232 0.28125978,102.6296 0.093724228,102.6361 0.34367043,102.6425 0.65625161,102.6489 0.43755892,102.6554 0.49995029,102.6618 0.99997175,102.6682 0.68755448,102.6747 0.31250384,102.6811 0.37497318,102.6875 0.49997172,102.6940 0.50005215,102.7004 0.093816236,102.7068 -4.4374556e-006,102.7133 0.68740308,102.7197 1.7186048,102.7261 2.0937991,102.7326 0.87512624,102.7390 0.31250614,102.7455 0.5311951,102.7519 0.75005108,102.7583 0.28125536,102.7648 0.62488556,102.7712 0.90625364,102.7776 0.71881902,102.7841 0.53130341,102.7905 0.50002795,102.7970 0.50001335,102.8034 0.53125578,102.8098 0.34375012,102.8163 0.18750241,102.8227 0.06248185,102.8291 0.18747245,102.8356 0.37496617,102.8420 0.56247091,102.8485 0.53126061,102.8549 1.5000015,102.8613 2.5312583,102.8678 2.3749959,102.8742 1.2812588,102.8807 0.34380302,102.8871 0.12501082,102.8935 0.2187473,102.9000 0.40624943,102.9064 0.49995506,102.9129 0.65622431,102.9193 0.65626055,102.9258 1.8124762,102.9322 2.2187781,102.9386 1.1249596,102.9451 1.4686776,102.9515 1.4687529,102.9580 1.7812898,102.9644 1.9376072,102.9709 1.4374716,102.9773 1.4373853,102.9837 1.2812468,102.9902 1.1563368,102.9966 0.43759677,103.0031 0.18743029,103.0095 1.249863,103.0160 1.9998752,103.0224 2.593672,103.0289 2.1563551,103.0353 1.1564516,103.0418 0.281313,103.0482 0.65606266,103.0546 1.7500052,103.0611 1.5623792,103.0675 5.1244273,103.0740 8.8436489,103.0804 7.8440986,103.0869 6.0937433,103.0933 6.0624084,103.0998 4.6253762,103.1062 1.5628275,103.1127 1.4062716,103.1191 0.65623057,103.1256 0.74996787,103.1320 0.59375161,103.1385 0.90625519,103.1449 1.4686632,103.1514 2.3437097,103.1578 1.5001115,103.1643 0.43757299,103.1707 0.18749954,103.1772 0.34373033,103.1836 0.31253493,103.1901 2.6529709e-005,103.1965 -8.6993959e-006,103.2030 0.031236222,103.2094 0.093755595,103.2159 1.3451336e-005,103.2223 -1.1520455e-006,103.2288 -8.8448951e-006,103.2352 0.18743281,103.2417 0.49998936,103.2481 0.3125369,103.2546 0.65623051,103.2610 1.2499815,103.2675 1.9687541,103.2739 2.9374778,103.2804 3.2500002,103.2868 2.0937762,103.2933 0.75001907,103.2998 0.34371096,103.3062 0.68745136,103.3127 0.62504828,103.3191 0.46876413,103.3256 0.59373599,103.3320 0.50004739,103.3385 0.18752562,103.3449 0.28121734,103.3514 0.46875378,103.3578 0.40622848,103.3643 0.62494683,103.3708 0.68750578,103.3772 0.50006932,103.3837 0.12503819,103.3901 0.093754053,103.3966 1.7895802e-005,103.4030 0.87494272,103.4095 2.7811031,103.4160 3.593709,103.4224 2.3751493,103.4289 0.3125937,103.4353 0.093704484,103.4418 0.4999755,103.4482 0.43752822,103.4547 0.43750712,103.4612 0.50001943,103.4676 0.18748419,103.4741 0.34369522,103.4805 0.49995899,103.4870 0.68746626,103.4935 0.81255692,103.4999 0.37508655,103.5064 1.7850925e-005,103.5128 0.12495358,103.5193 0.81246543,103.5258 1.0312719,103.5322 0.68753612,103.5387 0.28126347,103.5452 0.28124812,103.5516 0.31251374,103.5581 0.43745822,103.5645 0.68746525,103.5710 0.718714,103.5775 0.93748128,103.5839 0.59383142,103.5904 0.062545054,103.5969 -1.6688783e-006,103.6033 4.4577268e-007,103.6098 -1.140902e-007,103.6162 1.0554296e-008,103.6227 7.1887555e-008,103.6292 -2.9812861e-007,103.6356 1.1207087e-006,103.6421 -4.1850089e-006,103.6486 0.093720853,103.6550 0.59359986,103.6615 1.5935665,103.6680 2.0937185,103.6744 1.7189447,103.6809 0.84388447,103.6874 0.90616995,103.6938 1.1875221,103.7003 1.0000812,103.7068 0.65629256,103.7132 0.093724556,103.7197 0.34366643,103.7262 0.56250584,103.7326 0.34381011,103.7391 0.18750614,103.7456 0.31247795,103.7520 0.34377712,103.7585 0.40625173,103.7650 0.78125131,103.7714 0.18751839,103.7779 0.28123412,103.7844 0.4687202,103.7908 0.99993563,103.7973 1.1249595,103.8038 0.68760896,103.8103 5.2712472e-005,103.8167 0.31243119,103.8232 0.71872598,103.8297 1.1249275,103.8361 1.3749938,103.8426 0.78134006,103.8491 0.40629992,103.8555 0.43742278,103.8620 0.9374001,103.8685 1.0000367,103.8750 0.59385455,103.8814 0.1250651,103.8879 4.9990272e-006,103.8944 -1.4123904e-006,103.9009 6.5019663e-007,103.9073 0.031244544,103.9138 0.031251725,103.9203 2.8153599e-006,103.9267 0.031234356,103.9332 0.093751349,103.9397 0.093762465,103.9462 0.031251546,103.9526 1.2782955e-006,103.9591 -9.5400287e-007,103.9656 2.5378135e-006,103.9721 -9.1978927e-006,103.9785 0.28119972,103.9850 0.65623134,103.9915 0.50005144,103.9980 0.18752374,104.0044 0.21874343,104.0109 0.15625829,104.0174 0.093730517,104.0239 1.4686903,104.0303 2.3750122,104.0368 1.2500536,104.0433 0.34374025,104.0498 0.71875125,104.0563 0.68742597,104.0627 1.0311977,104.0692 0.9686892,104.0757 1.9998709,104.0822 2.6560884,104.0886 3.0938048,104.0951 2.093827,104.1016 2.8749504,104.1081 2.6250474,104.1146 2.3438656,104.1210 1.000163,104.1275 0.46876112,104.1340 0.53128898,104.1405 0.156298,104.1470 -9.5990181e-006,104.1534 3.2032992e-006,104.1599 -3.2136777e-006,104.1664 0.18746698,104.1729 0.53121591,104.1794 0.50002098,104.1858 0.25002402,104.1923 0.25001073,104.1988 0.25000727,104.2053 0.46868971,104.2118 0.81244481,104.2183 0.59376049,104.2247 0.74986637,104.2312 1.6561236,104.2377 1.8125401,104.2442 1.6251194,104.2507 0.84388912,104.2572 0.18754949,104.2636 0.1874423,104.2701 0.56244826,104.2766 0.62499917,104.2831 0.5937984,104.2896 0.3749502,104.2961 0.96865577,104.3026 0.93757772,104.3090 0.56253552,104.3155 0.59375829,104.3220 0.62495393,104.3285 1.2812227,104.3350 1.1563295,104.3415 0.62506074,104.3480 0.343759,104.3544 0.6562171,104.3609 0.93751448,104.3674 0.56253409,104.3739 0.18751138,104.3804 0.12498771,104.3869 0.18750559,104.3934 1.3939877e-005,104.3999 -3.415156e-006,104.4063 -2.8035868e-007,104.4128 4.537209e-006,104.4193 0.09372925,104.4258 0.37495795,104.4323 0.53123617,104.4388 0.6875096,104.4453 0.62500399,104.4518 0.40623143,104.4583 0.31254441,104.4647 4.2551528e-005,104.4712 -1.1409305e-005,104.4777 3.0826268e-006,104.4842 -9.2038727e-007,104.4907 5.9872951e-007,104.4972 0.093744256,104.5037 0.40624532,104.5102 0.40625173,104.5167 0.28125638,104.5232 0.031227734,104.5297 0.1874893,104.5362 0.09377867,104.5426 7.9997872e-006,104.5491 -2.051848e-006,104.5556 2.0700162e-007,104.5621 1.2240968e-006,104.5686 0.093740627,104.5751 0.21874212,104.5816 0.18750247,104.5881 0.18751068,104.5946 -2.5735435e-006,104.6011 0.18741906,104.6076 0.68744349,104.6141 1.0313193,104.6206 0.96881634,104.6271 0.59375745,104.6336 0.093754433,104.6401 -1.705063e-005,104.6466 0.31245509,104.6531 0.99998546,104.6595 0.71877879,104.6660 0.28128055,104.6725 0.28125909,104.6790 0.18750179,104.6855 2.3105663e-006,104.6920 0.31249484,104.6985 0.65625298,104.7050 0.65623343,104.7115 0.49994785,104.7180 0.46875209,104.7245 0.5937922,104.7310 0.59375805,104.7375 0.49993682,104.7440 0.68746656,104.7505 0.56249642,104.7570 0.65623885,104.7635 0.53128475,104.7700 0.31256515,104.7765 3.9687857e-005,104.7830 -2.0367259e-005,104.7895 0.31247926,104.7960 0.62499523,104.8025 0.56252009,104.8090 0.15626973,104.8155 0.031232111,104.8220 0.18743943,104.8285 0.65621161,104.8350 0.75005466,104.8415 0.87503904,104.8480 1.7499655,104.8545 2.3437588,104.8610 1.3125383,104.8675 1.0955684e-005,104.8740 -1.0220038e-005,104.8805 0.093712844,104.8870 0.31245911,104.8936 0.50000799,104.9001 0.50001776,104.9066 0.53120136,104.9131 0.87491101,104.9196 1.0937757,104.9261 0.5626201,104.9326 0.093801491,104.9391 0.093746193,104.9456 0.31250563,104.9521 0.21871169,104.9586 0.37494192,104.9651 0.50001347,104.9716 0.50003135,104.9781 0.46877393,104.9846 0.31251186,104.9911 0.31244415,104.9976 0.84369385,105.0041 1.0000528,105.0106 0.59380949,105.0172 0.31247649,105.0237 0.34373832,105.0302 0.34371305,105.0367 1.3748033,105.0432 6.624094,105.0497 16.405117,105.0562 20.250025,105.0627 14.844767,105.0692 7.8133345,105.0757 11.591575,105.0822 41.370304,105.0888 64.87352,105.0953 54.347191,105.1018 24.003777,105.1083 5.626297,105.1148 1.6251218,105.1213 0.90632892,105.1278 0.18754356,105.1343 0.18749994,105.1408 2.7509692e-005,105.1473 1.4591302e-007,105.1539 0.062443636,105.1604 0.81244493,105.1669 0.8750602,105.1734 0.34379262,105.1799 0.093752041,105.1864 8.4962164e-007,105.1929 6.0628849e-006,105.1994 0.15620343,105.2060 0.87480927,105.2125 1.8124191,105.2190 1.2814198,105.2255 0.31263238,105.2320 1.7643584e-005,105.2385 -2.0015781e-005,105.2450 0.093751013,105.2516 1.5947991e-005,105.2581 -3.3594229e-006,105.2646 -2.5117267e-006,105.2711 0.031241147,105.2776 0.18742818,105.2841 0.93727869,105.2907 1.9062555,105.2972 1.0627389,105.3037 0.18756796,105.3102 0.093728445,105.3167 0.31250229,105.3232 0.18749806,105.3297 0.59373093,105.3363 0.53123677,105.3428 0.18752538,105.3493 2.9812167e-005,105.3558 -2.4018596e-005,105.3623 0.37497628,105.3689 0.50001311,105.3754 0.12502261,105.3819 2.0769619e-006,105.3884 7.6669576e-006,105.3949 -3.2747492e-005,105.4015 0.18750222,105.4080 2.3801082e-005,105.4145 0.18739808,105.4210 0.68747425,105.4275 0.43756196,105.4341 0.28125012,105.4406 0.31250137,105.4471 0.28125241,105.4536 0.31251127,105.4601 0.21875314,105.4667 0.28124633,105.4732 0.18753663,105.4797 1.9904557e-005,105.4862 0.1874879,105.4927 0.28121713,105.4993 0.37496233,105.5058 0.31253934,105.5123 0.031291656,105.5188 -4.4073889e-007,105.5254 0.093731359,105.5319 0.18744853,105.5384 0.31251752,105.5449 0.09379594,105.5515 4.3003092e-006,105.5580 -1.2033435e-006,105.5645 5.1277277e-007,105.5710 -8.4772034e-007,105.5775 2.8782908e-006,105.5841 -1.0666203e-005,105.5906 0.28118137,105.5971 0.68744409,105.6036 0.6562956,105.6102 0.34378126,105.6167 0.34372869,105.6232 0.34378141,105.6298 0.093792312,105.6363 0.031240491,105.6428 0.09375862,105.6493 -1.0579919e-005,105.6559 0.1874672,105.6624 0.21875958,105.6689 0.12502854,105.6754 0.093745515,105.6820 0.46866161,105.6885 0.99990982,105.6950 0.96884286,105.7016 0.21882172,105.7081 0.28121069,105.7146 0.28127146,105.7211 0.18750574,105.7277 0.18750779,105.7342 0.093774699,105.7407 0.093712792,105.7473 0.65603048,105.7538 1.906128,105.7603 1.8127118,105.7669 0.68762028,105.7734 0.84374058,105.7799 0.5000475,105.7864 0.21871634,105.7930 0.7810182,105.7995 2.0623569,105.8060 1.8751738,105.8126 0.78145283,105.8191 0.96879095,105.8256 1.6874644,105.8322 1.2499917,105.8387 0.5000096,105.8452 0.3124814,105.8518 0.59376585,105.8583 0.53128719,105.8648 0.59373832,105.8714 0.4062874,105.8779 0.093603097,105.8844 1.5309628,105.8910 2.4687638,105.8975 1.7190219,105.9040 0.43763554,105.9106 0.31245357,105.9171 0.49996558,105.9236 0.65622503,105.9302 0.687509,105.9367 0.4374969,105.9433 0.84375101,105.9498 0.90628761,105.9563 0.62499201,105.9629 0.37499708,105.9694 0.3125073,105.9759 0.34375197,105.9825 0.31248522,105.9890 0.37501287,105.9956 0.18753272,106.0021 0.31248143,106.0086 0.62495863,106.0152 0.71875143,106.0217 0.31253642,106.0282 0.59352708,106.0348 2.2184784,106.0413 2.6564891,106.0479 0.87520224,106.0544 0.99985313,106.0609 1.4375216,106.0675 1.5936408,106.0740 6.404799,106.0806 22.998293,106.0871 31.437832,106.0936 22.845356,106.1002 9.4073143,106.1067 3.0315804,106.1133 1.0000885,106.1198 0.68754148,106.1263 0.59377229,106.1329 1.0937299,106.1394 1.062483,106.1460 0.71875894,106.1525 0.68749535,106.1591 1.0624927,106.1656 0.65628612,106.1721 1.3883017e-005,106.1787 0.12498879,106.1852 0.6249733,106.1918 0.93749011,106.1983 0.62502068,106.2049 0.18751931,106.2114 5.5854307e-006,106.2180 1.461944e-006,106.2245 -1.1434517e-005,106.2310 0.093727179,106.2376 0.218704,106.2441 0.71868843,106.2507 1.4374354,106.2572 1.5938072,106.2638 0.68759823,106.2703 0.37500396,106.2769 0.28126371,106.2834 0.18748254,106.2900 0.28125387,106.2965 0.28127509,106.3030 0.49999717,106.3096 0.5,106.3161 0.81250304,106.3227 1.312482,106.3292 1.8437294,106.3358 1.6562688,106.3423 0.59378481,106.3489 -5.2573978e-006,106.3554 0.18742645,106.3620 0.49997896,106.3685 0.34380931,106.3751 0.093792975,106.3816 0.18748491,106.3882 0.59373248,106.3947 0.62496704,106.4013 0.93745989,106.4078 1.1249768,106.4144 1.2812363,106.4209 1.0312802,106.4275 0.75003231,106.4340 0.81239861,106.4406 1.93733,106.4471 2.5936992,106.4537 2.1251016,106.4602 1.0314487,106.4668 0.18759137,106.4733 0.093751289,106.4799 0.1250021,106.4865 0.43748841,106.4930 0.43750036,106.4996 0.093748912,106.5061 0.093762115,106.5127 1.1789614e-005,106.5192 0.18749119,106.5258 0.3125031,106.5323 0.093751997,106.5389 0.18745178,106.5454 0.65621763,106.5520 0.62502337,106.5585 0.53128302,106.5651 0.18752211,106.5717 0.031252116,106.5782 3.9607989e-006,106.5848 0.093694828,106.5913 0.49995127,106.5979 0.68752319,106.6044 0.78125519,106.6110 0.99990326,106.6175 1.4686695,106.6241 1.656207,106.6307 1.9687177,106.6372 1.7189195,106.6438 0.53131181,106.6503 0.81244767,106.6569 0.71876359,106.6635 0.93742937,106.6700 1.3749919,106.6766 1.0626178,106.6831 0.50007707,106.6897 0.62499678,106.6962 0.71874726,106.7028 0.43747088,106.7094 0.43743137,106.7159 1.2184967,106.7225 2.624892,106.7290 2.1251817,106.7356 1.0627173,106.7422 0.18751357,106.7487 0.81240714,106.7553 0.68758994,106.7619 0.18756521,106.7684 0.18749018,106.7750 0.74998355,106.7815 0.93751729,106.7881 0.65626025,106.7947 0.56250024,106.8012 0.62500477,106.8078 0.84360099,106.8143 1.7498052,106.8209 1.8750628,106.8275 1.1876827,106.8340 0.34382874,106.8406 0.18749692,106.8472 0.71873277,106.8537 0.71873313,106.8603 0.56246829,106.8669 0.53124511,106.8734 0.34380299,106.8800 0.09378358,106.8866 0.031255752,106.8931 -2.4366595e-006,106.8997 0.28114232,106.9062 1.0311536,106.9128 1.0625669,106.9194 0.53133917,106.9259 0.21877956,106.9325 0.18748485,106.9391 0.34373194,106.9456 0.5312103,106.9522 0.87500608,106.9588 0.50002962,106.9653 0.31251526,106.9719 0.093789585,106.9785 5.8826258e-006,106.9851 0.031240398,106.9916 0.31249642,106.9982 0.37499794,107.0048 0.71865165,107.0113 1.9059877,107.0179 3.6248312,107.0245 4.1874776,107.0310 4.3438807,107.0376 4.468483,107.0442 10.779716,107.0507 42.553867,107.0573 177.56165,107.0639 461.0899,107.0705 593.81616,107.0770 428.69016,107.0836 191.3362,107.0902 109.18903,107.0967 124.68427,107.1033 131.37642,107.1099 103.91309,107.1165 50.663052,107.1230 17.25243,107.1296 9.062748,107.1362 9.3752642,107.1427 6.4690499,107.1493 2.7501178,107.1559 0.59382492,107.1625 0.21879098,107.1690 0.093772881,107.1756 0.12492175,107.1822 0.78121746,107.1888 0.68747354,107.1953 1.2186933,107.2019 1.1563027,107.2085 0.78129029,107.2151 0.53131235,107.2216 0.093798712,107.2282 0.093718074,107.2348 1.4374559,107.2414 2.031251,107.2479 1.6562483,107.2545 1.0000391,107.2611 0.1250287,107.2677 0.4062402,107.2743 0.31250048,107.2808 0.37495565,107.2874 0.37496853,107.2940 0.43752,107.3006 0.75003219,107.3071 1.1562663,107.3137 0.87501067,107.3203 0.093758024,107.3269 0.093702368,107.3335 0.37497541,107.3400 0.40629482,107.3466 0.56250131,107.3532 0.74997538,107.3598 0.75002688,107.3663 0.18754436,107.3729 -8.2915336e-005,107.3795 0.87481284,107.3861 1.687465,107.3927 1.3126533,107.3993 0.40628201,107.4058 0.74988472,107.4124 1.2813056,107.4190 1.0626185,107.4256 0.78128004,107.4322 0.28125685,107.4387 0.18740259,107.4453 0.90609741,107.4519 1.3750486,107.4585 1.0001704,107.4651 0.34379774,107.4717 0.18747456,107.4782 0.093736611,107.4848 0.093763225,107.4914 2.0353906e-005,107.4980 -3.4786593e-005,107.5046 0.49991766,107.5112 0.90623456,107.5177 0.59383732,107.5243 4.5615841e-005,107.5309 -1.198197e-005,107.5375 2.308728e-006,107.5441 0.34367085,107.5507 1.6247762,107.5573 3.468549,107.5638 3.9374924,107.5704 3.1251268,107.5770 1.7501918,107.5836 1.2188636,107.5902 0.65627533,107.5968 0.18751222,107.6034 0.18752332,107.6099 0.031271979,107.6165 0.21863976,107.6231 1.0311501,107.6297 1.1250353,107.6363 0.81258136,107.6429 0.50003368,107.6495 0.62503564,107.6561 0.31252277,107.6626 0.28122792,107.6692 0.093763128,107.6758 0.0312455,107.6824 0.093741536,107.6890 0.093743101,107.6956 0.18746883,107.7022 0.31248763,107.7088 0.37497467,107.7154 0.68746495,107.7220 0.84376013,107.7285 0.8124873,107.7351 0.87498003,107.7417 0.75007755,107.7483 0.18754511,107.7549 0.21874383,107.7615 0.43750423,107.7681 0.87499583,107.7747 0.81248224,107.7813 0.62499464,107.7879 0.18754677,107.7945 0.093762137,107.8011 0.18745889,107.8077 0.3436968,107.8143 0.50000036,107.8208 0.31256887,107.8274 3.5090365e-005,107.8340 -1.7883513e-005,107.8406 0.40622312,107.8472 0.68749887,107.8538 0.40628153,107.8604 0.093740016,107.8670 0.49998763,107.8736 0.34376884,107.8802 0.18751408,107.8868 0.093731634,107.8934 0.24997529,107.9000 0.25002298,107.9066 0.15626988,107.9132 0.7499907,107.9198 1.0937402,107.9264 0.62498796,107.9330 0.68747967,107.9396 0.78125042,107.9462 0.81251442,107.9528 0.34376195,107.9594 0.12501572,107.9660 5.9526187e-006,107.9726 0.093746625,107.9792 0.78119713,107.9858 1.4374399,107.9924 1.0625329,107.9990 0.87486929,108.0056 2.2496712,108.0122 3.5936258,108.0187 3.6563914,108.0253 2.4375501,108.0320 3.3123405,108.0386 4.812294,108.0452 6.7808056,108.0518 9.562006,108.0584 15.436067,108.0650 37.059383,108.0716 63.403694,108.0782 69.283081,108.0848 99.043594,108.0914 396.84961,108.0980 814.36823,108.1046 856.34015,108.1112 491.52475,108.1178 147.43385,108.1244 58.690716,108.1310 40.502342,108.1376 21.408209,108.1442 9.0324736,108.1508 1.7815986,108.1574 1.6873026,108.1640 2.0313766,108.1706 0.71896255,108.1772 0.031276103,108.1838 0.093723044,108.1904 0.21874332,108.1970 0.78121287,108.2036 1.5624175,108.2102 1.5625252,108.2168 1.0938431,108.2234 0.93752766,108.2300 0.3750056,108.2367 0.21870586,108.2433 0.56249237,108.2499 0.56248349,108.2565 0.62496203,108.2631 0.53128636,108.2697 0.2812936,108.2763 0.18748763,108.2829 0.90622246,108.2895 1.0937904,108.2961 0.093780883,108.3027 0.093717664,108.3093 0.3437005,108.3159 0.53122342,108.3226 0.43757004,108.3292 0.062509008,108.3358 0.43744785,108.3424 0.96870446,108.3490 1.2499864,108.3556 0.96871644,108.3622 1.4999571,108.3688 1.2813565,108.3754 0.65634751,108.3820 0.031256024,108.3887 0.28122005,108.3953 0.78125584,108.4019 0.74998182,108.4085 0.78121144,108.4151 0.90624207,108.4217 0.7187922,108.4283 0.18753722,108.4349 0.093755357,108.4416 0.28122777,108.4482 1.0624197,108.4548 1.5624851,108.4614 0.93757021,108.4680 0.25002694,108.4746 0.34370741,108.4812 0.62488937,108.4879 1.5311482,108.4945 2.1561992,108.5011 1.8438948,108.5077 0.68767273,108.5143 0.31248108,108.5209 0.56242543,108.5275 0.84372669,108.5342 0.65629911,108.5408 0.40630406,108.5474 1.1250032,108.5540 1.6249801,108.5606 0.84379125,108.5672 0.21867433,108.5739 0.93733931,108.5805 1.5937057,108.5871 1.5000999,108.5937 1.4688815,108.6003 1.1875049,108.6069 0.68745762,108.6136 0.71871936,108.6202 1.1250277,108.6268 0.90631843,108.6334 0.43751103,108.6400 0.21872705,108.6467 0.34368178,108.6533 0.65626603,108.6599 0.50007904,108.6665 0.40622073,108.6731 0.90619677,108.6797 0.9062705,108.6864 0.59376818,108.6930 0.49999815,108.6996 0.68742424,108.7062 1.1874158,108.7129 1.2187437,108.7195 1.1250793,108.7261 0.78137171,108.7327 0.56252998,108.7393 0.34374687,108.7460 3.1765032e-006,108.7526 -7.6649076e-007,108.7592 -1.1079007e-007,108.7658 1.2098016e-006,108.7724 -4.7287676e-006,108.7791 1.7706527e-005,108.7857 0.12491105,108.7923 1.0311657,108.7989 1.062546,108.8056 1.0937798,108.8122 0.5312584,108.8188 0.34375298,108.8254 0.40624285,108.8321 0.50002718,108.8387 0.18755107,108.8453 -6.6727857e-006,108.8519 0.18748416,108.8586 0.18751502,108.8652 1.0847715e-005,108.8718 0.031229526,108.8784 0.1874733,108.8851 0.31247988,108.8917 0.49999666,108.8983 0.68752104,108.9049 0.59376562,108.9116 0.28123289,108.9182 0.40615276,108.9248 0.99992669,108.9315 0.93760812,108.9381 0.25008422,108.9447 0.46871722,108.9513 0.53122479,108.9580 0.68747234,108.9646 0.65626091,108.9712 0.31256756,108.9779 0.34378242,108.9845 0.34375298,108.9911 0.21871674,108.9977 0.49994439,109.0044 0.84370279,109.0110 1.093655,109.0176 2.1250052,109.0243 2.5938165,109.0309 2.6873813,109.0375 3.0621173,109.0442 4.8433986,109.0508 6.062573,109.0574 6.2188377,109.0641 7.4057908,109.0707 15.528791,109.0773 40.40234,109.0839 61.748222,109.0906 69.248795,109.0972 88.809471,109.1038 110.99836,109.1105 116.28184,109.1171 110.31425,109.1237 86.316551,109.1304 49.192547,109.1370 18.971752,109.1436 5.4069347,109.1503 2.4374485,109.1569 2.0936928,109.1636 2.3749113,109.1702 2.1251562,109.1768 0.78145128,109.1835 0.50001127,109.1901 0.31245467,109.1967 0.49998188,109.2034 0.25005496,109.2100 0.12500674,109.2166 0.12501428,109.2233 1.3512318e-005,109.2299 0.093685031,109.2365 0.4999356,109.2432 0.59377903,109.2498 0.40631819,109.2565 0.03127908,109.2631 6.7088813e-006,109.2697 0.031196596,109.2764 0.56244224,109.2830 1.4687861,109.2896 1.281297,109.2963 0.37502205,109.3029 0.093742825,109.3096 0.12500104,109.3162 5.9051381e-006,109.3228 -1.6300318e-006,109.3295 6.1458758e-007,109.3361 -8.2825744e-007,109.3428 2.6986008e-006,109.3494 -9.9668387e-006,109.3560 0.18742312,109.3627 0.81246781,109.3693 0.78131115,109.3760 0.4062914,109.3826 0.062513299,109.3892 1.5864589e-006,109.3959 -7.200066e-007,109.4025 1.2935449e-006,109.4092 0.031245546,109.4158 0.56249583,109.4225 0.53124845,109.4291 0.28122553,109.4357 0.96872091,109.4424 1.3437552,109.4490 0.75001532,109.4557 0.18751307,109.4623 0.093772046,109.4690 1.0254032e-005,109.4756 0.093673214,109.4823 1.2499361,109.4889 1.0000572,109.4955 0.18756767,109.5022 1.5417012e-005,109.5088 -1.199401e-006,109.5155 0.03123353,109.5221 0.49993327,109.5288 0.93750799,109.5354 0.37506425,109.5421 0.03126052,109.5487 -1.7153701e-006,109.5554 0.031246338,109.5620 0.093745925,109.5686 0.093755387,109.5753 2.9995433e-006,109.5819 0.031250123,109.5886 0.093694881,109.5952 0.40624967,109.6019 0.093806393,109.6085 -1.5428259e-006,109.6152 1.4217186e-006,109.6218 -4.1442436e-006,109.6285 0.24998623,109.6351 0.46874693,109.6418 0.187507,109.6484 0.093732968,109.6551 0.18749754,109.6617 0.093776837,109.6684 6.7465799e-006,109.6750 6.16092e-007,109.6817 -9.21216e-006,109.6883 0.093734168,109.6950 0.093770482,109.7016 0.093683936,109.7083 0.62495017,109.7149 0.75001305,109.7216 0.78124523,109.7282 0.59381139,109.7349 0.18754399,109.7415 0.093758382,109.7482 -1.417188e-005,109.7548 0.18744473,109.7615 0.78121543,109.7682 1.7499796,109.7748 2.5625229,109.7815 1.6563257,109.7881 0.093775131,109.7948 -3.6786948e-006,109.8014 0.093751319,109.8081 0.71872514,109.8147 1.218743,109.8214 0.5625236,109.8280 0.12500744,109.8347 -7.323805e-007,109.8413 5.7471707e-006,109.8480 0.031223353,109.8547 0.31245506,109.8613 0.43751723,109.8680 0.21879515,109.8746 0.031231217,109.8813 0.31244114,109.8879 0.49999908,109.8946 0.34379789,109.9013 0.093782447,109.9079 2.3051552e-006,109.9146 0.18746106,109.9212 0.62489402,109.9279 1.1561676,109.9345 1.1250912,109.9412 0.40635556,109.9479 0.1250179,109.9545 0.031262241,109.9612 0.34360769,109.9678 1.2499051,109.9745 1.312597,109.9812 0.75010341,109.9878 0.68747902,109.9945 1.1561728,110.0011 1.0937833,110.0078 0.53130805,110.0145 0.31246135,110.0211 0.87478906,110.0278 1.8436869,110.0344 1.5001256,110.0411 1.4375243,110.0478 2.1874292,110.0544 2.437346,110.0611 4.2805963,110.0677 15.559842,110.0744 40.840893,110.0811 52.2187,110.0877 41.37738,110.0944 20.783276,110.1011 30.86866,110.1077 127.20376,110.1144 233.39915,110.1211 220.57153,110.1277 116.79465,110.1344 34.693645,110.1410 13.438525,110.1477 5.9068999,110.1544 3.3752389,110.1610 1.8125783,110.1677 1.0000459,110.1744 0.37502074,110.1810 9.8970086e-006,110.1877 -2.2355802e-005,110.1944 0.18746682,110.2010 0.1875423,110.2077 0.093709007,110.2144 0.59364605,110.2210 0.75001252,110.2277 0.56254524,110.2344 0.5000006,110.2410 0.53128332,110.2477 0.28129026,110.2544 0.1875101,110.2610 1.2892304e-005,110.2677 0.093747132,110.2744 0.18746933,110.2810 0.43746611,110.2877 0.49998444,110.2944 0.53125596,110.3010 0.59371257,110.3077 0.84363687,110.3144 1.1875094,110.3211 0.75013268,110.3277 0.375056,110.3344 0.65614629,110.3411 1.1561959,110.3477 1.3126005,110.3544 0.62507308,110.3611 0.093743011,110.3678 0.2187095,110.3744 0.6562342,110.3811 0.87498182,110.3878 0.99999505,110.3944 0.65629894,110.4011 0.2187869,110.4078 0.093746684,110.4145 0.093755759,110.4211 9.4035722e-006,110.4278 1.1239073e-005,110.4345 -5.4364686e-005,110.4411 0.49989519,110.4478 0.7500121,110.4545 0.50006926,110.4612 0.18756506,110.4678 0.031201404,110.4745 0.59368199,110.4812 0.90621614,110.4879 1.2812322,110.4945 0.90632033,110.5012 0.53125334,110.5079 0.68749189,110.5146 0.43756452,110.5212 0.0937846,110.5279 0.031253029,110.5346 -4.7533891e-007,110.5413 0.031248881,110.5480 4.9443843e-006,110.5546 -1.3686439e-006,110.5613 5.2985706e-007,110.5680 0.09375377,110.5747 0.40619346,110.5813 0.90614551,110.5880 1.2811908,110.5947 1.4062989,110.6014 1.3124726,110.6080 1.5624577,110.6147 1.3438219,110.6214 1.2813022,110.6281 0.75006902,110.6348 0.28124779,110.6414 0.43744963,110.6481 0.75000674,110.6548 0.5937646,110.6615 0.49995628,110.6682 0.6250419,110.6748 0.18753906,110.6815 0.43742236,110.6882 0.93747169,110.6949 0.78129846,110.7016 0.28131789,110.7083 0.12499744,110.7149 0.31246236,110.7216 0.34378782,110.7283 0.031274993,110.7350 0.53118825,110.7417 0.9999643,110.7483 0.84379464,110.7550 0.28127226,110.7617 0.18749705,110.7684 0.18753009,110.7751 0.093759365,110.7818 -1.0772457e-006,110.7884 0.031224929,110.7951 0.1874803,110.8018 0.18751161,110.8085 0.18750779,110.8152 0.18751699,110.8219 1.0879608e-005,110.8286 -4.9463601e-006,110.8352 0.24996889,110.8419 0.46872023,110.8486 0.31253245,110.8553 0.12502132,110.8620 0.18749614,110.8687 0.093761392,110.8754 2.2901165e-006,110.8820 6.0844059e-009,110.8887 0.18749782,110.8954 0.46874869,110.9021 0.34375298,110.9088 0.12499643,110.9155 0.18749055,110.9222 0.34370926,110.9289 0.74997801,110.9355 0.59377968,110.9422 0.31249759,110.9489 0.31245321,110.9556 0.56245303,110.9623 0.9688164,110.9690 0.87507784,110.9757 0.40625012,110.9824 -1.3284359e-005,110.9891 0.49993971,110.9957 1.0937456,111.0024 0.75005972,111.0091 0.81231505,111.0158 3.0621958,111.0225 5.1561084,111.0292 5.437717,111.0359 2.0628502,111.0426 2.624228,111.0493 17.902174,111.0560 59.118542,111.0627 96.497093,111.0694 95.190475,111.0760 64.598816,111.0827 36.751656,111.0894 45.589554,111.0961 88.30835,111.1028 108.00085,111.1095 85.16024,111.1162 49.971931,111.1229 36.18726,111.1296 42.342407,111.1363 46.469292,111.1430 34.846397,111.1497 14.408771,111.1564 2.1881208,111.1631 1.3124232,111.1698 1.1251115,111.1765 1.1250452,111.1832 0.75004101,111.1898 0.71865284,111.1965 1.7810699,111.2032 1.9375427,111.2099 0.9688952,111.2166 0.34384051,111.2233 0.093781196,111.2300 0.093735225,111.2367 0.37496451,111.2434 1.2187293,111.2501 1.8437827,111.2568 0.6562987,111.2635 -1.5036463e-005,111.2702 0.093749657,111.2769 0.093763463,111.2836 0.34373629,111.2903 0.50000584,111.2970 0.093757942,111.3037 8.1244468e-007,111.3104 -8.2253591e-006,111.3171 0.37497926,111.3238 0.50000018,111.3305 0.40625882,111.3372 0.28121138,111.3439 0.43747854,111.3506 0.6562534,111.3573 0.71875894,111.3640 0.5000478,111.3707 0.093775786,111.3774 -2.2559299e-005,111.3841 0.093755685,111.3908 -1.9948467e-007,111.3975 0.093744725,111.4042 0.031250991,111.4109 0.28121486,111.4176 0.53121686,111.4243 0.81253475,111.4310 0.3437956,111.4377 0.18746234,111.4444 0.43743354,111.4512 1.124989,111.4579 0.96879506,111.4646 0.50000507,111.4713 0.34376344,111.4780 0.18752776,111.4847 0.18749662,111.4914 0.34372023,111.4981 0.50001144,111.5048 0.21872306,111.5115 0.56241208,111.5182 1.0937763,111.5249 0.96880084,111.5316 0.62503433,111.5383 0.18751012,111.5450 0.31249252,111.5517 0.18753661,111.5584 1.490382e-005,111.5651 -6.1401502e-006,111.5719 0.18749794,111.5786 0.5624792,111.5853 0.75000513,111.5920 0.28127253,111.5987 -3.219315e-006,111.6054 3.4982977e-006,111.6121 0.12494811,111.6188 0.65617901,111.6255 0.87502027,111.6322 0.90630752,111.6389 0.96876234,111.6457 0.68748349,111.6524 0.40625107,111.6591 0.34377086,111.6658 0.18750618,111.6725 0.93748611,111.6792 0.96875149,111.6859 0.37500489,111.6926 0.28125972,111.6993 0.24998941,111.7060 0.18749532,111.7128 0.21873479,111.7195 0.53109324,111.7262 1.3748423,111.7329 1.8750089,111.7396 1.6563804,111.7463 0.93759257,111.7530 0.68756068,111.7597 0.53130293,111.7665 0.53119987,111.7732 0.68746006,111.7799 0.62506527,111.7866 0.093797065,111.7933 -8.6114478e-006,111.8000 0.031243479,111.8067 0.18748817,111.8135 0.28125432,111.8202 0.12501791,111.8269 0.031223312,111.8336 0.40623859,111.8403 0.28128088,111.8470 1.135604e-005,111.8538 -2.0017145e-005,111.8605 0.18747851,111.8672 0.18751569,111.8739 0.093755215,111.8806 0.093734354,111.8873 0.28124332,111.8941 0.4999966,111.9008 0.50001287,111.9075 0.21876085,111.9142 0.093753636,111.9209 0.031262964,111.9276 0.093688935,111.9344 0.49992537,111.9411 0.9062255,111.9478 1.5624943,111.9545 1.6563144,111.9612 0.71883547,111.9680 2.1062804e-005,111.9747 -5.5752503e-006,111.9814 1.236708e-006,111.9881 0.093689993,111.9948 1.187448,112.0016 2.4062819,112.0083 2.0937428,112.0150 1.3749954,112.0217 1.0312341,112.0284 1.3123274,112.0352 2.7183847,112.0419 4.8432951,112.0486 7.3434062,112.0553 10.155816,112.0620 13.686714,112.0688 19.123934,112.0755 41.274326,112.0822 202.9281,112.0889 632.53687,112.0957 915.39807,112.1024 733.92206,112.1091 323.7341,112.1158 96.765106,112.1226 49.189545,112.1293 37.626663,112.1360 25.345318,112.1427 15.532479,112.1495 5.9070015,112.1562 4.062871,112.1629 2.2189081,112.1696 1.3437507,112.1764 0.59371728,112.1831 0.37497503,112.1898 0.40625721,112.1965 0.43752676,112.2033 0.18751599,112.2100 1.6561841,112.2167 2.0000267,112.2234 0.93746203,112.2302 1.2186306,112.2369 1.3438069,112.2436 0.62511557,112.2504 0.15627107,112.2571 0.24999607,112.2638 1.4062265,112.2705 1.8124335,112.2773 1.1875025,112.2840 0.62507677,112.2907 0.218788,112.2975 0.28124142,112.3042 0.28125647,112.3109 0.15624182,112.3176 0.2187081,112.3244 0.34372428,112.3311 0.34376764,112.3378 0.28128642,112.3446 0.2500104,112.3513 0.18749201,112.3580 0.093769744,112.3648 1.0426686e-005,112.3715 -6.8842201e-007,112.3782 -7.6743518e-006,112.3850 0.093729101,112.3917 0.28122199,112.3984 0.31250259,112.4051 0.18752396,112.4119 0.093773581,112.4186 -5.2840692e-006,112.4253 0.40616733,112.4321 0.8437444,112.4388 0.6562562,112.4455 0.7187168,112.4523 0.84379452,112.4590 0.62504578,112.4658 0.37498695,112.4725 0.37502056,112.4792 0.093783714,112.4860 0.34374157,112.4927 0.53124738,112.4994 1.0937301,112.5062 1.5624784,112.5129 1.4062637,112.5196 0.093766414,112.5264 0.28118196,112.5331 0.96871483,112.5398 0.62506109,112.5466 0.18755306,112.5533 -9.4191432e-007,112.5601 0.18741058,112.5668 0.65620637,112.5735 0.50006521,112.5803 0.28126857,112.5870 0.46867493,112.5937 0.71873087,112.6005 0.46885833,112.6072 5.335149e-005,112.6140 -1.3396932e-005,112.6207 0.031229984,112.6274 0.43733814,112.6342 1.2811776,112.6409 1.0313671,112.6477 0.4688586,112.6544 3.8127284e-005,112.6611 0.49997407,112.6679 1.1874971,112.6746 0.87501621,112.6814 6.3832276e-006,112.6881 -5.3045198e-008,112.6948 0.031240851,112.7016 0.093717568,112.7083 0.31243348,112.7151 0.59374249,112.7218 0.43753403,112.7285 0.34379464,112.7353 0.031290814,112.7420 -5.8640585e-006,112.7488 2.4425367e-007,112.7555 0.031251907,112.7623 0.093730226,112.7690 0.3124617,112.7757 0.43752033,112.7825 0.12501603,112.7892 0.21872132,112.7960 0.43746188,112.8027 0.74997365,112.8095 0.59377033,112.8162 0.40624583,112.8230 0.99996328,112.8297 1.062564,112.8365 0.093823098,112.8432 -2.828951e-006,112.8499 0.093679883,112.8567 0.59370714,112.8634 0.68757474,112.8702 0.56253684,112.8769 0.56248051,112.8837 0.49995428,112.8904 0.62496138,112.8972 0.81250817,112.9039 0.59377909,112.9107 0.43753684,112.9174 0.40624255,112.9242 0.71870953,112.9309 1.3749945,112.9377 1.5937412,112.9444 1.2187506,112.9512 0.50003165,112.9579 0.37501711,112.9647 0.18753399,112.9714 0.062490452,112.9782 0.46870005,112.9849 0.81245375,112.9917 1.0624964,112.9984 0.81244659,113.0052 1.4062388,113.0119 1.1876466,113.0187 0.18753397,113.0254 0.21866544,113.0322 0.90609956,113.0389 2.4997702,113.0457 3.9373672,113.0524 4.1561193,113.0592 5.6869516,113.0659 18.934025,113.0727 62.400639,113.0794 99.279327,113.0862 99.313499,113.0929 96.468124,113.0997 101.12521,113.1064 82.534966,113.1132 48.222191,113.1199 28.626747,113.1267 14.751425,113.1335 6.6569223,113.1402 3.8438208,113.1470 3.0940146,113.1537 1.2190698,113.1605 0.43753695,113.1672 0.62500912,113.1740 0.34377825,113.1807 0.093745917,113.1875 8.8333936e-006,113.1942 0.12494245,113.2010 0.74994391,113.2078 0.90624571,113.2145 1.4375368,113.2213 1.2812592,113.2280 0.87500525,113.2348 0.34379137,113.2415 0.34374002,113.2483 0.34376562,113.2551 0.031265661,113.2618 0.093728147,113.2686 0.40625048,113.2753 0.18751103,113.2821 0.37495834,113.2889 0.56245828,113.2956 0.43751347,113.3024 0.34377539,113.3091 0.56253171,113.3159 0.46877408,113.3227 0.31248879,113.3294 0.34374225,113.3362 0.34375641,113.3429 0.34371746,113.3497 0.43743581,113.3565 1.0624677,113.3632 1.3125062,113.3700 1.0313016,113.3767 0.46878052,113.3835 0.31251931,113.3903 0.093777709,113.3970 0.093750462,113.4038 0.093751281,113.4106 1.8781595e-006,113.4173 -1.3595039e-006,113.4241 0.093689367,113.4308 0.53114313,113.4376 0.93747085,113.4444 0.96879131,113.4511 0.84374702,113.4579 0.9374904,113.4647 0.87504101,113.4714 0.81253839,113.4782 0.6562317,113.4850 1.0312337,113.4917 1.2187752,113.4985 0.9687624,113.5052 0.40630612,113.5120 3.8457969e-005,113.5188 -1.0192261e-005,113.5255 2.3083878e-006,113.5323 9.5954329e-007,113.5391 -6.147191e-006,113.5458 0.093712151,113.5526 0.3124719,113.5594 0.65627927,113.5661 0.5937885,113.5729 0.31250545,113.5797 -2.1873791e-006,113.5864 -2.942935e-006,113.5932 0.21864712,113.6000 0.81240112,113.6068 0.81260163,113.6135 0.21882366,113.6203 0.34365323,113.6271 0.99993223,113.6338 1.1250592,113.6406 0.68757278,113.6474 0.31253392,113.6541 0.093774103,113.6609 7.8231997e-006,113.6677 0.18743831,113.6744 0.68739432,113.6812 0.96870512,113.6880 0.96882004,113.6948 0.56256998,113.7015 0.50000745,113.7083 0.53124201,113.7151 0.84375226,113.7218 0.87496746,113.7286 1.1874353,113.7354 1.0937871,113.7422 0.90633941,113.7489 0.50002104,113.7557 0.7812286,113.7625 0.87499338,113.7693 0.65623599,113.7760 0.46873707,113.7828 0.40622377,113.7896 0.56247461,113.7964 0.50007141,113.8031 0.18752156,113.8099 0.74988574,113.8167 1.2811931,113.8234 1.0313413,113.8302 0.34384507,113.8370 0.28124377,113.8438 0.43746972,113.8506 0.7499125,113.8573 1.0625037,113.8641 0.93760049,113.8709 0.87497312,113.8777 1.187423,113.8844 0.90619743,113.8912 0.87507385,113.8980 0.21886258,113.9048 0.031255066,113.9115 2.446166e-006,113.9183 0.093735151,113.9251 0.6874674,113.9319 0.81247675,113.9387 0.6875053,113.9454 0.71875781,113.9522 0.68749827,113.9590 0.37501886,113.9658 0.28126901,113.9725 0.1250108,113.9793 0.24989572,113.9861 0.87490439,113.9929 0.9375245,113.9997 0.71884859,114.0064 0.18757588,114.0132 0.093741745,114.0200 0.093753286,114.0268 0.093744241,114.0336 0.34374952,114.0404 0.87491459,114.0471 1.9373412,114.0539 2.9060643,114.0607 3.8436391,114.0675 6.5931401,114.0743 15.498648,114.0810 24.717646,114.0878 29.092897,114.0946 63.079311,114.1014 259.49826,114.1082 494.3884,114.1150 490.64337,114.1217 276.06192,114.1285 84.389137,114.1353 44.124752,114.1421 48.374905,114.1489 42.220867,114.1557 25.159025,114.1625 7.9702425,114.1692 2.7502308,114.1760 1.3439746,114.1828 0.78121722,114.1896 1.1249568,114.1964 0.71886259,114.2032 0.28128612,114.2100 0.4998931,114.2167 1.2187008,114.2235 0.87510163,114.2303 0.34382218,114.2371 0.18752085,114.2439 0.093752705,114.2507 0.1874975,114.2575 0.093749672,114.2643 0.09374921,114.2710 0.031256441,114.2778 -2.1960603e-005,114.2846 0.18747228,114.2914 0.31251323,114.2982 0.12502931,114.3050 0.093721211,114.3118 0.59371305,114.3186 0.78123677,114.3254 0.9375149,114.3321 0.5937537,114.3389 0.75000644,114.3457 0.43753231,114.3525 0.59370929,114.3593 1.0312492,114.3661 0.87503636,114.3729 0.37501839,114.3797 0.65618265,114.3865 0.65622711,114.3933 0.34379146,114.4001 0.28126585,114.4068 0.21877441,114.4136 0.28126276,114.4204 0.18749903,114.4272 0.093746707,114.4340 0.031249264,114.4408 0.31247285,114.4476 0.56247216,114.4544 0.65624398,114.4612 0.37504196,114.4680 0.062533878,114.4748 0.18748504,114.4816 0.65621316,114.4884 0.68749452,114.4952 0.84376144,114.5020 0.99999577,114.5088 0.90627909,114.5155 0.28123793,114.5223 0.31242657,114.5291 0.5624637,114.5359 0.56255382,114.5427 0.21879792,114.5495 0.34369591,114.5563 0.59372228,114.5631 0.50004798,114.5699 0.18756635,114.5767 0.031220803,114.5835 0.40615094,114.5903 0.8124938,114.5971 0.6875487,114.6039 0.65621132,114.6107 0.90627629,114.6175 0.31258896,114.6243 0.12498753,114.6311 0.18747592,114.6379 0.28125015,114.6447 0.40623105,114.6515 0.53121275,114.6583 0.50003296,114.6651 0.18756495,114.6719 0.093743041,114.6787 0.2812359,114.6855 0.1875159,114.6923 0.15625264,114.6991 0.53120399,114.7059 0.71868372,114.7127 0.59380108,114.7195 0.093823694,114.7263 -8.6345597e-007,114.7331 -5.1809337e-008,114.7399 0.093743607,114.7467 0.31249875,114.7535 0.34374493,114.7603 0.65624881,114.7671 0.56249136,114.7739 0.53119236,114.7807 0.59372115,114.7875 0.75005442,114.7943 0.37501547,114.8011 0.40619937,114.8079 0.49997491,114.8147 0.53124285,114.8216 0.78127676,114.8284 2.2187841,114.8352 2.0000317,114.8420 0.87501734,114.8488 1.3124751,114.8556 1.65626,114.8624 0.87501729,114.8692 0.18748191,114.8760 0.84375525,114.8828 0.65625191,114.8896 0.31247795,114.8964 0.40623513,114.9032 0.43747157,114.9100 0.62503481,114.9168 0.40630835,114.9236 0.1874804,114.9305 0.31236532,114.9373 1.0311379,114.9441 1.0625939,114.9509 0.40638471,114.9577 0.093768559,114.9645 0.28119642,114.9713 0.46868274,114.9781 0.68754065,114.9849 0.28133863,114.9917 0.093702756,114.9985 0.6561389,115.0054 1.8121617,115.0122 6.1239772,115.0190 19.248232,115.0258 30.592941,115.0326 26.876112,115.0394 14.782747,115.0462 7.9692831,115.0530 9.2495518,115.0598 20.278118,115.0667 53.68224,115.0735 81.748421,115.0803 72.909477,115.0871 43.815876,115.0939 29.032106,115.1007 31.155327,115.1075 40.155045,115.1143 43.500587,115.1212 31.127213,115.1280 15.189514,115.1348 5.1567907,115.1416 5.6872621,115.1484 5.5627809,115.1552 4.375051,115.1620 3.5313735,115.1689 1.5940223,115.1757 1.2188205,115.1825 1.0625656,115.1893 0.59379321,115.1961 1.1492264e-005,115.2029 0.031235846,115.2097 0.093747474,115.2166 0.093724415,115.2234 0.2812658,115.2302 0.62499833,115.2370 1.2812107,115.2438 0.93755728,115.2506 0.46870431,115.2575 0.87489009,115.2643 1.1249535,115.2711 1.2187833,115.2779 0.87511444,115.2847 0.46880701,115.2916 0.31248647,115.2984 1.2812274,115.3052 2.8436072,115.3120 4.2498598,115.3188 3.2500467,115.3256 1.2501451,115.3325 0.59386933,115.3393 0.21875001,115.3461 0.37496686,115.3529 0.37502131,115.3598 0.12499705,115.3666 0.84367555,115.3734 1.6873269,115.3802 2.5935972,115.3870 2.5313051,115.3939 1.6875918,115.4007 1.2501024,115.4075 0.71879476,115.4143 0.65628487,115.4211 0.31253719,115.4280 0.37499678,115.4348 0.2500239,115.4416 0.43738031,115.4484 1.1561661,115.4553 1.2500283,115.4621 1.1875598,115.4689 0.65636665,115.4757 0.062532239,115.4826 0.18741651,115.4894 0.56245387,115.4962 0.59374952,115.5030 1.3124778,115.5099 1.6562817,115.5167 1.062584,115.5235 0.18754394,115.5303 -2.0113036e-007,115.5372 0.03123275,115.5440 0.093754403,115.5508 2.0221571e-005,115.5576 0.31247047,115.5645 0.53122383,115.5713 0.3750248,115.5781 0.093744993,115.5849 0.34364906,115.5918 0.74998665,115.5986 0.53128886,115.6054 0.59372979,115.6122 0.50004983,115.6191 0.18756196,115.6259 2.4395697e-005,115.6327 -4.4058001e-005,115.6396 0.34366873,115.6464 0.56249386,115.6532 0.40633214,115.6601 0.062544033,115.6669 0.062489808,115.6737 5.7420366e-006,115.6805 0.093716368,115.6874 0.49993554,115.6942 0.78126526,115.7010 0.34382138,115.7079 0.031246064,115.7147 0.18747766,115.7215 0.18751052,115.7284 0.18749231,115.7352 0.34373716,115.7420 0.31252903,115.7489 2.1492986e-005,115.7557 -5.2719101e-006,115.7625 -4.0695912e-007,115.7693 0.093703851,115.7762 0.31249967,115.7830 0.18751772,115.7898 0.34373987,115.7967 0.34373063,115.8035 0.46872154,115.8103 0.37502193,115.8172 0.18754923,115.8240 1.7445285e-005,115.8309 0.03124295,115.8377 1.0745202e-005,115.8445 -1.5239248e-005,115.8514 0.18744034,115.8582 0.53118086,115.8650 0.687549,115.8719 0.28129238,115.8787 0.34369421,115.8855 0.4999972,115.8924 0.34381983,115.8992 0.031292975,115.9060 -1.007946e-005,115.9129 1.5042867e-005,115.9197 0.03118206,115.9266 0.53116947,115.9334 0.56254679,115.9402 0.31253231,115.9471 0.31248817,115.9539 0.31251657,115.9607 0.28127572,115.9676 0.40625018,115.9744 1.3436989,115.9813 1.6874822,115.9881 0.56251699,115.9949 0.50003618,116.0018 0.18749943,116.0086 0.40617231,116.0155 0.62499851,116.0223 2.2185009,116.0291 6.1243591,116.0360 9.2183485,116.0428 9.2504206,116.0497 7.8119221,116.0565 23.339643,116.0633 61.213562,116.0702 92.560165,116.0770 96.906799,116.0839 84.939278,116.0907 68.784401,116.0975 43.472889,116.1044 19.15819,116.1112 14.780272,116.1181 26.935013,116.1249 42.217709,116.1318 37.095509,116.1386 20.596321,116.1455 5.0015621,116.1523 0.84392929,116.1591 0.96866882,116.1660 1.3437858,116.1728 0.71887577,116.1797 2.6654934e-005,116.1865 0.3437323,116.1934 0.68748105,116.2002 0.84375459,116.2071 0.34377187,116.2139 0.2812441,116.2207 0.40624326,116.2276 0.53122061,116.2344 0.65620464,116.2413 0.87500036,116.2481 0.50006485,116.2550 0.031285722,116.2618 -7.7636023e-006,116.2687 -3.1707923e-006,116.2755 0.21872856,116.2824 0.1875149,116.2892 0.12492424,116.2961 0.74992704,116.3029 0.78128445,116.3098 0.68752837,116.3166 0.50006241,116.3235 0.21878713,116.3303 0.031241631,116.3372 0.093711622,116.3440 0.3124696,116.3509 0.31252944,116.3577 0.093792886,116.3646 0.031217704,116.3714 0.59370869,116.3783 0.8125239,116.3851 0.62501723,116.3920 0.49999127,116.3988 0.40627572,116.4057 0.031253662,116.4125 0.31245324,116.4194 0.56248379,116.4262 0.59373665,116.4331 1.2500091,116.4399 2.1249771,116.4468 3.124929,116.4536 2.6562984,116.4605 1.1251049,116.4673 0.093771406,116.4742 0.15624028,116.4810 0.28124943,116.4879 0.12501651,116.4947 -3.5293724e-005,116.5016 0.31242824,116.5085 0.56245649,116.5153 0.71875226,116.5222 0.53131866,116.5290 0.18756258,116.5359 1.238121e-005,116.5427 0.062497079,116.5496 0.46870998,116.5564 2.1871705,116.5633 5.6245356,116.5702 6.9688101,116.5770 3.9067082,116.5839 0.9377743,116.5907 0.37503088,116.5976 0.87493575,116.6044 1.2812171,116.6113 1.0625223,116.6182 0.53129983,116.6250 0.37502664,116.6319 0.4999975,116.6387 0.31251335,116.6456 -1.1472781e-005,116.6524 0.18743755,116.6593 0.49997914,116.6662 0.43749434,116.6730 0.5936923,116.6799 1.0312207,116.6867 1.1875942,116.6936 0.40633544,116.7005 0.093751557,116.7073 8.6140371e-006,116.7142 -8.9813075e-006,116.7210 0.12493311,116.7279 0.62492388,116.7348 1.093698,116.7416 1.2813152,116.7485 0.50011474,116.7553 0.093767203,116.7622 0.093748361,116.7691 0.18747263,116.7759 0.59370649,116.7828 0.8750239,116.7897 0.34378067,116.7965 0.34374014,116.8034 0.34376782,116.8102 0.093757965,116.8171 0.18752259,116.8240 0.53113073,116.8308 1.5310321,116.8377 2.093745,116.8446 1.3126429,116.8514 0.53136599,116.8583 0.21875668,116.8652 0.46876705,116.8720 0.59375256,116.8789 0.5937438,116.8858 0.40618598,116.8926 0.93736792,116.8995 1.4062009,116.9064 1.8125399,116.9132 1.5001287,116.9201 1.000046,116.9270 1.1249899,116.9338 0.7812528,116.9407 0.56254727,116.9476 0.15629406,116.9544 0.31248409,116.9613 0.40621325,116.9682 0.31247383,116.9750 0.31250873,116.9819 0.28124148,116.9888 0.37496325,116.9956 0.5312534,117.0025 0.34381583,117.0094 0.093776301,117.0162 0.18748912,117.0231 0.90601993,117.0300 2.7184479,117.0368 4.6559706,117.0437 7.1873932,117.0506 6.5315471,117.0575 3.9688451,117.0643 4.3744364,117.0712 11.123555,117.0781 25.778858,117.0849 43.654415,117.0918 47.156536,117.0987 35.345543,117.1056 21.470631,117.1124 12.876243,117.1193 8.2195654,117.1262 4.5316706,117.1330 2.7501438,117.1399 1.7500012,117.1468 1.999951,117.1537 1.3126625,117.1605 0.18758723,117.1674 0.12498212,117.1743 0.093764156,117.1812 0.093732297,117.1880 0.21875371,117.1949 0.37501994,117.2018 0.49999237,117.2087 0.28122833,117.2155 0.31243417,117.2224 0.7499131,117.2293 1.1562301,117.2362 0.93756092,117.2430 0.65632707,117.2499 0.62503791,117.2568 0.28126383,117.2637 0.28126818,117.2705 0.093753308,117.2774 -1.2922974e-006,117.2843 1.8665165e-006,117.2912 -6.1741262e-006,117.2981 0.031249333,117.3049 8.8426896e-006,117.3118 -1.118687e-005,117.3187 0.31239584,117.3256 0.90617722,117.3324 0.75006837,117.3393 0.34383354,117.3462 0.093757883,117.3531 0.18748526,117.3600 0.18754186,117.3668 -3.6448684e-005,117.3737 0.65613639,117.3806 1.3436809,117.3875 1.15631,117.3944 0.84380746,117.4012 0.84377623,117.4081 0.37506586,117.4150 7.4987443e-006,117.4219 0.18745045,117.4288 0.56248093,117.4356 0.53115994,117.4425 1.1248833,117.4494 1.2812724,117.4563 0.9376334,117.4632 0.3437652,117.4701 0.81247294,117.4769 0.93752742,117.4838 1.1874517,117.4907 1.1250308,117.4976 0.59376895,117.5045 0.40630707,117.5114 5.6995297e-005,117.5182 -1.1566831e-005,117.5251 -1.0732942e-005,117.5320 0.18743581,117.5389 0.49995533,117.5458 0.50004947,117.5527 0.87505746,117.5596 1.1562128,117.5664 1.5312463,117.5733 0.46879244,117.5802 0.37495223,117.5871 0.56241798,117.5940 0.75002891,117.6009 0.34384108,117.6078 3.1528176e-005,117.6146 -3.2665052e-005,117.6215 0.28118229,117.6284 0.62494594,117.6353 0.68756568,117.6422 0.12507434,117.6491 0.093701228,117.6560 0.31248391,117.6629 0.18755049,117.6697 2.5602658e-005,117.6766 0.093683101,117.6835 0.5311811,117.6904 1.0624931,117.6973 1.0938104,117.7042 0.62506837,117.7111 0.31250387,117.7180 0.24999648,117.7249 0.24999809,117.7317 0.15626116,117.7386 0.1561925,117.7455 0.8436594,117.7524 1.1563165,117.7593 0.28133199,117.7662 0.093746997,117.7731 0.1874325,117.7800 0.53118628,117.7869 0.68754035,117.7938 0.68756437,117.8007 0.34377673,117.8076 0.093749076,117.8144 0.031248378,117.8213 0.18748313,117.8282 0.49998111,117.8351 0.43752018,117.8420 2.6176725e-005,117.8489 -2.535621e-005,117.8558 0.18745959,117.8627 0.3437207,117.8696 0.43748629,117.8765 0.40627837,117.8834 0.18756017,117.8903 0.03124867,117.8972 0.28117085,117.9041 0.6249916,117.9110 0.53126657,117.9179 0.59375131,117.9248 0.40627977,117.9317 0.31246293,117.9385 0.81241304,117.9454 1.0625136,117.9523 0.68760443,117.9592 0.18754798,117.9661 0.093762413,117.9730 -1.6601783e-005,117.9799 0.37485811,117.9868 1.0624256,117.9937 0.87510502,118.0006 0.68758899,118.0075 0.93751919,118.0144 0.84373957,118.0213 1.0624003,118.0282 1.8123915,118.0351 2.1874263,118.0420 2.2812042,118.0489 2.0624352,118.0558 2.937413,118.0627 4.5935812,118.0696 6.5623369,118.0765 7.2500582,118.0834 8.3434572,118.0903 13.936939,118.0972 17.437222,118.1041 17.375217,118.1110 13.968864,118.1179 15.061619,118.1248 46.551208,118.1317 197.65959,118.1386 388.98169,118.1455 393.5462,118.1524 215.40192,118.1593 70.544319,118.1662 24.346155,118.1731 14.438507,118.1800 7.2822242,118.1870 3.312932,118.1939 1.281384,118.2008 1.0312561,118.2077 0.5000003,118.2146 0.34378293,118.2215 0.093767956,118.2284 0.31246546,118.2353 0.56252223,118.2422 0.71874303,118.2491 0.65617931,118.2560 0.62496072,118.2629 0.62507296,118.2698 0.2188143,118.2767 0.093743369,118.2836 0.093759701,118.2905 0.093734823,118.2974 0.34370685,118.3043 0.68733966,118.3113 1.5937204,118.3182 0.8439104,118.3251 1.281296,118.3320 1.8749706,118.3389 1.5000237,118.3458 0.43755794,118.3527 0.78121167,118.3596 1.2812343,118.3665 0.53128892,118.3734 0.18745713,118.3803 0.65609258,118.3872 1.2499719,118.3942 0.93757057,118.4011 0.90631843,118.4080 0.28134513,118.4149 1.6140471e-005,118.4218 -4.5086526e-006,118.4287 1.8930986e-006,118.4356 -3.0636375e-006,118.4425 0.031239448,118.4494 0.093732521,118.4563 0.3437013,118.4633 0.62499899,118.4702 0.31256166,118.4771 3.0351152e-005,118.4840 -4.2034721e-005,118.4909 0.40621957,118.4978 0.31254646,118.5047 0.093732744,118.5116 0.31242216,118.5186 0.56247628,118.5255 0.50005311,118.5324 0.21881144,118.5393 0.18749475,118.5462 0.1874975,118.5531 0.18744276,118.5600 0.74985701,118.5670 1.1250321,118.5739 0.59385747,118.5808 0.53121758,118.5877 0.81246662,118.5946 0.6875698,118.6015 0.28131583,118.6085 0.75000703,118.6154 0.59373063,118.6223 0.53120846,118.6292 0.37499449,118.6361 0.34376222,118.6430 0.53125608,118.6500 0.37502247,118.6569 0.093778059,118.6638 9.9899698e-006,118.6707 -5.1400343e-006,118.6776 0.093739294,118.6845 0.18750238,118.6915 0.093718201,118.6984 0.31248114,118.7053 0.18755019,118.7122 7.32029e-006,118.7191 0.1874654,118.7261 0.31251353,118.7330 0.0937666,118.7399 0.21868862,118.7468 0.46875221,118.7537 0.18755877,118.7607 1.9772759e-005,118.7676 -4.4912806e-005,118.7745 0.37492776,118.7814 0.50002998,118.7883 0.1875651,118.7953 1.3312021e-005,118.8022 0.18737292,118.8091 1.1560522,118.8160 1.562518,118.8229 1.1250941,118.8299 0.90628815,118.8368 0.62507063,118.8437 0.31255901,118.8506 0.09378852,118.8576 3.6306585e-006,118.8645 0.093711011,118.8714 0.68737477,118.8783 1.5623071,118.8853 2.0312717,118.8922 1.0939893,118.8991 0.12510216,118.9060 0.18743573,118.9130 0.49996644,118.9199 0.31254548,118.9268 0.093796596,118.9337 -1.5050853e-005,118.9407 0.31246772,118.9476 0.34376758,118.9545 0.093774311,118.9614 0.093758672,118.9684 0.18748069,118.9753 0.28118992,118.9822 0.46871361,118.9891 0.53127068,118.9961 0.99999118,119.0030 1.5312642,119.0099 1.0625502,119.0168 0.93752569,119.0238 0.74997729,119.0307 0.43740302,119.0376 1.6560189,119.0446 3.5625963,119.0515 5.9983263,119.0584 31.839241,119.0653 63.27837,119.0723 66.970352,119.0792 41.535099,119.0861 20.562756,119.0931 38.620762,119.1000 68.153374,119.1069 71.471024,119.1139 43.067474,119.1208 14.596162,119.1277 8.2494011,119.1347 14.624076,119.1416 20.937534,119.1485 19.563532,119.1554 10.532292,119.1624 2.5315385,119.1693 1.3750069,119.1762 1.3750882,119.1832 0.71880502,119.1901 0.37503937,119.1970 0.093770608,119.2040 0.18747577,119.2109 0.43739605,119.2178 0.96874213,119.2248 0.59387016,119.2317 0.3125219,119.2386 0.49996427,119.2456 0.62497813,119.2525 0.59375715,119.2594 0.21874015,119.2664 0.34372225,119.2733 0.40630522,119.2803 0.093791701,119.2872 0.31244355,119.2941 0.96872729,119.3011 0.81250399,119.3080 0.53115982,119.3149 0.96869344,119.3219 0.81260258,119.3288 0.37501901,119.3357 1.0311933,119.3427 1.7500619,119.3496 1.0313307,119.3566 0.12499544,119.3635 0.18746339,119.3704 1.1875111,119.3774 1.5624808,119.3843 1.0624784,119.3912 0.3125301,119.3982 0.18751276,119.4051 0.28124145,119.4121 0.46876809,119.4190 0.53126067,119.4259 0.62497985,119.4329 0.68751383,119.4398 0.43742022,119.4468 1.2186041,119.4537 2.1249912,119.4606 1.8438859,119.4676 0.75008398,119.4745 0.31242126,119.4815 0.78114986,119.4884 1.0625687,119.4954 0.40636817,119.5023 0.18752258,119.5092 6.463069e-006,119.5162 -1.5038671e-006,119.5231 -4.4810213e-007,119.5301 3.2966241e-006,119.5370 -1.2739287e-005,119.5440 0.12498128,119.5509 0.18747014,119.5578 0.6248818,119.5648 1.4061439,119.5717 1.6249335,119.5787 1.8436487,119.5856 1.8751858,119.5926 0.53146863,119.5995 0.28121531,119.6064 0.3437686,119.6134 0.28123778,119.6203 0.40626618,119.6273 0.18752997,119.6342 0.65619725,119.6412 1.3749751,119.6481 1.4687554,119.6551 0.8750416,119.6620 0.37502429,119.6690 0.3125073,119.6759 0.1250224,119.6829 6.1997675e-006,119.6898 -1.5450975e-006,119.6968 -1.9828008e-008,119.7037 0.18750176,119.7106 0.46873257,119.7176 0.43750617,119.7245 0.093754746,119.7315 0.18742244,119.7384 0.49999973,119.7454 0.5312224,119.7523 1.1873535,119.7593 1.6874906,119.7662 1.3750463,119.7732 1.0000682,119.7801 0.46886206,119.7871 0.093771443,119.7940 0.093758561,119.8010 0.031241585,119.8079 0.49992886,119.8149 0.96872354,119.8218 0.68753469,119.8288 0.34379807,119.8357 0.093776047,119.8427 0.031257402,119.8496 -7.0460951e-006,119.8566 0.093739919,119.8636 0.18748291,119.8705 0.78124028,119.8775 0.62502915,119.8844 0.031271655,119.8914 0.093654305,119.8983 0.84362149,119.9053 1.3749974,119.9122 1.125056,119.9192 0.71881521,119.9261 0.46882713,119.9331 0.28126517,119.9400 0.1249753,119.9470 0.1562601,119.9540 0.12501675,119.9609 0.031235792,119.9679 0.18749948,119.9748 0.03126632,119.9818 0.21874371,119.9887 0.31249937,119.9957 0.21875882,120.0026 -7.1449149e-006,120.0096 0.093732715,120.0166 0.093769386,120.0235 -3.3043466e-006,120.0305 0.28114465,120.0374 0.81246817,120.0444 1.1250031,120.0513 2.3122478,120.0583 5.9053597,120.0653 13.342264,120.0722 21.967957,120.0792 24.750118,120.0861 32.746922,120.0931 74.213211,120.1001 103.53017,120.1070 87.629631,120.1140 42.41188,120.1209 12.002182,120.1279 6.0625305,120.1349 4.3752131,120.1418 3.9374731,120.1488 6.1562252,120.1557 5.4689865,120.1627 2.7189686,120.1697 0.74999577,120.1766 0.93731791,120.1836 2.0312181,120.1905 1.1564071,120.1975 0.43758813,120.2045 0.09378355,120.2114 0.062447503,120.2184 0.53119498,120.2254 0.56246185,120.2323 0.81254613,120.2393 0.53132999,120.2462 0.46872932,120.2532 0.37496725,120.2602 0.56246603,120.2671 0.96873766,120.2741 0.96879244,120.2811 0.46878928,120.2880 0.46876472,120.2950 0.46876201,120.3020 0.31249851,120.3089 4.2120218e-006,120.3159 -9.4555744e-006,120.3229 0.18747573,120.3298 0.31251547,120.3368 0.031267174,120.3438 6.9781795e-006,120.3507 -4.2009728e-005,120.3577 0.31244719,120.3647 0.34376529,120.3716 0.43750653,120.3786 0.59373838,120.3856 0.50001007,120.3925 0.31249744,120.3995 0.40627348,120.4065 0.18754609,120.4134 0.093749642,120.4204 -5.9090894e-008,120.4274 0.1562352,120.4343 0.24998221,120.4413 0.28121269,120.4483 0.31252462,120.4552 0.15626514,120.4622 0.37494677,120.4692 0.43749654,120.4762 0.34379753,120.4831 0.093770981,120.4901 0.18748219,120.4971 0.21876232,120.5040 0.2812669,120.5110 0.34375766,120.5180 0.0937493,120.5250 -4.8174604e-007,120.5319 1.0094979e-006,120.5389 -3.5564676e-006,120.5459 0.093697049,120.5528 0.31249565,120.5598 0.18752484,120.5668 0.34369966,120.5738 0.56249541,120.5807 0.43753824,120.5877 0.2812764,120.5947 0.21876538,120.6017 0.18750827,120.6086 0.031232407,120.6156 0.18747225,120.6226 0.28123352,120.6295 0.49992275,120.6365 0.87498504,120.6435 0.56260365,120.6505 0.15629783,120.6575 0.24999487,120.6644 0.18750605,120.6714 6.9922075e-006,120.6784 -1.4054226e-005,120.6854 0.18743706,120.6923 0.40626156,120.6993 0.12505029,120.7063 0.31247619,120.7133 0.37501624,120.7202 0.093771167,120.7272 6.5220256e-006,120.7342 0.093702763,120.7412 0.62494099,120.7481 0.62504464,120.7551 0.18755241,120.7621 -1.2755392e-005,120.7691 0.18744972,120.7761 0.34374839,120.7830 0.28124371,120.7900 0.53117692,120.7970 0.84375483,120.8040 0.59385723,120.8110 0.031292927,120.8179 -1.6978593e-005,120.8249 0.50000185,120.8319 0.49998808,120.8389 0.093754448,120.8459 1.5683865e-005,120.8528 -4.1601807e-006,120.8598 9.557981e-007,120.8668 3.3731425e-007,120.8738 -2.3052905e-006,120.8808 8.8844645e-006,120.8878 0.093704432,120.8947 1.0936111,120.9017 1.7812567,120.9087 1.0938573,120.9157 0.37500525,120.9227 0.34376404,120.9296 0.28124836,120.9366 0.56246191,120.9436 0.5312413,120.9506 0.31255898,120.9576 4.164004e-005,120.9646 -5.45494e-006,120.9716 0.031230176,120.9785 0.68748653,120.9855 0.90625334,120.9925 0.96875638,120.9995 0.37498024,121.0065 0.59370565,121.0135 0.53129834,121.0204 0.46867958,121.0274 2.6558518,121.0344 7.8427796,121.0414 20.059639,121.0484 44.652695,121.0554 57.874104,121.0624 49.470848,121.0694 34.782036,121.0763 44.310551,121.0833 57.405624,121.0903 54.751087,121.0973 51.937511,121.1043 66.714874,121.1113 101.83836,121.1183 120.9061,121.1253 96.849579,121.1323 50.787743,121.1392 17.752907,121.1462 9.531745,121.1532 7.6253958,121.1602 4.7191925,121.1672 1.4689735,121.1742 0.4686943,121.1812 0.62491423,121.1882 0.75004834,121.1952 0.62506253,121.2022 0.68745512,121.2091 0.62498808,121.2161 0.31255347,121.2231 0.18750966,121.2301 0.18752196,121.2371 0.18752329,121.2441 0.093742639,121.2511 0.093757652,121.2581 0.12496288,121.2651 0.49987856,121.2721 1.0623986,121.2791 1.2500502,121.2861 0.68762785,121.2931 0.18755899,121.3001 0.093750052,121.3070 0.093762726,121.3140 -5.4996094e-006,121.3210 0.093741722,121.3280 0.093725547,121.3350 0.37491098,121.3420 0.87492186,121.3490 1.2813114,121.3560 0.93749529,121.3630 0.99999058,121.3700 0.50009269,121.3770 0.34374693,121.3840 0.68748218,121.3910 1.1875033,121.3980 1.0937769,121.4050 0.71874678,121.4120 1.0937126,121.4190 2.3749523,121.4260 3.2812307,121.4330 2.8437304,121.4400 1.8749868,121.4470 1.0311881,121.4540 1.6874428,121.4610 1.6250484,121.4680 1.1251328,121.4750 0.37512848,121.4820 0.031242331,121.4890 0.37486279,121.4960 1.5937508,121.5030 0.93760663,121.5100 0.18751204,121.5170 0.093783326,121.5240 -1.0452361e-005,121.5310 0.18745382,121.5380 0.34372473,121.5450 0.50001323,121.5520 0.43752515,121.5590 0.34377131,121.5660 0.124984,121.5730 0.28122789,121.5800 0.21877766,121.5870 0.18750387,121.5940 0.18751507,121.6010 0.093731351,121.6080 0.53112143,121.6150 1.0937082,121.6220 0.78135973,121.6290 0.28130993,121.6360 0.59364033,121.6430 1.7809659,121.6500 2.6875072,121.6570 1.4689721,121.6640 0.90629989,121.6710 1.125021,121.6780 1.1563257,121.6850 0.21876363,121.6920 0.53114772,121.6990 1.0312717,121.7060 0.6563375,121.7131 0.28126988,121.7201 0.093743742,121.7271 0.218723,121.7341 0.59370774,121.7411 0.78126734,121.7481 0.71867746,121.7551 1.3436173,121.7621 1.6874914,121.7691 1.5000632,121.7761 0.93759191,121.7831 0.59378064,121.7901 0.74996179,121.7971 0.8437714,121.8041 0.40634346,121.8112 0.031258684,121.8182 0.28114682,121.8252 0.62499952,121.8322 0.28134719,121.8392 0.031263757,121.8462 0.093727507,121.8532 0.18747641,121.8602 0.3124834,121.8672 0.3437402,121.8742 0.34378198,121.8813 0.093789324,121.8883 0.1874916,121.8953 0.84370178,121.9023 1.2811967,121.9093 1.2499118,121.9163 1.40622,121.9233 0.84389442,121.9303 0.18755269,121.9373 0.40619788,121.9444 0.71871275,121.9514 1.2187706,121.9584 0.68757004,121.9654 0.1250343,121.9724 0.093718052,121.9794 0.43741953,121.9864 0.56254661,121.9935 0.18751073,122.0005 1.5311655,122.0075 2.2499497,122.0145 1.8436604,122.0215 1.7499807,122.0285 2.125006,122.0355 1.7187847,122.0426 2.4997203,122.0496 6.0620427,122.0566 8.4682312,122.0636 13.560674,122.0706 31.840202,122.0776 57.27816,122.0847 73.154625,122.0917 90.966278,122.0987 224.01627,122.1057 802.586,122.1127 1456.0103,122.1197 1415.12,122.1268 787.84192,122.1338 262.23199,122.1408 114.50781,122.1478 76.535347,122.1548 49.190746,122.1618 25.283691,122.1689 11.813731,122.1759 5.2506256,122.1829 4.1251435,122.1899 3.6250985,122.1969 2.5313568,122.2040 0.84389877,122.2110 0.31257576,122.2180 0.093685061,122.2250 0.62495667,122.2320 0.56241828,122.2391 1.3436269,122.2461 1.7188216,122.2531 1.968807,122.2601 1.5938041,122.2672 0.71881115,122.2742 0.31251526,122.2812 0.46874255,122.2882 0.78115672,122.2952 1.4374503,122.3023 1.3749595,122.3093 1.9687389,122.3163 1.5313826,122.3233 0.81257743,122.3304 0.468687,122.3374 0.78127563,122.3444 0.1875881,122.3514 0.12494642,122.3585 0.59372634,122.3655 0.78127265,122.3725 0.84368926,122.3795 0.96874166,122.3866 0.53128231,122.3936 0.3750225,122.4006 0.2812871,122.4076 0.68746901,122.4147 0.71876109,122.4217 0.093800195,122.4287 0.031215301,122.4357 0.53117877,122.4428 0.78126913,122.4498 0.40629944,122.4568 0.49995291,122.4638 1.0624421,122.4709 0.99999774,122.4779 0.81250781,122.4849 0.62501758,122.4920 0.56256491,122.4990 0.15630101,122.5060 0.12493622,122.5130 0.43746164,122.5201 0.43749902,122.5271 0.50000036,122.5341 0.37505412,122.5412 0.18750668,122.5482 0.31246656,122.5552 0.49991754,122.5623 0.93744135,122.5693 1.3124602,122.5763 1.781204,122.5833 1.6251152,122.5904 0.65631878,122.5974 0.90605402,122.6044 2.6560478,122.6115 4.0314012,122.6185 2.8439837,122.6255 1.2188294,122.6326 0.093815379,122.6396 0.031171506,122.6466 0.68738884,122.6537 0.84378093,122.6607 0.50010276,122.6677 6.5151995e-005,122.6748 -6.1493207e-005,122.6818 0.40615806,122.6888 1.1874514,122.6959 1.7500194,122.7029 1.2500418,122.7099 0.65627551,122.7170 0.49997371,122.7240 0.62502289,122.7310 0.40621653,122.7381 0.93741375,122.7451 1.0313277,122.7521 0.71877205,122.7592 0.90625715,122.7662 0.68754423,122.7733 0.59362477,122.7803 1.2186794,122.7873 1.0001448,122.7944 0.46885738,122.8014 0.093761332,122.8084 -2.3045839e-006,122.8155 9.9498027e-007,122.8225 -1.6752924e-006,122.8296 5.7065258e-006,122.8366 0.031207696,122.8436 0.3436721,122.8507 0.50003058,122.8577 0.18756141,122.8647 0.12499539,122.8718 0.5312351,122.8788 0.9687326,122.8859 0.62499684,122.8929 0.59376544,122.8999 0.56250721,122.9070 0.50001818,122.9140 0.40627182,122.9211 0.12499361,122.9281 0.15624467,122.9351 0.21875294,122.9422 0.21874808,122.9492 0.15624453,122.9563 0.75000465,122.9633 1.0625223,122.9704 0.59370196,122.9774 0.99994248,122.9844 0.5937674,122.9915 0.49994573,122.9985 1.3124499,123.0056 2.0311856,123.0126 3.6558886,123.0197 5.6558805,123.0267 5.8438311,123.0337 3.969187,123.0408 1.6564496,123.0478 6.5916195,123.0549 31.871117,123.0619 55.373074,123.0690 58.938263,123.0760 45.783379,123.0831 32.563416,123.0901 40.278576,123.0971 68.182602,123.1042 107.46217,123.1112 155.9939,123.1183 180.87517,123.1253 156.00552,123.1324 115.03664,123.1394 80.254669,123.1465 48.69212,123.1535 22.877523,123.1606 11.656814,123.1676 7.9692659,123.1747 3.7192583,123.1817 0.87517315,123.1888 0.34378067,123.1958 0.56247777,123.2029 0.43749622,123.2099 0.40623415,123.2169 0.37501338,123.2240 0.28127441,123.2310 0.31248924,123.2381 0.49996629,123.2451 1.2186693,123.2522 1.3749983,123.2592 0.90630442,123.2663 0.43753123,123.2733 0.31247729,123.2804 0.62490237,123.2875 0.93751508,123.2945 0.68745708,123.3016 1.1561689,123.3086 1.0626149,123.3157 0.78134125,123.3227 0.71877831,123.3298 0.46875685,123.3368 0.59373772,123.3439 0.46875811,123.3509 0.28125674,123.3580 0.15623945,123.3650 0.31243303,123.3721 1.0937291,123.3791 2.468646,123.3862 3.531177,123.3932 2.2188327,123.4003 0.78135985,123.4073 0.18760578,123.4144 -4.2480256e-006,123.4215 0.093724504,123.4285 0.18747865,123.4356 0.40617847,123.4426 0.59380519,123.4497 0.031337671,123.4567 0.093668692,123.4638 0.53118908,123.4708 0.56252795,123.4779 0.31257284,123.4850 0.093779676,123.4920 0.18749219,123.4991 0.031254601,123.5061 -1.2322427e-006,123.5132 3.3263436e-007,123.5202 -9.8213917e-008,123.5273 6.0201842e-008,123.5344 -1.4259668e-007,123.5414 5.1021698e-007,123.5485 -1.8983966e-006,123.5555 0.093707748,123.5626 0.40617323,123.5697 0.68746603,123.5767 0.68754905,123.5838 0.40628847,123.5908 0.4374902,123.5979 0.65624028,123.6050 0.78128588,123.6120 0.31254065,123.6191 0.2187086,123.6261 0.74993122,123.6332 0.78128123,123.6403 0.50007451,123.6473 0.3437703,123.6544 0.187472,123.6614 0.37490568,123.6685 0.81248307,123.6756 0.37510094,123.6826 0.031283751,123.6897 0.18747106,123.6968 0.4062438,123.7038 0.25002095,123.7109 0.18743756,123.7179 0.6874516,123.7250 0.53129447,123.7321 0.3125369,123.7391 0.093791895,123.7462 -1.1251535e-005,123.7533 0.18742228,123.7603 0.49997893,123.7674 0.37505239,123.7745 0.40627927,123.7815 0.31252334,123.7886 0.031249637,123.7957 0.093716808,123.8027 0.21874805,123.8098 0.18748568,123.8169 0.34373578,123.8239 0.34372908,123.8310 0.71865439,123.8381 1.4686954,123.8451 1.4375737,123.8522 0.78136057,123.8593 0.59378535,123.8663 0.7499066,123.8734 1.1874795,123.8805 0.59383678,123.8875 0.21875378,123.8946 0.18753377,123.9017 -1.5862899e-005,123.9087 0.49988759,123.9158 1.1249334,123.9229 1.4375266,123.9299 1.1875776,123.9370 0.65628719,123.9441 0.43752432,123.9512 0.5624612,123.9582 0.87495691,123.9653 0.87505907,123.9724 0.28132325,123.9794 0.093616158,123.9865 1.0311189,123.9936 1.1875082,124.0006 1.2813548,124.0077 0.53138155,124.0148 0.46871749,124.0219 1.3436041,124.0289 2.1247816,124.0360 3.062371,124.0431 4.2183805,124.0502 8.5304718,124.0572 12.905883,124.0643 12.593966,124.0714 13.749133,124.0784 39.24157,124.0855 131.89131,124.0926 220.18182,124.0997 203.10422,124.1067 107.51225,124.1138 69.399292,124.1209 198.22594,124.1280 361.36218,124.1350 357.60767,124.1421 198.77281,124.1492 68.135612,124.1563 32.939697,124.1633 18.939289,124.1704 7.8758888,124.1775 3.4065037,124.1846 2.4063637,124.1917 1.8125818,124.1987 1.593853,124.2058 0.87509787,124.2129 0.96873462,124.2200 0.875067,124.2270 0.1874973,124.2341 0.21867767,124.2412 0.4999688,124.2483 0.59369475,124.2554 0.81254935,124.2624 0.21887237,124.2695 4.0265959e-006,124.2766 0.093751803,124.2837 0.093735673,124.2907 0.093750708,124.2978 1.4631784e-005,124.3049 0.093744069,124.3120 0.37494406,124.3191 0.71865475,124.3262 0.68756783,124.3332 0.12507425,124.3403 0.2812416,124.3474 0.21876851,124.3545 0.15624827,124.3616 8.6368818e-006,124.3686 -1.8816554e-005,124.3757 0.21866694,124.3828 0.68749815,124.3899 0.28133106,124.3970 0.2498991,124.4041 1.5309229,124.4111 3.0311193,124.4182 3.7189028,124.4253 3.1564329,124.4324 1.718926,124.4395 0.8437767,124.4466 0.34369519,124.4536 0.43753761,124.4607 0.15629998,124.4678 0.062504001,124.4749 0.093750782,124.4820 2.2421555e-006,124.4891 -3.3906809e-007,124.4961 -8.86105e-007,124.5032 3.8837888e-006,124.5103 0.031233797,124.5174 0.56246752,124.5245 0.71875787,124.5316 0.28126889,124.5387 0.093757182,124.5458 0.031262469,124.5528 -7.9525016e-006,124.5599 0.093734741,124.5670 0.18745503,124.5741 0.68744671,124.5812 0.90627086,124.5883 1.1563121,124.5954 0.96877754,124.6025 0.59375429,124.6095 0.093755439,124.6166 0.03125209,124.6237 0.031239307,124.6308 0.12496837,124.6379 0.43749639,124.6450 0.5000146,124.6521 0.31251943,124.6592 1.3082864e-005,124.6663 -3.5662504e-006,124.6734 1.1812914e-006,124.6804 -1.1587445e-006,124.6875 3.4538489e-006,124.6946 0.18746114,124.7017 1.0311197,124.7088 1.9062057,124.7159 1.4688493,124.7230 0.46878952,124.7301 0.65622365,124.7372 0.65629393,124.7443 0.28130639,124.7514 0.18749684,124.7585 0.031254221,124.7655 -2.0150965e-005,124.7726 0.21868658,124.7797 0.6873703,124.7868 1.5624162,124.7939 1.843743,124.8010 1.5314126,124.8081 0.21889582,124.8152 0.3437092,124.8223 0.50001323,124.8294 0.18751623,124.8365 1.2452155e-005,124.8436 0.18732542,124.8507 1.3748882,124.8578 1.2189277,124.8649 0.40634388,124.8720 0.15625872,124.8791 0.031204492,124.8862 0.31246853,124.8933 0.50003886,124.9004 0.4999947,124.9075 0.43750346,124.9146 0.59371209,124.9217 0.99995244,124.9287 0.99999571,124.9358 1.2812982,124.9429 0.50006413,124.9500 0.093762852,124.9571 -7.7358254e-007,124.9642 0.093749478,124.9713 0.21871403,124.9784 0.71864182,124.9855 1.2186941,124.9926 0.93757594,124.9997 0.71885836,125.0068 0.56249684,125.0139 0.31253618,125.0210 0.031108554,125.0281 2.280513,125.0352 7.0617809,125.0423 9.4687767,125.0494 7.5942044,125.0565 6.7810693,125.0636 18.121925,125.0707 45.964668,125.0779 58.999519,125.0850 50.189625,125.0921 39.15757,125.0992 38.936756,125.1063 48.123589,125.1134 55.593311,125.1205 56.12513,125.1276 55.406517,125.1347 49.813736,125.1418 36.252048,125.1489 20.595772,125.1560 9.5013666,125.1631 4.1568737,125.1702 1.9377677,125.1773 1.0625553,125.1844 0.28125569,125.1915 0.43748608,125.1986 0.40625876,125.2057 0.37502208,125.2128 0.12502684,125.2199 0.43743956,125.2270 1.1874567,125.2341 0.93754804,125.2413 0.28127554,125.2484 0.18751553,125.2555 0.093748517,125.2626 0.093750745,125.2697 2.6471689e-005,125.2768 -3.3287797e-005,125.2839 0.18748413,125.2910 0.093782529,125.2981 8.3165978e-006,125.3052 -1.6219159e-006,125.3123 -1.8296528e-006,125.3194 0.062499568,125.3266 0.062494189,125.3337 0.1874924,125.3408 0.18747705,125.3479 0.31246349,125.3550 0.34378335,125.3621 0.34377033,125.3692 0.53123122,125.3763 0.3750276,125.3834 1.6463069e-005,125.3905 0.31249928,125.3977 0.49998987,125.4048 0.40622661,125.4119 0.2812545,125.4190 0.53116786,125.4261 1.4374177,125.4332 1.5625587,125.4403 1.1874486,125.4474 1.4999192,125.4546 1.3751026,125.4617 0.71888846,125.4688 0.18749478,125.4759 0.31242168,125.4830 0.59374851,125.4901 0.78130215,125.4972 0.59378487,125.5043 0.18746707,125.5115 0.37496918,125.5186 0.40626591,125.5257 0.25004756,125.5328 2.63905e-005,125.5399 -5.6270533e-006,125.5470 -3.8844269e-006,125.5542 0.093735337,125.5613 0.4686307,125.5684 1.1561017,125.5755 1.3438247,125.5826 0.90639144,125.5897 0.43753546,125.5968 0.43749779,125.6040 0.87496829,125.6111 1.1874192,125.6182 1.7499443,125.6253 1.8125044,125.6324 1.3125484,125.6396 0.59386414,125.6467 0.12502381,125.6538 0.28121668,125.6609 0.96876484,125.6680 0.96876848,125.6751 0.34376782,125.6823 -1.0100792e-005,125.6894 0.28111705,125.6965 1.1248802,125.7036 1.4688084,125.7107 1.4063277,125.7179 1.1874744,125.7250 1.218719,125.7321 1.0938154,125.7392 0.78129286,125.7463 0.53124356,125.7535 0.34374037,125.7606 0.31255269,125.7677 4.3417298e-005,125.7748 0.031219555,125.7820 0.18745556,125.7891 0.34377322,125.7962 0.24999589,125.8033 1.0311297,125.8104 1.4062433,125.8176 0.78134465,125.8247 0.2812604,125.8318 0.31251463,125.8389 0.093801245,125.8461 4.8782872e-006,125.8532 -3.1157867e-006,125.8603 0.093726434,125.8674 0.2812072,125.8746 0.49998766,125.8817 0.59374636,125.8888 0.56251389,125.8959 0.37500355,125.9031 0.62498963,125.9102 0.37505326,125.9173 3.0859737e-005,125.9244 -1.1726886e-005,125.9316 0.093710236,125.9387 0.31247583,125.9458 0.31248006,125.9529 0.49995261,125.9601 0.56253856,125.9672 0.56257373,125.9743 0.50001645,125.9815 0.3125039,125.9886 9.8582314e-007,125.9957 1.4141344e-005,126.0028 -5.7555331e-005,126.0100 0.59365696,126.0171 0.96869725,126.0242 1.5311004,126.0314 2.8747594,126.0385 6.561717,126.0456 13.686533,126.0527 20.15626,126.0599 17.87528,126.0670 16.125113,126.0741 12.937669,126.0813 11.468963,126.0884 10.249961,126.0955 19.465523,126.1027 57.337791,126.1098 89.529182,126.1169 80.19146,126.1241 44.880096,126.1312 20.783342,126.1383 14.718862,126.1454 11.656538,126.1526 8.5006237,126.1597 3.625541,126.1668 0.84387839,126.1740 0.34367064,126.1811 0.65625048,126.1882 0.43755811,126.1954 0.43751854,126.2025 0.34371993,126.2096 0.40620375,126.2168 0.65628266,126.2239 0.43755311,126.2311 0.093762115,126.2382 -3.2534765e-006,126.2453 8.9203434e-007,126.2525 -3.1445339e-007,126.2596 3.6574204e-007,126.2667 -1.1485736e-006,126.2739 4.2288248e-006,126.2810 -1.5767759e-005,126.2881 0.3123816,126.2953 0.93740994,126.3024 0.87510771,126.3095 0.37506407,126.3167 0.59371728,126.3238 0.53125,126.3310 0.46871403,126.3381 0.5312804,126.3452 0.28132197,126.3524 0.37500268,126.3595 0.56247538,126.3667 0.59373873,126.3738 0.59376216,126.3809 0.84370989,126.3881 0.90620703,126.3952 0.50000465,126.4023 0.40630585,126.4095 0.09380912,126.4166 -4.0110876e-006,126.4238 0.093749866,126.4309 4.4890271e-006,126.4380 0.18743257,126.4452 0.71871674,126.4523 0.74993867,126.4595 1.2187423,126.4666 0.71885693,126.4738 0.21879859,126.4809 1.7286449e-005,126.4880 -1.3578253e-006,126.4952 -1.1857201e-005,126.5023 0.12496875,126.5095 0.18750425,126.5166 0.09377943,126.5238 0.031245207,126.5309 0.093755126,126.5380 -2.6030796e-007,126.5452 0.1249776,126.5523 0.53118944,126.5595 1.5624111,126.5666 2.593709,126.5738 2.4687955,126.5809 1.3438207,126.5880 0.78129095,126.5952 0.90627915,126.6023 1.8749237,126.6095 3.1249044,126.6166 2.6874731,126.6238 1.6250844,126.6309 0.53135979,126.6381 0.3436217,126.6452 1.187421,126.6524 0.87516284,126.6595 0.15633878,126.6667 -9.4402167e-006,126.6738 0.093750253,126.6810 0.093744285,126.6881 0.093713455,126.6952 0.31244504,126.7024 0.4999665,126.7095 0.68747759,126.7167 1.0000098,126.7238 1.0937732,126.7310 0.78129661,126.7381 0.28130752,126.7453 0.093752839,126.7524 0.093758561,126.7596 9.3944263e-006,126.7667 0.093731493,126.7739 0.34374082,126.7810 0.34375024,126.7882 0.2812292,126.7953 0.31251091,126.8025 0.28119692,126.8096 0.84367496,126.8168 0.90631551,126.8239 0.37509662,126.8311 0.34370387,126.8382 0.90611255,126.8454 1.2187142,126.8526 1.1875969,126.8597 0.62510508,126.8669 0.093770809,126.8740 0.18749836,126.8812 0.40623733,126.8883 0.31244168,126.8955 0.56246901,126.9026 0.43752021,126.9098 0.40628564,126.9169 0.62503755,126.9241 0.68749809,126.9312 0.5624671,126.9384 0.59365374,126.9455 0.84373349,126.9527 0.59383482,126.9599 0.28127792,126.9670 0.1874993,126.9742 0.18751006,126.9813 0.12500393,126.9885 0.31239307,126.9956 0.81247324,127.0028 0.50011063,127.0100 0.34374318,127.0171 0.87482995,127.0243 2.5307267,127.0314 5.4996839,127.0386 5.5937543,127.0457 6.4685688,127.0529 8.3433762,127.0601 11.749288,127.0672 16.374287,127.0744 22.530283,127.0815 34.560017,127.0887 54.622772,127.0959 58.532494,127.1030 40.690708,127.1102 21.220415,127.1173 16.030985,127.1245 19.905521,127.1316 23.968603,127.1388 22.407179,127.1460 14.845004,127.1531 7.6258273,127.1603 3.6878283,127.1675 2.5624902,127.1746 2.4062531,127.1818 2.2500813,127.1889 1.8126155,127.1961 1.6563228,127.2033 1.0625434,127.2104 0.53118181,127.2176 0.96871316,127.2247 0.6251471,127.2319 0.90628719,127.2391 1.406173,127.2462 1.5936862,127.2534 1.0624452,127.2606 1.1875279,127.2677 0.84383821,127.2749 0.28133389,127.2821 3.0298861e-005,127.2892 -1.378242e-005,127.2964 0.74998361,127.3036 1.3124999,127.3107 0.81249785,127.3179 0.43752173,127.3251 0.062465169,127.3322 0.81243861,127.3394 0.90629351,127.3465 0.34379494,127.3537 0.4374153,127.3609 1.0311519,127.3680 0.96881574,127.3752 0.31260473,127.3824 3.4884535e-005,127.3896 -3.4737815e-005,127.3967 0.18747188,127.4039 0.18751496,127.4111 0.4062798,127.4182 0.37496912,127.4254 0.43742007,127.4326 0.5312596,127.4397 0.28132969,127.4469 0.031269863,127.4541 0.28120708,127.4612 0.43749189,127.4684 0.34376842,127.4756 0.28128251,127.4827 0.15622494,127.4899 0.49988306,127.4971 1.0311904,127.5043 2.0000856,127.5114 2.343802,127.5186 2.0625393,127.5258 0.90624577,127.5329 1.4687113,127.5401 1.2187188,127.5473 1.1874434,127.5545 1.0624603,127.5616 1.2499011,127.5688 1.8437183,127.5760 1.8437992,127.5831 1.3750954,127.5903 0.65637881,127.5975 0.18755579,127.6047 0.21873744,127.6118 0.25000995,127.6190 0.062496364,127.6262 0.093729846,127.6334 0.093770102,127.6405 1.328709e-005,127.6477 0.093745619,127.6549 0.093749516,127.6621 0.093756311,127.6692 -2.0034684e-005,127.6764 0.31244424,127.6836 0.46875599,127.6908 0.59374654,127.6979 0.93750083,127.7051 0.56252533,127.7123 0.49990761,127.7195 1.5311577,127.7266 1.9375972,127.7338 0.75012434,127.7410 4.7086091e-006,127.7482 0.093759522,127.7554 0.24993512,127.7625 0.74989426,127.7697 0.90620774,127.7769 0.93750417,127.7841 0.87496591,127.7912 1.1250103,127.7984 0.96875876,127.8056 1.1875131,127.8128 0.81262749,127.8200 0.3438161,127.8271 0.062505789,127.8343 0.093741693,127.8415 0.093731269,127.8487 0.18749705,127.8559 0.1874744,127.8630 0.53119135,127.8702 0.7499975,127.8774 0.50006759,127.8846 0.093797632,127.8918 0.031252913,127.8990 -4.1470933e-008,127.9061 0.093737707,127.9133 0.18748952,127.9205 0.18746501,127.9277 0.28127196,127.9349 0.031292904,127.9421 -5.3919598e-006,127.9492 2.5647296e-007,127.9564 4.3667524e-006,127.9636 0.031216701,127.9708 0.43743888,127.9780 0.84371597,127.9852 1.2187179,127.9923 1.4686804,127.9995 1.437502,128.0067 1.1561655,128.0139 1.7499565,128.0211 2.8438704,128.0283 1.8437526,128.0354 2.093688,128.0426 3.1871409,128.0498 5.8431463,128.0570 8.9998341,128.0642 13.935925,128.0714 32.465664,128.0786 51.372238,128.0858 65.437134,128.0929 63.12521,128.1001 69.154106,128.1073 179.70792,128.1145 726.17444,128.1217 1471.3668,128.1289 1546.5507,128.1361 912.72803,128.1433 310.05493,128.1504 124.07077,128.1576 90.408905,128.1648 67.629044,128.1720 37.284843,128.1792 20.438997,128.1864 12.000825,128.1936 7.906971,128.2008 3.5942712,128.2080 1.0626522,128.2152 0.18752864,128.2223 0.15621239,128.2295 0.62495184,128.2367 0.46874958,128.2439 0.37501824,128.2511 0.31252339,128.2583 0.37496957,128.2655 0.96858585,128.2727 1.5936396,128.2799 1.562603,128.2871 0.87514937,128.2943 0.59382027,128.3015 0.49992958,128.3087 0.62496912,128.3158 0.43757442,128.3230 0.18751672,128.3302 0.49987277,128.3374 1.1562567,128.3446 0.4688541,128.3518 0.50002503,128.3590 0.15626529,128.3662 0.18746401,128.3734 0.28125566,128.3806 0.28124049,128.3878 0.53123409,128.3950 0.46874514,128.4022 0.68740356,128.4094 1.0312699,128.4166 0.3751274,128.4238 0.062494636,128.4310 0.21874347,128.4382 0.4061771,128.4454 0.78123826,128.4526 0.62501431,128.4598 1.1561466,128.4670 1.4687123,128.4742 1.1875017,128.4813 1.0000495,128.4885 0.62511611,128.4957 0.093826912,128.5029 -1.9549136e-005,128.5101 0.12498237,128.5173 0.24999908,128.5245 0.34375411,128.5317 0.093760625,128.5389 0.187461,128.5461 0.46873417,128.5533 0.43750399,128.5605 0.68752187,128.5677 0.43754327,128.5749 0.093759283,128.5821 0.093664557,128.5893 1.0623964,128.5965 1.8437705,128.6037 1.7188447,128.6109 0.87499326,128.6182 0.71866941,128.6254 0.62506264,128.6326 0.18757603,128.6398 0.093765274,128.6470 0.031224323,128.6542 0.34363106,128.6614 0.93746877,128.6686 0.74999678,128.6758 0.78132665,128.6830 0.093871117,128.6902 0.093708687,128.6974 0.40619743,128.7046 0.31252474,128.7118 0.093800493,128.7190 0.18748766,128.7262 0.37496507,128.7334 0.84372419,128.7406 0.84377086,128.7478 0.40626651,128.7550 0.34369853,128.7622 0.71863467,128.7694 1.4060705,128.7766 1.9375583,128.7839 1.0314417,128.7911 0.71883422,128.7983 0.28127745,128.8055 0.28124559,128.8127 0.12502469,128.8199 3.4574764e-006,128.8271 0.21867026,128.8343 0.56247443,128.8415 0.34382728,128.8487 0.093757302,128.8559 0.96872675,128.8631 1.2500068,128.8703 1.1249189,128.8776 1.0312499,128.8848 0.65626347,128.8920 1.2186999,128.8992 0.8437742,128.9064 0.68751931,128.9136 0.68744755,128.9208 0.90617937,128.9280 0.8438549,128.9352 0.34379172,128.9424 0.46876514,128.9497 0.18754144,128.9569 0.31247431,128.9641 0.34375528,128.9713 0.34373876,128.9785 0.40623388,128.9857 0.49994919,128.9929 0.62507069,129.0001 0.031288885,129.0074 0.4999308,129.0146 0.87487936,129.0218 1.6873236,129.0290 2.1248391,129.0362 6.0933766,129.0434 11.562449,129.0506 17.466089,129.0579 61.457081,129.0651 156.1127,129.0723 196.56323,129.0795 149.16637,129.0867 78.414276,129.0939 45.128365,129.1011 31.251265,129.1084 38.840103,129.1156 82.397362,129.1228 135.7128,129.1300 143.25375,129.1372 95.290123,129.1444 43.349525,129.1517 20.720564,129.1589 12.532196,129.1661 6.5944948,129.1733 3.5315831,129.1805 2.0314114,129.1877 1.1563097,129.1950 0.93753111,129.2022 1.4687592,129.2094 2.3124533,129.2166 2.2187588,129.2238 1.0000801,129.2311 0.093807206,129.2383 -4.6464406e-006,129.2455 0.1249312,129.2527 0.90625489,129.2599 0.81255388,129.2672 0.74996734,129.2744 0.78119445,129.2816 0.81249362,129.2888 0.3437987,129.2960 0.28127599,129.3033 0.59374619,129.3105 1.1874523,129.3177 1.2812538,129.3249 0.68750018,129.3321 0.53122562,129.3394 0.40629071,129.3466 0.18754527,129.3538 3.7804115e-005,129.3610 0.093631275,129.3683 0.90612018,129.3755 1.0625612,129.3827 1.0938487,129.3899 1.3749485,129.3971 1.7499595,129.4044 0.56257337,129.4116 0.40628722,129.4188 0.49998847,129.4260 0.68745244,129.4333 0.75003213,129.4405 0.40622452,129.4477 0.8125394,129.4549 0.21880898,129.4622 0.53112787,129.4694 1.4061011,129.4766 1.8124707,129.4839 1.2813739,129.4911 0.62513429,129.4983 0.18751462,129.5055 1.8123827,129.5128 2.4687686,129.5200 1.1563696,129.5272 0.12493713,129.5344 0.62489784,129.5417 0.62511134,129.5489 8.2860111e-005,129.5561 0.093699984,129.5634 0.53113633,129.5706 1.4998697,129.5778 2.0313015,129.5850 1.3126532,129.5923 0.46877417,129.5995 0.9062314,129.6067 0.75002807,129.6140 0.46878079,129.6212 0.18746717,129.6284 0.40619704,129.6356 0.31254685,129.6429 0.093786426,129.6501 0.093724221,129.6573 0.18751261,129.6646 0.031266131,129.6718 0.18747382,129.6790 0.53125304,129.6863 0.43750268,129.6935 0.31251737,129.7007 0.21870221,129.7080 0.843687,129.7152 0.96873438,129.7224 1.0311803,129.7297 1.1250287,129.7369 0.59384263,129.7441 0.43749371,129.7514 0.62497073,129.7586 0.62504756,129.7658 0.28131241,129.7731 0.21875507,129.7803 0.21875226,129.7875 0.093748569,129.7948 0.093723536,129.8020 0.21874535,129.8092 0.15627807,129.8165 0.031260684,129.8237 -3.2626579e-006,129.8309 3.9483284e-006,129.8382 -1.2531304e-005,129.8454 0.18747292,129.8527 0.34373167,129.8599 0.46877736,129.8671 0.21873799,129.8744 0.40620369,129.8816 0.43750769,129.8888 0.53126538,129.8961 0.65621829,129.9033 0.81248832,129.9106 0.65621996,129.9178 0.78126788,129.9250 0.28135404,129.9323 1.6234202e-005,129.9395 5.534765e-006,129.9467 -3.837706e-005,129.9540 0.43736327,129.9612 1.1561296,129.9685 1.3438313,129.9757 0.59392679,129.9829 0.03128178,129.9902 2.0442201e-005,129.9974 0.68726474,130.0047 3.6557767,130.0119 5.3125057,130.0191 3.5002501,130.0264 1.9064416,130.0336 0.68760931,130.0409 0.96871293,130.0481 2.1871905,130.0554 6.5929589,130.0626 15.280103,130.0698 28.685242,130.0771 44.998055,130.0843 48.156063,130.0916 49.092205,130.0988 67.185913,130.1061 72.501503,130.1133 53.065659,130.1205 34.686306,130.1278 81.236694,130.1350 192.61157,130.1423 232.44014,130.1495 165.2951,130.1568 90.031334,130.1640 205.21576,130.1713 491.39929,130.1785 616.59912,130.1857 427.2283,130.1930 159.34274,130.2002 49.632309,130.2075 32.532623,130.2147 20.782864,130.2220 11.001178,130.2292 5.9069996,130.2365 2.8752766,130.2437 1.3751,130.2510 0.50011933,130.2582 0.218734,130.2655 0.31248617,130.2727 0.21879977,130.2800 0.093717776,130.2872 0.40623444,130.2945 0.71875489,130.3017 0.90628189,130.3090 0.18751574,130.3162 0.187456,130.3235 0.53120846,130.3307 0.87496334,130.3380 0.71879131,130.3452 0.34378546,130.3525 0.43745059,130.3597 0.62503821,130.3670 0.18757035,130.3742 0.031235114,130.3815 0.18749695,130.3887 0.21874523,130.3960 0.34374505,130.4032 0.31245995,130.4105 0.49996233,130.4177 0.50001585,130.4250 0.56247944,130.4322 0.93744826,130.4395 1.0625498,130.4467 0.65629607,130.4540 1.406226,130.4612 0.87504047,130.4685 0.28128672,130.4757 1.9227489e-005,130.4830 -5.3096985e-005,130.4902 0.37497783,130.4975 0.18753725,130.5048 0.37495902,130.5120 0.71876615,130.5193 0.59380025,130.5265 0.56250489,130.5338 0.34372663,130.5410 0.249998,130.5483 0.34371603,130.5555 1.1248055,130.5628 2.0622873,130.5701 2.1876779,130.5773 0.56275481,130.5846 0.18751547,130.5918 0.093713306,130.5991 0.34372872,130.6063 0.31247735,130.6136 0.56247532,130.6209 0.40632573,130.6281 0.18745799,130.6354 0.90616614,130.6426 1.062525,130.6499 0.62509573,130.6572 0.21879259,130.6644 0.59370029,130.6717 0.87499911,130.6789 0.87497258,130.6862 0.90625644,130.6934 0.50003004,130.7007 0.49998748,130.7080 0.31254804,130.7152 -6.7421611e-006,130.7225 0.31245854,130.7298 0.3437576,130.7370 0.31247157,130.7443 0.4062748,130.7515 0.28130877,130.7588 0.31249321,130.7661 0.18746668,130.7733 0.18749942,130.7806 0.093780622,130.7878 1.2027253e-005,130.7951 -1.3234781e-005,130.8024 0.093725443,130.8096 0.37492779,130.8169 1.1874373,130.8242 1.3750739,130.8314 0.53134477,130.8387 0.062460851,130.8460 0.71862358,130.8532 1.1562045,130.8605 0.75014257,130.8677 8.5419306e-005,130.8750 0.34372574,130.8823 0.12498754,130.8895 0.28122634,130.8968 0.18753168,130.9041 4.3383338e-006,130.9113 0.093743995,130.9186 1.9656642e-005,130.9259 0.031208847,130.9331 0.18750398,130.9404 0.093725219,130.9477 0.65608221,130.9549 1.2812163,130.9622 0.87515122,130.9695 0.28130996,130.9767 0.37494564,130.9840 1.0623226,130.9913 3.4996965,130.9985 5.4062495,131.0058 3.6878231,131.0131 0.68772501,131.0204 0.12501876,131.0276 0.99961513,131.0349 4.8116193,131.0422 14.374133,131.0494 23.374414,131.0567 29.905067,131.0640 34.405556,131.0712 28.875942,131.0785 18.532639,131.0858 16.841606,131.0931 54.460125,131.1003 113.68153,131.1076 120.56611,131.1149 78.195496,131.1221 30.442085,131.1294 19.437561,131.1367 23.499271,131.1440 32.218719,131.1512 29.938736,131.1585 18.563295,131.1658 17.62323,131.1730 37.466206,131.1803 48.781227,131.1876 35.252495,131.1949 14.189542,131.2021 6.7505894,131.2094 4.2502513,131.2167 2.7189038,131.2240 1.3126225,131.2312 1.4061273,131.2385 4.0311737,131.2458 3.7501614,131.2531 1.6875827,131.2603 0.96874964,131.2676 0.78131747,131.2749 0.37494174,131.2822 0.81246758,131.2894 0.50009358,131.2967 0.28129569,131.3040 0.093776256,131.3113 0.031232186,131.3186 0.49987203,131.3258 1.2499182,131.3331 0.96884263,131.3404 0.65630466,131.3477 0.81252033,131.3549 0.4687981,131.3622 0.031261045,131.3695 -2.6225573e-006,131.3768 1.0413607e-006,131.3841 -1.5428113e-006,131.3913 0.031250332,131.3986 0.18750036,131.4059 0.34374848,131.4132 0.31249943,131.4205 8.3726827e-006,131.4277 -2.6712831e-005,131.4350 0.31248984,131.4423 0.15628541,131.4496 0.06246753,131.4569 0.31242719,131.4641 0.93731517,131.4714 1.9686154,131.4787 2.0938334,131.4860 1.8126018,131.4933 1.3751267,131.5005 0.43759057,131.5078 0.15622278,131.5151 0.34371942,131.5224 0.34378329,131.5297 0.093792103,131.5370 0.093721047,131.5442 0.62495083,131.5515 1.6561761,131.5588 3.0312343,131.5661 3.3125641,131.5734 2.4687834,131.5807 1.4062707,131.5879 0.99993819,131.5952 1.0624011,131.6025 0.93758702,131.6098 0.31257188,131.6171 0.3437416,131.6244 0.18752094,131.6317 0.18750164,131.6389 0.18753,131.6462 0.21875474,131.6535 0.093752384,131.6608 0.093729347,131.6681 0.21869056,131.6754 0.49998268,131.6827 0.50006247,131.6900 0.12503836,131.6972 0.062494725,131.7045 1.9436966e-006,131.7118 7.1085415e-006,131.7191 -3.0380099e-005,131.7264 0.81245559,131.7337 1.0937512,131.7410 0.74994373,131.7483 0.84372437,131.7556 0.56258351,131.7628 0.18752187,131.7701 0.18751767,131.7774 3.3539545e-005,131.7847 0.06247367,131.7920 0.31244797,131.7993 0.53126109,131.8066 0.59366238,131.8139 1.1874338,131.8212 1.0625244,131.8285 1.4374644,131.8357 1.2500296,131.8430 0.68761528,131.8503 0.093843415,131.8576 -3.7099941e-005,131.8649 0.31240702,131.8722 0.68747026,131.8795 0.50010377,131.8868 5.3463344e-005,131.8941 0.18742661,131.9014 1.0624704,131.9087 0.87502754,131.9160 0.46876585,131.9233 0.18751258,131.9306 0.18747146,131.9378 0.34372324,131.9451 0.31254116,131.9524 0.093794599,131.9597 1.0287209e-005,131.9670 -1.6487869e-005,131.9743 0.28124478,131.9816 0.43747175,131.9889 1.0311738,131.9962 1.4999819,132.0035 1.4376034,132.0108 0.62500292,132.0181 0.74972695,132.0254 2.0623498,132.0327 1.7814331,132.0400 0.65648001,132.0473 4.8040241e-005,132.0546 0.81219435,132.0619 3.7806044,132.0692 6.9373274,132.0765 7.1247001,132.0838 11.624188,132.0911 18.998781,132.0984 25.780756,132.1057 23.969551,132.1130 20.125534,132.1203 17.844454,132.1276 11.000828,132.1349 5.4377894,132.1422 4.8125539,132.1495 3.9376235,132.1568 2.7815943,132.1641 1.0626543,132.1714 1.4373161,132.1787 2.5623524,132.1860 2.7188613,132.1933 1.0315068,132.2006 0.18754597,132.2079 0.31247312,132.2152 0.31251118,132.2225 0.78123713,132.2298 1.0625166,132.2371 0.50003308,132.2444 0.093713574,132.2517 0.93745768,132.2590 1.031284,132.2663 0.37504214,132.2736 0.093750358,132.2809 0.093754366,132.2882 0.31250125,132.2955 0.53124833,132.3028 0.31250536,132.3101 1.1682426e-006,132.3174 -3.3681309e-007,132.3247 0.031234184,132.3320 0.18745843,132.3393 0.31251666,132.3467 0.093778856,132.3540 0.31247911,132.3613 0.49999717,132.3686 0.59376019,132.3759 0.62501222,132.3832 0.6875096,132.3905 0.18750785,132.3978 -1.7301634e-005,132.4051 0.18749726,132.4124 0.12501395,132.4197 0.56248552,132.4270 1.0312462,132.4343 0.90621424,132.4416 0.56238449,132.4490 0.87497956,132.4563 0.56262362,132.4636 0.093819536,132.4709 -3.1856302e-006,132.4782 0.093708046,132.4855 0.65616018,132.4928 1.1562628,132.5001 0.81259513,132.5074 0.37502539,132.5147 0.18749811,132.5221 3.263111e-006,132.5294 0.093745328,132.5367 0.34374276,132.5440 0.31251422,132.5513 0.062460065,132.5586 0.49991581,132.5659 0.71866328,132.5732 1.5937467,132.5805 1.7813073,132.5879 1.5938339,132.5952 0.28132492,132.6025 -6.2856325e-006,132.6098 1.7218763e-006,132.6171 -6.0148028e-007,132.6244 6.8397355e-007,132.6317 -2.1345195e-006,132.6390 0.031259503,132.6464 -3.5883186e-005,132.6537 0.31242025,132.6610 0.56246877,132.6683 0.50007182,132.6756 0.093819797,132.6829 -5.94621e-006,132.6902 0.12497565,132.6976 0.46872285,132.7049 0.71874028,132.7122 0.53126073,132.7195 1.0312554,132.7268 2.3124382,132.7341 2.7811394,132.7415 2.1250429,132.7488 0.6563825,132.7561 0.15628336,132.7634 0.093757018,132.7707 8.1265971e-006,132.7780 -1.0921322e-005,132.7854 0.28120798,132.7927 0.81251758,132.8000 0.0312832,132.8073 0.093732245,132.8146 0.18749322,132.8220 0.18751295,132.8293 1.5798933e-005,132.8366 -1.5301857e-005,132.8439 0.12496001,132.8512 0.28124201,132.8586 0.18754053,132.8659 0.0312602,132.8732 0.31250837,132.8805 0.28121728,132.8878 0.34367061,132.8952 0.50000006,132.9025 0.3125793,132.9098 4.1059091e-005,132.9171 -1.4327699e-005,132.9244 0.18741176,132.9318 0.99986619,132.9391 1.8122996,132.9464 2.7810812,132.9537 2.8437781,132.9610 2.0315795,132.9684 0.62512571,132.9757 1.24992,132.9830 1.0313257,132.9903 1.0312682,132.9977 0.9687047,133.0050 1.1873989,133.0123 1.4998481,133.0196 2.6873336,133.0270 3.4376318,133.0343 3.0624235,133.0416 4.5307961,133.0489 5.1874709,133.0563 4.8126173,133.0636 7.4678602,133.0709 20.465826,133.0782 40.434216,133.0856 66.649368,133.0929 138.79866,133.1002 233.55176,133.1075 264.87643,133.1149 218.76126,133.1222 139.19893,133.1295 77.00798,133.1369 29.723461,133.1442 13.345109,133.1515 7.2819328,133.1588 3.0003841,133.1662 0.71885478,133.1735 0.7812342,133.1808 0.62498814,133.1881 0.49998125,133.1955 0.49998692,133.2028 0.71872067,133.2101 0.65633643,133.2175 0.093810782,133.2248 0.28120008,133.2321 0.50002027,133.2395 0.37490591,133.2468 1.0623292,133.2541 1.5624152,133.2614 1.6876279,133.2688 1.0000807,133.2761 1.1250532,133.2834 0.3126317,133.2908 0.37498745,133.2981 0.56250429,133.3054 0.37501022,133.3128 0.40616852,133.3201 0.62489712,133.3274 0.68756616,133.3348 0.2813451,133.3421 0.031270158,133.3494 -6.0287525e-006,133.3568 0.093722001,133.3641 0.4062463,133.3714 0.34375161,133.3788 0.18751591,133.3861 2.720973e-005,133.3934 -2.1667651e-005,133.4008 0.093752049,133.4081 1.3508503e-005,133.4154 1.3873977e-006,133.4228 -1.9060331e-005,133.4301 0.24994208,133.4374 0.62485641,133.4448 1.3124251,133.4521 1.8438662,133.4595 1.7188908,133.4668 0.56254923,133.4741 0.18747881,133.4815 0.093727268,133.4888 0.21874981,133.4961 0.093773596,133.5035 0.031236298,133.5108 0.09375684,133.5182 0.03125675,133.5255 0.24994615,133.5328 0.4687126,133.5402 0.49999198,133.5475 0.50002289,133.5548 0.34377471,133.5622 0.28125,133.5695 0.59372699,133.5769 1.1561933,133.5842 1.3125081,133.5915 0.84377193,133.5989 0.81241935,133.6062 1.1561949,133.6136 0.9688344,133.6209 0.5937953,133.6282 0.81252652,133.6356 0.43757451,133.6429 0.093765147,133.6503 -6.7919818e-006,133.6576 0.06250108,133.6650 0.031252492,133.6723 0.093745023,133.6796 0.093754448,133.6870 1.4064129e-007,133.6943 7.9516503e-006,133.7017 -3.1949443e-005,133.7090 0.28117949,133.7164 0.40628466,133.7237 0.093811594,133.7310 -1.7264726e-006,133.7384 5.8895844e-006,133.7457 -2.1833244e-005,133.7531 0.31236842,133.7604 0.99985123,133.7678 1.2813056,133.7751 0.65642434,133.7825 0.18752769,133.7898 0.7811684,133.7971 1.1562461,133.8045 0.75005972,133.8118 0.31249955,133.8192 0.3125138,133.8265 0.18755807,133.8339 0.093717232,133.8412 0.31241992,133.8486 0.56246942,133.8559 0.65622503,133.8633 0.71876681,133.8706 0.50003433,133.8780 0.40630418,133.8853 0.093804091,133.8927 0.031247875,133.9000 1.1957996e-005,133.9074 0.1874622,133.9147 0.59372836,133.9221 0.65615088,133.9294 1.1249056,133.9367 0.93759954,133.9441 0.46880946,133.9514 0.68747109,133.9588 0.78127432,133.9661 0.43754631,133.9735 0.40622842,133.9809 0.65622246,133.9882 0.65627629,133.9956 0.375038,134.0029 0.18751088,134.0103 0.09375824,134.0176 0.093725309,134.0250 0.28123474,134.0323 0.49985686,134.0397 1.562314,134.0470 1.9374496,134.0544 2.0624938,134.0617 4.0621562,134.0691 10.373945,134.0764 17.780571,134.0838 18.218935,134.0911 17.03093,134.0985 30.027254,134.1058 74.242874,134.1132 113.99775,134.1206 100.8493,134.1279 52.568924,134.1353 18.096153,134.1426 8.6878843,134.1500 5.3444314,134.1573 1.7504637,134.1647 0.62505853,134.1720 0.37495792,134.1794 0.74991745,134.1867 1.2187755,134.1941 0.87511235,134.2015 0.4062947,134.2088 0.18748495,134.2162 0.09375868,134.2235 0.093746357,134.2309 0.093755879,134.2382 0.0312478,134.2456 0.21871884,134.2530 0.21877141,134.2603 1.6603106e-005,134.2677 0.2187131,134.2750 0.43748659,134.2824 0.43751544,134.2898 0.25000665,134.2971 0.40625945,134.3045 0.62500513,134.3118 0.56250501,134.3192 0.18751517,134.3266 -2.6734297e-006,134.3339 0.093697511,134.3413 0.65609312,134.3486 1.4686389,134.3560 1.7189221,134.3634 0.37512529,134.3707 0.43740389,134.3781 0.84369797,134.3854 0.93754601,134.3928 0.5000267,134.4002 0.43752098,134.4075 0.46877131,134.4149 0.90620279,134.4223 0.90625775,134.4296 0.46878946,134.4370 0.28126368,134.4443 0.49989563,134.4517 1.3749062,134.4591 1.6876323,134.4664 0.40635341,134.4738 0.3437326,134.4812 0.34375602,134.4885 0.1875048,134.4959 0.15624903,134.5033 0.21874899,134.5106 0.37499371,134.5180 0.312507,134.5254 0.12500243,134.5327 0.093724772,134.5401 0.21870983,134.5475 0.43750498,134.5548 0.37504277,134.5622 0.59373343,134.5696 0.62499899,134.5769 0.28127372,134.5843 0.21873516,134.5917 0.18750691,134.5990 0.093776926,134.6064 2.584012e-006,134.6138 0.12493008,134.6211 0.53117466,134.6285 0.50009143,134.6359 6.2118474e-005,134.6432 0.28113034,134.6506 0.71869045,134.6580 0.65629268,134.6653 0.68753248,134.6727 0.99994147,134.6801 1.4999654,134.6874 1.0001155,134.6948 0.34379607,134.7022 1.2812097,134.7096 2.0624511,134.7169 2.218672,134.7243 1.4374789,134.7317 0.87504309,134.7390 0.84378469,134.7464 0.65633661,134.7538 0.37493965,134.7612 1.0311003,134.7685 1.1875283,134.7759 1.1563017,134.7833 0.93759507,134.7907 0.53132236,134.7980 0.4062539,134.8054 0.31249592,134.8128 0.28116593,134.8201 0.68746704,134.8275 1.1248229,134.8349 2.6872981,134.8423 2.8437934,134.8496 2.000201,134.8570 0.9688946,134.8644 0.96879399,134.8718 0.40632248,134.8791 0.031236917,134.8865 0.18744552,134.8939 0.74995673,134.9013 0.87506056,134.9086 0.37503663,134.9160 0.96851403,134.9234 2.7185183,134.9308 4.2187757,134.9381 3.8439598,134.9455 2.0313501,134.9529 1.4374052,134.9603 2.7494552,134.9677 6.936954,134.9750 7.9378009,134.9824 7.9059105,134.9898 13.530118,134.9972 18.687279,135.0045 16.656879,135.0119 12.312885,135.0193 11.905856,135.0267 13.999416,135.0341 18.218063,135.0414 23.561504,135.0488 33.872337,135.0562 60.120979,135.0636 99.615685,135.0710 171.46132,135.0783 466.37488,135.0857 2257.0173,135.0931 5415.5283,135.1005 6371.0313,135.1079 4178.9907,135.1153 1575.2456,135.1226 559.27625,135.1300 389.04538,135.1374 257.58298,135.1448 152.20045,135.1522 82.164253,135.1595 40.753597,135.1669 22.095007,135.1743 13.875877,135.1817 11.250744,135.1891 7.5942612,135.1965 4.8441153,135.2038 2.0629892,135.2112 0.59382498,135.2186 1.8436728,135.2260 1.8749616,135.2334 2.3122766,135.2408 2.7500985,135.2482 1.687636,135.2555 1.4998528,135.2629 1.9999371,135.2703 2.2813363,135.2777 1.5312907,135.2851 1.8750285,135.2925 1.7501554,135.2999 0.56248266,135.3072 0.90617073,135.3146 1.0937303,135.3220 1.5937575,135.3294 1.218834,135.3368 0.90634227,135.3442 0.40623933,135.3516 0.90618891,135.3590 1.7184738,135.3664 3.1249547,135.3737 2.2501333,135.3811 2.2811882,135.3885 2.2812476,135.3959 1.9062327,135.4033 2.1564283,135.4107 0.93762743,135.4181 0.56244946,135.4255 0.62497932,135.4329 0.96870148,135.4402 1.2187666,135.4476 0.96873349,135.4550 1.5312597,135.4624 1.5312043,135.4698 1.8124213,135.4772 1.5626578,135.4846 0.65633816,135.4920 0.50001299,135.4994 0.21871848,135.5068 0.99983227,135.5142 2.781204,135.5216 1.8751252,135.5290 1.2813088,135.5363 1.8125225,135.5437 2.3749778,135.5511 3.5937304,135.5585 2.4063153,135.5659 1.0625266,135.5733 0.5312621,135.5807 0.8124488,135.5881 0.99994516,135.5955 0.71879774,135.6029 0.49997801,135.6103 0.81244093,135.6177 0.93753684,135.6251 1.0000713,135.6325 0.81256872,135.6399 0.21867111,135.6473 0.62491679,135.6547 1.1562383,135.6621 2.0625007,135.6695 1.5312548,135.6769 1.3125224,135.6842 0.84385729,135.6916 0.43746215,135.6990 0.46873042,135.7064 0.28123701,135.7138 0.99983102,135.7212 1.6875367,135.7286 0.84393144,135.7360 0.3437992,135.7434 0.96868455,135.7508 1.2498928,135.7582 0.81250489,135.7656 0.43762022,135.7730 0.031305347,135.7804 -1.9212846e-005,135.7878 0.21872641,135.7952 0.68750018,135.8026 0.5937416,135.8100 0.49982351,135.8174 1.9685547,135.8248 2.3751063,135.8322 1.1252199,135.8396 0.18756378,135.8470 0.31237561,135.8544 0.93742234,135.8618 0.81257957,135.8692 0.53134459,135.8766 0.093797408,135.8841 0.12499723,135.8915 0.28125313,135.8989 0.21869394,135.9063 0.40622145,135.9137 0.28130093,135.9211 0.093785122,135.9285 0.093692221,135.9359 0.53115606,135.9433 0.93739444,135.9507 1.3438144,135.9581 0.4688822,135.9655 0.40620491,135.9729 0.7187646,135.9803 0.87507045,135.9877 0.59378153,135.9951 0.93736994,136.0025 2.7807426,136.0099 6.9055848,136.0173 11.748854,136.0247 32.306385,136.0321 90.897148,136.0396 132.18564,136.0470 110.13175,136.0544 58.506428,136.0618 35.531818,136.0692 52.931267,136.0766 123.86188,136.0840 271.03308,136.0914 537.33252,136.0988 753.23541,136.1062 668.15723,136.1136 397.43872,136.1210 302.03152,136.1285 347.18481,136.1359 305.51569,136.1433 163.26956,136.1507 57.227623,136.1581 24.93924,136.1655 16.47016,136.1729 8.8448133,136.1803 4.1254706,136.1877 1.1251358,136.1951 1.2499328,136.2026 1.9687481,136.2100 1.9688232,136.2174 0.53136206,136.2248 0.15627503,136.2322 0.093697943,136.2396 0.65620154,136.2470 0.5937556,136.2544 0.62501454,136.2619 0.46880436,136.2693 0.18748549,136.2767 0.24998942,136.2841 0.87498856,136.2915 0.65628064,136.2989 0.12505275,136.3063 0.18741463,136.3138 1.4060688,136.3212 1.5625789,136.3286 0.81262791,136.3360 0.75000656,136.3434 0.59371299,136.3508 0.9685871,136.3582 2.3437357,136.3657 1.7501647,136.3731 0.21885926,136.3805 0.12492497,136.3879 1.2499237,136.3953 1.374994,136.4027 1.5624092,136.4102 1.6873506,136.4176 1.9687748,136.4250 1.1251874,136.4324 0.68758798,136.4398 0.37504038,136.4472 0.12504113,136.4547 0.12491667,136.4621 0.59370166,136.4695 0.87497365,136.4769 0.96869445,136.4843 1.1249638,136.4918 1.8748873,136.4992 1.6251224,136.5066 0.7501545,136.5140 0.78124613,136.5214 0.59377789,136.5289 0.93747503,136.5363 1.3125198,136.5437 0.68750608,136.5511 0.46869794,136.5585 0.56251413,136.5660 0.78113538,136.5734 3.6554422,136.5808 10.593016,136.5882 11.687842,136.5956 7.3134069,136.6031 1.5942181,136.6105 1.374933,136.6179 2.2811587,136.6253 2.5312626,136.6328 1.8438663,136.6402 0.56254858,136.6476 0.18750791,136.6550 3.1836316e-005,136.6625 0.12483493,136.6699 1.3746784,136.6773 2.4061058,136.6847 3.2500825,136.6922 3.7188811,136.6996 3.406425,136.7070 1.5626701,136.7144 0.28129494,136.7219 4.9446476e-006,136.7293 0.3124961,136.7367 0.4374826,136.7441 0.37495345,136.7516 0.53117669,136.7590 0.99988079,136.7664 1.3437629,136.7738 0.87517452,136.7813 0.12508279,136.7887 -9.8121345e-006,136.7961 5.0992803e-006,136.8035 0.031222997,136.8110 0.21872398,136.8184 0.18751895,136.8258 0.093753003,136.8333 0.31243411,136.8407 1.3749919,136.8481 0.87507546,136.8555 0.2187562,136.8630 0.68745881,136.8704 0.84372145,136.8778 0.56248438,136.8853 0.37505379,136.8927 0.18748975,136.9001 0.49990767,136.9076 0.96872807,136.9150 2.4686732,136.9224 3.406291,136.9298 1.8439039,136.9373 0.56247878,136.9447 0.56241626,136.9521 1.0624278,136.9596 1.2500685,136.9670 0.59386075,136.9744 0.34377709,136.9819 0.53120881,136.9893 1.4061124,136.9967 1.6562402,137.0042 2.3749604,137.0116 3.7497005,137.0190 4.749835,137.0265 5.3745766,137.0339 10.34301,137.0413 14.437074,137.0488 14.625383,137.0562 11.406222,137.0636 19.372169,137.0711 40.777908,137.0785 55.686226,137.0859 67.091866,137.0934 93.527122,137.1008 116.34127,137.1083 111.34599,137.1157 84.473854,137.1231 57.159313,137.1306 50.000427,137.1380 48.406887,137.1454 42.719967,137.1529 30.970387,137.1603 18.157776,137.1677 9.2195473,137.1752 5.7503648,137.1826 3.4067345,137.1901 1.3753436,137.1975 0.31258324,137.2049 0.093723193,137.2124 0.21874581,137.2198 0.49993587,137.2273 1.4060779,137.2347 2.6873286,137.2421 3.2498808,137.2496 2.9375119,137.2570 2.2500439,137.2645 2.2813289,137.2719 1.5627797,137.2793 0.09390948,137.2868 0.31238282,137.2942 1.2186863,137.3017 2.0000434,137.3091 1.8437512,137.3165 2.1561513,137.3240 1.5311399,137.3314 1.8750468,137.3389 1.5313388,137.3463 1.0000311,137.3538 0.78119582,137.3612 1.2188203,137.3686 0.53139579,137.3761 0.093758509,137.3835 -4.35519e-005,137.3910 0.5624243,137.3984 0.87501049,137.4059 0.62504959,137.4133 0.43753314,137.4207 0.49999857,137.4282 0.50000525,137.4356 0.093739241,137.4431 0.18746011,137.4505 0.28125775,137.4580 0.18752749,137.4654 0.093770519,137.4729 1.016469e-005,137.4803 0.21870296,137.4878 0.99994695,137.4952 1.1875241,137.5026 0.78130257,137.5101 0.21872485,137.5175 0.53113943,137.5250 0.93741423,137.5324 0.87511599,137.5399 0.18762121,137.5473 0.18747446,137.5548 0.28120649,137.5622 0.50000918,137.5697 0.53130239,137.5771 0.34375268,137.5846 0.31251556,137.5920 -4.0057119e-005,137.5995 0.34366232,137.6069 0.5624786,137.6144 0.56251639,137.6218 0.593768,137.6293 0.53128946,137.6367 0.18755426,137.6442 0.093710423,137.6516 0.53111368,137.6591 1.1249872,137.6665 0.96881199,137.6740 0.71879143,137.6814 0.40624651,137.6889 0.65617871,137.6963 0.8437255,137.7038 0.8125416,137.7112 0.53130907,137.7187 0.56240278,137.7261 1.187392,137.7336 1.2813531,137.7410 1.3750942,137.7485 1.7812729,137.7560 1.437534,137.7634 0.65628487,137.7709 1.8531025e-005,137.7783 1.0302009e-006,137.7858 -2.2654618e-005,137.7932 0.28122073,137.8007 0.50001097,137.8081 1.4374762,137.8156 1.9687595,137.8230 0.96876532,137.8305 0.31241804,137.8380 0.71869206,137.8454 1.0312132,137.8529 1.1562834,137.8603 0.78125525,137.8678 0.87503922,137.8752 0.34386316,137.8827 0.093767069,137.8902 5.8621827e-006,137.8976 -2.9568751e-006,137.9051 5.9653248e-006,137.9125 -2.0905636e-005,137.9200 0.28120127,137.9274 0.40626109,137.9349 0.28125751,137.9424 0.59366792,137.9498 0.84373027,137.9573 0.65626299,137.9647 0.71873075,137.9722 0.78127086,137.9797 0.68754274,137.9871 0.40625417,137.9946 0.34378809,138.0020 0.24992648,138.0095 1.3122934,138.0170 2.3123698,138.0244 5.3434052,138.0319 7.7810335,138.0393 7.0941062,138.0468 3.9066432,138.0543 3.2811639,138.0617 7.4365377,138.0692 15.967429,138.0766 20.374365,138.0841 21.000063,138.0916 31.871277,138.0990 78.928986,138.1065 122.6846,138.1140 108.09977,138.1214 58.56955,138.1289 31.094213,138.1364 47.183701,138.1438 63.561939,138.1513 52.972321,138.1587 24.972504,138.1662 9.9071779,138.1737 6.5312805,138.1811 4.1253986,138.1886 1.8753608,138.1961 0.65640569,138.2035 0.65622568,138.2110 0.81248319,138.2185 0.84363681,138.2259 1.3748968,138.2334 1.5938855,138.2409 0.59387976,138.2483 0.18751284,138.2558 0.09372028,138.2633 0.25001532,138.2707 2.0546744e-005,138.2782 0.28118992,138.2857 0.56250405,138.2931 0.46875498,138.3006 0.49991465,138.3081 0.93746209,138.3155 0.62510705,138.3230 0.18756758,138.3305 0.2811996,138.3379 0.81233501,138.3454 2.7186882,138.3529 3.2188864,138.3604 1.9688563,138.3678 0.46878412,138.3753 0.12495997,138.3828 0.43739894,138.3902 0.84369266,138.3977 0.87499553,138.4052 0.93752211,138.4127 0.56261122,138.4201 0.093829684,138.4276 -1.3486235e-005,138.4351 0.093715064,138.4425 0.18750827,138.4500 0.18747891,138.4575 0.62485892,138.4650 1.3123984,138.4724 1.3750638,138.4799 0.78141683,138.4874 0.12506729,138.4949 0.12497067,138.5023 0.21870188,138.5098 0.71870965,138.5173 0.84379059,138.5247 0.46877173,138.5322 0.28124616,138.5397 0.78122205,138.5472 1.3124378,138.5546 1.1875339,138.5621 0.46875736,138.5696 0.53127348,138.5771 0.1875612,138.5845 0.18748604,138.5920 0.18751785,138.5995 0.1250086,138.6070 0.34374273,138.6145 0.31250602,138.6219 0.093723066,138.6294 0.18751456,138.6369 3.6086196e-005,138.6444 0.093724146,138.6518 0.81245571,138.6593 1.3750025,138.6668 0.71873844,138.6743 0.93743157,138.6818 1.3124553,138.6892 1.8750378,138.6967 1.7500869,138.7042 1.1875317,138.7117 0.59377593,138.7191 0.43745929,138.7266 1.1249276,138.7341 1.4063134,138.7416 1.1562163,138.7491 1.4998331,138.7565 1.2187889,138.7640 0.50017124,138.7715 0.18753293,138.7790 0.53120959,138.7865 0.49997443,138.7940 0.53124136,138.8014 0.40630648,138.8089 0.18746421,138.8164 0.84369451,138.8239 1.0936356,138.8314 1.6248778,138.8388 1.4688312,138.8463 1.0001196,138.8538 0.56256163,138.8613 0.53123951,138.8688 0.53129166,138.8763 0.18755601,138.8837 0.34375414,138.8912 0.43743274,138.8987 1.0310237,138.9062 2.1872141,138.9137 3.5623209,138.9212 4.1875548,138.9287 3.2190351,138.9361 1.8750972,138.9436 2.1874108,138.9511 3.1872747,138.9586 5.187408,138.9661 4.3125281,138.9736 6.5613818,138.9811 25.465656,138.9885 50.685143,138.9960 53.84523,139.0035 34.783955,139.0110 20.281841,139.0185 21.593021,139.0260 25.436747,139.0335 32.311493,139.0410 47.559841,139.0484 78.868813,139.0559 144.82576,139.0634 269.51999,139.0709 685.64459,139.0784 3067.843,139.0859 6665.8662,139.0934 7350.8496,139.1009 4595.6484,139.1084 1636.7562,139.1159 652.82666,139.1233 501.04297,139.1308 377.98917,139.1383 240.64388,139.1458 133.70013,139.1533 69.788017,139.1608 33.909298,139.1683 20.313427,139.1758 13.531774,139.1833 9.2508287,139.1908 5.5629368,139.1983 3.9064393,139.2058 3.3124399,139.2132 5.0935907,139.2207 5.9061923,139.2282 4.3438182,139.2357 3.3751974,139.2432 4.1247711,139.2507 6.0311427,139.2582 5.3439393,139.2657 4.1564498,139.2732 1.8437393,139.2807 3.7498035,139.2882 3.6875865,139.2957 3.1564262,139.3032 2.8438792,139.3107 1.6562265,139.3182 2.2499065,139.3257 2.4062331,139.3332 2.2498944,139.3407 3.2813301,139.3481 2.1564958,139.3556 1.0625725,139.3631 0.4998644,139.3706 1.4060624,139.3781 1.8750483,139.3856 1.7500026,139.3931 2.3124144,139.4006 2.6875253,139.4081 1.8438587,139.4156 1.0000459,139.4231 1.3436551,139.4306 1.8748598,139.4381 2.3125563,139.4456 1.4689815,139.4531 0.81258917,139.4606 0.68749291,139.4681 0.62500495,139.4756 0.56246388,139.4831 0.43755096,139.4906 0.15623152,139.4981 0.78116709,139.5056 1.7811939,139.5131 2.1561117,139.5206 2.1875,139.5281 1.9689784,139.5356 0.46880096,139.5431 0.93722773,139.5506 1.8125769,139.5581 0.56272084,139.5656 0.24998915,139.5731 0.65619797,139.5806 1.3124522,139.5881 1.2812861,139.5956 0.84374571,139.6031 1.0312175,139.6107 0.87502813,139.6182 0.75004721,139.6257 0.46874326,139.6332 0.59369808,139.6407 0.84369838,139.6482 1.2500226,139.6557 1.1876212,139.6632 0.24992998,139.6707 1.2187021,139.6782 0.75007963,139.6857 0.65613151,139.6932 1.5624331,139.7007 1.2813437,139.7082 0.562608,139.7157 0.21873032,139.7232 0.78111237,139.7307 1.2811894,139.7382 1.2500908,139.7458 0.5313639,139.7533 0.53125107,139.7608 0.8437416,139.7683 0.34380782,139.7758 0.062487725,139.7833 0.49981955,139.7908 1.250029,139.7983 0.78140157,139.8058 0.31246045,139.8133 0.31251684,139.8208 0.21876912,139.8283 1.1561633,139.8359 1.3750124,139.8434 0.65634835,139.8509 0.34371036,139.8584 1.3749511,139.8659 1.2812977,139.8734 0.65628076,139.8809 0.28123888,139.8884 0.74992663,139.8959 1.9686718,139.9034 1.5937495,139.9110 1.3437858,139.9185 1.2187515,139.9260 1.5312469,139.9335 1.4062821,139.9410 0.78127933,139.9485 0.31254441,139.9560 0.093782879,139.9635 0.09375152,139.9711 0.093757659,139.9786 0.8748343,139.9861 2.3747902,139.9936 2.5624924,140.0011 2.5938346,140.0086 1.8126861,140.0161 0.25006476,140.0237 1.2183017,140.0312 4.4994783,140.0387 6.0936179,140.0462 6.3438334,140.0537 7.3434048,140.0612 14.498921,140.0687 30.153231,140.0763 90.07476,140.0838 292.71408,140.0913 498.04514,140.0988 474.74063,140.1063 284.74185,140.1138 231.30785,140.1214 298.89905,140.1289 286.19907,140.1364 163.7377,140.1439 64.97747,140.1514 33.189095,140.1590 22.407509,140.1665 12.719946,140.1740 6.8132105,140.1815 3.4066007,140.1890 1.8751668,140.1965 1.1562424,140.2041 1.0624622,140.2116 1.2187822,140.2191 0.90636295,140.2266 0.21880214,140.2341 0.46868202,140.2417 1.3124157,140.2492 1.5937433,140.2567 0.90626514,140.2642 1.0312639,140.2718 1.1874368,140.2793 1.4688215,140.2868 0.59386277,140.2943 0.49992189,140.3018 0.74997801,140.3094 1.3124975,140.3169 1.6875591,140.3244 0.84381104,140.3319 0.093773559,140.3395 9.8075661e-006,140.3470 0.093745939,140.3545 0.18749645,140.3620 0.093768224,140.3695 0.031167841,140.3771 0.59367061,140.3846 0.62506998,140.3921 0.3125535,140.3996 0.28125623,140.4072 0.6874373,140.4147 0.90622109,140.4222 0.62507105,140.4297 0.31254634,140.4373 0.43748334,140.4448 0.56249797,140.4523 0.49994564,140.4599 0.87489843,140.4674 0.93754256,140.4749 0.56250834,140.4824 0.96871239,140.4900 1.2498196,140.4975 2.187434,140.5050 1.5314132,140.5125 1.0938119,140.5201 0.68759143,140.5276 0.37502757,140.5351 0.49996722,140.5427 0.50005519,140.5502 0.093793571,140.5577 0.093732022,140.5652 0.31248567,140.5728 0.2499989,140.5803 0.18749981,140.5878 0.37492934,140.5954 0.74997377,140.6029 0.68745047,140.6104 0.99995941,140.6180 0.78137106,140.6255 0.62498552,140.6330 1.5624149,140.6405 1.1249564,140.6481 1.9374621,140.6556 1.9688381,140.6631 1.7813463,140.6707 1.3437363,140.6782 1.2811973,140.6857 0.96872038,140.6933 0.90629411,140.7008 0.59376436,140.7083 0.65622473,140.7159 0.50008076,140.7234 0.37496594,140.7309 0.74993867,140.7385 0.68754816,140.7460 1.1874425,140.7535 1.4999784,140.7611 0.78132427,140.7686 0.34383446,140.7761 0.031282701,140.7837 0.09372519,140.7912 0.18751116,140.7987 0.3437385,140.8063 0.59372437,140.8138 0.65627831,140.8214 0.21875793,140.8289 0.093758017,140.8364 2.8373947e-006,140.8440 0.31244603,140.8515 0.74996978,140.8590 0.8749373,140.8666 0.78123218,140.8741 0.53135782,140.8816 0.093819156,140.8892 -9.1340798e-006,140.8967 0.31248322,140.9043 0.53124827,140.9118 0.34376866,140.9193 5.0633562e-006,140.9269 0.031249383,140.9344 0.062487476,140.9420 0.40618628,140.9495 1.0936884,140.9570 1.4999554,140.9646 1.5625484,140.9721 3.2805939,140.9797 12.748462,140.9872 20.12464,140.9947 15.032368,141.0023 7.1880121,141.0098 7.7808738,141.0174 9.2499676,141.0249 7.4067726,141.0324 4.5003281,141.0400 3.34372,141.0475 3.8749802,141.0551 3.5312486,141.0626 5.6244297,141.0702 14.310987,141.0777 26.622158,141.0852 47.903038,141.0928 65.185776,141.1003 69.438004,141.1079 62.439484,141.1154 54.469734,141.1230 54.281307,141.1305 47.657349,141.1380 32.59573,141.1456 18.939501,141.1531 9.0322771,141.1607 5.4064369,141.1682 4.5312519,141.1758 5.5000544,141.1833 3.9690847,141.1909 1.6875812,141.1984 1.5312444,141.2060 0.96875131,141.2135 0.99999291,141.2210 0.78134942,141.2286 0.40626717,141.2361 0.84370798,141.2437 1.3437948,141.2512 0.90614319,141.2588 1.2499707,141.2663 0.71888167,141.2739 0.50002921,141.2814 0.65626937,141.2890 0.46879992,141.2965 0.12501979,141.3041 0.093724921,141.3116 0.21871655,141.3192 0.40622488,141.3267 0.56248218,141.3343 0.6874454,141.3418 0.87501806,141.3494 0.43760416,141.3569 0.093736038,141.3645 0.40618309,141.3720 0.50001246,141.3796 0.34381545,141.3871 0.28120342,141.3947 0.96857393,141.4022 1.2812761,141.4098 0.62515068,141.4173 0.21880041,141.4249 0.12501347,141.4324 0.24997765,141.4400 0.49997497,141.4475 0.59374022,141.4551 0.90608251,141.4627 1.3437587,141.4702 0.531389,141.4778 0.56239498,141.4853 1.1873437,141.4929 1.812403,141.5004 2.4687634,141.5080 2.8125367,141.5155 2.4688208,141.5231 1.5625983,141.5306 0.84389228,141.5382 0.28134376,141.5457 0.12499113,141.5533 0.093699075,141.5609 0.49987894,141.5684 0.84374726,141.5760 0.56258976,141.5835 0.25007153,141.5911 3.1163596e-005,141.5986 -1.7579579e-005,141.6062 0.24991989,141.6138 0.6562382,141.6213 0.43750516,141.6289 0.49998149,141.6364 0.34379926,141.6440 0.18754071,141.6515 0.031279251,141.6591 0.03120983,141.6667 0.34364003,141.6742 0.7811901,141.6818 0.84381109,141.6893 0.65631312,141.6969 0.40625042,141.7045 0.34376311,141.7120 0.56240648,141.7196 1.3747833,141.7271 2.4686346,141.7347 2.625109,141.7423 1.6252058,141.7498 1.0938878,141.7574 1.2499627,141.7649 2.4685829,141.7725 3.2188051,141.7801 1.5626286,141.7876 0.65619099,141.7952 0.68747431,141.8028 0.81259465,141.8103 0.34379557,141.8179 0.18745831,141.8254 0.34367993,141.8330 0.65624171,141.8406 0.56260127,141.8481 0.24998885,141.8557 0.46868241,141.8633 0.43750238,141.8708 0.56244516,141.8784 0.71878827,141.8859 1.0625986,141.8935 0.78125525,141.9011 0.50001144,141.9086 -7.8439689e-006,141.9162 0.093747869,141.9238 1.6357168e-005,141.9313 -4.5177421e-006,141.9389 1.7128237e-006,141.9465 -2.3334078e-006,141.9540 0.21873936,141.9616 0.59374678,141.9692 0.59374869,141.9767 0.99988019,141.9843 1.4373622,141.9919 1.3750596,141.9994 0.75004041,142.0070 1.1874254,142.0146 1.9374464,142.0221 2.5624683,142.0297 2.2811983,142.0373 1.9999683,142.0448 2.3436522,142.0524 3.3125381,142.0600 2.6249125,142.0676 4.0304871,142.0751 8.6557188,142.0827 19.121351,142.0903 65.020935,142.0978 132.33612,142.1054 150.03362,142.1130 111.41486,142.1205 65.22168,142.1281 93.771492,142.1357 172.74081,142.1433 197.75102,142.1508 165.25626,142.1584 225.57997,142.1660 759.45782,142.1735 1335.6716,142.1811 1255.6917,142.1887 647.62622,142.1963 197.13412,142.2038 86.787155,142.2114 59.066654,142.2190 40.689915,142.2266 26.313843,142.2341 15.594513,142.2417 7.5631428,142.2493 4.4066982,142.2569 2.5627234,142.2644 2.562567,142.2720 1.5627216,142.2796 0.87510264,142.2872 0.40627176,142.2947 0.40626043,142.3023 0.21876562,142.3099 0.40610993,142.3175 1.3123306,142.3250 1.4688554,142.3326 0.6250726,142.3402 0.84373194,142.3478 0.53135741,142.3553 0.59373659,142.3629 1.9997809,142.3705 2.8750246,142.3781 1.1251183,142.3856 1.0625072,142.3932 0.5625726,142.4008 0.34377375,142.4084 0.21869518,142.4160 0.96866351,142.4235 2.5936248,142.4311 4.3436074,142.4387 4.250154,142.4463 2.4063911,142.4539 1.3124307,142.4614 1.2188083,142.4690 0.65631282,142.4766 0.62491244,142.4842 1.2500113,142.4918 1.0625764,142.4993 1.0938019,142.5069 0.50002992,142.5145 0.46872821,142.5221 0.65616101,142.5297 0.96876156,142.5372 1.4687722,142.5448 1.2186236,142.5524 1.1563318,142.5600 0.3438901,142.5676 0.15616103,142.5752 0.84367889,142.5827 0.90632421,142.5903 0.37505507,142.5979 0.34374666,142.6055 0.3437638,142.6131 0.093771383,142.6207 -2.8661257e-006,142.6282 0.06248365,142.6358 0.093758903,142.6434 0.093701117,142.6510 0.59358835,142.6586 1.3749597,142.6662 1.093871,142.6738 0.53133434,142.6813 0.40627146,142.6889 0.28125858,142.6965 0.18751197,142.7041 0.18749818,142.7117 0.21875343,142.7193 0.031264678,142.7269 0.093672186,142.7344 0.56241244,142.7420 0.6250543,142.7496 0.21883905,142.7572 0.093768969,142.7648 0.093734145,142.7724 0.18750787,142.7800 0.093734398,142.7876 0.37491167,142.7951 0.90621811,142.8027 0.68758142,142.8103 0.18753716,142.8179 0.21875528,142.8255 0.28123817,142.8331 0.62500072,142.8407 0.093782812,142.8483 1.5282091e-006,142.8559 0.1874913,142.8635 0.43748298,142.8710 0.18751594,142.8786 3.4296197e-006,142.8862 0.50000072,142.8938 0.031243799,142.9014 0.18747868,142.9090 0.12502252,142.9166 0.093752019,142.9242 0.5624482,142.9318 0.62501073,142.9394 0.78127199,142.9470 0.62499148,142.9546 0.2812672,142.9621 0.46869981,142.9697 1.4993831,142.9773 8.7803183,142.9849 14.406261,142.9925 10.938368,143.0001 3.1255963,143.0077 1.124964,143.0153 2.1559558,143.0229 3.3436038,143.0305 3.0314133,143.0381 2.0939677,143.0457 1.5625284,143.0533 2.0622299,143.0609 3.7809,143.0685 6.7491016,143.0761 16.091984,143.0837 30.872541,143.0913 50.091942,143.0989 52.34441,143.1065 41.87656,143.1141 29.408022,143.1217 21.407648,143.1292 18.844002,143.1368 18.499952,143.1444 17.031658,143.1520 11.781718,143.1596 16.216265,143.1672 51.428848,143.1748 113.64823,143.1824 131.87805,143.1900 82.134644,143.1976 27.443146,143.2052 9.6883802,143.2128 7.7191043,143.2204 4.969182,143.2280 2.1876736,143.2356 1.0626557,143.2432 0.18758543,143.2508 0.031206129,143.2584 0.3437697,143.2660 0.093663089,143.2736 1.1247884,143.2812 1.8437107,143.2888 1.6876516,143.2964 1.0625912,143.3040 1.7811401,143.3117 2.9999115,143.3193 2.8126116,143.3269 1.1562576,143.3345 1.812335,143.3421 3.2812028,143.3497 4.5625472,143.3573 3.8438661,143.3649 1.5938374,143.3725 0.59377474,143.3801 0.68755782,143.3877 0.74992484,143.3953 1.8749695,143.4029 1.2187364,143.4105 0.9687677,143.4181 0.59378076,143.4257 1.1249013,143.4333 1.2500566,143.4409 1.1563501,143.4485 0.84381431,143.4561 0.68748277,143.4637 0.56246263,143.4713 0.62503195,143.4790 0.40624711,143.4866 0.59371853,143.4942 0.53126115,143.5018 0.49998027,143.5094 0.62494403,143.5170 0.65627074,143.5246 0.34383076,143.5322 0.21872686,143.5398 0.49999431,143.5474 0.18755278,143.5550 0.031248979,143.5626 0.2811594,143.5703 0.78120255,143.5779 0.84375072,143.5855 1.3749195,143.5931 1.4687691,143.6007 0.78136325,143.6083 0.31257585,143.6159 0.21875134,143.6235 0.65619868,143.6311 0.62502521,143.6387 0.18752897,143.6464 0.34357482,143.6540 1.1874216,143.6616 0.96882075,143.6692 0.75009823,143.6768 0.31258318,143.6844 0.68750155,143.6920 0.43751761,143.6996 0.03123383,143.7073 0.093761779,143.7149 0.124964,143.7225 0.53110296,143.7301 1.0937057,143.7377 0.96886081,143.7453 0.65634203,143.7529 0.18753915,143.7605 -4.5582958e-005,143.7682 0.53124005,143.7758 0.31250817,143.7834 0.59365028,143.7910 1.2186987,143.7986 1.1563129,143.8062 0.56256121,143.8139 0.34375468,143.8215 0.31252092,143.8291 0.093784168,143.8367 0.18735771,143.8443 1.0622886,143.8519 1.6250404,143.8596 1.2188898,143.8672 0.75005203,143.8748 0.93756646,143.8824 0.59377623,143.8900 0.21872775,143.8976 0.18752934,143.9053 0.031271338,143.9129 0.18750301,143.9205 0.18748434,143.9281 0.2812151,143.9357 0.40627053,143.9434 0.093782037,143.9510 -5.7826792e-006,143.9586 1.4520101e-005,143.9662 0.093625858,143.9738 1.1248096,143.9815 2.093626,143.9891 1.9376423,143.9967 0.62523097,144.0043 0.18753965,144.0119 0.093754418,144.0196 0.3749854,144.0272 0.31252024,144.0348 0.31246719,144.0424 1.1561042,144.0500 2.1872568,144.0577 3.7181017,144.0653 9.1553068,144.0729 14.749095,144.0805 21.466976,144.0882 37.091457,144.0958 54.497715,144.1034 87.771156,144.1110 185.26729,144.1186 241.21844,144.1263 184.32678,144.1339 77.044907,144.1415 24.190029,144.1491 31.278963,144.1568 40.437637,144.1644 33.782833,144.1720 25.65609,144.1796 39.527458,144.1873 64.590561,144.1949 66.502029,144.2025 41.004929,144.2101 16.127707,144.2178 8.3754864,144.2254 4.7814312,144.2330 3.3751504,144.2407 1.5002435,144.2483 1.2813518,144.2559 0.65631402,144.2635 0.12495054,144.2712 0.34371123,144.2788 0.34373519,144.2864 0.56240785,144.2940 0.84376287,144.3017 0.468869,144.3093 0.12505323,144.3169 0.15620774,144.3246 0.43747476,144.3322 0.3437807,144.3398 0.37495303,144.3475 0.68746471,144.3551 0.62506026,144.3627 0.18755299,144.3703 1.3989428e-005,144.3780 -1.9349931e-005,144.3856 0.18745354,144.3932 0.56235957,144.4009 1.4061826,144.4085 1.3437845,144.4161 1.1563036,144.4238 0.56262046,144.4314 0.09380693,144.4390 3.1763373e-006,144.4467 -8.0485444e-007,144.4543 4.287498e-008,144.4619 6.3344925e-007,144.4696 -2.576845e-006,144.4772 0.56248605,144.4848 0.59371585,144.4925 0.28126258,144.5001 0.093796305,144.5077 0.031207243,144.5154 0.34367609,144.5230 0.50000399,144.5306 0.31257802,144.5383 2.5137599e-005,144.5459 0.3436701,144.5535 0.84370977,144.5612 0.68757695,144.5688 0.03129999,144.5764 0.093686938,144.5841 0.40618831,144.5917 0.50000602,144.5994 0.4687061,144.6070 0.81242138,144.6146 0.90630281,144.6223 1.1876104,144.6299 1.6250037,144.6375 1.3750244,144.6452 0.031295776,144.6528 0.74996793,144.6604 1.0312613,144.6681 0.18751782,144.6757 0.5935353,144.6834 1.5936239,144.6910 1.2814134,144.6986 0.65637857,144.7063 0.43749928,144.7139 0.68750519,144.7216 0.53128809,144.7292 0.34375826,144.7368 0.093720712,144.7445 0.71867156,144.7521 1.5937223,144.7598 1.4687716,144.7674 0.65623504,144.7750 0.68747932,144.7827 0.65628624,144.7903 0.43756449,144.7980 0.093797445,144.8056 -3.2059856e-006,144.8133 0.09370622,144.8209 0.31248465,144.8285 0.28126597,144.8362 0.37499368,144.8438 0.34371603,144.8515 0.78124744,144.8591 0.81251675,144.8668 0.56252289,144.8744 0.15626949,144.8820 0.37495291,144.8897 0.53122675,144.8973 0.40629736,144.9050 0.1875135,144.9126 0.34372306,144.9203 0.31254196,144.9279 3.2691129e-005,144.9356 -1.590029e-005,144.9432 0.093717866,144.9508 0.28124499,144.9585 0.12502284,144.9661 0.21871671,144.9738 0.56246322,144.9814 0.56253707,144.9891 0.18755473,144.9967 0.093710341,145.0044 0.84363067,145.0120 1.5624784,145.0197 1.0625939,145.0273 0.28130445,145.0350 0.56232297,145.0426 2.0311074,145.0503 3.9056749,145.0579 11.655123,145.0656 22.903328,145.0732 50.933113,145.0809 78.341026,145.0885 84.219574,145.0962 63.597034,145.1038 43.188995,145.1115 41.686642,145.1191 44.563217,145.1268 32.847004,145.1344 15.221039,145.1421 7.2503366,145.1497 5.0312352,145.1574 3.6251671,145.1650 2.1876984,145.1727 1.8748755,145.1803 4.4989696,145.1880 11.467908,145.1956 11.688296,145.2033 5.4074426,145.2109 1.0316273,145.2186 0.84367657,145.2262 1.0624644,145.2339 0.81253248,145.2415 0.37507209,145.2492 0.093803056,145.2568 -2.2174863e-005,145.2645 0.312482,145.2722 0.31248069,145.2798 0.59357047,145.2875 1.4061153,145.2951 1.343901,145.3028 0.5001803,145.3104 0.12503761,145.3181 0.34374568,145.3257 0.50000232,145.3334 5.2101e-006,145.3410 5.238777e-007,145.3487 0.34373251,145.3564 0.43748078,145.3640 0.093776286,145.3717 2.7863987e-006,145.3793 0.093731627,145.3870 0.093761176,145.3946 3.3150402e-005,145.4023 0.49989215,145.4100 2.0622132,145.4176 2.8436751,145.4253 1.6251119,145.4329 1.1251661,145.4406 0.4063364,145.4483 0.40625459,145.4559 0.18756445,145.4636 0.031261116,145.4712 0.18745126,145.4789 0.59363419,145.4866 1.0937182,145.4942 0.75012457,145.5019 0.18753268,145.5095 0.40616089,145.5172 0.81248802,145.5249 0.56259567,145.5325 0.031305015,145.5402 0.031234201,145.5478 0.031261224,145.5555 -9.079662e-006,145.5632 0.093745269,145.5708 0.31233886,145.5785 1.9681473,145.5861 5.8745327,145.5938 7.0004025,145.6015 4.3442712,145.6091 2.8125358,145.6168 2.3750427,145.6245 2.1251056,145.6321 1.5000436,145.6398 0.78125644,145.6475 0.37499535,145.6551 0.43747869,145.6628 0.6562857,145.6704 0.2813248,145.6781 5.7168845e-006,145.6858 0.093726158,145.6934 0.40622863,145.7011 0.28124878,145.7088 0.28124371,145.7164 0.37497377,145.7241 0.46876255,145.7318 0.18752041,145.7394 0.1875159,145.7471 0.18742496,145.7548 0.74989492,145.7624 0.75009674,145.7701 0.53135616,145.7778 0.3437404,145.7854 0.28119269,145.7931 0.62494129,145.8008 0.62505746,145.8084 0.21881719,145.8161 0.59372938,145.8238 0.68748564,145.8315 0.59372741,145.8391 0.68749738,145.8468 0.50004613,145.8545 0.093774863,145.8621 -5.6601884e-006,145.8698 -2.2204204e-006,145.8775 0.28124267,145.8851 0.28125969,145.8928 0.031220574,145.9005 0.18750112,145.9082 0.093731835,145.9158 0.4061451,145.9235 0.71871912,145.9312 0.62510902,145.9388 0.093822025,145.9465 0.3749617,145.9542 0.81249756,145.9619 0.43751612,145.9695 0.093786977,145.9772 0.12491328,145.9849 1.1873475,145.9925 1.468783,146.0002 1.0000751,146.0079 0.65626848,146.0156 0.53129542,146.0232 0.18750714,146.0309 0.21875542,146.0386 0.12501447,146.0463 0.49993333,146.0539 2.3119051,146.0616 6.6869769,146.0693 8.3122835,146.0770 10.780965,146.0846 12.780678,146.0923 16.249172,146.1000 20.405579,146.1077 24.531097,146.1153 23.906738,146.1230 20.750648,146.1307 16.250622,146.1384 11.688136,146.1461 6.3755794,146.1537 4.1566186,146.1614 3.1875522,146.1691 3.9997566,146.1768 5.2811737,146.1844 4.5940118,146.1921 2.5939403,146.1998 1.6876544,146.2075 0.6563313,146.2152 0.99995387,146.2228 1.2813236,146.2305 1.250005,146.2382 0.90622431,146.2459 0.78133529,146.2536 0.093839064,146.2612 -6.7115172e-007,146.2689 0.093663149,146.2766 0.56247139,146.2843 0.50004619,146.2920 0.3750129,146.2996 0.40606567,146.3073 1.5311252,146.3150 1.3125985,146.3227 1.0000968,146.3304 0.50007701,146.3381 0.49999791,146.3457 0.3438161,146.3534 0.34376618,146.3611 1.0937309,146.3688 0.87502265,146.3765 5.9731578e-006,146.3841 8.5252759e-007,146.3918 -9.3842755e-006,146.3995 0.21870202,146.4072 0.8437075,146.4149 0.87505209,146.4226 0.28127906,146.4303 0.18746848,146.4379 0.18753193,146.4456 1.7626835e-005,146.4533 0.1249223,146.4610 0.78106934,146.4687 1.4686859,146.4764 1.1876153,146.4841 0.5626536,146.4917 6.5696295e-005,146.4994 -1.3347936e-005,146.5071 -1.230967e-005,146.5148 0.18745935,146.5225 0.34373179,146.5302 0.34377366,146.5379 0.18752787,146.5455 0.18744679,146.5532 0.49989748,146.5609 1.1874528,146.5686 2.0000243,146.5763 3.1250813,146.5840 2.9063311,146.5917 1.5937579,146.5994 1.3750088,146.6071 0.3750203,146.6147 0.031247783,146.6224 3.6410743e-006,146.6301 -7.2765592e-006,146.6378 0.093736738,146.6455 0.1875048,146.6532 0.031262539,146.6609 5.6322165e-007,146.6686 0.093740232,146.6763 0.31249958,146.6840 0.28124279,146.6917 0.15623814,146.6993 0.093768619,146.7070 1.7374907e-005,146.7147 -1.8251791e-005,146.7224 0.18746608,146.7301 0.7811377,146.7378 1.4374532,146.7455 1.0938686,146.7532 0.28131419,146.7609 0.31249154,146.7686 0.28123686,146.7763 0.49998596,146.7840 0.50002456,146.7917 0.21874669,146.7994 0.34362811,146.8070 0.75000244,146.8147 0.34386191,146.8224 0.15628213,146.8301 0.15622866,146.8378 0.31248373,146.8455 0.1562918,146.8532 -1.3826111e-006,146.8609 0.2187112,146.8686 0.34373608,146.8763 0.50002778,146.8840 1.8436348,146.8917 3.9685977,146.8994 3.9374681,146.9071 2.3438523,146.9148 0.56267673,146.9225 0.18754242,146.9302 0.31244829,146.9379 0.62485749,146.9456 1.1561385,146.9533 1.4688386,146.9610 1.1876334,146.9687 0.62502116,146.9764 0.62496012,146.9841 1.0625132,146.9918 1.4375515,146.9995 1.0625188,147.0072 0.59375095,147.0149 0.87483555,147.0226 2.3122733,147.0303 3.2187235,147.0380 4.9361634,147.0457 22.807823,147.0534 59.400391,147.0611 87.498062,147.0688 84.222191,147.0765 83.146835,147.0842 234.05411,147.0919 512.80902,147.0996 603.6687,147.1073 405.13495,147.1150 165.58861,147.1227 72.443115,147.1304 56.501835,147.1381 42.283947,147.1458 23.533716,147.1535 8.8138332,147.1612 4.5316095,147.1689 4.1563768,147.1766 2.8439393,147.1843 2.4062383,147.1920 1.9061871,147.1997 2.0624623,147.2074 2.2500534,147.2152 1.406347,147.2229 0.65632164,147.2306 0.25006485,147.2383 0.093777314,147.2460 0.031251315,147.2537 0.031224202,147.2614 0.28117976,147.2691 0.81227618,147.2768 1.9374545,147.2845 1.562591,147.2922 1.5937907,147.2999 1.4063877,147.3076 0.71881676,147.3153 0.21863906,147.3230 0.84372371,147.3308 0.34388563,147.3385 0.093750454,147.3462 0.40614948,147.3539 0.87496567,147.3616 0.65633166,147.3693 0.31255805,147.3770 0.093767144,147.3847 0.3124747,147.3924 0.65621936,147.4001 0.62503672,147.4078 0.093768507,147.4156 0.28112501,147.4233 1.124958,147.4310 0.87507308,147.4387 0.74997759,147.4464 0.87496877,147.4541 0.6875,147.4618 0.59380662,147.4695 0.28130695,147.4772 0.18748362,147.4850 0.28122166,147.4927 0.37499481,147.5004 0.37497383,147.5081 0.59369373,147.5158 0.7187385,147.5235 0.62506211,147.5312 0.28134418,147.5390 0.0312724,147.5467 0.093748733,147.5544 0.09375602,147.5621 0.093747437,147.5698 0.031249141,147.5775 0.49999231,147.5852 0.53125268,147.5930 0.12495296,147.6007 0.59368038,147.6084 0.87497532,147.6161 0.78129995,147.6238 0.2813144,147.6315 0.093777686,147.6393 0.31251103,147.6470 0.74995923,147.6547 1.0937253,147.6624 0.78128159,147.6701 0.31253049,147.6778 -4.2038801e-006,147.6856 0.093749985,147.6933 4.3040341e-006,147.7010 0.031254854,147.7087 0.18742417,147.7164 0.68745756,147.7241 0.46878397,147.7319 0.34377488,147.7396 0.18750629,147.7473 0.34368145,147.7550 0.56249863,147.7627 0.34382409,147.7705 0.62501764,147.7782 0.18750763,147.7859 0.093722478,147.7936 0.71869636,147.8013 1.0000437,147.8091 0.37505722,147.8168 0.18742983,147.8245 0.90619564,147.8322 0.96877706,147.8399 0.87501156,147.8477 0.49999768,147.8554 0.53126544,147.8631 0.21880582,147.8708 2.3981e-005,147.8786 0.093665645,147.8863 0.5311721,147.8940 0.59377432,147.9017 0.53127331,147.9094 0.68748587,147.9172 0.99990714,147.9249 1.3749101,147.9326 1.6250848,147.9403 0.71889085,147.9481 0.28126258,147.9558 0.34371236,147.9635 0.50001281,147.9712 0.43752614,147.9790 0.37500262,147.9867 0.37498355,147.9944 0.59375662,148.0021 0.74993294,148.0099 1.3437231,148.0176 1.0625488,148.0253 1.062445,148.0331 1.2499051,148.0408 2.6871836,148.0485 5.5617862,148.0562 11.342881,148.0640 15.187322,148.0717 14.03141,148.0794 20.809895,148.0871 52.336941,148.0949 100.61902,148.1026 118.87606,148.1103 128.33012,148.1181 310.1171,148.1258 546.85278,148.1335 546.46075,148.1412 311.82181,148.1490 99.582161,148.1567 38.878139,148.1644 23.814486,148.1722 14.56359,148.1799 8.1257219,148.1876 5.0004292,148.1954 2.9377713,148.2031 2.2188618,148.2108 1.5625621,148.2186 1.06249,148.2263 1.4373922,148.2340 1.6876328,148.2417 0.78137767,148.2495 0.78122389,148.2572 0.62503922,148.2649 0.40632316,148.2727 0.062528402,148.2804 0.18749098,148.2881 3.585645e-005,148.2959 0.093623191,148.3036 0.90611225,148.3113 0.96882278,148.3191 0.46886867,148.3268 0.093788542,148.3345 0.18747613,148.3423 0.34367731,148.3500 0.74992704,148.3578 1.06234,148.3655 2.5623417,148.3732 2.4690022,148.3810 0.34399986,148.3887 0.093752146,148.3964 0.031227747,148.4042 0.65606177,148.4119 1.6562439,148.4196 0.96890455,148.4274 0.43749535,148.4351 0.40615559,148.4429 0.81246173,148.4506 0.65633142,148.4583 0.34382522,148.4661 0.09379594,148.4738 -1.6076241e-005,148.4815 0.31247714,148.4893 0.31251597,148.4970 0.093776934,148.5048 -3.2077951e-005,148.5125 0.21871492,148.5202 0.18752217,148.5280 0.093783148,148.5357 -4.6629493e-006,148.5435 0.093745656,148.5512 0.031251945,148.5589 0.093749829,148.5667 1.8811977e-005,148.5744 -1.492797e-005,148.5822 0.31244928,148.5899 0.78121388,148.5976 0.87500566,148.6054 0.68751299,148.6131 0.37504157,148.6209 0.12503962,148.6286 -1.8449782e-005,148.6364 0.18744567,148.6441 0.34375554,148.6518 0.18753208,148.6596 0.28119099,148.6673 0.87484664,148.6751 1.4374413,148.6828 1.1563272,148.6906 0.71887648,148.6983 0.18757519,148.7060 0.093759909,148.7138 1.8861039e-005,148.7215 -1.230755e-005,148.7293 0.46866548,148.7370 1.3124493,148.7448 1.0000789,148.7525 0.28130546,148.7603 0.093702741,148.7680 0.31247213,148.7757 0.28128192,148.7835 0.37494189,148.7912 0.62494123,148.7990 0.53134173,148.8067 0.093828462,148.8145 0.031248823,148.8222 -3.8907719e-006,148.8300 0.031244775,148.8377 0.093723409,148.8455 0.31247288,148.8532 0.34375739,148.8610 0.31245762,148.8687 0.4687497,148.8765 0.28126833,148.8842 0.56233901,148.8920 1.1250095,148.8997 0.50017637,148.9075 0.093796097,148.9152 0.12495995,148.9230 0.59371322,148.9307 0.84374583,148.9385 1.1562438,148.9462 0.87502551,148.9540 0.84380054,148.9617 0.99987066,148.9695 1.5311117,148.9772 1.3437235,148.9850 1.6873568,148.9927 4.4363122,149.0005 14.717032,149.0082 23.904476,149.0160 39.05862,149.0237 131.40672,149.0315 445.3558,149.0392 684.79956,149.0470 576.88147,149.0547 270.60269,149.0625 111.47918,149.0702 99.342308,149.0780 95.783363,149.0858 71.254303,149.0935 52.938454,149.1013 69.15213,149.1090 102.21571,149.1168 110.06375,149.1245 101.87673,149.1323 91.095169,149.1400 72.627739,149.1478 52.221474,149.1556 34.689571,149.1633 20.595509,149.1711 9.9076815,149.1788 3.7195084,149.1866 1.6250134,149.1943 2.5311961,149.2021 2.562525,149.2098 1.250158,149.2176 0.375103,149.2254 0.34372181,149.2331 0.75002754,149.2409 0.43750948,149.2486 0.31246969,149.2564 0.21876369,149.2642 0.093793079,149.2719 -2.9448302e-005,149.2797 0.31242973,149.2874 0.53122467,149.2952 0.93735003,149.3030 1.5624574,149.3107 1.0002408,149.3185 0.15629753,149.3262 0.43745029,149.3340 0.53126097,149.3418 0.49995664,149.3495 0.62503695,149.3573 0.43755808,149.3650 0.093768254,149.3728 5.3907746e-007,149.3806 0.031245051,149.3883 0.84372997,149.3961 1.5937085,149.4038 1.3437557,149.4116 0.31252429,149.4194 0.7812497,149.4271 0.68750972,149.4349 0.18745394,149.4427 0.74984246,149.4504 1.6562661,149.4582 1.0314128,149.4660 0.28128627,149.4737 0.62499118,149.4815 0.93748546,149.4892 0.65627515,149.4970 0.093715906,149.5048 0.90598965,149.5125 2.2811885,149.5203 1.5002326,149.5281 0.31262121,149.5358 1.7950419e-005,149.5436 -4.7378289e-006,149.5514 9.9979513e-007,149.5591 7.3900287e-007,149.5669 -3.9561296e-006,149.5747 0.031241747,149.5824 0.093753375,149.5902 0.06250786,149.5980 -1.2177068e-006,149.6057 7.2555326e-006,149.6135 -2.7806145e-005,149.6213 0.49991125,149.6290 0.87485874,149.6368 1.4687247,149.6446 1.1251148,149.6523 0.59380823,149.6601 0.43746302,149.6679 0.62498105,149.6757 0.93747926,149.6834 2.3123946,149.6912 2.3438094,149.6990 0.8438679,149.7067 0.50008452,149.7145 0.031219805,149.7223 0.62479496,149.7300 1.9686853,149.7378 2.3125505,149.7456 2.2187576,149.7534 1.4688421,149.7611 0.4376094,149.7689 0.28128257,149.7767 0.12503099,149.7844 0.28122991,149.7922 0.46873584,149.8000 0.31252187,149.8078 0.12494075,149.8155 0.68741059,149.8233 0.78129607,149.8311 0.65633237,149.8389 0.43752176,149.8466 0.40623119,149.8544 0.18747385,149.8622 0.34368128,149.8700 0.68741983,149.8777 0.81254262,149.8855 0.59381717,149.8933 0.49993077,149.9011 1.1249943,149.9088 1.0001036,149.9166 0.50004625,149.9244 0.2811963,149.9322 0.84371215,149.9399 0.65632474,149.9477 0.093786664,149.9555 0.093742311,149.9633 0.093728773,149.9710 0.43749171,149.9788 0.40628386,149.9866 0.093707412,149.9944 0.53109008,150.0022 1.2812276,150.0099 1.1876843,150.0177 1.6244476,150.0255 10.621838,150.0333 38.43285,150.0410 61.248604,150.0488 54.409271,150.0566 29.909691,150.0644 15.188509,150.0722 16.405262,150.0799 27.247663,150.0877 73.015945,150.0955 241.59084,150.1033 445.10596,150.1111 441.95706,150.1188 253.74893,150.1266 119.66403,150.1344 142.61531,150.1422 195.34052,150.1500 172.29076,150.1578 91.387062,150.1655 29.099426,150.1733 11.625686,150.1811 9.5629578,150.1889 5.7504811,150.1967 3.9690609,150.2044 1.0940711,150.2122 0.96869379,150.2200 1.1563232,150.2278 0.90635085,150.2356 0.093764268,150.2434 0.21873701,150.2512 0.18747617,150.2589 0.43746915,150.2667 0.37506923,150.2745 0.18749626,150.2823 0.90619725,150.2901 1.249966,150.2979 1.2185898,150.3056 1.4062318,150.3134 0.93765527,150.3212 0.8125006,150.3290 0.93751442,150.3368 0.71886361,150.3446 0.40619919,150.3524 0.74995309,150.3602 0.34383723,150.3679 0.31247452,150.3757 0.93747932,150.3835 0.62505102,150.3913 0.28124833,150.3991 0.28116882,150.4069 0.59373248,150.4147 0.40628716,150.4225 0.40623063,150.4302 0.49998379,150.4380 0.43755385,150.4458 0.12505886,150.4536 0.49999866,150.4614 0.50000948,150.4692 0.031220393,150.4770 0.37492192,150.4848 0.59371722,150.4926 0.50003892,150.5004 0.40621108,150.5081 0.99985087,150.5159 1.2813014,150.5237 0.53144538,150.5315 0.09373828,150.5393 0.43746185,150.5471 0.31251588,150.5549 0.43743405,150.5627 0.56256002,150.5705 0.09383066,150.5783 0.093713544,150.5861 0.37501326,150.5939 0.31246504,150.6017 0.5623858,150.6094 0.96871889,150.6172 0.81257439,150.6250 0.96878654,150.6328 1.4062706,150.6406 0.96876353,150.6484 0.59377342,150.6562 0.031295486,150.6640 0.18738447,150.6718 0.81243008,150.6796 0.96862715,150.6874 1.7499315,150.6952 1.5625178,150.7030 1.6562798,150.7108 1.2188772,150.7186 0.87510741,150.7264 0.28130698,150.7342 0.34359789,150.7420 1.1560843,150.7498 1.3438853,150.7576 0.4688932,150.7654 0.31251329,150.7732 0.093802825,150.7810 1.7574879e-006,150.7888 0.093723752,150.7966 0.3437272,150.8044 0.34377226,150.8122 0.18752408,150.8200 0.65622818,150.8278 0.53121269,150.8356 0.71873277,150.8434 1.4374964,150.8512 1.9062167,150.8590 1.6249944,150.8668 0.87504494,150.8746 0.31255504,150.8824 2.7902757e-005,150.8902 0.0937391,150.8980 0.34372467,150.9058 0.3749941,150.9136 0.18752748,150.9214 0.093759134,150.9292 -1.4299636e-006,150.9370 5.146358e-006,150.9448 -1.9156614e-005,150.9526 0.34372595,150.9604 0.78118807,150.9682 1.1248392,150.9760 1.5624738,150.9838 1.0938761,150.9916 0.71879882,150.9994 0.68752843,151.0072 0.59376222,151.0150 0.53128707,151.0228 1.0619532,151.0306 7.6860285,151.0384 18.46789,151.0462 23.281111,151.0540 24.811916,151.0618 25.78071,151.0696 32.966469,151.0774 69.77359,151.0852 131.70958,151.0930 175.8071,151.1009 190.56143,151.1087 186.40823,151.1165 179.18872,151.1243 174.31326,151.1321 158.19112,151.1399 120.97567,151.1477 72.037674,151.1555 41.409569,151.1633 30.37665,151.1711 22.719923,151.1789 13.188745,151.1867 5.1259236,151.1945 2.0315616,151.2024 1.0938528,151.2102 0.3750855,151.2180 0.1250363,151.2258 0.0624859,151.2336 0.37491611,151.2414 0.96869081,151.2492 0.59383678,151.2570 0.093820445,151.2648 0.03127078,151.2726 -7.9882331e-005,151.2805 0.96865153,151.2883 1.1875771,151.2961 0.59376669,151.3039 0.7186442,151.3117 1.0311971,151.3195 1.3437698,151.3273 1.1562097,151.3351 1.656256,151.3429 2.0625529,151.3508 1.968781,151.3586 1.2188511,151.3664 0.46869302,151.3742 0.71868294,151.3820 0.50012362,151.3898 0.09378583,151.3976 0.18746762,151.4055 0.28127176,151.4133 0.093775839,151.4211 0.093750276,151.4289 0.28124973,151.4367 0.18750764,151.4445 -6.092162e-006,151.4523 0.12497211,151.4602 0.6249848,151.4680 0.68751448,151.4758 0.43750268,151.4836 0.50001001,151.4914 0.28127217,151.4992 -1.1455587e-005,151.5071 0.40619087,151.5149 0.90617472,151.5227 0.96868777,151.5305 0.87503797,151.5383 0.59380561,151.5461 0.43754822,151.5540 0.093812443,151.5618 0.031232513,151.5696 0.18744682,151.5774 0.31250805,151.5852 0.18750791,151.5931 0.50001693,151.6009 0.5000245,151.6087 0.84362948,151.6165 1.3748977,151.6243 1.0313205,151.6322 0.46886259,151.6400 0.18752687,151.6478 0.18748729,151.6556 0.18752167,151.6634 0.093729205,151.6713 0.53102171,151.6791 1.874787,151.6869 2.3126681,151.6947 0.93776518,151.7025 0.21873584,151.7104 0.56241596,151.7182 0.62508297,151.7260 0.40609258,151.7338 1.7497677,151.7417 2.2813101,151.7495 2.0001326,151.7573 1.2500997,151.7651 0.75010175,151.7730 0.031320997,151.7808 0.093731619,151.7886 0.28121883,151.7964 0.56239301,151.8042 0.96870959,151.8121 0.65637088,151.8199 0.18754706,151.8277 0.28118607,151.8355 0.34375083,151.8434 0.18756051,151.8512 2.5490197e-005,151.8590 -1.165125e-005,151.8669 0.062480461,151.8747 0.28125551,151.8825 0.34376413,151.8903 0.31249827,151.8982 0.18750827,151.9060 0.093739249,151.9138 0.18746413,151.9216 0.3436673,151.9295 0.96875095,151.9373 0.96880931,151.9451 0.84372205,151.9530 0.62500441,151.9608 0.46880481,151.9686 0.34373844,151.9764 0.40617359,151.9843 0.65620196,151.9921 0.62508535,151.9999 0.375029,152.0078 1.062331,152.0156 3.343534,152.0234 7.4369636,152.0312 13.030602,152.0391 12.93767,152.0469 8.9693861,152.0547 6.9057922,152.0626 15.966599,152.0704 36.215649,152.0782 56.466217,152.0861 64.249001,152.0939 63.781601,152.1017 97.359337,152.1096 321.44345,152.1174 735.88068,152.1252 902.10571,152.1331 624.90668,152.1409 238.29385,152.1487 83.915596,152.1566 63.501255,152.1644 48.096783,152.1722 30.565033,152.1801 19.126455,152.1879 10.46957,152.1957 6.5004144,152.2036 3.8756282,152.2114 1.7190902,152.2192 1.1562254,152.2271 0.50006717,152.2349 0.093698129,152.2427 0.99987495,152.2506 1.5311778,152.2584 1.7500526,152.2663 0.62515622,152.2741 0.21879399,152.2819 0.062531523,152.2898 0.2498899,152.2976 1.2185568,152.3054 1.6561885,152.3133 1.5314379,152.3211 0.28142586,152.3289 0.093724221,152.3368 0.18749769,152.3446 0.12499095,152.3525 1.1561234,152.3603 3.3748486,152.3681 4.4375505,152.3760 2.5939212,152.3838 0.34376988,152.3917 0.49995509,152.3995 0.37507069,152.4073 0.1250217,152.4152 0.093758024,152.4230 0.031203642,152.4309 0.65601027,152.4387 1.7811264,152.4465 1.9064037,152.4544 0.90641087,152.4622 0.43753242,152.4701 0.46877116,152.4779 0.49994782,152.4858 0.8749997,152.4936 0.37507799,152.5014 0.093755327,152.5093 0.15625905,152.5171 0.18752007,152.5250 0.093708158,152.5328 0.37496659,152.5407 0.34380066,152.5485 1.1199168e-005,152.5563 0.093746446,152.5642 0.031242725,152.5720 0.093758754,152.5799 0.18746366,152.5877 0.87494242,152.5956 0.87502861,152.6034 0.31248629,152.6113 0.46875626,152.6191 0.37504643,152.6269 0.18750133,152.6348 0.31234974,152.6426 1.1561692,152.6505 0.93763506,152.6583 0.43757397,152.6662 0.21875176,152.6740 0.28119656,152.6819 0.46876249,152.6897 0.84381294,152.6976 0.53125334,152.7054 0.46870095,152.7133 0.40622547,152.7211 0.34374616,152.7290 0.46878067,152.7368 0.21882065,152.7447 0.31232157,152.7525 1.4998344,152.7603 1.718886,152.7682 0.78141487,152.7760 0.093775839,152.7839 0.093765385,152.7917 -2.6436692e-005,152.7996 0.31240413,152.8074 0.65616149,152.8153 1.0624114,152.8231 1.1251028,152.8310 0.75005031,152.8389 1.7499341,152.8467 2.1563094,152.8546 1.5938518,152.8624 0.593808,152.8703 0.093747728,152.8781 0.093747452,152.8860 0.093757108,152.8938 0.56246221,152.9017 1.0311433,152.9095 1.2498747,152.9174 1.3437817,152.9252 0.87508374,152.9331 0.68747097,152.9409 0.68753976,152.9488 0.43760201,152.9566 0.18753135,152.9645 0.34373105,152.9724 0.56248176,152.9802 0.5312224,152.9881 0.46877778,152.9959 0.49994177,153.0038 1.3749695,153.0116 1.9998302,153.0195 4.2495975,153.0273 6.2497573,153.0352 7.718554,153.0431 9.9058485,153.0509 23.994528,153.0588 78.146027,153.0666 130.49522,153.0745 129.25507,153.0823 81.102081,153.0902 44.845409,153.0981 53.027046,153.1059 82.276497,153.1138 111.71493,153.1216 129.68672,153.1295 123.1915,153.1373 90.160919,153.1452 70.283188,153.1531 56.565044,153.1609 35.941399,153.1688 15.345974,153.1766 7.594367,153.1845 2.5941057,153.1924 2.1250694,153.2002 1.1876397,153.2081 0.3750616,153.2159 0.062469158,153.2238 0.37498853,153.2317 0.3750408,153.2395 0.68749297,153.2474 0.59376645,153.2552 0.1875051,153.2631 0.093751192,153.2710 3.8628405e-006,153.2788 -8.018289e-006,153.2867 0.15624708,153.2946 1.9707431e-005,153.3024 -4.4768531e-005,153.3103 0.28118601,153.3182 0.40622994,153.3260 0.68738681,153.3339 1.3437084,153.3417 1.6875969,153.3496 1.3438168,153.3575 0.59383208,153.3653 2.7450973e-005,153.3732 0.18747994,153.3811 0.37499389,153.3889 0.62491494,153.3968 1.0311803,153.4047 0.87506378,153.4125 0.34384191,153.4204 0.031276077,153.4283 1.3689158e-006,153.4361 0.12496379,153.4440 0.37500823,153.4519 0.093780264,153.4597 0.031238966,153.4676 8.5277379e-006,153.4755 0.03124398,153.4833 0.18744455,153.4912 0.34373334,153.4991 0.18755734,153.5069 0.031271432,153.5148 -7.3454553e-006,153.5227 0.093744114,153.5305 0.18750156,153.5384 0.2812514,153.5463 0.18750842,153.5541 -1.2644329e-005,153.5620 0.12495823,153.5699 0.281277,153.5778 0.3749212,153.5856 0.99995607,153.5935 0.81233621,153.6014 1.8747896,153.6092 2.0000725,153.6171 1.5002116,153.6250 0.40646359,153.6329 3.8075745e-005,153.6407 0.093714699,153.6486 0.28122541,153.6565 0.21876432,153.6643 0.15625633,153.6722 0.093766771,153.6801 0.34375483,153.6880 0.78122985,153.6958 1.0312566,153.7037 0.31251431,153.7116 0.18750556,153.7195 -1.218354e-005,153.7273 0.093749098,153.7352 1.5744545e-005,153.7431 -7.5368575e-006,153.7509 0.34371576,153.7588 0.78126276,153.7667 0.6249072,153.7746 2.5936525,153.7824 3.5937428,153.7903 2.9062994,153.7982 0.84388405,153.8061 0.093756109,153.8140 0.31245241,153.8218 0.65618312,153.8297 1.1561396,153.8376 1.2812172,153.8455 1.0626106,153.8533 1.5626097,153.8612 1.6562542,153.8691 1.4687569,153.8770 0.31250086,153.8848 0.28123558,153.8927 0.40613428,153.9006 1.156058,153.9085 1.5938323,153.9164 1.1249748,153.9242 1.6873899,153.9321 1.3752704,153.9400 0.21893004,153.9479 0.031211823,153.9558 0.093767732,153.9636 -1.5313311e-005,153.9715 0.3749063,153.9794 0.68749696,153.9873 0.37508655,153.9952 5.0276129e-005,154.0030 0.031174801,154.0109 0.84367853,154.0188 1.1562134,154.0267 1.4061699,154.0346 1.6250209,154.0424 2.0309668,154.0503 6.8114243,154.0582 17.06002,154.0661 33.903446,154.0740 42.093727,154.0819 36.844193,154.0897 49.903252,154.0976 77.653465,154.1055 81.533791,154.1134 53.191975,154.1213 32.998985,154.1292 49.963905,154.1370 71.498123,154.1449 66.753265,154.1528 40.879601,154.1607 21.971445,154.1686 12.188624,154.1765 8.8127356,154.1844 6.6875172,154.1922 5.218976,154.2001 2.750473,154.2080 1.0314827,154.2159 0.28133091,154.2238 0.21869618,154.2317 0.74991733,154.2396 0.75006056,154.2474 0.50006497,154.2553 0.18750392,154.2632 8.996908e-006,154.2711 0.031199997,154.2790 0.43736392,154.2869 0.84372294,154.2948 0.56263822,154.3027 0.093826279,154.3106 0.031219235,154.3184 0.18745282,154.3263 0.84371442,154.3342 0.90628177,154.3421 0.28130859,154.3500 2.5277728e-005,154.3579 -3.4148481e-005,154.3658 0.28122461,154.3737 0.31251851,154.3816 0.34370458,154.3895 0.74998271,154.3973 0.40631872,154.4052 0.31249303,154.4131 0.93743426,154.4210 1.1250263,154.4289 0.46880481,154.4368 0.12499315,154.4447 0.093760416,154.4526 1.6413582e-005,154.4605 -4.8139168e-006,154.4684 0.78120768,154.4763 2.1874731,154.4842 1.9062992,154.4921 0.50000799,154.4999 0.43741205,154.5078 0.87502408,154.5157 0.31258267,154.5236 -1.0455808e-005,154.5315 2.1463773e-005,154.5394 0.031157309,154.5473 0.71863526,154.5552 0.90628177,154.5631 0.81257564,154.5710 0.46878242,154.5789 0.74986553,154.5868 1.4685333,154.5947 1.9687217,154.6026 1.5313817,154.6105 1.0001054,154.6184 0.71887118,154.6263 0.343822,154.6342 0.093747936,154.6421 0.28125378,154.6500 0.43748894,154.6579 0.59374553,154.6658 0.31249261,154.6737 0.2812542,154.6816 0.031268392,154.6895 -9.7424424e-007,154.6974 2.9649616e-006,154.7053 -1.0886234e-005,154.7132 0.093750805,154.7211 7.6373617e-006,154.7290 8.4386647e-006,154.7369 -4.1395149e-005,154.7448 0.53116667,154.7527 0.87496275,154.7606 1.7500123,154.7685 1.7500157,154.7764 1.0312324,154.7843 0.56252611,154.7922 0.4062787,154.8001 0.62489611,154.8080 1.1561898,154.8159 0.87511265,154.8238 0.31261668,154.8317 2.9990844e-005,154.8396 -7.2844086e-006,154.8475 -8.5517001e-007,154.8554 0.78121531,154.8633 1.9374723,154.8712 2.0000048,154.8791 1.1875108,154.8870 0.31252107,154.8949 0.2187382,154.9028 1.2811993,154.9107 2.5312238,154.9186 2.6562355,154.9265 1.4062762,154.9344 0.46871585,154.9423 1.9999076,154.9502 2.53123,154.9581 1.4999912,154.9660 1.2186918,154.9739 1.7812566,154.9818 1.7813662,154.9897 1.2812812,154.9977 0.99999082,155.0056 0.65630859,155.0135 0.5000608,155.0214 1.4998599,155.0293 5.1243224,155.0372 10.061546,155.0451 15.6553,155.0530 23.280329,155.0609 29.718128,155.0688 32.905346,155.0767 37.59259,155.0846 44.092751,155.0925 46.812515,155.1005 47.748627,155.1084 71.30674,155.1163 113.30684,155.1242 137.12517,155.1321 117.06839,155.1400 72.506912,155.1479 35.441357,155.1558 18.969816,155.1637 13.188117,155.1716 8.2195282,155.1796 3.0318434,155.1875 0.65646398,155.1954 0.31247896,155.2033 0.37503231,155.2112 0.093814537,155.2191 1.4828684e-006,155.2270 0.031233685,155.2349 0.093752325,155.2429 2.7426258e-005,155.2508 0.031178772,155.2587 0.46873918,155.2666 0.28124765,155.2745 0.68737328,155.2824 1.2498392,155.2903 1.7811223,155.2982 1.8750706,155.3062 1.2189933,155.3141 0.43752939,155.3220 1.1871394,155.3299 2.4686799,155.3378 1.8127666,155.3457 0.90645123,155.3537 0.28134078,155.3616 0.37486649,155.3695 1.0935745,155.3774 1.3438399,155.3853 0.53144622,155.3932 0.093796678,155.4011 0.093717366,155.4091 0.28124115,155.4170 0.18753104,155.4249 -6.9700495e-006,155.4328 0.31246942,155.4407 0.59373879,155.4487 0.78124738,155.4566 0.74999881,155.4645 0.56251597,155.4724 0.34376383,155.4803 0.18746972,155.4882 0.34375793,155.4962 0.093804635,155.5041 -4.0013685e-005,155.5120 0.43741274,155.5199 0.93741423,155.5278 1.156299,155.5358 0.40637678,155.5437 0.093764499,155.5516 0.062508062,155.5595 0.18736525,155.5674 0.96862489,155.5754 1.2188547,155.5833 0.84384686,155.5912 0.31254855,155.5991 0.093755335,155.6071 0.093738601,155.6150 0.093769968,155.6229 0.21867383,155.6308 0.56245697,155.6387 0.40631011,155.6467 0.31245902,155.6546 0.9687196,155.6625 0.93752187,155.6704 0.6562748,155.6784 0.28131485,155.6863 0.1874467,155.6942 0.81233841,155.7021 1.2812086,155.7101 1.4688199,155.7180 2.1250322,155.7259 2.3437161,155.7338 1.7812889,155.7418 0.71889615,155.7497 0.37485892,155.7576 1.187343,155.7655 1.0938495,155.7735 0.62515187,155.7814 0.031338613,155.7893 -2.8236205e-005,155.7972 0.21873941,155.8052 0.28123325,155.8131 0.37498486,155.8210 0.56249726,155.8289 0.87501043,155.8369 1.4686768,155.8448 2.2499311,155.8527 1.781248,155.8607 1.2813398,155.8686 0.21885782,155.8765 0.281205,155.8844 0.46870902,155.8924 0.2812807,155.9003 0.093788981,155.9082 1.8862078e-005,155.9162 0.18733384,155.9241 1.2498878,155.9320 1.375097,155.9400 1.0625952,155.9479 0.37507054,155.9558 8.2400593e-006,155.9637 -2.433603e-006,155.9717 1.493923e-006,155.9796 -3.542161e-006,155.9875 0.093701079,155.9955 0.59357524,156.0034 1.6246498,156.0113 3.1874232,156.0193 2.7190237,156.0272 1.8751462,156.0351 1.9372407,156.0431 3.4058645,156.0510 4.1250153,156.0589 3.687768,156.0669 3.4374881,156.0748 7.7482314,156.0827 25.058836,156.0907 43.809555,156.0986 54.654503,156.1065 69.684845,156.1145 90.560219,156.1224 92.845749,156.1303 69.972466,156.1383 68.119759,156.1462 132.73827,156.1542 186.4666,156.1621 155.41721,156.1700 89.097893,156.1780 126.13939,156.1859 250.60951,156.1938 276.07162,156.2018 164.20918,156.2097 52.324089,156.2176 18.126839,156.2256 12.313286,156.2335 10.219251,156.2415 7.531589,156.2494 3.4378359,156.2573 0.9688499,156.2653 1.0622567,156.2732 2.0000064,156.2812 1.3750633,156.2891 1.4062293,156.2970 0.90634167,156.3050 0.50009072,156.3129 0.093810573,156.3209 0.093746766,156.3288 0.50000912,156.3367 0.74997681,156.3447 0.68745679,156.3526 0.40627062,156.3606 0.12504841,156.3685 6.5386475e-006,156.3764 -1.1122248e-005,156.3844 0.31242001,156.3923 0.99994314,156.4003 0.96882886,156.4082 0.6875087,156.4161 0.93743086,156.4241 0.74999076,156.4320 0.62506938,156.4400 0.2188125,156.4479 0.28111154,156.4559 1.1248651,156.4638 1.4062605,156.4718 1.1250886,156.4797 0.53136313,156.4876 0.21875463,156.4956 0.53123498,156.5035 0.99984634,156.5115 1.9059962,156.5194 1.9376507,156.5274 0.78148514,156.5353 0.34381297,156.5433 4.3449647e-005,156.5512 -1.2128579e-005,156.5591 5.0622311e-006,156.5671 -8.1200942e-006,156.5750 0.12493866,156.5830 0.99977338,156.5909 2.9998269,156.5989 3.7186608,156.6068 3.8125231,156.6148 2.0627143,156.6227 1.3126587,156.6307 0.96881962,156.6386 0.6561799,156.6466 1.0624483,156.6545 0.93761683,156.6625 0.31258053,156.6704 0.59369528,156.6784 1.0624663,156.6863 0.31255189,156.6943 0.093783677,156.7022 0.21868312,156.7102 0.81243712,156.7181 0.87503922,156.7261 0.50008142,156.7340 0.12501742,156.7420 0.37493658,156.7499 0.62497628,156.7579 0.59378511,156.7658 0.37498283,156.7738 0.62486023,156.7817 1.0312892,156.7897 0.53128183,156.7976 1.1560237,156.8056 1.7187977,156.8135 0.93768382,156.8215 0.84374434,156.8294 0.84379905,156.8374 0.28134331,156.8453 0.093682088,156.8533 0.46873128,156.8612 0.34374344,156.8692 0.59369564,156.8772 0.6875487,156.8851 0.81246603,156.8931 0.93742788,156.9010 0.78132069,156.9090 0.31260902,156.9169 0.81251442,156.9249 0.96875477,156.9328 0.21873754,156.9408 0.59361178,156.9488 1.3435453,156.9567 1.9063671,156.9647 1.0936546,156.9726 4.1871977,156.9806 6.1872716,156.9885 7.6249471,156.9965 6.5002427,157.0045 4.8748779,157.0124 5.5934887,157.0204 6.6873846,157.0283 7.5935931,157.0363 8.8437748,157.0442 11.779876,157.0522 30.464657,157.0602 68.208748,157.0681 144.0184,157.0761 243.25705,157.0840 601.14825,157.0920 1462.3705,157.1000 1929.9073,157.1079 1449.6265,157.1159 618.88739,157.1238 214.6833,157.1318 149.78358,157.1398 122.91052,157.1477 95.004921,157.1557 62.973171,157.1636 43.096859,157.1716 27.158085,157.1796 27.373915,157.1875 37.061604,157.1955 33.657597,157.2035 19.346067,157.2114 6.3140087,157.2194 2.125416,157.2273 1.1875808,157.2353 1.5624082,157.2433 2.4374785,157.2512 2.5937071,157.2592 2.5312898,157.2672 1.7501316,157.2751 1.8124477,157.2831 1.9687216,157.2911 1.8126019,157.2990 0.40636677,157.3070 0.21869406,157.3149 0.65612829,157.3229 1.6249866,157.3309 1.8437748,157.3388 1.687409,157.3468 1.7500287,157.3548 1.3126516,157.3627 0.59376258,157.3707 0.74996561,157.3787 0.4687531,157.3866 0.53123754,157.3946 0.71881843,157.4026 0.43745831,157.4105 1.1560124,157.4185 1.7188244,157.4265 0.8438915,157.4345 1.0312606,157.4424 0.87506753,157.4504 0.59377176,157.4584 0.40624237,157.4663 0.56246227,157.4743 0.53128958,157.4823 0.24993858,157.4902 0.7811324,157.4982 0.84377825,157.5062 0.75011098,157.5141 0.34380493,157.5221 0.46864831,157.5301 0.68747556,157.5381 0.43759042,157.5460 0.18748915,157.5540 0.40617245,157.5620 0.68748808,157.5699 0.68754631,157.5779 0.71883577,157.5859 0.687343,157.5939 1.6560675,157.6018 1.4062383,157.6098 1.4063214,157.6178 1.0001453,157.6258 0.81251073,157.6337 0.75001305,157.6417 0.46878785,157.6497 1.4999787,157.6576 2.0936363,157.6656 1.9999148,157.6736 1.4063257,157.6816 1.1875079,157.6895 1.2499719,157.6975 0.93763041,157.7055 0.18761894,157.7135 0.031215958,157.7214 0.374937,157.7294 0.49997991,157.7374 0.37506706,157.7454 5.9610458e-005,157.7533 0.093724936,157.7613 0.31249487,157.7693 0.37497911,157.7773 0.3749525,157.7853 0.40627825,157.7932 0.093795083,157.8012 0.2187342,157.8092 0.53121102,157.8172 1.2812537,157.8251 0.12505513,157.8331 0.28108355,157.8411 1.1561344,157.8491 0.81271875,157.8571 6.6344248e-005,157.8650 0.37485009,157.8730 0.968759,157.8810 1.3125622,157.8890 1.5624312,157.8970 1.2810291,157.9049 2.8748224,157.9129 3.4063027,157.9209 3.0314629,157.9289 1.7501928,157.9369 1.0937881,157.9448 0.59376526,157.9528 0.4999781,157.9608 0.40620935,157.9688 0.71879208,157.9768 0.93742722,157.9848 1.5622363,157.9927 2.6249437,158.0007 1.8752191,158.0087 1.5000703,158.0167 1.5623832,158.0247 2.8745744,158.0327 6.3744211,158.0406 10.280736,158.0486 12.49986,158.0566 13.062398,158.0646 17.935925,158.0726 31.247515,158.0806 47.214859,158.0885 87.239449,158.0965 174.79703,158.1045 251.55763,158.1125 253.37567,158.1205 299.70044,158.1285 451.01208,158.1365 480.82544,158.1444 331.90103,158.1524 288.31796,158.1604 642.14954,158.1684 968.70044,158.1764 825.43109,158.1844 396.0929,158.1924 124.52309,158.2003 55.598213,158.2083 33.971733,158.2163 22.032406,158.2243 16.125338,158.2323 12.375671,158.2403 7.4696636,158.2483 3.7192309,158.2563 1.9688863,158.2643 1.2813764,158.2722 0.312507,158.2802 0.56238145,158.2882 1.5311694,158.2962 2.3437786,158.3042 2.0625772,158.3122 1.0625325,158.3202 1.0623723,158.3282 2.0624056,158.3362 1.9376067,158.3442 0.93766052,158.3522 0.37505764,158.3601 0.24997142,158.3681 0.78119648,158.3761 1.0000057,158.3841 0.37501803,158.3921 0.46876463,158.4001 0.43745369,158.4081 0.68745482,158.4161 0.50006914,158.4241 0.53130782,158.4321 3.0739095e-005,158.4401 0.031180006,158.4481 0.49986491,158.4561 0.81251544,158.4641 0.71880162,158.4721 0.71878558,158.4800 0.68753964,158.4880 0.53123808,158.4960 0.31250188,158.5040 0.21877734,158.5120 0.21877879,158.5200 0.18749933,158.5280 0.093756728,158.5360 0.093732543,158.5440 0.093736395,158.5520 0.093771726,158.5600 8.7219696e-006,158.5680 0.093732968,158.5760 0.28121182,158.5840 0.40626511,158.5920 0.40624797,158.6000 0.65622145,158.6080 0.59374964,158.6160 0.5625003,158.6240 0.62501854,158.6320 0.56242794,158.6400 1.218689,158.6480 1.1875743,158.6560 0.93739307,158.6640 1.8124504,158.6720 1.2188009,158.6800 1.0312599,158.6880 0.62510175,158.6960 0.37507072,158.7040 0.34377924,158.7120 0.34375092,158.7200 0.18748093,158.7280 0.43736702,158.7360 0.87495518,158.7440 0.59389526,158.7520 7.0579052e-005,158.7600 -2.7304175e-005,158.7680 0.093743391,158.7760 0.24996267,158.7840 0.56248099,158.7920 0.68753296,158.8000 0.28130156,158.8080 -6.7411704e-005,158.8160 0.56235766,158.8240 0.87500942,158.8320 1.125123,158.8400 0.9999724,158.8480 1.1561854,158.8560 0.53132826,158.8640 0.28128952,158.8720 0.43750256,158.8800 0.21877621,158.8880 1.518978e-005,158.8960 1.5769945e-008,158.9041 0.031217048,158.9121 0.62487859,158.9201 1.4687262,158.9281 1.0313272,158.9361 0.65632725,158.9441 0.99968296,158.9521 3.9679568,158.9601 9.2806368,158.9681 11.468941,158.9761 7.5634584,158.9841 2.406569,158.9921 3.4369717,159.0001 5.9374385,159.0081 4.1254673,159.0162 3.1875265,159.0242 5.6872301,159.0322 7.2809825,159.0402 6.8742986,159.0482 12.998627,159.0562 21.154942,159.0642 30.37228,159.0722 64.4907,159.0802 179.87225,159.0882 452.83118,159.0962 632.68353,159.1043 510.32022,159.1123 236.78781,159.1203 95.008278,159.1283 101.0585,159.1363 106.9395,159.1443 80.099281,159.1523 50.970638,159.1603 66.213135,159.1683 107.58839,159.1764 112.87863,159.1844 70.164223,159.1924 26.879742,159.2004 9.6887236,159.2084 5.8127952,159.2164 3.5002651,159.2244 1.7190137,159.2325 0.46891969,159.2405 0.59372997,159.2485 0.75001454,159.2565 0.4686428,159.2645 0.9685955,159.2725 1.3125095,159.2805 1.0001111,159.2886 0.59379292,159.2966 0.65627021,159.3046 0.65631634,159.3126 0.56251073,159.3206 0.46875185,159.3286 0.093781829,159.3366 1.0674225e-005,159.3447 0.03124835,159.3527 -4.0579371e-006,159.3607 0.062490329,159.3687 0.093761146,159.3767 0.093711071,159.3847 0.59370762,159.3928 0.59378928,159.4008 0.31254476,159.4088 0.31249014,159.4168 0.8124969,159.4248 0.50001884,159.4329 0.093740501,159.4409 0.09368249,159.4489 0.84355086,159.4569 1.7499537,159.4649 1.1877016,159.4730 0.31261259,159.4810 0.093749702,159.4890 0.18747067,159.4970 0.56241667,159.5050 0.99985242,159.5131 1.5623584,159.5211 2.2500448,159.5291 1.6563355,159.5371 1.8125449,159.5451 1.4063495,159.5532 0.68759727,159.5612 0.093772598,159.5692 0.18747059,159.5772 0.1250232,159.5853 0.093773507,159.5933 0.31246528,159.6013 0.37494546,159.6093 0.50000286,159.6173 0.18755704,159.6254 0.18750475,159.6334 0.37495437,159.6414 0.4999488,159.6494 0.84372383,159.6575 0.81252855,159.6655 0.37505606,159.6735 0.12504473,159.6815 0.093751669,159.6896 0.65618688,159.6976 1.3749853,159.7056 0.78131694,159.7136 0.15626422,159.7217 0.18749422,159.7297 0.12499461,159.7377 0.093755871,159.7457 0.031238118,159.7538 1.7186646,159.7618 2.7812567,159.7698 1.5625721,159.7779 0.31245095,159.7859 0.59371036,159.7939 0.68744779,159.8019 1.0000141,159.8100 0.90629458,159.8180 0.96873772,159.8260 0.68754047,159.8341 0.31256455,159.8421 0.093670711,159.8501 0.9373737,159.8581 1.2812581,159.8662 1.0938826,159.8742 0.28134793,159.8822 -1.3694234e-005,159.8903 -2.0232679e-005,159.8983 0.093778938,159.9063 -9.5515032e-005,159.9144 0.8747772,159.9224 1.3437445,159.9304 1.1251351,159.9384 0.87506491,159.9465 1.2498462,159.9545 1.8748475,159.9625 1.8750951,159.9706 1.3439317,159.9786 0.84378564,159.9866 1.1562297,159.9947 1.3438038,160.0027 0.59381771,160.0107 0.093718208,160.0188 0.65621167,160.0268 0.84362471,160.0348 1.7809627,160.0429 2.8124228,160.0509 2.9377904,160.0589 1.8750885,160.0670 4.4056072,160.0750 9.8426685,160.0830 20.372393,160.0911 45.088993,160.0991 71.247627,160.1072 68.221642,160.1152 44.502831,160.1232 37.12463,160.1313 40.561798,160.1393 38.907238,160.1473 29.158495,160.1554 15.970541,160.1634 9.4381857,160.1714 7.5936522,160.1795 8.0311031,160.1875 7.31284,160.1956 4.4068789,160.2036 1.3754826,160.2116 0.43759215,160.2197 0.49998683,160.2277 -4.1423809e-006,160.2358 0.093728274,160.2438 0.09376467,160.2518 0.031265002,160.2599 1.6502419e-006,160.2679 0.18749921,160.2759 0.18749806,160.2840 0.093747929,160.2920 0.062496223,160.3001 0.031253725,160.3081 6.4243491e-006,160.3162 -1.7653115e-006,160.3242 6.3653414e-007,160.3322 -7.8076363e-007,160.3403 0.093748935,160.3483 5.0649282e-006,160.3564 -1.563146e-005,160.3644 0.28119943,160.3724 0.62499201,160.3805 0.34379369,160.3885 0.031281695,160.3966 -2.3449935e-005,160.4046 0.18749245,160.4127 0.093778804,160.4207 0.18748985,160.4287 0.4374792,160.4368 0.81237185,160.4448 1.249928,160.4529 0.87508249,160.4609 0.40633813,160.4690 0.093793027,160.4770 0.18744622,160.4851 0.78121853,160.4931 0.90627718,160.5011 0.4062829,160.5092 0.093781151,160.5172 1.2384228e-005,160.5253 -8.0898953e-006,160.5333 0.2186614,160.5414 1.1873316,160.5494 1.8124952,160.5575 2.2814302,160.5655 1.1875849,160.5736 0.56247282,160.5816 0.40625739,160.5897 0.031272475,160.5977 -6.1939345e-006,160.6058 0.093741588,160.6138 0.093758099,160.6219 7.7517343e-006,160.6299 0.093742631,160.6380 0.7812255,160.6460 1.2187382,160.6541 0.68750805,160.6621 0.18750241,160.6702 0.093768872,160.6782 1.6418719e-005,160.6863 -1.1433474e-005,160.6943 0.093744121,160.7024 0.093749724,160.7104 0.093756974,160.7185 7.5624689e-006,160.7265 -2.0260466e-006,160.7346 5.4127867e-007,160.7426 -1.3894969e-007,160.7507 1.4487011e-008,160.7587 8.1015415e-008,160.7668 -3.3857077e-007,160.7748 0.093745977,160.7829 0.28124344,160.7909 0.37497732,160.7990 0.43749005,160.8070 0.28127563,160.8151 0.12501624,160.8231 0.031249067,160.8312 8.7402941e-006,160.8392 -2.8719613e-005,160.8473 0.21871552,160.8554 0.34368876,160.8634 0.50004452,160.8715 0.031336591,160.8795 0.031210588,160.8876 0.12498848,160.8956 0.093777187,160.9037 0.18750614,160.9117 0.50000608,160.9198 0.62492585,160.9279 1.1873858,160.9359 0.96890068,160.9440 1.5932148,160.9520 9.0302124,160.9601 12.687357,160.9681 8.6257992,160.9762 2.3444266,160.9843 1.0938174,160.9923 1.531072,161.0004 3.1562362,161.0084 2.6564481,161.0165 1.8124869,161.0245 2.5934906,161.0326 3.8748612,161.0407 4.8744063,161.0487 11.467464,161.0568 21.872501,161.0648 37.777958,161.0729 51.280186,161.0810 51.002682,161.0890 41.124409,161.0971 74.767685,161.1051 171.07869,161.1132 217.78238,161.1213 162.54669,161.1293 70.449226,161.1374 38.626751,161.1454 37.718945,161.1535 32.189274,161.1616 18.377169,161.1696 9.2193985,161.1777 7.4063492,161.1858 5.6567297,161.1938 2.4378922,161.2019 1.062618,161.2099 0.59376615,161.2180 1.0937023,161.2261 0.90629864,161.2341 0.21878587,161.2422 0.031237196,161.2503 0.18748181,161.2583 0.31251135,161.2664 0.031265147,161.2745 0.03126638,161.2825 -7.0074166e-005,161.2906 0.56236672,161.2987 0.96867168,161.3067 1.1875112,161.3148 1.2188497,161.3229 0.90622282,161.3309 1.0000386,161.3390 0.37513247,161.3471 0.093756907,161.3551 0.31249136,161.3632 0.18751332,161.3713 0.12497202,161.3793 0.37495396,161.3874 0.31255317,161.3955 2.9919172e-006,161.4035 0.84358311,161.4116 3.3123496,161.4197 4.6562161,161.4277 3.1564476,161.4358 0.75017947,161.4439 -1.4524163e-005,161.4519 0.37500176,161.4600 7.2905987e-006,161.4681 6.4089119e-007,161.4762 -9.8552327e-006,161.4842 0.093706056,161.4923 0.28124827,161.5004 0.18751919,161.5084 0.18745603,161.5165 0.34374258,161.5246 0.1875736,161.5326 -8.1818162e-006,161.5407 0.3436496,161.5488 0.65623432,161.5569 0.43760583,161.5649 0.031250127,161.5730 0.68730098,161.5811 1.7186687,161.5892 1.4689064,161.5972 0.6563856,161.6053 0.59372663,161.6134 0.87491965,161.6214 1.2186306,161.6295 1.4687092,161.6376 1.1563545,161.6457 0.78130287,161.6537 0.62501317,161.6618 0.34381038,161.6699 0.093794331,161.6780 1.8595776e-005,161.6860 -4.5892291e-005,161.6941 0.31244591,161.7022 0.31254318,161.7103 0.093787655,161.7183 0.2811951,161.7264 0.71872842,161.7345 0.50006133,161.7426 0.062523313,161.7507 0.15617195,161.7587 0.93739444,161.7668 1.3437445,161.7749 1.0000919,161.7830 0.37505299,161.7910 0.18751727,161.7991 0.031282052,161.8072 -1.657824e-005,161.8153 0.28118244,161.8234 0.68747401,161.8314 0.75001603,161.8395 0.59372973,161.8476 0.40628079,161.8557 1.7186501,161.8637 3.0937004,161.8718 2.0938721,161.8799 0.75000894,161.8880 0.34378967,161.8961 0.24992374,161.9042 0.84364372,161.9122 0.78135538,161.9203 0.34382376,161.9284 0.2812115,161.9365 0.40625802,161.9446 0.71882266,161.9526 0.50003135,161.9607 0.34372038,161.9688 0.18744388,161.9769 0.31251794,161.9850 0.093800679,161.9931 6.2320014e-006,162.0011 -2.6404316e-006,162.0092 4.3296072e-006,162.0173 -1.467875e-005,162.0254 0.21867625,162.0335 1.1560346,162.0416 2.2498622,162.0496 2.5936821,162.0577 4.9681683,162.0658 9.3429604,162.0739 11.780857,162.0820 12.312192,162.0901 14.28061,162.0981 20.935879,162.1062 34.122757,162.1143 43.375202,162.1224 38.407352,162.1305 41.93502,162.1386 62.590885,162.1467 63.970871,162.1548 37.973724,162.1628 13.252954,162.1709 3.8131421,162.1790 2.5626705,162.1871 1.5314103,162.1952 0.9062978,162.2033 0.34378928,162.2114 0.093723558,162.2195 0.28119186,162.2275 0.68748933,162.2356 0.59379059,162.2437 0.68750906,162.2518 0.87500799,162.2599 0.56253749,162.2680 0.093766682,162.2761 0.21873669,162.2842 0.43750465,162.2923 0.43747157,162.3004 0.71871477,162.3084 0.50004655,162.3165 0.093775555,162.3246 0.093716957,162.3327 0.28125128,162.3408 0.093777873,162.3489 6.8467848e-006,162.3570 0.031246644,162.3651 0.093747698,162.3732 0.093701512,162.3813 0.37496278,162.3894 0.50002617,162.3975 0.8437227,162.4055 1.4374641,162.4136 1.6875191,162.4217 1.3749883,162.4298 1.3124411,162.4379 1.2500625,162.4460 0.40635064,162.4541 0.34369144,162.4622 1.4997778,162.4703 3.4685256,162.4784 3.8125591,162.4865 1.9378061,162.4946 0.40640923,162.5027 0.28116769,162.5108 0.68743789,162.5189 0.56256628,162.5270 0.31248561,162.5351 0.96864623,162.5432 1.0937693,162.5513 0.68754762,162.5594 0.81255734,162.5675 0.6563338,162.5755 0.43735823,162.5836 1.1872866,162.5917 1.3125728,162.5998 0.75014418,162.6079 0.31260493,162.6160 -1.4739289e-005,162.6241 0.40622044,162.6322 0.31252679,162.6403 0.2812252,162.6484 0.18752912,162.6565 0.37496993,162.6646 0.93741286,162.6727 1.0937746,162.6808 0.56256968,162.6889 0.28123713,162.6970 1.1248614,162.7051 2.0624139,162.7132 1.5625726,162.7213 0.93748856,162.7294 1.0937576,162.7375 0.7813682,162.7456 0.40631682,162.7537 0.65619487,162.7618 1.6562104,162.7699 1.2188052,162.7781 0.40625069,162.7862 0.34372437,162.7943 0.34378028,162.8024 0.37495291,162.8105 0.7812261,162.8186 0.59377062,162.8267 0.62496173,162.8348 0.59378123,162.8429 0.31259939,162.8510 2.3651786e-005,162.8591 0.18742314,162.8672 0.46871474,162.8753 0.53125066,162.8834 0.43755776,162.8915 0.093809061,162.8996 -3.4120498e-007,162.9077 0.18749103,162.9158 0.74999732,162.9239 0.78124487,162.9320 0.3750214,162.9401 0.74986595,162.9482 3.9372389,162.9564 5.5624185,162.9645 4.6252184,162.9726 0.87513477,162.9807 1.1248239,162.9888 2.0936882,162.9969 1.8750595,163.0050 1.562571,163.0131 1.4373976,163.0212 1.9998301,163.0293 2.3436983,163.0374 3.8745842,163.0455 9.1556005,163.0537 12.937162,163.0618 13.344122,163.0699 20.402201,163.0780 77.236336,163.0861 162.95773,163.0942 181.97311,163.1023 117.91972,163.1104 45.413742,163.1185 29.124691,163.1266 32.468391,163.1348 32.562992,163.1429 28.93816,163.1510 27.000093,163.1591 26.219288,163.1672 20.501394,163.1753 12.126346,163.1834 3.2508287,163.1915 1.5311501,163.1997 2.0311918,163.2078 1.5314453,163.2159 0.93764985,163.2240 0.81252301,163.2321 0.59380251,163.2402 6.0914463e-005,163.2483 -1.4567309e-005,163.2565 -2.6491748e-006,163.2646 0.18744801,163.2727 0.40621617,163.2808 0.43749514,163.2889 0.46877071,163.2970 0.31243721,163.3051 1.5311215,163.3133 2.8125088,163.3214 1.1875439,163.3295 0.99997306,163.3376 1.0624789,163.3457 0.90631318,163.3538 0.75011182,163.3620 0.56256211,163.3701 0.43749771,163.3782 0.6249668,163.3863 1.3125229,163.3944 0.90621096,163.4025 0.71862584,163.4107 0.75004172,163.4188 0.40638992,163.4269 0.12495106,163.4350 0.74984556,163.4431 1.0312765,163.4513 0.68757284,163.4594 0.84361166,163.4675 1.5312034,163.4756 0.96892202,163.4837 0.56252599,163.4919 0.74992883,163.5000 0.75005776,163.5081 0.31258985,163.5162 0.093777202,163.5243 1.4665852e-006,163.5325 0.031245949,163.5406 0.18750399,163.5487 0.18750522,163.5568 -1.4100914e-005,163.5649 0.18743242,163.5731 0.59366006,163.5812 1.1249844,163.5893 0.96885216,163.5974 0.37506807,163.6056 0.3125186,163.6137 0.21872136,163.6218 0.59360754,163.6299 1.2185944,163.6381 1.5000461,163.6462 0.75019759,163.6543 0.093829468,163.6624 0.09369377,163.6706 0.31248468,163.6787 0.37501365,163.6868 0.4687286,163.6949 0.40629202,163.7031 0.3437911,163.7112 0.31248289,163.7193 0.093742743,163.7274 0.1249726,163.7356 0.49992046,163.7437 0.78125113,163.7518 0.56255013,163.7599 0.43751508,163.7681 0.43747786,163.7762 0.56253988,163.7843 0.34376231,163.7924 0.56242973,163.8006 0.59372729,163.8087 0.56252015,163.8168 0.31257847,163.8250 3.4264162e-005,163.8331 -1.3556196e-005,163.8412 0.093686625,163.8493 0.34374818,163.8575 0.12505282,163.8656 0.09375225,163.8737 0.093706176,163.8819 0.31247911,163.8900 0.21878631,163.8981 0.28122547,163.9063 0.46868098,163.9144 0.59376031,163.9225 0.34382719,163.9306 0.12504248,163.9388 8.9931991e-006,163.9469 2.1223016e-006,163.9550 -1.7484044e-005,163.9632 0.18741783,163.9713 1.1874068,163.9794 1.5311534,163.9876 1.1563512,163.9957 0.68757921,164.0038 1.0311668,164.0120 1.0937953,164.0201 1.0000076,164.0282 1.218658,164.0364 1.5623944,164.0445 2.0624185,164.0526 2.5935719,164.0608 3.4373522,164.0689 5.2493386,164.0770 12.779036,164.0852 27.309994,164.0933 37.34375,164.1014 41.403614,164.1096 87.020416,164.1177 154.92972,164.1259 162.53592,164.1340 108.29155,164.1421 54.879448,164.1503 55.841103,164.1584 72.780907,164.1665 58.254353,164.1747 27.629215,164.1828 8.2826567,164.1910 5.4062591,164.1991 4.3752646,164.2072 2.7503915,164.2154 0.56280982,164.2235 2.6404054e-005,164.2316 -1.1721906e-005,164.2398 0.093754388,164.2479 0.15619826,164.2561 0.40619245,164.2642 0.75004059,164.2723 0.28123158,164.2805 0.93740821,164.2886 1.4062526,164.2968 1.0625937,164.3049 0.28131637,164.3130 0.06249819,164.3212 0.34372026,164.3293 0.53126472,164.3375 0.18751183,164.3456 0.37496173,164.3537 0.37499791,164.3619 0.1875557,164.3700 -1.8419205e-005,164.3782 0.31243378,164.3863 0.43749133,164.3945 0.37503415,164.4026 0.31248108,164.4107 0.87490493,164.4189 1.4374579,164.4270 1.4063118,164.4352 0.75009382,164.4433 0.21880575,164.4515 9.2061218e-006,164.4596 0.031243188,164.4677 0.093700856,164.4759 0.37493667,164.4840 0.37507477,164.4922 5.8896494e-005,164.5003 -1.5505322e-005,164.5085 3.1213538e-006,164.5166 3.0210545e-006,164.5248 -1.5206709e-005,164.5329 0.28122252,164.5411 0.40626124,164.5492 0.18748002,164.5573 0.31245399,164.5655 0.31256339,164.5736 2.1084126e-005,164.5818 0.18742296,164.5899 0.31253684,164.5981 0.093753658,164.6062 0.49986035,164.6144 1.2186211,164.6225 1.2813627,164.6307 0.40643725,164.6388 1.912751e-005,164.6470 -5.1434536e-006,164.6551 1.4452152e-006,164.6633 -6.3712804e-007,164.6714 1.1032756e-006,164.6796 0.093746223,164.6877 0.21873252,164.6959 0.18750004,164.7040 0.093766659,164.7122 0.031235844,164.7203 0.093755417,164.7285 1.3580589e-005,164.7366 6.9874941e-006,164.7448 -4.1533975e-005,164.7529 0.46857437,164.7611 1.5621691,164.7692 2.8436332,164.7774 2.3440349,164.7855 1.3439606,164.7937 1.0311604,164.8018 1.3437241,164.8100 1.8125721,164.8181 2.7499928,164.8263 2.3125467,164.8345 1.5312319,164.8426 1.3125312,164.8508 0.40637133,164.8589 0.062521204,164.8671 0.43745911,164.8752 1.4998764,164.8834 2.2498024,164.8915 1.9375496,164.8997 1.3439451,164.9078 0.65632534,164.9160 0.43753386,164.9242 0.40617627,164.9323 0.59368646,164.9405 0.65629053,164.9486 0.56249392,164.9568 1.093577,164.9649 1.812431,164.9731 1.2814401,164.9813 0.46877936,164.9894 1.0310049,164.9976 1.8436879,165.0057 1.3752142,165.0139 0.68761313,165.0220 1.3435923,165.0302 2.9997435,165.0384 4.4060841,165.0465 6.4675927,165.0547 16.435728,165.0628 29.903877,165.0710 48.496548,165.0792 70.838753,165.0873 146.94099,165.0955 402.16809,165.1036 656.10272,165.1118 617.75189,165.1200 338.95337,165.1281 133.45848,165.1363 72.221626,165.1444 67.124664,165.1526 62.657841,165.1608 46.034794,165.1689 26.565332,165.1771 16.188908,165.1852 9.5947428,165.1934 3.8757601,165.2016 1.0312152,165.2097 1.8435874,165.2179 1.6251596,165.2261 0.90641719,165.2342 0.12509124,165.2424 0.1249918,165.2506 0.21871594,165.2587 0.49999228,165.2669 0.21879433,165.2750 0.18750267,165.2832 0.031249855,165.2914 0.093692049,165.2995 0.62489545,165.3077 0.93755341,165.3159 0.34383544,165.3240 0.18748966,165.3322 0.18750249,165.3404 0.12501338,165.3485 0.031271555,165.3567 0.031214843,165.3649 0.34366614,165.3730 0.65621465,165.3812 0.71878994,165.3894 0.65627462,165.3975 0.78128123,165.4057 0.65624684,165.4139 0.65621203,165.4220 0.37505266,165.4302 0.093758807,165.4384 0.24999426,165.4465 0.093785144,165.4547 1.3771852e-005,165.4629 0.09370207,165.4710 0.43748158,165.4792 0.31246474,165.4874 0.68738294,165.4956 0.87504303,165.5037 0.5313279,165.5119 0.59378773,165.5201 0.25000522,165.5282 0.53112888,165.5364 0.81251186,165.5446 0.37512776,165.5528 0.21874711,165.5609 0.37498745,165.5691 0.31249431,165.5773 0.40623924,165.5854 0.46864873,165.5936 1.1248325,165.6018 1.4375685,165.6100 0.84387755,165.6181 0.50006199,165.6263 0.18756163,165.6345 0.03124398,165.6426 0.09373422,165.6508 0.18751515,165.6590 0.4375127,165.6672 0.56248081,165.6753 0.65623385,165.6835 0.90626448,165.6917 0.93751562,165.6999 0.6562587,165.7080 0.1874236,165.7162 0.74984479,165.7244 1.0937407,165.7326 0.71888226,165.7407 0.40623397,165.7489 0.87486255,165.7571 1.3124588,165.7653 1.1875561,165.7735 0.75010353,165.7816 0.31261188,165.7898 3.9993069e-005,165.7980 -1.4123192e-005,165.8062 0.093752064,165.8143 0.093741432,165.8225 0.18739478,165.8307 0.71864277,165.8389 0.87502837,165.8471 0.56259584,165.8552 0.18758759,165.8634 0.031246107,165.8716 0.28117377,165.8798 0.59377193,165.8879 0.28130209,165.8961 0.28121787,165.9043 0.40618947,165.9125 0.62499034,165.9207 0.56256574,165.9288 0.31254768,165.9370 0.062502258,165.9452 0.062511176,165.9534 -3.616028e-005,165.9616 0.40612155,165.9698 1.3123857,165.9779 1.7500898,165.9861 1.062639,165.9943 0.75001717,166.0025 0.59375662,166.0107 0.49998879,166.0188 0.43750042,166.0270 0.53117579,166.0352 1.2186239,166.0434 1.687461,166.0516 2.2186093,166.0598 3.4998908,166.0679 5.2807522,166.0761 10.530206,166.0843 21.683887,166.0925 58.96096,166.1007 107.8686,166.1089 120.0655,166.1171 87.939903,166.1252 109.33322,166.1334 182.70999,166.1416 190.88307,166.1498 114.01394,166.1580 47.787888,166.1662 21.877155,166.1744 12.032857,166.1825 5.1259308,166.1907 1.6564454,166.1989 1.1562129,166.2071 1.0313374,166.2153 0.4063426,166.2235 0.31252456,166.2317 0.093651466,166.2399 0.8436144,166.2480 0.90628058,166.2562 0.68758333,166.2644 0.31258616,166.2726 0.093765594,166.2808 0.18745519,166.2890 0.4374373,166.2972 0.59375578,166.3054 0.43760148,166.3136 0.093760587,166.3218 0.3749873,166.3299 0.34374195,166.3381 0.40616113,166.3463 0.53127831,166.3545 0.18757875,166.3627 0.28122067,166.3709 0.53120589,166.3791 0.43754572,166.3873 0.21871939,166.3955 0.65613121,166.4037 1.0000323,166.4119 0.81249821,166.4200 0.84375203,166.4282 0.37510577,166.4364 0.18751578,166.4446 0.18751578,166.4528 0.093731306,166.4610 0.37491363,166.4692 0.59374231,166.4774 0.46878582,166.4856 0.84375972,166.4938 0.28129339,166.5020 0.093773559,166.5102 0.31237891,166.5184 0.9374125,166.5266 0.84385687,166.5348 0.21886286,166.5430 1.5894151e-005,166.5512 -3.1402283e-006,166.5594 -3.334417e-006,166.5676 0.18746251,166.5757 0.5312134,166.5839 1.531276,166.5921 1.6250253,166.6003 1.2812518,166.6085 0.7187503,166.6167 0.49999329,166.6249 0.49994501,166.6331 0.59367818,166.6413 0.65624821,166.6495 0.59379929,166.6577 0.3750678,166.6659 0.28126636,166.6741 0.28126588,166.6823 -1.8609435e-006,166.6905 0.3749451,166.6987 0.50001895,166.7069 0.187545,166.7151 3.6839751e-006,166.7233 -9.8545127e-007,166.7315 2.5761938e-007,166.7397 -4.4968104e-008,166.7479 -7.7767595e-008,166.7561 3.560632e-007,166.7643 -1.3465632e-006,166.7725 5.0304766e-006,166.7807 0.18748137,166.7889 0.49996319,166.7971 0.46872205,166.8053 0.31252471,166.8135 0.093798451,166.8217 0.18750079,166.8299 0.28118709,166.8381 0.43747512,166.8463 0.31248939,166.8545 0.43753877,166.8628 0.18753575,166.8710 0.28124091,166.8792 0.18750049,166.8874 0.31239629,166.8956 0.84357798,166.9038 2.1559935,166.9120 3.3436613,166.9202 2.6565328,166.9284 1.2189583,166.9366 0.7500903,166.9448 0.18753481,166.9530 0.40613714,166.9612 0.65626925,166.9694 0.49996221,166.9776 1.0623758,166.9858 1.4063089,166.9940 1.5313326,167.0022 1.9062784,167.0104 2.4062455,167.0187 1.8751431,167.0269 2.4361856,167.0351 19.963955,167.0433 47.714699,167.0515 53.939247,167.0597 37.564873,167.0679 41.683739,167.0761 76.401031,167.0843 95.65564,167.0925 84.597336,167.1007 61.346218,167.1090 59.185425,167.1172 75.028748,167.1254 80.813217,167.1336 72.128067,167.1418 53.190468,167.1500 37.407974,167.1582 27.438713,167.1664 21.095045,167.1746 13.907607,167.1828 7.0946255,167.1911 4.7503104,167.1993 3.5627887,167.2075 2.0001726,167.2157 0.78132522,167.2239 0.34382039,167.2321 0.03126115,167.2403 0.28119561,167.2485 0.68741226,167.2568 1.2499579,167.2650 1.4374683,167.2732 1.2187363,167.2814 0.75006825,167.2896 0.50003868,167.2978 0.50005507,167.3060 0.12505998,167.3143 0.062481347,167.3225 0.093768485,167.3307 -9.1210059e-006,167.3389 0.28119236,167.3471 0.62484479,167.3553 1.2186717,167.3635 1.0939058,167.3718 0.78123647,167.3800 0.99989444,167.3882 1.0000744,167.3964 0.56260705,167.4046 0.37494549,167.4128 0.81238633,167.4211 1.0625545,167.4293 0.68759817,167.4375 0.90630352,167.4457 0.84363699,167.4539 0.90617615,167.4622 0.75011569,167.4704 1.6250325,167.4786 2.4999955,167.4868 2.1875088,167.4950 1.3125371,167.5032 0.62503147,167.5115 0.50000751,167.5197 0.093758754,167.5279 4.5302281e-006,167.5361 -2.3251905e-005,167.5443 0.1874672,167.5526 0.18753313,167.5608 2.1574839e-005,167.5690 0.031227209,167.5772 0.18749069,167.5855 0.18750592,167.5937 0.12495854,167.6019 0.43738765,167.6101 0.812442,167.6183 0.99993914,167.6266 1.656114,167.6348 2.3439033,167.6430 1.2501003,167.6512 1.3437387,167.6595 0.59382051,167.6677 0.59369135,167.6759 0.68756068,167.6841 0.37507859,167.6923 0.18750817,167.7006 0.093774937,167.7088 2.5655779e-006,167.7170 0.09370102,167.7252 0.24999908,167.7335 0.093802616,167.7417 -1.5186622e-005,167.7499 0.12500383,167.7581 -1.508879e-007,167.7664 0.31246847,167.7746 0.34377629,167.7828 0.2187565,167.7910 0.3124564,167.7993 0.53125942,167.8075 0.2812764,167.8157 0.093746059,167.8240 0.31249854,167.8322 0.49997208,167.8404 0.62500167,167.8486 0.37503991,167.8569 0.031261589,167.8651 0.093746632,167.8733 1.8779299e-006,167.8816 -5.0441054e-007,167.8898 1.3960617e-007,167.8980 -5.3986518e-008,167.9062 7.6336029e-008,167.9145 -2.5136967e-007,167.9227 9.2919493e-007,167.9309 -3.4656075e-006,167.9392 0.18749301,167.9474 0.2812525,167.9556 0.21873805,167.9638 0.31245464,167.9721 1.9062164,167.9803 2.7186401,167.9885 2.6561313,167.9968 1.937511,168.0050 1.4688495,168.0132 1.0938576,168.0215 0.46882311,168.0297 0.68733144,168.0379 2.4996252,168.0462 4.8121386,168.0544 10.155197,168.0626 17.467487,168.0709 28.216211,168.0791 51.745182,168.0873 80.310112,168.0956 80.315117,168.1038 65.40657,168.1120 81.27729,168.1203 95.655891,168.1285 79.597336,168.1367 76.962471,168.1450 156.32889,168.1532 219.93484,168.1614 181.10681,168.1697 84.48259,168.1779 25.598585,168.1861 13.250385,168.1944 10.250375,168.2026 8.8441734,168.2109 6.5005689,168.2191 4.0628862,168.2273 2.3441558,168.2356 0.5315305,168.2438 0.28121561,168.2520 0.65625167,168.2603 0.59381193,168.2685 0.40626386,168.2768 0.53125113,168.2850 0.59375215,168.2932 0.31250092,168.3015 0.09374924,168.3097 0.093750134,168.3180 0.093687065,168.3262 0.43745598,168.3344 0.34382054,168.3427 0.15628563,168.3509 0.21873945,168.3592 0.093763769,168.3674 0.03121097,168.3756 0.28122464,168.3839 0.18754272,168.3921 0.093703575,168.4004 0.49985546,168.4086 0.96879113,168.4168 0.62510121,168.4251 0.50002712,168.4333 0.093764775,168.4416 0.21867101,168.4498 0.68734747,168.4581 1.1875731,168.4663 0.28141356,168.4745 0.093744829,168.4828 0.093737103,168.4910 0.37488151,168.4993 1.0623462,168.5075 1.250098,168.5158 0.40643722,168.5240 0.031267595,168.5322 0.31243774,168.5405 0.74995619,168.5487 0.84373206,168.5570 0.81255364,168.5652 0.53129917,168.5735 0.68745136,168.5817 0.53118533,168.5900 0.62502676,168.5982 0.3125934,168.6065 0.12501584,168.6147 0.21860971,168.6229 1.0623702,168.6312 1.187604,168.6394 0.5625993,168.6477 0.34374344,168.6559 0.4374747,168.6642 0.4062725,168.6724 0.18753873,168.6807 0.1250239,168.6889 2.5639167e-005,168.6972 -1.6378777e-005,168.7054 0.18748036,168.7137 0.34374392,168.7219 0.31252423,168.7302 1.0132979e-005,168.7384 1.4567733e-005,168.7467 0.06240809,168.7549 0.84363031,168.7632 1.2188092,168.7714 0.84385645,168.7797 0.18754527,168.7879 0.031205393,168.7962 0.53120852,168.8044 0.7499339,168.8127 0.90612602,168.8209 1.6875296,168.8292 0.62516379,168.8374 0.093805574,168.8457 0.15622962,168.8539 0.24999878,168.8622 0.46868843,168.8704 0.78119624,168.8787 0.81247914,168.8869 0.68754584,168.8952 0.34383395,168.9035 0.2812086,168.9117 0.87481612,168.9200 1.3750069,168.9282 0.62516111,168.9365 0.28131261,168.9447 0.62500006,168.9530 1.531234,168.9612 1.3125453,168.9695 0.062469479,168.9777 0.34363273,168.9860 2.7185173,168.9943 5.8124218,169.0025 4.843924,169.0108 2.1875162,169.0190 1.9375559,169.0273 1.8123289,169.0355 5.5618181,169.0438 17.34038,169.0521 49.931278,169.0603 83.9646,169.0686 88.845314,169.0768 71.532524,169.0851 90.743355,169.0933 144.30617,169.1016 155.00418,169.1099 105.44649,169.1181 55.378819,169.1264 46.905079,169.1346 56.434948,169.1429 71.123215,169.1512 71.345772,169.1594 50.348782,169.1677 23.941458,169.1759 8.5948229,169.1842 6.4376183,169.1925 5.7816463,169.2007 5.6877584,169.2090 4.6251454,169.2172 3.9374864,169.2255 2.5627232,169.2338 1.1252236,169.2420 0.1875308,169.2503 0.093740322,169.2585 0.18753557,169.2668 0.49994946,169.2751 0.96867931,169.2833 0.65627283,169.2916 0.49997187,169.2999 0.62499654,169.3081 0.40632823,169.3164 0.24998514,169.3247 0.68741536,169.3329 0.81253386,169.3412 0.40629888,169.3494 0.18753493,169.3577 0.12495902,169.3660 0.49991456,169.3742 0.56256098,169.3825 0.18757372,169.3908 0.093737446,169.3990 0.18747693,169.4073 0.49981645,169.4156 1.4060969,169.4238 1.5001267,169.4321 0.656452,169.4404 0.031329308,169.4486 -2.1650014e-005,169.4569 0.093753278,169.4652 0.03125127,169.4734 0.12494519,169.4817 0.40621614,169.4900 0.56254035,169.4982 0.50004113,169.5065 0.24999154,169.5148 0.28122717,169.5230 0.18752818,169.5313 1.6192091e-005,169.5396 0.031235993,169.5479 0.18747106,169.5561 0.59374946,169.5644 0.43750349,169.5727 0.31245252,169.5809 0.4062497,169.5892 0.1875705,169.5975 1.1048946e-006,169.6057 0.21868981,169.6140 0.46868289,169.6223 0.68749654,169.6306 0.43754604,169.6388 0.46872532,169.6471 0.6562106,169.6554 0.78127325,169.6636 0.5625217,169.6719 0.50003624,169.6802 0.18757248,169.6885 8.8469806e-006,169.6967 0.18741816,169.7050 0.46873972,169.7133 0.90630817,169.7216 1.6562183,169.7298 1.3437744,169.7381 0.65611202,169.7464 2.1560237,169.7546 2.6876559,169.7629 0.65647906,169.7712 2.5508041e-005,169.7795 0.093734935,169.7877 0.18750195,169.7960 0.093757167,169.8043 2.1347471e-006,169.8126 -1.1129168e-006,169.8209 0.031234026,169.8291 0.093756646,169.8374 7.6303331e-006,169.8457 0.093724415,169.8540 0.18749762,169.8622 0.18745714,169.8705 0.4999575,169.8788 0.37507415,169.8871 5.9471218e-005,169.8953 -4.8413509e-005,169.9036 0.46857172,169.9119 1.3435668,169.9202 1.5625795,169.9285 0.71898359,169.9367 0.2187293,169.9450 1.1873076,169.9533 1.7500355,169.9616 0.84394515,169.9699 0.062552415,169.9781 0.49989989,169.9864 1.4998578,169.9947 2.2812772,170.0030 1.1563549,170.0113 0.87488407,170.0195 1.7808697,170.0278 4.843565,170.0361 5.0314069,170.0444 4.8436403,170.0527 7.9993348,170.0609 11.718173,170.0692 12.656042,170.0775 13.249424,170.0858 17.623114,170.0941 32.246628,170.1024 52.466534,170.1106 110.31722,170.1189 449.29016,170.1272 1015.5224,170.1355 1168.4976,170.1438 757.24194,170.1521 277.86758,170.1603 101.35432,170.1686 75.470169,170.1769 56.503635,170.1852 36.127563,170.1935 25.625336,170.2018 25.187628,170.2100 21.033195,170.2183 10.22084,170.2266 2.125536,170.2349 1.2186859,170.2432 1.0938017,170.2515 1.218556,170.2598 2.2810791,170.2681 2.2189155,170.2763 1.2814993,170.2846 0.46885714,170.2929 0.18749979,170.3012 0.18745504,170.3095 0.74990135,170.3178 1.406178,170.3261 1.5624987,170.3344 1.5001225,170.3426 0.87509567,170.3509 0.68736058,170.3592 1.1561807,170.3675 0.8126204,170.3758 0.18757671,170.3841 0.18750553,170.3924 0.71874154,170.4007 2.8087121e-005,170.4090 -7.4860582e-005,170.4172 0.59365177,170.4255 0.78120482,170.4338 1.0624217,170.4421 1.1250715,170.4504 0.50012666,170.4587 0.28130743,170.4670 0.18752202,170.4753 0.46873498,170.4836 0.093747549,170.4919 0.21874289,170.5002 0.25001374,170.5085 0.15624157,170.5168 0.12501195,170.5250 0.12490167,170.5333 0.81243402,170.5416 0.65637964,170.5499 0.40611064,170.5582 1.3122728,170.5665 1.6250755,170.5748 0.96895432,170.5831 0.25012454,170.5914 -7.476669e-006,170.5997 0.31244385,170.6080 0.62496388,170.6163 0.62500334,170.6246 0.62502289,170.6329 0.59376174,170.6412 0.40629533,170.6495 2.8846127e-005,170.6578 0.093737014,170.6661 0.3749975,170.6744 0.28126189,170.6827 0.031230338,170.6909 0.093748122,170.6992 0.031248771,170.7075 0.18743891,170.7158 0.50002193,170.7241 0.59380555,170.7324 0.5937475,170.7407 0.5312168,170.7490 0.62497741,170.7573 0.56238413,170.7656 0.99988145,170.7739 1.0625817,170.7822 0.78141087,170.7905 0.34378195,170.7988 0.59370476,170.8071 0.53130352,170.8154 0.093743965,170.8237 0.31238225,170.8320 0.74991214,170.8403 0.93758368,170.8486 0.5938586,170.8569 0.53124881,170.8652 0.18750732,170.8735 0.093770027,170.8818 9.3819053e-006,170.8901 -3.5558553e-006,170.8984 4.8412398e-006,170.9067 -1.5809848e-005,170.9150 0.5624308,170.9233 0.96870333,170.9317 0.87502366,170.9400 0.53128147,170.9483 0.96868485,170.9566 1.4999312,170.9649 1.4375117,170.9732 1.3749982,170.9815 1.218744,170.9898 0.93750709,170.9981 1.0624267,171.0064 1.7498934,171.0147 3.6242535,171.0230 8.1556692,171.0313 8.8438692,171.0396 9.8432493,171.0479 14.436369,171.0562 25.996288,171.0645 64.743103,171.0728 114.83685,171.0811 147.21596,171.0894 161.68031,171.0978 303.33179,171.1061 675.12677,171.1144 930.01825,171.1227 800.54303,171.1310 479.73502,171.1393 263.86792,171.1476 152.76297,171.1559 86.38192,171.1642 57.816818,171.1725 36.660152,171.1808 21.689613,171.1891 16.313162,171.1975 14.84385,171.2058 11.844191,171.2141 6.6255536,171.2224 4.6566453,171.2307 2.3752933,171.2390 0.93758816,171.2473 0.34378988,171.2556 0.18741699,171.2639 0.625027,171.2722 0.84369034,171.2806 1.7812576,171.2889 0.
[truncated: 2,355,391 more chars]
