# Supplementary material for: Polypy: A Framework to Interpret Polymer Properties from Mass Spectrometry Data
Source: Polymers (Basel). 2024 Jun 22;16(13):1771. doi: 10.3390/polym16131771 (PMC11244493; doi:10.3390/polym16131771)
Supplement: Supplementary file 1 [file polymers-16-01771-s001.zip › Aryl_resins_MS_raw_data/VV_27b_5min.ascii]

0.287517,+,NANO-ESI,ms1,-,profile,44.9218-2505.2734,136512,44.9218 0.090836845,44.9261 -5.6028762e-006,44.9303 0.030297466,44.9346 0.030366244,44.9389 0.3030878,44.9431 0.33339453,44.9474 0.45455796,44.9516 0.24233708,44.9559 0.15144682,44.9601 -5.3892414e-005,44.9644 1.928898e-005,44.9686 0.09103588,44.9729 0.36368638,44.9772 0.39407983,44.9814 0.90939564,44.9857 1.2728696,44.9899 1.393657,44.9942 0.60569507,44.9984 0.30314466,45.0027 0.81838781,45.0070 1.0302616,45.0112 0.63621557,45.0155 0.39389476,45.0197 0.42432716,45.0240 0.7274847,45.0283 1.1819888,45.0325 1.2725964,45.0368 0.84830487,45.0410 0.60590523,45.0453 0.18163079,45.0496 -3.2831311e-005,45.0538 2.0533087e-005,45.0581 -4.9302991e-005,45.0623 0.00017669747,45.0666 0.63675249,45.0709 1.0606157,45.0751 0.75726324,45.0794 0.27259079,45.0837 0.18181565,45.0879 0.090840213,45.0922 -2.1654281e-005,45.0964 5.8040064e-006,45.1007 -1.5593696e-006,45.1050 4.3283586e-007,45.1092 -1.7180972e-007,45.1135 2.5438197e-007,45.1178 -8.4579801e-007,45.1220 3.1291506e-006,45.1263 -1.1672068e-005,45.1306 0.091102503,45.1348 0.63665217,45.1391 0.96976924,45.1433 0.90895313,45.1476 0.54527521,45.1519 0.27257067,45.1561 0.060614794,45.1604 0.27282125,45.1647 0.48502263,45.1689 1.0304508,45.1732 1.0908418,45.1775 0.99993992,45.1817 0.72716463,45.1860 0.36347878,45.1903 0.18190163,45.1945 0.48492715,45.1988 0.33318621,45.2031 0.18173365,45.2073 -6.7961118e-005,45.2116 0.00013904397,45.2159 0.48513147,45.2201 2.2729104,45.2244 4.4848475,45.2287 4.2118468,45.2330 1.6361072,45.2372 -5.8666519e-005,45.2415 0.030396739,45.2458 0.3335633,45.2500 0.93964386,45.2543 1.3334097,45.2586 1.0299065,45.2628 0.090633422,45.2671 4.2183277e-005,45.2714 4.03616e-005,45.2757 0.30332422,45.2799 0.84866196,45.2842 0.8483777,45.2885 0.54520804,45.2927 0.090758368,45.2970 -4.5623499e-005,45.3013 0.00018420421,45.3056 0.72765702,45.3098 1.2425467,45.3141 1.029891,45.3184 -0.0003191453,45.3227 0.00015152543,45.3269 0.33343804,45.3312 0.48485485,45.3355 0.42417893,45.3398 0.33332831,45.3440 0.3029581,45.3483 -3.0825802e-005,45.3526 0.27282235,45.3568 0.36369538,45.3611 0.45464239,45.3654 0.75776452,45.3697 1.0605518,45.3740 0.63614661,45.3782 0.30288219,45.3825 1.1488683e-005,45.3868 0.27292487,45.3911 0.69732219,45.3953 1.1816742,45.3996 0.36326346,45.4039 0.30311581,45.4082 0.45460293,45.4124 0.48483205,45.4167 0.27256379,45.4210 7.3676624e-006,45.4253 0.33360669,45.4296 0.6969794,45.4338 0.3936829,45.4381 -9.4267612e-005,45.4424 2.5571482e-005,45.4467 -8.0081627e-006,45.4510 6.458934e-006,45.4552 0.091026746,45.4595 0.39409927,45.4638 0.57581037,45.4681 0.57565874,45.4724 0.36359036,45.4766 0.45464641,45.4809 0.51505631,45.4852 0.27271581,45.4895 0.48497257,45.4938 0.51508421,45.4980 0.33322886,45.5023 0.18174873,45.5066 0.090887994,45.5109 0.18195112,45.5152 0.48496586,45.5195 0.54547268,45.5237 0.60602957,45.5280 0.45444021,45.5323 0.21197498,45.5366 2.0366992e-006,45.5409 0.18191935,45.5452 0.21206526,45.5494 0.090880387,45.5537 0.27288288,45.5580 0.6667304,45.5623 0.69706583,45.5666 1.1518757,45.5709 1.7274574,45.5751 1.6662889,45.5794 0.63592231,45.5837 0.090820648,45.5880 -4.7352019e-006,45.5923 5.5102106e-007,45.5966 2.531973e-006,45.6009 -1.0680234e-005,45.6051 4.0193427e-005,45.6094 0.27295095,45.6137 0.63634938,45.6180 0.27256045,45.6223 0.18185803,45.6266 0.18173042,45.6309 3.2653883e-005,45.6352 0.39428151,45.6394 0.84850562,45.6437 0.48456216,45.6480 0.12111492,45.6523 0.090933636,45.6566 0.27285185,45.6609 0.8790642,45.6652 1.3029982,45.6695 0.66636461,45.6738 0.18179327,45.6781 0.33349112,45.6823 0.48478854,45.6866 0.21200128,45.6909 0.18185392,45.6952 0.27280369,45.6995 0.39394921,45.7038 0.33331743,45.7081 0.36364156,45.7124 0.30297968,45.7167 0.18171492,45.7210 0.090996243,45.7253 0.39399281,45.7296 0.18166792,45.7338 0.21240546,45.7381 1.1518555,45.7424 1.2421527,45.7467 0.39359391,45.7510 0.03028013,45.7553 0.090938225,45.7596 0.090886898,45.7639 0.21241181,45.7682 0.97002101,45.7725 1.0603588,45.7768 0.36329052,45.7811 0.091011509,45.7854 0.48502535,45.7897 0.57574934,45.7940 0.60612029,45.7983 0.78800553,45.8026 0.81796837,45.8069 0.18153612,45.8111 -1.6786897e-005,45.8154 4.8016747e-005,45.8197 0.18194346,45.8240 0.30298197,45.8283 0.090826757,45.8326 0.18199609,45.8369 0.60628456,45.8412 0.818075,45.8455 0.36335221,45.8498 -2.4367804e-005,45.8541 0.15164831,45.8584 0.30305678,45.8627 0.24234395,45.8670 0.090827942,45.8713 -2.1512e-005,45.8756 8.2201359e-006,45.8799 0.030342026,45.8842 0.090895914,45.8885 -3.6759655e-005,45.8928 9.2825285e-006,45.8971 -3.6619153e-007,45.9014 0.091009259,45.9057 0.33336422,45.9100 0.18170905,45.9143 -2.5784388e-005,45.9186 -1.0669116e-005,45.9229 6.8471949e-005,45.9272 0.27291706,45.9315 0.57588804,45.9358 0.7880199,45.9401 1.0000004,45.9444 0.84845012,45.9487 1.0001419,45.9530 1.0604019,45.9573 0.45429093,45.9617 0.36355215,45.9660 0.090838559,45.9703 0.30313015,45.9746 0.57579356,45.9789 0.48490587,45.9832 0.48495853,45.9875 0.5150131,45.9918 0.12105067,45.9961 0.091013476,46.0004 0.30307359,46.0047 0.18169057,46.0090 -3.4294029e-005,46.0133 0.091023907,46.0176 0.39412382,46.0219 0.66661,46.0262 0.39388111,46.0305 0.54553902,46.0348 0.51517761,46.0391 0.60614353,46.0435 0.78788334,46.0478 0.81822234,46.0521 0.81805211,46.0564 0.54560924,46.0607 1.3338138,46.0650 1.6665206,46.0693 0.93891215,46.0736 0.27246463,46.0779 0.090994455,46.0822 0.42435908,46.0865 0.42414573,46.0908 0.18173318,46.0952 0.090854764,46.0995 3.6210233e-005,46.1038 0.18191442,46.1081 0.36382824,46.1124 0.90938127,46.1167 1.3029951,46.1210 0.90877867,46.1253 0.39386618,46.1296 0.51524448,46.1340 0.57580405,46.1383 0.75769246,46.1426 1.1214161,46.1469 1.4848064,46.1512 1.0907526,46.1555 0.8786245,46.1598 0.42411825,46.1641 0.39397693,46.1685 0.30292633,46.1728 0.090825371,46.1771 0.030287268,46.1814 -4.7577196e-006,46.1857 -1.5677275e-005,46.1900 6.7475325e-005,46.1943 0.30328327,46.1987 0.63634759,46.2030 0.33319494,46.2073 0.24233656,46.2116 -6.8626243e-005,46.2159 0.12137258,46.2202 0.3940419,46.2245 0.45454839,46.2289 0.39383134,46.2332 0.18178086,46.2375 0.33342639,46.2418 0.54566401,46.2461 1.0001093,46.2504 1.5150427,46.2548 2.0301323,46.2591 1.6361988,46.2634 0.72721183,46.2677 -2.9341925e-005,46.2720 7.843013e-006,46.2763 -2.026936e-006,46.2807 2.6385726e-007,46.2850 0.12137153,46.2893 0.60628968,46.2936 0.78781557,46.2979 0.39371094,46.3023 0.090851761,46.3066 0.090889044,46.3109 8.0783127e-007,46.3152 0.090941884,46.3195 0.090929538,46.3239 0.2728321,46.3282 0.78818339,46.3325 1.4245701,46.3368 1.5150243,46.3411 0.90865993,46.3455 0.18156457,46.3498 3.4496759e-005,46.3541 0.12127901,46.3584 0.15150267,46.3628 0.090834148,46.3671 0.091039747,46.3714 0.57605731,46.3757 0.9091742,46.3800 0.8179915,46.3844 0.36339691,46.3887 0.2122599,46.3930 0.66686153,46.3973 0.69673187,46.4017 0.090702713,46.4060 2.881511e-005,46.4103 0.090957686,46.4146 0.1818191,46.4190 0.090856612,46.4233 -1.5238928e-005,46.4276 4.9124519e-006,46.4319 -4.4096018e-006,46.4363 0.27300334,46.4406 1.0609324,46.4449 1.2724628,46.4492 0.48465016,46.4536 0.39397478,46.4579 0.18168148,46.4622 0.030306932,46.4666 0.18194053,46.4709 0.30299431,46.4752 0.090777948,46.4795 0.030406564,46.4839 0.51554382,46.4882 1.1213325,46.4925 0.93926638,46.4968 0.8788057,46.5012 2.0609384,46.5055 2.7272384,46.5098 1.2117281,46.5142 1.0303483,46.5185 0.99980605,46.5228 0.18154152,46.5272 0.030392108,46.5315 0.3031466,46.5358 0.42425191,46.5401 0.424348,46.5445 0.7577213,46.5488 0.75733519,46.5531 0.18172552,46.5575 0.48508811,46.5618 0.69688022,46.5661 0.30287221,46.5705 0.18179956,46.5748 0.12114771,46.5791 -2.8074444e-005,46.5835 2.1233539e-006,46.5878 1.9586592e-005,46.5921 0.090981841,46.5965 0.21213184,46.6008 0.24251299,46.6051 0.57582676,46.6095 0.57567501,46.6138 0.39390463,46.6181 0.21203877,46.6225 0.030258516,46.6268 1.1214194,46.6311 2.9698551,46.6355 3.2726138,46.6398 1.84828,46.6441 -7.6388307e-005,46.6485 1.8738447e-005,46.6528 1.44358e-006,46.6571 -2.4517796e-005,46.6615 9.6638745e-005,46.6658 0.33353198,46.6702 0.48477232,46.6745 0.1816688,46.6788 0.090904683,46.6832 0.090907745,46.6875 0.24254008,46.6918 0.72750556,46.6962 0.96958417,46.7005 0.39375424,46.7049 0.30306733,46.7092 0.33333871,46.7135 0.30297175,46.7179 0.06052383,46.7222 2.6092282e-005,46.7265 0.27294809,46.7309 0.81833929,46.7352 0.84831524,46.7396 0.39379027,46.7439 0.36380702,46.7482 0.66665828,46.7526 0.39373222,46.7569 0.090876736,46.7613 -8.9306877e-006,46.7656 0.091077246,46.7699 0.60641259,46.7743 1.394469,46.7786 2.0907502,46.7830 0.93867999,46.7873 0.090750545,46.7917 0.090971932,46.7960 0.27274546,46.8003 0.81843942,46.8047 1.5760725,46.8090 1.4848317,46.8134 0.99965334,46.8177 0.27249888,46.8221 0.4549028,46.8264 1.2728349,46.8307 0.78749043,46.8351 0.090746686,46.8394 0.091073275,46.8438 0.60640138,46.8481 1.0909604,46.8525 0.75730819,46.8568 0.30282339,46.8612 0.030218264,46.8655 4.0288051e-005,46.8699 0.090935387,46.8742 0.090916626,46.8785 0.181915,46.8829 0.36369988,46.8872 0.3939068,46.8916 0.42432857,46.8959 0.81828976,46.9003 0.84832329,46.9046 0.27253231,46.9090 0.090884812,46.9133 0.0909115,46.9177 -7.82405e-006,46.9220 6.4230244e-006,46.9264 -1.7869213e-005,46.9307 6.506066e-005,46.9351 0.30313438,46.9394 0.39387828,46.9438 0.18183331,46.9481 0.30312204,46.9525 0.30293822,46.9568 0.18188956,46.9612 0.57592231,46.9655 0.81817132,46.9699 1.1515541,46.9742 1.0605398,46.9786 0.72730613,46.9829 0.84869236,46.9873 1.0303326,46.9916 0.90891975,46.9960 0.66664147,47.0003 0.81814951,47.0047 0.42401442,47.0090 0.090777531,47.0134 8.7049208e-005,47.0177 0.33352596,47.0221 0.48481712,47.0264 0.30292192,47.0308 0.18176389,47.0351 0.30334634,47.0395 1.0608771,47.0439 0.9997828,47.0482 0.57554686,47.0526 0.2725538,47.0569 -7.4865478e-005,47.0613 1.2143968e-005,47.0656 2.6301341e-005,47.0700 0.090945736,47.0743 0.09089005,47.0787 0.030239893,47.0830 0.030471509,47.0874 0.57607234,47.0918 0.87880427,47.0961 0.66644067,47.1005 0.42431974,47.1048 1.0911263,47.1092 1.1209915,47.1135 0.45426127,47.1179 -5.2822961e-005,47.1223 1.4660052e-005,47.1266 -5.8118057e-006,47.1310 8.5864622e-006,47.1353 -2.8536682e-005,47.1397 0.00010557155,47.1440 0.30314842,47.1484 0.30296355,47.1528 0.18178391,47.1571 0.18186098,47.1615 0.4244827,47.1658 1.030539,47.1702 1.0300525,47.1746 0.30271226,47.1789 0.090945929,47.1833 0.18179721,47.1876 0.12123774,47.1920 0.57597029,47.1964 0.84842223,47.2007 0.48477572,47.2051 0.63638335,47.2095 0.48478743,47.2138 0.3939729,47.2182 0.33338127,47.2225 0.60631526,47.2269 1.5456648,47.2313 1.727149,47.2356 1.6665933,47.2400 1.5756835,47.2444 0.99995494,47.2487 0.93949002,47.2531 1.2123325,47.2574 1.4544424,47.2618 0.63588953,47.2662 0.1819748,47.2705 1.0609995,47.2749 1.3028064,47.2793 0.72706109,47.2836 0.57578474,47.2880 0.48476171,47.2924 0.27269804,47.2967 0.30303162,47.3011 0.18173321,47.3055 -4.8111575e-005,47.3098 5.1200794e-005,47.3142 0.48502079,47.3186 1.0606538,47.3229 0.75741994,47.3273 0.45488039,47.3317 1.39425,47.3360 1.2725763,47.3404 1.0302165,47.3448 0.93945652,47.3491 1.1212887,47.3535 1.1817292,47.3579 1.121187,47.3622 1.0604906,47.3666 0.54519093,47.3710 0.12107346,47.3753 -1.7413386e-005,47.3797 2.7108633e-006,47.3841 6.5727145e-006,47.3884 0.091018409,47.3928 0.30306652,47.3972 0.18170901,47.4016 0.12122111,47.4059 0.33333889,47.4103 0.090834104,47.4147 0.030432567,47.4190 0.48501801,47.4234 0.6363377,47.4278 0.48471823,47.4322 0.18170911,47.4365 0.090964563,47.4409 0.30322084,47.4453 0.81846243,47.4496 2.1817124,47.4540 1.2421646,47.4584 0.48495626,47.4628 0.63636684,47.4671 0.54549766,47.4715 0.78789711,47.4759 0.81842017,47.4803 1.4547035,47.4846 0.96926093,47.4890 0.27249721,47.4934 0.36374882,47.4978 0.69704038,47.5021 0.45440412,47.5065 0.090791531,47.5109 -3.4147702e-006,47.5153 -7.1448999e-006,47.5196 0.75778049,47.5240 3.0001473,47.5284 3.2727802,47.5328 2.2427638,47.5371 1.5152794,47.5415 1.2723677,47.5459 0.48441795,47.5503 -6.677222e-005,47.5547 0.090943269,47.5590 0.030284546,47.5634 0.090949439,47.5678 0.090869337,47.5722 -3.6249996e-005,47.5765 3.0021212e-005,47.5809 0.09097968,47.5853 0.18181452,47.5897 0.090852894,47.5941 0.030281363,47.5984 -1.1498908e-005,47.6028 8.9996702e-006,47.6072 -2.4501271e-005,47.6116 8.9014648e-005,47.6160 0.48496363,47.6203 0.48474526,47.6247 0.090828151,47.6291 -1.965955e-005,47.6335 9.1239803e-005,47.6379 0.42463228,47.6422 1.0000679,47.6466 0.69667614,47.6510 0.30284598,47.6554 -7.3003546e-005,47.6598 4.8160546e-005,47.6642 0.18196891,47.6685 0.48494205,47.6729 0.48479733,47.6773 0.36358282,47.6817 0.24235004,47.6861 0.090834059,47.6905 -3.072769e-005,47.6948 4.3024058e-005,47.6992 0.090920828,47.7036 0.090957716,47.7080 0.27280781,47.7124 0.39400283,47.7168 0.51508939,47.7211 0.18164885,47.7255 0.060700063,47.7299 0.66687888,47.7343 1.1515605,47.7387 1.0907801,47.7431 0.54528928,47.7475 0.090841927,47.7519 0.39423949,47.7562 1.0609254,47.7606 1.3636987,47.7650 1.3636439,47.7694 1.2422875,47.7738 1.212387,47.7782 2.2122405,47.7826 1.5448472,47.7870 0.36346224,47.7913 0.51539516,47.7957 0.81824046,47.8001 0.81804043,47.8045 0.48468629,47.8089 0.57590085,47.8133 1.2122247,47.8177 1.0300776,47.8221 0.3635729,47.8265 0.30312485,47.8308 0.3029424,47.8352 0.090806037,47.8396 -1.4024193e-005,47.8440 5.0488916e-006,47.8484 -6.1704723e-006,47.8528 1.9634681e-005,47.8572 0.12123074,47.8616 0.12129392,47.8660 0.36381438,47.8704 0.8185975,47.8748 1.5455824,47.8791 1.2118038,47.8835 0.69667178,47.8879 0.42435604,47.8923 1.2123808,47.8967 1.2725853,47.9011 1.1816306,47.9055 1.0000391,47.9099 1.0303679,47.9143 0.60583794,47.9187 0.090753049,47.9231 1.1197393e-005,47.9275 -6.174178e-006,47.9319 1.3499601e-005,47.9363 0.09101668,47.9407 0.36381134,47.9451 0.51506197,47.9495 0.30310807,47.9539 1.0613135,47.9582 2.1821074,47.9626 1.7568985,47.9670 0.42367387,47.9714 0.090980671,47.9758 0.36373198,47.9802 0.27258036,47.9846 -4.35039e-005,47.9890 0.090967692,47.9934 0.090873279,47.9978 0.090993069,48.0022 0.30309075,48.0066 0.27271104,48.0110 0.36371741,48.0154 0.51509941,48.0198 0.30288664,48.0242 0.090969987,48.0286 0.33347821,48.0330 0.39381376,48.0374 0.030145932,48.0418 8.5076688e-005,48.0462 0.1819021,48.0506 0.24243997,48.0550 0.24239555,48.0594 0.18180591,48.0638 0.333527,48.0682 0.63634479,48.0726 0.3332299,48.0770 0.393902,48.0814 0.18174069,48.0858 0.21222478,48.0902 0.33332849,48.0946 0.18168975,48.0990 -5.0386741e-005,48.1034 0.18208082,48.1078 0.93975914,48.1122 1.3029867,48.1166 0.81787288,48.1210 0.3029021,48.1254 0.36367068,48.1299 0.39383921,48.1343 0.090883553,48.1387 0.24257915,48.1431 0.57580584,48.1475 0.48467931,48.1519 0.030256804,48.1563 0.18188089,48.1607 0.09082146,48.1651 2.3135957e-005,48.1695 0.18187986,48.1739 0.18176869,48.1783 0.030255465,48.1827 0.090997212,48.1871 0.5760209,48.1915 1.2121425,48.1959 0.75733358,48.2003 0.27275014,48.2048 0.48494291,48.2092 0.48469305,48.2136 0.030198382,48.2180 2.2085194e-005,48.2224 -6.2332729e-006,48.2268 2.8456959e-006,48.2312 -5.1493871e-006,48.2356 1.7753558e-005,48.2400 0.33340359,48.2444 0.6667434,48.2488 0.87888712,48.2532 0.69691443,48.2577 0.18163748,48.2621 -1.6142441e-005,48.2665 0.090997837,48.2709 0.2121056,48.2753 0.27283049,48.2797 0.84863538,48.2841 0.96969742,48.2885 0.96972263,48.2929 0.75743622,48.2974 0.18161403,48.3018 3.3343385e-006,48.3062 0.18191753,48.3106 0.3029972,48.3150 0.09083204,48.3194 -2.608764e-005,48.3238 7.1402712e-005,48.3282 0.36388683,48.3327 0.93986201,48.3371 1.6060948,48.3415 1.0601377,48.3459 0.33303759,48.3503 -2.7880043e-005,48.3547 0.090939112,48.3591 0.030262478,48.3636 0.030331923,48.3680 0.18197815,48.3724 0.51526165,48.3768 1.8485593,48.3812 1.9999983,48.3856 0.93910515,48.3900 -8.0225313e-005,48.3945 0.090931416,48.3989 -9.1964248e-006,48.4033 0.18188016,48.4077 0.36380771,48.4121 0.78813505,48.4165 0.99991125,48.4210 0.75737065,48.4254 0.51514721,48.4298 0.57584494,48.4342 0.66659135,48.4386 0.42424935,48.4430 0.63648784,48.4475 0.63630515,48.4519 0.39375606,48.4563 0.1211684,48.4607 0.30310616,48.4651 0.30297613,48.4696 0.27288952,48.4740 0.72748876,48.4784 1.1213804,48.4828 1.454511,48.4872 0.87839049,48.4917 0.4243004,48.4961 1.2730319,48.5005 1.4543631,48.5049 0.54517072,48.5093 0.090810016,48.5138 0.030362425,48.5182 0.30312896,48.5226 0.30293083,48.5270 0.18191938,48.5315 0.78818262,48.5359 1.1211238,48.5403 0.48452634,48.5447 -4.5139681e-005,48.5491 0.24273679,48.5536 0.84877694,48.5580 1.1515055,48.5624 0.90881252,48.5668 0.30275911,48.5713 0.030245351,48.5757 -1.4628437e-005,48.5801 6.4614433e-005,48.5845 0.30330187,48.5890 0.72735882,48.5934 0.54525054,48.5978 0.18161978,48.6022 0.030425159,48.6067 0.51543546,48.6111 0.72720927,48.6155 0.36334705,48.6199 -2.5835856e-005,48.6244 0.39438,48.6288 1.2428058,48.6332 1.4239902,48.6377 0.75738007,48.6421 0.7271713,48.6465 0.42424032,48.6509 0.90918547,48.6554 0.63618362,48.6598 0.36355874,48.6642 0.30300847,48.6686 0.30307034,48.6731 0.42441717,48.6775 0.66666418,48.6819 0.39368615,48.6864 0.060553078,48.6908 0.8485384,48.6952 0.75751495,48.6997 -3.7804617e-007,48.7041 0.09092959,48.7085 0.12130038,48.7129 0.45464513,48.7174 0.60595554,48.7218 0.30291989,48.7262 0.12129705,48.7307 0.30311334,48.7351 0.30300981,48.7395 0.24233443,48.7440 0.090957902,48.7484 0.48517799,48.7528 0.87877589,48.7573 0.45421132,48.7617 0.030192589,48.7661 0.30354542,48.7706 1.5762252,48.7750 1.8787453,48.7794 1.6666151,48.7839 1.5756679,48.7883 1.2724111,48.7927 0.57542592,48.7972 0.18173993,48.8016 0.090869598,48.8060 -3.137505e-005,48.8105 1.0023675e-005,48.8149 -8.717082e-006,48.8193 2.4846348e-005,48.8238 0.090929337,48.8282 0.090914115,48.8326 0.18191423,48.8371 0.48506391,48.8415 0.84864688,48.8460 0.96968293,48.8504 0.84843558,48.8548 0.66646057,48.8593 0.18157855,48.8637 1.6966258e-005,48.8681 0.27305773,48.8726 1.0003771,48.8770 1.3636657,48.8815 1.1512769,48.8859 0.66639745,48.8903 0.30289477,48.8948 1.2123231,48.8992 2.3639164,48.9037 2.1512713,48.9081 0.45441443,48.9125 0.60617483,48.9170 0.57573062,48.9214 0.66676664,48.9259 0.93941092,48.9303 0.84839344,48.9347 0.87887365,48.9392 1.1213163,48.9436 1.4247624,48.9481 2.5457344,48.9525 2.0903785,48.9569 1.0904015,48.9614 0.33311892,48.9658 0.30330226,48.9703 2.1213787,48.9747 2.4239585,48.9791 1.1209973,48.9836 0.030324968,48.9880 0.12122855,48.9925 0.21225792,48.9969 0.72777891,49.0014 1.6670977,49.0058 1.7874769,49.0103 0.63576376,49.0147 0.090789571,49.0191 0.09093906,49.0236 0.3030487,49.0280 0.1817677,49.0325 8.1899252e-006,49.0369 0.18195952,49.0414 0.48489061,49.0458 0.33321622,49.0503 0.090830855,49.0547 0.18210071,49.0592 0.84863645,49.0636 0.54514301,49.0680 0.090845615,49.0725 0.18185104,49.0769 0.090840988,49.0814 0.090991437,49.0858 0.30313125,49.0903 0.30290687,49.0947 0.06058424,49.0992 0.27280283,49.1036 0.36378953,49.1081 0.69709533,49.1125 0.6969732,49.1170 0.72714978,49.1214 0.33318245,49.1259 0.36376122,49.1303 0.57583839,49.1348 0.48462725,49.1392 -0.00018401607,49.1437 0.00011926152,49.1481 0.39432058,49.1526 1.0304353,49.1570 0.75730991,49.1615 0.63647336,49.1659 1.4549217,49.1704 1.8786929,49.1748 1.1208414,49.1793 0.39372379,49.1837 0.09080521,49.1882 0.030305671,49.1926 0.091009952,49.1971 0.30312589,49.2015 0.30293608,49.2060 0.090800963,49.2104 -2.7102795e-005,49.2149 5.1879062e-005,49.2194 0.21227655,49.2238 0.45468196,49.2283 0.54539174,49.2327 0.30287468,49.2372 0.18185078,49.2416 0.30306229,49.2461 0.30300656,49.2505 0.39389414,49.2550 0.18171689,49.2594 1.2310694e-005,49.2639 0.18189806,49.2684 0.5152573,49.2728 0.81817204,49.2773 0.54532367,49.2817 0.09083765,49.2862 4.2893134e-005,49.2906 0.21231747,49.2951 0.48485589,49.2996 0.27261427,49.3040 0.21212031,49.3085 0.15143074,49.3129 -5.1122548e-005,49.3174 1.1793783e-005,49.3218 3.9536549e-006,49.3263 0.090992749,49.3308 0.39412898,49.3352 0.63634121,49.3397 0.39383936,49.3441 0.5154373,49.3486 1.0910385,49.3531 0.96962368,49.3575 1.0608524,49.3620 1.5759029,49.3664 1.5754384,49.3709 1.0602386,49.3754 0.72732419,49.3798 0.97002757,49.3843 1.06051,49.3887 0.45413035,49.3932 -7.5554584e-005,49.3977 0.18202758,49.4021 0.57584423,49.4066 0.48470873,49.4110 0.18168779,49.4155 -3.1073276e-005,49.4200 8.7811777e-006,49.4244 -4.0483833e-006,49.4289 7.4122013e-006,49.4334 -2.5602858e-005,49.4378 0.060776018,49.4423 0.69720882,49.4468 0.81800848,49.4512 0.18161903,49.4557 0.1213623,49.4601 0.51539564,49.4646 0.9697817,49.4691 1.1818341,49.4735 1.0907971,49.4780 0.69696188,49.4825 0.87896317,49.4869 1.0605099,49.4914 0.6360811,49.4959 0.18167846,49.5003 0.09087339,49.5048 6.1568076e-006,49.5093 0.1819562,49.5137 0.45467237,49.5182 0.48472282,49.5227 0.090755522,49.5271 -2.6184629e-005,49.5316 0.00010247126,49.5361 0.39423421,49.5405 0.7575978,49.5450 0.5149765,49.5495 0.39394763,49.5539 0.5757885,49.5584 0.48470104,49.5629 0.090803906,49.5674 0.091014802,49.5718 0.39405411,49.5763 0.636271,49.5808 0.39390725,49.5852 0.39408025,49.5897 0.51522672,49.5942 0.87883306,49.5986 1.0302045,49.6031 0.51495779,49.6076 0.090831742,49.6121 1.1687436e-005,49.6165 0.090916701,49.6210 0.1818756,49.6255 0.30327439,49.6299 0.72741908,49.6344 0.7271952,49.6389 0.575562,49.6434 0.27261892,49.6478 0.30301356,49.6523 0.090842612,49.6568 8.2957304e-006,49.6613 0.090941675,49.6657 0.18181804,49.6702 0.090877146,49.6747 -1.0469475e-005,49.6792 4.8042411e-006,49.6836 -8.7472927e-006,49.6881 3.0187804e-005,49.6926 0.090954334,49.6971 0.090855025,49.7015 1.3747529e-005,49.7060 0.090908669,49.7105 0.091053702,49.7150 0.48494992,49.7194 0.33320057,49.7239 0.18172455,49.7284 -6.7974346e-005,49.7329 5.2034102e-005,49.7373 0.36405981,49.7418 1.3336643,49.7463 1.3937685,49.7508 1.0604764,49.7552 0.96983624,49.7597 1.0907798,49.7642 0.54517204,49.7687 0.78829974,49.7732 1.8789353,49.7776 1.3025554,49.7821 0.48464745,49.7866 0.33343115,49.7911 0.60606933,49.7956 0.4242087,49.8000 0.39397931,49.8045 0.30292189,49.8090 0.090821415,49.8135 0.030287132,49.8180 -6.8799286e-006,49.8224 0.030317336,49.8269 0.091017269,49.8314 0.45488241,49.8359 0.96981716,49.8404 0.75730771,49.8448 0.30279052,49.8493 0.030225595,49.8538 6.5946911e-006,49.8583 -1.790328e-006,49.8628 5.6594297e-007,49.8673 -4.7329564e-007,49.8717 1.3273307e-006,49.8762 0.030350454,49.8807 0.090874791,49.8852 0.030348193,49.8897 0.57602859,49.8942 1.030481,49.8986 1.333396,49.9031 1.1817586,49.9076 0.84831196,49.9121 0.57570118,49.9166 0.66676849,49.9211 0.75764865,49.9256 0.72723305,49.9300 0.78806275,49.9345 1.2122071,49.9390 0.90874314,49.9435 0.36347112,49.9480 0.36370707,49.9525 0.36351025,49.9570 0.090860568,49.9614 0.30324516,49.9659 0.54543227,49.9704 0.48503813,49.9749 1.1821935,49.9794 1.4241886,49.9839 1.1209438,49.9884 0.63611466,49.9929 0.33322543,49.9973 0.18171,50.0018 0.030273555,50.0063 0.30307236,50.0108 0.27280766,50.0153 0.48519447,50.0198 1.1517197,50.0243 1.0905982,50.0288 0.30269867,50.0333 0.091010399,50.0378 0.60644799,50.0422 1.1212554,50.0467 0.69659799,50.0512 0.12101461,50.0557 -1.2933548e-005,50.0602 0.030378876,50.0647 0.30311412,50.0692 0.3332963,50.0737 0.18173252,50.0782 -3.1929823e-005,50.0827 0.090967581,50.0872 0.30307451,50.0917 0.30297187,50.0961 0.18191591,50.1006 0.72739565,50.1051 0.84865302,50.1096 1.3033574,50.1141 1.8786411,50.1186 1.6057546,50.1231 0.9998126,50.1276 0.18170759,50.1321 0.0909255,50.1366 -4.8369944e-005,50.1411 0.030425403,50.1456 0.60629576,50.1501 0.84850365,50.1546 0.54519969,50.1591 0.12131048,50.1636 0.66685706,50.1681 0.69686246,50.1726 0.69692039,50.1771 0.54544878,50.1816 0.42422789,50.1861 0.57608974,50.1906 1.3638097,50.1950 0.96930003,50.1995 0.30274385,50.2040 0.030333258,50.2085 0.48517835,50.2130 1.0305272,50.2175 1.0907463,50.2220 0.75744039,50.2265 0.75748533,50.2310 0.33312854,50.2355 0.18202695,50.2400 0.72762507,50.2445 1.0303327,50.2490 1.0303349,50.2535 1.1818336,50.2580 0.96944141,50.2625 0.39360797,50.2670 -7.605373e-005,50.2715 0.091016315,50.2760 0.27282757,50.2805 0.42425141,50.2850 0.30291319,50.2895 0.090827428,50.2940 -2.8534594e-005,50.2985 0.030416146,50.3031 0.30313078,50.3076 0.39400908,50.3121 0.54541492,50.3166 0.21192575,50.3211 -4.2211566e-005,50.3256 1.0983767e-005,50.3301 -1.7189649e-006,50.3346 -4.1095959e-006,50.3391 1.8159597e-005,50.3436 0.090998918,50.3481 0.2424853,50.3526 0.24237818,50.3571 0.15147997,50.3616 0.18187413,50.3661 0.333446,50.3706 0.45451525,50.3751 0.36362672,50.3796 0.66688526,50.3841 1.2124004,50.3886 1.5759292,50.3931 1.6665342,50.3976 1.0299213,50.4022 0.48484313,50.4067 0.81833071,50.4112 1.0306492,50.4157 2.2731218,50.4202 2.6056793,50.4247 1.6357974,50.4292 0.72711223,50.4337 0.42438957,50.4382 0.63641191,50.4427 0.48471716,50.4472 0.27266926,50.4517 0.48517966,50.4563 1.2428366,50.4608 1.5757443,50.4653 1.3635129,50.4698 1.1512816,50.4743 0.72706479,50.4788 0.69682509,50.4833 0.3634716,50.4878 0.090925314,50.4923 0.090975553,50.4968 0.18182206,50.5014 0.12118253,50.5059 0.090865038,50.5104 -5.3500785e-006,50.5149 0.18199746,50.5194 0.57600689,50.5239 0.90906864,50.5284 0.66642767,50.5329 0.42420733,50.5375 0.48486212,50.5420 0.33324295,50.5465 0.090824351,50.5510 8.6593354e-005,50.5555 0.36392161,50.5600 0.87899917,50.5645 1.4248085,50.5690 2.6670227,50.5736 2.5754671,50.5781 1.9087863,50.5826 1.2724265,50.5871 0.78760016,50.5916 0.48489386,50.5961 0.81833965,50.6007 0.81809843,50.6052 0.66641343,50.6097 0.18162642,50.6142 1.4818575e-005,50.6187 -2.2440394e-005,50.6232 0.091097467,50.6278 0.78822637,50.6323 1.1817614,50.6368 0.66634846,50.6413 0.18176752,50.6458 0.30311337,50.6503 0.45465636,50.6549 0.66668522,50.6594 0.393747,50.6639 0.090829,50.6684 0.090939321,50.6729 0.090868451,50.6775 -2.6124311e-005,50.6820 0.030342767,50.6865 0.090935111,50.6910 0.090871118,50.6955 0.12139196,50.7001 0.63664722,50.7046 0.87881529,50.7091 1.8179444,50.7136 1.6361901,50.7181 0.99994797,50.7227 0.030234236,50.7272 3.223466e-005,50.7317 0.090954699,50.7362 0.18187542,50.7407 0.3335115,50.7453 0.75785559,50.7498 0.96952325,50.7543 0.30265036,50.7588 3.6678712e-006,50.7634 0.18197615,50.7679 0.48506489,50.7724 0.75756246,50.7769 0.48468247,50.7814 0.3332651,50.7860 0.36372823,50.7905 0.66671717,50.7950 0.45439997,50.7995 0.33349875,50.8041 0.72737753,50.8086 0.54525554,50.8131 0.30297896,50.8176 0.33336869,50.8222 0.3029421,50.8267 0.18178056,50.8312 0.48493356,50.8358 0.57565713,50.8403 0.090893835,50.8448 0.45503348,50.8493 1.2729232,50.8539 1.0300404,50.8584 0.63615555,50.8629 0.27253133,50.8674 0.030231185,50.8720 5.3082881e-006,50.8765 -2.3577775e-006,50.8810 4.122689e-006,50.8856 -1.4134293e-005,50.8901 5.2419877e-005,50.8946 0.33348185,50.8991 0.75775272,50.9037 0.96964413,50.9082 0.51501459,50.9127 0.3332549,50.9173 0.090828277,50.9218 0.091000848,50.9263 0.21208468,50.9308 -0.00010455774,50.9354 8.4278152e-005,50.9399 0.18191384,50.9444 0.27275595,50.9490 0.4547565,50.9535 0.8789503,50.9580 0.84835196,50.9626 0.51488727,50.9671 0.090781569,50.9716 0.27300906,50.9762 1.0306365,50.9807 1.454542,50.9852 1.0603491,50.9898 0.48470673,50.9943 0.48483413,50.9988 0.48486108,51.0034 0.51520038,51.0079 0.51521552,51.0124 0.54532206,51.0170 0.15131466,51.0215 0.12138338,51.0260 0.54566252,51.0306 0.72733349,51.0351 0.72714055,51.0396 0.51511627,51.0442 0.78797412,51.0487 0.84853172,51.0532 0.96982646,51.0578 1.2428312,51.0623 1.9091938,51.0669 1.3933704,51.0714 0.60571337,51.0759 0.30291986,51.0805 -6.2711784e-005,51.0850 4.0518797e-005,51.0895 0.12129641,51.0941 0.18176048,51.0986 0.18202589,51.1032 1.1216124,51.1077 1.4544797,51.1122 0.87836891,51.1168 0.121104,51.1213 0.39427426,51.1258 0.84861094,51.1304 0.81806588,51.1349 0.60587776,51.1395 0.30297527,51.1440 0.51523113,51.1485 0.63629985,51.1531 0.39402777,51.1576 0.63648045,51.1622 0.57565111,51.1667 0.66661382,51.1712 0.6363191,51.1758 0.39380288,51.1803 0.27305457,51.1849 1.1519345,51.1894 1.18147,51.1940 0.36326748,51.1985 0.090847634,51.2030 -2.6476422e-005,51.2076 7.0797778e-006,51.2121 -1.8399552e-006,51.2167 2.7928888e-007,51.2212 7.2308416e-007,51.2258 -3.1720087e-006,51.2303 0.0909523,51.2348 0.27277336,51.2394 0.57612276,51.2439 1.5458398,51.2485 1.6968545,51.2530 1.1207833,51.2576 0.33319712,51.2621 0.66711539,51.2667 1.2121383,51.2712 0.66624022,51.2758 0.15136057,51.2803 0.12133159,51.2848 0.39404696,51.2894 0.4241921,51.2939 0.27258644,51.2985 0.090938747,51.3030 0.39417747,51.3076 0.63636017,51.3121 0.39373204,51.3167 0.090764649,51.3212 0.091141917,51.3258 0.78818172,51.3303 0.99992776,51.3349 0.69670677,51.3394 0.18164621,51.3440 0.091019139,51.3485 0.33341932,51.3531 0.27259332,51.3576 -0.00014017898,51.3622 0.00021380573,51.3667 0.72763568,51.3713 1.1212155,51.3758 0.75723642,51.3804 0.39380881,51.3849 0.78795999,51.3895 0.7273156,51.3940 0.66685557,51.3986 0.93932539,51.4031 0.36338589,51.4077 0.030258764,51.4122 0.18192157,51.4168 0.57585454,51.4213 0.48476538,51.4259 0.090801366,51.4304 -1.1307484e-005,51.4350 -7.9294732e-006,51.4395 0.030399127,51.4441 0.30318466,51.4486 0.51512444,51.4532 0.39380044,51.4577 0.18184583,51.4623 0.33336464,51.4669 0.18170792,51.4714 -3.1508596e-005,51.4760 8.4746225e-006,51.4805 -2.3866733e-006,51.4851 1.0712538e-006,51.4896 -1.8982316e-006,51.4942 0.27321362,51.4987 1.515577,51.5033 1.8179557,51.5079 1.1813927,51.5124 0.33312133,51.5170 0.30311871,51.5215 0.36357594,51.5261 0.21224658,51.5306 1.6365166,51.5352 1.8181229,51.5398 1.3028849,51.5443 0.12106019,51.5489 3.9253709e-006,51.5534 -1.0980579e-006,51.5580 4.6647773e-007,51.5625 -7.6781589e-007,51.5671 2.605042e-006,51.5717 0.33367008,51.5762 1.2427477,51.5808 1.3332795,51.5853 1.3333086,51.5899 1.2726706,51.5945 1.0606077,51.5990 0.90896934,51.6036 0.42394933,51.6081 0.12117794,51.6127 0.27282119,51.6173 0.48489529,51.6218 0.48486605,51.6264 0.42426956,51.6309 0.42417008,51.6355 0.18165314,51.6401 -1.254003e-005,51.6446 0.090966083,51.6492 0.090853654,51.6538 4.6146929e-006,51.6583 0.54544145,51.6629 4.8097001e-005,51.6674 0.48509106,51.6720 1.0305272,51.6766 1.2423072,51.6811 0.78793329,51.6857 1.3942586,51.6903 1.45429,51.6948 0.63606489,51.6994 0.36358812,51.7040 0.24237417,51.7085 0.18175943,51.7131 0.090925224,51.7176 1.6972643,51.7222 3.3335118,51.7268 2.9697063,51.7313 1.9089935,51.7359 0.545165,51.7405 0.12103329,51.7450 0.030393716,51.7496 0.30316553,51.7542 0.333235,51.7587 0.090793267,51.7633 -2.5005962e-005,51.7679 5.6002216e-005,51.7724 0.27300802,51.7770 0.78808463,51.7816 0.75732291,51.7862 0.18155855,51.7907 0.18210068,51.7953 0.78810281,51.7999 0.72707844,51.8044 0.33306435,51.8090 0.12130041,51.8136 0.90957487,51.8181 1.5758411,51.8227 0.96923089,51.8273 0.12094513,51.8318 2.2148666e-005,51.8364 -6.3564698e-006,51.8410 3.2751288e-006,51.8456 -6.7440888e-006,51.8501 2.37035e-005,51.8547 0.09098243,51.8593 0.18182386,51.8638 0.12116978,51.8684 0.090911746,51.8730 0.18195467,51.8776 0.57597125,51.8821 0.90931249,51.8867 1.1818478,51.8913 0.84811407,51.8959 0.18153995,51.9004 0.030337734,51.9050 0.18195567,51.9096 0.42435157,51.9141 0.60614562,51.9187 0.7878949,51.9233 0.7878415,51.9279 0.8182686,51.9324 0.87865931,51.9370 0.36342981,51.9416 0.18180715,51.9462 0.18186751,51.9507 0.33342934,51.9553 0.54557949,51.9599 0.78793389,51.9645 1.0605726,51.9691 1.1210444,51.9736 0.51518303,51.9782 0.72752362,51.9828 0.87878644,51.9874 0.69676137,51.9919 0.27248558,51.9965 -6.3343752e-005,52.0011 1.068559e-005,52.0057 0.091043934,52.0103 0.48501149,52.0148 0.87882727,52.0194 1.0605385,52.0240 0.60598868,52.0286 0.30290973,52.0331 -8.4556057e-005,52.0377 0.091039144,52.0423 0.3031421,52.0469 0.42424968,52.0515 0.36357722,52.0560 0.21197908,52.0606 0.030355245,52.0652 0.3334837,52.0698 0.33321762,52.0744 0.090790726,52.0789 -2.7142814e-006,52.0835 0.091022037,52.0881 0.33343351,52.0927 0.30287477,52.0973 0.21246247,52.1019 1.2428252,52.1064 1.3332124,52.1110 1.1513315,52.1156 0.84851664,52.1202 1.121262,52.1248 0.72691232,52.1294 0.18169184,52.1339 0.27283522,52.1385 0.39390948,52.1431 0.42440766,52.1477 0.81820178,52.1523 0.4846772,52.1569 0.39395389,52.1614 0.39394933,52.1660 0.42431334,52.1706 0.48480916,52.1752 0.33328977,52.1798 0.36365098,52.1844 0.3029784,52.1890 0.1816798,52.1935 0.091119371,52.1981 0.78824216,52.2027 1.181826,52.2073 1.181494,52.2119 0.27243882,52.2165 8.5165602e-006,52.2211 -2.7076767e-006,52.2257 2.3134637e-006,52.2302 -6.5466033e-006,52.2348 2.3875338e-005,52.2394 0.090982214,52.2440 0.3032527,52.2486 0.66672826,52.2532 0.4847033,52.2578 0.39386639,52.2624 0.39388037,52.2670 0.39398205,52.2715 0.42429417,52.2761 0.33323076,52.2807 0.09086027,52.2853 0.090893872,52.2899 -1.3196756e-005,52.2945 0.090977788,52.2991 0.21209159,52.3037 0.18177637,52.3083 0.090905391,52.3129 0.030296559,52.3175 0.091069244,52.3220 0.36364269,52.3266 0.18171805,52.3312 0.33342835,52.3358 0.48484656,52.3404 0.30291888,52.3450 0.030248549,52.3496 4.5578126e-006,52.3542 1.2379615e-005,52.3588 0.091015458,52.3634 0.39421323,52.3680 0.78792423,52.3726 0.48453677,52.3772 0.090865016,52.3818 0.42458376,52.3864 0.87882012,52.3909 0.5148856,52.3955 0.18165594,52.4001 8.5213179e-007,52.4047 0.1819763,52.4093 0.42435861,52.4139 0.48476267,52.4185 0.39384922,52.4231 0.54553092,52.4277 0.6060515,52.4323 0.33331791,52.4369 0.27262551,52.4415 0.18196061,52.4461 0.8183828,52.4507 0.84841943,52.4553 0.87880874,52.4599 0.66651946,52.4645 0.18161559,52.4691 -2.7011421e-005,52.4737 0.091056496,52.4783 0.48514691,52.4829 0.84845072,52.4875 0.6363396,52.4921 0.96981132,52.4967 0.84833521,52.5013 0.63631749,52.5059 0.90946794,52.5105 1.6668136,52.5151 1.1509641,52.5197 0.1209082,52.5243 2.6878064e-005,52.5289 2.7516906e-005,52.5335 0.18198936,52.5381 0.48500299,52.5427 0.5453319,52.5473 0.181612,52.5519 -2.7325865e-005,52.5565 -9.1775191e-006,52.5611 6.4046013e-005,52.5657 0.30317506,52.5703 0.48484248,52.5749 0.39398146,52.5795 0.63662165,52.5841 0.87866235,52.5887 0.27239799,52.5933 0.18191601,52.5979 0.57587254,52.6025 0.54538119,52.6071 0.42435145,52.6117 0.78805077,52.6164 0.84845763,52.6210 0.7576775,52.6256 1.0909736,52.6302 1.0606101,52.6348 1.0301555,52.6394 0.42390361,52.6440 0.21226294,52.6486 0.72756207,52.6532 0.84833878,52.6578 0.36329737,52.6624 -3.0443196e-005,52.6670 0.1819123,52.6716 0.18177108,52.6762 0.090849988,52.6808 -1.5593174e-005,52.6854 0.091046341,52.6901 0.30303532,52.6947 0.2728931,52.6993 0.97008944,52.7039 1.3937532,52.7085 0.72687078,52.7131 0.30303821,52.7177 0.39406484,52.7223 0.60618263,52.7269 0.75758469,52.7315 0.57571828,52.7361 0.5150224,52.7408 0.30313575,52.7454 0.8791213,52.7500 1.0605115,52.7546 0.72704428,52.7592 0.51518488,52.7638 0.66665155,52.7684 0.39374602,52.7730 0.18174142,52.7776 0.18184941,52.7823 0.33338544,52.7869 0.30294448,52.7915 0.15153193,52.7961 0.36389223,52.8007 0.75772488,52.8053 0.69671601,52.8099 0.21202688,52.8146 0.36369705,52.8192 0.30302143,52.8238 0.51520163,52.8284 0.57562906,52.8330 0.18175097,52.8376 0.090886928,52.8422 -3.7538593e-005,52.8469 1.078625e-005,52.8515 -5.6029116e-006,52.8561 1.1625516e-005,52.8607 0.18205476,52.8653 0.81844252,52.8699 0.90888447,52.8745 0.27246726,52.8792 0.1818172,52.8838 0.18179154,52.8884 4.8777811e-006,52.8930 0.1820225,52.8976 0.60623872,52.9022 0.72721773,52.9069 0.5150466,52.9115 0.36359739,52.9161 0.30298048,52.9207 0.18173346,52.9253 0.27294379,52.9300 1.4249516,52.9346 2.484941,52.9392 1.7268543,52.9438 1.21209,52.9484 1.1210191,52.9531 0.66659182,52.9577 0.8791241,52.9623 1.3030876,52.9669 0.96930182,52.9715 0.3634674,52.9762 0.3939712,52.9808 0.48482925,52.9854 0.63634902,52.9900 0.4847545,52.9946 0.18187872,52.9993 0.30299577,53.0039 0.12118027,53.0085 0.30315804,53.0131 0.60632575,53.0177 1.3941946,53.0224 1.48458,53.0270 0.51476812,53.0316 0.090894818,53.0362 0.18183476,53.0409 0.21217968,53.0455 0.6061632,53.0501 0.48465928,53.0547 0.06067612,53.0594 0.63688082,53.0640 1.4246182,53.0686 1.6665435,53.0732 1.120718,53.0779 0.57564855,53.0825 0.72729248,53.0871 0.69683224,53.0917 0.66661888,53.0964 0.39388365,53.1010 0.42438877,53.1056 0.72726327,53.1102 0.33319274,53.1149 0.18182243,53.1195 0.090843901,53.1241 7.2642242e-006,53.1287 0.090945847,53.1334 0.12127505,53.1380 0.3334794,53.1426 0.48485312,53.1473 0.30281115,53.1519 2.3839079e-006,53.1565 0.30323842,53.1611 0.48487952,53.1658 0.57589632,53.1704 1.0609928,53.1750 1.6972252,53.1797 1.7877843,53.1843 1.4846687,53.1889 1.1512454,53.1935 0.5753758,53.1982 0.060441371,53.2028 2.8897486e-005,53.2074 0.18208534,53.2121 0.63640851,53.2167 0.33315802,53.2213 0.27272967,53.2260 0.18171076,53.2306 -6.0698596e-005,53.2352 2.5530568e-005,53.2399 0.090991594,53.2445 0.24250317,53.2491 0.24239878,53.2538 0.21214427,53.2584 0.45475125,53.2630 0.81822801,53.2677 0.60588658,53.2723 0.39397016,53.2769 0.66695064,53.2816 1.2729384,53.2862 1.5452994,53.2908 1.0906665,53.2955 0.66654587,53.3001 0.30286303,53.3047 0.18173349,53.3094 0.30313161,53.3140 0.48493835,53.3186 0.66672671,53.3233 0.78781074,53.3279 0.36349943,53.3325 0.090867803,53.3372 -5.0608642e-006,53.3418 0.091047585,53.3465 0.39410785,53.3511 0.45440325,53.3557 0.12112094,53.3604 0.30319166,53.3650 0.57598406,53.3696 0.96986341,53.3743 0.93918937,53.3789 0.4239352,53.3836 0.18188472,53.3882 0.48499912,53.3928 0.48472443,53.3975 0.18161798,53.4021 5.2275889e-005,53.4068 0.36388454,53.4114 0.60603482,53.4160 0.30284354,53.4207 0.09082485,53.4253 -1.8642022e-005,53.4300 0.091068134,53.4346 0.48493132,53.4392 0.54548246,53.4439 0.87894404,53.4485 1.1819111,53.4532 1.1210052,53.4578 0.27246058,53.4624 0.18190625,53.4671 0.72762382,53.4717 1.4246763,53.4764 1.8790706,53.4810 1.7874254,53.4857 0.66617829,53.4903 0.36348936,53.4949 -0.00013790482,53.4996 2.8285367e-005,53.5042 2.4781006e-005,53.5089 0.18185018,53.5135 0.090828702,53.5182 0.12152985,53.5228 0.9094584,53.5274 1.0605307,53.5321 0.96944475,53.5367 0.84844816,53.5414 0.96965098,53.5460 0.36343616,53.5507 0.090921342,53.5553 0.090865061,53.5600 0.091073111,53.5646 0.48496419,53.5693 0.33315152,53.5739 0.36370891,53.5785 0.72743315,53.5832 0.78783035,53.5878 0.57554948,53.5925 0.030189304,53.5971 2.6123746e-005,53.6018 -1.4924991e-005,53.6064 0.18215372,53.6111 1.1821899,53.6157 1.3635079,53.6204 0.817913,53.6250 0.39383316,53.6297 0.45463645,53.6343 0.7274338,53.6390 0.8484664,53.6436 0.57552564,53.6483 0.21193917,53.6529 0.030327121,53.6576 0.36393616,53.6622 1.0004611,53.6669 1.5150735,53.6715 0.99953842,53.6762 0.63641787,53.6808 0.87897801,53.6855 0.84854269,53.6901 0.78756291,53.6948 0.090720631,53.6994 0.30319923,53.7041 0.30292493,53.7087 0.18180452,53.7134 0.33339813,53.7180 0.30291635,53.7227 0.030281834,53.7274 0.18190713,53.7320 0.18174659,53.7367 0.030244816,53.7413 2.4612327e-006,53.7460 1.8323368e-006,53.7506 -9.7919083e-006,53.7553 3.7339163e-005,53.7599 0.090934381,53.7646 0.12129275,53.7692 0.33342022,53.7739 0.30292717,53.7786 0.090798497,53.7832 1.2746161e-006,53.7879 0.091014616,53.7925 0.33350825,53.7972 0.63653535,53.8018 0.81819022,53.8065 0.66652817,53.8111 0.39373484,53.8158 0.18189597,53.8205 0.57597345,53.8251 0.60588342,53.8298 0.30302683,53.8344 0.66692829,53.8391 1.0001066,53.8438 0.93912727,53.8484 0.27241382,53.8531 0.27315322,53.8577 1.455256,53.8624 2.029969,53.8670 0.75687701,53.8717 0.21216018,53.8764 0.54573911,53.8810 1.1519613,53.8857 1.7877207,53.8903 1.0297408,53.8950 0.5149954,53.8997 0.090918832,53.9043 0.12125392,53.9090 0.21223934,53.9137 0.69731152,53.9183 1.0908016,53.9230 0.36324951,53.9276 -5.013328e-005,53.9323 -4.8629672e-006,53.9370 6.9598143e-005,53.9416 0.30326927,53.9463 0.72748935,53.9510 0.90905154,53.9556 0.66650289,53.9603 0.54539639,53.9649 0.3937884,53.9696 0.060527317,53.9743 0.27307007,53.9789 0.93967903,53.9836 1.242528,53.9883 1.484821,53.9929 1.2120159,53.9976 1.8786266,54.0023 1.9088614,54.0069 1.2423538,54.0116 0.33332396,54.0163 0.3029505,54.0209 0.030226711,54.0256 -3.4846225e-006,54.0303 5.1486011e-005,54.0349 0.18184935,54.0396 0.18183143,54.0443 0.42428347,54.0489 0.42423391,54.0536 0.30295101,54.0583 0.030294284,54.0629 0.090909868,54.0676 0.18212737,54.0723 1.9700674,54.0769 1.9997154,54.0816 0.9087702,54.0863 0.18174104,54.0909 0.18187594,54.0956 0.57581007,54.1003 0.57576579,54.1049 0.30296487,54.1096 0.15164621,54.1143 0.60628033,54.1190 0.60587049,54.1236 0.18159351,54.1283 -4.1304256e-006,54.1330 0.090962939,54.1376 0.18191132,54.1423 0.42435774,54.1470 0.57572079,54.1516 0.39378291,54.1563 0.090883344,54.1610 0.18191366,54.1657 0.27272996,54.1703 0.18170863,54.1750 -5.7018864e-005,54.1797 1.1521072e-005,54.1844 1.0941943e-005,54.1890 0.060676128,54.1937 0.15153718,54.1984 0.15154482,54.2031 0.27271295,54.2077 0.3334026,54.2124 0.84902096,54.2171 1.5758187,54.2217 0.87835699,54.2264 0.39368391,54.2311 0.030221291,54.2358 0.27309218,54.2404 0.9092983,54.2451 0.87868917,54.2498 0.81820768,54.2545 0.8483516,54.2592 0.48465085,54.2638 0.39396429,54.2685 0.51526064,54.2732 0.63635904,54.2779 0.48486185,54.2825 0.66682959,54.2872 0.78778392,54.2919 0.45436841,54.2966 0.30292216,54.3012 0.090845503,54.3059 0.090889625,54.3106 -2.2949473e-005,54.3153 0.18186937,54.3200 0.33335203,54.3246 0.30298471,54.3293 -3.6953643e-005,54.3340 8.9175528e-006,54.3387 1.2875503e-006,54.3434 -1.4070228e-005,54.3480 0.030412847,54.3527 0.30315354,54.3574 0.33327839,54.3621 0.18169494,54.3668 -5.5222656e-005,54.3714 1.5469237e-005,54.3761 -6.6490575e-006,54.3808 1.112656e-005,54.3855 0.27309203,54.3902 1.1519613,54.3949 1.3938432,54.3995 0.84800774,54.4042 0.3030816,54.4089 0.75773191,54.4136 0.60599184,54.4183 0.81840229,54.4230 0.93917406,54.4276 0.27239424,54.4323 0.090921782,54.4370 0.21229295,54.4417 0.51522261,54.4464 0.39382282,54.4511 0.4547931,54.4557 1.1215982,54.4604 1.5454562,54.4651 1.3029658,54.4698 1.1512818,54.4745 0.54512894,54.4792 0.57599807,54.4839 1.5157348,54.4885 2.3333585,54.4932 1.6357652,54.4979 0.54504061,54.5026 -4.3983055e-005,54.5073 0.18198273,54.5120 0.6364609,54.5167 0.51500773,54.5213 0.090793386,54.5260 7.1614691e-006,54.5307 0.091042534,54.5354 0.39406252,54.5401 0.39381325,54.5448 0.21208313,54.5495 0.48500019,54.5542 0.8486892,54.5589 2.394027,54.5635 3.0301247,54.5682 2.3028388,54.5729 0.30307037,54.5776 0.48489714,54.5823 0.33314547,54.5870 -9.4026844e-005,54.5917 2.5107089e-005,54.5964 -6.3921002e-006,54.6011 4.5866327e-007,54.6058 4.5586253e-006,54.6104 -1.8695224e-005,54.6151 7.022942e-005,54.6198 0.39435825,54.6245 1.3032504,54.6292 1.2118658,54.6339 0.63617897,54.6386 0.54571807,54.6433 1.2124811,54.6480 1.3330476,54.6527 0.72709692,54.6574 0.87885451,54.6621 0.66637665,54.6668 0.18163508,54.6715 -2.7841355e-005,54.6762 8.2028695e-005,54.6808 0.2122315,54.6855 0.30309096,54.6902 1.969983,54.6949 3.5151894,54.6996 2.7574391,54.7043 1.8184667,54.7090 1.3939691,54.7137 0.93897641,54.7184 0.27244163,54.7231 -2.7857261e-005,54.7278 0.090991244,54.7325 0.27288112,54.7372 0.48486727,54.7419 0.27253929,54.7466 0.030233881,54.7513 0.18211871,54.7560 0.90955716,54.7607 1.3636171,54.7654 0.9086988,54.7701 0.30268946,54.7748 0.00010419644,54.7795 0.81855237,54.7842 1.2424126,54.7889 0.75725871,54.7936 0.090730958,54.7983 2.741024e-005,54.8030 0.030293448,54.8077 1.0886765e-005,54.8124 0.090954073,54.8171 0.18191147,54.8218 0.30304834,54.8265 0.18170071,54.8312 -0.00010222652,54.8359 0.00019424093,54.8406 0.6368047,54.8453 1.2426777,54.8500 1.2421083,54.8547 0.48453784,54.8594 0.33325484,54.8641 0.12113535,54.8688 0.30313179,54.8735 0.48486733,54.8782 0.33321187,54.8829 -7.1531904e-005,54.8876 1.9974443e-005,54.8923 -8.3591212e-006,54.8970 1.3461361e-005,54.9017 0.091030203,54.9064 0.30310261,54.9111 0.30302325,54.9158 0.42435861,54.9205 0.66679168,54.9252 0.72720861,54.9299 0.48469442,54.9346 0.30293295,54.9394 0.18173811,54.9441 0.030255323,54.9488 2.703374e-005,54.9535 0.090973862,54.9582 0.1818611,54.9629 0.18174621,54.9676 -8.4259482e-005,54.9723 8.0162987e-005,54.9770 0.27291021,54.9817 0.63646114,54.9864 0.66654426,54.9911 0.30284581,54.9958 -9.5685009e-006,55.0005 0.090964094,55.0052 0.33372861,55.0100 1.2124814,55.0147 1.3028991,55.0194 1.0603433,55.0241 0.72717047,55.0288 0.75744808,55.0335 0.24229693,55.0382 0.21214962,55.0429 0.090824224,55.0476 -1.5007353e-005,55.0523 0.12138744,55.0571 0.45468307,55.0618 0.45442355,55.0665 0.39388826,55.0712 0.54548508,55.0759 0.51525402,55.0806 0.72741097,55.0853 0.66655153,55.0900 0.3331551,55.0947 0.18184318,55.0995 0.39414153,55.1042 0.75780272,55.1089 1.3031528,55.1136 1.4849453,55.1183 1.5453677,55.1230 1.1210045,55.1277 0.84839684,55.1325 0.5452615,55.1372 0.18162963,55.1419 -5.1399646e-005,55.1466 6.1399063e-005,55.1513 0.18195452,55.1560 0.33333239,55.1607 0.18168549,55.1655 -7.4089956e-005,55.1702 9.8885539e-005,55.1749 0.27292731,55.1796 0.48488137,55.1843 0.42417711,55.1890 0.36357704,55.1937 0.42452431,55.1985 1.0001118,55.2032 0.72709322,55.2079 0.60591137,55.2126 0.33336589,55.2173 0.90936261,55.2221 1.0604488,55.2268 0.45419312,55.2315 3.0912586e-005,55.2362 0.30320004,55.2409 0.39394721,55.2456 0.36354855,55.2504 0.27271014,55.2551 0.4850072,55.2598 0.57580447,55.2645 0.54543525,55.2692 0.4543806,55.2740 0.12111784,55.2787 0.33348063,55.2834 0.63652897,55.2881 0.96970111,55.2928 0.69671112,55.2976 0.09076871,55.3023 1.5330475e-005,55.3070 5.3957519e-006,55.3117 -3.6919042e-005,55.3164 0.12155931,55.3212 1.0306935,55.3259 1.1817062,55.3306 0.81790394,55.3353 0.33316398,55.3401 0.21204138,55.3448 0.030236762,55.3495 0.181849,55.3542 0.30302364,55.3590 0.090872414,55.3637 0.091013469,55.3684 0.42430162,55.3731 0.24239948,55.3778 0.27272919,55.3826 0.24238309,55.3873 0.18179055,55.3920 0.090863705,55.3967 -2.674524e-005,55.4015 3.4566106e-005,55.4062 0.12132298,55.4109 0.30310848,55.4156 0.30294043,55.4204 0.090800777,55.4251 0.091002621,55.4298 0.30304751,55.4346 0.18182173,55.4393 0.30310413,55.4440 0.4244262,55.4487 0.78795469,55.4535 0.81827152,55.4582 1.2727203,55.4629 0.6965856,55.4676 0.18177855,55.4724 0.30309272,55.4771 0.27269021,55.4818 0.30301547,55.4866 0.21206099,55.4913 0.27285832,55.4960 0.6364097,55.5008 0.54543769,55.5055 0.66678762,55.5102 0.72729439,55.5149 0.6969046,55.5197 0.60607195,55.5244 0.81815016,55.5291 0.54528981,55.5339 0.18170026,55.5386 0.030381283,55.5433 0.33351377,55.5481 0.48483571,55.5528 0.39392802,55.5575 0.54567325,55.5623 0.84848517,55.5670 0.5755927,55.5717 0.63663197,55.5765 1.06058,55.5812 0.54508656,55.5859 0.42420095,55.5907 0.48478451,55.5954 0.18184468,55.6001 0.30318764,55.6049 0.42424312,55.6096 0.45466325,55.6143 0.81842691,55.6191 1.0302563,55.6238 0.84822804,55.6285 0.39371839,55.6333 0.030202294,55.6380 0.091061354,55.6427 0.51528311,55.6475 0.6363579,55.6522 0.78782618,55.6569 0.63629758,55.6617 0.48482633,55.6664 0.30296618,55.6711 0.30308327,55.6759 0.72732133,55.6806 0.54536176,55.6854 0.18175912,55.6901 -1.2430438e-005,55.6948 3.3777458e-006,55.6996 -1.0793332e-006,55.7043 9.3932778e-007,55.7091 -2.6781474e-006,55.7138 9.7742031e-006,55.7185 -3.6422247e-005,55.7233 0.00013592833,55.7280 0.51543808,55.7327 0.93957108,55.7375 0.99980813,55.7422 0.57553667,55.7470 0.6363517,55.7517 0.42418468,55.7564 0.27271768,55.7612 0.18178488,55.7659 0.2122557,55.7707 0.57611763,55.7754 1.0911061,55.7802 1.1210928,55.7849 0.8483237,55.7896 0.60586244,55.7944 0.21188673,55.7991 0.12132958,55.8039 0.81845313,55.8086 0.99981898,55.8133 0.18156634,55.8181 0.12149763,55.8228 0.78825504,55.8276 1.2729421,55.8323 1.6666455,55.8371 1.333033,55.8418 0.63596857,55.8466 -0.00018031962,55.8513 0.091002166,55.8560 0.48489264,55.8608 0.54541302,55.8655 0.18177748,55.8703 0.18191355,55.8750 0.57587695,55.8798 0.57577014,55.8845 0.30287975,55.8893 -0.00014723546,55.8940 0.00018727838,55.8988 0.72778982,55.9035 1.6365848,55.9082 1.4239123,55.9130 0.96967274,55.9177 1.2425222,55.9225 0.8784321,55.9272 0.18157771,55.9320 0.030310908,55.9367 0.12133266,55.9415 0.60617912,55.9462 0.66668284,55.9510 0.51509666,55.9557 0.24228066,55.9605 0.12127911,55.9652 0.36370581,55.9700 0.42444161,55.9747 1.1520087,55.9795 1.7881187,55.9842 1.7268891,55.9890 0.75708371,55.9937 0.39394823,55.9985 0.51516879,56.0032 0.48490477,56.0080 0.81830657,56.0127 0.81797791,56.0175 0.3634944,56.0222 0.30312452,56.0270 0.42416739,56.0317 0.45476645,56.0365 1.1216391,56.0412 1.2421862,56.0460 0.4843688,56.0507 -0.00010994423,56.0555 2.9673825e-005,56.0603 -8.7403341e-006,56.0650 5.2849523e-006,56.0698 0.091063008,56.0745 0.48511505,56.0793 0.75757581,56.0840 0.48458135,56.0888 0.090757132,56.0935 0.091024302,56.0983 0.54560101,56.1030 0.78774273,56.1078 0.12104575,56.1126 0.00010912109,56.1173 0.27290002,56.1221 0.45457992,56.1268 0.42421463,56.1316 0.33319092,56.1363 0.15160786,56.1411 0.48489362,56.1458 0.18159902,56.1506 -5.7127014e-005,56.1554 0.00011487477,56.1601 0.33353949,56.1649 0.75763148,56.1696 0.69680613,56.1744 0.18162046,56.1792 8.0824364e-005,56.1839 0.27283192,56.1887 0.27265692,56.1934 0.12112636,56.1982 -1.5760896e-005,56.2029 -1.7946299e-005,56.2077 8.7557128e-005,56.2125 0.30325848,56.2172 0.54546261,56.2220 0.36345577,56.2267 0.39407408,56.2315 1.0002753,56.2363 1.2425641,56.2410 1.2120636,56.2458 0.93924206,56.2506 0.66641128,56.2553 0.090686478,56.2601 1.5537758e-005,56.2648 -6.1888923e-006,56.2696 9.2171376e-006,56.2744 -3.0682255e-005,56.2791 0.000113523,56.2839 0.33347359,56.2887 0.33326933,56.2934 0.18170337,56.2982 0.090895206,56.3029 0.18189748,56.3077 0.2121051,56.3125 0.18180402,56.3172 0.48528308,56.3220 1.2730128,56.3268 0.96918416,56.3315 0.21202683,56.3363 0.6670115,56.3411 0.81802368,56.3458 0.36335349,56.3506 0.18182708,56.3554 0.45475984,56.3601 0.7880758,56.3649 0.90911478,56.3697 0.84845936,56.3744 0.81810647,56.3792 0.63628054,56.3840 0.75763714,56.3887 1.0001111,56.3935 1.0606824,56.3983 1.1214136,56.4030 1.2724284,56.4078 0.36325121,56.4126 0.3941417,56.4173 0.66674709,56.4221 0.66662627,56.4269 0.60605681,56.4316 0.72740817,56.4364 0.93934494,56.4412 0.57546413,56.4459 0.18179771,56.4507 0.33342323,56.4555 0.33327377,56.4603 0.18168612,56.4650 -2.8827515e-005,56.4698 0.09093944,56.4746 0.030250018,56.4793 6.2683961e-005,56.4841 0.18191452,56.4889 0.21203125,56.4937 -7.0248985e-005,56.4984 1.2773389e-005,56.5032 0.091048107,56.5080 0.48497334,56.5127 0.6972968,56.5175 1.3030264,56.5223 0.72694308,56.5271 0.60620403,56.5318 0.72729588,56.5366 0.78772861,56.5414 0.84832597,56.5462 0.30292523,56.5509 0.27290004,56.5557 0.81836075,56.5605 0.757397,56.5653 0.18164359,56.5700 0.030301036,56.5748 0.18214205,56.5796 0.84875631,56.5844 0.8179698,56.5891 0.42402112,56.5939 0.27274603,56.5987 0.39396992,56.6035 0.33334982,56.6082 0.51514387,56.6130 0.575894,56.6178 0.9999941,56.6226 0.48466542,56.6273 0.30297273,56.6321 0.090800419,56.6369 -9.0119684e-006,56.6417 1.3768074e-006,56.6465 3.5060618e-006,56.6512 -1.5402824e-005,56.6560 5.8111003e-005,56.6608 0.30310658,56.6656 0.33328825,56.6703 0.21215199,56.6751 0.27281854,56.6799 0.27259853,56.6847 -6.387657e-005,56.6895 0.090974085,56.6942 0.09088058,56.6990 0.090910375,56.7038 0.09088476,56.7086 -2.4069403e-005,56.7134 6.4221905e-007,56.7182 2.1505346e-005,56.7229 0.18197949,56.7277 0.48487663,56.7325 0.33327457,56.7373 0.33344308,56.7421 0.54561508,56.7468 0.72726434,56.7516 0.8791852,56.7564 1.7878531,56.7612 0.81755489,56.7660 0.36383274,56.7708 1.0609037,56.7755 1.1209441,56.7803 0.42397773,56.7851 0.2727389,56.7899 0.30297107,56.7947 0.090860911,56.7995 0.090942837,56.8042 0.18188991,56.8090 0.27274454,56.8138 0.18176693,56.8186 0.18188626,56.8234 0.36376828,56.8282 0.45446095,56.8330 0.30295259,56.8377 0.33332631,56.8425 0.27273938,56.8473 0.63675636,56.8521 1.3637844,56.8569 0.96936351,56.8617 0.36335418,56.8665 0.090981871,56.8713 0.48507655,56.8760 0.81830466,56.8808 1.0910916,56.8856 1.1513746,56.8904 0.54512399,56.8952 0.27263114,56.9000 0.18176575,56.9048 0.030249974,56.9096 0.030384682,56.9144 0.30327061,56.9191 1.0007386,56.9239 2.4550498,56.9287 2.4540627,56.9335 1.3326304,56.9383 0.30277103,56.9431 0.18176192,56.9479 -7.3487201e-005,56.9527 1.585264e-005,56.9575 1.0085493e-005,56.9623 0.18207327,56.9671 1.0308878,56.9718 1.8789127,56.9766 1.3632367,56.9814 0.69657952,56.9862 0.0906974,56.9910 7.1415801e-005,56.9958 0.18195486,57.0006 0.33333597,57.0054 0.18167059,57.0102 -3.3226373e-005,57.0150 0.030309439,57.0198 7.5028724e-006,57.0246 0.090883277,57.0294 9.5743308e-005,57.0342 0.39423764,57.0390 0.69697332,57.0437 0.51506245,57.0485 0.42408869,57.0533 0.090827063,57.0581 1.0607854,57.0629 1.8183557,57.0677 1.6364002,57.0725 0.72720695,57.0773 0.57563663,57.0821 0.30290788,57.0869 0.27274781,57.0917 0.42426172,57.0965 0.39388421,57.1013 0.7877695,57.1061 -7.2281618e-006,57.1109 0.18192151,57.1157 0.48499182,57.1205 0.66662252,57.1253 0.33325636,57.1301 0.30295464,57.1349 -6.0304243e-005,57.1397 0.090946369,57.1445 0.090940222,57.1493 0.30315715,57.1541 0.5759334,57.1589 0.78795338,57.1637 0.757689,57.1685 0.90896273,57.1733 0.39365229,57.1781 0.27280036,57.1829 0.42429221,57.1877 0.39389238,57.1925 0.48509812,57.1973 1.0608928,57.2021 1.0602781,57.2069 0.60586512,57.2117 0.66667002,57.2165 0.30290365,57.2213 0.27289042,57.2261 0.51516783,57.2309 0.30284327,57.2357 0.090824932,57.2405 -4.2232732e-005,57.2453 8.3452855e-005,57.2501 0.2122556,57.2549 0.30302843,57.2597 0.2423619,57.2645 0.21206094,57.2693 0.18179601,57.2741 0.18186285,57.2789 0.27284035,57.2837 0.42429239,57.2886 0.3332077,57.2934 0.090780541,57.2982 1.800166e-005,57.3030 0.72734958,57.3078 0.81821519,57.3126 0.36364874,57.3174 0.57572401,57.3222 0.42427069,57.3270 0.39394915,57.3318 0.45466349,57.3366 0.81859696,57.3414 1.9091386,57.3462 1.1211914,57.3510 1.4546341,57.3558 1.3939291,57.3607 1.2422018,57.3655 0.63604748,57.3703 0.57578814,57.3751 0.69698936,57.3799 0.51499188,57.3847 0.21210191,57.3895 0.33336592,57.3943 0.18169729,57.3991 -4.6908935e-005,57.4039 4.3514432e-005,57.4087 0.090951875,57.4136 0.18179813,57.4184 0.30300528,57.4232 0.18180171,57.4280 0.030294849,57.4328 -8.7164608e-006,57.4376 0.18204835,57.4424 0.93974257,57.4472 1.2423011,57.4521 0.60599023,57.4569 1.0610005,57.4617 1.6971005,57.4665 1.4240971,57.4713 1.0603428,57.4761 0.54520732,57.4809 0.30287582,57.4857 0.090928994,57.4906 0.39409038,57.4954 0.66695231,57.5002 2.6973686,57.5050 3.5151291,57.5098 2.2419789,57.5146 0.57570142,57.5194 0.84855616,57.5243 0.5451684,57.5291 0.51554751,57.5339 1.6065725,57.5387 1.6965897,57.5435 0.78731924,57.5483 0.21211156,57.5532 0.51544976,57.5580 1.0001491,57.5628 1.1211355,57.5676 1.000048,57.5724 1.1516879,57.5772 1.1513425,57.5821 1.3030053,57.5869 1.4246972,57.5917 2.1516261,57.5965 1.7875375,57.6013 1.0602448,57.6061 0.48463079,57.6110 0.39404026,57.6158 0.66667116,57.6206 0.42405772,57.6254 0.36391017,57.6302 1.0306298,57.6351 1.0299792,57.6399 0.42413127,57.6447 0.66674161,57.6495 0.48474708,57.6543 0.39382935,57.6592 0.0907543,57.6640 -3.789627e-006,57.6688 1.2163704e-006,57.6736 -1.0755693e-006,57.6784 3.0861017e-006,57.6833 -1.1269905e-005,57.6881 4.1997606e-005,57.6929 0.090920977,57.6977 0.030269505,57.7026 0.091032378,57.7074 0.33343956,57.7122 0.33323732,57.7170 0.12107717,57.7218 1.4219188e-005,57.7267 0.18202713,57.7315 0.66688961,57.7363 0.75746751,57.7411 0.33309495,57.7460 0.090808906,57.7508 0.18195614,57.7556 0.69715965,57.7604 0.81816405,57.7653 0.57568848,57.7701 0.33324099,57.7749 0.18173173,57.7797 0.18197684,57.7846 0.75810558,57.7894 1.5153483,57.7942 1.2419963,57.7990 0.57553351,57.8039 0.63656723,57.8087 0.93937695,57.8135 0.66640788,57.8184 0.33317873,57.8232 0.090845391,57.8280 -3.2796168e-005,57.8328 7.4532596e-005,57.8377 0.27292058,57.8425 0.63654602,57.8473 1.0914055,57.8522 2.1521389,57.8570 2.5451272,57.8618 1.271787,57.8666 0.090582334,57.8715 0.09112785,57.8763 0.39399612,57.8811 0.24226025,57.8860 0.030224621,57.8908 2.6329541e-005,57.8956 0.091004714,57.9005 0.2424947,57.9053 0.242347,57.9101 0.090846866,57.9149 0.18200421,57.9198 0.54561114,57.9246 0.54531974,57.9294 0.39381599,57.9343 0.30298385,57.9391 0.12120444,57.9439 0.18189147,57.9488 0.27275434,57.9536 0.2727161,57.9584 0.27274862,57.9633 0.27265289,57.9681 0.090843096,57.9729 0.090907909,57.9778 0.030261155,57.9826 -1.6217184e-008,57.9874 -1.4238255e-005,57.9923 5.6975216e-005,57.9971 0.18187898,58.0019 0.18179217,58.0068 0.090848446,58.0116 -5.8553751e-006,58.0165 0.090872385,58.0213 0.030495994,58.0261 0.57590842,58.0310 0.363388,58.0358 -9.3009257e-005,58.0406 0.030374931,58.0455 0.18186571,58.0503 0.18175797,58.0551 -4.8760547e-005,58.0600 1.3302868e-005,58.0648 -4.4463004e-006,58.0697 4.4814169e-006,58.0745 0.090986192,58.0793 0.45476159,58.0842 0.81829345,58.0890 0.72734237,58.0939 0.78778255,58.0987 0.3330082,58.1035 -4.0754414e-005,58.1084 0.18202764,58.1132 0.51534033,58.1180 0.75771761,58.1229 1.0001094,58.1277 1.0907763,58.1326 0.66638452,58.1374 0.33332056,58.1423 0.39386198,58.1471 0.090780504,58.1519 0.18192442,58.1568 0.30299157,58.1616 0.090828195,58.1665 0.090933233,58.1713 0.090862513,58.1761 7.1495313e-005,58.1810 0.3943446,58.1858 1.0608584,58.1907 1.0603185,58.1955 0.42388359,58.2004 0.030220462,58.2052 9.547058e-007,58.2100 0.030381773,58.2149 0.27289656,58.2197 0.51526016,58.2246 0.72751969,58.2294 1.0605706,58.2343 0.6361075,58.2391 0.48483014,58.2440 0.45453727,58.2488 0.39382154,58.2536 0.090709344,58.2585 0.00018163149,58.2633 0.57611758,58.2682 0.8484304,58.2730 0.51492065,58.2779 0.30301163,58.2827 0.63667178,58.2876 1.454764,58.2924 1.5150559,58.2973 1.2118644,58.3021 0.75741827,58.3070 0.75762635,58.3118 0.75763607,58.3167 0.90906042,58.3215 0.72720975,58.3264 0.69724858,58.3312 1.3641241,58.3361 1.9698974,58.3409 1.7874165,58.3458 1.2419823,58.3506 1.5454148,58.3555 1.1514038,58.3603 0.18178709,58.3652 0.18176191,58.3700 -8.3805608e-005,58.3749 5.1871299e-005,58.3797 0.09095569,58.3846 0.18182571,58.3894 0.30308104,58.3943 0.39395085,58.3991 0.18176384,58.4040 0.12117805,58.4088 0.090930834,58.4137 0.27286112,58.4185 0.39385194,58.4234 0.090880089,58.4282 0.30316186,58.4331 0.39391637,58.4379 0.45450163,58.4428 0.30292767,58.4476 0.21226481,58.4525 0.66688848,58.4573 0.78772193,58.4622 0.27249539,58.4671 -4.4116787e-005,58.4719 8.6900372e-006,58.4768 0.091088302,58.4816 0.48502928,58.4865 0.48468184,58.4913 0.93950546,58.4962 2.2122953,58.5010 1.8482527,58.5059 0.69703609,58.5108 1.151583,58.5156 0.84833431,58.5205 0.57571501,58.5253 0.36368614,58.5302 0.6364215,58.5350 0.60595006,58.5399 0.48509148,58.5448 1.0306171,58.5496 1.0907342,58.5545 0.69672191,58.5593 0.6061976,58.5642 1.0000447,58.5690 0.72708601,58.5739 0.5756945,58.5788 0.36353776,58.5836 0.39425778,58.5885 1.4246432,58.5933 2.1216786,58.5982 2.9398243,58.6031 2.605428,58.6079 0.99909025,58.6128 0.09066914,58.6176 0.091092423,58.6225 0.48509955,58.6274 0.72729498,58.6322 0.63632613,58.6371 0.63631856,58.6419 0.48464006,58.6468 0.27267635,58.6517 0.36370575,58.6565 0.3030915,58.6614 0.39383402,58.6663 0.18180823,58.6711 0.66686296,58.6760 0.87887782,58.6808 0.84844369,58.6857 0.45436153,58.6906 0.151371,58.6954 -4.2916301e-005,58.7003 1.346207e-005,58.7052 -1.0928667e-005,58.7100 3.0254359e-005,58.7149 0.090970591,58.7198 0.181885,58.7246 0.2727426,58.7295 0.42458069,58.7344 1.2124292,58.7392 1.1814958,58.7441 0.57553107,58.7490 0.48493356,58.7538 0.72749966,58.7587 1.1211478,58.7636 0.78773081,58.7684 0.72716719,58.7733 0.33322859,58.7782 0.33328119,58.7830 0.030184958,58.7879 2.0884436e-005,58.7928 -6.1668757e-006,58.7976 3.7812936e-006,58.8025 -8.9585901e-006,58.8074 3.2056014e-005,58.8122 0.090961814,58.8171 0.1819191,58.8220 0.3333348,58.8268 0.24235842,58.8317 0.4547343,58.8366 0.69697261,58.8414 0.36348963,58.8463 0.27270588,58.8512 0.18175748,58.8561 0.18195391,58.8609 0.45462093,58.8658 0.39393565,58.8707 0.54556608,58.8755 0.636347,58.8804 0.48468262,58.8853 0.18163884,58.8902 -4.3322325e-005,58.8950 8.3785289e-006,58.8999 0.18217126,58.9048 0.93974829,58.9096 1.0604458,58.9145 0.81803596,58.9194 0.69680506,58.9243 0.2725409,58.9291 0.18188055,58.9340 0.57612795,58.9389 1.1515332,58.9438 0.51482207,58.9486 0.18170142,58.9535 0.090952598,58.9584 0.33350182,58.9633 0.48485622,58.9681 0.33318466,58.9730 0.090795413,58.9779 -1.6319598e-005,58.9828 7.8467438e-006,58.9876 -1.5067249e-005,58.9925 5.2426898e-005,58.9974 0.18196596,59.0023 0.30295715,59.0071 0.090882152,59.0120 0.33357289,59.0169 0.72736692,59.0218 0.6665051,59.0267 0.21187806,59.0315 0.03037818,59.0364 0.66685468,59.0413 0.75744593,59.0462 0.30298164,59.0510 0.30320141,59.0559 0.48485613,59.0608 0.30282861,59.0657 0.030248407,59.0706 0.21237396,59.0754 0.48475268,59.0803 0.030088859,59.0852 3.5605099e-005,59.0901 1.4501987e-005,59.0950 0.090996176,59.0998 0.33352131,59.1047 0.9093045,59.1096 1.2425328,59.1145 1.1515046,59.1194 0.90904343,59.1243 1.0609426,59.1291 1.8185924,59.1340 1.9087015,59.1389 0.87815768,59.1438 0.30291545,59.1487 0.33339855,59.1535 0.30288413,59.1584 -0.00011038622,59.1633 1.5639424e-005,59.1682 0.18220973,59.1731 1.0002947,59.1780 0.84817708,59.1828 0.33302471,59.1877 -6.4862033e-005,59.1926 0.090968117,59.1975 0.090859845,59.2024 1.5759495e-005,59.2073 0.090927891,59.2122 0.030260818,59.2170 -4.4890348e-006,59.2219 1.1314329e-005,59.2268 -4.0771996e-005,59.2317 0.091231741,59.2366 2.1519775,59.2415 2.9999149,59.2464 1.9391936,59.2512 0.66649836,59.2561 0.33313391,59.2610 0.18188107,59.2659 0.57588822,59.2708 0.75758708,59.2757 0.78797007,59.2806 0.72732985,59.2855 0.63619053,59.2903 0.27251974,59.2952 0.090924785,59.3001 0.30325747,59.3050 0.57574874,59.3099 0.27247831,59.3148 -8.1901308e-005,59.3197 0.030406114,59.3246 0.30313322,59.3295 0.30290759,59.3344 -4.5515997e-005,59.3392 0.090953231,59.3441 0.090899855,59.3490 0.84862053,59.3539 2.2728269,59.3588 2.151386,59.3637 0.75742906,59.3686 -6.5429012e-006,59.3735 0.030339686,59.3784 0.12130149,59.3833 0.33349752,59.3882 0.66678143,59.3931 0.69687849,59.3979 0.51514095,59.4028 0.69708258,59.4077 0.75764132,59.4126 0.66642594,59.4175 0.18162762,59.4224 0.30307364,59.4273 0.30309933,59.4322 1.3941177,59.4371 1.9697428,59.4420 1.4542801,59.4469 -0.0001126976,59.4518 0.21234614,59.4567 0.4849008,59.4616 0.5454818,59.4665 0.54535562,59.4714 0.18162613,59.4763 -3.4796769e-005,59.4812 2.7876102e-005,59.4861 0.27316704,59.4910 1.1822323,59.4958 1.3938859,59.5007 1.1816616,59.5056 0.87856555,59.5105 0.48456323,59.5154 0.18186794,59.5203 0.48494196,59.5252 0.33319813,59.5301 0.45478642,59.5350 0.96978956,59.5399 0.66636193,59.5448 0.48474064,59.5497 0.48488352,59.5546 0.36363867,59.5595 0.18174963,59.5644 0.090999626,59.5693 0.45483574,59.5742 0.78794193,59.5791 0.66635901,59.5840 0.18174745,59.5889 0.39415848,59.5938 0.63650888,59.5987 0.9392308,59.6036 0.4239561,59.6085 0.18187362,59.6134 0.18182151,59.6183 0.12124715,59.6232 0.39408803,59.6281 0.6668452,59.6330 1.0605065,59.6379 0.72702503,59.6429 0.42425451,59.6478 0.27278188,59.6527 0.48497802,59.6576 1.0914184,59.6625 1.8484616,59.6674 0.96927059,59.6723 0.78797287,59.6772 1.0910789,59.6821 1.2422538,59.6870 0.5754928,59.6919 0.39393902,59.6968 0.36372387,59.7017 0.48485792,59.7066 0.33317775,59.7115 0.090772033,59.7164 6.966223e-005,59.7213 0.33365068,59.7262 0.84875399,59.7311 1.0909512,59.7360 0.99984825,59.7410 0.84858751,59.7459 1.2120044,59.7508 0.93941933,59.7557 1.4850141,59.7606 1.0603839,59.7655 0.75752044,59.7704 0.72738975,59.7753 1.0303059,59.7802 0.75726706,59.7851 0.42433658,59.7900 0.90939623,59.7949 1.2729093,59.7999 1.4240447,59.8048 0.72685879,59.8097 0.30288103,59.8146 0.090880893,59.8195 0.18190007,59.8244 1.4547317,59.8293 2.4243891,59.8342 1.7877436,59.8391 0.45436361,59.8440 0.39405793,59.8490 0.66675603,59.8539 0.39370173,59.8588 0.090907738,59.8637 0.30310377,59.8686 0.18169786,59.8735 0.060555506,59.8784 -2.2039461e-005,59.8833 0.030334815,59.8883 0.39402074,59.8932 0.48484334,59.8981 0.1817394,59.9030 -4.0443501e-005,59.9079 7.1953327e-005,59.9128 0.36397839,59.9177 1.0305414,59.9227 1.0300316,59.9276 0.39370868,59.9325 0.27265954,59.9374 0.18188863,59.9423 0.57599908,59.9472 1.0910493,59.9521 1.09087,59.9571 0.81825942,59.9620 1.1820375,59.9669 1.5152574,59.9718 1.5149164,59.9767 0.90891743,59.9816 0.93934327,59.9866 0.63624924,59.9915 0.57571381,59.9964 0.33328378,60.0013 0.30291089,60.0062 -0.00010431663,60.0112 0.12140537,60.0161 0.39401937,60.0210 0.39394754,60.0259 0.54563564,60.0308 0.87882197,60.0357 0.84839797,60.0407 0.72711003,60.0456 0.30291274,60.0505 0.33355987,60.0554 0.81821775,60.0603 0.66645986,60.0653 0.39393055,60.0702 0.36362505,60.0751 0.21203558,60.0800 0.21221662,60.0850 0.48501262,60.0899 0.57565457,60.0948 0.27267972,60.0997 0.39404601,60.1046 0.51510102,60.1096 0.45438597,60.1145 0.1211859,60.1194 0.21229436,60.1243 0.51538217,60.1293 0.75752836,60.1342 0.36330739,60.1391 0.030271782,60.1440 0.18192509,60.1489 0.18170911,60.1539 -1.5868618e-005,60.1588 0.18199357,60.1637 0.4243682,60.1686 0.51511139,60.1736 0.30283326,60.1785 0.090924367,60.1834 0.33352375,60.1883 0.4848209,60.1933 0.30289206,60.1982 0.27290457,60.2031 0.63642734,60.2080 0.48480958,60.2130 0.66678709,60.2179 0.72727096,60.2228 0.60583508,60.2278 0.18161727,60.2327 0.090888359,60.2376 3.3939537e-005,60.2425 0.18197098,60.2475 0.30295932,60.2524 0.030146515,60.2573 0.091109,60.2622 0.66681337,60.2672 0.63622504,60.2721 0.30289307,60.2770 0.091044284,60.2820 0.51543933,60.2869 0.81831133,60.2918 1.8787153,60.2968 1.393759,60.3017 0.69736218,60.3066 1.5761195,60.3115 1.4541035,60.3165 0.63591081,60.3214 0.18165134,60.3263 -2.1039188e-005,60.3313 0.091030337,60.3362 0.27273476,60.3411 0.18179007,60.3461 0.33360326,60.3510 0.81837773,60.3559 0.81800795,60.3609 0.45428112,60.3658 0.18173955,60.3707 0.30302259,60.3757 0.090862691,60.3806 -1.1596147e-006,60.3855 3.1098511e-007,60.3905 -8.4216147e-008,60.3954 2.5850401e-008,60.4003 -1.9178763e-008,60.4053 5.0867193e-008,60.4102 -1.8430696e-007,60.4151 6.8642549e-007,60.4201 -2.5616364e-006,60.4250 9.5610612e-006,60.4299 0.12140682,60.4349 0.48498297,60.4398 0.48480767,60.4447 0.48487613,60.4497 0.48478225,60.4546 0.33328775,60.4596 0.45463693,60.4645 0.6363939,60.4694 0.78821009,60.4744 1.6672692,60.4793 2.3031485,60.4842 2.0299354,60.4892 1.5755615,60.4941 1.5755817,60.4991 0.96932691,60.5040 0.3634209,60.5089 0.03023741,60.5139 0.090981692,60.5188 0.4851079,60.5237 0.87907004,60.5287 1.2426782,60.5336 1.6667897,60.5386 1.5149467,60.5435 0.99969667,60.5484 0.57554764,60.5534 0.30288598,60.5583 0.27288985,60.5633 0.84867191,60.5682 0.81792694,60.5731 0.30294192,60.5781 0.63665557,60.5830 0.93935275,60.5880 0.51506925,60.5929 0.57566756,60.5979 0.21193253,60.6028 0.090904474,60.6077 -2.0097252e-005,60.6127 7.8962139e-006,60.6176 -1.1486726e-005,60.6226 3.8053786e-005,60.6275 0.090942904,60.6325 0.090910122,60.6374 0.12123263,60.6423 0.12117061,60.6473 0.030256934,60.6522 9.886021e-006,60.6572 -3.4797864e-005,60.6621 0.00012931769,60.6671 0.39415053,60.6720 0.51509452,60.6770 0.27252963,60.6819 -6.9461355e-005,60.6869 -3.3974115e-006,60.6918 8.3066596e-005,60.6967 0.36376637,60.7017 0.4847886,60.7066 0.27277672,60.7116 0.57617897,60.7165 1.2730254,60.7215 1.3635218,60.7264 1.0299953,60.7314 0.48451391,60.7363 0.090763398,60.7413 -5.6562162e-006,60.7462 -4.5614624e-006,60.7512 2.3905124e-005,60.7561 0.18207575,60.7611 0.6365307,60.7660 0.57558888,60.7710 0.30289942,60.7759 0.272695,60.7809 0.27265406,60.7858 0.090886816,60.7908 0.090995155,60.7957 0.18180785,60.8007 0.090864137,60.8056 0.18200864,60.8106 0.54560292,60.8155 0.48464081,60.8205 0.090726033,60.8254 1.7724495e-005,60.8304 0.090925798,60.8353 0.30335835,60.8403 1.5463394,60.8452 2.9091618,60.8502 1.8172809,60.8551 0.42388484,60.8601 0.33343416,60.8650 0.48487705,60.8700 0.363509,60.8749 0.09090434,60.8799 0.33348057,60.8848 0.42431608,60.8898 0.39381957,60.8948 0.090788841,60.8997 0.18198597,60.9047 0.48493552,60.9096 0.36343554,60.9146 0.030256169,60.9195 0.33361202,60.9245 0.75771344,60.9294 0.60576648,60.9344 0.030119,60.9394 0.091065489,60.9443 0.33349052,60.9493 0.48479256,60.9542 0.21192732,60.9592 -7.2082796e-005,60.9641 0.00010251056,60.9691 0.33363608,60.9741 0.84870434,60.9790 1.1817735,60.9840 0.93916368,60.9889 0.33316272,60.9939 0.24245924,60.9988 0.39400423,61.0038 0.48478833,61.0088 0.27260479,61.0137 0.060540501,61.0187 8.190651e-006,61.0236 0.12137561,61.0286 0.4851118,61.0336 0.727229,61.0385 0.51507324,61.0435 0.66670769,61.0484 0.5756321,61.0534 0.36363283,61.0584 0.54574931,61.0633 0.93943006,61.0683 0.57537585,61.0732 0.090755656,61.0782 0.090969071,61.0832 0.21226588,61.0881 0.48496559,61.0931 0.57575017,61.0981 0.51496369,61.1030 0.21222557,61.1080 0.69724965,61.1129 0.66636306,61.1179 0.090678751,61.1229 0.090980358,61.1278 0.18184689,61.1328 0.18176481,61.1378 -7.2595387e-005,61.1427 8.6548709e-005,61.1477 0.1818947,61.1527 0.18177521,61.1576 0.12117356,61.1626 0.090880223,61.1676 0.18200922,61.1725 0.78813946,61.1775 0.90902406,61.1824 0.63642752,61.1874 1.0303881,61.1924 0.81804371,61.1973 0.51491827,61.2023 0.090711698,61.2073 3.0048619e-005,61.2122 0.12131561,61.2172 0.42453462,61.2222 0.81820482,61.2272 0.5150072,61.2321 0.60608697,61.2371 0.48470458,61.2421 0.30318311,61.2470 0.72741759,61.2520 0.51484728,61.2570 0.090750583,61.2619 0.091020279,61.2669 0.30314711,61.2719 0.33321741,61.2768 0.09085042,61.2818 0.18188432,61.2868 0.18179029,61.2918 0.24258481,61.2967 0.63662285,61.3017 0.8788178,61.3067 0.72707868,61.3116 0.48473299,61.3166 0.45463049,61.3216 0.57580763,61.3266 0.54537988,61.3315 0.3331154,61.3365 -0.00010409446,61.3415 0.030354045,61.3464 0.090983801,61.3514 0.2727617,61.3564 0.27271619,61.3614 0.36370701,61.3663 0.4847734,61.3713 0.21203393,61.3763 0.090936922,61.3813 0.090874724,61.3862 -6.6543289e-005,61.3912 0.00012459252,61.3962 0.60626239,61.4012 0.9697876,61.4061 1.1818875,61.4111 1.0302695,61.4161 0.66656339,61.4211 0.393742,61.4260 0.090836018,61.4310 0.18194573,61.4360 0.42448875,61.4410 0.69684619,61.4459 0.12087486,61.4509 0.00013337859,61.4559 0.30318457,61.4609 0.33322313,61.4658 0.12111639,61.4708 0.1212988,61.4758 0.27280176,61.4808 0.36371785,61.4858 0.48485449,61.4907 0.48474398,61.4957 0.39394686,61.5007 0.39399192,61.5057 0.3332324,61.5107 0.090756692,61.5156 6.6210494e-005,61.5206 0.3940483,61.5256 0.48491773,61.5306 0.48477513,61.5356 0.27268192,61.5405 0.72741288,61.5455 0.93943119,61.5505 0.81831324,61.5555 2.3337994,61.5605 3.7275391,61.5654 3.3026485,61.5704 1.2115208,61.5754 -0.00025196391,61.5804 0.00019120066,61.5854 0.39418364,61.5903 0.69713449,61.5953 0.81807041,61.6003 0.54542613,61.6053 0.78806466,61.6103 0.7876581,61.6153 0.45456579,61.6202 0.93969178,61.6252 1.0907811,61.6302 0.96984541,61.6352 1.6063802,61.6402 1.6966319,61.6452 0.99981147,61.6502 1.2428458,61.6551 1.9700708,61.6601 2.2119319,61.6651 1.5450991,61.6701 1.2728559,61.6751 1.6667622,61.6801 1.4845235,61.6851 0.72676522,61.6900 0.030220577,61.6950 0.42447454,61.7000 0.66674137,61.7050 0.84847385,61.7100 0.8486948,61.7150 1.1819546,61.7200 0.90880221,61.7250 0.39368126,61.7299 0.39394596,61.7349 0.57577032,61.7399 0.30293816,61.7449 0.24249148,61.7499 0.45462361,61.7549 0.42414331,61.7599 0.090790942,61.7649 3.6908219e-005,61.7699 0.090913184,61.7748 0.091013648,61.7798 0.6063686,61.7848 0.84840685,61.7898 0.33309498,61.7948 0.27286899,61.7998 0.72766864,61.8048 1.272833,61.8098 2.8785717,61.8148 3.6060109,61.8198 2.8485444,61.8248 1.5757523,61.8297 0.93939447,61.8347 1.0000352,61.8397 0.90895879,61.8447 0.51480711,61.8497 -0.00015551056,61.8547 4.3415195e-005,61.8597 -1.8136378e-005,61.8647 2.9128903e-005,61.8697 0.090986848,61.8747 0.18183017,61.8797 0.18181688,61.8847 0.42441896,61.8897 0.90932018,61.8947 1.1212208,61.8997 0.7876758,61.9047 0.42413053,61.9096 0.4545328,61.9146 0.51515937,61.9196 0.51508588,61.9246 0.090771079,61.9296 3.1741794e-005,61.9346 0.12128203,61.9396 0.15148012,61.9446 0.090869926,61.9496 0.060622156,61.9546 0.090935387,61.9596 0.090863831,61.9646 -2.2267888e-005,61.9696 0.091041408,61.9746 0.51546305,61.9796 1.0911124,61.9846 1.1817101,61.9896 0.93938577,61.9946 0.96977085,61.9996 0.87862498,62.0046 0.5149858,62.0096 0.39391115,62.0146 0.39387497,62.0196 0.42421377,62.0246 0.48480499,62.0296 0.36387083,62.0346 1.0609168,62.0396 1.2422198,62.0446 0.66630864,62.0496 0.030184401,62.0546 3.281622e-005,62.0596 0.12139274,62.0646 0.42429411,62.0696 0.39400768,62.0746 1.06091,62.0796 1.2725471,62.0846 0.48445317,62.0896 -1.7057651e-005,62.0946 0.090923831,62.0996 0.030319145,62.1046 0.39425397,62.1096 0.90923893,62.1146 0.81816345,62.1196 0.66640246,62.1246 0.060340401,62.1296 3.6610163e-005,62.1347 2.3415039e-006,62.1397 0.18192714,62.1447 0.54552871,62.1497 0.48474851,62.1547 0.090799645,62.1597 0.030439099,62.1647 0.42445591,62.1697 0.57572842,62.1747 0.30279678,62.1797 -5.6955494e-005,62.1847 0.33344668,62.1897 0.48482904,62.1947 0.39406353,62.1997 0.48493576,62.2047 0.45455289,62.2097 0.57581496,62.2148 0.63647479,62.2198 0.90923029,62.2248 1.0302171,62.2298 0.96959716,62.2348 0.93933195,62.2398 0.93928277,62.2448 0.63627791,62.2498 0.3334401,62.2548 0.51512033,62.2598 0.27257571,62.2648 0.3940624,62.2698 0.72739214,62.2749 0.63637179,62.2799 0.66663074,62.2849 0.4847945,62.2899 0.39389449,62.2949 0.27262041,62.2999 0.18178345,62.3049 0.36374009,62.3099 0.48474288,62.3149 0.09089911,62.3200 0.36378014,62.3250 0.39377961,62.3300 0.1819623,62.3350 0.81846637,62.3400 1.030262,62.3450 0.84826046,62.3500 0.24220371,62.3550 0.091069236,62.3601 0.72763968,62.3651 1.1818811,62.3701 0.81793487,62.3751 0.33308059,62.3801 0.030205756,62.3851 -5.1914326e-006,62.3901 5.929371e-005,62.3952 0.18193987,62.4002 0.30307341,62.4052 0.33333385,62.4102 0.3029851,62.4152 0.21204843,62.4202 0.36386135,62.4253 0.84856898,62.4303 0.42397112,62.4353 0.090779074,62.4403 2.2624976e-005,62.4453 0.090950564,62.4503 0.090897515,62.4554 0.18199889,62.4604 0.75815898,62.4654 1.6971964,62.4704 1.514798,62.4754 1.1513929,62.4804 1.181793,62.4855 0.84815449,62.4905 0.12098574,62.4955 0.091065481,62.5005 0.51546514,62.5055 1.0001925,62.5106 0.99977356,62.5156 0.51498365,62.5206 0.48487416,62.5256 0.39381331,62.5306 0.30299926,62.5357 0.30295381,62.5407 0.090984404,62.5457 0.48520955,62.5507 0.909244,62.5558 0.90894032,62.5608 0.63627863,62.5658 0.66657037,62.5708 0.36353353,62.5758 0.30291268,62.5809 0.0606273,62.5859 0.39406979,62.5909 0.36346641,62.5959 0.030220712,62.6010 1.7138111e-005,62.6060 -3.4466875e-006,62.6110 -3.3534204e-006,62.6160 1.6862434e-005,62.6210 0.091020465,62.6261 0.51544458,62.6311 0.87878728,62.6361 0.36329186,62.6411 0.090955004,62.6462 0.51534826,62.6512 0.63631028,62.6562 0.42413351,62.6612 0.57646257,62.6663 1.7880419,62.6713 0.90837818,62.6763 0.33315122,62.6814 0.27273035,62.6864 0.2727147,62.6914 0.1818901,62.6964 0.69761759,62.7015 1.7579727,62.7065 1.6359496,62.7115 0.99978906,62.7165 1.0303844,62.7216 0.96952236,62.7266 0.57549381,62.7316 0.36369181,62.7367 0.57580155,62.7417 0.45443815,62.7467 0.39380747,62.7517 0.21223144,62.7568 0.5759607,62.7618 0.54529631,62.7668 0.30293307,62.7719 0.2727311,62.7769 0.24235669,62.7819 0.12115091,62.7870 0.18186311,62.7920 0.30301681,62.7970 0.090823449,62.8020 4.7351154e-005,62.8071 0.18191341,62.8121 0.27275288,62.8171 0.4244647,62.8222 1.0610222,62.8272 1.3331378,62.8322 0.51468652,62.8373 0.3031874,62.8423 0.8486197,62.8473 0.81803197,62.8524 0.66661239,62.8574 0.60620511,62.8624 0.87919849,62.8675 1.3940049,62.8725 1.0602533,62.8775 0.63617456,62.8826 0.39374757,62.8876 0.27270788,62.8926 0.81843251,62.8977 1.0910155,62.9027 0.72715485,62.9078 0.33309603,62.9128 0.090923764,62.9178 0.39424139,62.9229 0.81827378,62.9279 0.66636431,62.9329 0.27259174,62.9380 0.57597268,62.9430 0.72733635,62.9480 0.3937315,62.9531 0.090776831,62.9581 0.030314045,62.9632 0.091048144,62.9682 0.48515794,62.9732 0.93960941,62.9783 1.0299885,62.9833 0.3028408,62.9884 0.57617939,62.9934 1.2124482,62.9984 1.4848856,63.0035 1.3330886,63.0085 0.81781852,63.0135 0.36344722,63.0186 0.6062144,63.0236 0.96979463,63.0287 0.60592574,63.0337 0.4850035,63.0387 1.0306548,63.0438 1.4242901,63.0488 1.0904711,63.0539 0.36335349,63.0589 0.33339363,63.0640 0.30292711,63.0690 0.03025201,63.0740 0.12131751,63.0791 0.45500174,63.0841 1.303422,63.0892 1.3026609,63.0942 0.48433775,63.0993 -0.00012770577,63.1043 7.7243058e-005,63.1093 0.18186724,63.1144 0.21201912,63.1194 0.091089949,63.1245 0.60644889,63.1295 0.87871408,63.1346 0.81843203,63.1396 1.6668218,63.1447 1.2118392,63.1497 0.90893811,63.1547 0.60597855,63.1598 0.57557392,63.1648 0.18174723,63.1699 0.48508817,63.1749 0.69702131,63.1800 0.78803492,63.1850 1.1516211,63.1901 1.333343,63.1951 1.3636284,63.2002 1.1211861,63.2052 0.90885788,63.2103 0.36339143,63.2153 0.39402327,63.2204 0.54543209,63.2254 0.33334914,63.2305 0.39387724,63.2355 0.12103254,63.2405 1.541888e-005,63.2456 0.090968728,63.2506 0.18191925,63.2557 0.33334664,63.2607 0.18166496,63.2658 -5.4472035e-005,63.2708 1.4679904e-005,63.2759 -4.2425622e-006,63.2809 2.2891081e-006,63.2860 -4.9139385e-006,63.2910 1.7368176e-005,63.2961 0.091022611,63.3012 0.51567888,63.3062 1.3031464,63.3113 1.0302347,63.3163 1.2423458,63.3214 0.66630632,63.3264 0.42424852,63.3315 0.57569492,63.3365 0.48495737,63.3416 0.81838596,63.3466 0.817972,63.3517 0.42416582,63.3567 0.48496085,63.3618 0.48477,63.3668 0.36360177,63.3719 0.4850651,63.3769 0.81810933,63.3820 0.66647935,63.3871 0.6968869,63.3921 0.27278879,63.3972 0.6366924,63.4022 1.0303628,63.4073 0.96936136,63.4123 0.2119143,63.4174 0.18197602,63.4224 0.39390224,63.4275 0.66708034,63.4326 1.9093964,63.4376 1.5449896,63.4427 0.66654736,63.4477 0.57587212,63.4528 0.48465073,63.4578 0.090717591,63.4629 1.3122714e-005,63.4680 0.03029028,63.4730 3.7869126e-005,63.4781 0.27289447,63.4831 0.48479515,63.4882 0.090749785,63.4932 3.7488004e-005,63.4983 0.18183076,63.5034 0.18186049,63.5084 0.27278966,63.5135 0.18170966,63.5185 0.18202095,63.5236 0.84867936,63.5287 0.69673085,63.5337 0.18162198,63.5388 7.561221e-005,63.5439 0.30326462,63.5489 0.7580474,63.5540 1.7579844,63.5590 2.0602908,63.5641 1.393649,63.5692 1.3029515,63.5742 0.93928987,63.5793 0.84861797,63.5843 1.0609277,63.5894 1.636506,63.5945 1.6057999,63.5995 0.90870941,63.6046 0.33305132,63.6097 0.030224834,63.6147 0.090948224,63.6198 0.39401835,63.6249 0.36358976,63.6299 0.090987362,63.6350 0.33338869,63.6400 0.36387306,63.6451 1.0003084,63.6502 1.0604855,63.6552 0.8178224,63.6603 0.18156265,63.6654 0.09103509,63.6704 0.39410791,63.6755 0.60595214,63.6806 0.21193244,63.6856 -5.1669795e-006,63.6907 -6.4114706e-006,63.6958 3.0816474e-005,63.7008 0.18195932,63.7059 0.51556236,63.7110 0.96952474,63.7160 0.18141861,63.7211 0.1213081,63.7262 0.30316591,63.7312 0.63661844,63.7363 0.9699055,63.7414 1.0605145,63.7465 0.66633004,63.7515 0.30288795,63.7566 0.39401707,63.7617 0.48487693,63.7667 0.84853494,63.7718 1.2727506,63.7769 0.90895915,63.7819 0.36350021,63.7870 0.030244093,63.7921 0.03036949,63.7972 0.15161514,63.8022 0.21208917,63.8073 0.090809233,63.8124 0.030299999,63.8174 0.33337986,63.8225 0.57590187,63.8276 0.66678286,63.8327 0.72734249,63.8377 0.90904123,63.8428 0.39372861,63.8479 0.12110268,63.8530 -2.6875863e-005,63.8580 0.091047816,63.8631 0.36367518,63.8682 0.18167591,63.8732 -3.6593166e-005,63.8783 0.030372389,63.8834 0.18193571,63.8885 0.27266449,63.8935 0.090863302,63.8986 0.18188457,63.9037 0.18177576,63.9088 0.090833955,63.9138 -1.3598701e-005,63.9189 0.18204384,63.9240 0.72754574,63.9291 0.93938166,63.9342 0.66643119,63.9392 0.36367914,63.9443 0.57579601,63.9494 0.33311856,63.9545 0.090782315,63.9595 7.0814167e-005,63.9646 0.39423901,63.9697 1.1823101,63.9748 2.9095199,63.9799 3.9997637,63.9849 3.1205497,63.9900 1.1816994,63.9951 0.57582849,64.0002 0.33306551,64.0052 -8.2652783e-005,64.0103 0.18200576,64.0154 0.63646859,64.0205 0.57563877,64.0256 0.18172219,64.0306 0.18192217,64.0357 0.48512349,64.0408 1.0001569,64.0459 1.212136,64.0510 1.0300072,64.0561 0.27255896,64.0611 0.51546144,64.0662 0.81819916,64.0713 0.66664129,64.0764 0.81817675,64.0815 0.54515064,64.0865 0.18183634,64.0916 0.54563969,64.0967 0.54538262,64.1018 0.3332012,64.1069 0.18175547,64.1120 0.18180431,64.1170 0.090849787,64.1221 -2.8080688e-006,64.1272 0.030306369,64.1323 -1.0612561e-005,64.1374 -2.0371182e-005,64.1425 0.03045461,64.1475 0.39413661,64.1526 0.45445612,64.1577 0.36373571,64.1628 0.60598528,64.1679 0.21193945,64.1730 0.51520956,64.1781 0.57578659,64.1832 0.48486033,64.1882 0.27265078,64.1933 0.27278981,64.1984 0.48492536,64.2035 0.36353731,64.2086 0.24256152,64.2137 0.81853938,64.2188 1.1514167,64.2238 0.57537657,64.2289 0.090755261,64.2340 -1.808448e-005,64.2391 4.6462326e-005,64.2442 0.18200716,64.2493 0.51523429,64.2544 0.51496094,64.2595 0.090781704,64.2646 1.4033208e-005,64.2697 -7.2664138e-006,64.2747 1.503255e-005,64.2798 -5.2868312e-005,64.2849 0.00019645879,64.2900 0.45470682,64.2951 0.48495963,64.3002 0.87903202,64.3053 0.96958852,64.3104 0.81812376,64.3155 0.81802273,64.3206 0.33318895,64.3257 0.30293217,64.3307 -0.00012152328,64.3358 0.091048338,64.3409 0.33348343,64.3460 0.54556251,64.3511 0.57569194,64.3562 0.42412806,64.3613 0.42418069,64.3664 0.3029725,64.3715 0.27294213,64.3766 0.60613829,64.3817 0.42410943,64.3868 0.39389083,64.3919 0.3939732,64.3970 0.66677028,64.4021 0.63644433,64.4072 0.84850436,64.4122 0.78767389,64.4173 0.39376965,64.4224 0.090832919,64.4275 0.030449182,64.4326 0.6974535,64.4377 1.4547945,64.4428 1.2420473,64.4479 0.42395857,64.4530 0.5153594,64.4581 1.0912277,64.4632 1.3939956,64.4683 1.1211305,64.4734 1.0909686,64.4785 1.0907993,64.4836 0.75731045,64.4887 0.36335266,64.4938 -0.00013595351,64.4989 0.54566729,64.5040 2.3638875,64.5091 3.1212442,64.5142 1.7877911,64.5193 0.48461774,64.5244 0.060449634,64.5295 3.2203916e-005,64.5346 0.090970621,64.5397 0.18184666,64.5448 0.48544368,64.5499 1.6672202,64.5550 1.909061,64.5601 1.8177514,64.5652 0.96927655,64.5703 0.72719371,64.5754 0.39374629,64.5805 0.090807229,64.5856 2.1272537e-005,64.5907 0.090976872,64.5958 0.18188509,64.6009 0.27266932,64.6060 0.12117302,64.6111 0.21229766,64.6162 0.4849838,64.6213 0.54539531,64.6264 0.30277222,64.6315 1.4240114e-005,64.6366 0.30319449,64.6418 0.3332738,64.6469 0.18166246,64.6520 7.052008e-005,64.6571 0.48528457,64.6622 0.93934101,64.6673 0.42391613,64.6724 0.42450485,64.6775 1.0003054,64.6826 1.0300331,64.6877 0.3936443,64.6928 0.18174684,64.6979 0.18182319,64.7030 0.42445388,64.7081 1.0306138,64.7132 1.48493,64.7183 1.3029197,64.7235 1.2423526,64.7286 1.2424783,64.7337 1.3330809,64.7388 0.27240738,64.7439 1.8224864e-005,64.7490 2.0281293e-006,64.7541 -2.6341775e-005,64.7592 0.030448884,64.7643 0.69728869,64.7694 1.0908109,64.7745 0.48456645,64.7797 0.090848632,64.7848 2.9654846e-006,64.7899 0.030340455,64.7950 0.18204322,64.8001 0.69734496,64.8052 1.0302358,64.8103 0.63613147,64.8154 0.51512289,64.8205 0.4848904,64.8257 0.60611492,64.8308 0.54533249,64.8359 0.27249476,64.8410 0.090906605,64.8461 0.51526767,64.8512 0.48475528,64.8563 0.18181977,64.8614 0.48500189,64.8666 0.72722971,64.8717 0.33318737,64.8768 0.09088444,64.8819 0.090974987,64.8870 0.27284336,64.8921 0.42436698,64.8972 0.60620379,64.9024 0.69686061,64.9075 0.48462462,64.9126 0.515082,64.9177 0.36366355,64.9228 0.48504871,64.9279 0.84856194,64.9330 0.75771147,64.9382 0.87881428,64.9433 0.66638213,64.9484 0.42412263,64.9535 0.33333239,64.9586 0.27277124,64.9637 0.24237362,64.9689 0.27298391,64.9740 0.93965083,64.9791 0.81791127,64.9842 0.30272692,64.9893 0.18181048,64.9945 0.72733027,64.9996 0.7576766,65.0047 0.72762764,65.0098 1.0304399,65.0149 0.81776118,65.0201 0.090593174,65.0252 0.75784004,65.0303 2.0305352,65.0354 2.0301056,65.0405 0.7270667,65.0457 0.09091609,65.0508 0.18196981,65.0559 0.45463592,65.0610 0.4241567,65.0661 0.36361966,65.0713 0.57606792,65.0764 1.3640614,65.0815 1.7876922,65.0866 1.0903873,65.0917 0.30282471,65.0969 0.21233502,65.1020 0.63652158,65.1071 0.45426479,65.1122 -0.00013520097,65.1174 0.090952113,65.1225 0.090951331,65.1276 0.30310184,65.1327 1.15169,65.1379 2.4546752,65.1430 1.9392414,65.1481 0.8180216,65.1532 0.12107942,65.1584 6.842937e-005,65.1635 0.30325532,65.1686 0.48478422,65.1737 0.18161941,65.1789 -4.4881665e-005,65.1840 0.12139723,65.1891 0.60624844,65.1942 0.66656005,65.1994 0.36350787,65.2045 0.36362317,65.2096 0.39388219,65.2147 0.090850651,65.2199 1.3445053e-005,65.2250 -3.0581141e-005,65.2301 0.00010888898,65.2353 0.3032257,65.2404 0.48491818,65.2455 0.48473448,65.2506 0.1816036,65.2558 1.2057681e-005,65.2609 0.18195802,65.2660 0.33337668,65.2712 0.42439181,65.2763 0.66668057,65.2814 0.5150637,65.2865 0.42406967,65.2917 -0.00013501747,65.2968 0.030308265,65.3019 0.00011407123,65.3071 0.30311722,65.3122 0.39423078,65.3173 1.0303768,65.3225 0.4844054,65.3276 0.060491376,65.3327 4.1645549e-006,65.3379 -1.3517431e-005,65.3430 4.990969e-005,65.3481 0.090902232,65.3533 -2.2671466e-005,65.3584 0.090956472,65.3635 0.090870939,65.3687 -2.3693974e-005,65.3738 4.139265e-006,65.3789 7.1399454e-006,65.3841 -3.2702665e-005,65.3892 0.091160901,65.3943 0.97025555,65.3995 1.606091,65.4046 1.029792,65.4097 0.27258304,65.4149 0.48519278,65.4200 0.81808335,65.4251 0.33306518,65.4303 0.30314359,65.4354 0.57580811,65.4405 0.42407653,65.4457 0.15146661,65.4508 0.36385289,65.4559 0.63651109,65.4611 0.63625145,65.4662 0.42411792,65.4714 0.45464319,65.4765 0.66688061,65.4816 0.87875348,65.4868 0.57545733,65.4919 0.18164948,65.4970 -3.7003392e-005,65.5022 5.0472714e-005,65.5073 0.18193673,65.5125 0.30299467,65.5176 0.090787083,65.5227 3.4943532e-005,65.5279 0.090908319,65.5330 0.12141194,65.5382 0.6366753,65.5433 0.72703832,65.5484 0.27262944,65.5536 0.66717494,65.5587 1.2727935,65.5639 0.7873472,65.5690 0.2727876,65.5741 0.97031772,65.5793 1.6364434,65.5844 1.211604,65.5896 0.4845795,65.5947 0.48502874,65.5999 0.72728312,65.6050 0.54534304,65.6101 0.66678381,65.6153 0.81818545,65.6204 0.48462975,65.6256 0.18167138,65.6307 0.18201934,65.6359 0.63656217,65.6410 0.72721481,65.6461 0.5754869,65.6513 -0.00015757816,65.6564 -1.2590248e-005,65.6616 0.00020797522,65.6667 0.6671654,65.6719 1.1212215,65.6770 0.69652927,65.6822 0.15130341,65.6873 0.090911508,65.6925 -4.6897007e-005,65.6976 5.6876015e-005,65.7027 0.18194808,65.7079 0.27264309,65.7130 0.030259691,65.7182 0.2729308,65.7233 0.48481628,65.7285 0.21197769,65.7336 0.18198606,65.7388 0.48491338,65.7439 0.30284297,65.7491 0.090811178,65.7542 -2.2289278e-005,65.7594 6.8854579e-006,65.7645 -5.2508881e-006,65.7697 1.4118837e-005,65.7748 0.12140226,65.7800 0.48493797,65.7851 0.57562256,65.7903 0.42427558,65.7954 0.42422047,65.8006 0.18171033,65.8057 0.27304369,65.8109 1.1518301,65.8160 1.2118232,65.8212 0.3935945,65.8263 0.090944335,65.8315 0.51567346,65.8366 1.485191,65.8418 1.3935739,65.8469 0.93921548,65.8521 1.0303104,65.8572 0.66653109,65.8624 0.30283624,65.8675 0.18196099,65.8727 1.0307473,65.8778 1.5453874,65.8830 1.0299201,65.8881 0.39373931,65.8933 0.091028497,65.8985 0.54568028,65.9036 0.81827462,65.9088 0.87870961,65.9139 0.54533458,65.9191 0.30287528,65.9242 0.090926833,65.9294 0.45481718,65.9345 0.81818575,65.9397 0.66644019,65.9448 0.27268508,65.9500 0.21206927,65.9552 -9.6669632e-005,65.9603 3.2697004e-005,65.9655 0.090910435,65.9706 0.090906478,65.9758 -2.6353959e-005,65.9809 7.2589479e-005,65.9861 0.18186301,65.9913 0.18182361,65.9964 0.27291656,66.0016 0.57588291,66.0067 0.5756802,66.0119 0.45450357,66.0171 0.5456146,66.0222 0.75752449,66.0274 0.66656303,66.0325 0.93963224,66.0377 0.99989957,66.0428 0.63612509,66.0480 0.66674328,66.0532 0.66675496,66.0583 0.78804129,66.0635 1.1212616,66.0686 0.87853086,66.0738 0.36345285,66.0790 0.45483872,66.0841 0.96985787,66.0893 0.66637248,66.0945 0.30287924,66.0996 0.3031781,66.1048 0.57586569,66.1099 0.57572138,66.1151 0.51509327,66.1203 0.36352688,66.1254 0.21201223,66.1306 0.21232669,66.1358 0.69714516,66.1409 0.63608795,66.1461 0.18176979,66.1512 0.4548229,66.1564 0.72729629,66.1616 0.48456955,66.1667 0.090733543,66.1719 1.6170196e-005,66.1771 0.090968944,66.1822 0.18183041,66.1874 0.27293772,66.1926 0.78833163,66.1977 1.3335271,66.2029 1.2117387,66.2081 0.48448598,66.2132 0.27268559,66.2184 0.18175583,66.2236 0.090838119,66.2287 -2.7842358e-005,66.2339 -4.3513842e-007,66.2391 0.060756993,66.2442 0.42440972,66.2494 0.45438281,66.2546 0.090751253,66.2597 1.4981957e-005,66.2649 -3.1759559e-005,66.2701 0.00011206586,66.2752 0.24252082,66.2804 0.30317464,66.2856 0.69720864,66.2907 1.0607494,66.2959 1.3637623,66.3011 1.3939626,66.3063 1.3636905,66.3114 1.4241873,66.3166 1.2726123,66.3218 1.0603098,66.3269 0.66664881,66.3321 1.1214831,66.3373 1.1211066,66.3425 0.87881923,66.3476 1.0301884,66.3528 0.57544619,66.3580 0.39398086,66.3631 0.6062032,66.3683 0.69692671,66.3735 0.48482165,66.3787 0.54554248,66.3838 0.72738361,66.3890 0.87883031,66.3942 0.90920782,66.3993 0.99986023,66.4045 0.48452213,66.4097 0.36377192,66.4149 0.69716215,66.4200 0.78781873,66.4252 0.63629097,66.4304 0.63641304,66.4356 0.7272284,66.4407 0.66656566,66.4459 0.66662788,66.4511 0.45445621,66.4563 0.27277616,66.4614 0.54567575,66.4666 1.030526,66.4718 1.3936764,66.4770 0.4541887,66.4822 0.18189211,66.4873 0.33337897,66.4925 0.27265215,66.4977 0.090871096,66.5029 0.18197003,66.5080 0.45472702,66.5132 0.63637459,66.5184 0.57560641,66.5236 0.33317479,66.5288 0.12118132,66.5339 0.09087196,66.5391 0.12135835,66.5443 0.72745687,66.5495 0.72714627,66.5547 0.3331337,66.5598 0.091016732,66.5650 0.81889743,66.5702 2.0002007,66.5754 1.605913,66.5806 1.6665999,66.5857 1.2120296,66.5909 1.2727973,66.5961 1.029869,66.6013 0.42429465,66.6065 0.96991163,66.6116 0.75735247,66.6168 0.54528111,66.6220 0.3030321,66.6272 0.48489091,66.6324 0.3028585,66.6376 0.18185383,66.6427 0.33342114,66.6479 0.30288517,66.6531 0.030189898,66.6583 0.03035605,66.6635 0.090931319,66.6687 0.12123456,66.6738 0.33354238,66.6790 0.75772697,66.6842 0.66651672,66.6894 0.30285311,66.6946 0.18179567,66.6998 0.18176226,66.7049 -3.984951e-005,66.7101 0.090919636,66.7153 -2.3983066e-006,66.7205 0.091008678,66.7257 0.36397961,66.7309 0.93965548,66.7361 0.9391796,66.7413 0.45415694,66.7464 -0.00014694654,66.7516 4.5056488e-005,66.7568 -3.3268381e-005,66.7620 8.8021232e-005,66.7672 0.54563183,66.7724 0.84848309,66.7776 0.54527491,66.7828 0.090895899,66.7879 0.18194762,66.7931 0.33345416,66.7983 0.48483554,66.8035 0.33324626,66.8087 0.33338127,66.8139 0.39395747,66.8191 0.48503569,66.8243 0.97010142,66.8295 1.2725275,66.8346 0.54498404,66.8398 0.18168473,66.8450 0.030269379,66.8502 0.090974443,66.8554 0.18186639,66.8606 0.18173273,66.8658 -4.372992e-005,66.8710 0.091015615,66.8762 0.18180177,66.8814 0.18183054,66.8866 0.60627574,66.8918 0.93929368,66.8970 0.120984,66.9021 4.3096884e-006,66.9073 0.091103345,66.9125 0.48504466,66.9177 0.48466292,66.9229 0.27284333,66.9281 1.2132437,66.9333 2.9096725,66.9385 2.483958,66.9437 0.96888757,66.9489 0.39391854,66.9541 0.54549348,66.9593 0.4848946,66.9645 0.72736049,66.9697 0.66652787,66.9749 0.36342776,66.9801 0.090834826,66.9853 0.24243242,66.9905 0.18204211,66.9957 0.69723529,67.0009 0.7270779,67.0060 0.30274832,67.0112 0.030228404,67.0164 0.091066003,67.0216 0.42447823,67.0268 0.60599184,67.0320 0.33319038,67.0372 0.30306444,67.0424 0.33333972,67.0476 0.27260628,67.0528 0.1819661,67.0580 0.66696358,67.0632 0.75741673,67.0684 0.33302942,67.0736 0.090850435,67.0788 0.30321836,67.0840 0.63647175,67.0892 0.60603392,67.0944 0.42407054,67.0996 0.090789974,67.1048 0.090925738,67.1100 -2.7741584e-005,67.1152 1.4065527e-005,67.1204 -2.8520608e-005,67.1256 0.0001000253,67.1308 0.27285323,67.1360 0.72777915,67.1412 1.7880002,67.1464 1.0903645,67.1517 0.4545624,67.1569 0.54546994,67.1621 0.33319479,67.1673 0.27261487,67.1725 0.2728065,67.1777 0.81845945,67.1829 1.0000947,67.1881 0.90899998,67.1933 0.69700837,67.1985 0.81821692,67.2037 0.63625675,67.2089 0.69693142,67.2141 0.5149765,67.2193 0.18165509,67.2245 -2.671736e-005,67.2297 9.566379e-006,67.2349 -1.1546696e-005,67.2401 3.6623034e-005,67.2453 0.12126908,67.2505 0.12117459,67.2558 0.030265318,67.2610 0.090951689,67.2662 0.18180312,67.2714 0.12129033,67.2766 0.24243312,67.2818 0.090835162,67.2870 0.39407659,67.2922 0.90921283,67.2974 0.81815386,67.3026 0.51511526,67.3078 0.30288252,67.3130 0.090967521,67.3182 0.48513874,67.3235 0.81826246,67.3287 1.1516271,67.3339 1.6063256,67.3391 1.909322,67.3443 1.6359588,67.3495 0.69640636,67.3547 0.33327636,67.3599 0.302977,67.3651 0.060617961,67.3704 0.18187307,67.3756 0.12111977,67.3808 0.12135036,67.3860 0.39402142,67.3912 0.24228209,67.3964 0.090818338,67.4016 0.030318318,67.4068 0.42440668,67.4120 0.81836224,67.4173 0.78776234,67.4225 0.18159086,67.4277 0.030292988,67.4329 0.090991437,67.4381 0.27276486,67.4433 0.1817674,67.4485 0.090838403,67.4538 -3.1032487e-005,67.4590 1.2717114e-005,67.4642 -1.9834893e-005,67.4694 6.6627799e-005,67.4746 0.39448863,67.4798 1.2426665,67.4851 0.96933347,67.4903 0.5452553,67.4955 0.45463452,67.5007 0.72748822,67.5059 0.84836864,67.5111 0.48461241,67.5163 0.48486733,67.5216 0.63631248,67.5268 0.39378676,67.5320 0.090931915,67.5372 0.18180627,67.5424 0.0302407,67.5477 1.9846007e-007,67.5529 0.030339107,67.5581 0.303119,67.5633 0.72736478,67.5685 0.7878719,67.5737 0.5150972,67.5790 0.39401609,67.5842 0.39386755,67.5894 0.090766713,67.5946 0.090939224,67.5998 0.090878218,67.6051 0.12134967,67.6103 0.69717294,67.6155 0.72722012,67.6207 1.4545364,67.6260 1.8787148,67.6312 0.93926448,67.6364 0.33355895,67.6416 0.81826478,67.6468 0.66668415,67.6521 0.81824094,67.6573 0.87873864,67.6625 1.0909715,67.6677 0.9697535,67.6730 0.9089219,67.6782 0.57567048,67.6834 0.63636923,67.6886 0.30289167,67.6938 0.36391354,67.6991 1.6063857,67.7043 1.9390713,67.7095 0.90870798,67.7147 0.090958543,67.7200 0.18180074,67.7252 0.090929203,67.7304 0.33353758,67.7356 0.60610932,67.7409 0.72755277,67.7461 1.2730569,67.7513 1.2420225,67.7565 0.3934435,67.7618 0.090913281,67.7670 0.30314949,67.7722 0.36365446,67.7775 0.30301732,67.7827 0.42450622,67.7879 0.90927714,67.7931 0.78760725,67.7984 0.33306611,67.8036 0.090836652,67.8088 0.030245906,67.8140 0.00011678529,67.8193 0.54602873,67.8245 1.6067377,67.8297 2.1815617,67.8350 1.2416934,67.8402 0.48455709,67.8454 -0.00011506412,67.8507 0.0001510436,67.8559 0.30315211,67.8611 0.33336625,67.8663 0.4545978,67.8716 0.39382038,67.8768 0.27270639,67.8820 0.51541448,67.8873 0.93959129,67.8925 1.0000089,67.8977 1.0303913,67.9030 1.1514874,67.9082 0.8785035,67.9134 0.39363509,67.9187 0.12124505,67.9239 0.30303302,67.9291 0.12116847,67.9344 0.36391294,67.9396 0.81826144,67.9448 0.66639191,67.9501 0.1816299,67.9553 -6.9672433e-006,67.9605 0.091076337,67.9658 0.48498952,67.9710 0.42418522,67.9762 0.42424715,67.9815 0.51526904,67.9867 0.69698066,67.9919 0.81818163,67.9972 0.90913683,68.0024 0.57557702,68.0076 0.18161167,68.0129 -4.2544809e-005,68.0181 0.090969682,68.0234 0.33338541,68.0286 0.54556233,68.0338 0.72744054,68.0391 0.78796178,68.0443 0.72715187,68.0495 0.39383349,68.0548 0.48509258,68.0600 0.81817788,68.0653 0.54535234,68.0705 0.63640606,68.0757 0.57574826,68.0810 0.60599482,68.0862 0.30275202,68.0914 -5.1147417e-005,68.0967 0.12130727,68.1019 0.18180394,68.1072 0.090827189,68.1124 2.638634e-005,68.1176 0.18198068,68.1229 0.30297142,68.1281 0.090796314,68.1334 0.090932645,68.1386 0.18191394,68.1438 0.33341959,68.1491 0.33329821,68.1543 0.21198282,68.1596 -7.9654223e-005,68.1648 2.6025045e-005,68.1701 -2.4440644e-005,68.1753 0.030435981,68.1805 1.2426172,68.1858 2.2424147,68.1910 1.7877506,68.1963 0.21211557,68.2015 0.42454091,68.2068 0.9700619,68.2120 1.3637053,68.2172 1.2118559,68.2225 0.63594133,68.2277 0.12105314,68.2330 0.090865418,68.2382 0.091182053,68.2435 0.8185882,68.2487 1.0302767,68.2540 0.848243,68.2592 0.51509386,68.2644 0.57569647,68.2697 0.30293858,68.2749 0.48480311,68.2802 0.18165851,68.2854 -5.058318e-006,68.2907 0.09104079,68.2959 0.48515949,68.3012 0.90932947,68.3064 0.87841982,68.3117 0.12094422,68.3169 0.18189596,68.3222 0.090803929,68.3274 -2.4812567e-005,68.3327 0.091113985,68.3379 0.51537812,68.3432 0.57560778,68.3484 0.18153973,68.3537 0.00011777411,68.3589 0.39411214,68.3642 0.42422196,68.3694 0.3938486,68.3747 0.12105238,68.3799 0.090984687,68.3852 0.39399672,68.3904 0.27266136,68.3957 0.21227804,68.4009 0.63672155,68.4062 1.0606271,68.4114 0.81804705,68.4167 0.69686812,68.4219 0.36333871,68.4272 -9.3012801e-005,68.4324 0.18194261,68.4377 0.3940073,68.4429 0.60652363,68.4482 1.4245522,68.4534 1.1206603,68.4587 0.18138309,68.4639 0.000119769,68.4692 0.30323303,68.4744 0.4849034,68.4797 0.81876469,68.4850 1.8789973,68.4902 1.3023863,68.4955 0.39352688,68.5007 -0.00010619833,68.5060 3.5094505e-005,68.5112 0.091086403,68.5165 0.54586089,68.5217 1.0911064,68.5270 1.1514924,68.5323 1.1514767,68.5375 1.1515386,68.5428 1.0906307,68.5480 0.3329393,68.5533 0.090901971,68.5585 0.18192518,68.5638 0.30304334,68.5690 0.18165874,68.5743 -3.7322457e-006,68.5796 0.27293751,68.5848 0.6970892,68.5901 0.63627416,68.5953 0.33329093,68.6006 0.33326256,68.6059 0.18183611,68.6111 0.39406496,68.6164 0.36348832,68.6216 0.18175009,68.6269 0.27277255,68.6322 0.18170469,68.6374 4.2402015e-005,68.6427 0.30328488,68.6479 0.54543591,68.6532 0.42419592,68.6585 0.75791156,68.6637 1.3942509,68.6690 1.2419655,68.6742 0.1813713,68.6795 0.091043755,68.6848 0.2728498,68.6900 0.39395231,68.6953 0.36364648,68.7006 0.48495814,68.7058 0.5757283,68.7111 0.36339483,68.7163 0.03018971,68.7216 0.091052502,68.7269 0.27276245,68.7321 0.18172036,68.7374 0.27282104,68.7427 0.63646877,68.7479 0.63630825,68.7532 0.48509148,68.7585 1.0003645,68.7637 1.3031143,68.7690 1.2726116,68.7742 1.2729274,68.7795 1.9398429,68.7848 2.2725945,68.7900 1.7874482,68.7953 1.1813129,68.8006 0.42401856,68.8058 0.48507014,68.8111 0.78798306,68.8164 0.81799728,68.8216 0.302771,68.8269 -4.3915323e-005,68.8322 -3.6189101e-006,68.8374 5.8400823e-005,68.8427 0.18196052,68.8480 0.30302283,68.8533 0.36374399,68.8585 0.93974781,68.8638 1.2726609,68.8691 0.69672579,68.8743 0.57586831,68.8796 0.69679523,68.8849 0.18156022,68.8901 0.091034792,68.8954 0.30313039,68.9007 0.36362049,68.9059 0.48501045,68.9112 0.78788626,68.9165 0.42397135,68.9218 0.090809762,68.9270 0.2122996,68.9323 0.66682786,68.9376 0.75758356,68.9428 0.72721314,68.9481 0.57560378,68.9534 0.21210773,68.9587 0.27267221,68.9639 0.33344248,68.9692 0.81818497,68.9745 0.36356694,68.9798 1.0608259,68.9850 1.2124273,68.9903 1.1212305,68.9956 0.66622287,69.0008 0.18159784,69.0061 0.30314934,69.0114 0.93961149,69.0167 1.1211971,69.0219 0.48475146,69.0272 0.30292431,69.0325 0.15145847,69.0378 0.18179804,69.0430 -6.8731992e-005,69.0483 0.091019951,69.0536 0.48501182,69.0589 0.75758034,69.0642 0.54532731,69.0694 0.21201688,69.0747 -4.830613e-005,69.0800 5.4987286e-005,69.0853 0.18201795,69.0905 0.63680959,69.0958 1.2122422,69.1011 0.87835217,69.1064 0.27242988,69.1117 0.090935178,69.1169 0.15148011,69.1222 -8.155519e-005,69.1275 0.12143914,69.1328 0.51527029,69.1380 0.33309966,69.1433 0.060600221,69.1486 0.30324098,69.1539 0.48487368,69.1592 0.39381346,69.1644 0.30314374,69.1697 0.60589808,69.1750 0.18185133,69.1803 0.72770566,69.1856 0.9698112,69.1908 0.90870464,69.1961 0.090527661,69.2014 0.12149891,69.2067 1.0005335,69.2120 2.0606422,69.2173 1.4539803,69.2225 0.48480454,69.2278 0.576029,69.2331 0.72727513,69.2384 0.66642445,69.2437 0.27257955,69.2490 0.27284819,69.2542 0.30294952,69.2595 0.090842143,69.2648 0.18191837,69.2701 0.33349627,69.2754 0.48471871,69.2807 0.12113357,69.2859 0.39420557,69.2912 0.63644707,69.2965 0.66661745,69.3018 0.51497549,69.3071 0.2726149,69.3124 0.18178697,69.3177 0.090831183,69.3229 -2.9703933e-005,69.3282 1.0608853e-005,69.3335 -1.2729852e-005,69.3388 4.0313425e-005,69.3441 0.18197849,69.3494 0.48498738,69.3547 0.63644272,69.3600 0.63627362,69.3652 0.30282763,69.3705 0.090810157,69.3758 -2.2102029e-005,69.3811 1.3619346e-006,69.3864 1.6657994e-005,69.3917 0.12126008,69.3970 0.12120643,69.4023 0.1817406,69.4076 0.27309042,69.4128 1.0613452,69.4181 1.7272233,69.4234 1.1812975,69.4287 1.0604748,69.4340 1.0605477,69.4393 0.84836942,69.4446 0.42418659,69.4499 0.33324713,69.4552 0.09087386,69.4605 0.090951748,69.4658 0.12117936,69.4710 0.090962313,69.4763 0.30311543,69.4816 0.485055,69.4869 1.0911416,69.4922 1.2726326,69.4975 0.93923813,69.5028 0.66677278,69.5081 0.9092741,69.5134 0.90893924,69.5187 0.48451418,69.5240 0.12109765,69.5293 0.12123072,69.5346 0.54593617,69.5399 1.6367673,69.5452 1.575581,69.5504 0.99956363,69.5557 0.27258024,69.5610 0.48498622,69.5663 0.54555887,69.5716 0.87904447,69.5769 1.0605778,69.5822 0.96976978,69.5875 1.3943204,69.5928 1.7269779,69.5981 0.84794712,69.6034 0.3634845,69.6087 0.30303991,69.6140 0.5152781,69.6193 0.72761989,69.6246 1.2729907,69.6299 1.2422684,69.6352 0.84806985,69.6405 0.27265006,69.6458 0.81877989,69.6511 1.667058,69.6564 1.7876754,69.6617 1.3634167,69.6670 1.1511699,69.6723 0.48463064,69.6776 0.60627991,69.6829 0.87908924,69.6882 1.2726341,69.6935 0.84804976,69.6988 0.36345845,69.7041 -9.7120763e-005,69.7094 0.00015549231,69.7147 0.42455238,69.7200 0.75759155,69.7253 0.63633788,69.7306 0.72742677,69.7359 0.81809181,69.7412 0.51489151,69.7465 0.21195844,69.7518 0.030245721,69.7571 1.6435334e-006,69.7624 6.3915918e-006,69.7677 0.21223792,69.7730 0.6062026,69.7783 0.66665465,69.7836 0.42421582,69.7889 0.36366719,69.7942 0.60635561,69.7995 1.1820462,69.8048 1.15143,69.8102 0.78744411,69.8155 0.09072227,69.8208 0.45505449,69.8261 1.1821674,69.8314 1.2724621,69.8367 0.57530361,69.8420 0.15133764,69.8473 0.090934888,69.8526 0.30310032,69.8579 0.30296695,69.8632 0.09084975,69.8685 0.18200949,69.8738 0.78818715,69.8791 1.1213678,69.8844 1.0604416,69.8897 0.6969282,69.8951 0.84853154,69.9004 0.60592991,69.9057 0.57572657,69.9110 0.48485935,69.9163 0.54543161,69.9216 0.39373839,69.9269 0.090869613,69.9322 0.39421239,69.9375 0.72725743,69.9428 0.36334366,69.9482 -4.7632082e-005,69.9535 0.18206975,69.9588 0.57592326,69.9641 0.51490229,69.9694 0.12105392,69.9747 0.18185475,69.9800 0.090867944,69.9853 -3.6317229e-005,69.9906 0.09120065,69.9960 0.72762197,70.0013 0.81795204,70.0066 0.2723881,70.0119 -6.0073897e-005,70.0172 9.2389946e-006,70.0225 2.3125827e-005,70.0278 0.18189883,70.0331 0.27275175,70.0385 0.18183292,70.0438 0.18174024,70.0491 -7.9099264e-005,70.0544 1.8695542e-005,70.0597 4.3250411e-006,70.0650 0.091059051,70.0703 0.42450827,70.0757 0.84881502,70.0810 1.3029792,70.0863 0.84805876,70.0916 0.33318794,70.0969 0.30315915,70.1022 0.63680047,70.1075 1.4245656,70.1129 2.0003154,70.1182 2.9091954,70.1235 2.4841409,70.1288 1.0298021,70.1341 0.54532552,70.1394 0.090775289,70.1448 0.12155575,70.1501 1.0006727,70.1554 1.6059783,70.1607 0.87818021,70.1660 0.27251071,70.1714 0.30316639,70.1767 0.51528269,70.1820 0.48481327,70.1873 0.39373416,70.1926 0.030174926,70.1980 2.8025641e-005,70.2033 0.18208541,70.2086 0.93987632,70.2139 1.5760784,70.2192 1.6966642,70.2246 0.90875471,70.2299 0.75765693,70.2352 0.66644371,70.2405 0.27257445,70.2458 0.42461202,70.2512 0.96981478,70.2565 0.63594705,70.2618 0.090693809,70.2671 2.2907741e-006,70.2725 0.091115929,70.2778 0.45463145,70.2831 0.27253103,70.2884 0.1819751,70.2937 0.94035196,70.2991 2.576565,70.3044 2.7873051,70.3097 1.6661347,70.3150 1.6362838,70.3204 1.2723973,70.3257 0.6966154,70.3310 0.2728304,70.3363 1.1520112,70.3417 1.5453023,70.3470 0.66624475,70.3523 0.39386126,70.3576 0.36361372,70.3630 0.2121098,70.3683 0.33361736,70.3736 1.0608997,70.3789 2.3331783,70.3843 2.4846458,70.3896 2.0605652,70.3949 0.57584327,70.4002 1.061101,70.4056 1.7273926,70.4109 1.3934393,70.4162 0.51478571,70.4216 -9.5017822e-005,70.4269 3.414779e-005,70.4322 -4.1568299e-005,70.4375 0.00013213488,70.4429 0.57639855,70.4482 1.4547189,70.4535 0.90844822,70.4589 0.09060511,70.4642 0.030368432,70.4695 0.27310795,70.4749 1.1217225,70.4802 1.3634027,70.4855 0.66632622,70.4908 0.57579476,70.4962 0.48462784,70.5015 0.36380163,70.5068 1.2729613,70.5122 1.1816437,70.5175 1.0908843,70.5228 0.93962747,70.5282 1.4547951,70.5335 1.4847007,70.5388 0.84812796,70.5442 0.27243596,70.5495 0.06062343,70.5548 0.30309558,70.5602 0.21210891,70.5655 0.72730815,70.5708 1.6667844,70.5762 2.2424355,70.5815 1.1512744,70.5868 0.090967894,70.5922 0.42436904,70.5975 0.36373663,70.6028 0.57576501,70.6082 0.39386892,70.6135 0.60630846,70.6188 1.1213206,70.6242 1.1212016,70.6295 0.90897965,70.6348 0.5755958,70.6402 0.48474902,70.6455 0.36356881,70.6509 0.30297291,70.6562 0.09076602,70.6615 0.091174118,70.6669 0.81864232,70.6722 1.1818234,70.6775 0.78745556,70.6829 0.18156315,70.6882 0.33371675,70.6936 1.0002455,70.6989 0.78756422,70.7042 0.48473024,70.7096 0.93979669,70.7149 1.5758243,70.7203 1.1816944,70.7256 1.302981,70.7309 1.0908432,70.7363 0.93926024,70.7416 0.42424282,70.7470 0.72751212,70.7523 0.78773212,70.7576 0.51496309,70.7630 0.36355224,70.7683 0.39403364,70.7737 0.87886083,70.7790 0.96997762,70.7843 1.4548016,70.7897 1.1512191,70.7950 0.57537454,70.8004 0.21219316,70.8057 0.66694796,70.8111 0.90916628,70.8164 0.9696756,70.8217 0.69672936,70.8271 0.27244765,70.8324 0.030267149,70.8378 0.18186371,70.8431 0.18182756,70.8485 0.18192868,70.8538 0.57592726,70.8592 0.78793222,70.8645 0.54529285,70.8698 0.3636829,70.8752 0.63644499,70.8805 0.45429346,70.8859 0.030142268,70.8912 0.00010206879,70.8966 0.27301067,70.9019 0.78829134,70.9073 1.2425032,70.9126 0.96933597,70.9180 0.45425463,70.9233 0.18171263,70.9286 0.090887621,70.9340 0.39405534,70.9393 0.96991313,70.9447 1.06047,70.9500 0.18155813,70.9554 0.030369909,70.9607 0.21217665,70.9661 0.18175207,70.9714 0.27295721,70.9768 0.93988127,70.9821 1.4243506,70.9875 0.999551,70.9928 0.24200329,70.9982 5.3645032e-005,71.0035 0.30316177,71.0089 0.33325323,71.0142 0.090776376,71.0196 0.00011134447,71.0249 0.33357531,71.0303 0.63658124,71.0356 1.0303988,71.0410 0.9694705,71.0463 0.48458418,71.0517 0.18173212,71.0570 0.15159582,71.0624 0.30311847,71.0677 0.30292919,71.0731 0.090785585,71.0785 0.090960436,71.0838 0.3030889,71.0892 0.30298918,71.0945 0.2424743,71.0999 0.27268848,71.1052 0.090874493,71.1106 0.30320507,71.1159 0.51510537,71.1213 0.30297232,71.1266 0.42436248,71.1320 0.48495916,71.1373 0.57578635,71.1427 0.51505607,71.1481 0.54555887,71.1534 0.9092176,71.1588 1.1517799,71.1641 1.8186407,71.1695 2.0298915,71.1748 0.81761003,71.1802 0.69736707,71.1856 1.7276461,71.1909 1.6662236,71.1963 0.78750843,71.2016 0.48493072,71.2070 0.5150966,71.2123 0.27253219,71.2177 0.030298142,71.2231 0.18192661,71.2284 0.21201515,71.2338 -5.2267747e-005,71.2391 0.18212287,71.2445 0.84907126,71.2499 1.6670055,71.2552 1.6663008,71.2606 0.99974906,71.2659 1.1818379,71.2713 1.0906996,71.2767 0.57545739,71.2820 0.030148435,71.2874 5.6326775e-005,71.2927 0.090982065,71.2981 0.30325803,71.3035 0.7881828,71.3088 0.96953988,71.3142 0.45432889,71.3195 0.302858,71.3249 0.15179889,71.3303 1.243359,71.3356 2.3034225,71.3410 2.3329797,71.3464 1.5446972,71.3517 0.75743359,71.3571 0.87887907,71.3624 0.48443979,71.3678 -0.00017232228,71.3732 9.4073483e-005,71.3785 0.09089268,71.3839 -2.8769635e-005,71.3893 0.18188171,71.3946 0.42446113,71.4000 0.69706923,71.4054 0.51498598,71.4107 0.39390355,71.4161 0.48489508,71.4215 0.48481652,71.4268 0.30307838,71.4322 0.42426699,71.4376 0.33327889,71.4429 0.33335704,71.4483 0.36362961,71.4537 0.42438525,71.4590 0.69706833,71.4644 0.97011244,71.4698 2.0307086,71.4751 2.0904684,71.4805 1.0903729,71.4859 0.3633343,71.4912 0.030448318,71.4966 0.4547126,71.5020 0.30278003,71.5073 0.18203425,71.5127 1.121812,71.5181 1.6360643,71.5234 0.51470083,71.5288 0.45486397,71.5342 0.96984482,71.5396 0.90889937,71.5449 0.75762284,71.5503 1.0305047,71.5557 1.0906273,71.5610 0.51495159,71.5664 0.54557061,71.5718 0.72737807,71.5772 1.1214261,71.5825 1.393888,71.5879 0.96941537,71.5933 0.54539245,71.5986 0.4848572,71.6040 0.33336222,71.6094 0.60610127,71.6148 0.7879495,71.6201 0.96958828,71.6255 0.27250382,71.6309 0.33363783,71.6363 1.2128834,71.6416 2.3337295,71.6470 2.3024685,71.6524 1.4236943,71.6578 0.96953779,71.6631 0.45441163,71.6685 0.15144297,71.6739 -4.8076487e-005,71.6793 3.8251037e-005,71.6846 0.090993494,71.6900 0.18182084,71.6954 0.090813816,71.7008 -6.8965534e-008,71.7061 0.090916224,71.7115 -2.8536217e-005,71.7169 6.4125902e-006,71.7223 2.8888089e-006,71.7276 0.090975061,71.7330 0.30309346,71.7384 0.27269915,71.7438 0.090818532,71.7492 1.5584126e-005,71.7545 0.5154416,71.7599 1.4548876,71.7653 2.0301843,71.7707 1.0905334,71.7760 0.18166541,71.7814 0.030290514,71.7868 0.030297602,71.7922 2.4978912e-005,71.7976 0.090994492,71.8029 0.18182984,71.8083 0.27297443,71.8137 0.90962678,71.8191 1.3331903,71.8245 0.81774193,71.8299 0.63633198,71.8352 0.51501483,71.8406 0.21225956,71.8460 0.63654685,71.8514 0.48455486,71.8568 0.12112121,71.8621 0.33366689,71.8675 0.90949279,71.8729 1.3942122,71.8783 1.696691,71.8837 1.0603353,71.8891 0.96976554,71.8944 0.87864298,71.8998 0.69695723,71.9052 0.96975952,71.9106 1.3639507,71.9160 1.9091053,71.9214 1.0905573,71.9267 0.57544923,71.9321 -0.00028470566,71.9375 0.00029002375,71.9429 0.54571438,71.9483 0.60598868,71.9537 0.57566547,71.9591 0.66684949,71.9644 1.1820264,71.9698 1.0905852,71.9752 0.39377439,71.9806 0.57610184,71.9860 1.1514505,71.9914 0.69681621,71.9968 0.51514089,72.0022 0.27250436,72.0075 0.09082637,72.0129 0.030317863,72.0183 -5.973917e-005,72.0237 0.00019658142,72.0291 0.51550078,72.0345 0.78792965,72.0399 0.60569733,72.0453 -0.00024406095,72.0507 7.4328018e-005,72.0560 -5.3233271e-005,72.0614 0.00013861121,72.0668 0.66713816,72.0722 1.2424105,72.0776 0.60565752,72.0830 0.21207869,72.0884 0.18172847,72.0938 0.18201573,72.0992 0.97009438,72.1046 1.1210232,72.1099 0.39357501,72.1153 -9.0631242e-005,72.1207 2.9380381e-005,72.1261 0.18212399,72.1315 0.7274397,72.1369 0.63630575,72.1423 0.69708234,72.1477 0.75757682,72.1531 0.69687223,72.1585 0.63638532,72.1639 0.75762564,72.1693 0.57545882,72.1747 0.090718009,72.1801 0.33352208,72.1855 0.75762159,72.1908 0.54531163,72.1962 0.18181965,72.2016 0.18178371,72.2070 0.030229051,72.2124 0.091030002,72.2178 0.33350727,72.2232 0.48481309,72.2286 0.30294359,72.2340 0.30309325,72.2394 0.33327124,72.2448 0.18175024,72.2502 0.18183622,72.2556 0.18181482,72.2610 0.27285662,72.2664 0.48485327,72.2718 0.27252313,72.2772 0.090886451,72.2826 0.27289325,72.2880 0.48491779,72.2934 0.30289337,72.2988 0.090802833,72.3042 0.18201375,72.3096 0.75782537,72.3150 0.84836316,72.3204 0.42402792,72.3258 0.18180613,72.3312 0.27287313,72.3366 0.60639894,72.3420 0.96966612,72.3474 0.60585046,72.3528 0.51511508,72.3582 0.78796583,72.3636 1.3638457,72.3690 1.5151738,72.3744 1.3636413,72.3798 1.0909425,72.3852 1.0303308,72.3906 0.90882486,72.3960 0.42399937,72.4014 0.36369193,72.4068 0.51543045,72.4122 0.96982402,72.4176 0.90895265,72.4230 0.99995708,72.4284 0.96950769,72.4338 0.48464143,72.4392 0.18176143,72.4446 0.30308446,72.4500 0.63653338,72.4554 0.81825536,72.4608 0.42402378,72.4662 0.12130231,72.4716 0.63666856,72.4771 0.81810308,72.4825 0.57554954,72.4879 0.36363366,72.4933 0.57590353,72.4987 0.60602188,72.5041 0.54566324,72.5095 0.96971142,72.5149 0.54507923,72.5203 0.48486027,72.5257 0.87890244,72.5311 0.84850788,72.5365 0.60602796,72.5419 0.39384887,72.5473 0.21204914,72.5527 0.27288908,72.5582 0.5455606,72.5636 0.42404789,72.5690 0.21209367,72.5744 0.51528281,72.5798 0.81847113,72.5852 1.727663,72.5906 2.0000334,72.5960 1.3025718,72.6014 0.48445061,72.6068 0.21212514,72.6123 0.30311629,72.6177 0.3636165,72.6231 0.1815723,72.6285 0.00023334086,72.6339 0.75805467,72.6393 0.93917179,72.6447 0.36323085,72.6501 -8.3011633e-005,72.6555 -4.3404984e-006,72.6610 0.00010039082,72.6664 0.33363047,72.6718 0.66676873,72.6772 0.6058892,72.6826 0.39395475,72.6880 0.66695559,72.6934 1.1215897,72.6988 1.4240297,72.7043 0.69652963,72.7097 0.48477751,72.7151 0.33321944,72.7205 0.18172869,72.7259 0.090929918,72.7313 0.18184218,72.7367 0.1211677,72.7422 0.1820002,72.7476 0.51529813,72.7530 0.54544187,72.7584 0.48468819,72.7638 0.18171497,72.7692 0.27275607,72.7747 0.39402494,72.7801 0.6667518,72.7855 0.45435008,72.7909 0.060489502,72.7963 0.030319976,72.8017 0.091039717,72.8072 0.3941434,72.8126 0.6365416,72.8180 0.87885821,72.8234 0.96981037,72.8288 1.3030747,72.8343 1.0601684,72.8397 0.30270785,72.8451 0.030317577,72.8505 0.091032691,72.8559 0.30314109,72.8613 0.30291945,72.8668 0.090785287,72.8722 0.090952165,72.8776 0.303123,72.8830 0.454606,72.8885 0.54562819,72.8939 1.0610015,72.8993 1.5455399,72.9047 1.4238623,72.9101 1.0603617,72.9156 0.75744253,72.9210 0.18171324,72.9264 0.091078222,72.9318 0.69765037,72.9372 1.8184776,72.9427 1.6663424,72.9481 1.09043,72.9535 0.36346465,72.9589 0.75788373,72.9644 1.242473,72.9698 1.2424039,72.9752 1.1515902,72.9806 0.90899944,72.9861 0.78761405,72.9915 0.54546976,72.9969 0.78828841,73.0023 1.3940487,73.0078 1.1815655,73.0132 0.72694546,73.0186 0.090707585,73.0240 2.1140673e-005,73.0295 -1.8621649e-005,73.0349 5.334894e-005,73.0403 0.090906024,73.0457 -4.1318468e-005,73.0512 -2.3113078e-005,73.0566 0.030491149,73.0620 0.60647446,73.0674 0.93928254,73.0729 0.39360797,73.0783 0.18184863,73.0837 0.39418462,73.0892 0.8487801,73.0946 1.2426567,73.1000 1.3331455,73.1054 0.84822446,73.1109 0.87885362,73.1163 1.030304,73.1217 0.78757805,73.1272 0.18168247,73.1326 0.42456004,73.1380 0.7574988,73.1435 0.27240381,73.1489 -4.9860988e-005,73.1543 3.2804866e-005,73.1597 0.091019206,73.1652 0.36392543,73.1706 0.72734213,73.1760 0.48453811,73.1815 0.1817905,73.1869 0.48498407,73.1923 0.48473951,73.1978 0.18165603,73.2032 0.091125034,73.2086 0.54565126,73.2141 0.5150795,73.2195 0.45433214,73.2249 0.33366147,73.2304 1.2429571,73.2358 1.4241309,73.2412 1.0904828,73.2467 0.39360848,73.2521 0.36393899,73.2575 0.90920717,73.2630 0.90924668,73.2684 1.3030368,73.2738 0.93921405,73.2793 1.0000831,73.2847 1.0305085,73.2901 1.2726291,73.2956 0.57516193,73.3010 -0.00016553239,73.3064 4.4367061e-005,73.3119 -1.1921614e-005,73.3173 3.3155948e-006,73.3228 -1.339784e-006,73.3282 2.0434229e-006,73.3336 -6.8344175e-006,73.3391 2.5296411e-005,73.3445 0.27287459,73.3499 0.69726914,73.3554 0.96999568,73.3608 1.3031114,73.3663 1.2117647,73.3717 0.51480091,73.3771 0.30318302,73.3826 0.51518065,73.3880 0.33321983,73.3935 0.27264369,73.3989 0.18189046,73.4043 0.51534534,73.4098 0.48458293,73.4152 0.18203911,73.4207 0.93984991,73.4261 0.99973738,73.4315 0.45411521,73.4370 0.09083803,73.4424 0.36379564,73.4479 0.48490027,73.4533 0.57593137,73.4587 0.8182112,73.4642 0.66655749,73.4696 0.72720087,73.4751 0.51493728,73.4805 0.12126131,73.4860 0.30317137,73.4914 0.48516613,73.4968 1.0000628,73.5023 0.57538104,73.5077 0.48472193,73.5132 0.42426765,73.5186 0.36373115,73.5241 0.42437515,73.5295 0.63642979,73.5350 0.60598361,73.5404 0.48476854,73.5458 0.36358428,73.5513 0.33334377,73.5567 0.33327979,73.5622 0.18170147,73.5676 0.09091574,73.5731 0.18190548,73.5785 0.42455345,73.5840 1.0912979,73.5894 1.2421212,73.5949 0.36312422,73.6003 -6.9028174e-005,73.6058 2.1729411e-005,73.6112 -1.7884715e-005,73.6166 0.030417062,73.6221 0.39402819,73.6275 0.33319813,73.6330 0.0909191,73.6384 1.6972283,73.6439 2.5454593,73.6493 1.4847803,73.6548 0.60617179,73.6602 0.57571387,73.6657 0.4545632,73.6711 0.48471424,73.6766 0.090687916,73.6820 2.3699487e-005,73.6875 0.090928867,73.6929 0.090891317,73.6984 0.091039032,73.7038 0.3030155,73.7093 0.18191957,73.7147 0.57602423,73.7202 0.60584873,73.7256 0.18155441,73.7311 -2.5624846e-005,73.7365 0.030348593,73.7420 0.27312684,73.7475 1.0306062,73.7529 0.99968487,73.7584 0.57563275,73.7638 0.87881881,73.7693 0.66657972,73.7747 0.54560244,73.7802 0.78813446,73.7856 0.93931735,73.7911 0.66654938,73.7965 0.6665864,73.8020 0.45445353,73.8074 0.42418927,73.8129 0.21195149,73.8184 0.030223103,73.8238 6.1321865e-005,73.8293 0.18187144,73.8347 0.2121838,73.8402 0.60674262,73.8456 1.6974195,73.8511 1.6360719,73.8565 1.1510843,73.8620 0.51481599,73.8675 0.30300653,73.8729 0.48502979,73.8784 0.72728443,73.8838 0.39364114,73.8893 0.03020357,73.8947 0.090962976,73.9002 0.18202028,73.9057 0.63669342,73.9111 1.0608853,73.9166 1.3332125,73.9220 0.78739154,73.9275 0.18153423,73.9330 0.09123341,73.9384 1.2127321,73.9439 2.0915968,73.9493 2.7272632,73.9548 1.8173574,73.9603 1.0905915,73.9657 1.0303432,73.9712 0.84844029,73.9766 0.63639021,73.9821 0.78803217,73.9876 0.93929517,73.9930 0.72695881,73.9985 0.3635622,74.0040 0.3940143,74.0094 0.39401293,74.0149 0.54562598,74.0203 0.90952969,74.0258 1.4242067,74.0313 0.90863234,74.0367 0.84856945,74.0422 1.2122149,74.0477 1.0909013,74.0531 0.93940914,74.0586 0.72708261,74.0640 0.39370832,74.0695 0.33361673,74.0750 0.93964118,74.0804 0.93939161,74.0859 1.0606145,74.0914 0.93930483,74.0968 0.99999547,74.1023 0.96965271,74.1078 0.90916401,74.1132 1.0000175,74.1187 0.78760314,74.1242 0.39382324,74.1296 0.57608151,74.1351 1.091049,74.1406 0.96941525,74.1460 0.51491672,74.1515 0.30306667,74.1570 0.42426479,74.1624 0.33322647,74.1679 0.18169601,74.1734 0.030297834,74.1788 0.18200989,74.1843 0.48505962,74.1898 0.60591906,74.1952 0.181529,74.2007 1.7890003e-005,74.2062 0.18192977,74.2117 0.42433435,74.2171 0.6062445,74.2226 0.66665572,74.2281 0.36332276,74.2335 -0.00010765369,74.2390 0.030334549,74.2445 -1.8493603e-005,74.2500 -1.2264706e-005,74.2554 0.091113478,74.2609 0.48495725,74.2664 0.33324203,74.2718 0.36372766,74.2773 0.42415828,74.2828 0.27279857,74.2883 0.84909987,74.2937 1.6971706,74.2992 1.5452297,74.3047 1.2118381,74.3101 0.66649914,74.3156 0.78795385,74.3211 0.7573694,74.3266 0.36360091,74.3320 0.51531726,74.3375 0.57570106,74.3430 0.4848336,74.3485 0.54549605,74.3539 0.48469695,74.3594 0.18161103,74.3649 -4.8146463e-005,74.3704 1.4507968e-005,74.3758 -9.88189e-006,74.3813 0.54561138,74.3868 1.7274021,74.3923 1.454517,74.3977 0.36362696,74.4032 0.30299985,74.4087 0.24234676,74.4142 0.090770639,74.4197 8.8024535e-005,74.4251 0.27288952,74.4306 0.39403757,74.4361 0.5150919,74.4416 0.27260995,74.4470 0.24242355,74.4525 0.21214171,74.4580 0.36368662,74.4635 0.45461226,74.4690 0.57595026,74.4744 0.75757754,74.4799 0.48449117,74.4854 -0.00017942945,74.4909 4.7647267e-005,74.4964 -1.114411e-005,74.5018 0.030363837,74.5073 0.090868555,74.5128 0.091111004,74.5183 0.69739032,74.5238 1.2428349,74.5292 2.0308337,74.5347 2.363271,74.5402 1.1810064,74.5457 0.60582906,74.5512 0.5453552,74.5567 0.33341303,74.5621 0.51557583,74.5676 1.2427485,74.5731 1.2421442,74.5786 0.69669342,74.5841 0.4543944,74.5896 0.090716004,74.5950 -2.06077e-005,74.6005 8.2985265e-005,74.6060 0.18186533,74.6115 0.12116942,74.6170 0.090868726,74.6225 0.030342679,74.6279 0.4549925,74.6334 1.3336431,74.6389 1.3634888,74.6444 0.99991584,74.6499 1.0302262,74.6554 0.90894014,74.6609 0.69696993,74.6663 0.63641071,74.6718 0.69706237,74.6773 1.0910857,74.6828 1.7574595,74.6883 1.9998988,74.6938 1.7574507,74.6993 0.27246025,74.7048 0.12125855,74.7102 0.24248649,74.7157 0.30314478,74.7212 0.63663191,74.7267 0.93949437,74.7322 0.75718492,74.7377 0.24227609,74.7432 0.69720083,74.7487 0.72721457,74.7542 0.33321911,74.7596 0.18168572,74.7651 -6.7009794e-005,74.7706 1.2607494e-005,74.7761 1.6587508e-005,74.7816 0.090967156,74.7871 0.18184353,74.7926 0.18185145,74.7981 0.45488122,74.8036 1.1517866,74.8091 1.2120267,74.8146 1.030161,74.8200 0.72719485,74.8255 0.60591638,74.8310 0.30281472,74.8365 0.030223481,74.8420 0.091013007,74.8475 0.27279359,74.8530 0.18166666,74.8585 9.1700065e-005,74.8640 0.33355504,74.8695 0.42416728,74.8750 0.211941,74.8805 0.030259866,74.8860 0.090947516,74.8915 0.09087126,74.8970 -2.4538631e-005,74.9025 -1.3039191e-006,74.9080 2.9759312e-005,74.9134 0.121296,74.9189 0.18178268,74.9244 0.1212175,74.9299 0.39404544,74.9354 0.69749737,74.9409 1.8791524,74.9464 1.908905,74.9519 1.6057642,74.9574 0.75750875,74.9629 0.81809497,74.9684 0.42405015,74.9739 0.51527137,74.9794 0.78813964,74.9849 1.1514326,74.9904 0.66645312,74.9959 0.69718581,75.0014 0.87870675,75.0069 0.45434266,75.0124 0.51538372,75.0179 1.0304517,75.0234 0.93918055,75.0289 0.57573509,75.0344 0.6666162,75.0399 0.42419094,75.0454 0.45449644,75.0509 0.18159407,75.0564 0.09105695,75.0619 0.42433134,75.0674 0.33334336,75.0729 0.51527464,75.0784 0.48467398,75.0839 0.18168402,75.0894 0.18188316,75.0949 0.33353207,75.1004 0.57573664,75.1059 0.27247891,75.1114 0.12122905,75.1169 0.18177827,75.1224 0.060611494,75.1279 0.54575819,75.1334 1.1517524,75.1389 1.2426288,75.1444 1.3940042,75.1499 1.1208063,75.1554 0.39366379,75.1610 0.3333905,75.1665 0.302885,75.1720 0.090826631,75.1775 0.30325064,75.1830 0.57568675,75.1885 0.090720102,75.1940 0.030344686,75.1995 0.090997189,75.2050 0.21216273,75.2105 0.15139943,75.2160 -6.0115377e-005,75.2215 1.3900309e-005,75.2270 4.5201018e-006,75.2325 0.18211812,75.2380 0.81843454,75.2435 0.84819889,75.2491 0.42403868,75.2546 0.60677868,75.2601 1.7886899,75.2656 1.9993564,75.2711 0.60527718,75.2766 0.27279621,75.2821 0.30290103,75.2876 -0.00013623929,75.2931 0.24294937,75.2986 1.3644615,75.3041 2.3337188,75.3097 2.2419925,75.3152 1.5147488,75.3207 1.4847308,75.3262 1.0298123,75.3317 0.12089625,75.3372 0.00014227595,75.3427 0.30325559,75.3482 0.57594001,75.3537 0.90908486,75.3593 1.0607209,75.3648 1.2422299,75.3703 0.39359775,75.3758 0.66703641,75.3813 1.6975062,75.3868 1.8180808,75.3923 1.2724422,75.3978 1.1514591,75.4034 0.90885669,75.4089 0.51498193,75.4144 0.27270827,75.4199 0.27290326,75.4254 0.66708761,75.4309 1.2425865,75.4364 1.0601124,75.4420 0.48486316,75.4475 3.4246535,75.4530 4.9392138,75.4585 3.4844933,75.4640 0.96969128,75.4695 0.51524514,75.4750 0.36337149,75.4806 -8.1825732e-005,75.4861 0.090951666,75.4916 0.030279106,75.4971 0.090961426,75.5026 0.090852149,75.5082 -1.8209403e-005,75.5137 0.36419016,75.5192 1.4247572,75.5247 1.4541842,75.5302 0.57514745,75.5357 0.030290565,75.5413 0.36385387,75.5468 0.36345121,75.5523 0.030162426,75.5578 1.9949792e-005,75.5633 -3.7506627e-006,75.5689 0.091097809,75.5744 0.39403063,75.5799 0.33329889,75.5854 0.30288318,75.5909 0.030276939,75.5965 0.2729151,75.6020 0.36362648,75.6075 0.3635982,75.6130 0.33328676,75.6185 0.18165192,75.6241 0.12145481,75.6296 1.0309066,75.6351 1.5458362,75.6406 1.6360105,75.6461 0.72671026,75.6517 0.33315554,75.6572 0.090825781,75.6627 0.060557604,75.6682 8.4266605e-005,75.6738 0.54570836,75.6793 0.78784698,75.6848 0.51508981,75.6903 0.63651901,75.6959 0.69698548,75.7014 0.42398307,75.7069 0.09079314,75.7124 0.42464811,75.7180 1.4248631,75.7235 1.8482498,75.7290 0.7568841,75.7345 0.090775788,75.7401 0.090927511,75.7456 -4.3843975e-005,75.7511 0.030421119,75.7566 0.39404359,75.7622 0.60628182,75.7677 1.030432,75.7732 0.81801981,75.7787 0.54528952,75.7843 0.39405355,75.7898 0.75777435,75.7953 0.69683415,75.8009 0.48470423,75.8064 0.33321837,75.8119 0.18179394,75.8174 0.72732311,75.8230 1.6970211,75.8285 1.8483819,75.8340 0.21225503,75.8396 0.69705403,75.8451 0.39365596,75.8506 0.030273734,75.8561 0.1820745,75.8617 0.72771388,75.8672 1.2120368,75.8727 0.66621554,75.8783 0.27276146,75.8838 0.6670509,75.8893 1.3030884,75.8949 0.9996109,75.9004 0.27245346,75.9059 0.030363344,75.9115 0.18191296,75.9170 0.18171096,75.9225 0.030255985,75.9281 0.27289516,75.9336 0.6975888,75.9391 1.8185699,75.9447 1.7268541,75.9502 0.90858513,75.9557 0.21190292,75.9613 0.091009475,75.9668 0.30314907,75.9723 0.33327588,75.9779 0.18166998,75.9834 -6.20426e-005,75.9889 8.2115121e-006,75.9945 2.9204892e-005,76.0000 0.090977937,76.0055 0.18179357,76.0111 0.090831093,76.0166 0.030424057,76.0221 0.30318275,76.0277 0.33324671,76.0332 0.27286008,76.0388 0.96986091,76.0443 1.0906992,76.0498 0.54542887,76.0554 0.51521188,76.0609 0.51514298,76.0664 0.63649273,76.0720 0.66676742,76.0775 0.66649115,76.0831 0.5761115,76.0886 1.4549298,76.0941 1.4848802,76.0997 1.7576498,76.1052 1.4540745,76.1107 0.78769803,76.1163 0.84858268,76.1218 0.87886912,76.1274 1.0909832,76.1329 0.96946275,76.1384 0.75747573,76.1440 0.90924978,76.1495 0.81788689,76.1551 0.2119364,76.1606 0.51541805,76.1662 0.87913436,76.1717 1.3941207,76.1772 1.1207658,76.1828 0.42389902,76.1883 0.39396104,76.1939 0.51514542,76.1994 0.42422795,76.2049 0.39403874,76.2105 0.60614258,76.2160 0.84886026,76.2216 1.5761967,76.2271 1.8787426,76.2327 1.4541854,76.2382 0.9090994,76.2438 1.3336571,76.2493 1.5151082,76.2548 1.2724472,76.2604 0.78752398,76.2659 0.51511264,76.2715 0.69714224,76.2770 0.90929168,76.2826 1.3943733,76.2881 1.9696882,76.2937 1.3934144,76.2992 0.60562819,76.3047 0.090720974,76.3103 -2.2608699e-006,76.3158 3.5043056e-006,76.3214 0.030356672,76.3269 0.18193464,76.3325 0.51538086,76.3380 0.84860706,76.3436 0.66637594,76.3491 0.090653785,76.3547 7.0874739e-005,76.3602 0.18195598,76.3658 0.36374426,76.3713 0.48480064,76.3769 0.60628241,76.3824 1.4854481,76.3880 2.3035583,76.3935 2.5146267,76.3991 0.93859649,76.4046 0.36359364,76.4102 0.36369359,76.4157 0.48492566,76.4213 0.484788,76.4268 0.33320227,76.4324 0.30304191,76.4379 0.78853351,76.4435 1.7881548,76.4490 1.3328754,76.4546 0.78755122,76.4601 0.42415279,76.4657 0.66666073,76.4712 0.57563877,76.4768 0.33324867,76.4823 0.12128016,76.4879 0.33354631,76.4934 0.48475912,76.4990 0.18166615,76.5046 0.21228614,76.5101 0.63645053,76.5157 0.66649717,76.5212 0.30290377,76.5268 0.09088821,76.5323 -8.9422128e-006,76.5379 -4.5671197e-007,76.5434 1.0770847e-005,76.5490 -4.2630512e-005,76.5545 0.00015976479,76.5601 0.60621619,76.5657 0.63636172,76.5712 0.57589877,76.5768 0.60600603,76.5823 0.48466954,76.5879 0.4243423,76.5934 0.54554433,76.5990 0.48482752,76.6046 0.51505846,76.6101 0.27254778,76.6157 0.090851314,76.6212 0.18214712,76.6268 0.97041774,76.6323 1.6970372,76.6379 1.0901457,76.6435 0.18151174,76.6490 0.24258888,76.6546 0.36353999,76.6601 0.30294836,76.6657 0.36392656,76.6713 0.72752947,76.6768 0.75736457,76.6824 0.30271062,76.6879 0.090975426,76.6935 0.51566607,76.6991 1.1515138,76.7046 0.90873826,76.7102 0.87884527,76.7157 0.99998301,76.7213 0.66645217,76.7269 0.24242243,76.7324 0.36386561,76.7380 0.5454644,76.7436 0.51514208,76.7491 0.72745758,76.7547 1.0606149,76.7602 0.84825933,76.7658 0.51511592,76.7714 0.66692382,76.7769 0.93936455,76.7825 0.57548696,76.7881 0.30295798,76.7936 0.39413452,76.7992 0.93948805,76.8047 0.87867993,76.8103 0.60590094,76.8159 0.302935,76.8214 0.48505753,76.8270 1.121303,76.8326 1.030149,76.8381 0.66670036,76.8437 0.66699469,76.8493 0.90902483,76.8548 0.66676766,76.8604 1.364282,76.8660 1.9697804,76.8715 1.5448505,76.8771 0.66620749,76.8827 0.48486421,76.8882 0.66669744,76.8938 0.75769728,76.8994 0.93938714,76.9049 0.57546538,76.9105 0.18169264,76.9161 0.18182372,76.9217 0.090873361,76.9272 -3.0376465e-005,76.9328 1.8397885e-005,76.9384 0.18197104,76.9439 0.60613978,76.9495 0.36355889,76.9551 0.18173268,76.9606 0.090936206,76.9662 0.51544285,76.9718 1.0002621,76.9773 0.90883142,76.9829 0.30282071,76.9885 0.39410123,76.9941 0.48479131,76.9996 0.30289966,77.0052 0.27266222,77.0108 0.30301589,77.0164 0.4849045,77.0219 0.51525664,77.0275 0.48477584,77.0331 0.090726383,77.0386 6.4815424e-005,77.0442 0.27304614,77.0498 0.63641,77.0554 0.36332738,77.0609 0.090906538,77.0665 0.33357996,77.0721 0.54544437,77.0777 0.42423356,77.0832 0.63662648,77.0888 0.84837371,77.0944 0.39358529,77.1000 0.0907901,77.1055 -1.9842875e-005,77.1111 2.2834713e-006,77.1167 1.0711753e-005,77.1223 0.030304281,77.1278 -1.5760133e-005,77.1334 1.545084e-005,77.1390 0.18216608,77.1446 0.84891653,77.1501 1.0908029,77.1557 0.66622514,77.1613 0.18166369,77.1669 0.27291268,77.1725 0.48496732,77.1780 0.48470336,77.1836 0.18162985,77.1892 0.21226467,77.1948 0.69716233,77.2003 0.69673556,77.2059 0.090711653,77.2115 5.4620567e-005,77.2171 -4.9850849e-005,77.2227 0.091140985,77.2282 0.69728565,77.2338 0.75748289,77.2394 0.51496106,77.2450 0.36351195,77.2506 0.18174994,77.2561 0.090882204,77.2617 -1.5742604e-005,77.2673 2.7955546e-006,77.2729 4.5622346e-006,77.2785 0.091027632,77.2841 0.42448187,77.2896 0.75772107,77.2952 0.78792334,77.3008 0.81825697,77.3064 0.84841555,77.3120 0.5754925,77.3175 0.21187878,77.3231 -5.8615813e-005,77.3287 0.030357704,77.3343 0.18199359,77.3399 0.63645303,77.3455 0.72742605,77.3511 1.1215479,77.3566 1.2120482,77.3622 0.84834188,77.3678 0.84852189,77.3734 0.78772759,77.3790 0.45425674,77.3846 0.090706572,77.3901 0.00011746104,77.3957 0.48517454,77.4013 0.8181206,77.4069 0.39365995,77.4125 0.090832673,77.4181 -6.0269217e-006,77.4237 -3.9799975e-006,77.4293 0.06075922,77.4348 0.5154587,77.4404 1.0002213,77.4460 1.0300881,77.4516 0.4544116,77.4572 0.48475468,77.4628 0.090651043,77.4684 7.8003024e-005,77.4740 0.18196093,77.4795 0.33340439,77.4851 0.5151571,77.4907 0.69698274,77.4963 0.66664755,77.5019 0.42434743,77.5075 0.69715083,77.5131 0.87893027,77.5187 0.93924016,77.5243 0.51491165,77.5299 0.36350694,77.5354 0.090735681,77.5410 0.030392434,77.5466 0.21222843,77.5522 0.30302072,77.5578 0.54569185,77.5634 1.060855,77.5690 1.1210775,77.5746 0.54507744,77.5802 0.18196072,77.5858 0.63642585,77.5914 0.36350939,77.5970 0.66672683,77.6026 0.5453096,77.6081 0.30292833,77.6137 -7.5566488e-005,77.6193 6.1176899e-005,77.6249 0.090965077,77.6305 0.2730881,77.6361 1.0916182,77.6417 2.0307636,77.6473 2.4239187,77.6529 1.575048,77.6585 0.72683579,77.6641 0.12110472,77.6697 0.090853415,77.6753 0.00013443804,77.6809 0.39417225,77.6865 0.51520044,77.6921 0.60609156,77.6977 0.69714624,77.7033 1.0000321,77.7089 0.81788909,77.7145 0.48478398,77.7201 0.42423055,77.7257 0.27254871,77.7313 0.1212671,77.7369 0.51512527,77.7425 0.4244177,77.7481 0.8488903,77.7536 1.0606009,77.7592 1.0603557,77.7648 0.66647446,77.7704 0.48483405,77.7760 0.33334416,77.7816 0.33324555,77.7872 0.12103522,77.7928 0.091019474,77.7984 0.30317011,77.8040 0.36360317,77.8096 0.27264506,77.8152 0.090793669,77.8209 8.0627633e-006,77.8265 0.18209873,77.8321 1.0915132,77.8377 2.1216588,77.8433 2.0299039,77.8489 0.87826097,77.8545 0.48462373,77.8601 0.30313909,77.8657 0.66671544,77.8713 0.42429563,77.8769 0.93978268,77.8825 1.1513718,77.8881 0.60566348,77.8937 0.2119154,77.8993 -0.00010192539,77.9049 0.00018170653,77.9105 0.69764501,77.9161 1.5152153,77.9217 0.93887752,77.9273 0.48486722,77.9329 1.0917947,77.9385 2.6369412,77.9441 2.1506047,77.9497 0.5749678,77.9553 0.42448249,77.9609 0.93951601,77.9666 0.5754174,77.9722 0.18180773,77.9778 0.45469302,77.9834 0.48481131,77.9890 0.42437842,77.9946 0.57566863,78.0002 0.18152946,78.0058 0.090989143,78.0114 0.51538926,78.0170 0.84867799,78.0226 0.90917772,78.0282 0.93947107,78.0338 1.0605431,78.0395 0.72695023,78.0451 0.36363903,78.0507 0.66699255,78.0563 0.87864447,78.0619 0.39355838,78.0675 0.18186241,78.0731 0.30303523,78.0787 0.090757094,78.0843 -1.5220562e-005,78.0899 0.091013841,78.0956 0.30315325,78.1012 0.30287254,78.1068 -1.8559698e-005,78.1124 0.30323362,78.1180 0.57583642,78.1236 0.72719145,78.1292 0.42407998,78.1348 0.12122548,78.1405 0.42466038,78.1461 1.1822642,78.1517 1.4850794,78.1573 1.6665188,78.1629 1.1510329,78.1685 0.69691145,78.1741 0.81828219,78.1797 0.87882578,78.1854 1.212232,78.1910 1.1513418,78.1966 0.72710091,78.2022 0.48463905,78.2078 0.090756856,78.2134 1.606395,78.2191 3.7580473,78.2247 3.7271616,78.2303 1.3934712,78.2359 0.2726171,78.2415 0.27275422,78.2471 0.48510227,78.2528 1.3038661,78.2584 2.1819024,78.2640 1.3325224,78.2696 0.5755713,78.2752 0.63637322,78.2808 0.69697177,78.2865 1.0001075,78.2921 1.2122222,78.2977 1.485499,78.3033 2.728081,78.3089 3.2116938,78.3145 1.6656659,78.3202 0.63614506,78.3258 0.54534072,78.3314 0.1815611,78.3370 -4.2600182e-005,78.3426 3.2969667e-005,78.3483 0.030279905,78.3539 5.9447913e-005,78.3595 0.30314735,78.3651 0.48496431,78.3708 0.81856179,78.3764 1.3639808,78.3820 1.4846874,78.3876 0.87831688,78.3932 0.2724112,78.3989 0.18189441,78.4045 0.57610089,78.4101 0.90917301,78.4157 0.635957,78.4213 -0.00018063402,78.4270 0.091047145,78.4326 0.18184325,78.4382 0.33362332,78.4438 0.93980056,78.4495 1.2119324,78.4551 0.63592738,78.4607 0.18163611,78.4663 -3.916067e-005,78.4720 2.348097e-007,78.4776 0.12140457,78.4832 0.66706276,78.4888 1.2124166,78.4945 1.4848868,78.5001 1.5758187,78.5057 1.51475,78.5113 0.39338452,78.5170 -4.0560983e-005,78.5226 7.9586607e-005,78.5282 0.21233559,78.5338 0.48500609,78.5395 0.51496422,78.5451 0.15134083,78.5507 0.18183926,78.5564 0.12119976,78.5620 0.1819589,78.5676 0.36365366,78.5732 0.27271315,78.5789 0.54566658,78.5845 0.87886363,78.5901 0.69678837,78.5958 0.27248818,78.6014 0.030205436,78.6070 1.4010776e-005,78.6126 0.09108308,78.6183 0.42436522,78.6239 0.75747174,78.6295 0.78777301,78.6352 0.48483738,78.6408 0.30323872,78.6464 0.51523173,78.6521 0.54562283,78.6577 1.1825086,78.6633 1.9091197,78.6690 1.2416928,78.6746 0.42391205,78.6802 0.36381572,78.6858 0.54531068,78.6915 0.27294683,78.6971 1.1824152,78.7027 1.4543481,78.7084 0.96936083,78.7140 0.60595018,78.7196 0.4543581,78.7253 0.18172115,78.7309 0.27289373,78.7365 0.45457134,78.7422 0.33319721,78.7478 0.18174244,78.7535 0.27289549,78.7591 0.90964222,78.7647 1.454497,78.7704 0.72676891,78.7760 0.27254468,78.7816 0.030202456,78.7873 5.056493e-005,78.7929 0.18202901,78.7985 0.42425531,78.8042 0.24234252,78.8098 0.39416766,78.8154 0.72739726,78.8211 0.7576195,78.8267 2.1819351,78.8324 2.9393148,78.8380 1.9996548,78.8436 0.36354104,78.8493 0.57576668,78.8549 0.39389423,78.8606 0.57635611,78.8662 1.6371725,78.8718 2.1814475,78.8775 1.0598298,78.8831 0.54541743,78.8887 0.57576144,78.8944 0.39367849,78.9000 0.09099482,78.9057 0.48506343,78.9113 0.42401639,78.9169 0.090736739,78.9226 -2.5326772e-006,78.9282 -1.6408067e-005,78.9339 0.06078757,78.9395 0.66720474,78.9452 1.3941473,78.9508 1.303021,78.9564 1.424345,78.9621 1.4544746,78.9677 1.18152,78.9734 0.6967079,78.9790 0.7879858,78.9846 1.2123655,78.9903 1.4544814,78.9959 0.93893212,79.0016 0.090658337,79.0072 0.091223262,79.0129 0.72778952,79.0185 1.1210818,79.0242 0.4843215,79.0298 0.090895995,79.0354 0.30321378,79.0411 0.42424929,79.0467 0.39392164,79.0524 0.36356565,79.0580 0.18165904,79.0637 -8.5037587e-005,79.0693 0.00010205818,79.0750 0.18189447,79.0806 0.1818099,79.0863 0.21212274,79.0919 0.27292439,79.0976 0.75795555,79.1032 1.1515826,79.1088 0.93900377,79.1145 0.27235276,79.1201 1.5366037e-005,79.1258 0.27300975,79.1314 0.72750312,79.1371 0.87892395,79.1427 0.96969485,79.1484 0.69655895,79.1540 0.18154113,79.1597 0.090920471,79.1653 0.18191059,79.1710 0.51531488,79.1766 0.60605681,79.1823 0.36355236,79.1879 0.18172774,79.1936 0.12124926,79.1992 0.39403787,79.2049 0.42416739,79.2105 0.27276582,79.2162 0.45487785,79.2218 0.84858453,79.2275 0.87878436,79.2331 1.0605485,79.2388 0.69662923,79.2444 0.18163157,79.2501 0.030286347,79.2558 0.18207416,79.2614 1.0308852,79.2671 1.8183658,79.2727 1.666766,79.2784 1.8179002,79.2840 0.66595221,79.2897 0.090783328,79.2953 0.090900578,79.3010 0.27322626,79.3066 1.4852841,79.3123 1.4240144,79.3179 0.90876698,79.3236 0.39389458,79.3293 0.666857,79.3349 0.75754786,79.3406 0.63620657,79.3462 0.54536617,79.3519 0.57586598,79.3575 0.48474911,79.3632 0.18158796,79.3688 -4.4876037e-005,79.3745 0.18222617,79.3802 0.90949255,79.3858 1.0301435,79.3915 0.60563344,79.3971 0.090722926,79.4028 0.090956651,79.4084 0.090906568,79.4141 0.090870149,79.4198 -4.2100975e-005,79.4254 8.6690588e-006,79.4311 7.4291488e-006,79.4367 -3.8389851e-005,79.4424 0.00014614277,79.4481 0.42459151,79.4537 0.63617706,79.4594 0.090607844,79.4650 0.030405482,79.4707 0.18191095,79.4764 0.27272782,79.4820 0.33338842,79.4877 0.48490986,79.4933 0.57594776,79.4990 0.87882322,79.5047 0.66653967,79.5103 0.81827396,79.5160 1.1212864,79.5217 1.0604025,79.5273 0.42404866,79.5330 0.27273184,79.5386 0.33346662,79.5443 0.54543567,79.5500 0.2726019,79.5556 0.57607687,79.5613 1.3639793,79.5670 1.5453236,79.5726 0.96942699,79.5783 0.66685838,79.5840 0.93930131,79.5896 0.4239538,79.5953 0.33334714,79.6009 0.48486814,79.6066 0.72733253,79.6123 0.72720951,79.6179 0.45443794,79.6236 0.27282241,79.6293 0.51531094,79.6349 0.57568455,79.6406 0.30280629,79.6463 0.030191168,79.6519 1.1455028e-005,79.6576 8.3939987e-008,79.6633 -1.1792858e-005,79.6689 4.7091715e-005,79.6746 0.0909307,79.6803 0.1213446,79.6859 0.48516741,79.6916 0.81831813,79.6973 1.4549838,79.7029 2.6671474,79.7086 2.6358299,79.7143 1.0902187,79.7200 0.30279392,79.7256 0.090886138,79.7313 0.18184739,79.7370 0.090814926,79.7426 -2.0624799e-005,79.7483 0.030357188,79.7540 0.090892531,79.7596 -4.4847195e-005,79.7653 1.664298e-005,79.7710 -2.1722632e-005,79.7767 0.12153801,79.7823 1.1525972,79.7880 2.939734,79.7937 2.5447171,79.7993 1.3023816,79.8050 0.33301112,79.8107 0.030317403,79.8164 0.090901859,79.8220 -5.2032647e-005,79.8277 7.304825e-005,79.8334 0.18197773,79.8391 0.30298489,79.8447 0.18178169,79.8504 0.33337888,79.8561 0.33336625,79.8618 0.39405021,79.8674 0.424178,79.8731 0.21192606,79.8788 -8.6456763e-005,79.8845 0.030426014,79.8901 0.45490402,79.8958 1.2124805,79.9015 1.5759141,79.9072 1.4846281,79.9128 0.99982083,79.9185 1.1212122,79.9242 0.8483991,79.9299 0.69707614,79.9355 0.84843796,79.9412 0.69682014,79.9469 0.6666016,79.9526 0.51503575,79.9582 0.27272183,79.9639 0.30303007,79.9696 0.2727333,79.9753 0.3333813,79.9810 0.33327207,79.9866 0.18168145,79.9923 0.12135218,79.9980 0.45471635,80.0037 0.48481783,80.0094 0.66687864,80.0150 1.0000128,80.0207 0.60572624,80.0264 0.181623,80.0321 -6.8335292e-005,80.0378 0.030469691,80.0434 0.36376232,80.0491 0.60631651,80.0548 1.6671127,80.0605 2.2121572,80.0662 1.5449399,80.0718 0.48486704,80.0775 1.0306132,80.0832 1.5155019,80.0889 2.6669743,80.0946 2.5145538,80.1003 1.029642,80.1059 0.18162994,80.1116 0.060605798,80.1173 -4.1207175e-005,80.1230 4.1561358e-005,80.1287 0.030245097,80.1344 0.00019009135,80.1400 0.72784257,80.1457 1.5456349,80.1514 1.3027335,80.1571 0.66648191,80.1628 0.63646328,80.1685 0.72719198,80.1741 0.48473501,80.1798 0.60631102,80.1855 1.3038952,80.1912 4.2128797,80.1969 5.6358309,80.2026 3.6049964,80.2083 1.2722324,80.2140 0.09081129,80.2196 -9.964856e-006,80.2253 0.030308615,80.2310 -1.2456815e-005,80.2367 -2.2180429e-005,80.2424 0.00010118872,80.2481 0.27294683,80.2538 0.63678449,80.2595 1.242653,80.2651 1.0602049,80.2708 0.63605177,80.2765 1.3033231,80.2822 2.2122855,80.2879 1.3632458,80.2936 0.18154632,80.2993 -6.4050088e-005,80.3050 0.091235891,80.3107 0.84904414,80.3163 1.2422689,80.3220 0.81821805,80.3277 1.4852993,80.3334 1.7572885,80.3391 1.1206558,80.3448 0.51511306,80.3505 0.75780147,80.3562 0.90923661,80.3619 1.060745,80.3676 1.1814722,80.3733 0.66648263,80.3790 0.72727633,80.3846 0.3028743,80.3903 0.27282673,80.3960 0.30295402,80.4017 0.090770364,80.4074 -3.8628346e-005,80.4131 0.18220602,80.4188 1.1216824,80.4245 1.3634775,80.4302 0.81786442,80.4359 0.42410478,80.4416 0.45479962,80.4473 0.96993577,80.4530 0.87858248,80.4587 0.66670913,80.4644 0.9091664,80.4701 0.66626549,80.4758 0.21187434,80.4815 0.090976641,80.4872 0.12128142,80.4928 0.27292594,80.4985 0.6973924,80.5042 1.3033966,80.5099 1.3935486,80.5156 0.51462615,80.5213 0.18168133,80.5270 -4.4728782e-005,80.5327 0.091023929,80.5384 0.33365655,80.5441 0.84875429,80.5498 0.87859112,80.5555 0.48454759,80.5612 0.18165657,80.5669 0.030247571,80.5726 3.0657432e-006,80.5783 0.03033665,80.5840 0.090913735,80.5897 0.091009818,80.5954 0.30314901,80.6011 0.30292228,80.6068 0.15149342,80.6125 0.33355463,80.6182 0.6363818,80.6239 0.42411867,80.6296 0.39404368,80.6353 0.57576692,80.6410 0.33308733,80.6467 0.030177185,80.6524 1.1310837e-005,80.6581 1.3484377e-005,80.6638 0.090932854,80.6695 0.090889536,80.6752 -3.4513974e-005,80.6810 6.8665577e-005,80.6867 0.18197936,80.6924 0.30298552,80.6981 0.18177739,80.7038 0.27282223,80.7095 0.48513395,80.7152 1.1214899,80.7209 1.2424428,80.7266 1.1212004,80.7323 1.0907929,80.7380 0.8783868,80.7437 0.18149018,80.7494 0.030512344,80.7551 0.84896666,80.7608 1.5759591,80.7665 1.5153489,80.7722 1.697212,80.7779 1.666416,80.7836 1.0903859,80.7894 0.3631978,80.7951 -4.0386276e-005,80.8008 0.18198684,80.8065 0.3333832,80.8122 0.30291817,80.8179 0.090803906,80.8236 -9.3977535e-005,80.8293 0.0003006339,80.8350 1.1219946,80.8407 2.0000434,80.8464 1.3328044,80.8521 0.66657239,80.8579 0.69709492,80.8636 0.6664229,80.8693 0.18153006,80.8750 -7.416986e-005,80.8807 0.00018437892,80.8864 0.45488873,80.8921 0.63621449,80.8978 0.24220715,80.9035 0.8485204,80.9093 1.8486722,80.9150 2.6666989,80.9207 1.7271202,80.9264 0.60606855,80.9321 0.54567814,80.9378 0.93956572,80.9435 1.5756537,80.9492 0.87887627,80.9549 1.121542,80.9607 1.3939497,80.9664 1.1209935,80.9721 0.81785148,80.9778 0.30278483,80.9835 0.18171842,80.9892 -2.8115217e-005,80.9949 0.21237896,81.0007 0.48491508,81.0064 0.42418525,81.0121 0.36350986,81.0178 0.24254774,81.0235 0.87913728,81.0292 1.0605396,81.0350 0.57544994,81.0407 0.21189962,81.0464 0.03025331,81.0521 7.8829789e-006,81.0578 -1.1533049e-005,81.0635 3.8251972e-005,81.0693 0.18207756,81.0750 0.6366508,81.0807 0.81811613,81.0864 0.66640502,81.0921 0.48478404,81.0978 0.42441106,81.1036 0.4847419,81.1093 0.87914366,81.1150 3.5161297,81.1207 5.0607562,81.1264 3.5144849,81.1322 1.6054606,81.1379 0.57567656,81.1436 0.60610121,81.1493 0.81877029,81.1550 2.0007699,81.1608 2.3027303,81.1665 1.4234219,81.1722 0.48433733,81.1779 0.18187344,81.1836 0.45476356,81.1894 0.63644397,81.1951 0.60585499,81.2008 0.18155387,81.2065 -7.7352153e-005,81.2122 0.12157491,81.2180 1.0308081,81.2237 1.3333324,81.2294 0.99967831,81.2351 0.57564658,81.2409 0.72746634,81.2466 0.81801486,81.2523 0.3633444,81.2580 0.21224801,81.2638 0.39386082,81.2695 0.090835996,81.2752 0.48511592,81.2809 0.69695318,81.2866 0.36337292,81.2924 -0.0001120675,81.2981 2.2364029e-005,81.3038 0.21257575,81.3095 0.97000563,81.3153 0.93935168,81.3210 0.87838745,81.3267 0.029932076,81.3325 0.091106117,81.3382 0.33358285,81.3439 0.72742414,81.3496 0.87895918,81.3554 1.1210698,81.3611 0.48449826,81.3668 0.36374339,81.3725 0.57594103,81.3783 0.72723979,81.3840 0.48459777,81.3897 0.2726402,81.3955 0.33338213,81.4012 0.3029108,81.4069 -9.590324e-005,81.4126 2.6124253e-005,81.4184 -8.5860875e-006,81.4241 8.2185288e-006,81.4298 0.03030855,81.4356 0.091022678,81.4413 0.39401644,81.4470 0.36349499,81.4528 -7.8360834e-005,81.4585 3.0349203e-005,81.4642 -4.3032866e-005,81.4699 0.00014179225,81.4757 0.39433068,81.4814 1.0003663,81.4871 1.4546818,81.4929 1.4847046,81.4986 1.1512982,81.5043 0.66631514,81.5101 0.18161353,81.5158 0.15158398,81.5215 0.24251723,81.5273 0.48514822,81.5330 0.90923107,81.5387 0.78765184,81.5445 0.66678011,81.5502 1.2729558,81.5559 1.3634928,81.5617 0.908759,81.5674 0.27244255,81.5731 -5.5620192e-005,81.5789 1.4835247e-005,81.5846 -3.7162426e-006,81.5903 2.8419718e-008,81.5961 3.603207e-006,81.6018 -1.4442522e-005,81.6076 5.417136e-005,81.6133 0.090908863,81.6190 0.12133172,81.6248 0.60618305,81.6305 0.75792277,81.6362 1.5152112,81.6420 1.0299463,81.6477 0.72730553,81.6534 0.69738251,81.6592 1.1513488,81.6649 0.3327755,81.6707 0.090955436,81.6764 0.18185799,81.6821 0.18181296,81.6879 0.18179522,81.6936 0.090803526,81.6994 0.03041473,81.7051 0.45501521,81.7108 1.1216564,81.7166 1.5760028,81.7223 1.7875087,81.7281 0.96911716,81.7338 0.48463982,81.7395 0.18194693,81.7453 0.48495877,81.7510 0.36346906,81.7568 0.3030529,81.7625 0.63655168,81.7682 0.90930754,81.7740 0.84826368,81.7797 0.3331565,81.7855 0.39398792,81.7912 0.27262551,81.7970 0.36362657,81.8027 0.51525539,81.8084 0.69715053,81.8142 0.72716743,81.8199 0.36347902,81.8257 0.30314943,81.8314 0.54565573,81.8372 0.66655278,81.8429 0.27237573,81.8486 3.6775491e-005,81.8544 0.30331475,81.8601 0.63662529,81.8659 1.0001197,81.8716 0.90891016,81.8774 0.54515713,81.8831 0.18159892,81.8889 0.091049232,81.8946 0.6370278,81.9004 1.4851403,81.9061 1.3026708,81.9118 0.87855405,81.9176 0.72721887,81.9233 0.6058439,81.9291 0.33327454,81.9348 0.39385596,81.9406 -0.00016555683,81.9463 3.5990117e-005,81.9521 2.1612859e-005,81.9578 0.090988763,81.9636 0.12110353,81.9693 0.273278,81.9751 1.5157882,81.9808 1.666716,81.9866 1.9696562,81.9923 1.6660571,81.9981 0.51476187,82.0038 0.39406168,82.0096 0.66690725,82.0153 1.1819853,82.0211 1.2726257,82.0268 1.0908761,82.0326 1.030699,82.0383 1.6669941,82.0441 1.605714,82.0498 0.84778637,82.0556 0.18174814,82.0613 0.60645431,82.0671 0.7270335,82.0728 0.27260301,82.0786 0.57610351,82.0843 0.81801891,82.0901 0.27235904,82.0958 0.09087383,82.1016 0.090900175,82.1074 0.030401861,82.1131 0.27279264,82.1189 0.18168972,82.1246 0.091079324,82.1304 0.4850876,82.1361 0.48459706,82.1419 0.090795882,82.1476 0.39408407,82.1534 0.57582319,82.1591 0.60608828,82.1649 0.36342421,82.1707 -0.00013213423,82.1764 0.18218003,82.1822 1.0309097,82.1879 1.6667321,82.1937 1.1508777,82.1994 0.1814307,82.2052 3.576175e-005,82.2110 0.09099979,82.2167 0.27283028,82.2225 0.42448431,82.2282 0.78807867,82.2340 0.75735837,82.2397 0.39365608,82.2455 0.39413521,82.2513 0.8488943,82.2570 0.99983621,82.2628 0.51481438,82.2685 0.27255833,82.2743 0.090919703,82.2801 0.30324811,82.2858 0.48480898,82.2916 0.272493,82.2973 0.060712654,82.3031 0.36374661,82.3089 0.45452163,82.3146 0.60625947,82.3204 0.63637578,82.3261 0.6363011,82.3319 0.75752318,82.3377 0.45428255,82.3434 0.091082931,82.3492 0.63672417,82.3549 0.81801713,82.3607 0.51487088,82.3665 0.18168432,82.3722 0.030306069,82.3780 0.09097036,82.3838 0.57654816,82.3895 2.3648617,82.3953 3.3939295,82.4011 2.2414291,82.4068 0.99946028,82.4126 0.66649085,82.4183 0.33309942,82.4241 0.18185297,82.4299 0.66684657,82.4356 0.93939734,82.4414 0.84873271,82.4472 1.1821194,82.4529 1.1511959,82.4587 0.60582894,82.4645 0.48476785,82.4702 0.33337614,82.4760 0.60617161,82.4818 0.66661364,82.4875 0.63617235,82.4933 0.27271974,82.4991 0.6062907,82.5048 0.69680893,82.5106 0.27249572,82.5164 -1.6888545e-005,82.5221 0.091058664,82.5279 0.39423651,82.5337 0.72739851,82.5394 0.69691151,82.5452 0.54516661,82.5510 0.090701632,82.5568 0.18186319,82.5625 0.18183951,82.5683 0.30305609,82.5741 0.21206459,82.5798 0.12121651,82.5856 0.1819769,82.5914 0.42434993,82.5971 0.42419672,82.6029 0.30287951,82.6087 0.39434189,82.6145 1.2426763,82.6202 0.81771582,82.6260 0.39404178,82.6318 0.90950298,82.6375 1.2120987,82.6433 0.90867269,82.6491 0.3027238,82.6549 0.090840019,82.6606 -2.2934026e-005,82.6664 -1.2394492e-005,82.6722 0.091185279,82.6780 0.66706502,82.6837 0.9697876,82.6895 0.81775808,82.6953 0.090551861,82.7011 2.5471072e-005,82.7068 5.1454685e-005,82.7126 0.18199375,82.7184 0.39404622,82.7242 0.51526237,82.7299 0.81859016,82.7357 1.3941303,82.7415 1.1509786,82.7473 0.3632887,82.7530 0.3639206,82.7588 0.69698328,82.7646 0.48477966,82.7704 0.6061244,82.7761 0.57577562,82.7819 0.63628536,82.7877 0.33308023,82.7935 0.090786561,82.7992 3.6628874e-006,82.8050 0.091019891,82.8108 0.18178003,82.8166 0.030208232,82.8224 8.7975432e-006,82.8281 -8.4129651e-006,82.8339 2.4855735e-005,82.8397 0.090962604,82.8455 0.39428163,82.8513 1.1215699,82.8570 1.3029404,82.8628 0.78735614,82.8686 -8.4442654e-005,82.8744 0.54609191,82.8802 1.2122799,82.8859 0.9693495,82.8917 0.45413473,82.8975 -0.00011087664,82.9033 0.090965368,82.9091 0.030246437,82.9148 -1.2802034e-005,82.9206 4.9992166e-005,82.9264 0.090924576,82.9322 0.060591452,82.9380 0.33355877,82.9438 0.63644201,82.9495 0.39378327,82.9553 0.18170795,82.9611 0.090828076,82.9669 0.030340863,82.9727 0.30303836,82.9785 0.33343175,82.9842 0.42445803,82.9900 0.54553568,82.9958 0.51497924,83.0016 0.18161175,83.0074 0.12128979,83.0132 0.39398646,83.0189 0.33321893,83.0247 0.090852097,83.0305 0.091011338,83.0363 0.42444929,83.0421 0.72740704,83.0479 0.69707257,83.0537 0.69673288,83.0595 0.27268493,83.0652 0.78811175,83.0710 0.84839594,83.0768 0.81818563,83.0826 0.87923133,83.0884 1.4850355,83.0942 1.333093,83.1000 1.576179,83.1058 2.3942599,83.1115 1.9993672,83.1173 0.81753433,83.1231 0.21188799,83.1289 -6.1059181e-005,83.1347 2.3745264e-005,83.1405 0.1820191,83.1463 0.63654518,83.1521 0.63631433,83.1579 0.42405331,83.1637 0.12112775,83.1694 0.12118573,83.1752 0.060707778,83.1810 0.39418998,83.1868 0.51503038,83.1926 0.3635959,83.1984 0.48491564,83.2042 0.33316317,83.2100 0.090793878,83.2158 -3.464878e-005,83.2216 8.0047983e-005,83.2274 0.21229145,83.2332 0.33331978,83.2389 0.21202534,83.2447 0.27265057,83.2505 0.21218568,83.2563 0.45465893,83.2621 0.66662276,83.2679 0.57565975,83.2737 0.03019329,83.2795 0.030499758,83.2853 0.60667533,83.2911 1.3638029,83.2969 1.2118075,83.3027 0.96951628,83.3085 0.63623154,83.3143 0.3331697,83.3201 0.090740368,83.3259 8.9305904e-005,83.3317 0.3944003,83.3375 1.3340807,83.3433 2.2122779,83.3491 1.6659567,83.3548 0.57514077,83.3606 -0.00016844808,83.3664 0.00013018785,83.3722 1.7276636,83.3780 3.2728949,83.3838 2.4541478,83.3896 0.72706127,83.3954 0.24271549,83.4012 0.87914836,83.4070 1.2424988,83.4128 1.0301589,83.4186 0.7271356,83.4244 0.54530632,83.4302 0.30281246,83.4360 0.090866819,83.4418 0.18184939,83.4476 0.090826362,83.4534 0.0909191,83.4592 0.39416116,83.4650 0.75801224,83.4708 1.1820682,83.4766 1.9088572,83.4824 1.7268692,83.4882 1.0909073,83.4940 0.78799909,83.4998 0.72701627,83.5056 0.090729289,83.5114 3.3825854e-005,83.5173 0.091068432,83.5231 0.33341157,83.5289 0.2726621,83.5347 0.30314147,83.5405 1.9092991,83.5463 2.6363163,83.5521 1.3937405,83.5579 0.33311445,83.5637 5.3477088e-005,83.5695 0.48504603,83.5753 0.45439574,83.5811 0.12106609,83.5869 3.9716891e-005,83.5927 0.27297509,83.5985 0.60607833,83.6043 0.36351019,83.6101 0.33351088,83.6159 0.66675895,83.6217 0.63614464,83.6275 0.30299747,83.6333 0.48489922,83.6392 0.39385825,83.6450 0.36355934,83.6508 0.090826698,83.6566 0.091104269,83.6624 0.69743693,83.6682 1.4242557,83.6740 0.93892926,83.6798 0.21195221,83.6856 0.090943158,83.6914 0.1819912,83.6972 0.48500597,83.7030 0.51509291,83.7089 0.48492247,83.7147 0.72751564,83.7205 1.2429118,83.7263 1.9093875,83.7321 1.6357542,83.7379 0.57507008,83.7437 0.21215655,83.7495 0.48490536,83.7553 0.36362547,83.7611 0.36357725,83.7670 0.21223129,83.7728 0.78831726,83.7786 1.2728194,83.7844 1.0298072,83.7902 0.21194133,83.7960 0.48499477,83.8018 0.4241229,83.8076 0.36379424,83.8135 0.66679698,83.8193 0.78785372,83.8251 0.78793639,83.8309 0.848566,83.8367 0.99981564,83.8425 0.51499653,83.8483 0.51507974,83.8542 0.090731695,83.8600 8.509172e-005,83.8658 0.18191144,83.8716 0.18177107,83.8774 0.18191211,83.8832 0.30297431,83.8890 0.090833381,83.8949 0.75756043,83.9007 0.0909006,83.9065 0.30326527,83.9123 0.72736406,83.9181 0.72726297,83.9239 0.54544735,83.9298 0.39379358,83.9356 0.2726571,83.9414 0.39389816,83.9472 0.27276966,83.9530 0.42438948,83.9589 0.45445579,83.9647 0.18167053,83.9705 0.090882182,83.9763 0.18190219,83.9821 0.36380404,83.9879 0.39388871,83.9938 0.1816747,83.9996 0.090854779,84.0054 -4.703474e-005,84.0112 0.091038734,84.0170 0.57622069,84.0229 1.3031656,84.0287 0.72676438,84.0345 0.15144831,84.0403 0.72769421,84.0461 1.0911478,84.0520 1.090904,84.0578 0.84806889,84.0636 0.18144768,84.0694 -5.6915196e-006,84.0753 -1.5448044e-005,84.0811 6.7490131e-005,84.0869 0.36402828,84.0927 1.1218355,84.0985 1.6361065,84.1044 0.75708157,84.1102 0.72733951,84.1160 0.81835777,84.1218 1.242911,84.1277 1.9092746,84.1335 1.6360607,84.1393 0.9692291,84.1451 0.33297524,84.1510 0.12126376,84.1568 0.30311126,84.1626 0.3030633,84.1684 0.57607365,84.1743 0.96964234,84.1801 0.69666177,84.1859 0.8182081,84.1917 0.78805578,84.1976 0.75772452,84.2034 0.81827646,84.2092 0.90905517,84.2150 0.69673824,84.2209 0.48482299,84.2267 0.63658381,84.2325 0.81813228,84.2384 0.57558221,84.2442 0.39371938,84.2500 0.030130187,84.2558 2.5502115e-005,84.2617 2.6685957e-006,84.2675 0.090942711,84.2733 0.090978362,84.2792 0.1818597,84.2850 0.1817576,84.2908 0.18174671,84.2966 0.18193343,84.3025 0.33349365,84.3083 0.5151419,84.3141 0.57578874,84.3200 0.60610193,84.3258 0.51521111,84.3316 0.66670227,84.3375 0.57563084,84.3433 0.30281579,84.3491 0.030172097,84.3550 0.21237524,84.3608 0.94009721,84.3666 1.8795515,84.3725 2.3937905,84.3783 1.4534651,84.3841 0.39403498,84.3899 1.7889277,84.3958 2.4239318,84.4016 1.3327641,84.4075 0.87843704,84.4133 0.18144409,84.4191 0.090978578,84.4250 0.21233626,84.4308 0.54556197,84.4366 0.42405465,84.4425 0.18165815,84.4483 0.091005169,84.4541 0.30310032,84.4600 0.18164639,84.4658 -6.6535271e-005,84.4716 2.8254339e-005,84.4775 0.091008581,84.4833 0.33345255,84.4891 0.48500228,84.4950 1.0606275,84.5008 1.1818461,84.5067 1.0607547,84.5125 0.69677228,84.5183 0.363401,84.5242 0.27280065,84.5300 0.72804248,84.5358 2.1823912,84.5417 2.0295093,84.5475 0.5447681,84.5534 0.18202707,84.5592 0.63674831,84.5650 1.3643638,84.5709 2.3942492,84.5767 1.8474576,84.5826 0.27201331,84.5884 0.091109775,84.5942 0.30305627,84.6001 0.18171734,84.6059 0.27304098,84.6118 0.81847215,84.6176 0.7571975,84.6234 0.39364493,84.6293 0.54554701,84.6351 0.5757817,84.6410 0.48531201,84.6468 1.3944465,84.6526 1.7271495,84.6585 1.2720901,84.6643 0.3632448,84.6702 0.33348066,84.6760 0.45476425,84.6819 0.75790536,84.6877 1.0302716,84.6935 0.57530236,84.6994 0.090835057,84.7052 0.30322447,84.7111 0.42429549,84.7169 0.39374149,84.7228 0.090870902,84.7286 0.30313116,84.7345 0.18164679,84.7403 -5.7591886e-005,84.7461 2.2518707e-005,84.7520 0.03030096,84.7578 -1.4275995e-005,84.7637 0.091084689,84.7695 0.39397585,84.7754 0.18165249,84.7812 0.06066497,84.7871 0.27288219,84.7929 0.42418829,84.7988 0.18164398,84.8046 -3.0306968e-005,84.8105 2.950369e-006,84.8163 1.8509716e-005,84.8222 0.091007762,84.8280 0.45507923,84.8338 1.5768099,84.8397 2.6365328,84.8455 1.9385235,84.8514 0.81745225,84.8572 0.12095249,84.8631 0.091065131,84.8689 0.39419052,84.8748 0.75770849,84.8806 0.81799221,84.8865 0.42396182,84.8923 0.090829715,84.8982 4.1405747e-006,84.9040 -2.8432809e-005,84.9099 0.091225624,84.9157 0.81851238,84.9216 1.1818782,84.9275 1.0603797,84.9333 0.45434743,84.9392 0.4243058,84.9450 0.33316338,84.9509 0.090773501,84.9567 -3.6798072e-005,84.9626 7.8676152e-005,84.9684 0.33366153,84.9743 0.8486948,84.9801 0.7572363,84.9860 0.1816871,84.9918 0.51574832,84.9977 1.1819175,85.0035 0.72675818,85.0094 0.27262563,85.0152 0.39395833,85.0211 0.39378369,85.0270 0.18180639,85.0328 0.18188837,85.0387 0.18172233,85.0445 9.568399e-006,85.0504 0.18198362,85.0562 0.33341554,85.0621 0.57600826,85.0679 1.2732736,85.0738 1.9395068,85.0797 1.3932881,85.0855 0.33283633,85.0914 -9.2704315e-005,85.0972 0.00015128624,85.1031 0.30320153,85.1090 0.72795975,85.1148 2.2129753,85.1207 2.3931596,85.1265 0.60516852,85.1324 0.21214157,85.1382 0.30322415,85.1441 0.63649142,85.1500 0.63630641,85.1558 0.69693881,85.1617 0.72747558,85.1675 1.3639512,85.1734 1.545236,85.1793 0.87834352,85.1851 0.45466241,85.1910 0.69692105,85.1968 0.30295438,85.2027 0.66690075,85.2086 0.87891203,85.2144 0.9998852,85.2203 0.42392513,85.2261 0.27285486,85.2320 0.60615379,85.2379 0.5149942,85.2437 0.27254668,85.2496 -8.0007536e-005,85.2555 3.1464959e-005,85.2613 0.091010496,85.2672 0.30311269,85.2731 0.27265796,85.2789 0.30339068,85.2848 1.0914973,85.2906 1.6060867,85.2965 1.3632334,85.3024 0.75733566,85.3082 0.57566112,85.3141 0.57574379,85.3200 0.96986461,85.3258 0.90885115,85.3317 0.18159151,85.3376 0.27294248,85.3434 0.63656628,85.3493 0.66653752,85.3552 0.51527089,85.3610 0.96980458,85.3669 0.66645443,85.3728 0.48489329,85.3786 0.54545027,85.3845 0.51517689,85.3904 0.66665107,85.3962 0.54535514,85.4021 0.57602251,85.4080 1.3338637,85.4138 2.3639274,85.4197 2.4847593,85.4256 2.0607209,85.4314 1.9089012,85.4373 1.1508243,85.4432 0.42382196,85.4490 0.090803616,85.4549 0.090922453,85.4608 0.12124395,85.4667 0.48490953,85.4725 0.72739017,85.4784 0.78804779,85.4843 0.72727001,85.4901 1.0604464,85.4960 0.93924034,85.5019 0.090898804,85.5078 0.090850346,85.5136 3.9741753e-005,85.5195 0.36380765,85.5254 0.69724578,85.5312 1.0910537,85.5371 0.87842226,85.5430 0.18155673,85.5489 0.24273279,85.5547 1.121541,85.5606 1.3027881,85.5665 0.57557482,85.5724 0.60641277,85.5782 0.99998915,85.5841 0.51471549,85.5900 0.090810575,85.5959 0.090875514,85.6017 0.21254203,85.6076 1.4248751,85.6135 1.8484035,85.6194 1.3634847,85.6252 0.96936268,85.6311 0.33298433,85.6370 0.18176974,85.6429 0.090901971,85.6487 0.24264856,85.6546 0.57601506,85.6605 0.75742012,85.6664 0.57584751,85.6722 1.1213806,85.6781 0.93926919,85.6840 0.81807309,85.6899 0.51513869,85.6958 0.78819203,85.7016 1.3030936,85.7075 1.5455405,85.7134 1.8183054,85.7193 1.8792706,85.7251 2.6669567,85.7310 2.1204109,85.7369 0.84783787,85.7428 0.33312479,85.7487 0.090831459,85.7545 0.09093155,85.7604 0.090899102,85.7663 0.12129799,85.7722 0.30317986,85.7781 0.48499298,85.7839 0.84894741,85.7898 1.9404851,85.7957 3.3336587,85.8016 2.6655326,85.8075 0.96874845,85.8134 0.18165103,85.8192 0.45514587,85.8251 1.6066161,85.8310 1.7269273,85.8369 0.99946499,85.8428 0.39365375,85.8487 0.090893984,85.8545 0.18201339,85.8604 0.42423752,85.8663 0.27254552,85.8722 0.090880312,85.8781 0.091003694,85.8840 0.39433488,85.8898 1.1518644,85.8957 1.2725052,85.9016 0.63591993,85.9075 0.090705402,85.9134 0.091094039,85.9193 0.48513719,85.9252 0.60585147,85.9310 0.090631306,85.9369 1.3167781e-005,85.9428 1.8462948e-005,85.9487 0.091030382,85.9546 0.33340004,85.9605 0.45477527,85.9664 0.87917364,85.9722 0.99967897,85.9781 0.30265564,85.9840 0.2727499,85.9899 0.18176566,85.9958 0.30342561,86.0017 0.97004008,86.0076 0.96941257,86.0135 0.57560319,86.0194 0.63650471,86.0252 0.72725296,86.0311 0.57559925,86.0370 0.33311769,86.0429 0.090832666,86.0488 0.18188694,86.0547 0.36374655,86.0606 0.60605371,86.0665 0.51502454,86.0724 0.51541525,86.0783 1.0913923,86.0841 1.4243594,86.0900 1.2725416,86.0959 0.90877312,86.1018 0.3632628,86.1077 0.030237233,86.1136 0.18203753,86.1195 0.48497921,86.1254 0.51501858,86.1313 0.39391947,86.1372 0.6368044,86.1431 1.0303092,86.1490 0.6056332,86.1549 0.27248645,86.1608 0.091082357,86.1666 0.66719937,86.1725 1.1819839,86.1784 1.1515552,86.1843 1.0601577,86.1902 0.21173996,86.1961 0.36399987,86.2020 0.63619578,86.2079 0.090615287,86.2138 0.21249087,86.2197 0.75764579,86.2256 0.60594821,86.2315 0.72723287,86.2374 0.36347416,86.2433 0.30303967,86.2492 0.4850572,86.2551 0.72736007,86.2610 0.72777581,86.2669 1.6367133,86.2728 1.393551,86.2787 1.0301158,86.2846 0.96962279,86.2905 0.99972743,86.2964 0.5150758,86.3023 0.60642815,86.3082 0.8179425,86.3141 0.18143727,86.3200 0.30349326,86.3259 1.091204,86.3318 1.1211647,86.3377 1.2121843,86.3436 1.2423486,86.3495 0.99966949,86.3554 0.45430353,86.3613 0.39400515,86.3672 0.39400718,86.3731 0.39381197,86.3790 0.090778261,86.3849 0.090988062,86.3908 0.18182969,86.3967 0.090783887,86.4026 0.00010616311,86.4085 0.48541185,86.4144 1.1517279,86.4203 0.87832958,86.4262 0.36339429,86.4321 0.27265152,86.4380 0.030186778,86.4439 3.7451875e-005,86.4498 0.18203057,86.4557 0.66698939,86.4616 0.84830952,86.4675 0.24202521,86.4734 0.00014928158,86.4793 0.48515561,86.4852 0.63624758,86.4911 0.27245957,86.4970 -7.5487653e-005,86.5029 0.03042919,86.5089 0.30329338,86.5148 0.72745854,86.5207 0.81803542,86.5266 0.36328334,86.5325 0.030379307,86.5384 0.51568979,86.5443 0.96964061,86.5502 0.514826,86.5561 0.39389762,86.5620 0.36369199,86.5679 0.51520067,86.5738 0.33312449,86.5797 0.18185222,86.5856 0.45461485,86.5916 0.27266037,86.5975 0.18167117,86.6034 9.0220849e-005,86.6093 0.42457852,86.6152 0.69712198,86.6211 0.78764123,86.6270 0.27243927,86.6329 0.18189023,86.6388 0.18173325,86.6447 -8.901619e-005,86.6507 2.4074428e-005,86.6566 -7.274547e-006,86.6625 5.0221352e-006,86.6684 -1.2814466e-005,86.6743 4.6239271e-005,86.6802 0.18194142,86.6861 0.3333357,86.6920 0.181685,86.6979 -1.1478156e-005,86.7039 0.091001853,86.7098 0.18187656,86.7157 0.27283931,86.7216 0.39397898,86.7275 0.39384669,86.7334 0.33330554,86.7393 0.45465711,86.7453 0.81823641,86.7512 0.69682825,86.7571 0.33315915,86.7630 0.030250195,86.7689 0.090931669,86.7748 0.18182123,86.7807 0.18182415,86.7867 0.12139225,86.7926 0.36367238,86.7985 0.1816311,86.8044 0.12136799,86.8103 0.66733831,86.8162 1.4851258,86.8222 1.2723044,86.8281 0.78772533,86.8340 0.87885851,86.8399 0.90900779,86.8458 0.66642135,86.8517 0.24214952,86.8577 -6.5919099e-005,86.8636 1.5858426e-006,86.8695 5.9586426e-005,86.8754 0.3031536,86.8813 0.4848989,86.8872 0.54543078,86.8932 0.33334371,86.8991 0.24231581,86.9050 0.060598243,86.9109 0.272809,86.9168 0.33335391,86.9228 0.54550296,86.9287 0.36348978,86.9346 0.090810537,86.9405 0.090995133,86.9464 0.57639551,86.9524 1.4851958,86.9583 1.3028064,86.9642 1.1814754,86.9701 0.5148772,86.9761 0.30299377,86.9820 0.42424631,86.9879 0.84860802,86.9938 0.9090488,86.9997 0.57571727,87.0057 0.36360824,87.0116 0.18166374,87.0175 -7.0181028e-005,87.0234 1.9352099e-005,87.0294 -7.2219955e-006,87.0353 0.030343387,87.0412 0.33357352,87.0471 0.84864354,87.0531 0.72714901,87.0590 0.36355621,87.0649 0.36377138,87.0708 0.54547632,87.0768 0.36341321,87.0827 0.18184789,87.0886 0.3333427,87.0945 0.27280822,87.1005 0.54561138,87.1064 1.1817527,87.1123 1.0301073,87.1182 0.090759456,87.1242 0.30318904,87.1301 1.0306407,87.1360 1.6063024,87.1419 1.4848198,87.1479 1.2425853,87.1538 1.5759109,87.1597 1.3330185,87.1657 0.69648629,87.1716 0.21202303,87.1775 0.30310994,87.1834 0.36368001,87.1894 0.6365642,87.1953 1.1823167,87.2012 1.9396614,87.2072 1.7574413,87.2131 1.5452533,87.2190 1.181602,87.2249 0.93910384,87.2309 0.36339068,87.2368 0.48500592,87.2427 0.81814116,87.2487 0.51512611,87.2546 0.78858215,87.2605 1.8491825,87.2665 2.1208653,87.2724 1.3325702,87.2783 0.72699046,87.2843 0.51509708,87.2902 0.33336517,87.2961 0.48489866,87.3021 0.60609627,87.3080 0.75756377,87.3139 0.48466036,87.3199 0.24276979,87.3258 1.0308497,87.3317 1.2725571,87.3377 1.2429702,87.3436 2.6373708,87.3495 3.1816461,87.3555 2.18047,87.3614 0.42353851,87.3673 0.57603133,87.3733 0.75757933,87.3792 0.87913418,87.3851 1.424364,87.3911 1.0299183,87.3970 0.69684452,87.4030 0.66681302,87.4089 0.87863708,87.4148 0.36327747,87.4208 -5.8598158e-005,87.4267 -6.105739e-006,87.4326 8.3033294e-005,87.4386 0.36411554,87.4445 1.0609831,87.4504 1.1817151,87.4564 1.0607103,87.4623 1.2726914,87.4683 0.84804285,87.4742 0.36330703,87.4801 0.030166063,87.4861 4.3535874e-005,87.4920 0.091013081,87.4980 0.24252492,87.5039 0.42448378,87.5098 0.87895405,87.5158 0.87879807,87.5217 0.81804991,87.5277 0.60612214,87.5336 0.9395448,87.5395 0.78755504,87.5455 0.42421955,87.5514 0.60616404,87.5574 0.51501286,87.5633 0.66715235,87.5693 1.5459349,87.5752 1.6664846,87.5811 1.3633087,87.5871 0.87840325,87.5930 0.333042,87.5990 0.090835989,87.6049 0.18205047,87.6108 0.51530021,87.6168 0.4543986,87.6227 0.24223846,87.6287 0.090921722,87.6346 0.51533037,87.6406 0.78786659,87.6465 0.60598391,87.6525 0.30306005,87.6584 0.3637411,87.6643 0.54560608,87.6703 0.72739154,87.6762 0.75743592,87.6822 0.39361855,87.6881 0.15151408,87.6941 0.45467761,87.7000 0.60628724,87.7060 0.84849441,87.7119 0.4846327,87.7179 0.30282179,87.7238 -6.3910673e-005,87.7298 0.21225825,87.7357 0.36377761,87.7417 0.66675907,87.7476 0.54526281,87.7536 0.18163887,87.7595 -3.5628349e-005,87.7654 1.3655174e-005,87.7714 -1.8990952e-005,87.7773 6.2312778e-005,87.7833 0.27279681,87.7892 0.45466805,87.7952 0.60607374,87.8011 0.27254915,87.8071 0.09094552,87.8130 0.18180951,87.8190 0.060513996,87.8249 0.27325413,87.8309 1.1824062,87.8368 1.302582,87.8428 0.42369968,87.8487 0.39413345,87.8547 0.78815061,87.8607 1.0306979,87.8666 1.6975139,87.8726 1.9389527,87.8785 0.8476913,87.8845 0.39389357,87.8904 0.39386424,87.8964 0.090743892,87.9023 0.090874828,87.9083 0.091042556,87.9142 0.42458808,87.9202 0.75761074,87.9261 0.54520631,87.9321 0.30307513,87.9380 0.6064046,87.9440 0.84834313,87.9500 0.39367151,87.9559 0.33334813,87.9619 0.45465627,87.9678 0.7577467,87.9738 0.72722018,87.9797 0.484613,87.9857 0.27274719,87.9916 0.66709465,87.9976 1.3639367,88.0036 1.4846025,88.0095 0.84818143,88.0155 0.72722685,88.0214 0.66676217,88.0274 0.78785038,88.0333 0.63633096,88.0393 0.75747621,88.0453 0.30277503,88.0512 0.090867974,88.0572 0.030296545,88.0631 0.030291375,88.0691 -1.6808979e-005,88.0751 9.0755711e-006,88.0810 0.091100708,88.0870 0.4852148,88.0929 0.75748831,88.0989 0.33295646,88.1049 0.090934008,88.1108 0.39434323,88.1168 1.000459,88.1227 1.2421577,88.1287 0.48427632,88.1347 0.09079358,88.1406 0.18190137,88.1466 0.60629356,88.1525 1.0001622,88.1585 0.72705185,88.1645 0.2119716,88.1704 0.30320641,88.1764 0.51523358,88.1824 0.4847779,88.1883 0.30280197,88.1943 -0.00012915836,88.2002 5.0058665e-005,88.2062 0.18195187,88.2122 0.51524514,88.2181 0.48474339,88.2241 0.21204382,88.2301 0.090924613,88.2360 0.09085881,88.2420 -2.3333183e-005,88.2480 0.091032945,88.2539 0.18173338,88.2599 2.6180869e-005,88.2659 0.30331841,88.2718 0.6666916,88.2778 0.63621855,88.2837 0.27253643,88.2897 -2.936302e-005,88.2957 0.18209025,88.3016 0.48491231,88.3076 0.33315593,88.3136 0.27266553,88.3196 0.27279329,88.3255 0.36381453,88.3315 0.48476854,88.3375 0.18158063,88.3434 -8.1555758e-005,88.3494 0.030500023,88.3554 0.51530552,88.3613 0.54548413,88.3673 0.72737265,88.3733 0.97011751,88.3792 1.8186321,88.3852 1.8784881,88.3912 1.1207592,88.3971 0.72698164,88.4031 0.66667813,88.4091 1.12157,88.4151 1.303059,88.4210 0.78755271,88.4270 0.27244729,88.4330 -7.325867e-005,88.4389 2.1122505e-006,88.4449 6.4821397e-005,88.4509 0.12122986,88.4569 0.121356,88.4628 0.45476893,88.4688 0.45432213,88.4748 0.27282462,88.4807 1.0005746,88.4867 1.3635525,88.4927 0.75725222,88.4987 0.60594654,88.5046 0.36339507,88.5106 0.060462516,88.5166 8.55283e-005,88.5226 0.2730377,88.5285 0.63650417,88.5345 0.54521126,88.5405 0.21197455,88.5465 0.18180855,88.5524 0.09081433,88.5584 -2.9944769e-005,88.5644 5.4376965e-006,88.5704 8.1972121e-006,88.5763 0.030334469,88.5823 0.30359322,88.5883 1.2428026,88.5943 1.0904864,88.6002 0.4844262,88.6062 0.18176407,88.6122 0.33333436,88.6182 0.27298802,88.6242 0.81863761,88.6301 0.93908978,88.6361 0.30263308,88.6421 0.21209301,88.6481 0.18181284,88.6540 0.24248528,88.6600 0.51539874,88.6660 1.1215062,88.6720 1.211937,88.6780 0.5452224,88.6839 0.45458838,88.6899 0.42429468,88.6959 0.48483539,88.7019 0.30280554,88.7079 0.21238369,88.7138 0.93980283,88.7198 0.93900204,88.7258 0.39400983,88.7318 1.1826769,88.7378 2.0912366,88.7438 1.8781285,88.7497 0.75693673,88.7557 0.6061666,88.7617 0.84843224,88.7677 0.48471344,88.7737 0.75779808,88.7796 1.2121742,88.7856 0.90884972,88.7916 0.36362186,88.7976 0.57591194,88.8036 0.66662908,88.8096 0.57577014,88.8155 0.57572061,88.8215 0.42405659,88.8275 0.18161191,88.8335 0.00017197018,88.8395 0.48523533,88.8455 0.75764906,88.8515 0.63604534,88.8574 0.27262533,88.8634 0.515288,88.8694 0.48470148,88.8754 0.21197248,88.8814 -4.7430691e-005,88.8874 1.8247005e-005,88.8934 -2.5555481e-005,88.8993 0.03043713,88.9053 0.30322042,88.9113 0.545771,88.9173 0.96967453,88.9233 0.45404768,88.9293 0.030213712,88.9353 0.36402512,88.9413 0.9699505,88.9472 0.87861741,88.9532 0.45427555,88.9592 0.18173178,88.9652 0.18180428,88.9712 0.18196121,88.9772 0.48500621,88.9832 0.51516318,88.9892 0.54540229,88.9952 0.4544917,89.0012 0.66680366,89.0071 0.69684643,89.0131 0.30293086,89.0191 0.42441455,89.0251 0.54541826,89.0311 0.33309439,89.0371 0.09085276,89.0431 0.7275328,89.0491 1.0303733,89.0551 0.33299693,89.0611 0.091132425,89.0671 1.0313493,89.0731 2.1822522,89.0790 1.8172446,89.0850 0.39311433,89.0910 0.12137622,89.0970 0.54554409,89.1030 0.57601541,89.1090 1.1216491,89.1150 1.2727304,89.1210 1.0601987,89.1270 0.39355168,89.1330 0.27289271,89.1390 0.60608071,89.1450 0.48468858,89.1510 0.36355802,89.1570 0.090802468,89.1630 -1.169036e-005,89.1690 2.9708863e-006,89.1750 -1.9221676e-007,89.1810 -2.2024547e-006,89.1870 9.002817e-006,89.1930 0.030319113,89.1989 0.060652494,89.2049 0.090867005,89.2109 1.9452891e-006,89.2169 0.18194273,89.2229 0.33338264,89.2289 0.30290839,89.2349 0.030241456,89.2409 0.18205707,89.2469 0.48492402,89.2529 0.33311108,89.2589 0.090883188,89.2649 0.33364367,89.2709 0.90938973,89.2769 1.1818122,89.2829 1.454633,89.2889 1.1516017,89.2949 0.96944875,89.3009 0.63615358,89.3069 0.63659102,89.3129 1.2428471,89.3189 1.6366795,89.3249 2.0912235,89.3309 2.2420442,89.3369 1.2112002,89.3429 0.21187048,89.3489 0.30321878,89.3549 0.36353636,89.3609 0.15135272,89.3669 0.12116551,89.3730 0.030289078,89.3790 9.5871496e-007,89.3850 -2.2305581e-007,89.3910 -6.652914e-008,89.3970 0.18218149,89.4030 1.2124817,89.4090 1.2118355,89.4150 0.48450342,89.4210 0.090903349,89.4270 0.27286208,89.4330 0.48499507,89.4390 0.48468113,89.4450 0.090752274,89.4510 0.090907529,89.4570 -4.814658e-005,89.4630 -1.5929911e-005,89.4690 0.00011187974,89.4750 0.39411297,89.4810 0.72772694,89.4870 1.6066161,89.4931 1.5450995,89.4991 0.75695294,89.5051 0.36350581,89.5111 0.24231628,89.5171 -4.2987711e-005,89.5231 0.12131435,89.5291 0.18173669,89.5351 0.090971366,89.5411 0.30328476,89.5471 0.54557335,89.5531 0.57561195,89.5591 0.3939988,89.5652 0.8490299,89.5712 1.4546689,89.5772 1.1812905,89.5832 0.48450774,89.5892 0.3029829,89.5952 0.18180618,89.6012 0.27295545,89.6072 0.54541618,89.6132 0.39398435,89.6192 0.75774187,89.6253 0.63626724,89.6313 0.57567406,89.6373 0.66676617,89.6433 1.2126434,89.6493 1.6971703,89.6553 1.2418926,89.6613 0.48447365,89.6673 0.42440158,89.6734 0.72757447,89.6794 1.2427732,89.6854 1.5149972,89.6914 0.99968117,89.6974 0.87899607,89.7034 1.1211493,89.7094 0.66619939,89.7154 0.18156844,89.7215 -3.5837758e-005,89.7275 9.9801391e-006,89.7335 -4.0801328e-006,89.7395 6.3400894e-006,89.7455 -2.1281654e-005,89.7515 0.03045219,89.7576 0.33353257,89.7636 0.5457049,89.7696 0.93960267,89.7756 1.0303462,89.7816 1.0301355,89.7876 0.66645223,89.7937 0.54535586,89.7997 0.30279094,89.8057 0.39438477,89.8117 2.2432749,89.8177 3.6363182,89.8237 3.2427509,89.8298 3.1819808,89.8358 1.878094,89.8418 1.1509205,89.8478 0.51503998,89.8538 0.84881282,89.8599 0.99992138,89.8659 0.75735188,89.8719 0.51500541,89.8779 0.33315909,89.8839 0.090764873,89.8900 -2.4229823e-005,89.8960 2.9894438e-005,89.9020 0.18215632,89.9080 0.6972369,89.9140 0.66635364,89.9201 0.21183038,89.9261 0.0302826,89.9321 -1.5830869e-006,89.9381 0.090946458,89.9441 0.21211648,89.9502 0.21237579,89.9562 0.93985218,89.9622 1.545519,89.9682 1.2727008,89.9743 0.99992085,89.9803 0.84844077,89.9863 0.96974528,89.9923 0.81796056,89.9984 0.42393216,90.0044 0.090738177,90.0104 3.0445681e-006,90.0164 0.030309681,90.0225 -2.9712503e-005,90.0285 5.1960869e-005,90.0345 0.27318165,90.0405 1.0307026,90.0466 1.0602578,90.0526 0.42393026,90.0586 0.33337048,90.0646 0.33331069,90.0707 0.36359051,90.0767 0.27262241,90.0827 0.060514562,90.0887 4.7670137e-006,90.0948 0.030324716,90.1008 0.18214992,90.1068 0.8794179,90.1128 1.3635485,90.1189 0.93903255,90.1249 0.9092322,90.1309 1.0911919,90.1370 1.1207767,90.1430 0.18124607,90.1490 9.2966759e-005,90.1550 0.090896837,90.1611 0.2125219,90.1671 1.1217963,90.1731 1.393652,90.1792 0.63579977,90.1852 0.090717554,90.1912 0.21254069,90.1973 1.9093717,90.2033 1.5450741,90.2093 0.30283058,90.2153 0.2726835,90.2214 0.090827316,90.2274 0.030448394,90.2334 0.30316243,90.2395 0.51556331,90.2455 1.2124686,90.2515 1.1208693,90.2576 0.87904036,90.2636 1.5457522,90.2696 1.3329805,90.2757 1.211982,90.2817 1.3638887,90.2877 1.5149184,90.2938 0.81821191,90.2998 1.7284564,90.3058 3.0304172,90.3119 2.1198897,90.3179 0.5144698,90.3239 0.30327538,90.3300 0.60615599,90.3360 0.54533541,90.3420 0.39380836,90.3481 0.18171549,90.3541 0.090894632,90.3602 0.18188453,90.3662 0.36383563,90.3722 0.78809863,90.3783 1.0607517,90.3843 1.0907692,90.3903 0.6362313,90.3964 0.57575482,90.4024 0.54558861,90.4084 0.78790605,90.4145 0.63635129,90.4205 0.81828564,90.4266 0.7574358,90.4326 0.60595584,90.4386 0.60613233,90.4447 0.57554966,90.4507 0.30321607,90.4568 1.0003058,90.4628 0.84817612,90.4688 0.57560092,90.4749 0.45461681,90.4809 0.48476744,90.4870 0.18155533,90.4930 -3.1828333e-006,90.4990 0.18209492,90.5051 0.54562962,90.5111 0.54532945,90.5172 0.30278665,90.5232 -0.00017913124,90.5292 0.0002504545,90.5353 0.48509979,90.5413 0.78807247,90.5474 1.0908555,90.5534 0.66653877,90.5595 0.81832504,90.5655 0.75736904,90.5715 0.30275461,90.5776 0.27306995,90.5836 1.0003171,90.5897 0.87839639,90.5957 0.27242619,90.6018 0.090923131,90.6078 0.18196176,90.6138 0.51549566,90.6199 1.0911818,90.6259 1.1512098,90.6320 0.45412552,90.6380 0.18183143,90.6441 0.54587269,90.6501 1.2430705,90.6562 1.9701176,90.6622 2.4849133,90.6683 2.6062157,90.6743 2.9996579,90.6803 1.969034,90.6864 1.0905012,90.6924 0.27237344,90.6985 0.18192825,90.7045 0.33333841,90.7106 0.090715818,90.7166 4.3389857e-005,90.7227 0.090949096,90.7287 0.18185984,90.7348 0.30304039,90.7408 0.27293557,90.7469 0.72754395,90.7529 0.66633761,90.7590 0.090622477,90.7650 -2.4286264e-005,90.7711 0.12166818,90.7771 1.2736956,90.7832 1.9997997,90.7892 0.90817535,90.7953 0.1816335,90.8013 0.36399725,90.8074 0.93986446,90.8134 1.3028671,90.8195 0.66619182,90.8255 0.36374444,90.8316 0.60608733,90.8376 0.45454243,90.8437 0.60604775,90.8497 0.45445076,90.8558 0.78819698,90.8618 1.0605222,90.8679 0.42377588,90.8739 0.030292207,90.8800 0.3032102,90.8861 0.48504934,90.8921 0.63626957,90.8982 0.27243826,90.9042 0.090806492,90.9103 0.27353641,90.9163 1.8495305,90.9224 2.2723224,90.9284 1.2718557,90.9345 0.66673023,90.9405 1.182096,90.9466 1.3030691,90.9527 1.3936189,90.9587 0.39346549,90.9648 0.2730045,90.9708 0.78822386,90.9769 0.99986243,90.9829 0.81801468,90.9890 0.7575534,90.9951 0.75795019,91.0011 1.3032047,91.0072 1.1514748,91.0132 1.2725295,91.0193 0.6966126,91.0253 0.54544216,91.0314 0.48483342,91.0375 0.57570398,91.0435 0.36347631,91.0496 0.18184429,91.0556 0.5761981,91.0617 1.485341,91.0678 3.0915124,91.0738 5.0912194,91.0799 4.3023252,91.0859 2.6662152,91.0920 3.0304384,91.0981 2.696856,91.1041 2.2727661,91.1102 2.8485918,91.1162 2.5752397,91.1223 1.0298705,91.1284 0.18186253,91.1344 0.30303156,91.1405 0.18182999,91.1465 0.18182503,91.1526 0.090774991,91.1587 0.00010228366,91.1647 0.27288076,91.1708 0.27265203,91.1769 0.18174882,91.1829 0.18195552,91.1890 0.57584274,91.1951 0.57574087,91.2011 0.90954721,91.2072 1.6975718,91.2132 1.9694191,91.2193 0.90824956,91.2254 0.090653777,91.2314 0.091037981,91.2375 0.18183117,91.2436 0.27282244,91.2496 0.66697973,91.2557 1.1215787,91.2618 1.4245144,91.2678 1.5454192,91.2739 1.2116619,91.2800 0.57537055,91.2860 0.39401257,91.2921 0.66683143,91.2982 0.84838152,91.3042 0.78782737,91.3103 0.87877625,91.3164 0.66651416,91.3224 0.33318657,91.3285 0.030208934,91.3346 0.091066301,91.3406 0.51539707,91.3467 0.66661841,91.3528 0.36338764,91.3589 -0.00014298463,91.3649 0.00018633333,91.3710 0.54613084,91.3771 1.4246861,91.3831 1.4238435,91.3892 0.66603982,91.3953 0.21219537,91.4013 0.63663793,91.4074 0.6361919,91.4135 0.48490444,91.4196 0.84894514,91.4256 1.3940487,91.4317 1.0904136,91.4378 0.45425522,91.4438 0.33337343,91.4499 0.30289853,91.4560 0.090813212,91.4621 0.18191625,91.4681 0.27273804,91.4742 0.2121699,91.4803 0.42454457,91.4864 0.9095071,91.4924 1.1208755,91.4985 0.27212545,91.5046 8.4742525e-005,91.5106 0.18188061,91.5167 0.090789169,91.5228 -2.2505508e-005,91.5289 -4.9102173e-006,91.5349 0.091065019,91.5410 0.5456816,91.5471 0.63622278,91.5532 0.18161301,91.5592 0.091026157,91.5653 0.27278098,91.5714 0.18172181,91.5775 0.090834416,91.5836 -3.3188891e-005,91.5896 0.030367263,91.5957 0.18190148,91.6018 0.27267978,91.6079 0.090803504,91.6139 4.937805e-005,91.6200 0.18193518,91.6261 0.4851518,91.6322 1.0608162,91.6383 1.0604848,91.6443 0.72694969,91.6504 0.18169133,91.6565 0.30325353,91.6626 0.57595497,91.6687 1.0004449,91.6747 1.9094859,91.6808 2.2121973,91.6869 2.1820331,91.6930 2.3030756,91.6991 1.9994384,91.7051 1.1812779,91.7112 0.75751817,91.7173 0.87918711,91.7234 1.3940097,91.7295 1.1208041,91.7355 1.0604475,91.7416 1.1821288,91.7477 1.3940022,91.7538 0.72669584,91.7599 0.12103941,91.7660 0.42431962,91.7720 0.42422205,91.7781 0.48491907,91.7842 0.4848668,91.7903 0.39391664,91.7964 0.18170087,91.8025 0.030278029,91.8085 0.09091156,91.8146 -5.683567e-005,91.8207 9.8878054e-006,91.8268 1.7290602e-005,91.8329 0.090982892,91.8390 0.18182127,91.8450 0.090822771,91.8511 2.6723643e-005,91.8572 0.18207419,91.8633 0.48494223,91.8694 0.33305913,91.8755 -0.00014164462,91.8816 5.480941e-005,91.8876 0.091045544,91.8937 0.30314341,91.8998 0.42432764,91.9059 0.63637203,91.9120 0.51503402,91.9181 0.42442539,91.9242 0.72747999,91.9303 0.84839201,91.9363 0.78783041,91.9424 0.66663814,91.9485 0.48464721,91.9546 0.27270311,91.9607 0.30292204,91.9668 0.090937763,91.9729 0.72800106,91.9790 1.697355,91.9851 1.5449492,91.9912 0.81781131,91.9972 0.75757658,92.0033 0.57562315,92.0094 0.24229451,92.0155 0.30336708,92.0216 1.0916822,92.0277 1.8789331,92.0338 1.6357669,92.0399 0.84790885,92.0460 0.18160556,92.0521 0.18190511,92.0582 0.424254,92.0643 0.2423538,92.0703 0.030289035,92.0764 0.030302495,92.0825 0.1821911,92.0886 0.94002783,92.0947 1.5760568,92.1008 1.6360588,92.1069 1.030039,92.1130 1.0910214,92.1191 1.1513342,92.1252 0.66619015,92.1313 0.090753064,92.1374 0.18195941,92.1435 0.33349091,92.1496 0.63666099,92.1557 0.96985221,92.1618 0.96939558,92.1679 0.51479733,92.1740 0.30317864,92.1801 0.51524705,92.1861 0.45446345,92.1922 0.51525182,92.1983 0.54537648,92.2044 0.24214223,92.2105 -2.6530801e-005,92.2166 0.18204679,92.2227 0.57605213,92.2288 1.0908427,92.2349 0.75757152,92.2410 0.97000343,92.2471 1.0908266,92.2532 0.78758305,92.2593 0.42404687,92.2654 0.33328876,92.2715 0.30303735,92.2776 0.24230717,92.2837 -5.8161557e-005,92.2898 0.091054812,92.2959 0.27284369,92.3020 0.39404267,92.3081 0.48476872,92.3142 0.36372823,92.3203 1.0310106,92.3264 1.9092793,92.3325 1.4539073,92.3386 0.60575444,92.3447 0.48494837,92.3508 0.81871748,92.3569 1.3937942,92.3630 0.72698486,92.3691 1.2729849,92.3752 1.363742,92.3813 1.4239873,92.3875 0.90910602,92.3936 1.5152419,92.3997 0.78729427,92.4058 0.090850063,92.4119 0.54605055,92.4180 1.4249729,92.4241 1.9089549,92.4302 1.1507593,92.4363 0.33286992,92.4424 0.03028395,92.4485 0.27273703,92.4546 0.33338794,92.4607 0.75786227,92.4668 0.93953097,92.4729 0.6665225,92.4790 0.33307615,92.4851 0.21229978,92.4912 0.72736192,92.4973 0.7578854,92.5035 1.4851201,92.5096 1.2420709,92.5157 0.87852329,92.5218 0.48461387,92.5279 0.18180493,92.5340 0.3032963,92.5401 0.7580207,92.5462 1.3030177,92.5523 0.96917492,92.5584 0.48477191,92.5645 0.51545835,92.5706 0.72726411,92.5768 0.45419073,92.5829 0.090831928,92.5890 0.24256562,92.5951 0.21191759,92.6012 0.18224865,92.6073 1.7891015,92.6134 3.0004311,92.6195 2.726876,92.6256 2.0602906,92.6318 1.6663008,92.6379 1.0297284,92.6440 0.36331657,92.6501 0.21222568,92.6562 0.39398965,92.6623 0.272576,92.6684 0.24252059,92.6745 0.60641891,92.6807 0.93944901,92.6868 0.66638774,92.6929 0.30275303,92.6990 -0.00015015574,92.7051 0.00015849287,92.7112 0.27282476,92.7173 0.2120516,92.7234 0.39418638,92.7296 0.90951252,92.7357 1.0907143,92.7418 0.45413181,92.7479 0.27271116,92.7540 0.36380053,92.7601 0.51518446,92.7663 0.42421445,92.7724 0.57588792,92.7785 0.69690841,92.7846 0.42400026,92.7907 0.18178296,92.7968 0.27274477,92.8030 0.18184558,92.8091 0.39421996,92.8152 0.97013557,92.8213 1.5759752,92.8274 1.363029,92.8335 0.27225646,92.8397 0.18198577,92.8458 0.33333835,92.8519 0.21196504,92.8580 0.090978354,92.8641 0.63688022,92.8703 1.4549841,92.8764 1.5147427,92.8825 0.69688082,92.8886 1.3950827,92.8947 2.5759294,92.9009 1.9084612,92.9070 1.4238505,92.9131 0.726677,92.9192 0.12089387,92.9253 0.060880791,92.9315 0.72793972,92.9376 2.0606596,92.9437 2.3328669,92.9498 1.7876914,92.9559 0.96959788,92.9621 0.51549655,92.9682 1.1518304,92.9743 1.1211854,92.9804 1.0603929,92.9866 0.54516494,92.9927 0.39383814,92.9988 0.27267194,93.0049 0.3030352,93.0111 0.18173736,93.0172 0.090825863,93.0233 -1.3929419e-005,93.0294 0.090949096,93.0356 0.18192042,93.0417 0.33354449,93.0478 0.63663596,93.0539 1.0000908,93.0601 1.0913893,93.0662 1.8790648,93.0723 1.544938,93.0784 1.1208998,93.0846 1.0302197,93.0907 1.3033851,93.0968 1.9698075,93.1029 1.4542751,93.1091 1.0606221,93.1152 1.0303628,93.1213 1.0605649,93.1274 0.878479,93.1336 0.51502305,93.1397 0.93959028,93.1458 1.54563,93.1520 1.4544985,93.1581 0.99962503,93.1642 0.45428994,93.1703 0.090827078,93.1765 0.00013251198,93.1826 0.30323192,93.1887 0.48507529,93.1949 1.0003337,93.2010 1.4850509,93.2071 1.6057541,93.2133 1.0299547,93.2194 0.93948829,93.2255 0.78774387,93.2316 0.39388901,93.2378 0.54553223,93.2439 0.484759,93.2500 0.45455408,93.2562 0.57576531,93.2623 0.78835303,93.2684 2.2732613,93.2746 2.5147066,93.2807 1.181296,93.2868 0.42406049,93.2930 0.27258968,93.2991 0.36376444,93.3052 0.636801,93.3114 1.1212381,93.3175 0.51466274,93.3236 0.090864755,93.3298 0.45494661,93.3359 1.0914602,93.3420 1.4239064,93.3482 0.42368659,93.3543 0.2726942,93.3605 0.090771012,93.3666 -1.5114457e-006,93.3727 0.030365998,93.3789 0.090874955,93.3850 1.2491855e-006,93.3911 0.18206011,93.3973 0.48502293,93.4034 0.6972273,93.4095 1.182254,93.4157 1.4543773,93.4218 0.81752509,93.4280 0.27254006,93.4341 0.18176647,93.4402 0.15173247,93.4464 1.0309927,93.4525 1.666746,93.4586 1.2117133,93.4648 0.81811541,93.4709 0.81804413,93.4771 0.36331925,93.4832 0.090803348,93.4893 0.18208791,93.4955 0.78826302,93.5016 1.0606999,93.5078 0.90877438,93.5139 0.33307821,93.5200 0.45477486,93.5262 0.81847036,93.5323 1.060503,93.5385 0.72690392,93.5446 0.36351204,93.5507 0.27291638,93.5569 0.84857512,93.5630 1.1215743,93.5692 2.0610776,93.5753 2.0603034,93.5815 1.2419463,93.5876 0.57557511,93.5937 0.30295736,93.5999 0.1816746,93.6060 -7.3945317e-005,93.6122 7.1617842e-006,93.6183 0.030358922,93.6245 0.48508975,93.6306 0.90936404,93.6368 0.96965212,93.6429 0.51488072,93.6490 0.18161586,93.6552 -4.7867274e-005,93.6613 0.091090053,93.6675 0.30307892,93.6736 0.18165955,93.6798 0.090866514,93.6859 0.090899758,93.6921 0.030319095,93.6982 0.09097445,93.7044 0.27286005,93.7105 0.54572988,93.7166 1.0917563,93.7228 2.1215024,93.7289 1.5749584,93.7351 0.60536873,93.7412 0.090893783,93.7474 0.48500916,93.7535 0.33312604,93.7597 0.12129691,93.7658 0.30304697,93.7720 0.18183173,93.7781 0.48520759,93.7843 0.90937084,93.7904 0.99975032,93.7966 0.39343426,93.8027 0.12138939,93.8089 0.57598561,93.8150 0.697191,93.8212 1.1515912,93.8273 0.8482697,93.8335 1.030569,93.8396 1.8185998,93.8458 2.1209185,93.8519 0.99937797,93.8581 0.45429671,93.8642 0.090822056,93.8704 0.030306296,93.8765 -2.1009862e-005,93.8827 1.9260504e-005,93.8889 -5.6035024e-005,93.8950 0.00020489508,93.9012 0.54598933,93.9073 1.1822646,93.9135 1.4543446,93.9196 0.78728479,93.9258 0.30290702,93.9319 0.30303708,93.9381 0.36380738,93.9442 0.90931356,93.9504 0.90893155,93.9565 0.60602665,93.9627 0.57573861,93.9689 0.51510811,93.9750 0.87879074,93.9812 0.84855074,93.9873 0.81831443,93.9935 0.7273066,93.9996 0.78788215,94.0058 0.7272253,94.0119 0.75771081,94.0181 0.90899771,94.0243 0.60587806,94.0304 0.63655609,94.0366 0.81817508,94.0427 0.57545543,94.0489 1.4244399,94.0551 3.3944705,94.0612 4.3029861,94.0674 2.8782556,94.0735 0.75748175,94.0797 1.1515961,94.0858 1.0910281,94.0920 1.1518506,94.0982 1.0906065,94.1043 0.51498199,94.1105 0.63643277,94.1166 0.54540366,94.1228 0.5755927,94.1290 0.18154757,94.1351 -1.1462539e-005,94.1413 5.9091531e-006,94.1474 -1.217413e-005,94.1536 4.2790431e-005,94.1598 0.090967126,94.1659 0.090850852,94.1721 -4.2138632e-005,94.1783 1.008867e-005,94.1844 1.787545e-006,94.1906 -1.7241084e-005,94.1967 6.7182184e-005,94.2029 0.33349219,94.2091 0.57576853,94.2152 0.48475066,94.2214 0.18170235,94.2276 0.030400518,94.2337 0.33343983,94.2399 0.33335587,94.2461 0.36356211,94.2522 0.12116816,94.2584 0.27290934,94.2646 0.39391103,94.2707 0.39415413,94.2769 0.87883174,94.2830 0.63618946,94.2892 0.60606778,94.2954 0.57586294,94.3015 0.75755084,94.3077 0.33297205,94.3139 0.21217023,94.3200 0.90932375,94.3262 0.90909392,94.3324 0.72755659,94.3385 1.2125192,94.3447 1.6362139,94.3509 1.69653,94.3571 1.302912,94.3632 1.0302887,94.3694 0.54536587,94.3756 0.45465332,94.3817 0.60630876,94.3879 0.93963343,94.3941 1.0301812,94.4002 0.96964508,94.4064 1.4547495,94.4126 1.4849265,94.4187 1.2120264,94.4249 0.78735638,94.4311 0.090549789,94.4373 0.091045424,94.4434 0.4849101,94.4496 0.42426732,94.4558 0.42439952,94.4619 0.5758993,94.4681 0.66660631,94.4743 0.42409098,94.4805 0.39409912,94.4866 0.7274664,94.4928 1.1824528,94.4990 2.1517761,94.5051 1.6356921,94.5113 0.87828517,94.5175 0.42418841,94.5237 0.54568177,94.5298 0.75780791,94.5360 2.0305634,94.5422 3.2120786,94.5484 2.7874644,94.5545 1.1510496,94.5607 -9.6087228e-005,94.5669 0.18204319,94.5731 0.51535988,94.5792 0.81857383,94.5854 1.5460587,94.5916 1.8784962,94.5978 0.93875051,94.6039 0.72705859,94.6101 0.66659361,94.6163 0.66659188,94.6225 0.30296636,94.6286 0.18196969,94.6348 0.30303511,94.6410 0.18164706,94.6472 -4.7355039e-005,94.6534 0.18190189,94.6595 0.33334285,94.6657 0.30302536,94.6719 0.24252288,94.6781 0.36355364,94.6842 0.090851925,94.6904 0.18192814,94.6966 0.30319962,94.7028 0.66689032,94.7090 0.96986032,94.7151 1.0907745,94.7213 0.57537007,94.7275 0.18168877,94.7337 0.090916872,94.7399 0.12128051,94.7460 0.27281898,94.7522 0.36365417,94.7584 0.27256304,94.7646 -0.00010494361,94.7708 0.09100119,94.7770 0.51573527,94.7831 1.303283,94.7893 0.78728032,94.7955 0.21200469,94.8017 0.42451024,94.8079 0.63640362,94.8141 0.63623345,94.8202 0.5455997,94.8264 1.0308518,94.8326 1.7580256,94.8388 2.2426879,94.8450 3.6362398,94.8512 3.2418826,94.8573 1.7872542,94.8635 0.48438543,94.8697 0.091015927,94.8759 0.45480588,94.8821 0.72728801,94.8883 0.69684458,94.8944 0.39399409,94.9006 0.60604978,94.9068 0.39368558,94.9130 0.30321199,94.9192 1.3637285,94.9254 1.1819946,94.9316 1.091274,94.9378 1.2725896,94.9439 0.90893078,94.9501 0.75757182,94.9563 0.78799474,94.9625 1.0910752,94.9687 1.1210188,94.9749 0.60564703,94.9811 0.33333758,94.9873 0.63665736,94.9934 0.87890726,94.9996 0.81802607,95.0058 0.54534644,95.0120 0.54545069,95.0182 0.4848257,95.0244 0.51517284,95.0306 0.48466289,95.0368 0.30289558,95.0430 0.18171567,95.0492 0.030530149,95.0553 0.66717988,95.0615 0.99999917,95.0677 0.93902558,95.0739 0.87864971,95.0801 0.81823778,95.0863 0.45436519,95.0925 -0.00014251085,95.0987 0.09112145,95.1049 0.75786823,95.1111 1.060575,95.1173 0.66656733,95.1235 0.4849939,95.1297 0.63633484,95.1358 0.48480681,95.1420 0.48467627,95.1482 0.12107693,95.1544 0.30333063,95.1606 1.2121258,95.1668 0.33308655,95.1730 0.27295065,95.1792 0.72747874,95.1854 0.57546616,95.1916 0.18154743,95.1978 1.634826e-005,95.2040 0.18202175,95.2102 0.33329698,95.2164 0.12095796,95.2226 0.0002590862,95.2288 0.57611883,95.2350 0.63618255,95.2412 0.30273855,95.2474 0.030199543,95.2536 -1.9787856e-005,95.2598 0.030486157,95.2660 0.36379597,95.2722 0.27248499,95.2784 -6.2623956e-005,95.2846 0.12134347,95.2907 0.21216725,95.2969 0.36378613,95.3031 0.57572168,95.3093 0.30281654,95.3155 0.090837702,95.3217 0.091015041,95.3279 0.45501584,95.3341 1.1822469,95.3403 1.3027601,95.3465 0.57515734,95.3527 0.12121709,95.3589 0.45483473,95.3651 0.51497716,95.3713 0.18163365,95.3776 0.090844303,95.3838 6.996494e-006,95.3900 0.18205261,95.3962 0.60646158,95.4024 1.1515051,95.4086 0.90865433,95.4148 0.33312348,95.4210 0.090988472,95.4272 0.27297664,95.4334 0.5152387,95.4396 0.4847388,95.4458 0.45447186,95.4520 0.6365599,95.4582 1.0001093,95.4644 0.84828204,95.4706 0.51521581,95.4768 0.63642919,95.4830 0.39356416,95.4892 -5.1297266e-005,95.4954 0.39451733,95.5016 1.3034012,95.5078 1.4542063,95.5140 0.81782413,95.5202 0.51506352,95.5264 0.18165445,95.5327 -6.718636e-005,95.5389 1.7389342e-005,95.5451 -2.3657531e-006,95.5513 -7.9283864e-006,95.5575 3.4082303e-005,95.5637 0.18197142,95.5699 0.39408213,95.5761 0.515136,95.5823 0.57588363,95.5885 0.84882146,95.5947 1.1514175,95.6009 0.7571553,95.6071 0.27260596,95.6134 0.18181922,95.6196 0.21215047,95.6258 0.33335829,95.6320 0.3638736,95.6382 1.6973666,95.6444 1.757601,95.6506 1.1212144,95.6568 1.090607,95.6630 0.96927524,95.6692 1.181942,95.6755 1.3638616,95.6817 1.2425361,95.6879 1.1823151,95.6941 1.8788776,95.7003 1.2721876,95.7065 0.75743496,95.7127 0.78821671,95.7189 1.2728753,95.7252 1.09056,95.7314 0.5450086,95.7376 0.09083347,95.7438 0.33363712,95.7500 0.54540968,95.7562 0.33320796,95.7624 0.39412352,95.7686 0.66667646,95.7749 0.48455292,95.7811 0.090774983,95.7873 0.12145878,95.7935 0.54582381,95.7997 0.96982872,95.8059 1.0302147,95.8121 0.72697651,95.8184 0.2725102,95.8246 0.18178917,95.8308 0.21230912,95.8370 0.4544844,95.8432 0.21217799,95.8494 0.8792913,95.8557 1.3638369,95.8619 1.6363847,95.8681 1.5152231,95.8743 1.4241406,95.8805 0.96916348,95.8868 0.33307227,95.8930 0.36377859,95.8992 0.63639677,95.9054 0.60599858,95.9116 0.39379025,95.9178 0.12109102,95.9241 0.090980768,95.9303 0.21220672,95.9365 0.39423418,95.9427 1.0002521,95.9489 1.0908403,95.9552 0.90883154,95.9614 0.42402902,95.9676 0.3942489,95.9738 0.84844059,95.9800 0.3632035,95.9863 0.030289227,95.9925 0.0909639,95.9987 0.1211632,96.0049 -7.7373152e-005,96.0112 0.00016935755,96.0174 0.33353806,96.0236 0.33314863,96.0298 0.12123396,96.0360 0.3941845,96.0423 0.51509839,96.0485 0.66722578,96.0547 1.5760741,96.0609 1.1509525,96.0672 0.60574049,96.0734 0.36354932,96.0796 0.27256519,96.0858 -0.0001416133,96.0921 7.3851748e-005,96.0983 0.090952404,96.1045 0.090858817,96.1107 -3.9297014e-005,96.1170 1.0638455e-005,96.1232 -3.2538808e-006,96.1294 2.3763996e-006,96.1356 -6.2519612e-006,96.1419 2.2633132e-005,96.1481 0.091043629,96.1543 0.33357501,96.1605 0.54544759,96.1668 0.33311856,96.1730 0.15145548,96.1792 0.15155397,96.1854 0.18178506,96.1917 0.090834491,96.1979 0.1213867,96.2041 0.45480207,96.2104 0.57565635,96.2166 0.27243468,96.2228 0.27290064,96.2290 0.81850237,96.2353 0.87883955,96.2415 0.72699171,96.2477 0.27253103,96.2540 0.30318776,96.2602 0.45464772,96.2664 0.57577783,96.2727 0.6971665,96.2789 1.0608006,96.2851 1.0909957,96.2913 1.3639292,96.2976 1.575621,96.3038 1.0297626,96.3100 0.39355317,96.3163 0.090866551,96.3225 0.27299273,96.3287 0.60621846,96.3350 0.72734022,96.3412 0.66638285,96.3474 0.09057422,96.3537 0.030461242,96.3599 0.33362374,96.3661 0.60615695,96.3724 0.5149368,96.3786 0.33342454,96.3848 0.63638347,96.3911 0.363525,96.3973 0.6667285,96.4035 0.84859204,96.4098 0.96955305,96.4160 0.27249306,96.4222 0.18185298,96.4285 0.12117796,96.4347 0.2123598,96.4410 0.48480961,96.4472 0.18166301,96.4534 0.30324626,96.4597 0.48486456,96.4659 0.30274951,96.4721 -5.8273723e-005,96.4784 0.30315855,96.4846 0.48496813,96.4908 0.57582194,96.4971 0.48506799,96.5033 0.90926528,96.5096 0.78762567,96.5158 0.48472372,96.5220 0.45457065,96.5283 0.60629463,96.5345 1.3036582,96.5408 2.1214373,96.5470 1.514227,96.5532 0.27240604,96.5595 0.78837401,96.5657 1.0607252,96.5720 1.1816975,96.5782 1.0303483,96.5844 1.3940222,96.5907 1.5151198,96.5969 1.8179636,96.6032 1.2119086,96.6094 0.90904313,96.6156 0.42416394,96.6219 0.39399236,96.6281 0.33324814,96.6344 0.1816557,96.6406 -7.4148214e-005,96.6469 1.8086308e-005,96.6531 1.8091174e-006,96.6593 -2.5326288e-005,96.6656 9.9504032e-005,96.6718 0.27295136,96.6781 0.48482409,96.6843 0.36354825,96.6906 0.36367702,96.6968 0.72759742,96.7030 1.6367036,96.7093 1.9092821,96.7155 1.6968309,96.7218 1.0606242,96.7280 1.4547229,96.7343 1.363328,96.7405 1.1214348,96.7468 1.6669563,96.7530 1.5146947,96.7593 0.75691038,96.7655 0.090701342,96.7717 0.18197235,96.7780 0.33333996,96.7842 0.39418811,96.7905 1.0306598,96.7967 1.2121294,96.8030 1.0298767,96.8092 0.45426041,96.8155 0.39397314,96.8217 0.27290261,96.8280 0.63680452,96.8342 1.2727265,96.8405 1.0904781,96.8467 0.48457369,96.8530 0.090961099,96.8592 0.15156341,96.8655 0.24273393,96.8717 0.87924045,96.8780 1.0907935,96.8842 0.69652694,96.8905 0.27265796,96.8967 0.75835299,96.9030 1.6364597,96.9092 1.0298109,96.9155 0.93957651,96.9217 1.4247154,96.9280 1.9698961,96.9342 1.6054274,96.9405 0.75727993,96.9467 0.90913212,96.9530 0.81807804,96.9592 0.96963668,96.9655 0.63601947,96.9717 0.18190582,96.9780 0.63695407,96.9842 1.4247466,96.9905 1.6056068,96.9968 0.54470444,97.0030 0.09093418,97.0093 0.42482799,97.0155 1.2125276,97.0218 1.1510793,97.0280 0.42367661,97.0343 -0.00010009397,97.0405 0.091068581,97.0468 0.1817217,97.0530 5.4027018e-006,97.0593 0.36415151,97.0656 0.96998167,97.0718 1.2428932,97.0781 2.3038213,97.0843 3.0300903,97.0906 2.4237971,97.0968 2.0601969,97.1031 1.1510904,97.1094 0.87883091,97.1156 0.78776181,97.1219 0.57549828,97.1281 0.27249432,97.1344 -8.4980973e-005,97.1406 0.21248209,97.1469 0.84888828,97.1532 0.9391771,97.1594 0.51509959,97.1657 0.97016943,97.1719 1.4849617,97.1782 1.1509209,97.1845 0.4545927,97.1907 1.1823751,97.1970 1.5453935,97.2032 1.4546005,97.2095 1.6364192,97.2158 1.3634319,97.2220 0.93901449,97.2283 0.45424986,97.2346 0.72779155,97.2408 2.2128017,97.2471 2.8482945,97.2533 1.7569526,97.2596 0.51465213,97.2659 0.090955116,97.2721 0.93999702,97.2784 1.8184254,97.2846 1.6967033,97.2909 1.029947,97.2972 0.5758388,97.3034 0.87901288,97.3097 0.78771651,97.3160 0.51488101,97.3222 0.18159683,97.3285 0.091040336,97.3348 0.57618153,97.3410 0.9393788,97.3473 0.57549441,97.3536 0.4847078,97.3598 0.30297458,97.3661 0.18179895,97.3724 0.18200535,97.3786 0.69748259,97.3849 1.273066,97.3912 1.3329258,97.3974 0.54496759,97.4037 0.30293211,97.4100 0.30335748,97.4162 1.0913736,97.4225 1.3636843,97.4288 1.3634589,97.4350 1.1819712,97.4413 1.5152164,97.4476 0.93873602,97.4538 0.18145061,97.4601 -4.1799911e-005,97.4664 0.00012808626,97.4726 0.27291638,97.4789 0.39401022,97.4852 0.42414212,97.4914 0.45502436,97.4977 1.3641021,97.5040 1.1204846,97.5103 0.21175608,97.5165 0.30318764,97.5228 0.3029516,97.5291 0.27282426,97.5353 0.48503193,97.5416 0.54532343,97.5479 0.30292743,97.5542 0.66692907,97.5604 1.0302277,97.5667 0.51480973,97.5730 0.060524307,97.5792 9.8770261e-007,97.5855 0.27304992,97.5918 1.1213839,97.5981 0.93921208,97.6043 0.54526907,97.6106 0.090771519,97.6169 1.3995304e-005,97.6232 -1.5197669e-005,97.6294 0.09115456,97.6357 0.81899488,97.6420 1.8490177,97.6483 1.8481646,97.6545 1.3330873,97.6608 1.2120119,97.6671 0.84805477,97.6734 0.30263767,97.6796 -0.00012174516,97.6859 0.030467294,97.6922 0.57631302,97.6985 1.3944486,97.7047 1.5148373,97.7110 1.0605489,97.7173 1.8489463,97.7236 2.0602615,97.7298 0.96904677,97.7361 0.18155351,97.7424 0.090996332,97.7487 0.51540476,97.7550 0.75771439,97.7612 0.63621736,97.7675 0.24215606,97.7738 0.030220145,97.7801 -2.2737391e-005,97.7864 9.9823432e-005,97.7926 0.30331323,97.7989 0.66692179,97.8052 1.0003911,97.8115 1.6065496,97.8178 1.8784256,97.8240 0.9083634,97.8303 0.33310866,97.8366 0.18178627,97.8429 0.27277046,97.8492 0.33331621,97.8554 0.33342299,97.8617 0.48504233,97.8680 0.57568836,97.8743 0.42424199,97.8806 0.81881267,97.8868 1.7277381,97.8931 1.8481297,97.8994 1.1812789,97.9057 0.63610375,97.9120 0.3331987,97.9183 0.1817397,97.9245 0.1818371,97.9308 0.30312628,97.9371 0.48501045,97.9434 0.6667403,97.9497 0.575625,97.9560 0.39395639,97.9623 0.48471609,97.9685 0.09070766,97.9748 0.27297822,97.9811 0.63639838,97.9874 0.36346585,97.9937 0.27284369,98.0000 0.48482487,98.0063 0.18157588,98.0125 0.18237936,98.0188 1.5162593,98.0251 2.5153112,98.0314 1.9386207,98.0377 1.0300862,98.0440 1.0907147,98.0503 0.45408177,98.0566 0.1817794,98.0628 0.18189318,98.0691 0.30306286,98.0754 0.303121,98.0817 0.90984094,98.0880 2.2431746,98.0943 2.5146286,98.1006 1.2112632,98.1069 0.57575828,98.1132 0.78809589,98.1194 0.84834898,98.1257 0.63629705,98.1320 0.81838578,98.1383 1.0303566,98.1446 1.0604239,98.1509 0.87862438,98.1572 0.69689608,98.1635 0.60614562,98.1698 0.78789091,98.1761 0.63638252,98.1824 0.72726226,98.1886 0.51514858,98.1949 0.57570493,98.2012 0.39393181,98.2075 0.75787598,98.2138 1.0606251,98.2201 0.90884483,98.2264 0.5757556,98.2327 0.75771898,98.2390 0.69687128,98.2453 0.57586962,98.2516 0.84856498,98.2579 0.90940404,98.2642 1.3636272,98.2705 0.75693625,98.2768 0.27251214,98.2831 0.27298155,98.2893 0.90955567,98.2956 1.3940742,98.3019 1.1511316,98.3082 0.3934353,98.3145 0.030343236,98.3208 0.30323228,98.3271 0.3332347,98.3334 0.18171334,98.3397 0.09083467,98.3460 -3.951243e-005,98.3523 1.2221057e-005,98.3586 -9.3693898e-006,98.3649 2.5257559e-005,98.3712 0.030285388,98.3775 4.5200504e-005,98.3838 0.18202493,98.3901 0.33327433,98.3964 0.30335528,98.4027 1.0002633,98.4090 0.72687596,98.4153 0.42416108,98.4216 0.93990642,98.4279 1.666732,98.4342 0.87803984,98.4405 0.091080368,98.4468 1.030911,98.4531 1.3637422,98.4594 1.2116789,98.4657 0.33290043,98.4720 0.212118,98.4783 0.21215196,98.4846 0.30312458,98.4909 0.48508859,98.4972 1.1516219,98.5035 0.90888119,98.5098 0.51502401,98.5161 0.394104,98.5224 0.69713116,98.5287 0.78805143,98.5350 0.99990118,98.5413 0.60585159,98.5476 0.69689548,98.5539 0.60584414,98.5602 0.36350763,98.5665 0.030284099,98.5728 0.18209067,98.5792 0.54569662,98.5855 0.72724062,98.5918 0.57548749,98.5981 0.18172187,98.6044 0.4247568,98.6107 1.0911654,98.6170 1.0302372,98.6233 1.030163,98.6296 0.72708571,98.6359 0.75758928,98.6422 0.63618302,98.6485 0.36347148,98.6548 0.36385101,98.6611 0.69710994,98.6674 0.54521269,98.6737 0.48466277,98.6801 0.33323798,98.6864 0.090921842,98.6927 0.060583506,98.6990 4.4653894e-005,98.7053 0.33384535,98.7116 0.90922201,98.7179 0.57531202,98.7242 0.090558924,98.7305 0.091391467,98.7368 3.1224043,98.7431 5.0306301,98.7495 3.7565639,98.7558 0.51432031,98.7621 0.060568906,98.7684 0.030288475,98.7747 -1.1352809e-005,98.7810 -1.4319131e-005,98.7873 6.8635753e-005,98.7936 0.33349335,98.7999 0.57591343,98.8063 0.63631696,98.8126 0.36350107,98.8189 0.30302042,98.8252 0.33342087,98.8315 0.69715941,98.8378 0.99992222,98.8441 0.6059007,98.8504 0.39418083,98.8568 0.72729951,98.8631 0.4543716,98.8694 0.51521397,98.8757 0.97012442,98.8820 1.6063081,98.8883 1.3027835,98.8946 0.93929201,98.9010 0.78765714,98.9073 0.36328003,98.9136 0.090900831,98.9199 0.3032932,98.9262 0.57586563,98.9325 0.57569635,98.9389 0.48479426,98.9452 0.36340594,98.9515 0.090819187,98.9578 0.33353755,98.9641 0.66670734,98.9704 0.69692743,98.9768 0.48481703,98.9831 0.27260983,98.9894 0.27287507,98.9957 1.0308949,99.0020 1.7272909,99.0083 0.96924019,99.0147 0.33305168,99.0210 0.090921156,99.0273 0.48513454,99.0336 0.87891042,99.0399 0.75724393,99.0463 0.21226844,99.0526 1.0006504,99.0589 1.5458519,99.0652 2.6664245,99.0715 2.8783481,99.0779 2.6664793,99.0842 1.3632535,99.0905 0.12101835,99.0968 0.00014707644,99.1031 0.27285743,99.1095 0.27273652,99.1158 0.33337346,99.1221 0.45483094,99.1284 0.96997696,99.1348 0.87831587,99.1411 0.18152715,99.1474 0.3640984,99.1537 0.78784281,99.1600 0.33293888,99.1664 0.090812519,99.1727 -3.6648369e-005,99.1790 2.0448442e-005,99.1853 0.091085233,99.1917 0.39415234,99.1980 0.51513743,99.2043 0.48494282,99.2106 0.60594594,99.2170 0.33332065,99.2233 0.8188042,99.2296 1.5458421,99.2359 1.5450494,99.2423 0.72656554,99.2486 0.18178926,99.2549 0.6066466,99.2612 1.1515861,99.2676 0.72667754,99.2739 0.090609863,99.2802 1.8246899e-005,99.2866 4.8482884e-006,99.2929 -3.7644502e-005,99.2992 0.00014574114,99.3055 0.4852629,99.3119 0.90911835,99.3182 0.66641921,99.3245 0.48484784,99.3308 0.84900004,99.3372 1.6671276,99.3435 1.8180221,99.3498 1.3327091,99.3562 0.3328661,99.3625 0.030262262,99.3688 5.071114e-005,99.3752 0.12128258,99.3815 0.30333292,99.3878 1.1825271,99.3941 2.0607357,99.4005 1.6662511,99.4068 0.9389742,99.4131 0.30265668,99.4195 0.33371967,99.4258 1.2430772,99.4321 1.545473,99.4385 1.0903471,99.4448 0.332937,99.4511 0.21211493,99.4575 0.36401483,99.4638 1.0610822,99.4701 1.3333076,99.4765 0.96919644,99.4828 0.2420495,99.4891 0.36408189,99.4955 1.2125713,99.5018 1.3633128,99.5081 1.0909191,99.5145 1.9092193,99.5208 1.4237732,99.5271 0.87863076,99.5335 0.69719714,99.5398 0.81825745,99.5461 0.57562041,99.5525 0.54550785,99.5588 0.60598606,99.5652 0.18142934,99.5715 0.030778443,99.5778 1.5768476,99.5842 2.7881863,99.5905 2.7572813,99.5968 2.4243855,99.6032 3.4239655,99.6095 2.2113819,99.6158 0.81796366,99.6222 0.48473635,99.6285 0.45473066,99.6349 0.81838971,99.6412 0.87873232,99.6475 1.0606809,99.6539 1.3333888,99.6602 0.96940547,99.6666 0.42399058,99.6729 0.27260536,99.6792 0.090784431,99.6856 7.8363766e-005,99.6919 0.30316859,99.6983 0.75790155,99.7046 1.1517758,99.7109 0.93917274,99.7173 0.54527056,99.7236 0.6367768,99.7300 1.5464412,99.7363 2.4242983,99.7426 1.7872456,99.7490 1.5148542,99.7553 1.120873,99.7617 0.57549387,99.7680 0.2725561,99.7744 0.27291903,99.7807 0.60607618,99.7870 0.27252561,99.7934 0.21213277,99.7997 0.18171248,99.8061 -6.7870453e-005,99.8124 5.5504759e-005,99.8188 0.090955831,99.8251 0.33350182,99.8315 0.8184588,99.8378 0.90903437,99.8441 0.51514262,99.8505 0.60600734,99.8568 0.42426682,99.8632 0.75791299,99.8695 0.90891188,99.8759 0.63644087,99.8822 1.1519951,99.8886 1.5760328,99.8949 1.7269748,99.9013 0.87796628,99.9076 0.090584852,99.9140 0.091045953,99.9203 0.27284873,99.9266 0.39416477,99.9330 0.72746754,99.9393 0.72707975,99.9457 0.54558069,99.9520 1.1519834,99.9584 1.5455259,99.9647 1.2115202,99.9711 0.33296421,99.9774 0.42422104,99.9838 0.090758793,99.9901 1.1295976e-005,99.9965 0.090949073,100.0028 0.48516944,100.0092 1.0308236,100.0155 1.485203,100.0219 1.7573973,100.0282 1.3330156,100.0346 0.90870363,100.0409 0.21184112,100.0473 0.33383954,100.0536 1.0002869,100.0600 0.93924528,100.0663 0.9698078,100.0727 1.1210549,100.0790 0.66629183,100.0854 0.78885305,100.0918 2.7287915,100.0981 4.121366,100.1045 3.9385483,100.1108 2.514256,100.1172 1.5153649,100.1235 2.1824222,100.1299 2.424125,100.1362 3.6967499,100.1426 3.7568977,100.1489 1.7872558,100.1553 0.57564402,100.1616 0.3636049,100.1680 0.39404318,100.1744 0.39386737,100.1807 0.45486075,100.1871 1.182314,100.1934 1.3330355,100.1998 0.57520229,100.2061 0.18175898,100.2125 0.4246743,100.2189 1.1218152,100.2252 1.5452617,100.2316 1.9694285,100.2379 3.8181705,100.2443 3.5147674,100.2506 1.6361383,100.2570 0.72755826,100.2634 0.72750026,100.2697 0.84865779,100.2761 1.2423255,100.2824 0.90870619,100.2888 0.63619381,100.2952 0.1817207,100.3015 0.30331945,100.3079 0.8789956,100.3142 0.9392609,100.3206 0.60577565,100.3270 0.12114126,100.3333 0.18197146,100.3397 0.33343378,100.3460 0.51507926,100.3524 1.3035425,100.3588 4.84905,100.3651 5.7874689,100.3715 3.5144811,100.3778 0.5451948,100.3842 -1.6882394e-005,100.3906 0.091243185,100.3969 1.0308275,100.4033 1.3937776,100.4097 0.72673714,100.4160 0.090901501,100.4224 0.54606068,100.4287 1.33366,100.4351 1.3935419,100.4415 0.9088884,100.4478 1.2124051,100.4542 1.2725794,100.4606 0.57535702,100.4669 0.8485263,100.4733 1.8790294,100.4797 2.1214778,100.4860 1.5756655,100.4924 0.45404369,100.4988 0.030150127,100.5051 0.091102123,100.5115 0.30307937,100.5179 0.18165098,100.5242 0.030232608,100.5306 0.030381199,100.5370 0.30340341,100.5433 0.93989128,100.5497 1.9393498,100.5561 1.6963363,100.5624 0.18150701,100.5688 0.030362653,100.5752 0.15179753,100.5815 0.75802577,100.5879 1.1822648,100.5943 2.9092116,100.6006 3.0296621,100.6070 1.3024696,100.6134 0.18202594,100.6197 0.75816631,100.6261 1.5458765,100.6325 1.8177944,100.6389 0.87810308,100.6452 0.30294535,100.6516 0.33332297,100.6580 0.1817209,100.6643 0.18207009,100.6707 0.54560351,100.6771 0.45442644,100.6835 0.51509768,100.6898 0.54540616,100.6962 0.36347488,100.7026 -9.9846962e-005,100.7089 -2.6271517e-005,100.7153 0.21284929,100.7217 1.6678877,100.7281 2.4239514,100.7344 1.3930498,100.7408 0.69661504,100.7472 0.39394617,100.7536 0.72756243,100.7599 1.15161,100.7663 1.0299826,100.7727 0.42400244,100.7791 0.30289072,100.7854 -9.4607967e-006,100.7918 0.21229227,100.7982 0.30310437,100.8046 0.48497558,100.8109 0.5453338,100.8173 0.30293685,100.8237 0.424568,100.8301 1.1524699,100.8364 2.2731636,100.8428 1.9082673,100.8492 0.81742781,100.8556 0.36366209,100.8619 0.69720906,100.8683 0.90900731,100.8747 0.81839252,100.8811 1.4850415,100.8875 1.302591,100.8938 0.39355057,100.9002 0.12126075,100.9066 0.30314818,100.9130 0.45459887,100.9193 0.63650715,100.9257 1.1825438,100.9321 2.4857106,100.9385 2.8790009,100.9449 2.5749931,100.9512 1.3324897,100.9576 0.87865299,100.9640 0.66635972,100.9704 0.15134984,100.9768 0.27293572,100.9831 0.72781658,100.9895 1.5761577,100.9959 2.4864566,101.0023 4.1500893,101.0087 19.97971,101.0151 131.24925,101.0214 255.9295,101.0278 249.55244,101.0342 131.18761,101.0406 40.267315,101.0470 19.845161,101.0534 13.539706,101.0597 6.541914,101.0661 3.3013413,101.0725 0.96864319,101.0789 0.45456618,101.0853 0.36365172,101.0917 0.45458615,101.0980 0.3937715,101.1044 0.12099997,101.1108 0.091095507,101.1172 0.66687834,101.1236 0.90969926,101.1300 1.8183544,101.1364 1.3633987,101.1427 1.4545747,101.1491 0.96926135,101.1555 0.72725147,101.1619 0.8485108,101.1683 0.48453382,101.1747 0.18174662,101.1811 0.30325851,101.1875 0.51515859,101.1938 0.39371511,101.2002 0.60609305,101.2066 1.242965,101.2130 1.9701895,101.2194 1.9087769,101.2258 1.0605437,101.2322 1.3033344,101.2386 1.3636457,101.2449 1.3027837,101.2513 0.78738737,101.2577 0.3331323,101.2641 0.24236695,101.2705 0.18186431,101.2769 0.36381254,101.2833 0.51522315,101.2897 0.60610539,101.2961 0.57562321,101.3025 0.51550472,101.3089 1.1517372,101.3152 0.84796464,101.3216 0.60621083,101.3280 1.212464,101.3344 1.0601124,101.3408 0.27240869,101.3472 0.39409617,101.3536 0.51509213,101.3600 0.27271074,101.3664 0.30304736,101.3728 0.18163891,101.3792 6.9145863e-005,101.3856 0.42451027,101.3920 0.54528725,101.3984 0.090719923,101.4047 0.091085598,101.4111 0.30310693,101.4175 0.27256927,101.4239 0.090811014,101.4303 0.060714066,101.4367 0.36395171,101.4431 0.69706059,101.4495 0.60597748,101.4559 0.63636768,101.4623 0.75766116,101.4687 0.84839785,101.4751 0.51508731,101.4815 0.63644212,101.4879 0.54520482,101.4943 0.18173708,101.5007 0.21217096,101.5071 0.18176043,101.5135 0.18175288,101.5199 -6.5022963e-005,101.5263 5.8293484e-005,101.5327 0.18186973,101.5391 0.30315834,101.5455 0.5761404,101.5519 1.0306003,101.5583 1.2728182,101.5647 1.2723054,101.5711 0.48462525,101.5775 0.60630393,101.5839 0.69697356,101.5903 0.81808817,101.5967 0.93937445,101.6031 1.4244597,101.6095 1.4545196,101.6159 0.72684354,101.6223 0.090677805,101.6287 -5.7879835e-005,101.6351 0.00023737109,101.6415 0.48515806,101.6479 0.51494992,101.6543 0.18156345,101.6607 0.18190651,101.6671 0.51532805,101.6735 0.6668824,101.6799 0.96994287,101.6863 0.96944463,101.6927 0.51519024,101.6991 0.90926409,101.7055 0.72686619,101.7119 0.27249151,101.7183 0.36400819,101.7247 1.4246494,101.7311 1.575655,101.7375 0.96949875,101.7439 0.63615859,101.7503 0.30271459,101.7568 0.060752798,101.7632 0.63684374,101.7696 1.0304654,101.7760 0.99990511,101.7824 0.87864381,101.7888 0.9396494,101.7952 1.6067196,101.8016 2.0602946,101.8080 0.96891826,101.8144 0.45440868,101.8208 0.33333805,101.8272 0.33328322,101.8336 0.27277002,101.8400 0.42433941,101.8465 0.45450783,101.8529 0.72754443,101.8593 1.2732372,101.8657 1.6060237,101.8721 1.1511285,101.8785 0.72681367,101.8849 0.090648197,101.8913 0.091075823,101.8977 0.30303848,101.9041 0.18177857,101.9105 0.21223918,101.9170 0.30302495,101.9234 0.27280423,101.9298 0.48491004,101.9362 0.69730669,101.9426 1.3640233,101.9490 1.3332216,101.9554 1.2426658,101.9618 1.5757114,101.9683 1.1814013,101.9747 0.90878546,101.9811 0.72719359,101.9875 1.0001386,101.9939 0.84821439,102.0003 0.27274975,102.0067 0.91007912,102.0131 3.6404386,102.0196 10.641212,102.0260 15.666689,102.0324 12.540786,102.0388 4.45082,102.0452 1.6960747,102.0516 1.030197,102.0580 1.1817263,102.0645 0.63598788,102.0709 0.30282876,102.0773 0.030163318,102.0837 0.091142893,102.0901 0.6674673,102.0965 1.5760752,102.1030 1.2722195,102.1094 0.6357128,102.1158 0.18214187,102.1222 1.3039643,102.1286 1.8181409,102.1350 1.5149277,102.1415 1.605857,102.1479 1.3329058,102.1543 0.96967775,102.1607 1.1517912,102.1671 0.96948081,102.1735 0.57560813,102.1800 0.81831497,102.1864 0.90909797,102.1928 0.75743622,102.1992 0.45445529,102.2056 0.72761482,102.2121 1.3336737,102.2185 1.3632363,102.2249 0.54516184,102.2313 0.45449644,102.2377 0.18163572,102.2442 0.21219021,102.2506 0.33338729,102.2570 0.33322808,102.2634 0.090836555,102.2699 0.18206476,102.2763 0.63680291,102.2827 1.1516081,102.2891 0.96959108,102.2955 0.96986067,102.3020 1.0300533,102.3084 0.42372966,102.3148 0.1212631,102.3212 0.42448264,102.3277 0.69733763,102.3341 1.1212759,102.3405 0.87866384,102.3469 1.0606995,102.3534 1.1210775,102.3598 1.2119887,102.3662 0.96956158,102.3726 0.48460945,102.3791 0.21198869,102.3855 0.15163362,102.3919 0.33341753,102.3983 0.30292776,102.4048 0.12115245,102.4112 0.090864949,102.4176 0.030293169,102.4240 0.3336193,102.4305 0.75774223,102.4369 0.66658664,102.4433 0.3937403,102.4497 0.090710714,102.4562 0.091146804,102.4626 0.4850294,102.4690 0.42405194,102.4755 0.18165712,102.4819 0.030204711,102.4883 0.091271885,102.4947 0.90993196,102.5012 1.6668903,102.5076 1.3023103,102.5140 0.36304256,102.5205 0.030199582,102.5269 0.030437062,102.5333 0.39414334,102.5397 0.51505554,102.5462 0.21196938,102.5526 0.12130833,102.5590 0.33354521,102.5655 0.5453797,102.5719 0.27249604,102.5783 0.090860046,102.5848 0.30354366,102.5912 1.4854839,102.5976 2.6666198,102.6041 2.3329453,102.6105 1.2120055,102.6169 0.69676894,102.6234 0.30281052,102.6298 0.36385608,102.6362 0.84919083,102.6427 1.8185582,102.6491 1.7875934,102.6555 1.4844543,102.6620 1.2121371,102.6684 1.666877,102.6748 1.4544253,102.6813 2.0306692,102.6877 2.6969233,102.6941 1.8175982,102.7006 0.7270534,102.7070 0.51504135,102.7134 0.30281895,102.7199 0.33360207,102.7263 1.0913905,102.7327 1.2120829,102.7392 1.0905212,102.7456 0.45421058,102.7521 0.1817414,102.7585 -7.0804039e-005,102.7649 0.091235422,102.7714 0.75818098,102.7778 1.3032905,102.7842 1.272414,102.7907 0.7268638,102.7971 0.48482969,102.8036 0.51510561,102.8100 0.27240303,102.8164 0.030440839,102.8229 0.45477292,102.8293 0.42410958,102.8357 0.27257949,102.8422 0.21200649,102.8486 0.18182245,102.8551 -5.5290973e-005,102.8615 0.00013935237,102.8679 0.42461339,102.8744 0.8485325,102.8808 0.5754773,102.8873 0.18167292,102.8937 0.090841912,102.9002 -3.8936319e-005,102.9066 -3.230597e-006,102.9130 5.1865849e-005,102.9195 0.090908833,102.9259 -5.1131658e-005,102.9324 0.27324864,102.9388 1.2429889,102.9452 1.3937428,102.9517 0.84822005,102.9581 0.72723097,102.9646 0.97039515,102.9710 2.0306432,102.9775 1.4535667,102.9839 0.3935523,102.9904 0.63701165,102.9968 1.3637216,103.0032 1.8191454,103.0097 6.7634673,103.0161 16.672037,103.0226 18.118372,103.0290 9.4473791,103.0355 1.2392598,103.0419 0.33371043,103.0484 0.75821513,103.0548 1.8189316,103.0613 2.0297797,103.0677 0.93853176,103.0741 0.39374667,103.0806 0.33353072,103.0870 0.66693276,103.0935 0.69660437,103.0999 0.36372045,103.1064 1.4552302,103.1128 1.8785044,103.1193 0.75689358,103.1257 -0.00014751911,103.1322 0.091102235,103.1386 0.33353859,103.1451 0.72725868,103.1515 0.57551992,103.1580 0.12121117,103.1644 0.24256405,103.1709 0.24224469,103.1773 0.030317172,103.1838 0.54630053,103.1902 1.5154625,103.1967 1.1509368,103.2031 0.57537895,103.2096 0.30282229,103.2160 0.18191975,103.2225 0.48530266,103.2289 0.9699313,103.2354 0.96941948,103.2418 0.51477265,103.2483 0.18166821,103.2547 0.30321187,103.2612 0.63657165,103.2676 0.66668117,103.2741 0.4846034,103.2806 0.090674467,103.2870 -1.9439536e-005,103.2935 8.7064676e-005,103.2999 0.27291596,103.3064 0.48490193,103.3128 0.4849773,103.3193 0.66676944,103.3257 0.66657782,103.3322 0.51498038,103.3386 0.48514989,103.3451 0.96994698,103.3516 0.78754246,103.3580 0.39362705,103.3645 0.090759359,103.3709 0.030281516,103.3774 0.1820672,103.3838 0.69729507,103.3903 0.69686317,103.3968 0.42394757,103.4032 0.12101722,103.4097 8.3587045e-005,103.4161 0.48513147,103.4226 1.0307013,103.4290 1.9395614,103.4355 2.3940184,103.4420 2.0911396,103.4484 1.4543058,103.4549 0.87826473,103.4613 0.45419109,103.4678 0.090784743,103.4743 1.6399448e-005,103.4807 -4.2001371e-005,103.4872 0.00015161667,103.4936 0.48515645,103.5001 0.75756967,103.5066 0.48456401,103.5130 0.090901732,103.5195 1.8187327,103.5259 3.6368151,103.5324 3.3637452,103.5389 1.9388754,103.5453 0.51483279,103.5518 1.0613842,103.5582 2.0613573,103.5647 2.363565,103.5712 2.0297232,103.5776 1.8480018,103.5841 1.7271184,103.5906 1.3634892,103.5970 0.66652572,103.6035 0.63637066,103.6099 0.60604972,103.6164 0.6363923,103.6229 0.48460415,103.6293 0.090936735,103.6358 0.60672271,103.6423 1.2122511,103.6487 0.84804672,103.6552 0.42401484,103.6617 0.39411336,103.6681 0.63628101,103.6746 0.3940511,103.6811 1.0308622,103.6875 1.3635548,103.6940 0.90851343,103.7005 0.21179432,103.7069 0.090919919,103.7134 0.18193828,103.7199 0.36383805,103.7263 0.57578689,103.7328 0.45431671,103.7393 0.211945,103.7457 0.18186218,103.7522 0.18184912,103.7587 0.090847887,103.7651 -5.9392762e-005,103.7716 7.0352129e-005,103.7781 0.090914175,103.7845 0.27296323,103.7910 1.0004418,103.7975 1.3333621,103.8039 0.96955967,103.8104 0.7575044,103.8169 0.69709778,103.8234 1.9393213,103.8298 2.8181911,103.8363 2.9094028,103.8428 1.3937738,103.8492 0.81782317,103.8557 0.54543471,103.8622 0.72733361,103.8687 0.54515105,103.8751 0.030183084,103.8816 0.090939261,103.8881 -5.4845081e-005,103.8945 0.090992264,103.9010 0.18180279,103.9075 0.18193783,103.9140 0.72769052,103.9204 1.2730961,103.9269 1.3636296,103.9334 1.0298841,103.9399 0.36320359,103.9463 0.15164563,103.9528 1.0008454,103.9593 2.5761821,103.9658 1.9089265,103.9722 1.8787713,103.9787 1.8178878,103.9852 1.2419556,103.9917 0.78761894,103.9981 0.51510251,104.0046 0.51537836,104.0111 0.90949452,104.0176 1.0603211,104.0240 0.51512492,104.0305 1.0914466,104.0370 1.4243811,104.0435 1.4845377,104.0499 0.75681949,104.0564 -0.00019322911,104.0629 0.30326039,104.0694 0.84870744,104.0759 1.4849193,104.0823 1.2118696,104.0888 0.51496494,104.0953 0.18194175,104.1018 0.33341056,104.1083 0.30304253,104.1147 0.57610083,104.1212 1.3339655,104.1277 2.5461361,104.1342 3.272769,104.1406 2.6057467,104.1471 2.272397,104.1536 1.453721,104.1601 0.21156801,104.1666 0.1519593,104.1731 0.87930524,104.1795 1.1211656,104.1860 0.93921375,104.1925 0.90901583,104.1990 1.1520718,104.2055 1.9701177,104.2119 1.8178976,104.2184 1.3935386,104.2249 0.75697333,104.2314 0.090507597,104.2379 0.00030556807,104.2444 0.63691354,104.2508 1.1215229,104.2573 1.4243169,104.2638 1.545692,104.2703 1.6966476,104.2768 0.8783884,104.2833 1.060904,104.2897 1.3031561,104.2962 1.1813724,104.3027 0.42378697,104.3092 0.30294973,104.3157 0.090825759,104.3222 0.18194331,104.3287 0.39404774,104.3351 0.39400145,104.3416 0.48498762,104.3481 0.60603303,104.3546 0.45445338,104.3611 0.48492292,104.3676 0.54536706,104.3741 0.39391756,104.3806 0.36348382,104.3870 0.06049094,104.3935 0.33346835,104.4000 0.33323058,104.4065 0.18188509,104.4130 0.42471102,104.4195 1.1518632,104.4260 1.2116185,104.4325 0.27236322,104.4390 0.27279404,104.4454 0.12107045,104.4519 -3.0970561e-005,104.4584 1.6961429e-005,104.4649 -3.6875619e-005,104.4714 0.00013055012,104.4779 0.63718128,104.4844 1.7885209,104.4909 1.817701,104.4974 0.90854925,104.5039 0.66678286,104.5104 0.93938023,104.5168 0.66628134,104.5233 0.1815677,104.5298 3.2604639e-005,104.5363 0.18200558,104.5428 0.51534486,104.5493 0.72725511,104.5558 0.51498717,104.5623 0.36385012,104.5688 0.97015184,104.5753 1.2422446,104.5818 0.60556889,104.5883 0.18169335,104.5948 0.1819066,104.6013 0.27269304,104.6078 0.090762347,104.6142 -2.8622053e-005,104.6207 0.18231139,104.6272 0.93985486,104.6337 0.93900055,104.6402 0.3632718,104.6467 0.27285826,104.6532 0.51535642,104.6597 0.87921429,104.6662 1.3028426,104.6727 0.51471305,104.6792 0.39389157,104.6857 0.33331138,104.6922 0.48484969,104.6987 0.36368817,104.7052 0.48497438,104.7117 0.51511014,104.7182 0.51518476,104.7247 0.51511246,104.7312 0.33307904,104.7377 0.090943381,104.7442 0.48534542,104.7507 0.93950307,104.7572 0.66618681,104.7637 0.12096494,104.7702 0.18206924,104.7767 0.48500738,104.7832 0.66687387,104.7897 1.1214658,104.7962 0.93886274,104.8027 0.12092729,104.8092 0.72792917,104.8157 1.6976408,104.8222 2.0605812,104.8287 1.4543079,104.8352 1.4545012,104.8417 1.2724589,104.8482 1.0303828,104.8547 1.212173,104.8612 0.87822342,104.8677 0.27247742,104.8742 0.3637737,104.8807 0.39383703,104.8872 0.36369559,104.8937 0.51515204,104.9002 0.27267423,104.9067 0.54608554,104.9132 1.2121207,104.9197 0.57520348,104.9262 1.1819755,104.9327 2.8794024,104.9392 3.8184404,104.9458 2.6357384,104.9523 0.57516992,104.9588 0.18205595,104.9653 0.75800508,104.9718 1.0000685,104.9783 1.0607262,104.9848 1.303282,104.9913 1.4543129,104.9978 0.90867817,105.0043 0.60577857,105.0108 0.18156041,105.0173 0.091008082,105.0238 0.33344471,105.0303 0.30287668,105.0368 0.030252188,105.0434 0.21231638,105.0499 0.57616055,105.0564 1.2427006,105.0629 2.0004504,105.0694 2.0303063,105.0759 1.3328741,105.0824 2.2120516,105.0889 2.4239588,105.0954 1.3937509,105.1019 0.45449317,105.1084 0.30293077,105.1150 0.18168674,105.1215 0.12138297,105.1280 0.66710687,105.1345 1.1516201,105.1410 1.0603234,105.1475 0.48458952,105.1540 0.30300748,105.1605 0.54545134,105.1671 0.51502591,105.1736 0.18176489,105.1801 0.2727457,105.1866 0.27295771,105.1931 0.7578153,105.1996 0.93944281,105.2061 1.030375,105.2126 1.3938893,105.2192 1.5760274,105.2257 2.3031161,105.2322 1.3933551,105.2387 0.33290419,105.2452 0.091252074,105.2517 0.90995085,105.2582 1.515029,105.2648 0.75694269,105.2713 0.30268186,105.2778 0.030507168,105.2843 0.94021177,105.2908 1.8184767,105.2973 1.8179141,105.3039 1.2723355,105.3104 0.66636562,105.3169 0.42421645,105.3234 0.60619771,105.3299 0.66658479,105.3364 0.36331534,105.3430 0.18214399,105.3495 0.97034293,105.3560 1.2118491,105.3625 0.57515562,105.3690 0.090697505,105.3755 5.7170046e-006,105.3821 0.030340267,105.3886 0.12123615,105.3951 0.33357936,105.4016 0.84867173,105.4081 0.72718906,105.4147 0.51516497,105.4212 0.54543668,105.4277 0.45444477,105.4342 0.27247506,105.4407 0.091165252,105.4473 1.6064464,105.4538 1.879011,105.4603 1.7572893,105.4668 0.42392462,105.4733 0.63658673,105.4799 0.66647375,105.4864 0.30276284,105.4929 0.090811558,105.4994 0.090980254,105.5060 0.33360812,105.5125 0.78803635,105.5190 0.6969347,105.5255 0.48468727,105.5320 0.21196735,105.5386 0.27297616,105.5451 0.60607731,105.5516 0.66712016,105.5581 1.6368541,105.5647 2.1515846,105.5712 2.7877295,105.5777 2.0601058,105.5842 1.3633252,105.5908 0.78778368,105.5973 0.90916818,105.6038 0.66663206,105.6103 0.51519692,105.6169 0.48464823,105.6234 0.090657279,105.6299 2.9233374e-006,105.6364 0.030389516,105.6430 0.36384723,105.6495 0.78804111,105.6560 0.9089303,105.6626 0.54544753,105.6691 0.66682911,105.6756 0.51506811,105.6821 0.3938702,105.6887 0.27253285,105.6952 0.060612939,105.7017 0.30331177,105.7083 0.6063413,105.7148 0.93957371,105.7213 0.90881997,105.7278 0.39345154,105.7344 -7.4000993e-005,105.7409 0.18206872,105.7474 0.48514846,105.7540 0.90946692,105.7605 1.9395243,105.7670 1.8480753,105.7736 0.66644883,105.7801 0.66671926,105.7866 0.48458162,105.7931 0.39415148,105.7997 1.3035464,105.8062 1.6969339,105.8127 1.0901965,105.8193 -9.7431555e-005,105.8258 0.51563734,105.8323 0.78783572,105.8389 0.66647118,105.8454 0.51497394,105.8519 0.27261782,105.8585 0.27287316,105.8650 0.6365633,105.8715 0.66678143,105.8781 0.69699228,105.8846 0.66675282,105.8911 0.96998644,105.8977 1.0603034,105.9042 0.39341077,105.9107 0.030172985,105.9173 8.1946157e-005,105.9238 0.27310568,105.9304 0.75776541,105.9369 0.72712106,105.9434 0.48461077,105.9500 0.12096176,105.9565 0.00010991468,105.9630 0.27294073,105.9696 0.39396861,105.9761 0.48481807,105.9826 0.84916842,105.9892 1.727584,105.9957 1.3028133,106.0023 1.2725015,106.0088 0.69654804,106.0153 0.87938124,106.0219 2.5456932,106.0284 2.9392061,106.0350 2.514957,106.0415 0.72670919,106.0480 0.27262613,106.0546 0.30303666,106.0611 1.0608093,106.0676 1.2427566,106.0742 2.0002215,106.0807 2.9693315,106.0873 1.6357695,106.0938 0.091109701,106.1004 0.51551157,106.1069 0.6361075,106.1134 0.12087535,106.1200 -1.1982062e-005,106.1265 7.7320437e-005,106.1331 0.18197884,106.1396 0.33345237,106.1461 0.42415032,106.1527 0.18162009,106.1592 0.1821254,106.1658 0.84913188,106.1723 1.7276912,106.1789 1.7873828,106.1854 0.72653425,106.1919 0.18170848,106.1985 0.18201853,106.2050 0.39391008,106.2116 0.12097507,106.2181 -1.7686894e-005,106.2247 1.8816755e-006,106.2312 1.016234e-005,106.2378 -4.2534441e-005,106.2443 0.030539328,106.2508 1.6371385,106.2574 2.6667593,106.2639 1.0296881,106.2705 0.42382357,106.2770 0.091092579,106.2836 0.90953845,106.2901 1.1211147,106.2967 0.63607085,106.3032 0.18156935,106.3098 0.030365471,106.3163 0.30328214,106.3229 0.42422283,106.3294 0.33328792,106.3360 0.27254653,106.3425 0.030305155,106.3491 0.48555982,106.3556 1.3337809,106.3622 2.0604327,106.3687 2.090435,106.3753 1.1510597,106.3818 0.18185696,106.3883 0.39420503,106.3949 0.66685581,106.4015 0.78785133,106.4080 0.63605839,106.4146 0.27260619,106.4211 0.30312496,106.4277 0.30291238,106.4342 0.18189,106.4408 0.54590476,106.4473 0.90903056,106.4539 0.54524404,106.4604 0.57590449,106.4670 0.66661853,106.4735 1.0004176,106.4801 2.0916092,106.4866 2.3633628,106.4932 1.4236358,106.4997 0.84809679,106.5063 0.39369693,106.5128 0.27290511,106.5194 0.51537031,106.5259 0.57561302,106.5325 0.36359474,106.5391 0.48491329,106.5456 0.42417932,106.5522 0.48493016,106.5587 0.66682386,106.5653 0.97027969,106.5718 1.423866,106.5784 0.27192402,106.5849 0.091122523,106.5915 0.66718954,106.5980 1.4547827,106.6046 1.2116299,106.6112 0.51492614,106.6177 0.6667915,106.6243 0.57551843,106.6308 -0.00014420682,106.6374 0.030343259,106.6439 -1.682983e-005,106.6505 0.091091432,106.6571 0.33348221,106.6636 0.30280381,106.6702 -0.00010468866,106.6767 0.091003463,106.6833 0.12124592,106.6899 0.18181533,106.6964 0.18182057,106.7030 0.33330444,106.7095 0.090921566,106.7161 0.18182261,106.7227 0.18201663,106.7292 0.6974476,106.7358 0.96951103,106.7423 0.39346164,106.7489 0.090853706,106.7555 0.27305961,106.7620 0.69698411,106.7686 0.36328045,106.7751 0.090901479,106.7817 0.272908,106.7883 0.6670475,106.7948 1.303741,106.8014 2.1216557,106.8080 2.2419591,106.8145 1.2112561,106.8211 0.2723324,106.8276 0.1212922,106.8342 0.30316925,106.8408 0.51515639,106.8473 0.48476544,106.8539 0.30289996,106.8605 0.03023098,106.8670 1.6004069e-005,106.8736 -2.6093852e-005,106.8802 8.837707e-005,106.8867 0.33380839,106.8933 0.84864402,106.8999 0.57530034,106.9064 0.18180215,106.9130 0.75783205,106.9196 0.99989122,106.9261 0.69690055,106.9327 0.51538169,106.9393 1.0612378,106.9458 1.7881646,106.9524 2.3939292,106.9590 2.7268226,106.9655 0.87804008,106.9721 0.33358219,106.9787 0.81834882,106.9852 0.63618243,106.9918 0.75781602,106.9984 1.0607135,107.0049 0.78732574,107.0115 0.18186535,107.0181 1.0007443,107.0246 1.4240507,107.0312 0.75693125,107.0378 0.21192193,107.0443 0.090891115,107.0509 0.030371167,107.0575 0.5154826,107.0641 1.7888145,107.0706 3.4553134,107.0772 3.5758858,107.0838 3.3031764,107.0903 3.3637309,107.0969 3.0899868,107.1035 1.2714936,107.1101 0.21189123,107.1166 0.42439827,107.1232 0.81827778,107.1298 0.69676495,107.1363 0.15147758,107.1429 0.48538902,107.1495 1.1214738,107.1561 1.0300504,107.1626 0.69660109,107.1692 0.2726334,107.1758 0.30306831,107.1824 0.1816572,107.1889 0.090817161,107.1955 6.9953931e-005,107.2021 0.18189429,107.2087 0.18177497,107.2152 0.090904325,107.2218 0.27311537,107.2284 1.0917752,107.2350 2.0003183,107.2415 1.969576,107.2481 1.8177749,107.2547 0.90842533,107.2613 0.54526305,107.2678 0.7577225,107.2744 0.90901285,107.2810 0.3332628,107.2876 0.72760886,107.2942 1.0909934,107.3007 1.0912459,107.3073 1.5760788,107.3139 1.3934793,107.3205 0.81792516,107.3270 0.84845251,107.3336 0.57534152,107.3402 0.090828657,107.3468 0.54599667,107.3534 1.5163311,107.3599 3.3038559,107.3665 3.2718866,107.3731 1.5140673,107.3797 0.66625077,107.3863 0.33337566,107.3928 0.60616392,107.3994 0.81821531,107.4060 1.1210959,107.4126 0.90961456,107.4192 1.5153885,107.4257 0.96918952,107.4323 0.84856987,107.4389 0.96953869,107.4455 0.48440802,107.4521 0.09101136,107.4587 0.48513916,107.4652 0.48458451,107.4718 0.18174538,107.4784 0.42442349,107.4850 0.42403257,107.4916 0.12125354,107.4982 0.54608881,107.5047 1.1820607,107.5113 1.1209626,107.5179 0.78752047,107.5245 0.33307651,107.5311 0.36399478,107.5377 0.9701457,107.5443 1.1513898,107.5508 0.878506,107.5574 0.84850556,107.5640 0.84842372,107.5706 0.54534513,107.5772 0.57565135,107.5838 0.36362931,107.5904 0.69729966,107.5969 1.060485,107.6035 0.51472747,107.6101 0.18193273,107.6167 0.51548213,107.6233 0.84828246,107.6299 0.60602534,107.6365 1.0003034,107.6431 1.1819626,107.6496 1.1817378,107.6562 0.78787029,107.6628 0.96992379,107.6694 1.0605259,107.6760 0.96974748,107.6826 1.0907353,107.6892 0.63620818,107.6958 0.7272042,107.7024 0.33297557,107.7089 0.090861619,107.7155 0.0908764,107.7221 -5.3092106e-005,107.7287 1.415631e-005,107.7353 -3.5293433e-006,107.7419 -4.0021703e-008,107.7485 3.689983e-006,107.7551 -1.4721033e-005,107.7617 5.5198147e-005,107.7683 0.12124985,107.7749 0.12112833,107.7815 5.3977295e-005,107.7880 0.33366245,107.7946 0.81839597,107.8012 0.84850246,107.8078 0.7573933,107.8144 0.42416981,107.8210 0.84858286,107.8276 1.0604737,107.8342 0.72717988,107.8408 0.45472655,107.8474 0.57579917,107.8540 0.48479867,107.8606 0.75806463,107.8672 1.4245708,107.8738 1.2418252,107.8804 0.33279353,107.8870 0.18204245,107.8936 0.75790519,107.9002 1.090736,107.9068 0.60596418,107.9133 0.75758952,107.9199 0.60602564,107.9265 0.66673326,107.9331 0.45458764,107.9397 0.54544663,107.9463 0.36337191,107.9529 0.090756178,107.9595 0.18206573,107.9661 0.48502177,107.9727 0.48481441,107.9793 0.51519096,107.9859 0.48471996,107.9925 0.27257794,107.9991 0.39410001,108.0057 0.96998328,108.0123 1.0605659,108.0189 0.72726274,108.0255 0.84840447,108.0321 0.4846513,108.0387 0.30289638,108.0453 0.090810239,108.0519 0.36407652,108.0585 1.3947753,108.0651 2.4551511,108.0717 2.4842937,108.0783 1.1203012,108.0849 0.36325902,108.0915 0.2125193,108.0981 1.0610547,108.1047 0.9691512,108.1113 0.36336717,108.1179 0.6669324,108.1245 1.1822865,108.1311 2.1518149,108.1378 2.3636916,108.1444 2.1816134,108.1510 1.3630216,108.1576 0.42389038,108.1642 0.090908602,108.1708 0.1820776,108.1774 0.48495349,108.1840 0.36342204,108.1906 0.18172422,108.1972 0.27281851,108.2038 0.57612586,108.2104 0.96983534,108.2170 0.72724307,108.2236 0.78778392,108.2302 0.4238162,108.2368 0.030119805,108.2434 6.4302832e-005,108.2500 0.090923779,108.2566 0.18198466,108.2633 0.66706026,108.2699 1.182043,108.2765 1.0904804,108.2831 0.5151332,108.2897 1.1822416,108.2963 1.151561,108.3029 0.99962246,108.3095 0.24195801,108.3161 -1.1508982e-005,108.3227 0.03030872,108.3293 -1.1291189e-005,108.3359 5.1059396e-006,108.3426 -9.1324055e-006,108.3492 3.1425749e-005,108.3558 0.091026686,108.3624 0.18179493,108.3690 0.12119597,108.3756 0.27290076,108.3822 0.51532173,108.3888 0.81850398,108.3954 1.3034153,108.4021 1.5151956,108.4087 1.3332213,108.4153 1.1512141,108.4219 0.72706604,108.4285 0.72719502,108.4351 0.48449582,108.4417 0.090763994,108.4483 0.09108308,108.4550 0.30315483,108.4616 0.30290276,108.4682 0.090749376,108.4748 -1.1578813e-005,108.4814 -2.7137261e-005,108.4880 0.00012013799,108.4946 0.27278203,108.5013 0.36423185,108.5079 1.4857131,108.5145 1.9087914,108.5211 1.2721488,108.5277 0.99967945,108.5343 0.42399329,108.5409 0.18174276,108.5476 0.090904623,108.5542 0.090870112,108.5608 0.18214267,108.5674 0.78807479,108.5740 0.57539845,108.5806 0.18170327,108.5873 0.30326575,108.5939 0.63660228,108.6005 0.75750154,108.6071 0.51493704,108.6137 0.3635526,108.6203 0.30300748,108.6270 0.30317146,108.6336 0.51516342,108.6402 0.484992,108.6468 0.78792298,108.6534 0.39359418,108.6601 0.18190025,108.6667 0.36364955,108.6733 0.21193077,108.6799 0.090848185,108.6865 0.03034725,108.6932 0.18204102,108.6998 0.66739994,108.7064 1.4545631,108.7130 0.81767178,108.7196 0.84859145,108.7263 1.1212482,108.7329 0.84819388,108.7395 0.21178289,108.7461 -3.3949742e-005,108.7528 0.030369131,108.7594 0.090912499,108.7660 0.12136598,108.7726 0.48524174,108.7792 0.93963712,108.7859 1.0906405,108.7925 0.66651082,108.7991 0.60603207,108.8057 0.42424506,108.8124 0.78819245,108.8190 1.0001078,108.8256 0.8480981,108.8322 0.36354381,108.8389 0.66681665,108.8455 0.48450312,108.8521 0.18168376,108.8587 0.3030808,108.8654 0.18175077,108.8720 2.6086158e-005,108.8786 0.091004297,108.8852 0.18188,108.8919 0.18170989,108.8985 -9.774619e-005,108.9051 3.0930332e-005,108.9117 0.030355204,108.9184 0.090903878,108.9250 0.090867549,108.9316 0.09091448,108.9383 -4.8215636e-005,108.9449 0.00011932671,108.9515 0.36398965,108.9581 0.81828731,108.9648 0.78789765,108.9714 0.81804723,108.9780 0.51491952,108.9847 0.33321589,108.9913 0.090909377,108.9979 0.39456737,109.0045 1.2428099,109.0112 1.272418,109.0178 1.0911199,109.0244 1.5757658,109.0311 0.81755614,109.0377 0.39402971,109.0443 0.60589319,109.0510 0.18178084,109.0576 0.94022971,109.0642 1.8186759,109.0709 2.060389,109.0775 1.6054718,109.0841 1.1209794,109.0908 1.0607752,109.0974 0.90889776,109.1040 0.3328996,109.1107 0.030181404,109.1173 0.091144674,109.1239 0.63672787,109.1306 0.75731152,109.1372 0.090571679,109.1438 2.0260062e-005,109.1505 2.3990347e-005,109.1571 0.091024637,109.1637 0.33369711,109.1704 0.87913454,109.1770 1.0908251,109.1836 1.00008,109.1903 1.2427835,109.1969 1.3938663,109.2035 1.0298105,109.2102 0.63635182,109.2168 0.90927792,109.2234 0.81791884,109.2301 0.39348248,109.2367 0.18227351,109.2434 1.2736043,109.2500 1.5449209,109.2566 0.57516694,109.2633 0.42420292,109.2699 0.30287519,109.2765 0.36401361,109.2832 1.1520784,109.2898 1.4240102,109.2965 0.66604751,109.3031 0.090777256,109.3097 0.30354905,109.3164 1.091363,109.3230 1.3633534,109.3297 0.90875518,109.3363 0.66657734,109.3429 0.57576472,109.3496 0.54546088,109.3562 0.33315063,109.3629 0.090802684,109.3695 0.12134884,109.3761 0.27273008,109.3828 0.15144409,109.3894 0.48548213,109.3961 1.6371387,109.4027 2.0911839,109.4093 2.2422493,109.4160 1.9388694,109.4226 1.3025717,109.4293 0.69657093,109.4359 0.18161041,109.4426 0.030236313,109.4492 0.00014238193,109.4559 0.33363229,109.4625 0.57590061,109.4691 0.66661263,109.4758 0.48469073,109.4824 0.30282259,109.4891 0.090880781,109.4957 0.60653067,109.5024 1.2729702,109.5090 0.96929294,109.5157 0.2723369,109.5223 -1.8986991e-006,109.5289 0.30312541,109.5356 0.33323967,109.5422 0.18213692,109.5489 0.81857669,109.5555 1.0300926,109.5622 0.69671369,109.5688 0.36346596,109.5755 0.090855189,109.5821 0.18196319,109.5888 0.30292627,109.5954 -7.4156436e-005,109.6021 0.090956315,109.6087 0.030266279,109.6154 0.090939894,109.6220 0.12129141,109.6287 0.33365774,109.6353 0.93947363,109.6420 0.7879951,109.6486 0.96988457,109.6553 0.87851971,109.6619 0.48448277,109.6686 0.39404136,109.6752 0.90954047,109.6819 1.1513789,109.6885 0.63604683,109.6952 0.27249879,109.7018 0.091109857,109.7085 0.63672572,109.7151 0.81839991,109.7218 1.1211243,109.7284 0.75738782,109.7351 0.7574411,109.7417 0.42425781,109.7484 0.75779551,109.7550 0.72704434,109.7617 0.60588479,109.7683 0.4544242,109.7750 0.27276587,109.7816 0.45486382,109.7883 0.69695973,109.7949 0.51501673,109.8016 0.57566589,109.8082 0.24223725,109.8149 0.18181494,109.8216 0.09084899,109.8282 -3.5594836e-005,109.8349 0.091112114,109.8415 0.57633513,109.8482 1.4852735,109.8548 1.7878541,109.8615 1.7574855,109.8681 2.0008609,109.8748 3.4553084,109.8815 2.9987552,109.8881 1.7264116,109.8948 2.5763686,109.9014 3.2726171,109.9081 1.6355627,109.9147 0.2726801,109.9214 0.57603842,109.9281 0.66647667,109.9347 0.27257556,109.9414 0.30300695,109.9480 0.36382881,109.9547 0.57582456,109.9614 0.45461464,109.9680 0.93967915,109.9747 1.1211563,109.9813 0.84811926,109.9880 0.30294719,109.9947 0.51539052,110.0013 0.60583591,110.0080 0.27249715,110.0146 0.15158825,110.0213 0.18174016,110.0280 0.030283254,110.0346 0.15159318,110.0413 0.18180299,110.0479 0.12110518,110.0546 0.1518698,110.0613 1.0612851,110.0679 1.3634958,110.0746 0.78736401,110.0812 0.3936336,110.0879 0.21246913,110.0946 0.72723395,110.1012 1.4569162,110.1079 6.4889007,110.1146 9.0305252,110.1212 7.4820251,110.1279 3.845947,110.1346 1.9998782,110.1412 2.3034184,110.1479 1.9083648,110.1545 1.1209069,110.1612 1.3637128,110.1679 1.2121977,110.1745 1.4243777,110.1812 1.1207286,110.1879 0.48433486,110.1945 0.27277136,110.2012 0.72737348,110.2079 0.4846164,110.2145 0.090799965,110.2212 0.18224058,110.2279 1.0613325,110.2345 1.5148433,110.2412 0.6661824,110.2479 0.63655639,110.2545 0.81832898,110.2612 0.75713736,110.2679 -0.00025113655,110.2745 0.30336499,110.2812 0.51522243,110.2879 0.66702992,110.2946 1.1819535,110.3012 0.99970269,110.3079 0.63601047,110.3146 0.12094142,110.3212 2.616163e-005,110.3279 0.18204238,110.3346 0.48485214,110.3412 0.18157861,110.3479 2.8601102e-005,110.3546 0.090968601,110.3613 0.18188451,110.3679 0.33338434,110.3746 0.30298266,110.3813 0.18181841,110.3879 0.18178082,110.3946 0.090822235,110.4013 0.091056265,110.4080 0.3638393,110.4146 0.4545539,110.4213 0.39379308,110.4280 0.45499116,110.4347 1.2730873,110.4413 1.0601602,110.4480 0.54523492,110.4547 0.54563731,110.4613 0.81817293,110.4680 0.69706702,110.4747 0.96992779,110.4814 0.87825686,110.4880 0.24231553,110.4947 0.5457437,110.5014 0.45419574,110.5081 0.030061733,110.5147 0.091265082,110.5214 0.66713208,110.5281 0.84822422,110.5348 0.24185684,110.5415 0.030719303,110.5481 1.0308396,110.5548 1.1513011,110.5615 0.90910226,110.5682 1.1823063,110.5748 2.0007434,110.5815 3.6968317,110.5882 3.4841175,110.5949 2.4844086,110.6015 0.60604382,110.6082 0.87901402,110.6149 0.75707829,110.6216 0.090618767,110.6283 0.30332178,110.6349 0.57585311,110.6416 0.57579899,110.6483 0.60612553,110.6550 0.51490664,110.6617 0.12091988,110.6683 5.0837516e-005,110.6750 0.36433712,110.6817 2.6671488,110.6884 2.9993632,110.6951 1.332769,110.7017 -3.5498066e-005,110.7084 -2.197128e-007,110.7151 0.12156072,110.7218 0.60623264,110.7285 0.39360985,110.7352 0.090725474,110.7418 4.3613803e-005,110.7485 0.18190701,110.7552 0.27273533,110.7619 0.30307803,110.7686 0.27282476,110.7753 0.36364865,110.7819 0.30293864,110.7886 0.21206671,110.7953 0.27291423,110.8020 0.54557747,110.8087 0.57579911,110.8154 0.81853843,110.8220 1.3333931,110.8287 1.120829,110.8354 0.81856126,110.8421 1.697948,110.8488 2.3028853,110.8555 1.362437,110.8622 0.18128748,110.8688 0.27297634,110.8755 0.606107,110.8822 0.54533112,110.8889 0.33324617,110.8956 0.12113418,110.9023 -4.6250701e-005,110.9090 6.1472587e-005,110.9157 0.21246813,110.9223 0.72768009,110.9290 0.90887064,110.9357 0.36315843,110.9424 0.030199036,110.9491 -1.1849618e-005,110.9558 0.091205426,110.9625 0.60632521,110.9692 0.69702321,110.9759 1.0911759,110.9825 1.4545404,110.9892 1.0907602,110.9959 0.78783286,111.0026 0.63610327,111.0093 0.33320925,111.0160 0.39403084,111.0227 0.54574984,111.0294 1.030676,111.0361 1.2424488,111.0428 1.3942062,111.0495 1.9700603,111.0561 3.3955319,111.0628 8.0355339,111.0695 15.670347,111.0762 15.99683,111.0829 9.448987,111.0896 3.3004677,111.0963 1.666677,111.1030 1.6063447,111.1097 1.3937069,111.1164 0.84809798,111.1231 0.66670024,111.1298 1.0003995,111.1365 1.2117864,111.1432 0.33279607,111.1499 0.30322555,111.1565 0.42417979,111.1632 0.21198532,111.1699 0.18185268,111.1766 0.18174902,111.1833 0.48536786,111.1900 1.7280104,111.1967 1.9389838,111.2034 0.72637832,111.2101 0.12170336,111.2168 1.4253567,111.2235 2.0909681,111.2302 1.7267761,111.2369 1.2117952,111.2436 1.0606331,111.2503 1.2731175,111.2570 1.6059736,111.2637 0.90819055,111.2704 0.1209064,111.2771 0.3032434,111.2838 0.39390922,111.2905 0.27275625,111.2972 0.39385352,111.3039 0.09075278,111.3106 2.4240246e-006,111.3173 2.1291353e-005,111.3240 0.091057137,111.3307 0.33358422,111.3374 0.63662779,111.3441 0.87890017,111.3508 0.78757447,111.3575 0.30263785,111.3642 0.030195042,111.3709 0.030418554,111.3776 0.36414501,111.3843 1.0306932,111.3910 1.1210461,111.3977 0.81790018,111.4044 0.5149129,111.4111 0.21184444,111.4178 3.1000025e-005,111.4245 0.18189165,111.4312 0.090819255,111.4379 0.27285892,111.4446 0.51542228,111.4513 0.7276212,111.4580 0.90883386,111.4647 0.27223018,111.4714 0.18215147,111.4781 0.81867379,111.4849 1.0910399,111.4916 1.0603807,111.4983 0.63591075,111.5050 0.63658303,111.5117 1.636957,111.5184 1.9698093,111.5251 1.4542454,111.5318 0.81761956,111.5385 0.18143214,111.5452 4.6624427e-005,111.5519 0.27316147,111.5586 0.87928277,111.5653 1.1815255,111.5720 0.45397618,111.5787 0.090887032,111.5854 0.21214087,111.5922 0.39411303,111.5989 0.93993473,111.6056 1.6672121,111.6123 2.3034825,111.6190 2.6968236,111.6257 1.8779011,111.6324 0.63570946,111.6391 0.18186095,111.6458 0.39416772,111.6525 0.54556978,111.6592 0.60599089,111.6660 0.45440227,111.6727 0.54580128,111.6794 1.1520145,111.6861 1.3634863,111.6928 1.0299934,111.6995 0.90900713,111.7062 0.69688016,111.7129 0.63645822,111.7196 0.97001773,111.7264 1.2423943,111.7331 0.78727156,111.7398 0.090597413,111.7465 0.030318834,111.7532 1.348428e-005,111.7599 0.090998068,111.7666 0.18181081,111.7734 0.33359131,111.7801 0.87922621,111.7868 1.2728481,111.7935 1.2116828,111.8002 0.57548177,111.8069 0.57577014,111.8136 0.51536417,111.8204 0.93973023,111.8271 0.90892786,111.8338 0.48439956,111.8405 -0.000200945,111.8472 4.1700958e-005,111.8539 3.4158904e-005,111.8606 0.2731334,111.8674 0.78798324,111.8741 0.48450455,111.8808 0.18179718,111.8875 0.42433125,111.8942 0.57587194,111.9009 0.63636386,111.9077 0.33315861,111.9144 0.21205068,111.9211 0.21206754,111.9278 0.09081541,111.9345 7.7824137e-005,111.9413 0.3338331,111.9480 1.1522312,111.9547 1.6057768,111.9614 0.72654694,111.9681 0.36344868,111.9749 0.27302146,111.9816 0.90952337,111.9883 0.84815782,111.9950 0.24201454,112.0017 0.090945125,112.0085 0.18175946,112.0152 0.091109246,112.0219 0.57606888,112.0286 0.63634956,112.0353 0.66674948,112.0421 1.2427821,112.0488 1.7877252,112.0555 0.87828159,112.0622 0.45465693,112.0689 1.0003178,112.0757 1.5456865,112.0824 2.7594905,112.0891 7.1548033,112.0958 9.939806,112.1026 7.3905168,112.1093 2.4523795,112.1160 1.5755239,112.1227 0.69649541,112.1295 0.39399481,112.1362 0.51528436,112.1429 0.54533273,112.1496 0.27244616,112.1564 -0.00017752466,112.1631 0.00028098002,112.1698 1.00117,112.1765 2.5462563,112.1833 2.4233057,112.1900 0.75649112,112.1967 0.090795614,112.2034 0.57648319,112.2102 1.8493671,112.2169 2.2422538,112.2236 1.5145812,112.2303 1.2124115,112.2371 1.7580148,112.2438 1.757249,112.2505 1.2721626,112.2573 1.2729219,112.2640 1.7576177,112.2707 1.2114849,112.2774 0.60579967,112.2842 0.30295554,112.2909 0.030339569,112.2976 0.3336229,112.3044 0.84897262,112.3111 1.2121857,112.3178 0.87856197,112.3246 1.4546746,112.3313 2.6064775,112.3380 3.0604551,112.3447 1.665942,112.3515 0.39388496,112.3582 0.45463124,112.3649 0.27249631,112.3717 0.18195021,112.3784 0.48510587,112.3851 0.60600418,112.3919 0.45432815,112.3986 0.27258605,112.4053 0.45484278,112.4121 1.2729286,112.4188 1.5761439,112.4255 2.1522624,112.4323 2.2723422,112.4390 1.0899733,112.4457 0.39364806,112.4525 0.36375189,112.4592 0.39394748,112.4659 0.18166147,112.4727 0.060576443,112.4794 0.72728395,112.4861 0.090951301,112.4929 0.18184726,112.4996 0.18182768,112.5063 0.39420685,112.5131 0.84897649,112.5198 1.2726535,112.5265 0.75718784,112.5333 0.5758757,112.5400 0.75755554,112.5468 0.45425943,112.5535 0.48538393,112.5602 1.3336051,112.5670 0.87822938,112.5737 0.39358658,112.5804 0.090829596,112.5872 0.21216561,112.5939 0.18180157,112.6007 0.51538569,112.6074 1.0303932,112.6141 0.78764939,112.6209 0.45483083,112.6276 0.93979937,112.6344 1.0603033,112.6411 0.63602638,112.6478 0.33324528,112.6546 0.18182859,112.6613 0.2726739,112.6681 0.18186566,112.6748 0.30312705,112.6815 0.27261603,112.6883 0.30319074,112.6950 0.57576257,112.7018 0.27259234,112.7085 0.36394775,112.7152 0.87919533,112.7220 1.2121396,112.7287 0.96952838,112.7355 0.84832174,112.7422 0.63600814,112.7490 0.18158393,112.7557 -5.1288512e-006,112.7624 -1.8462861e-005,112.7692 0.091157451,112.7759 0.72767639,112.7827 1.0908704,112.7894 0.78768402,112.7962 0.45452678,112.8029 0.39377221,112.8097 0.12098967,112.8164 0.091016434,112.8231 0.33375278,112.8299 0.727359,112.8366 0.6058377,112.8434 0.57585537,112.8501 0.69703835,112.8569 0.84905434,112.8636 1.6366478,112.8704 1.2721976,112.8771 0.90859753,112.8839 0.42406735,112.8906 0.4547337,112.8973 0.48474467,112.9041 0.27264839,112.9108 0.30311736,112.9176 0.45459515,112.9243 0.60615391,112.9311 0.75792801,112.9378 1.1517814,112.9446 1.0298401,112.9513 0.36309704,112.9581 -7.223701e-005,112.9648 0.030393789,112.9716 0.18200487,112.9783 0.30290872,112.9851 -0.00017853371,112.9918 0.12156904,112.9986 0.81867248,113.0053 1.1512892,113.0121 0.63630962,113.0188 0.93965769,113.0256 1.9398351,113.0323 4.3036404,113.0391 4.8788986,113.0458 3.605809,113.0526 1.8480332,113.0593 1.575646,113.0661 1.8185434,113.0728 2.3636596,113.0796 2.0001304,113.0864 2.5763426,113.0931 2.5753462,113.0999 1.57486,113.1066 0.7874651,113.1134 0.57572126,113.1201 0.54532033,113.1269 0.27259895,113.1336 0.33353996,113.1404 0.72764808,113.1471 0.99986881,113.1539 0.48443577,113.1606 0.18156932,113.1674 0.00014989045,113.1742 0.6673916,113.1809 1.3333881,113.1877 0.84801304,113.1944 0.39369449,113.2012 0.24243312,113.2079 0.36360312,113.2147 0.18184246,113.2215 0.48515689,113.2282 0.90932679,113.2350 1.0303234,113.2417 0.78771299,113.2485 0.66647363,113.2552 0.60584426,113.2620 0.69718158,113.2688 0.97014374,113.2755 1.3333985,113.2823 1.1210157,113.2890 0.63580424,113.2958 -0.00012497461,113.3026 0.39449528,113.3093 0.93974257,113.3161 1.030009,113.3228 0.48449031,113.3296 0.54581511,113.3364 0.96989095,113.3431 0.81785685,113.3499 0.48451337,113.3566 0.21195579,113.3634 0.12129381,113.3702 0.30336198,113.3769 0.63643569,113.3837 0.5150876,113.3904 0.57578021,113.3972 0.57588059,113.4040 0.78791642,113.4107 0.66639262,113.4175 0.36334664,113.4243 0.030271014,113.4310 0.27290621,113.4378 0.51553142,113.4445 1.061036,113.4513 1.4242353,113.4581 1.151001,113.4648 0.30255964,113.4716 -8.7799344e-005,113.4784 0.0001627009,113.4851 0.36369875,113.4919 0.36381736,113.4987 0.78821146,113.5054 0.93961084,113.5122 1.2121654,113.5190 1.1209893,113.5257 1.0301945,113.5325 1.3036202,113.5393 2.2426455,113.5460 1.938934,113.5528 1.6362498,113.5596 1.3635466,113.5663 1.0602652,113.5731 0.36327529,113.5799 0.27307719,113.5866 0.78827834,113.5934 0.84823143,113.6002 0.45428175,113.6069 0.30291039,113.6137 0.090702794,113.6205 0.091168299,113.6272 0.78824449,113.6340 1.0303403,113.6408 1.0299689,113.6475 0.30283576,113.6543 0.39414331,113.6611 0.78848088,113.6679 1.6975228,113.6746 1.8180985,113.6814 1.4844685,113.6882 0.9692682,113.6949 0.66651291,113.7017 0.4846873,113.7085 0.33316612,113.7153 0.51581568,113.7220 1.57646,113.7288 1.6057382,113.7356 0.90833306,113.7423 0.18157113,113.7491 0.36386555,113.7559 0.48484176,113.7627 0.45470598,113.7694 2.2430155,113.7762 4.1516247,113.7830 2.9993157,113.7898 0.30262798,113.7965 0.27288601,113.8033 0.51523733,113.8101 0.39367494,113.8169 -0.0001389453,113.8236 0.090984307,113.8304 0.30313548,113.8372 0.57583964,113.8440 0.6975922,113.8507 1.6067362,113.8575 2.3332868,113.8643 2.5148518,113.8711 1.4843311,113.8778 0.66614354,113.8846 0.030130608,113.8914 0.091056675,113.8982 0.39405018,113.9049 0.45452639,113.9117 0.27258021,113.9185 0.12137058,113.9253 0.66685963,113.9321 0.57548988,113.9388 0.12104101,113.9456 0.060781762,113.9524 0.33357498,113.9592 0.51508707,113.9660 0.42424169,113.9727 0.66664457,113.9795 0.36341333,113.9863 0.27297294,113.9931 0.63640511,113.9998 0.2421474,114.0066 0.090877086,114.0134 0.27298784,114.0202 0.84871042,114.0270 0.90892357,114.0338 0.57559848,114.0405 0.3637512,114.0473 0.51513362,114.0541 0.39403903,114.0609 0.69703621,114.0677 0.45435977,114.0744 0.42428711,114.0812 0.51544392,114.0880 1.03064,114.0948 2.1837122,114.1016 7.3389578,114.1084 14.822497,114.1151 15.330021,114.1219 8.3574963,114.1287 2.3608301,114.1355 0.42403793,114.1423 0.54551351,114.1491 0.30282983,114.1558 0.27279428,114.1626 0.48526326,114.1694 0.96980041,114.1762 0.69669086,114.1830 0.60611433,114.1898 0.63627023,114.1966 0.3937045,114.2033 0.18165931,114.2101 0.090950944,114.2169 0.30325836,114.2237 0.48490027,114.2305 0.8795051,114.2373 2.0307817,114.2441 1.5143147,114.2509 0.60564202,114.2576 0.54539388,114.2644 0.39407197,114.2712 0.84915882,114.2780 1.3939848,114.2848 0.9387759,114.2916 0.33297035,114.2984 0.48509216,114.3052 1.0608554,114.3120 0.93915898,114.3187 0.51540166,114.3255 1.0609487,114.3323 1.1209191,114.3391 0.84825975,114.3459 0.63646114,114.3527 0.6665867,114.3595 0.63664776,114.3663 1.2424911,114.3731 0.81790853,114.3799 1.0913663,114.3867 1.5756581,114.3934 0.87821436,114.4002 0.33327451,114.4070 0.5151571,114.4138 0.36342657,114.4206 0.090788975,114.4274 6.382526e-005,114.4342 0.090943962,114.4410 0.18202496,114.4478 0.72776276,114.4546 1.1820272,114.4614 1.1817204,114.4682 1.0603869,114.4750 0.72697079,114.4818 0.36353159,114.4886 0.51552463,114.4953 0.87874687,114.5021 0.45422333,114.5089 0.27257857,114.5157 -0.00016754252,114.5225 9.8788849e-005,114.5293 0.33351302,114.5361 0.72742641,114.5429 0.66656834,114.5497 0.30293784,114.5565 0.30308971,114.5633 0.27255729,114.5701 -7.4378957e-005,114.5769 0.27299055,114.5837 0.87932599,114.5905 1.4242303,114.5973 0.75721687,114.6041 0.48475313,114.6109 0.42424124,114.6177 0.57590705,114.6245 0.45423102,114.6313 0.090937339,114.6381 0.72772694,114.6449 0.96939796,114.6517 0.30270109,114.6585 0.27293745,114.6653 0.57594204,114.6721 0.63617289,114.6789 0.18156151,114.6857 7.928018e-005,114.6925 0.2427704,114.6993 0.66688722,114.7061 0.66641295,114.7129 0.27248669,114.7197 0.30304936,114.7265 0.54573411,114.7333 0.78796726,114.7401 0.72768128,114.7469 1.3940289,114.7537 0.81761831,114.7605 0.42404699,114.7673 0.27278003,114.7741 0.60617805,114.7809 0.51489449,114.7877 0.090833411,114.7945 0.3641881,114.8013 1.091435,114.8081 1.4242486,114.8149 1.8788739,114.8217 2.2726493,114.8285 1.7569684,114.8353 0.81778711,114.8422 0.36354232,114.8490 0.42458412,114.8558 1.0003235,114.8626 0.90901881,114.8694 0.63599557,114.8762 0.090547159,114.8830 0.0001340992,114.8898 0.51543105,114.8966 1.0607731,114.9034 0.96955067,114.9102 0.57567281,114.9170 0.42431247,114.9238 0.54552346,114.9306 0.75772345,114.9374 0.81809729,114.9443 0.63627577,114.9511 0.54532254,114.9579 0.27276865,114.9647 0.54567218,114.9715 0.57558912,114.9783 0.4846487,114.9851 0.48486751,114.9919 0.48490414,114.9987 0.51540172,115.0055 1.1222659,115.0123 2.3033442,115.0192 1.6048414,115.0260 0.39353466,115.0328 0.75812292,115.0396 4.2181115,115.0464 19.52733,115.0532 35.370678,115.0600 35.841969,115.0668 19.382496,115.0736 7.0247459,115.0805 2.1805141,115.0873 1.3636419,115.0941 1.5760185,115.1009 2.2124181,115.1077 2.2721312,115.1145 1.059912,115.1213 0.63647747,115.1282 0.72719377,115.1350 0.39357218,115.1418 0.030170789,115.1486 0.030381737,115.1554 0.12122367,115.1622 0.36400911,115.1690 0.84858233,115.1759 0.45430782,115.1827 0.42418972,115.1895 0.18154944,115.1963 0.09133327,115.2031 1.0919877,115.2099 2.273514,115.2167 2.8788939,115.2236 2.575237,115.2304 1.8173599,115.2372 0.81768072,115.2440 0.51491952,115.2508 0.21194988,115.2576 0.21225595,115.2645 0.48507759,115.2713 0.8486473,115.2781 1.2729739,115.2849 1.5148585,115.2917 0.48439106,115.2986 0.33369049,115.3054 0.72732753,115.3122 0.51492,115.3190 1.3638407,115.3258 1.8487643,115.3327 1.4545405,115.3395 1.1208091,115.3463 0.39374226,115.3531 0.36371237,115.3599 0.33325857,115.3668 0.27266836,115.3736 0.36367872,115.3804 0.63649452,115.3872 0.87879592,115.3940 0.69689274,115.4009 0.48495433,115.4077 0.78824461,115.4145 1.3945273,115.4213 1.8788987,115.4282 1.5453206,115.4350 1.33271,115.4418 0.36321288,115.4486 0.4849183,115.4554 0.27244097,115.4623 0.090971373,115.4691 0.18186155,115.4759 0.36425155,115.4827 1.3946477,115.4896 1.5753146,115.4964 0.87823403,115.5032 0.51498538,115.5100 0.42448524,115.5169 0.81839389,115.5237 0.84834051,115.5305 0.90902692,115.5373 0.96966815,115.5442 0.69688326,115.5510 0.48488542,115.5578 0.54536939,115.5646 0.27244678,115.5715 0.12125465,115.5783 0.66759467,115.5851 1.9092973,115.5920 1.241775,115.5988 0.60562289,115.6056 0.090952106,115.6124 0.54574496,115.6193 0.51504427,115.6261 0.42407471,115.6329 0.18171446,115.6397 0.30329183,115.6466 0.75782508,115.6534 1.1212324,115.6602 0.93904948,115.6671 0.27248472,115.6739 0.090736911,115.6807 0.12198365,115.6876 2.4257696,115.6944 3.5754576,115.7012 2.2413955,115.7080 1.5145686,115.7149 0.30278543,115.7217 0.2121844,115.7285 0.1819039,115.7354 0.4848493,115.7422 0.60629362,115.7490 1.1520023,115.7559 1.3333087,115.7627 1.1813333,115.7695 0.48456216,115.7764 0.39405313,115.7832 0.33342206,115.7900 0.33313423,115.7969 0.12128446,115.8037 0.78812796,115.8105 0.90909916,115.8174 0.87895375,115.8242 0.69681549,115.8310 0.48467144,115.8379 0.97083062,115.8447 2.6371748,115.8515 2.3019826,115.8584 0.99928504,115.8652 0.57549882,115.8720 0.090780705,115.8789 0.33372086,115.8857 0.63642758,115.8926 0.45423433,115.8994 0.18175627,115.9062 0.51564896,115.9131 1.090939,115.9199 0.69681823,115.9267 0.90919906,115.9336 0.81806892,115.9404 0.6666922,115.9473 0.69704717,115.9541 0.72723103,115.9609 0.66661513,115.9678 0.75779176,115.9746 1.1215303,115.9814 1.2118349,115.9883 0.93925714,115.9951 1.3639988,116.0020 1.2722132,116.0088 0.27243599,116.0156 0.48511463,116.0225 0.48462537,116.0293 0.33331552,116.0362 0.39384371,116.0430 0.12127053,116.0498 0.54586178,116.0567 0.90950072,116.0635 1.3334358,116.0704 1.1208889,116.0772 1.1823885,116.0841 2.1216419,116.0909 1.9392954,116.0977 1.8480772,116.1046 0.90813905,116.1114 0.1208433,116.1183 2.0819049e-005,116.1251 -3.5345147e-005,116.1319 0.060887512,116.1388 0.54583472,116.1456 0.78800035,116.1525 0.84839314,116.1593 0.78772187,116.1662 0.84851885,116.1730 0.72711217,116.1799 0.87927699,116.1867 2.0914819,116.1935 2.0607359,116.2004 2.030407,116.2072 1.7572311,116.2141 1.4239881,116.2209 1.1814783,116.2278 0.63594902,116.2346 0.27248967,116.2415 0.090811163,116.2483 1.2038908e-005,116.2552 0.12142368,116.2620 0.57592523,116.2689 0.57569158,116.2757 0.54573894,116.2826 0.96986598,116.2894 0.87848347,116.2962 0.66696525,116.3031 1.0910368,116.3099 0.63572127,116.3168 0.21190931,116.3236 0.36381733,116.3305 0.48485819,116.3373 0.18170799,116.3442 0.090827525,116.3510 -4.8075646e-005,116.3579 3.1875737e-005,116.3647 0.0910694,116.3716 0.36367765,116.3784 0.2726914,116.3853 0.33340877,116.3921 0.30288652,116.3990 0.030172437,116.4058 1.4834665e-005,116.4127 1.397018e-005,116.4195 0.091079995,116.4264 0.45505121,116.4333 1.0304961,116.4401 0.87843895,116.4470 0.42388809,116.4538 0.42467988,116.4607 1.2428846,116.4675 1.272781,116.4744 1.3939724,116.4812 1.302822,116.4881 1.0904484,116.4949 0.33289248,116.5018 0.12133797,116.5086 0.36386243,116.5155 0.57595062,116.5224 0.63607138,116.5292 0.090602264,116.5361 0.091049731,116.5429 0.18183044,116.5498 0.27277258,116.5566 0.48486924,116.5635 0.33318338,116.5703 0.090896107,116.5772 0.18201199,116.5841 0.42446667,116.5909 2.4852092,116.5978 3.5760286,116.6046 2.5755987,116.6115 1.3329208,116.6183 0.42401537,116.6252 0.48485208,116.6321 0.63650227,116.6389 0.78827381,116.6458 1.2733191,116.6526 1.7575569,116.6595 1.1506159,116.6663 0.24202572,116.6732 0.30332121,116.6801 0.48474598,116.6869 0.27252012,116.6938 0.42459095,116.7006 0.93964839,116.7075 0.87872219,116.7144 0.72695905,116.7212 0.18148167,116.7281 6.5311579e-005,116.7349 0.21222088,116.7418 0.27260903,116.7487 0.090962589,116.7555 0.54588586,116.7624 1.0608037,116.7693 0.7268827,116.7761 0.12087376,116.7830 3.9888509e-005,116.7898 0.090937577,116.7967 0.090927452,116.8036 0.30355975,116.8104 1.3039829,116.8173 2.2428241,116.8242 2.029424,116.8310 0.66581029,116.8379 0.21209373,116.8448 0.24250065,116.8516 0.45440081,116.8585 0.39430717,116.8653 1.0308173,116.8722 0.96929455,116.8791 0.54536313,116.8859 0.75767869,116.8928 0.63624018,116.8997 0.54519188,116.9065 0.33343408,116.9134 1.121539,116.9203 1.0603886,116.9271 0.57561725,116.9340 0.30285618,116.9409 -0.00019744596,116.9477 0.12158988,116.9546 1.2732836,116.9615 1.7880945,116.9683 1.7582158,116.9752 2.4548473,116.9821 2.3636539,116.9889 2.8186991,116.9958 3.2727091,117.0027 2.8174946,117.0096 2.1212497,117.0164 2.7278442,117.0233 2.7874119,117.0302 1.6959499,117.0370 0.72669858,117.0439 0.48486999,117.0508 0.6668033,117.0576 0.78767669,117.0645 0.36350909,117.0714 0.51570088,117.0783 1.6066738,117.0851 2.1211514,117.0920 1.4842297,117.0989 0.51477629,117.1057 0.36356205,117.1126 0.18160658,117.1195 -4.7531517e-005,117.1264 -8.2970539e-005,117.1332 0.00037944553,117.1401 1.0008374,117.1470 1.5150589,117.1539 0.81747741,117.1607 0.30306089,117.1676 0.97039193,117.1745 1.5757283,117.1813 0.99955082,117.1882 0.6664322,117.1951 0.30286005,117.2020 0.30323851,117.2088 0.6670146,117.2157 1.1820006,117.2226 1.4241598,117.2295 1.0905688,117.2363 0.69686651,117.2432 0.9397167,117.2501 1.2727733,117.2570 0.96954519,117.2639 1.0307502,117.2707 1.5149764,117.2776 0.60527164,117.2845 0.18207815,117.2914 0.97067481,117.2982 1.7879902,117.3051 1.3024876,117.3120 1.0301105,117.3189 0.8178966,117.3258 0.36326352,117.3326 0.030390877,117.3395 0.30315956,117.3464 0.18161705,117.3533 0.060588356,117.3601 0.18184096,117.3670 0.12122931,117.3739 0.27305791,117.3808 0.69727343,117.3877 0.78761995,117.3945 0.39368716,117.4014 0.27273867,117.4083 0.21198766,117.4152 0.27318323,117.4221 1.303483,117.4290 1.2421587,117.4358 0.81795424,117.4427 0.51495945,117.4496 0.30299807,117.4565 0.54572397,117.4634 0.81831348,117.4702 0.75752884,117.4771 0.90912396,117.4840 1.0911382,117.4909 1.2120523,117.4978 0.72701889,117.5047 0.69710195,117.5115 0.878892,117.5184 0.87870091,117.5253 0.63595963,117.5322 0.12089044,117.5391 -9.6537251e-006,117.5460 3.6437013e-005,117.5529 0.27331439,117.5597 1.1217989,117.5666 1.3332092,117.5735 0.87805623,117.5804 0.060281791,117.5873 0.27308097,117.5942 0.6062786,117.6011 0.66641539,117.6079 0.27276835,117.6148 0.93995678,117.6217 1.3029016,117.6286 0.99979621,117.6355 1.1516217,117.6424 0.99976069,117.6493 0.33300257,117.6562 0.090782493,117.6630 0.030327804,117.6699 0.30330172,117.6768 0.72732151,117.6837 0.48468238,117.6906 0.42465773,117.6975 1.0611498,117.7044 1.2723321,117.7113 0.57519341,117.7182 0.27278164,117.7250 0.33334181,117.7319 0.1816005,117.7388 -2.6204107e-005,117.7457 0.18213958,117.7526 0.57603383,117.7595 0.57538521,117.7664 -0.00032332304,117.7733 0.091279708,117.7802 0.72805607,117.7871 1.4850701,117.7940 1.0294416,117.8008 0.18155608,117.8077 0.45491001,117.8146 0.75768846,117.8215 0.93948525,117.8284 1.0606576,117.8353 0.99973422,117.8422 0.36322409,117.8491 0.27308515,117.8560 0.97016895,117.8629 1.0604832,117.8698 0.90905476,117.8767 0.84835213,117.8836 0.54516751,117.8905 0.36360502,117.8974 0.485118,117.9043 0.78799367,117.9112 0.66642356,117.9180 0.54544228,117.9249 1.0000768,117.9318 0.99983734,117.9387 0.57565421,117.9456 0.33337939,117.9525 0.30283046,117.9594 -0.00013874091,117.9663 0.091098219,117.9732 0.33361015,117.9801 0.6364271,117.9870 0.42383987,117.9939 -5.7036694e-005,118.0008 0.36397421,118.0077 0.81850773,118.0146 1.3033068,118.0215 1.6062756,118.0284 1.7881753,118.0353 2.0301602,118.0422 1.8783562,118.0491 1.4237616,118.0560 0.51464903,118.0629 0.030630242,118.0698 0.87960225,118.0767 1.7278855,118.0836 2.0604858,118.0905 1.5755478,118.0974 2.0007012,118.1043 3.1219852,118.1112 3.2414165,118.1181 1.4535738,118.1250 1.5762661,118.1319 2.3945949,118.1388 3.03053,118.1457 2.332684,118.1526 1.2413207,118.1595 0.18132044,118.1664 0.48530412,118.1733 1.576622,118.1802 2.48523,118.1871 1.7872057,118.1940 0.78732795,118.2009 0.45435324,118.2079 0.63640261,118.2148 0.78789526,118.2217 0.36334735,118.2286 -2.7627824e-005,118.2355 0.18206838,118.2424 0.39402083,118.2493 0.66666257,118.2562 0.69691801,118.2631 0.51529652,118.2700 0.75799865,118.2769 0.99983585,118.2838 0.54507804,118.2907 0.57579398,118.2976 0.72731459,118.3045 0.63646352,118.3114 0.8181262,118.3183 0.36332658,118.3253 0.18193313,118.3322 0.57608712,118.3391 0.84878713,118.3460 1.3640416,118.3529 1.5755799,118.3598 0.99941033,118.3667 0.48457509,118.3736 0.33325434,118.3805 0.27266046,118.3874 0.18175071,118.3943 0.09091267,118.4013 0.1819673,118.4082 0.39415327,118.4151 0.60594147,118.4220 0.42433193,118.4289 1.7885755,118.4358 3.7274621,118.4427 3.575412,118.4496 2.0295253,118.4565 0.091167212,118.4634 1.3341985,118.4704 1.4236306,118.4773 0.39342546,118.4842 0.2729342,118.4911 0.48496652,118.4980 0.66693634,118.5049 1.0607232,118.5118 0.90884465,118.5188 0.60579407,118.5257 0.27262947,118.5326 1.6971165,118.5395 2.1211989,118.5464 1.2724663,118.5533 -0.00018162315,118.5602 0.00018687453,118.5671 0.33366466,118.5741 0.48465097,118.5810 0.09071435,118.5879 0.18196635,118.5948 0.36396596,118.6017 0.87918508,118.6086 1.0300952,118.6156 0.63592625,118.6225 0.27259064,118.6294 0.24246345,118.6363 0.48494154,118.6432 0.57569194,118.6501 0.3638027,118.6571 0.66703421,118.6640 0.78773671,118.6709 0.63644689,118.6778 0.93952996,118.6847 0.75726688,118.6916 0.39357713,118.6986 0.090838008,118.7055 0.33375096,118.7124 0.87898666,118.7193 0.78755379,118.7262 0.30270255,118.7332 -8.1902508e-005,118.7401 6.6885375e-005,118.7470 0.090967201,118.7539 0.18200657,118.7608 0.51547986,118.7678 0.78800446,118.7747 0.69662511,118.7816 0.18144172,118.7885 0.18207985,118.7954 0.90964937,118.8024 1.5150743,118.8093 0.96912611,118.8162 0.1815864,118.8231 0.030487996,118.8301 0.30322918,118.8370 0.42431945,118.8439 0.48484316,118.8508 0.33304635,118.8577 0.060606074,118.8647 0.48515087,118.8716 1.0000718,118.8785 0.99972302,118.8854 0.21195918,118.8924 0.12127221,118.8993 0.24269257,118.9062 0.75801373,118.9131 0.96968538,118.9201 0.72690195,118.9270 0.4547289,118.9339 0.96998155,118.9408 0.99980336,118.9478 0.87856919,118.9547 0.63657093,118.9616 1.0305361,118.9685 0.93917477,118.9755 0.84847611,118.9824 1.2729505,118.9893 1.6365181,118.9963 1.2724856,119.0032 0.63580024,119.0101 0.18175225,119.0170 0.57637608,119.0240 1.2123981,119.0309 1.1511115,119.0378 0.63595814,119.0448 0.63668591,119.0517 2.0620456,119.0586 4.1830268,119.0655 5.1213422,119.0725 5.0291705,119.0794 2.3934674,119.0863 2.8491197,119.0933 3.0604281,119.1002 2.4841053,119.1071 1.5446329,119.1140 0.84823728,119.1210 0.63643897,119.1279 0.57560736,119.1348 0.30279204,119.1418 0.21233787,119.1487 0.78867173,119.1556 1.5760348,119.1626 1.3025053,119.1695 0.81796193,119.1764 0.84866786,119.1834 1.1215154,119.1903 1.3028573,119.1972 0.81778216,119.2042 1.7576158,119.2111 2.5150633,119.2180 1.7577229,119.2250 1.121771,119.2319 1.4545017,119.2388 1.0297579,119.2458 0.48440114,119.2527 0.36378875,119.2596 0.87901205,119.2666 0.66632658,119.2735 0.12097432,119.2804 -2.610977e-005,119.2874 6.1682287e-005,119.2943 0.18198009,119.3013 0.30298054,119.3082 0.090748683,119.3151 0.030415669,119.3221 0.27284411,119.3290 0.39390066,119.3359 0.45449048,119.3429 0.42445365,119.3498 0.60619217,119.3567 0.69703209,119.3637 1.1211748,119.3706 0.75723356,119.3776 0.18167202,119.3845 -1.9506841e-005,119.3914 1.4283592e-005,119.3984 -3.7628794e-005,119.4053 0.18230188,119.4123 1.0004313,119.4192 1.0303396,119.4261 1.0604491,119.4331 0.69680756,119.4400 0.69690484,119.4470 0.51508993,119.4539 0.57568538,119.4608 0.39374116,119.4678 0.48491317,119.4747 0.48490119,119.4817 0.48518696,119.4886 1.0003626,119.4955 1.0603628,119.5025 0.6663509,119.5094 0.51516819,119.5164 0.75785661,119.5233 1.2729057,119.5303 1.3333507,119.5372 1.5156887,119.5441 2.364167,119.5511 2.3326268,119.5580 1.029417,119.5650 0.48498881,119.5719 0.84871066,119.5789 1.0303534,119.5858 1.5457016,119.5927 1.8486249,119.5997 1.636145,119.6066 0.90852416,119.6136 0.27245378,119.6205 0.39414427,119.6275 0.69710946,119.6344 0.63622177,119.6414 0.39386278,119.6483 0.484896,119.6553 0.39369971,119.6622 0.030207204,119.6692 0.18200815,119.6761 0.27262262,119.6830 -0.0001240408,119.6900 0.030366421,119.6969 0.21242055,119.7039 0.60625547,119.7108 0.48464733,119.7178 0.84884757,119.7247 1.8488289,119.7317 1.6969049,119.7386 1.2422782,119.7456 1.3034637,119.7525 2.0911171,119.7595 1.5146027,119.7664 0.78738087,119.7734 0.30281833,119.7803 0.39394796,119.7873 0.33341619,119.7942 0.69732958,119.8012 0.93920195,119.8081 0.54527241,119.8151 1.6061797,119.8220 1.8482965,119.8290 1.0605553,119.8359 0.27282679,119.8429 0.36382079,119.8498 0.63650763,119.8568 0.57554078,119.8637 0.36348605,119.8707 0.27261987,119.8776 0.12120812,119.8846 0.39452931,119.8916 1.2428118,119.8985 1.1814274,119.9055 0.57522172,119.9124 0.090879291,119.9194 0.51568872,119.9263 1.3336061,119.9333 1.3635575,119.9402 0.90876561,119.9472 0.42406034,119.9541 0.4545598,119.9611 0.45475292,119.9681 0.90953523,119.9750 1.3032438,119.9820 1.4545509,119.9889 1.2420725,119.9959 0.817743,120.0028 0.60604244,120.0098 0.60595036,120.0167 0.18153062,120.0237 0.06060376,120.0307 0.090997748,120.0376 0.39455009,120.0446 1.2731961,120.0515 1.1812583,120.0585 0.45419919,120.0655 0.75857717,120.0724 2.1829221,120.0794 2.6965871,120.0863 1.6656172,120.0933 0.72673005,120.1002 0.42419073,120.1072 0.36341465,120.1142 0.060565695,120.1211 0.54594648,120.1281 1.2122632,120.1350 1.1817263,120.1420 0.9997679,120.1490 0.39359099,120.1559 0.091003694,120.1629 0.30312368,120.1699 0.18159294,120.1768 -3.8660178e-006,120.1838 0.21218196,120.1907 0.18178077,120.1977 0.090937957,120.2047 0.090874806,120.2116 0.091017969,120.2186 0.27275831,120.2255 0.30318084,120.2325 0.60618556,120.2395 0.39365059,120.2464 0.090749189,120.2534 0.060705032,120.2604 0.51605338,120.2673 1.6065116,120.2743 1.302301,120.2813 0.63590801,120.2882 0.57584184,120.2952 0.9698211,120.3022 1.0606109,120.3091 1.0303849,120.3161 0.7879203,120.3231 0.57543588,120.3300 0.12090717,120.3370 0.091069952,120.3439 0.30320367,120.3509 0.33320022,120.3579 0.1817148,120.3648 0.39426187,120.3718 0.9399932,120.3788 1.2727655,120.3858 0.84788162,120.3927 0.27240694,120.3997 0.18186784,120.4067 0.21206741,120.4136 0.090865001,120.4206 0.1819115,120.4276 0.18166599,120.4345 0.030477719,120.4415 0.78889817,120.4485 2.0308268,120.4554 1.9692732,120.4624 1.2722336,120.4694 0.72688645,120.4763 0.30269638,120.4833 0.030186197,120.4903 0.091137238,120.4973 0.45495945,120.5042 1.78795,120.5112 1.5450338,120.5182 0.18172033,120.5251 0.27272952,120.5321 0.12108943,120.5391 0.21223922,120.5461 0.39399776,120.5530 0.27267483,120.5600 0.18176962,120.5670 0.24266087,120.5740 0.7885828,120.5809 1.4243137,120.5879 1.090765,120.5949 1.0905974,120.6018 0.45421731,120.6088 0.7276845,120.6158 1.3032833,120.6228 1.5150231,120.6297 0.99945354,120.6367 0.303069,120.6437 1.0308734,120.6507 1.4241126,120.6576 0.96931875,120.6646 0.66652739,120.6716 0.69762641,120.6786 1.8185632,120.6855 1.4539531,120.6925 0.81789845,120.6995 0.72769666,120.7065 1.3641179,120.7135 1.4542663,120.7204 0.81733859,120.7274 0.030104062,120.7344 0.39421892,120.7414 0.42413658,120.7483 0.42411005,120.7553 0.60627759,120.7623 0.90936905,120.7693 0.75768942,120.7763 0.93920088,120.7832 0.48446989,120.7902 0.15148427,120.7972 0.18188046,120.8042 0.30311278,120.8112 0.33323067,120.8181 0.090759635,120.8251 -2.1634769e-005,120.8321 4.9474471e-005,120.8391 0.18213591,120.8461 0.51524103,120.8530 0.4242225,120.8600 0.48473978,120.8670 0.18161216,120.8740 0.12116055,120.8810 0.091074988,120.8879 0.48521474,120.8949 0.72735453,120.9019 0.69665533,120.9089 0.57580197,120.9159 1.0910053,120.9229 0.57560158,120.9298 0.39388537,120.9368 0.27273291,120.9438 0.39397126,120.9508 0.33335873,120.9578 0.60595685,120.9648 0.33318543,120.9717 0.30325773,120.9787 0.51542199,120.9857 0.60576457,120.9927 0.090676107,120.9997 0.39447317,121.0067 1.1824453,121.0137 1.6664536,121.0206 1.1208966,121.0276 1.2126027,121.0346 1.9708151,121.0416 3.2430387,121.0486 2.8473361,121.0556 1.1806203,121.0626 0.36316395,121.0695 -7.649335e-005,121.0765 0.21238773,121.0835 0.63683367,121.0905 1.3036376,121.0975 2.2133439,121.1045 3.7888801,121.1115 3.8780637,121.1185 2.4831667,121.1255 0.99919224,121.1324 0.66653436,121.1394 0.18162067,121.1464 0.27328789,121.1534 1.061129,121.1604 1.0904666,121.1674 0.39338639,121.1744 0.18190107,121.1814 0.57614362,121.1884 0.84845132,121.1954 0.42390889,121.2023 0.18170941,121.2093 0.18193379,121.2163 0.45487598,121.2233 0.63611293,121.2303 0.090650916,121.2373 0.48556611,121.2443 1.4246918,121.2513 1.4539894,121.2583 0.60569006,121.2653 0.39383212,121.2723 0.090790287,121.2793 0.21233734,121.2863 0.36356786,121.2933 0.18174468,121.3002 0.24251597,121.3072 0.21196651,121.3142 -0.00012496643,121.3212 0.091168813,121.3282 0.66721231,121.3352 1.3034244,121.3422 1.3330107,121.3492 0.60538411,121.3562 0.090924382,121.3632 0.5764938,121.3702 1.272963,121.3772 1.0905471,121.3842 0.9394595,121.3912 1.1211295,121.3982 0.57521552,121.4052 0.090710282,121.4122 0.18182248,121.4192 0.27306554,121.4262 0.7275719,121.4332 0.63616276,121.4402 0.3633146,121.4472 0.030134331,121.4542 1.1705079e-005,121.4612 3.9773786e-005,121.4682 0.060599521,121.4752 0.030371778,121.4822 0.24267271,121.4892 0.42425832,121.4962 0.33312416,121.5032 0.090743624,121.5102 0.091242917,121.5172 0.5152055,121.5242 0.27266952,121.5312 0.81901485,121.5382 2.000911,121.5452 2.5148604,121.5522 1.6964896,121.5592 1.4542817,121.5662 1.0301037,121.5732 1.3335272,121.5802 1.1813258,121.5872 0.48467243,121.5942 0.75774515,121.6012 0.66665465,121.6082 0.8186115,121.6152 1.5161152,121.6222 2.394093,121.6292 2.5142777,121.6362 3.2420788,121.6432 3.2117913,121.6502 1.241974,121.6572 0.060678352,121.6642 0.33369941,121.6712 0.66678929,121.6782 0.48441252,121.6852 0.030182172,121.6922 0.27305913,121.6992 0.42410269,121.7062 0.090640023,121.7132 6.7081943e-005,121.7203 0.090909459,121.7273 -6.89347e-005,121.7343 3.1036689e-005,121.7413 -5.5211025e-005,121.7483 0.060960352,121.7553 0.75827289,121.7623 1.3640323,121.7693 1.5451874,121.7763 0.90854114,121.7833 0.63647181,121.7903 1.000226,121.7973 1.1516269,121.8043 1.5150075,121.8113 1.0905571,121.8184 0.84840435,121.8254 0.90936899,121.8324 1.3637854,121.8394 0.96918797,121.8464 0.27244014,121.8534 0.18199077,121.8604 0.48501748,121.8674 0.60593778,121.8744 0.27244705,121.8814 0.030349255,121.8885 0.27309602,121.8955 0.57575554,121.9025 0.33313265,121.9095 0.4548274,121.9165 0.78792667,121.9235 0.48447609,121.9305 0.12108575,121.9375 0.27297226,121.9446 0.7575953,121.9516 0.48473933,121.9586 0.48501235,121.9656 0.42413533,121.9726 0.27266827,121.9796 0.57610267,121.9866 0.78797495,121.9936 0.69693744,122.0007 0.66651428,122.0077 0.51533699,122.0147 0.90913767,122.0217 0.51478076,122.0287 0.3028253,122.0357 0.09080752,122.0428 0.18195878,122.0498 0.18173939,122.0568 0.42522928,122.0638 3.8840818,122.0708 11.915473,122.0778 16.485115,122.0848 13.177274,122.0919 7.9972749,122.0989 13.409521,122.1059 44.5769,122.1129 73.891205,122.1199 67.220993,122.1270 33.396587,122.1340 10.95847,122.1410 4.4530044,122.1480 3.6055727,122.1550 2.5443807,122.1620 1.4536012,122.1691 0.5144915,122.1761 0.12115303,122.1831 0.30320707,122.1901 0.45474884,122.1971 0.6060493,122.2042 0.48458916,122.2112 0.42436686,122.2182 0.84844494,122.2252 0.54535073,122.2322 0.57584816,122.2393 0.36370641,122.2463 0.60642141,122.2533 0.90912473,122.2603 0.60556358,122.2673 0.18172872,122.2744 0.51544106,122.2814 0.87902158,122.2884 3.3641555,122.2954 5.3032837,122.3025 4.1208048,122.3095 1.9391235,122.3165 0.87874091,122.3235 0.72706068,122.3306 0.51500547,122.3376 0.66695726,122.3446 1.2732961,122.3516 1.6058275,122.3587 1.0297686,122.3657 0.72725528,122.3727 0.57570642,122.3797 0.42416018,122.3868 0.57572645,122.3938 0.66675538,122.4008 0.66664517,122.4078 0.45444942,122.4149 0.3940711,122.4219 0.48483619,122.4289 0.33313164,122.4359 0.30329943,122.4430 0.97037935,122.4500 2.2118616,122.4570 1.9389535,122.4640 1.5454657,122.4711 0.66686863,122.4781 1.0608565,122.4851 1.060511,122.4922 0.9089098,122.4992 0.57553005,122.5062 0.33307511,122.5132 0.030111561,122.5203 0.00012367211,122.5273 0.36423826,122.5343 1.2127476,122.5414 1.6363239,122.5484 1.3633072,122.5554 1.0605586,122.5624 0.87843418,122.5695 0.54576772,122.5765 1.5155593,122.5835 1.1812063,122.5906 0.69695294,122.5976 0.81822884,122.6046 0.4843249,122.6117 0.090835363,122.6187 0.69745344,122.6257 1.4242759,122.6328 1.3947574,122.6398 2.7287636,122.6468 3.4237618,122.6539 1.9683424,122.6609 0.90860242,122.6679 0.75794238,122.6750 1.3942884,122.6820 1.4542938,122.6890 1.1813847,122.6961 0.6057682,122.7031 0.3332766,122.7101 0.45499945,122.7172 1.060743,122.7242 0.66614938,122.7312 0.57582289,122.7383 0.93964946,122.7453 1.0606987,122.7523 1.0907022,122.7594 0.57542616,122.7664 0.39401045,122.7734 0.60615653,122.7805 0.51525986,122.7875 0.66674256,122.7946 0.60611808,122.8016 0.75767756,122.8086 0.78784043,122.8157 0.8487376,122.8227 1.2123268,122.8297 1.1512554,122.8368 1.090818,122.8438 1.3336033,122.8509 1.3936172,122.8579 0.57531756,122.8649 0.42438146,122.8720 0.54541761,122.8790 0.39371371,122.8861 0.1816702,122.8931 -3.9864175e-005,122.9001 5.9782445e-007,122.9072 3.7478487e-005,122.9142 0.060644474,122.9213 0.2125673,122.9283 0.84884751,122.9353 0.87867242,122.9424 0.60543776,122.9494 0.060911141,122.9565 1.2734737,122.9635 1.332859,122.9705 0.60547453,122.9776 -0.00011938867,122.9846 0.30366227,122.9917 1.1217194,122.9987 1.454772,123.0058 1.666868,123.0128 1.6360321,123.0198 1.0904604,123.0269 0.7573337,123.0339 0.60608864,123.0410 0.90935159,123.0480 1.1211946,123.0551 1.2428685,123.0621 2.2733645,123.0692 2.6666548,123.0762 2.4538546,123.0832 1.2719481,123.0903 0.75792736,123.0973 1.7590914,123.1044 4.4873924,123.1114 7.5475845,123.1185 8.7268744,123.1255 6.1782093,123.1326 1.724946,123.1396 1.0003127,123.1467 1.0909094,123.1537 0.87834191,123.1608 0.30278337,123.1678 0.45464823,123.1749 0.39375353,123.1819 0.27287215,123.1890 0.69755363,123.1960 1.18156,123.2030 0.33279485,123.2101 0.18194009,123.2171 0.4546572,123.2242 0.78781557,123.2312 0.60596836,123.2383 0.45468807,123.2453 0.87939173,123.2524 1.8489876,123.2594 1.8175265,123.2665 0.54480231,123.2735 0.30346236,123.2806 0.93975681,123.2876 1.0301821,123.2947 0.78758937,123.3018 0.39371356,123.3088 0.42430019,123.3159 0.54542923,123.3229 0.33312657,123.3300 0.060530592,123.3370 0.091020897,123.3441 0.27273586,123.3511 0.21218556,123.3582 0.30306605,123.3652 0.18164442,123.3723 0.030221563,123.3793 5.987617e-006,123.3864 -2.5113632e-005,123.3934 9.4473289e-005,123.4005 0.30311057,123.4075 0.30304754,123.4146 0.45510232,123.4217 1.2735108,123.4287 1.5751364,123.4358 0.33247924,123.4428 0.090962492,123.4499 0.18200997,123.4569 0.51541978,123.4640 0.75775987,123.4710 0.87870729,123.4781 0.66653723,123.4852 0.72755235,123.4922 0.93933433,123.4993 0.5752359,123.5063 0.30335066,123.5134 0.96983081,123.5204 0.45397961,123.5275 0.090959057,123.5346 0.93987781,123.5416 1.7577788,123.5487 0.96957272,123.5557 1.0912077,123.5628 1.6369056,123.5699 2.0304813,123.5769 1.7873158,123.5840 0.90856314,123.5910 0.66664457,123.5981 0.51468807,123.6052 -5.9536847e-005,123.6122 0.57647693,123.6193 1.3339392,123.6263 1.7577846,123.6334 1.8182868,123.6405 1.6658152,123.6475 0.27179807,123.6546 1.6200229e-005,123.6616 0.091279469,123.6687 0.9708513,123.6758 2.0306165,123.6828 1.6053841,123.6899 0.90841556,123.6970 0.30285189,123.7040 0.3939268,123.7111 0.12094057,123.7181 1.938242e-005,123.7252 0.091018789,123.7323 0.18185379,123.7393 0.33374834,123.7464 1.0613232,123.7535 1.4847305,123.7605 0.84765553,123.7676 0.27243975,123.7747 0.45494121,123.7817 0.78805065,123.7888 0.81817126,123.7959 0.7271598,123.8029 0.60596687,123.8100 0.96983868,123.8171 0.93925965,123.8241 0.51495451,123.8312 0.3638151,123.8383 0.66694266,123.8453 0.7876994,123.8524 0.42397174,123.8595 0.21204592,123.8665 0.24271135,123.8736 0.69722271,123.8807 0.66650254,123.8877 0.45424986,123.8948 0.090668149,123.9019 1.5771548e-005,123.9089 0.18203513,123.9160 0.63657695,123.9231 0.7270276,123.9301 0.42419323,123.9372 0.93981123,123.9443 1.1519581,123.9513 1.2728242,123.9584 0.9995479,123.9655 0.6057927,123.9726 0.84894937,123.9796 1.3027943,123.9867 0.36333525,123.9938 0.57595867,124.0008 0.54551017,124.0079 0.97017771,124.0150 1.4242744,124.0221 1.0906155,124.0291 0.84835368,124.0362 1.1210461,124.0433 1.4566944,124.0504 4.9716697,124.0574 4.7254624,124.0645 1.9068062,124.0716 0.18131103,124.0786 0.51591116,124.0857 2.2443717,124.0928 4.7889347,124.0999 4.1809025,124.1069 2.6349621,124.1140 1.0295496,124.1211 1.1523924,124.1282 2.6376636,124.1352 3.6669567,124.1423 3.9087169,124.1494 4.635972,124.1565 3.9383342,124.1635 1.1504116,124.1706 0.27270851,124.1777 0.51564324,124.1848 1.0911868,124.1918 1.1510241,124.1989 0.18135694,124.2060 0.09093973,124.2131 0.12138216,124.2202 0.48521817,124.2272 0.75754911,124.2343 0.63618296,124.2414 0.48475835,124.2485 0.39393389,124.2556 0.75752962,124.2626 0.90958989,124.2697 1.7284143,124.2768 2.2723997,124.2839 1.0898738,124.2909 0.54550934,124.2980 0.78801417,124.3051 0.84859318,124.3122 1.0300565,124.3193 0.39346653,124.3263 0.18182833,124.3334 0.2729845,124.3405 0.60618162,124.3476 0.45429823,124.3547 0.24238057,124.3618 0.39406693,124.3688 0.42410722,124.3759 0.18178186,124.3830 0.27282014,124.3901 0.2119378,124.3972 -0.0001056129,124.4043 2.8212646e-005,124.4113 -7.2306661e-006,124.4184 7.0806379e-007,124.4255 4.3993091e-006,124.4326 0.09114112,124.4397 0.42440495,124.4468 0.33311778,124.4538 0.090763874,124.4609 0.091050796,124.4680 0.78805614,124.4751 0.99978393,124.4822 -0.00016212692,124.4893 0.18222307,124.4963 0.60616702,124.5034 0.36332858,124.5105 0.12110481,124.5176 0.18183737,124.5247 0.39432287,124.5318 0.84888113,124.5389 0.90894657,124.5460 0.57537538,124.5530 0.24221972,124.5601 0.39396623,124.5672 0.4241761,124.5743 0.1817103,124.5814 3.0269543e-005,124.5885 0.060615361,124.5956 0.36442319,124.6027 1.637139,124.6097 1.7572945,124.6168 1.1811944,124.6239 0.42366725,124.6310 0.18215536,124.6381 1.1525984,124.6452 2.0000622,124.6523 1.3629059,124.6594 1.0305077,124.6665 1.7274724,124.6736 1.7576702,124.6806 1.9998139,124.6877 1.4240438,124.6948 1.7882293,124.7019 1.7875669,124.7090 0.99931741,124.7161 0.27253008,124.7232 0.3032963,124.7303 0.48483038,124.7374 0.33322248,124.7445 0.4548012,124.7516 1.0307869,124.7587 1.5755458,124.7657 0.84815872,124.7728 0.66690689,124.7799 0.75738233,124.7870 0.33294255,124.7941 0.090846449,124.8012 0.090889566,124.8083 0.091049872,124.8154 0.45487693,124.8225 0.78810143,124.8296 0.99978662,124.8367 0.51485485,124.8438 0.39412701,124.8509 0.6969673,124.8580 0.60617369,124.8651 0.97005659,124.8722 0.93911266,124.8793 0.39354423,124.8864 0.27278525,124.8935 0.42438859,124.9006 0.72788113,124.9077 1.6976008,124.9148 1.7569103,124.9219 0.72662175,124.9289 0.72737974,124.9360 0.78803897,124.9431 0.84857816,124.9502 0.72716695,124.9573 0.72744602,124.9644 1.2126091,124.9715 1.5756202,124.9786 1.1815673,124.9857 1.2424138,124.9928 0.99977249,124.9999 0.7576558,125.0070 1.0607977,125.0141 1.0299755,125.0212 0.5147258,125.0283 0.33340678,125.0354 0.60640383,125.0425 1.1827434,125.0496 2.5461299,125.0567 2.3627079,125.0638 0.99959552,125.0709 2.6993887,125.0780 7.1551204,125.0852 10.092351,125.0923 8.8761883,125.0994 4.7548141,125.1065 3.151166,125.1136 3.0605698,125.1207 2.6659327,125.1278 1.5749114,125.1349 1.3032844,125.1420 1.7579772,125.1491 1.6663917,125.1562 1.120451,125.1633 0.48487338,125.1704 1.1825796,125.1775 1.8488395,125.1846 2.1814408,125.1917 1.6357805,125.1988 1.4546533,125.2059 1.5152434,125.2130 1.1210043,125.2201 0.66619533,125.2272 0.090602793,125.2343 -2.797354e-005,125.2415 0.091254756,125.2486 0.72749728,125.2557 0.54518265,125.2628 0.27268878,125.2699 0.36369741,125.2770 0.42414871,125.2841 0.18163334,125.2912 0.18236093,125.2983 1.0612599,125.3054 1.2725557,125.3125 1.0908344,125.3196 1.3943896,125.3268 1.6058835,125.3339 0.84764737,125.3410 0.27257594,125.3481 0.60654253,125.3552 0.96953982,125.3623 0.39360994,125.3694 0.33341679,125.3765 0.39401212,125.3836 0.54541087,125.3907 0.30272347,125.3979 2.2298935e-005,125.4050 0.2729829,125.4121 0.60645205,125.4192 1.000057,125.4263 0.66638172,125.4334 0.57588083,125.4405 0.78784239,125.4476 0.48441705,125.4548 -0.00018103512,125.4619 4.9569364e-005,125.4690 0.42484039,125.4761 1.8796006,125.4832 2.5154212,125.4903 2.0596275,125.4974 0.09006764,125.5045 0.091340393,125.5117 0.48505437,125.5188 0.48468068,125.5259 0.27260408,125.5330 0.45511767,125.5401 1.2429214,125.5472 1.2420235,125.5544 0.75729483,125.5615 0.66654748,125.5686 0.36332807,125.5757 0.1211315,125.5828 0.18190825,125.5899 0.27282044,125.5970 0.66727626,125.6042 1.6973562,125.6113 1.3932765,125.6184 0.42378899,125.6255 0.18181159,125.6326 0.090734184,125.6398 0.18252553,125.6469 1.4556861,125.6540 1.9998,125.6611 1.2111059,125.6682 0.30255178,125.6753 0.42474234,125.6825 1.242911,125.6896 1.3331103,125.6967 0.81764436,125.7038 0.21177955,125.7109 2.768448e-006,125.7181 0.091037989,125.7252 0.18179955,125.7323 0.12124111,125.7394 0.33365735,125.7465 0.63640177,125.7537 0.39356798,125.7608 -0.0002496177,125.7679 0.00034363117,125.7750 0.60641903,125.7822 0.66651392,125.7893 0.36327934,125.7964 0.030317741,125.8035 0.545681,125.8106 0.57566082,125.8178 0.36385843,125.8249 0.57567191,125.8320 0.2727367,125.8391 0.63657552,125.8463 0.48456883,125.8534 0.27263004,125.8605 0.30319932,125.8676 0.54562342,125.8748 0.51489121,125.8819 0.18169516,125.8890 0.24242647,125.8961 0.18193132,125.9033 0.48502505,125.9104 0.51518512,125.9175 0.6667248,125.9246 0.66686672,125.9318 0.93949443,125.9389 0.72689545,125.9460 0.42419863,125.9531 0.81894147,125.9603 1.5455371,125.9674 0.93863064,125.9745 0.30258584,125.9817 -3.7691956e-005,125.9888 0.18208261,125.9959 0.39400256,126.0030 0.39386702,126.0102 0.39403221,126.0173 0.48490679,126.0244 0.51519465,126.0316 0.90993649,126.0387 2.5767434,126.0458 3.0906842,126.0529 2.241771,126.0601 2.8490152,126.0672 5.3351364,126.0743 6.7276464,126.0815 4.1506763,126.0886 3.6057858,126.0957 3.2723768,126.1029 2.696281,126.1100 1.9388258,126.1171 1.6971976,126.1243 1.8481627,126.1314 0.93859071,126.1385 0.42403427,126.1457 0.27261075,126.1528 0.27296704,126.1599 0.63651085,126.1670 0.60612696,126.1742 0.90941739,126.1813 1.0301033,126.1884 0.54492724,126.1956 0.18175741,126.2027 0.30307567,126.2099 0.18168262,126.2170 0.12123449,126.2241 0.18190214,126.2313 0.27281189,126.2384 0.48511818,126.2455 0.787763,126.2527 0.33298564,126.2598 0.18188187,126.2669 0.36407614,126.2741 1.0309615,126.2812 1.5760213,126.2883 1.4539359,126.2955 0.57500952,126.3026 0.090820976,126.3098 0.18182571,126.3169 0.1212931,126.3240 0.36398312,126.3312 0.97023934,126.3383 1.4846292,126.3454 1.1521086,126.3526 2.424998,126.3597 2.0295014,126.3669 1.2417748,126.3740 0.90908498,126.3811 1.1212256,126.3883 0.72697955,126.3954 0.6061976,126.4026 0.90917349,126.4097 0.78770351,126.4168 0.5148173,126.4240 0.090884298,126.4311 0.36399421,126.4383 0.57580382,126.4454 0.57568103,126.4525 0.57560205,126.4597 0.33319998,126.4668 0.24245656,126.4740 0.51555455,126.4811 1.1217813,126.4882 1.3936602,126.4954 0.63561761,126.5025 -0.00019115035,126.5097 3.0647014e-005,126.5168 0.18225735,126.5240 1.0004426,126.5311 1.0300092,126.5382 0.48438874,126.5454 -0.00015459725,126.5525 4.1871866e-005,126.5597 -1.2880129e-005,126.5668 0.091168344,126.5740 0.48509425,126.5811 0.60601747,126.5883 0.69731939,126.5954 1.2425774,126.6025 1.3029304,126.6097 1.333316,126.6168 0.90865993,126.6240 0.42413121,126.6311 0.75804567,126.6383 1.2424996,126.6454 0.81784481,126.6526 0.42398018,126.6597 0.2726244,126.6669 0.30299306,126.6740 0.151439,126.6812 0.18183196,126.6883 0.090809964,126.6954 0.18246131,126.7026 1.4252439,126.7097 2.060406,126.7169 1.4238553,126.7240 1.5458024,126.7312 2.1820071,126.7383 1.968955,126.7455 0.57510126,126.7526 0.18190929,126.7598 0.33345261,126.7669 0.30279493,126.7741 0.090920627,126.7812 0.4550133,126.7884 0.81844491,126.7955 1.242717,126.8027 2.0003786,126.8098 1.8781424,126.8170 0.60575837,126.8241 1.1827232,126.8313 1.9697566,126.8384 1.726578,126.8456 1.2418591,126.8528 0.54521179,126.8599 0.36412662,126.8671 0.84872246,126.8742 0.60568005,126.8814 0.30277878,126.8885 0.18195806,126.8957 0.51541358,126.9028 0.84864879,126.9100 1.1514344,126.9171 0.63594449,126.9243 0.18172118,126.9314 0.30307233,126.9386 0.33342257,126.9458 0.39408061,126.9529 0.39389345,126.9601 0.30297235,126.9672 0.39378873,126.9744 0.30325121,126.9815 1.0616012,126.9887 2.0001338,126.9958 1.3022463,127.0030 0.63621855,127.0102 1.0305157,127.0173 1.2119943,127.0245 0.93950653,127.0316 1.4548271,127.0388 1.57533,127.0459 0.81822962,127.0531 1.3336372,127.0603 1.7890435,127.0674 3.455559,127.0746 3.3028126,127.0817 2.9689751,127.0889 1.7870035,127.0961 1.5456518,127.1032 1.7271404,127.1104 1.1510195,127.1175 0.75715446,127.1247 0.36341786,127.1319 0.45456907,127.1390 0.30286887,127.1462 0.09092585,127.1533 0.27285475,127.1605 0.27255908,127.1677 0.091091968,127.1748 0.54579145,127.1820 0.57556868,127.1891 0.30277699,127.1963 0.090768941,127.2035 -2.4743984e-005,127.2106 -1.2168663e-005,127.2178 0.091233604,127.2250 0.7274192,127.2321 0.60593611,127.2393 0.66689485,127.2464 0.90938956,127.2536 1.1513691,127.2608 0.63588709,127.2679 0.1815764,127.2751 0.091102079,127.2823 0.5457955,127.2894 0.75755793,127.2966 0.63620436,127.3038 0.51514435,127.3109 0.42417234,127.3181 0.18162151,127.3253 -0.00015793218,127.3324 0.00032304789,127.3396 0.72816175,127.3468 1.3027982,127.3539 0.42343706,127.3611 0.030194471,127.3683 5.9639329e-005,127.3754 0.18189414,127.3826 0.18174452,127.3898 0.030243665,127.3969 2.1234828e-005,127.4041 -3.7921705e-005,127.4113 0.0001304599,127.4184 0.27297789,127.4256 0.57617199,127.4328 1.1823249,127.4399 1.4240055,127.4471 0.96928388,127.4543 0.75737661,127.4614 0.9393748,127.4686 1.6971002,127.4758 1.363374,127.4829 0.33319873,127.4901 0.36387834,127.4973 0.54566765,127.5045 0.75760359,127.5116 0.66644722,127.5188 0.33305228,127.5260 0.090828598,127.5331 0.18207486,127.5403 0.8190794,127.5475 1.8794907,127.5547 1.8780086,127.5618 0.69636375,127.5690 0.7578966,127.5762 1.0607227,127.5834 1.1513326,127.5905 0.72683293,127.5977 0.18150356,127.6049 0.091074884,127.6120 0.5456199,127.6192 0.45439628,127.6264 0.1816687,127.6336 -6.5518594e-005,127.6407 4.7411846e-005,127.6479 0.030262964,127.6551 0.15202466,127.6623 1.0612427,127.6694 1.1206431,127.6766 0.36335257,127.6838 0.66681403,127.6910 0.45429614,127.6981 0.81816769,127.7053 0.93940914,127.7125 0.18181646,127.7197 0.36373326,127.7269 0.75750321,127.7340 0.36346975,127.7412 0.091054134,127.7484 0.30309781,127.7556 0.18164106,127.7627 -0.00014767889,127.7699 0.21301277,127.7771 1.6374975,127.7843 2.1816494,127.7915 1.8477923,127.7986 1.272808,127.8058 1.4241987,127.8130 0.78715688,127.8202 0.33314165,127.8274 0.39410418,127.8345 0.57597929,127.8417 0.72726154,127.8489 0.69711888,127.8561 0.9699313,127.8633 1.1208783,127.8704 0.6662932,127.8776 0.45451945,127.8848 0.30311021,127.8920 0.33326811,127.8992 0.18166272,127.9063 0.18206309,127.9135 0.7277773,127.9207 1.0910965,127.9279 1.1212133,127.9351 1.0906526,127.9423 0.81816328,127.9494 1.5153695,127.9566 1.6663116,127.9638 0.48439193,127.9710 0.18167165,127.9782 0.090892501,127.9854 -3.3132253e-006,127.9925 -7.2828102e-006,127.9997 3.2447049e-005,128.0069 0.060676359,128.0141 0.090884253,128.0213 0.090975314,128.0285 0.39396819,128.0357 0.3638196,128.0428 0.54568195,128.0500 0.54531175,128.0572 0.33305976,128.0644 0.30356148,128.0716 1.7288013,128.0788 3.4252443,128.0860 3.6657321,128.0931 2.1202617,128.1003 1.72676,128.1075 1.6387624,128.1147 10.858423,128.1219 24.735413,128.1291 26.541351,128.1363 14.989539,128.1435 3.8739824,128.1506 3.6071575,128.1578 5.3024197,128.1650 3.119699,128.1722 1.6973687,128.1794 2.0916781,128.1866 2.5752766,128.1938 1.3322482,128.2010 0.45434758,128.2082 0.57598853,128.2154 0.7577635,128.2225 0.81821609,128.2297 0.69667017,128.2369 0.36332929,128.2441 0.33325401,128.2513 0.18178248,128.2585 0.21245407,128.2657 0.87933564,128.2729 1.2423967,128.2801 1.1813763,128.2873 0.93928671,128.2945 0.93953222,128.3017 0.72746325,128.3089 0.84870231,128.3160 0.78737044,128.3232 0.21193917,128.3304 0.54597157,128.3376 0.93970788,128.3448 1.1209666,128.3520 0.51456475,128.3592 0.090709791,128.3664 2.601083e-005,128.3736 0.091003999,128.3808 0.3338505,128.3880 1.0003561,128.3952 0.93913305,128.4024 0.75760061,128.4096 0.878793,128.4168 0.78775322,128.4240 1.0910013,128.4312 1.2423338,128.4384 0.75729674,128.4456 0.48508048,128.4528 0.84869415,128.4600 0.72701448,128.4672 0.57584113,128.4744 0.72718769,128.4816 0.45428675,128.4888 0.42427963,128.4960 0.39381742,128.5031 0.090615012,128.5103 0.12184352,128.5175 1.2430797,128.5247 1.1812593,128.5319 0.39341009,128.5391 0.030170279,128.5463 0.030491034,128.5535 0.3031725,128.5607 0.30303371,128.5679 0.54597241,128.5751 1.3035618,128.5823 1.3935304,128.5896 0.72682041,128.5968 0.66678131,128.6040 0.81806386,128.6112 0.4239217,128.6184 0.090778433,128.6256 0.090961128,128.6328 0.18192379,128.6400 0.36397433,128.6472 0.939704,128.6544 0.93893874,128.6616 0.27257895,128.6688 0.66731632,128.6760 1.1818008,128.6832 1.3631605,128.6904 1.7271279,128.6976 1.6363279,128.7048 0.30324844,128.7120 0.75811356,128.7192 1.3033863,128.7264 1.5151228,128.7336 1.6667252,128.7408 1.7268487,128.7480 0.75701475,128.7552 0.69755781,128.7624 1.4244496,128.7696 0.99940157,128.7769 0.42387152,128.7841 0.18166758,128.7913 0.30317706,128.7985 0.48509267,128.8057 0.54557103,128.8129 0.57568461,128.8201 0.39377382,128.8273 0.27267498,128.8345 0.24235196,128.8417 0.21217169,128.8489 0.39416203,128.8561 0.54551172,128.8633 0.45431545,128.8706 0.18163759,128.8778 0.21235567,128.8850 0.48493859,128.8922 0.424256,128.8994 0.51509452,128.9066 0.36366448,128.9138 0.66701186,128.9210 0.81802934,128.9282 0.51499146,128.9354 0.84857136,128.9427 1.0301769,128.9499 0.63614577,128.9571 0.42430264,128.9643 0.60621566,128.9715 0.66701114,128.9787 1.3642585,128.9859 2.0915444,128.9931 2.9703171,129.0003 3.1509511,129.0076 2.1206193,129.0148 2.7281876,129.0220 4.5466843,129.0292 5.6677642,129.0364 8.5504732,129.0436 15.246151,129.0508 38.442436,129.0581 186.43237,129.0653 465.45462,129.0725 550.51349,129.0797 344.19229,129.0869 122.2431,129.0941 41.855843,129.1013 29.296946,129.1086 18.172546,129.1158 9.6315193,129.1230 5.8464155,129.1302 3.7863479,129.1374 2.666224,129.1446 2.3324943,129.1519 0.96869665,129.1591 0.45454198,129.1663 0.48529601,129.1735 0.9698298,129.1807 0.63583595,129.1879 0.84898227,129.1952 2.5159492,129.2024 3.2126937,129.2096 3.575784,129.2168 2.6664004,129.2240 2.2418647,129.2313 0.99929935,129.2385 0.87885284,129.2457 0.75725257,129.2529 0.30279675,129.2601 0.30325484,129.2674 0.63632274,129.2746 0.6063965,129.2818 1.2428143,129.2890 1.0602393,129.2962 0.72693342,129.3035 0.39365435,129.3107 -0.00019139778,129.3179 0.030672535,129.3251 0.66724485,129.3323 1.1820337,129.3396 1.6061035,129.3468 1.4544361,129.3540 1.0299138,129.3612 0.69691718,129.3685 0.97004873,129.3757 1.3035611,129.3829 1.8787266,129.3901 1.363265,129.3974 1.0906992,129.4046 0.69657594,129.4118 0.60604954,129.4190 0.75800526,129.4263 1.5767049,129.4335 2.6368635,129.4407 2.7880287,129.4479 2.9091225,129.4552 2.635545,129.4624 1.5444025,129.4696 0.45405811,129.4768 0.12119253,129.4841 0.30356562,129.4913 1.1217877,129.4985 1.4242058,129.5057 1.3630327,129.5130 0.69689018,129.5202 1.0306972,129.5274 0.93919492,129.5346 0.60577893,129.5419 0.54575318,129.5491 0.90913856,129.5563 0.48425692,129.5636 0.060511287,129.5708 0.33350161,129.5780 0.48493078,129.5852 0.57601488,129.5925 0.78795338,129.5997 0.60587537,129.6069 0.54549611,129.6142 1.0007199,129.6214 2.091501,129.6286 2.1813259,129.6359 1.272004,129.6431 0.57544339,129.6503 0.24232419,129.6575 0.27300024,129.6648 0.78841454,129.6720 1.1211652,129.6792 0.75713825,129.6865 0.75799364,129.6937 2.1219919,129.7009 3.0308411,129.7082 3.3631122,129.7154 1.483685,129.7226 0.48460779,129.7299 0.45436576,129.7371 0.54569834,129.7443 1.3944397,129.7516 1.2119195,129.7588 1.6057333,129.7660 1.8483752,129.7733 1.3333224,129.7805 0.63627398,129.7877 0.66707355,129.7950 1.2737861,129.8022 2.1521208,129.8094 2.1204605,129.8167 1.1815739,129.8239 1.6975945,129.8312 1.6961451,129.8384 0.48402634,129.8456 0.21203481,129.8529 -0.0001365518,129.8601 7.8276345e-005,129.8673 0.12132923,129.8746 0.27272961,129.8818 0.27264678,129.8890 0.090932474,129.8963 0.18197581,129.9035 0.30297425,129.9108 0.090719603,129.9180 -3.6174515e-005,129.9252 0.030467795,129.9325 0.3336612,129.9397 0.5454511,129.9470 0.39379397,129.9542 0.33329362,129.9614 0.33333197,129.9687 0.45481482,129.9759 0.7273168,129.9831 0.51480794,129.9904 0.1816133,129.9976 0.030243624,130.0049 4.3653461e-005,130.0121 0.091012776,130.0194 0.18188404,130.0266 0.18171878,130.0338 0.24258986,130.0411 0.78801972,130.0483 0.93968588,130.0556 2.5790091,130.0628 12.100092,130.0700 25.431225,130.0773 26.996479,130.0845 17.870108,130.0918 10.207918,130.0990 9.9085836,130.1063 7.1803451,130.1135 2.7569284,130.1207 0.90839148,130.1280 0.45493698,130.1352 2.1835907,130.1425 3.4244449,130.1497 2.7870028,130.1570 2.1510184,130.1642 1.7878411,130.1715 2.121701,130.1787 2.727428,130.1860 2.1509118,130.1932 1.0901666,130.2004 0.48468137,130.2077 0.75805408,130.2149 1.0604697,130.2222 0.54492301,130.2294 0.18161836,130.2367 0.24275017,130.2439 0.93992507,130.2512 1.2422725,130.2584 0.93893147,130.2657 0.36375874,130.2729 0.63656294,130.2802 0.6363191,130.2874 0.94015408,130.2947 1.7576373,130.3019 0.90801942,130.3092 0.060127836,130.3164 0.030825283,130.3237 0.81870669,130.3309 0.96926194,130.3382 0.51481402,130.3454 0.39410481,130.3527 0.54560202,130.3599 0.6362893,130.3672 0.42395446,130.3744 0.27309608,130.3817 1.0607914,130.3889 0.63638937,130.3962 2.2127693,130.4034 2.6666491,130.4107 1.2116885,130.4179 0.84817016,130.4252 0.60594064,130.4324 0.60609627,130.4397 0.63659489,130.4469 0.84855175,130.4542 0.72714013,130.4614 0.69690108,130.4687 1.5757996,130.4759 2.7275205,130.4832 2.7573354,130.4905 1.3024914,130.4977 -8.1963e-005,130.5050 0.091048844,130.5122 0.2120212,130.5195 0.33351246,130.5267 0.97020757,130.5340 1.3334984,130.5412 1.1209582,130.5485 0.69706881,130.5558 1.1518934,130.5630 1.3938092,130.5703 1.1207957,130.5775 0.75760961,130.5848 1.2733228,130.5920 1.9096533,130.5993 2.0905461,130.6066 1.2722492,130.6138 0.96943903,130.6211 0.75780874,130.6283 1.4244213,130.6356 0.90842158,130.6428 0.27234879,130.6501 0.091200225,130.6574 0.75822586,130.6646 1.151527,130.6719 0.84811586,130.6791 0.87915361,130.6864 1.6063982,130.6937 1.332772,130.7009 0.57532567,130.7082 0.30290037,130.7154 0.33339721,130.7227 0.48486364,130.7300 0.30293682,130.7372 0.27276561,130.7445 0.30319849,130.7517 0.4848738,130.7590 0.48484746,130.7663 0.60608631,130.7735 0.48464599,130.7808 0.21193407,130.7881 -6.3389467e-005,130.7953 0.030376647,130.8026 0.18209526,130.8098 0.48496321,130.8171 0.42418844,130.8244 0.63689184,130.8316 1.4553192,130.8389 2.0300765,130.8462 1.3328934,130.8534 1.5758436,130.8607 1.6056868,130.8680 0.6963613,130.8752 -0.00017502005,130.8825 4.5805118e-005,130.8897 -8.1888584e-006,130.8970 -1.3053773e-005,130.9043 6.0408736e-005,130.9115 0.39403605,130.9188 0.6063996,130.9261 1.5761863,130.9333 2.2422369,130.9406 1.9695338,130.9479 1.6365695,130.9551 1.4851112,130.9624 1.7580736,130.9697 1.9396003,130.9769 1.6357995,130.9842 0.90861154,130.9915 0.75765568,130.9988 0.93963969,131.0060 1.1515828,131.0133 1.3642763,131.0206 2.3335023,131.0278 4.3992863,131.0351 27.462811,131.0424 94.266914,131.0496 141.73648,131.0569 116.89491,131.0642 53.896908,131.0714 20.804899,131.0787 12.209035,131.0860 8.2717743,131.0933 6.5153599,131.1005 7.0303469,131.1078 5.7854137,131.1151 2.1185293,131.1223 0.45434856,131.1296 1.0008788,131.1369 1.5756069,131.1442 0.72637028,131.1514 0.090708762,131.1587 0.18193425,131.1660 0.4243896,131.1733 0.7583726,131.1805 2.6977141,131.1878 4.9998121,131.1951 4.7874198,131.2023 2.6966391,131.2096 2.1815579,131.2169 1.4241384,131.2242 0.93949491,131.2314 0.87873137,131.2387 0.48457077,131.2460 0.33336306,131.2533 0.545533,131.2605 0.54544324,131.2678 0.60634422,131.2751 0.78790361,131.2824 0.81858712,131.2897 1.4242631,131.2969 0.78716815,131.3042 0.36362988,131.3115 0.54566818,131.3188 0.54512471,131.3260 0.18175201,131.3333 0.66733152,131.3406 1.3641472,131.3479 1.636458,131.3551 1.5757769,131.3624 1.6360111,131.3697 0.96902907,131.3770 0.45461744,131.3843 0.75777918,131.3915 0.75735277,131.3988 0.75756216,131.4061 0.84832555,131.4134 0.27238521,131.4207 0.091185287,131.4279 0.63693768,131.4352 0.99998379,131.4425 0.84821153,131.4498 0.87869519,131.4571 0.63619763,131.4643 0.42435122,131.4716 0.90940559,131.4789 1.1816285,131.4862 0.72717571,131.4935 0.81866354,131.5008 1.1816485,131.5080 0.5449968,131.5153 0.27257279,131.5226 0.090849973,131.5299 0.27312133,131.5372 0.78809011,131.5445 0.78782862,131.5517 0.81841177,131.5590 0.99998623,131.5663 0.75730819,131.5736 0.72748381,131.5809 1.2730074,131.5882 1.3636105,131.5954 0.96921921,131.6027 0.2721889,131.6100 0.18187654,131.6173 0.4850449,131.6246 0.39386123,131.6319 0.1816387,131.6392 0.090939231,131.6464 0.39421406,131.6537 0.90948188,131.6610 1.1516757,131.6683 1.0606983,131.6756 1.2422868,131.6829 0.78731585,131.6902 0.15133415,131.6975 0.45515773,131.7047 1.1822587,131.7120 1.2119566,131.7193 1.0906856,131.7266 1.303606,131.7339 1.969653,131.7412 1.0296375,131.7485 0.84887433,131.7558 1.1817182,131.7631 0.72697455,131.7703 0.72733939,131.7776 0.72730571,131.7849 0.69661081,131.7922 0.30305725,131.7995 0.84890991,131.8068 0.84829992,131.8141 0.66675538,131.8214 0.93965375,131.8287 1.0606321,131.8360 1.0605869,131.8432 1.0301737,131.8505 0.78757107,131.8578 0.57555306,131.8651 0.48477742,131.8724 0.39400172,131.8797 0.54580873,131.8870 0.97006077,131.8943 1.2729274,131.9016 1.5153849,131.9089 1.4842812,131.9162 0.63607949,131.9235 1.0004386,131.9308 1.0299079,131.9381 0.60585147,131.9454 1.0005716,131.9526 1.5153533,131.9599 1.2117487,131.9672 0.75719738,131.9745 0.78797293,131.9818 1.2120785,131.9891 0.57536471,131.9964 0.21222179,132.0037 0.485264,132.0110 0.81820416,132.0183 0.66666794,132.0256 0.90932083,132.0329 1.1215264,132.0402 1.8192749,132.0475 3.0308945,132.0548 3.3032055,132.0621 3.4235494,132.0694 1.9074831,132.0767 0.9695887,132.0840 3.1217525,132.0913 4.3939648,132.0986 3.4541483,132.1059 2.1824684,132.1132 3.1222193,132.1205 3.2416656,132.1278 1.6354456,132.1351 1.2124984,132.1424 1.8182524,132.1497 1.1203041,132.1570 0.15107986,132.1643 0.0001008473,132.1716 0.18188599,132.1789 0.18174192,132.1862 -5.8905771e-005,132.1935 1.6027714e-005,132.2008 -5.2013779e-006,132.2081 4.7770936e-006,132.2154 0.091150619,132.2227 0.57640445,132.2300 1.3034779,132.2373 1.6972967,132.2446 2.0299556,132.2519 1.1507972,132.2592 0.60592353,132.2665 0.75787568,132.2738 1.3638108,132.2811 1.060545,132.2884 1.3032681,132.2957 1.7273881,132.3030 1.8788873,132.3103 1.7570076,132.3176 0.72699326,132.3249 1.2133341,132.3323 2.546037,132.3396 2.1808176,132.3469 0.81720912,132.3542 0.18160625,132.3615 0.18205884,132.3688 0.63682693,132.3761 0.96975464,132.3834 0.84846592,132.3907 0.96980953,132.3980 0.9999935,132.4053 1.0606774,132.4126 1.1211692,132.4199 0.90857333,132.4272 0.36342049,132.4345 0.57572788,132.4419 0.12097371,132.4492 9.2359536e-005,132.4565 0.30338264,132.4638 0.87931591,132.4711 1.5455559,132.4784 1.3632988,132.4857 0.78749514,132.4930 0.33328751,132.5003 0.45458204,132.5076 0.27253905,132.5150 0.090782866,132.5223 7.1549839e-005,132.5296 0.3942652,132.5369 0.9401812,132.5442 1.6973315,132.5515 1.4845635,132.5588 1.3333293,132.5661 1.4245243,132.5734 1.8791298,132.5808 2.0905006,132.5881 1.6666427,132.5954 2.0004089,132.6027 1.5443267,132.6100 0.12041438,132.6173 0.091128953,132.6246 0.18191054,132.6319 0.3637695,132.6393 0.48492131,132.6466 0.48487854,132.6539 0.42402419,132.6612 0.27284464,132.6685 0.54549736,132.6758 0.51526153,132.6831 1.0607136,132.6905 1.0304253,132.6978 1.5154673,132.7051 1.6059464,132.7124 1.5151244,132.7197 1.6668228,132.7270 1.7271241,132.7344 1.0599401,132.7417 0.12100637,132.7490 0.27305028,132.7563 0.5760144,132.7636 0.81847322,132.7709 1.1213025,132.7783 1.3334004,132.7856 1.5758883,132.7929 1.4843823,132.8002 0.81791019,132.8075 0.84856123,132.8148 0.69691622,132.8222 0.84917986,132.8295 1.8492477,132.8368 1.8779569,132.8441 0.605124,132.8514 0.30293375,132.8588 0.090809919,132.8661 0.091141604,132.8734 0.66706729,132.8807 0.909006,132.8880 0.4845041,132.8954 0.39422038,132.9027 0.78789979,132.9100 0.42418462,132.9173 0.63641977,132.9246 0.36334553,132.9320 0.30326003,132.9393 0.72766972,132.9466 0.93929064,132.9539 0.63604212,132.9613 0.42403316,132.9686 0.18165836,132.9759 0.030268721,132.9832 0.091084883,132.9906 0.39430308,132.9979 0.60588872,133.0052 0.18153672,133.0125 0.30330887,133.0198 0.57581568,133.0272 0.39373109,133.0345 0.33363965,133.0418 1.0919901,133.0491 2.1519217,133.0565 1.8477616,133.0638 0.96871775,133.0711 0.57597375,133.0784 1.8797064,133.0858 2.455111,133.0931 2.7881818,133.1004 2.6059802,133.1078 2.4847617,133.1151 2.2723322,133.1224 1.7570667,133.1297 1.151016,133.1371 0.60566217,133.1444 0.27246916,133.1517 0.12135381,133.1590 0.45467857,133.1664 0.27243313,133.1737 -0.00011015577,133.1810 3.541874e-005,133.1884 0.030358072,133.1957 0.18208069,133.2030 0.54575098,133.2103 0.81830144,133.2177 1.1823069,133.2250 2.0308692,133.2323 2.1513515,133.2397 1.5750549,133.2470 1.0301782,133.2543 1.2123047,133.2617 0.93898147,133.2690 0.54555333,133.2763 1.2429715,133.2837 1.6360561,133.2910 0.96933013,133.2983 0.69690937,133.3056 0.39374542,133.3130 0.272681,133.3203 0.24245803,133.3276 0.27266261,133.3350 0.27291551,133.3423 0.7274186,133.3496 0.57552201,133.3570 0.3030118,133.3643 0.33330682,133.3716 0.18160045,133.3790 0.36423585,133.3863 1.3945313,133.3937 1.3632952,133.4010 0.99998951,133.4083 1.3030835,133.4157 1.1512814,133.4230 0.87876362,133.4303 0.96990031,133.4377 1.3031844,133.4450 1.211773,133.4523 0.78833574,133.4597 1.6975141,133.4670 1.6965363,133.4743 1.5754755,133.4817 1.3938322,133.4890 1.0603209,133.4964 0.48474112,133.5037 0.94040823,133.5110 2.1219411,133.5184 1.9383304,133.5257 0.57487774,133.5330 0.33334461,133.5404 0.36387047,133.5477 0.81865853,133.5551 1.1213006,133.5624 0.93891352,133.5697 0.36323309,133.5771 0.27271363,133.5844 0.27276954,133.5918 0.33348891,133.5991 0.48492518,133.6064 0.51515478,133.6138 0.63619977,133.6211 0.48483863,133.6285 0.5760088,133.6358 0.63635898,133.6431 0.60621303,133.6505 0.9093554,133.6578 0.9391458,133.6652 0.48435232,133.6725 0.090709761,133.6799 -8.7798646e-005,133.6872 0.0002919726,133.6945 0.57631856,133.7019 0.87875396,133.7092 0.72713292,133.7166 0.97039783,133.7239 1.7883484,133.7313 1.6052891,133.7386 0.66598648,133.7459 0.42452148,133.7533 0.84869826,133.7606 0.81816167,133.7680 1.0305474,133.7753 1.0298028,133.7827 0.3635951,133.7900 0.8184011,133.7974 0.51478672,133.8047 0.30277941,133.8121 0.091071166,133.8194 0.63693047,133.8267 1.0305288,133.8341 1.1211153,133.8414 0.93923473,133.8488 0.90909898,133.8561 1.0609418,133.8635 1.8183839,133.8708 1.6054237,133.8782 0.6357255,133.8855 -0.0001236075,133.8929 0.00011368102,133.9002 0.33395064,133.9076 1.2433794,133.9149 1.9091395,133.9223 1.4236066,133.9296 0.96954089,133.9370 1.0304781,133.9443 1.1209576,133.9517 0.72700304,133.9590 0.63635558,133.9664 0.51492524,133.9737 0.60609651,133.9811 0.96987337,133.9884 1.1211863,133.9958 0.93972367,134.0031 1.242469,134.0105 1.2127453,134.0178 2.3340118,134.0252 2.0296264,134.0325 1.059487,134.0399 0.18179007,134.0472 0.94010234,134.0546 1.0907253,134.0619 0.81780899,134.0693 0.7575776,134.0766 1.0912958,134.0840 1.9100713,134.0913 3.3648429,134.0987 4.6070061,134.1061 4.999671,134.1134 3.4528759,134.1208 1.5440056,134.1281 0.39361706,134.1355 0.6066035,134.1428 0.96975267,134.1502 0.66619843,134.1575 0.33334827,134.1649 0.57592684,134.1723 0.48458675,134.1796 0.18155511,134.1870 -7.061466e-005,134.1943 2.8081782e-005,134.2017 0.18221836,134.2090 0.75795847,134.2164 0.87884849,134.2237 0.87865442,134.2311 0.60580552,134.2385 0.60634327,134.2458 1.0607461,134.2532 0.87858045,134.2605 0.78793377,134.2679 0.66626871,134.2753 0.12100485,134.2826 0.30324167,134.2900 0.30291227,134.2973 0.21212091,134.3047 0.36385983,134.3121 0.72780925,134.3194 1.2730528,134.3268 1.120556,134.3341 0.39342931,134.3415 0.39412957,134.3489 0.48490468,134.3562 0.66705346,134.3636 1.6676718,134.3709 2.7276394,134.3783 2.3625536,134.3857 0.75695562,134.3930 0.57578999,134.4004 0.42400801,134.4077 0.36351511,134.4151 0.18185329,134.4225 0.30327418,134.4298 0.66725296,134.4372 1.3032717,134.4446 1.0904188,134.4519 0.63595772,134.4593 0.42432258,134.4667 0.84909946,134.4740 1.4547329,134.4814 0.99918514,134.4887 0.12087948,134.4961 0.33357072,134.5035 0.45484266,134.5108 0.78774583,134.5182 0.27250174,134.5256 0.48499987,134.5329 0.42410845,134.5403 0.36349508,134.5477 0.36395174,134.5550 0.93957555,134.5624 0.66653216,134.5698 0.81839144,134.5771 1.3943316,134.5845 1.545207,134.5919 0.57511497,134.5992 0.1211197,134.6066 0.09087415,134.6140 0.18209927,134.6213 1.092021,134.6287 2.5158069,134.6361 2.6665909,134.6434 2.2415457,134.6508 0.87818456,134.6582 0.75760448,134.6656 0.3632057,134.6729 0.18185382,134.6803 0.36367777,134.6877 0.1816161,134.6950 -1.9603081e-005,134.7024 0.091071807,134.7098 0.36401427,134.7171 0.69696957,134.7245 0.36321855,134.7319 0.090882018,134.7393 0.18185344,134.7466 0.090782627,134.7540 0.030356349,134.7614 0.18187857,134.7687 0.18182999,134.7761 0.30311179,134.7835 0.69758087,134.7909 1.5764439,134.7982 1.6058928,134.8056 1.181375,134.8130 0.75716645,134.8204 0.42418566,134.8277 0.667041,134.8351 1.0913713,134.8425 1.3634233,134.8499 0.75703263,134.8572 0.39356154,134.8646 0.18221663,134.8720 1.0612952,134.8794 1.5156133,134.8867 2.3940625,134.8941 2.272676,134.9015 2.6365254,134.9089 2.5451512,134.9162 2.5449541,134.9236 2.2116828,134.9310 1.4541709,134.9384 0.48500142,134.9457 1.3943036,134.9531 0.90911901,134.9605 0.93940204,134.9679 0.93957049,134.9753 1.151332,134.9826 0.69669253,134.9900 0.66657424,134.9974 0.36332163,135.0048 1.153486,135.0121 5.2765126,135.0195 8.6674814,135.0269 6.845612,135.0343 2.7852287,135.0417 0.78711146,135.0490 0.66705793,135.0564 1.2124472,135.0638 1.0297725,135.0712 0.60620797,135.0786 3.885247,135.0859 20.413811,135.0933 49.987354,135.1007 58.630741,135.1081 38.828445,135.1155 13.500311,135.1229 2.3903751,135.1302 1.6368207,135.1376 1.4548779,135.1450 1.8488221,135.1524 1.6355596,135.1598 0.57494694,135.1671 0.30313069,135.1745 0.60620886,135.1819 0.57558423,135.1893 0.18155277,135.1967 -8.2201459e-006,135.2041 0.18211623,135.2114 0.48505038,135.2188 0.48460841,135.2262 0.1817095,135.2336 0.60643369,135.2410 1.1212776,135.2484 1.0305898,135.2558 1.3940576,135.2631 1.1817219,135.2705 1.2423124,135.2779 0.54480767,135.2853 0.030168563,135.2927 0.36419404,135.3001 1.0612377,135.3075 1.6370382,135.3149 2.5155511,135.3222 2.4540248,135.3296 1.4232061,135.3370 0.45406926,135.3444 0.88017583,135.3518 2.4851782,135.3592 1.392719,135.3666 1.091089,135.3740 1.9092492,135.3813 1.3933312,135.3887 0.69738734,135.3961 1.4247602,135.4035 1.3026954,135.4109 1.1516238,135.4183 1.2421944,135.4257 0.60527289,135.4331 0.060524926,135.4405 0.30328473,135.4479 0.33322683,135.4552 0.27273551,135.4626 0.57630122,135.4700 2.0612657,135.4774 3.6970024,135.4848 3.2719615,135.4922 1.2420138,135.4996 0.63634825,135.5070 0.30275512,135.5144 0.091138788,135.5218 0.63701612,135.5292 1.3642937,135.5366 1.9696574,135.5440 1.4235902,135.5513 0.66614777,135.5587 0.18145795,135.5661 0.030500177,135.5735 0.97089249,135.5809 2.2429268,135.5883 1.7871317,135.5957 0.81746912,135.6031 0.51551807,135.6105 1.425032,135.6179 1.8786652,135.6253 1.7876631,135.6327 3.0614026,135.6401 5.0010262,135.6475 4.9989343,135.6549 1.3621813,135.6623 0.45418957,135.6697 0.090773262,135.6771 0.18205841,135.6845 0.51527059,135.6919 0.57569176,135.6993 0.45440763,135.7067 0.21208839,135.7141 0.27277949,135.7215 0.30317605,135.7289 0.51524717,135.7363 0.48480147,135.7437 0.57602203,135.7511 0.97012734,135.7584 1.1815947,135.7658 0.63587648,135.7732 0.60613823,135.7806 0.7878412,135.7880 0.54545295,135.7954 0.54545981,135.8028 0.39374441,135.8102 0.57574558,135.8177 0.63633209,135.8251 0.54575086,135.8325 0.72744024,135.8399 0.60583735,135.8473 0.42398232,135.8547 0.15148614,135.8621 0.39417458,135.8695 0.66664249,135.8769 0.51490575,135.8843 0.090719052,135.8917 0.0001679363,135.8991 0.30333605,135.9065 0.63678676,135.9139 1.03039,135.9213 0.72662294,135.9287 0.12107407,135.9361 0.72822267,135.9435 1.9403483,135.9509 2.3027425,135.9583 1.3628098,135.9657 0.75717998,135.9731 0.57568753,135.9805 0.60601896,135.9879 0.33304426,135.9953 0.090884805,136.0027 0.7275027,136.0101 1.0912218,136.0176 1.3033167,136.0250 1.0300671,136.0324 0.51471347,136.0398 0.45487469,136.0472 1.516945,136.0546 4.4575639,136.0620 8.5482025,136.0694 18.257984,136.0768 72.531067,136.0842 201.72742,136.0916 261.65973,136.0990 185.15331,136.1064 70.511131,136.1139 27.655853,136.1213 24.245321,136.1287 25.725368,136.1361 18.415497,136.1435 9.0236053,136.1509 4.360497,136.1583 2.0593278,136.1657 1.1814431,136.1731 0.60603327,136.1805 0.87941206,136.1880 1.5151263,136.1954 0.99930215,136.2028 0.45445994,136.2102 0.66717374,136.2176 1.3642551,136.2250 1.6057853,136.2324 0.93869191,136.2398 0.8485921,136.2472 1.1817236,136.2547 0.36324975,136.2621 0.24282332,136.2695 0.87940645,136.2769 1.3336155,136.2843 1.4543716,136.2917 1.1811377,136.2991 0.45410824,136.3066 0.2120353,136.3140 -3.1980759e-005,136.3214 0.091118261,136.3288 0.39409751,136.3362 0.39379731,136.3436 0.39386487,136.3510 0.87904143,136.3585 1.8489163,136.3659 2.090698,136.3733 0.60556805,136.3807 0.27300471,136.3881 0.75814897,136.3955 2.2122419,136.4030 2.5756297,136.4104 1.9996451,136.4178 0.36311844,136.4252 0.030231571,136.4326 0.15153395,136.4400 0.30337697,136.4475 0.87960851,136.4549 1.6976063,136.4623 2.1211739,136.4697 1.6356138,136.4771 0.84814346,136.4846 0.97018665,136.4920 1.5148343,136.4994 0.66584092,136.5068 0.24283083,136.5142 0.75774723,136.5217 0.51499033,136.5291 0.69699794,136.5365 0.39362916,136.5439 0.18181722,136.5513 0.60666019,136.5588 1.3336174,136.5662 1.0297962,136.5736 0.39360905,136.5810 0.33355537,136.5884 0.78833067,136.5959 1.1209805,136.6033 0.54489559,136.6107 0.18192893,136.6181 0.51556188,136.6256 0.8486166,136.6330 0.75726277,136.6404 0.51547784,136.6478 1.4858879,136.6552 2.1514883,136.6627 1.4232506,136.6701 0.63624126,136.6775 1.1519424,136.6849 1.2116642,136.6924 0.6059947,136.6998 1.3342741,136.7072 2.3332748,136.7146 1.5751412,136.7221 1.0302844,136.7295 0.93918723,136.7369 0.63624477,136.7443 0.96980953,136.7518 0.93932128,136.7592 0.60562593,136.7666 -5.8115205e-005,136.7741 0.39435345,136.7815 0.66661733,136.7889 0.30273619,136.7963 0.090845853,136.8038 0.18181227,136.8112 0.18175942,136.8186 0.090890057,136.8260 0.091045134,136.8335 0.27271393,136.8409 0.12121573,136.8483 0.27284107,136.8558 0.21209431,136.8632 0.3032133,136.8706 0.63674384,136.8781 0.93938589,136.8855 0.66611201,136.8929 0.21206468,136.9003 0.39416873,136.9078 0.30276334,136.9152 0.090970583,136.9226 0.57619858,136.9301 0.78777218,136.9375 0.54521012,136.9449 0.90957308,136.9524 1.6364758,136.9598 0.8785001,136.9672 0.7272917,136.9747 0.54528266,136.9821 0.30272889,136.9895 -0.00018552723,136.9970 0.00017612119,137.0044 0.27300799,137.0118 0.57595742,137.0193 0.84873956,137.0267 1.1823469,137.0341 2.0314662,137.0416 3.6069396,137.0490 3.877641,137.0564 2.1504936,137.0639 2.0315485,137.0713 4.0931525,137.0787 9.6106014,137.0862 17.488609,137.0936 20.362394,137.1010 16.086689,137.1085 8.5724487,137.1159 4.7565413,137.1233 3.4542704,137.1308 3.3325577,137.1382 2.0896201,137.1457 0.84793776,137.1531 0.51535219,137.1605 0.75758064,137.1680 0.48462749,137.1754 0.60633332,137.1828 1.121339,137.1903 0.93941045,137.1977 0.93945497,137.2052 0.8481099,137.2126 0.51494449,137.2200 0.33346167,137.2275 0.42432708,137.2349 0.45451713,137.2424 0.39390686,137.2498 0.51545626,137.2572 0.81818604,137.2647 0.63638884,137.2721 0.9396677,137.2796 0.84798759,137.2870 0.45483363,137.2944 1.3947949,137.3019 1.8182372,137.3093 1.6967418,137.3168 1.393734,137.3242 1.3028197,137.3316 1.1818635,137.3391 1.7577213,137.3465 1.7577261,137.3540 1.8480638,137.3614 1.121312,137.3689 2.0613291,137.3763 1.9691955,137.3837 1.1208342,137.3912 1.0909448,137.3986 1.0909762,137.4061 1.0298493,137.4135 0.18121852,137.4210 0.18233559,137.4284 1.273628,137.4359 2.2125411,137.4433 2.0600448,137.4507 0.93891519,137.4582 0.8482818,137.4656 0.51508921,137.4731 0.81878674,137.4805 1.3334347,137.4880 1.0903728,137.4954 0.51480687,137.5029 0.39412194,137.5103 0.63646519,137.5178 0.51491636,137.5252 0.36369851,137.5327 0.6366564,137.5401 0.81811523,137.5476 0.51479423,137.5550 0.33357453,137.5624 1.0305957,137.5699 0.84793824,137.5773 0.090585336,137.5848 0.091061428,137.5922 0.27296296,137.5997 0.5457834,137.6071 0.78792477,137.6146 0.63610923,137.6220 0.3937825,137.6295 0.39413595,137.6369 0.66682935,137.6444 0.75754958,137.6518 1.0303162,137.6593 0.96933687,137.6667 0.33326235,137.6742 0.57594055,137.6816 0.66688251,137.6891 1.0609721,137.6966 1.0907485,137.7040 0.72698301,137.7115 0.4542515,137.7189 0.18181308,137.7264 0.45492244,137.7338 0.81850117,137.7413 1.0906261,137.7487 0.63637727,137.7562 1.2732733,137.7636 1.6666135,137.7711 1.6061625,137.7785 1.5753211,137.7860 0.45381275,137.7934 0.12135516,137.8009 0.42447826,137.8084 0.57585949,137.8158 0.69714397,137.8233 0.81811571,137.8307 0.63630158,137.8382 0.78814167,137.8456 0.90889502,137.8531 0.51476389,137.8605 0.36356109,137.8680 0.42452839,137.8755 1.030712,137.8829 1.2120405,137.8904 0.78744668,137.8978 0.27252418,137.9053 0.18165775,137.9127 5.619643e-005,137.9202 0.30331147,137.9277 0.42428175,137.9351 0.54547703,137.9426 0.63640767,137.9500 0.63640428,137.9575 0.48464715,137.9650 0.18153524,137.9724 -6.6093708e-005,137.9799 2.3324499e-005,137.9873 -2.7201595e-005,137.9948 0.09125863,138.0023 0.81915617,138.0097 1.6361967,138.0172 0.87826061,138.0246 1.0006812,138.0321 1.8494016,138.0396 2.727241,138.0470 2.5151079,138.0545 3.6075742,138.0619 5.7286162,138.0694 6.30265,138.0769 4.8771,138.0843 2.8776605,138.0918 2.9404032,138.0993 4.8802633,138.1067 5.5458493,138.1142 5.2421718,138.1216 4.3631806,138.1291 3.5135307,138.1366 1.7265633,138.1440 2.5465226,138.1515 3.1512966,138.1590 2.1200454,138.1664 0.8475855,138.1739 0.27252153,138.1814 0.36384052,138.1888 0.6364156,138.1963 0.48479104,138.2038 0.54564071,138.2112 1.1825771,138.2187 2.2122388,138.2262 1.6054784,138.2336 1.0602734,138.2411 0.60610682,138.2486 0.72703183,138.2560 0.12094085,138.2635 0.30337259,138.2710 0.48482856,138.2784 0.30276662,138.2859 0.18201739,138.2934 0.8798123,138.3008 1.7272195,138.3083 0.90823793,138.3158 0.45450589,138.3232 0.60642636,138.3307 1.0305805,138.3382 0.99961114,138.3456 0.5450868,138.3531 0.57594317,138.3606 0.81846935,138.3680 0.81790471,138.3755 0.3635186,138.3830 0.75814313,138.3905 1.3036357,138.3979 1.8486481,138.4054 1.7268115,138.4129 1.3329674,138.4203 1.3337265,138.4278 2.061034,138.4353 1.9993443,138.4428 0.87802917,138.4502 0.30308491,138.4577 0.48497096,138.4652 0.45444018,138.4727 0.48514581,138.4801 1.2132289,138.4876 2.1516266,138.4951 1.423238,138.5025 0.57502466,138.5100 -0.00012562178,138.5175 0.3640292,138.5250 0.78798026,138.5324 1.0002964,138.5399 1.75828,138.5474 2.151705,138.5549 1.5145142,138.5623 0.66580856,138.5698 -0.00029523927,138.5773 9.7940225e-005,138.5848 -9.65082e-005,138.5922 0.00028810598,138.5997 0.66740119,138.6072 1.3033408,138.6147 1.2724679,138.6222 0.93915159,138.6296 0.69658619,138.6371 0.27264804,138.6446 0.54567486,138.6521 0.57566643,138.6595 0.48481676,138.6670 0.333067,138.6745 0.15181382,138.6820 0.75792223,138.6895 0.81778347,138.6969 0.63619936,138.7044 0.42421469,138.7119 0.21214512,138.7194 0.33358723,138.7268 0.54544455,138.7343 0.33311799,138.7418 0.27283686,138.7493 0.57584286,138.7568 0.57547343,138.7643 0.090725064,138.7717 3.5525391e-005,138.7792 0.091174923,138.7867 0.51555377,138.7942 0.84879893,138.8017 1.3339748,138.8091 2.0914414,138.8166 2.1509986,138.8241 1.089707,138.8316 0.090442389,138.8391 0.09111362,138.8466 0.27290383,138.8540 0.48499072,138.8615 0.72768342,138.8690 1.151582,138.8765 0.81784707,138.8840 0.69708133,138.8915 0.93973255,138.8989 1.2725006,138.9064 0.66590828,138.9139 0.30357227,138.9214 1.3947897,138.9289 1.6668217,138.9364 1.5751083,138.9438 0.5144971,138.9513 0.48497736,138.9588 0.45448121,138.9663 0.48502216,138.9738 0.69702971,138.9813 0.48443761,138.9888 0.090733722,138.9963 0.090878688,139.0037 0.12155859,139.0112 0.78841597,139.0187 1.151642,139.0262 1.5153641,139.0337 5.1254401,139.0412 18.015856,139.0487 39.286156,139.0562 44.089294,139.0636 35.261059,139.0711 48.109943,139.0786 197.01074,139.0861 417.5347,139.0936 441.04517,139.1011 262.57468,139.1086 90.706993,139.1161 38.686096,139.1236 31.5144,139.1311 28.727598,139.1385 27.331015,139.1460 19.992638,139.1535 10.144186,139.1610 3.9959993,139.1685 1.0590824,139.1760 0.2421689,139.1835 0.18195131,139.1910 0.667117,139.1985 1.3033804,139.2060 1.2419068,139.2135 0.24192315,139.2210 0.42441258,139.2285 1.0609268,139.2359 1.5154495,139.2434 1.1511737,139.2509 0.30286509,139.2584 0.51543331,139.2659 0.6364001,139.2734 0.75773036,139.2809 0.81791651,139.2884 0.27225634,139.2959 0.39462781,139.3034 1.7585438,139.3109 2.1819348,139.3184 1.8173152,139.3259 0.84820628,139.3334 1.2429863,139.3409 1.6064175,139.3484 1.6964749,139.3559 0.51414078,139.3634 0.030369697,139.3709 0.48548877,139.3784 0.93940145,139.3859 0.66650617,139.3934 0.93993735,139.4009 1.5760213,139.4084 1.3932658,139.4158 0.63598365,139.4233 0.66654193,139.4308 0.18161397,139.4383 0.18197235,139.4458 0.27280098,139.4533 0.39418548,139.4608 0.72754252,139.4683 0.72691882,139.4758 0.18137483,139.4833 1.1282746e-005,139.4908 0.18188101,139.4983 0.30310273,139.5058 0.39423868,139.5133 0.60604072,139.5208 0.33318543,139.5283 0.39410335,139.5358 0.54545778,139.5434 0.48471853,139.5509 0.27248308,139.5584 0.030288704,139.5659 0.3033295,139.5734 0.51516259,139.5809 0.27243522,139.5884 0.090926833,139.5959 0.42451161,139.6034 0.78820294,139.6109 1.3645782,139.6184 2.0908768,139.6259 1.3326359,139.6334 1.1516081,139.6409 1.1515143,139.6484 0.96955693,139.6559 0.93949962,139.6634 1.1816674,139.6709 0.90915585,139.6784 1.2732103,139.6859 1.3328146,139.6934 0.51443857,139.7009 0.090813652,139.7084 0.091036931,139.7159 0.27291834,139.7235 0.48480949,139.7310 0.60657203,139.7385 1.576166,139.7460 1.2416794,139.7535 0.2419636,139.7610 0.12141006,139.7685 0.30308038,139.7760 0.18161157,139.7835 -0.00010506695,139.7910 8.3846637e-005,139.7985 0.090943985,139.8060 0.090949252,139.8135 0.36423227,139.8211 1.0609298,139.8286 0.84798932,139.8361 0.39372712,139.8436 0.6065824,139.8511 1.333527,139.8586 1.0904204,139.8661 0.66678441,139.8736 0.87891257,139.8811 0.72719777,139.8886 0.72701699,139.8962 0.33329087,139.9037 0.8188749,139.9112 1.2423391,139.9187 0.96974283,139.9262 1.3637631,139.9337 1.1513425,139.9412 1.3033496,139.9487 1.4846216,139.9563 1.0907589,139.9638 1.3941276,139.9713 1.4850488,139.9788 1.6059757,139.9863 1.1206911,139.9938 0.66644436,140.0013 0.45429331,140.0089 0.39435545,140.0164 1.2429159,140.0239 2.2725339,140.0314 3.6669517,140.0389 4.5459218,140.0464 4.1818161,140.0539 3.5460606,140.0615 4.5472875,140.0690 5.9406261,140.0765 8.2465839,140.0840 17.525103,140.0915 29.915892,140.0990 31.20676,140.1066 19.991577,140.1141 16.028492,140.1216 15.939199,140.1291 13.270082,140.1366 7.0867553,140.1441 2.816529,140.1517 2.2419684,140.1592 1.2418699,140.1667 1.272853,140.1742 1.2420484,140.1817 0.96936345,140.1893 0.81877476,140.1968 1.6674404,140.2043 1.7874165,140.2118 0.96874976,140.2193 0.21176457,140.2269 0.51542342,140.2344 0.97018307,140.2419 1.2121477,140.2494 0.72681534,140.2569 0.66668379,140.2645 0.9091211,140.2720 0.54511094,140.2795 0.090906881,140.2870 0.33368871,140.2945 0.66691417,140.3021 0.69665086,140.3096 0.18144201,140.3171 0.12137,140.3246 0.51586264,140.3322 1.3034824,140.3397 1.1508418,140.3472 0.3327609,140.3547 0.18197407,140.3622 0.51557553,140.3698 0.87874049,140.3773 0.66666669,140.3848 1.1221353,140.3923 1.8786812,140.3999 1.2115299,140.4074 1.1209457,140.4149 0.75745195,140.4224 0.81811106,140.4300 0.30272773,140.4375 0.18172669,140.4450 0.030428329,140.4525 0.36398014,140.4601 0.54534107,140.4676 0.54552013,140.4751 0.78794467,140.4827 0.39355102,140.4902 -0.0002015878,140.4977 0.00022778467,140.5052 0.42471632,140.5128 0.69672388,140.5203 0.090498291,140.5278 1.2182956e-005,140.5353 9.8246077e-005,140.5429 0.4247829,140.5504 1.0608438,140.5579 0.90883458,140.5655 0.69720727,140.5730 1.0303035,140.5805 0.69661677,140.5881 0.63640118,140.5956 0.57544941,140.6031 0.18181697,140.6106 0.54600912,140.6182 0.90907878,140.6257 0.66647887,140.6332 0.60612583,140.6408 0.60586351,140.6483 0.27239576,140.6558 0.09093558,140.6634 0.18181461,140.6709 0.090899639,140.6784 0.60719013,140.6860 2.2438295,140.6935 3.1511772,140.7010 2.0896478,140.7086 1.0299524,140.7161 0.90902358,140.7236 0.48445097,140.7312 0.36404932,140.7387 1.2739073,140.7462 2.1820414,140.7538 1.6961114,140.7613 0.90858465,140.7688 0.78805256,140.7764 1.0910758,140.7839 1.1818125,140.7914 1.1514093,140.7990 0.96975929,140.8065 1.3033527,140.8140 1.3329821,140.8216 0.69640487,140.8291 0.42416894,140.8366 0.33319375,140.8442 0.60650861,140.8517 2.3645198,140.8593 3.1823442,140.8668 3.1515322,140.8743 2.2419446,140.8819 1.575326,140.8894 1.1512824,140.8969 0.93924588,140.9045 0.75748318,140.9120 0.75757158,140.9196 0.87892842,140.9271 0.96946204,140.9346 0.39350545,140.9422 0.27299351,140.9497 0.57592225,140.9573 0.57588893,140.9648 1.0609014,140.9723 1.3638263,140.9799 1.5153382,140.9874 1.3631076,140.9950 0.72719687,141.0025 1.2129456,141.0100 4.1239562,141.0176 8.8784533,141.0251 19.849083,141.0327 101.93925,141.0402 219.63615,141.0478 231.25862,141.0553 131.6432,141.0628 41.384403,141.0704 17.600491,141.0779 15.120456,141.0855 16.637094,141.0930 16.21043,141.1006 12.694428,141.1081 8.2404299,141.1156 6.9683423,141.1232 4.7555137,141.1307 2.2415903,141.1383 2.5163414,141.1458 3.7883832,141.1534 3.5143888,141.1609 2.2712724,141.1685 0.66579938,141.1760 0.36364451,141.1835 0.30290022,141.1911 0.18175621,141.1986 0.090764344,141.2062 0.091309503,141.2137 0.81887263,141.2213 1.1514454,141.2288 0.72659636,141.2364 0.090589657,141.2439 0.09093143,141.2515 0.030330427,141.2590 0.27283734,141.2666 0.69746184,141.2741 1.5155262,141.2817 1.272321,141.2892 0.54534566,141.2968 0.69711059,141.3043 0.90929806,141.3119 1.2726871,141.3194 1.1212744,141.3269 1.3940415,141.3345 0.9995473,141.3420 0.63621312,141.3496 0.75823557,141.3571 1.63661,141.3647 1.1205425,141.3723 0.48459834,141.3798 0.51534969,141.3874 0.90956867,141.3949 1.3029307,141.4025 0.78750515,141.4100 0.84862554,141.4176 0.99973851,141.4251 0.51510513,141.4327 1.8488692,141.4402 3.5157664,141.4478 4.0604205,141.4553 1.8480959,141.4629 1.1824276,141.4704 1.3629514,141.4780 0.18102071,141.4855 0.091067478,141.4931 0.1817572,141.5006 0.090869978,141.5082 0.18207309,141.5158 0.66697192,141.5233 0.72718632,141.5309 0.51483548,141.5384 0.18169472,141.5460 0.21220873,141.5535 0.39418274,141.5611 0.63657552,141.5686 0.60589659,141.5762 0.36352518,141.5838 0.36365065,141.5913 0.30290309,141.5989 0.24260634,141.6064 0.51524282,141.6140 0.3026596,141.6215 -0.00018491836,141.6291 0.091209322,141.6367 0.78811866,141.6442 0.75746441,141.6518 0.51505947,141.6593 0.2726163,141.6669 0.18193039,141.6744 0.42449793,141.6820 0.45424575,141.6896 -0.00032613368,141.6971 0.00023638933,141.7047 0.3336443,141.7122 0.57596743,141.7198 0.66653913,141.7274 0.484624,141.7349 0.60615498,141.7425 0.78811187,141.7500 0.93988526,141.7576 1.4244273,141.7652 1.2418051,141.7727 0.48425287,141.7803 0.090950727,141.7879 0.66762501,141.7954 1.7579283,141.8030 1.1204188,141.8105 0.42368278,141.8181 -0.00012073934,141.8257 6.620463e-006,141.8332 0.030485634,141.8408 0.36397657,141.8484 0.60609508,141.8559 0.66664451,141.8635 0.63617992,141.8710 0.81812614,141.8786 1.6065319,141.8862 1.7275701,141.8937 1.0602683,141.9013 0.69718152,141.9089 1.3035069,141.9164 1.6369586,141.9240 2.7581203,141.9316 2.8780138,141.9391 1.6960926,141.9467 1.1208283,141.9543 0.60575855,141.9618 0.21203771,141.9694 0.24260893,141.9770 0.48505899,141.9845 0.60619789,141.9921 0.69699717,141.9997 0.69698709,142.0072 1.0003573,142.0148 1.6975788,142.0224 2.0910938,142.0299 2.1217346,142.0375 3.9421299,142.0451 8.1847935,142.0526 10.030107,142.0602 7.7850451,142.0678 4.5733356,142.0754 3.0293455,142.0829 2.0905495,142.0905 1.9707228,142.0981 3.5465958,142.1056 3.6654451,142.1132 1.6956159,142.1208 1.1515617,142.1283 1.7887931,142.1359 3.2128558,142.1435 3.1811547,142.1511 1.9078966,142.1586 1.4245436,142.1662 2.334264,142.1738 1.9691118,142.1813 1.0904827,142.1889 1.5163176,142.1965 2.7270486,142.2041 1.3318974,142.2116 0.4238399,142.2192 0.091135688,142.2268 0.60657942,142.2344 1.0611531,142.2419 1.6364613,142.2495 1.3024923,142.2571 0.75699222,142.2647 0.21189693,142.2722 0.36383888,142.2798 0.45439517,142.2874 0.12102415,142.2950 0.091008157,142.3025 0.12120301,142.3101 -0.00011517396,142.3177 0.030584954,142.3253 0.42449033,142.3328 0.424137,142.3404 0.36355159,142.3480 0.21186286,142.3556 0.00011674734,142.3631 0.39424959,142.3707 0.42404568,142.3783 0.39407206,142.3859 0.84871304,142.3935 0.75748038,142.4010 0.54527134,142.4086 0.36377287,142.4162 1.0309969,142.4238 1.8490375,142.4313 1.9389499,142.4389 0.96912098,142.4465 0.75757885,142.4541 0.63604325,142.4617 0.18147099,142.4692 -6.2412524e-005,142.4768 0.091241658,142.4844 0.69767004,142.4920 1.2119402,142.4996 0.57515621,142.5071 0.2726292,142.5147 0.33364105,142.5223 1.061232,142.5299 1.758248,142.5375 2.2730336,142.5451 2.2423716,142.5526 2.2423234,142.5602 1.7264843,142.5678 0.63538557,142.5754 0.30373633,142.5830 1.4854499,142.5906 1.0597837,142.5981 0.30248532,142.6057 -3.9603969e-005,142.6133 0.18208721,142.6209 0.3939825,142.6285 0.33323964,142.6361 0.63676679,142.6436 1.2123544,142.6512 0.96959096,142.6588 0.81785244,142.6664 0.39413261,142.6740 1.3040301,142.6816 2.0301325,142.6892 1.1808597,142.6967 0.33288741,142.7043 0.12134612,142.7119 0.39411518,142.7195 0.66661519,142.7271 0.75760132,142.7347 0.63637006,142.7423 0.3635945,142.7498 0.48523822,142.7574 1.0003078,142.7650 0.93923593,142.7726 0.72691959,142.7802 0.39372244,142.7878 0.66743159,142.7954 1.8492594,142.8030 2.0906253,142.8106 1.2717396,142.8181 0.18124455,142.8257 3.5097913e-005,142.8333 -2.225049e-005,142.8409 0.091053881,142.8485 0.66683453,142.8561 1.1217327,142.8637 1.9703157,142.8713 1.8481008,142.8789 0.84800351,142.8865 0.66685259,142.8940 0.87879914,142.9016 0.72681421,142.9092 0.36336777,142.9168 0.27293262,142.9244 0.57614499,142.9320 0.84848481,142.9396 0.57566106,142.9472 0.57556844,142.9548 0.51543343,142.9624 1.1820297,142.9700 0.96974909,142.9776 1.2424183,142.9852 0.66606051,142.9928 0.18160242,143.0003 0.090875067,143.0079 0.18202356,143.0155 0.51521623,143.0231 0.78856421,143.0307 2.486275,143.0383 3.3640265,143.0459 3.1512539,143.0535 3.0908835,143.0611 3.637074,143.0687 6.6427646,143.0763 16.94945,143.0839 25.124319,143.0915 23.478184,143.0991 14.082879,143.1067 7.2692561,143.1143 3.5732892,143.1219 1.1803468,143.1295 1.0915885,143.1371 1.8186587,143.1447 1.8180137,143.1523 1.7272522,143.1599 1.6967472,143.1675 1.2419809,143.1751 0.78734887,143.1827 0.30268335,143.1903 0.30303517,143.1979 0.18171562,143.2055 9.5824216e-006,143.2131 0.090997189,143.2207 0.090812102,143.2283 3.4314031e-005,143.2359 0.33365569,143.2435 0.78850168,143.2511 1.4549044,143.2587 1.5152539,143.2663 1.5450703,143.2739 0.78721339,143.2815 0.5150494,143.2891 0.4851068,143.2967 0.84877473,143.3043 0.8179152,143.3119 0.42400733,143.3195 0.48496905,143.3271 0.66694379,143.3347 0.87856513,143.3423 0.30254826,143.3499 0.21260986,143.3575 0.90968382,143.3651 1.1819352,143.3727 1.3335018,143.3803 1.5757135,143.3879 1.1810089,143.3955 0.27233267,143.4031 0.75838947,143.4107 1.6974748,143.4183 1.5449128,143.4259 0.72699171,143.4335 0.90946347,143.4412 1.0299726,143.4488 0.45402166,143.4564 0.1816984,143.4640 -0.00010310241,143.4716 0.030515982,143.4792 0.48552549,143.4868 1.1214988,143.4944 1.0604725,143.5020 2.2423954,143.5096 2.514816,143.5172 1.757918,143.5248 1.6365861,143.5324 1.2723089,143.5400 1.575703,143.5477 0.84838194,143.5553 0.54506665,143.5629 0.18179761,143.5705 0.54580766,143.5781 0.69693792,143.5857 0.94003522,143.5933 1.8789742,143.6009 1.2116832,143.6085 0.96954459,143.6161 0.54493576,143.6238 0.090649292,143.6314 0.091024801,143.6390 0.36373776,143.6466 0.27259091,143.6542 0.1820727,143.6618 0.63656628,143.6694 0.51506239,143.6770 0.54559743,143.6846 0.66678792,143.6923 0.75760686,143.6999 0.66630858,143.7075 0.1814557,143.7151 0.030275321,143.7227 2.2169122e-006,143.7303 0.090993136,143.7379 0.515558,143.7455 1.3342606,143.7532 2.3338137,143.7608 2.0597553,143.7684 0.87830114,143.7760 0.81862265,143.7836 1.1817503,143.7912 1.0906279,143.7989 0.75735992,143.8065 0.48464692,143.8141 0.42439967,143.8217 0.48478311,143.8293 0.21198377,143.8369 0.24248956,143.8445 0.27277857,143.8522 0.36364403,143.8598 0.42450091,143.8674 1.031288,143.8750 2.0913734,143.8826 1.8476338,143.8903 0.78695542,143.8979 0.39458311,143.9055 1.758872,143.9131 2.4542692,143.9207 1.4836768,143.9283 0.54513341,143.9360 1.3638853,143.9436 2.0909538,143.9512 1.8179806,143.9588 0.36331439,143.9664 0.090739734,143.9741 0.091164537,143.9817 0.51553732,143.9893 0.78807873,143.9969 0.87860143,144.0045 0.4844982,144.0122 0.27261314,144.0198 0.18178917,144.0274 0.27284247,144.0350 0.51543522,144.0426 1.3343796,144.0503 2.6369619,144.0579 2.2113597,144.0655 1.8788961,144.0731 2.7890861,144.0808 4.6992707,144.0884 6.7887936,144.0960 6.1207528,144.1036 6.8485479,144.1113 7.3030772,144.1189 7.3017879,144.1265 4.2701216,144.1341 1.4533758,144.1417 0.81836289,144.1494 0.99998796,144.1570 0.6968016,144.1646 0.66654378,144.1722 0.33306646,144.1799 0.18163052,144.1875 0.060823962,144.1951 0.66717392,144.2028 0.81792587,144.2104 0.45453539,144.2180 0.84871173,144.2256 0.84828174,144.2333 0.84871656,144.2409 1.4244628,144.2485 1.4545408,144.2561 1.5151894,144.2638 1.0301293,144.2714 0.69655448,144.2790 0.39386255,144.2867 0.66697842,144.2943 0.78787309,144.3019 0.57554835,144.3095 0.363428,144.3172 0.1816943,144.3248 0.42508698,144.3324 1.6064851,144.3401 1.1507864,144.3477 0.66638625,144.3553 0.54547334,144.3629 0.54540098,144.3706 0.33308449,144.3782 -0.00010791575,144.3858 0.18204845,144.3935 0.54549891,144.4011 0.33317107,144.4087 0.090775482,144.4164 0.00018902439,144.4240 0.36396909,144.4316 0.51513988,144.4393 0.4240399,144.4469 0.18160149,144.4545 -8.8327448e-005,144.4622 0.091213152,144.4698 0.51534796,144.4774 0.42400366,144.4851 0.18173935,144.4927 0.15148778,144.5003 0.15166308,144.5080 0.36367002,144.5156 0.18162407,144.5232 0.24281253,144.5309 1.0314728,144.5385 2.1520181,144.5461 2.0299339,144.5538 1.7570333,144.5614 1.3025382,144.5690 1.1513047,144.5767 0.84866214,144.5843 0.96979868,144.5919 0.78793049,144.5996 1.030422,144.6072 0.8481639,144.6149 0.48438567,144.6225 0.090814471,144.6301 0.39449745,144.6378 1.0005392,144.6454 1.4549538,144.6530 1.6664619,144.6607 1.0598558,144.6683 0.3933928,144.6760 -0.00018921192,144.6836 0.00014336762,144.6912 0.36409774,144.6989 1.1822391,144.7065 1.4240618,144.7142 0.93913907,144.7218 0.51494217,144.7294 0.15120006,144.7371 6.9808128e-005,144.7447 0.21228799,144.7524 0.27271718,144.7600 0.27275196,144.7676 0.51548356,144.7753 1.1519494,144.7829 1.3329289,144.7906 0.69653207,144.7982 0.66682529,144.8058 0.69721359,144.8135 0.75780368,144.8211 1.0908281,144.8288 0.93907964,144.8364 0.75796098,144.8441 1.3036013,144.8517 1.3331164,144.8593 0.90850693,144.8670 0.45425934,144.8746 0.51524705,144.8823 0.51505756,144.8899 0.21192785,144.8976 0.090968639,144.9052 0.30330229,144.9129 0.48486248,144.9205 0.36342365,144.9281 0.36400208,144.9358 1.0308049,144.9434 1.1816365,144.9511 0.81787628,144.9587 0.72741795,144.9664 0.93947703,144.9740 0.81795406,144.9817 0.87887245,144.9893 0.99995285,144.9970 0.48440215,145.0046 0.18198413,145.0123 0.57595229,145.0199 0.42400792,145.0275 0.39413661,145.0352 0.87924725,145.0428 1.4547325,145.0505 2.1228456,145.0581 5.2763214,145.0658 8.1828098,145.0734 6.633996,145.0811 3.8158772,145.0887 2.2113907,145.0964 1.8782533,145.1040 1.1206695,145.1117 2.6065466,145.1193 3.8790195,145.1270 2.7874792,145.1346 0.96906364,145.1423 0.63642997,145.1499 1.4855281,145.1576 1.8180844,145.1652 0.87793899,145.1729 0.18158565,145.1805 0.69769979,145.1882 1.3637545,145.1958 0.90872759,145.2035 0.60586637,145.2112 0.51542711,145.2188 1.0610579,145.2265 1.2424488,145.2341 1.1208483,145.2418 0.57525551,145.2494 0.45468274,145.2571 0.81842721,145.2647 0.84843367,145.2724 0.72735792,145.2800 1.2126305,145.2877 1.9093428,145.2953 1.8181401,145.3030 1.6058577,145.3107 1.029747,145.3183 0.48438257,145.3260 0.18179698,145.3336 0.30304277,145.3413 0.18178903,145.3489 0.36389232,145.3566 0.45432997,145.3642 0.060287859,145.3719 0.091197923,145.3796 0.57612813,145.3872 0.75752711,145.3949 0.60576743,145.4025 0.60682905,145.4102 1.8797252,145.4179 1.9388783,145.4255 1.1813797,145.4332 1.0604744,145.4408 0.87872922,145.4485 1.0302845,145.4561 0.78764093,145.4638 0.63660377,145.4715 0.87867528,145.4791 0.60610616,145.4868 1.2432295,145.4944 1.8487084,145.5021 2.0307424,145.5098 2.9396582,145.5174 2.4535434,145.5251 1.0899483,145.5327 0.33301768,145.5404 0.18175907,145.5481 0.18181635,145.5557 0.18188456,145.5634 0.33367357,145.5711 0.60596937,145.5787 0.18139318,145.5864 0.091176562,145.5940 0.63695061,145.6017 1.2426951,145.6094 1.1510749,145.6170 0.39341465,145.6247 0.09071973,145.6324 0.030480985,145.6400 0.57624555,145.6477 0.81796175,145.6554 0.21171123,145.6630 0.09109094,145.6707 0.48545352,145.6783 1.1518935,145.6860 1.2118101,145.6937 0.75722307,145.7013 0.51517755,145.7090 0.84920776,145.7167 1.7580948,145.7243 1.6355194,145.7320 0.48403397,145.7397 0.18178253,145.7473 0.2727167,145.7550 0.21211186,145.7627 0.27297047,145.7703 0.60649395,145.7780 1.0611476,145.7857 1.5454797,145.7933 1.1204472,145.8010 0.36319607,145.8087 0.21221858,145.8163 0.39411727,145.8240 0.54563797,145.8317 0.5148347,145.8394 0.090797685,145.8470 0.57671559,145.8547 1.6068114,145.8624 1.6963214,145.8700 0.63534302,145.8777 0.060531054,145.8854 0.36418566,145.8930 0.87907505,145.9007 0.87854362,145.9084 0.57555956,145.9161 0.45437473,145.9237 0.42450881,145.9314 1.000294,145.9391 0.81777787,145.9467 0.27231547,145.9544 -0.0001007775,145.9621 5.8631417e-006,145.9698 7.7336786e-005,145.9774 0.27306816,145.9851 0.78856057,145.9928 1.5158787,146.0005 2.0001848,146.0081 1.7567068,146.0158 0.66589868,146.0235 0.48518309,146.0311 0.97010571,146.0388 1.212171,146.0465 1.364109,146.0542 2.5471287,146.0618 4.2738218,146.0695 4.180953,146.0772 2.7860692,146.0849 1.4231273,146.0926 0.9998489,146.1002 1.1519026,146.1079 1.8493072,146.1156 2.6375973,146.1233 3.9100957,146.1309 4.1201315,146.1386 2.2412639,146.1463 1.6056465,146.1540 1.0601152,146.1616 1.0608826,146.1693 1.4847955,146.1770 0.99949163,146.1847 0.4541443,146.1924 0.091100454,146.2000 0.78869408,146.2077 1.3938987,146.2154 0.81750625,146.2231 0.57563454,146.2307 0.78797746,146.2384 0.57600117,146.2461 0.7576108,146.2538 0.48443261,146.2615 0.0906948,146.2692 5.0399038e-005,146.2768 0.090999708,146.2845 0.1819461,146.2922 0.42462543,146.2999 0.87907499,146.3076 0.90875298,146.3152 0.45427576,146.3229 0.51543939,146.3306 0.84854794,146.3383 0.51467472,146.3460 0.030111348,146.3536 0.27325052,146.3613 1.0610558,146.3690 1.1208348,146.3767 0.42371956,146.3844 -0.00013827156,146.3921 0.27341154,146.3997 1.4246352,146.4074 1.1510168,146.4151 0.75788027,146.4228 1.0911533,146.4305 0.99987954,146.4382 1.3639019,146.4459 1.4239033,146.4535 0.51446098,146.4612 0.090824187,146.4689 0.18190135,146.4766 0.21220823,146.4843 0.36362758,146.4920 0.21192527,146.4997 -9.202506e-005,146.5073 0.03048363,146.5150 0.30320728,146.5227 0.33325109,146.5304 0.18163694,146.5381 -7.6615797e-005,146.5458 1.4087091e-005,146.5535 2.0273825e-005,146.5612 0.36381614,146.5688 0.81820071,146.5765 0.63643312,146.5842 0.63660926,146.5919 0.66648233,146.5996 0.48476589,146.6073 0.54584002,146.6150 1.0005774,146.6227 1.7274227,146.6304 1.5754681,146.6380 1.0600237,146.6457 0.18132313,146.6534 0.18205218,146.6611 0.63679665,146.6688 1.0306693,146.6765 1.1818391,146.6842 0.93898094,146.6919 0.48449609,146.6996 0.72768486,146.7073 1.6066215,146.7150 1.5450222,146.7227 0.78795981,146.7303 1.4250983,146.7380 1.908972,146.7457 1.4237908,146.7534 1.1813952,146.7611 0.7876035,146.7688 0.75751543,146.7765 0.42413718,146.7842 0.33327591,146.7919 0.24242309,146.7996 1.273313,146.8073 2.2426565,146.8150 1.5752362,146.8227 0.42384949,146.8304 0.51538885,146.8381 1.2428969,146.8458 1.6365101,146.8535 1.3935678,146.8612 0.51482832,146.8688 0.39389101,146.8765 0.30304673,146.8842 0.54594022,146.8919 1.4554654,146.8996 2.4243214,146.9073 1.5746571,146.9150 0.63613611,146.9227 0.90917444,146.9304 0.48438382,146.9381 0.03024729,146.9458 0.18197171,146.9535 0.39422941,146.9612 0.72733611,146.9689 0.57561022,146.9766 0.48465186,146.9843 0.090724543,146.9920 0.030289905,146.9997 4.4973945e-005,147.0074 0.57621574,147.0151 1.1213729,147.0228 0.78772706,147.0305 0.57585549,147.0382 0.75789815,147.0459 1.8202462,147.0536 5.397563,147.0613 8.6977682,147.0690 7.4518433,147.0767 5.5453796,147.0844 10.037168,147.0921 19.338898,147.0998 21.057541,147.1075 14.842581,147.1152 8.4505234,147.1229 4.8776836,147.1306 3.9997888,147.1383 2.605031,147.1460 1.4838533,147.1537 0.57568723,147.1615 1.000411,147.1692 1.5759951,147.1769 2.1817412,147.1846 1.514714,147.1923 0.78744084,147.2000 0.36357027,147.2077 0.69752711,147.2154 1.0609579,147.2231 1.1510592,147.2308 0.60571635,147.2385 0.7883805,147.2462 1.1820894,147.2539 1.0296133,147.2616 0.12076195,147.2693 0.36391973,147.2770 0.45443618,147.2847 0.1817348,147.2924 0.18175085,147.3002 0.030320002,147.3079 0.21233004,147.3156 0.33341458,147.3233 0.42436948,147.3310 0.54549885,147.3387 0.4847247,147.3464 0.57573575,147.3541 0.75797427,147.3618 0.96952373,147.3695 0.36321887,147.3772 0.66728818,147.3850 1.485445,147.3927 1.6059808,147.4004 1.3333576,147.4081 1.45452,147.4158 1.0900631,147.4235 0.12057547,147.4312 0.030817747,147.4389 0.72784764,147.4466 0.87849957,147.4543 0.45420986,147.4621 0.54605007,147.4698 1.1819941,147.4775 0.78733611,147.4852 0.39358822,147.4929 0.21220705,147.5006 0.69745398,147.5083 0.93940943,147.5160 0.69677752,147.5238 0.57562798,147.5315 0.42400709,147.5392 0.18171525,147.5469 0.12114199,147.5546 0.091102555,147.5623 0.69791132,147.5700 1.9704798,147.5778 2.4237623,147.5855 1.4232098,147.5932 0.27227166,147.6009 0.030402379,147.6086 0.39466825,147.6163 1.3339931,147.6241 1.7275941,147.6318 2.3336489,147.6395 2.332752,147.6472 1.1504536,147.6549 0.36354846,147.6626 0.75815821,147.6704 1.3031036,147.6781 0.93887097,147.6858 0.27228886,147.6935 0.12129701,147.7012 0.3336142,147.7089 0.4848046,147.7167 0.33322659,147.7244 0.42437106,147.7321 0.51517665,147.7398 0.36331677,147.7475 -0.00017610453,147.7553 0.030350089,147.7630 -1.2145954e-005,147.7707 0.18204531,147.7784 0.84915507,147.7861 1.5154804,147.7939 1.1815472,147.8016 0.87859428,147.8093 0.69675601,147.8170 0.42398152,147.8247 0.18159737,147.8325 -9.9993609e-005,147.8402 7.5981057e-005,147.8479 0.12135887,147.8556 0.36381322,147.8633 0.66684973,147.8711 0.75743407,147.8788 0.48504668,147.8865 0.93987614,147.8942 1.1516247,147.9020 1.1812431,147.9097 0.39343327,147.9174 0.27290517,147.9251 0.27260366,147.9329 0.090848796,147.9406 0.15153374,147.9483 0.181995,147.9560 0.51528674,147.9638 0.515145,147.9715 0.63629425,147.9792 0.36347553,147.9869 0.39420572,147.9947 0.63645291,148.0024 0.48460299,148.0101 0.21185394,148.0178 0.12154885,148.0256 0.78847504,148.0333 1.4252712,148.0410 2.485141,148.0487 2.272774,148.0565 2.9699042,148.0642 2.6055717,148.0719 2.6062703,148.0797 2.9092693,148.0874 3.1518862,148.0951 5.6977782,148.1028 8.0304451,148.1106 6.6047344,148.1183 3.0294588,148.1260 2.0612998,148.1338 2.4848943,148.1415 1.8474361,148.1492 0.84776491,148.1569 0.54542887,148.1647 0.54537153,148.1724 1.879109,148.1801 3.5762477,148.1879 3.6056716,148.1956 1.9085339,148.2033 0.93935835,148.2111 0.33331653,148.2188 0.1816151,148.2265 0.18192166,148.2343 0.48507628,148.2420 0.78869623,148.2497 1.6062123,148.2574 0.9689455,148.2652 0.57552457,148.2729 0.63654953,148.2806 1.030715,148.2884 1.4554725,148.2961 2.6675565,148.3038 3.1212561,148.3116 2.999861,148.3193 2.6360757,148.3271 1.9988581,148.3348 0.63534433,148.3425 0.39437222,148.3503 1.0610849,148.3580 1.1817379,148.3657 1.1818523,148.3735 1.5152297,148.3812 1.5146734,148.3889 0.81806993,148.3967 1.0005274,148.4044 1.1209184,148.4121 0.54498017,148.4199 0.45471019,148.4276 0.72766036,148.4354 1.0301342,148.4431 0.72707957,148.4508 0.75746948,148.4586 0.54583335,148.4663 1.4856442,148.4740 1.7272909,148.4818 1.4540172,148.4895 0.7264812,148.4973 0.18163824,148.5050 0.39405236,148.5127 0.36340469,148.5205 0.090986513,148.5282 0.39452231,148.5360 0.90931708,148.5437 1.2732524,148.5514 3.7276096,148.5592 3.6359468,148.5669 2.1206305,148.5747 0.72691494,148.5824 0.78810179,148.5901 0.81830025,148.5979 0.81807029,148.6056 0.81794721,148.6134 0.60589468,148.6211 0.21177888,148.6288 0.091633402,148.6366 1.4556201,148.6443 2.6669672,148.6521 2.0598671,148.6598 0.66549182,148.6676 -0.00012424089,148.6753 -1.932341e-005,148.6830 0.00020155607,148.6908 0.4245902,148.6985 0.60619736,148.7063 0.6970821,148.7140 0.87906361,148.7218 1.3035259,148.7295 1.5451597,148.7373 0.93888378,148.7450 0.8181603,148.7527 1.1822879,148.7605 2.1518621,148.7682 1.8479702,148.7760 0.93897241,148.7837 0.81882542,148.7915 1.636665,148.7992 1.3329566,148.8070 1.3033489,148.8147 1.7578889,148.8225 1.7265457,148.8302 0.75693154,148.8380 0.66713631,148.8457 1.0607346,148.8535 0.99988472,148.8612 1.1209544,148.8690 0.57549918,148.8767 0.48478845,148.8845 0.27270696,148.8922 0.48525676,148.9000 0.81815755,148.9077 0.42366847,148.9154 0.12148827,148.9232 0.78851479,148.9309 1.0605485,148.9387 1.2427933,148.9464 2.0914781,148.9542 2.1511295,148.9620 1.3327273,148.9697 1.1212943,148.9775 1.6668531,148.9852 1.5146198,148.9930 0.45409092,149.0007 0.2121422,149.0085 0.36407968,149.0162 0.97024059,149.0240 1.3337375,149.0317 2.1518149,149.0395 2.6968966,149.0472 2.4842989,149.0550 1.2419378,149.0627 1.060944,149.0705 2.1525924,149.0782 4.6366887,149.0860 3.9084611,149.0937 3.7876902,149.1015 5.2429132,149.1093 5.696692,149.1170 3.0294731,149.1248 1.5453371,149.1325 1.2117289,149.1403 0.60580128,149.1480 0.57569373,149.1558 0.54561174,149.1635 1.0611334,149.1713 1.6375031,149.1791 2.6669264,149.1868 1.9081038,149.1946 1.2723083,149.2023 0.93898875,149.2101 0.45419234,149.2178 0.36383113,149.2256 0.66675615,149.2334 0.48461148,149.2411 0.3028636,149.2489 0.03022619,149.2566 0.0911531,149.2644 0.39415076,149.2722 0.42417449,149.2799 0.36363426,149.2877 0.51535308,149.2954 0.78791308,149.3032 0.66649848,149.3109 0.66659093,149.3187 0.72705787,149.3265 0.33324301,149.3342 0.18182871,149.3420 0.24298413,149.3498 1.03063,149.3575 0.72663373,149.3653 0.18164006,149.3730 0.33376062,149.3808 0.6362927,149.3886 0.30280367,149.3963 0.42440486,149.4041 0.66684079,149.4118 1.0912272,149.4196 1.3332989,149.4274 0.87829667,149.4351 0.33298835,149.4429 0.33413556,149.4507 1.57652,149.4584 1.4536055,149.4662 0.33299729,149.4740 1.0923946,149.4817 2.5765738,149.4895 2.1802809,149.4972 0.27149484,149.5050 0.0002198432,149.5128 0.18197894,149.5205 0.39422494,149.5283 0.72750854,149.5361 0.75736958,149.5438 0.42399895,149.5516 0.42452884,149.5594 0.96982551,149.5671 0.90875185,149.5749 0.51496059,149.5827 0.60632694,149.5904 1.1518803,149.5982 1.2725952,149.6060 0.78740233,149.6137 0.51560003,149.6215 1.6675137,149.6293 2.3644974,149.6370 3.0603905,149.6448 1.6954956,149.6526 0.45398998,149.6604 0.27294612,149.6681 0.57603192,149.6759 0.60568982,149.6837 0.029968256,149.6914 0.00010236492,149.6992 0.3034144,149.7070 1.1825705,149.7147 1.8787841,149.7225 1.3631966,149.7303 0.93933088,149.7381 0.78787851,149.7458 0.72734141,149.7536 0.75749308,149.7614 0.48440605,149.7691 0.090843372,149.7769 0.27284202,149.7847 0.27275494,149.7925 0.5152933,149.8002 0.42410082,149.8080 0.18160079,149.8158 0.12140048,149.8236 0.45476344,149.8313 0.39373523,149.8391 0.30323744,149.8469 0.69726419,149.8546 0.6663819,149.8624 0.36325496,149.8702 0.18173952,149.8780 0.30333769,149.8857 0.72750366,149.8935 0.78779238,149.9013 0.57569748,149.9091 0.51512033,149.9168 0.4848361,149.9246 0.39370871,149.9324 0.03017251,149.9402 0.18185183,149.9480 0.33373022,149.9557 1.0612035,149.9635 1.3032467,149.9713 1.5152817,149.9791 1.3633868,149.9868 1.0909861,149.9946 1.4547303,150.0024 1.2115291,150.0102 0.51447153,150.0179 -0.00017303927,150.0257 3.6961374e-005,150.0335 2.5206618e-005,150.0413 -0.00013779917,150.0491 0.030920506,150.0568 1.3652939,150.0646 2.9094162,150.0724 3.2737811,150.0802 7.1537704,150.0880 12.035623,150.0957 24.284481,150.1035 38.308224,150.1113 34.779102,150.1191 18.168518,150.1269 4.6636138,150.1346 8.1596317,150.1424 15.97404,150.1502 14.964023,150.1580 6.295948,150.1658 1.9686499,150.1736 2.2733986,150.1813 2.120621,150.1891 1.1504184,150.1969 0.27236325,150.2047 0.33339664,150.2125 0.30302548,150.2203 0.45462501,150.2280 0.39396191,150.2358 0.4543837,150.2436 0.18181747,150.2514 0.60645306,150.2592 0.87882686,150.2670 0.66641819,150.2747 0.48475915,150.2825 0.75790989,150.2903 1.1821069,150.2981 0.99977678,150.3059 0.57546747,150.3137 0.42420906,150.3215 0.48476359,150.3292 0.39394423,150.3370 0.4244749,150.3448 0.66674489,150.3526 0.66668141,150.3604 0.63616818,150.3682 0.36361369,150.3760 0.60636204,150.3838 0.66644323,150.3915 0.27237236,150.3993 0.18202421,150.4071 0.78799295,150.4149 0.60563034,150.4227 0.12155614,150.4305 1.0619897,150.4383 3.6071451,150.4461 4.3930483,150.4539 2.3325288,150.4616 1.6365623,150.4694 1.151047,150.4772 0.72682679,150.4850 0.27245745,150.4928 0.2729893,150.5006 0.7579211,150.5084 0.72691816,150.5162 0.27245989,150.5240 0.36407727,150.5318 0.81845039,150.5396 0.75728214,150.5473 0.51505518,150.5551 0.51514202,150.5629 0.33312926,150.5707 0.2425295,150.5785 0.48500171,150.5863 0.54560864,150.5941 0.69689745,150.6019 0.42401654,150.6097 0.30282012,150.6175 0.030187137,150.6253 0.090947725,150.6331 0.030264311,150.6409 0.18220754,150.6487 0.60627335,150.6565 0.51473475,150.6643 0.09066236,150.6720 3.3297027e-005,150.6798 -8.0255531e-006,150.6876 -1.197047e-006,150.6954 1.281514e-005,150.7032 0.060725283,150.7110 0.18183482,150.7188 0.18198369,150.7266 0.48512736,150.7344 0.57566464,150.7422 0.48493034,150.7500 0.6667009,150.7578 0.42386633,150.7656 0.090689637,150.7734 -4.1919197e-005,150.7812 0.091061622,150.7890 0.39433911,150.7968 0.87918925,150.8046 1.2728263,150.8124 0.99931127,150.8202 0.15147997,150.8280 0.63683367,150.8358 0.75769526,150.8436 1.0605397,150.8514 1.0302098,150.8592 1.1213762,150.8670 0.96964496,150.8748 0.8787024,150.8826 0.63583618,150.8904 0.18213455,150.8982 1.3045387,150.9060 2.7587461,150.9138 3.4848351,150.9216 2.8475442,150.9294 1.8168507,150.9372 0.48403579,150.9450 0.21218862,150.9528 0.18173712,150.9606 0.030154312,150.9684 0.09131106,150.9762 0.87990379,150.9840 2.0008824,150.9918 2.2720873,150.9996 1.089645,151.0074 0.27249575,151.0152 0.33345053,151.0230 0.33335903,151.0308 0.39383587,151.0386 1.2731253,151.0465 2.1522839,151.0543 2.3034623,151.0621 2.7876835,151.0699 1.7266421,151.0777 1.0908121,151.0855 1.6075943,151.0933 4.0933986,151.1011 6.0006466,151.1089 5.6951661,151.1167 3.7866149,151.1245 3.4859107,151.1323 5.0024509,151.1401 7.0617738,151.1479 6.6034098,151.1557 3.0574257,151.1636 0.96852589,151.1714 0.090800032,151.1792 0.18184257,151.1870 0.12127358,151.1948 0.33351663,151.2026 0.54573971,151.2104 1.1518743,151.2182 1.3634858,151.2260 0.93889898,151.2338 0.21182588,151.2416 0.12130925,151.2495 0.60669392,151.2573 1.880187,151.2651 3.3952663,151.2729 3.9388673,151.2807 2.483247,151.2885 1.2721319,151.2963 0.93928742,151.3041 0.57532066,151.3119 0.090635329,151.3198 0.091125369,151.3276 0.36386734,151.3354 0.69766444,151.3432 1.4548709,151.3510 1.1813327,151.3588 0.75709897,151.3666 0.36351013,151.3744 0.5457527,151.3823 0.94002008,151.3901 1.7882732,151.3979 1.7570477,151.4057 1.2723237,151.4135 1.0300139,151.4213 0.42392111,151.4291 0.18185054,151.4370 0.24254279,151.4448 0.30299777,151.4526 0.36399737,151.4604 1.0006323,151.4682 1.3333327,151.4760 0.99936271,151.4839 0.60581356,151.4917 0.87911165,151.4995 0.96966487,151.5073 0.60600305,151.5151 0.6059581,151.5229 0.51537389,151.5308 0.90919232,151.5386 0.66638446,151.5464 0.57556599,151.5542 0.21186127,151.5620 0.12127414,151.5698 0.21213898,151.5777 0.21226433,151.5855 1.0307279,151.5933 2.000273,151.6011 2.3637202,151.6089 1.7876035,151.6168 0.60544467,151.6246 0.030039065,151.6324 0.091228195,151.6402 0.48509464,151.6480 0.48456344,151.6559 0.090661466,151.6637 0.091010995,151.6715 0.18184406,151.6793 0.18203999,151.6871 0.66722387,151.6950 1.1518797,151.7028 1.2727604,151.7106 1.151107,151.7184 0.69646406,151.7263 0.36346853,151.7341 0.36395922,151.7419 0.75771904,151.7497 0.605923,151.7575 0.63657594,151.7654 0.78783286,151.7732 0.63626587,151.7810 0.57555169,151.7888 0.18142943,151.7967 0.18239225,151.8045 1.000528,151.8123 1.273033,151.8201 2.0003157,151.8280 1.7571812,151.8358 1.3025688,151.8436 1.0000136,151.8514 1.0301647,151.8593 0.63625073,151.8671 0.84849679,151.8749 0.66662627,151.8827 0.81849194,151.8906 0.96975189,151.8984 0.9392724,151.9062 1.9998122,151.9141 2.0299118,151.9219 0.75726491,151.9297 0.00013099231,151.9375 0.30346331,151.9454 0.6060918,151.9532 0.45444459,151.9610 0.5759533,151.9689 0.81844217,151.9767 0.90881807,151.9845 0.45439947,151.9923 0.75806749,152.0002 1.3038118,152.0080 2.2433541,152.0158 2.6967552,152.0237 2.0290582,152.0315 1.2422973,152.0393 2.0314543,152.0472 3.1522775,152.0550 3.5151007,152.0628 3.1205852,152.0706 2.7884433,152.0785 4.1226606,152.0863 4.6058149,152.0941 3.4227445,152.1020 2.272043,152.1098 3.0630217,152.1176 6.4569554,152.1255 6.7863784,152.1333 4.0580926,152.1411 2.4532723,152.1490 1.605451,152.1568 1.0907812,152.1646 1.211997,152.1725 1.0302894,152.1803 1.1211255,152.1881 0.60599279,152.1960 0.75766641,152.2038 0.57541907,152.2116 0.33316484,152.2195 0.27300006,152.2273 0.51550287,152.2351 0.90957415,152.2430 1.3333246,152.2508 0.72645956,152.2587 0.12099816,152.2665 0.21223763,152.2743 0.18175116,152.2822 0.27306423,152.2900 1.0008651,152.2978 1.7575504,152.3057 1.1205853,152.3135 0.69676483,152.3214 0.66696423,152.3292 1.2425213,152.3370 0.72659028,152.3449 -0.00031257994,152.3527 0.00024110064,152.3605 0.33367014,152.3684 0.57584113,152.3762 0.48466522,152.3841 0.33332512,152.3919 0.39387736,152.3997 0.2120046,152.4076 0.3944076,152.4154 1.0915421,152.4233 1.3025528,152.4311 0.45413849,152.4389 0.57597566,152.4468 1.3636924,152.4546 2.7272305,152.4625 2.5452201,152.4703 1.2123684,152.4782 0.97022629,152.4860 1.6063757,152.4938 1.6357156,152.5017 0.60548395,152.5095 0.424393,152.5174 0.57621706,152.5252 1.2127361,152.5331 1.4543078,152.5409 0.90839428,152.5487 0.54562551,152.5566 1.1824752,152.5644 1.5453515,152.5723 1.059803,152.5801 0.18132551,152.5880 0.091157347,152.5958 0.63724542,152.6036 1.6068423,152.6115 1.7570881,152.6193 0.87779564,152.6272 0.27261114,152.6350 0.72820497,152.6429 1.515293,152.6507 0.96882778,152.6586 0.42404369,152.6664 0.42410913,152.6743 0.090895385,152.6821 0.36396593,152.6900 0.72785372,152.6978 1.3334814,152.7057 0.87809414,152.7135 0.42423511,152.7213 0.81853962,152.7292 0.93924356,152.7370 0.93958682,152.7449 1.272946,152.7527 1.1819621,152.7606 1.6064405,152.7684 1.6056877,152.7763 0.90839446,152.7841 0.66684777,152.7920 1.3943384,152.7998 1.3935589,152.8077 0.63570976,152.8155 -0.00015237843,152.8234 0.18221816,152.8312 0.75814635,152.8391 1.3332636,152.8469 1.0002325,152.8548 1.4244318,152.8626 0.8779645,152.8705 0.27246395,152.8784 0.30311832,152.8862 0.42451936,152.8941 0.90926939,152.9019 1.1516196,152.9098 1.4543928,152.9176 0.87862456,152.9255 0.66668677,152.9333 0.5759573,152.9412 1.0302161,152.9490 0.48447883,152.9569 0.39406189,152.9647 0.33301219,152.9726 0.060687743,152.9804 0.57605171,152.9883 0.66673142,152.9962 0.96982366,153.0040 1.3336579,153.0119 1.7272336,153.0197 1.1511439,153.0276 0.87861174,153.0354 0.63667142,153.0433 1.030624,153.0512 5.1008296,153.0590 29.356272,153.0669 55.284996,153.0747 54.261597,153.0826 32.738636,153.0904 13.140718,153.0983 4.8459158,153.1062 3.2735097,153.1140 4.0609207,153.1219 3.9693747,153.1297 4.3944473,153.1376 4.4231491,153.1454 2.1496317,153.1533 0.63564777,153.1612 0.39424583,153.1690 1.0309694,153.1769 1.211637,153.1847 0.42365193,153.1926 0.36388585,153.2005 0.818968,153.2083 1.5152532,153.2162 0.96895778,153.2240 1.3033612,153.2319 2.4549479,153.2398 1.9992666,153.2476 0.45388135,153.2555 0.00010815129,153.2634 0.30344802,153.2712 0.75808656,153.2791 1.1819357,153.2869 0.938963,153.2948 0.54507327,153.3027 0.30284357,153.3105 0.27294624,153.3184 0.5758462,153.3263 0.42421293,153.3341 0.48488641,153.3420 0.39387301,153.3499 0.54550505,153.3577 0.60593015,153.3656 0.42404914,153.3734 0.18180852,153.3813 0.18188545,153.3892 0.27284828,153.3970 0.48499164,153.4049 0.5758118,153.4128 0.63638675,153.4206 0.84916621,153.4285 1.8191291,153.4364 2.0294437,153.4442 0.54427928,153.4521 0.09086062,153.4600 0.090892054,153.4678 0.030236524,153.4757 8.5623353e-005,153.4836 0.30339018,153.4914 1.1525538,153.4993 2.6362505,153.5072 1.0299045,153.5150 1.4549065,153.5229 1.3935505,153.5308 0.99977565,153.5387 0.78792888,153.5465 0.72711217,153.5544 0.48473889,153.5623 0.63667369,153.5701 0.81798744,153.5780 0.30255207,153.5859 0.3332738,153.5937 0.90975559,153.6016 1.8185936,153.6095 1.1813897,153.6174 0.69673085,153.6252 0.63646984,153.6331 0.72701669,153.6410 0.090550877,153.6488 0.030429333,153.6567 0.33389577,153.6646 1.0307351,153.6725 1.121271,153.6803 1.181676,153.6882 0.90893376,153.6961 0.8484543,153.7039 0.72718513,153.7118 0.93941891,153.7197 1.3638252,153.7276 1.5757964,153.7354 0.99956203,153.7433 0.63631862,153.7512 0.81865597,153.7591 1.3036885,153.7669 1.8786579,153.7748 1.2114851,153.7827 0.69660938,153.7906 0.30273077,153.7984 0.15143366,153.8063 0.27331153,153.8142 2.7884424,153.8221 3.4243047,153.8300 2.4237275,153.8378 0.4842526,153.8457 0.3639189,153.8536 1.2729471,153.8615 1.9999392,153.8693 1.6972612,153.8772 1.1822264,153.8851 1.2723196,153.8930 0.60540396,153.9008 0.18164396,153.9087 0.18177521,153.9166 0.18198365,153.9245 0.6063205,153.9324 0.72727233,153.9402 0.60625565,153.9481 0.97011083,153.9560 1.1513021,153.9639 0.57505268,153.9718 -0.00026609135,153.9796 0.00014345442,153.9875 0.18206134,153.9954 0.42433313,154.0033 0.39390084,154.0112 0.39404321,154.0190 0.45448291,154.0269 0.18128711,154.0348 0.091939688,154.0427 2.3057671,154.0506 5.3675494,154.0585 10.793637,154.0663 17.216196,154.0742 19.816603,154.0821 15.479742,154.0900 11.726162,154.0979 12.545718,154.1058 9.9658375,154.1136 4.268713,154.1215 1.6660732,154.1294 2.881165,154.1373 5.3651519,154.1452 5.3018417,154.1531 3.1494868,154.1609 1.6661879,154.1688 1.9696338,154.1767 1.3020481,154.1846 0.33289292,154.1925 0.39418665,154.2004 0.75762689,154.2083 1.4551742,154.2161 2.8804781,154.2240 4.1525683,154.2319 3.4832773,154.2398 1.2712134,154.2477 0.69675857,154.2556 0.39409217,154.2635 1.0006094,154.2714 1.2422677,154.2792 0.90852362,154.2871 0.27234119,154.2950 0.27310085,154.3029 1.0615442,154.3108 1.818161,154.3187 1.0293962,154.3266 0.51545715,154.3345 1.1518468,154.3424 0.8783102,154.3502 0.48443869,154.3581 0.18183582,154.3660 0.66737211,154.3739 1.424455,154.3818 1.2116767,154.3897 0.575409,154.3976 0.33320621,154.4055 0.42460817,154.4134 0.93993193,154.4213 1.3942288,154.4292 1.6968212,154.4370 1.1206397,154.4449 0.63594931,154.4528 0.39360875,154.4607 0.091359898,154.4686 1.2134093,154.4765 2.3033032,154.4844 1.9085474,154.4923 1.3022943,154.5002 0.63616866,154.5081 0.78784239,154.5160 0.33312932,154.5239 0.45474052,154.5318 0.57561868,154.5397 0.30281281,154.5476 0.27293348,154.5555 0.63636887,154.5634 0.48500368,154.5712 0.81835383,154.5791 0.54529774,154.5870 0.72743678,154.5949 1.4248142,154.6028 2.3941922,154.6107 1.9386901,154.6186 0.96941108,154.6265 0.87920964,154.6344 1.0908259,154.6423 0.75748056,154.6502 1.03046,154.6581 1.0604903,154.6660 0.75720674,154.6739 0.30276677,154.6818 0.39446059,154.6897 1.0916033,154.6976 1.5759233,154.7055 1.666822,154.7134 1.8179326,154.7213 1.2723798,154.7292 1.0906129,154.7371 0.57540476,154.7450 0.57584661,154.7529 0.63629961,154.7608 0.69733816,154.7687 1.1212711,154.7766 0.69656181,154.7845 0.69755411,154.7924 1.242326,154.8003 0.54479927,154.8082 0.30287024,154.8161 0.18200104,154.8240 0.60641354,154.8319 0.60576504,154.8398 0.21174575,154.8477 -5.7188954e-005,154.8556 0.030350981,154.8635 0.18188673,154.8714 0.33336452,154.8793 0.2729784,154.8872 0.57602978,154.8951 0.57552361,154.9030 0.51517296,154.9109 0.84874058,154.9188 0.87887454,154.9268 1.0003732,154.9347 1.3638165,154.9426 1.2724245,154.9505 1.1514052,154.9584 1.2423154,154.9663 0.99991041,154.9742 0.87881881,154.9821 0.66627908,154.9900 0.18147367,154.9979 0.18211205,155.0058 0.72774631,155.0137 1.3942423,155.0216 1.7883393,155.0295 2.0303836,155.0374 2.091778,155.0453 4.8817811,155.0533 8.4580173,155.0612 12.032865,155.0691 14.36485,155.0770 15.150086,155.0849 13.148909,155.0928 10.179184,155.1007 6.9695802,155.1086 8.3358402,155.1165 10.394213,155.1244 9.2713366,155.1323 7.6955185,155.1403 5.9077387,155.1482 4.3315992,155.1561 2.3319926,155.1640 1.3021305,155.1719 0.30268979,155.1798 0.60659426,155.1877 1.2433115,155.1956 2.0305026,155.2035 1.574936,155.2115 1.3029368,155.2194 1.5152416,155.2273 1.0906595,155.2352 0.6967991,155.2431 0.75766599,155.2510 1.4248466,155.2589 2.1215723,155.2668 1.8174734,155.2748 0.6355173,155.2827 0.090788625,155.2906 0.18199119,155.2985 0.57617635,155.3064 1.0914131,155.3143 1.30301,155.3222 0.84774452,155.3302 -0.00047982455,155.3381 0.030749002,155.3460 0.69788504,155.3539 1.5458839,155.3618 1.6361191,155.3697 1.4544327,155.3776 1.2724504,155.3856 0.8179335,155.3935 0.90950912,155.4014 1.3942814,155.4093 1.3632414,155.4172 0.84805828,155.4251 0.5754506,155.4331 0.2117945,155.4410 0.03021655,155.4489 5.0306247e-005,155.4568 0.0909262,155.4647 0.030249888,155.4727 -2.0248954e-006,155.4806 -4.5526112e-006,155.4885 0.091206953,155.4964 0.81902093,155.5043 1.6670123,155.5123 1.6968663,155.5202 1.8180959,155.5281 1.3933334,155.5360 0.54508942,155.5439 0.3637237,155.5519 0.48510066,155.5598 0.81848699,155.5677 0.84813219,155.5756 0.27215365,155.5835 0.03041056,155.5915 0.39418718,155.5994 0.60648823,155.6073 1.2732214,155.6152 1.5150406,155.6231 1.2725022,155.6311 2.1211078,155.6390 2.757571,155.6469 2.3329301,155.6548 0.18135323,155.6628 0.091022775,155.6707 0.36392209,155.6786 0.48501587,155.6865 0.51501548,155.6945 0.3330029,155.7024 0.12126099,155.7103 0.33367863,155.7182 0.48472941,155.7262 0.18148333,155.7341 -2.6875276e-005,155.7420 0.09107472,155.7499 0.1817411,155.7579 -0.00013738843,155.7658 6.8578411e-005,155.7737 0.42475498,155.7816 2.1518703,155.7896 1.8176522,155.7975 0.090475336,155.8054 0.00021129996,155.8133 0.33363822,155.8213 0.72779948,155.8292 1.2729212,155.8371 1.1212163,155.8451 1.1815927,155.8530 0.63598025,155.8609 0.48453373,155.8688 -0.0003456386,155.8768 0.00019084163,155.8847 1.0004656,155.8926 2.6971879,155.9006 3.0907061,155.9085 1.9695144,155.9164 0.30278128,155.9243 0.12125628,155.9323 0.72765464,155.9402 1.2125002,155.9481 1.7884041,155.9561 2.2729599,155.9640 2.121171,155.9719 1.8478727,155.9799 0.60536355,155.9878 0.33323425,155.9957 0.27267206,156.0037 0.33340338,156.0116 0.30281907,156.0195 4.7900638e-005,156.0275 0.81955528,156.0354 2.9111893,156.0433 4.911037,156.0513 6.0913501,156.0592 6.6976595,156.0671 8.7882624,156.0751 7.9993887,156.0830 7.8487439,156.0909 6.9991336,156.0989 5.69594,156.1068 5.2113814,156.1147 3.7563276,156.1227 2.5454237,156.1306 3.3345373,156.1385 4.5459137,156.1465 4.3020582,156.1544 3.059556,156.1623 2.272048,156.1703 1.940016,156.1782 3.0006266,156.1861 2.6050906,156.1941 1.4835682,156.2020 0.2719793,156.2100 4.1681331e-005,156.2179 0.1818811,156.2258 0.18196246,156.2338 0.36379281,156.2417 0.3635425,156.2496 0.211941,156.2576 0.18208073,156.2655 0.54556394,156.2735 0.57585347,156.2814 1.2429652,156.2893 1.5756137,156.2973 0.84788477,156.3052 0.21184005,156.3132 0.090882741,156.3211 0.1213197,156.3290 0.33367527,156.3370 0.66687053,156.3449 0.57527894,156.3529 0.09084852,156.3608 0.48535961,156.3687 0.72724605,156.3767 0.57544678,156.3846 0.27241281,156.3926 -1.8012093e-005,156.4005 0.18210959,156.4085 0.45476812,156.4164 0.54539257,156.4243 0.30261678,156.4323 3.7570775e-005,156.4402 0.36392292,156.4482 0.45459801,156.4561 0.51527786,156.4641 0.72765458,156.4720 1.1517282,156.4799 0.9389329,156.4879 0.48450327,156.4958 0.54573703,156.5038 0.87896049,156.5117 0.6661799,156.5197 0.090536006,156.5276 0.091288395,156.5356 0.66728497,156.5435 1.0910683,156.5515 1.1513821,156.5594 1.1821536,156.5673 1.7578155,156.5753 1.4845084,156.5832 1.1513199,156.5912 1.121278,156.5991 1.3333693,156.6071 1.1813873,156.6150 0.42383516,156.6230 0.36388496,156.6309 0.66682696,156.6389 0.66669303,156.6468 0.78794199,156.6548 0.66635442,156.6627 0.42431942,156.6707 0.72735304,156.6786 0.60579473,156.6866 0.66684055,156.6945 1.0003594,156.7025 0.96939361,156.7104 0.60647023,156.7184 1.8502995,156.7263 3.3646228,156.7343 3.2409739,156.7422 1.1494808,156.7502 0.029898951,156.7581 0.091153055,156.7661 0.45456868,156.7740 0.48496172,156.7820 0.63646895,156.7899 0.36344332,156.7979 0.18178576,156.8058 0.27290678,156.8138 0.72770923,156.8217 1.6069897,156.8297 2.6371346,156.8376 3.0911043,156.8456 3.3331158,156.8535 2.6352625,156.8615 1.1506611,156.8695 1.1517797,156.8774 1.6975303,156.8854 2.0302432,156.8933 1.1204704,156.9013 0.42379996,156.9092 0.090777993,156.9172 0.030554721,156.9251 2.0616488,156.9331 4.3042979,156.9410 4.484848,156.9490 2.3022308,156.9570 1.7270308,156.9649 2.0008464,156.9729 3.242733,156.9808 2.8483005,156.9888 2.9692447,156.9967 1.8782173,157.0047 2.3043666,157.0127 4.1218081,157.0206 3.5145266,157.0286 4.0924525,157.0365 6.3657799,157.0445 8.3971119,157.0525 13.611238,157.0604 19.703897,157.0684 29.861593,157.0763 70.501915,157.0843 300.16309,157.0922 848.48608,157.1002 1134.9199,157.1082 835.50989,157.1161 337.59155,157.1241 98.694588,157.1320 54.231693,157.1400 43.415401,157.1480 33.538445,157.1559 25.902576,157.1639 18.084002,157.1719 10.842901,157.1798 6.7243085,157.1878 4.7562027,157.1957 3.1800275,157.2037 1.2113869,157.2117 1.3337897,157.2196 1.4543242,157.2276 1.1512098,157.2356 0.93920481,157.2435 0.66654325,157.2515 0.78806746,157.2594 0.93906975,157.2674 1.1513427,157.2754 2.5456254,157.2833 2.2726882,157.2913 1.5455836,157.2993 0.69725752,157.3072 1.2124418,157.3152 1.4242693,157.3232 1.5454013,157.3311 1.9405769,157.3391 3.5460775,157.3471 2.9690342,157.3550 2.4544926,157.3630 2.090595,157.3710 1.4535639,157.3789 0.54480326,157.3869 0.36381388,157.3949 0.90971184,157.4028 1.8491782,157.4108 2.0601702,157.4188 0.99936688,157.4267 0.72732353,157.4347 0.90907782,157.4427 0.9697637,157.4506 0.84812784,157.4586 0.30278701,157.4666 0.454806,157.4745 0.51520711,157.4825 0.57587612,157.4905 0.78816843,157.4985 1.1516457,157.5064 0.93872488,157.5144 0.18153541,157.5224 0.5460543,157.5303 1.1523565,157.5383 1.9398142,157.5463 1.9088299,157.5543 1.6358985,157.5622 1.0600176,157.5702 0.54498881,157.5782 0.090611793,157.5861 0.03066404,157.5941 0.66741842,157.6021 1.273226,157.6101 1.6970968,157.6180 1.6660277,157.6260 0.75721365,157.6340 0.63613021,157.6419 0.21176618,157.6499 0.42448217,157.6579 0.75771517,157.6659 0.63636398,157.6738 0.63698328,157.6818 1.3336309,157.6898 1.0601091,157.6978 0.63590258,157.7057 0.18144608,157.7137 -1.2427242e-005,157.7217 0.1820794,157.7297 0.48492086,157.7376 0.57619113,157.7456 1.1518319,157.7536 0.99993616,157.7616 1.2123641,157.7696 1.4852867,157.7775 1.8484428,157.7855 1.5146147,157.7935 1.3026465,157.8015 0.81801009,157.8094 0.78797394,157.8174 0.78793156,157.8254 0.78780562,157.8334 0.72724384,157.8414 0.84884101,157.8493 1.2124217,157.8573 1.4850856,157.8653 1.7878031,157.8733 1.3327675,157.8813 0.87878996,157.8892 1.273349,157.8972 1.5754533,157.9052 1.0304865,157.9132 2.0311284,157.9212 1.969084,157.9291 1.1204737,157.9371 0.72682875,157.9451 0.18143164,157.9531 0.12153351,157.9611 0.63680506,157.9690 0.90910715,157.9770 0.78751189,157.9850 0.42430419,157.9930 1.0008018,158.0010 1.817995,158.0090 1.1206893,158.0169 1.0913901,158.0249 1.4851011,158.0329 1.1510305,158.0409 0.57524365,158.0489 0.42465806,158.0569 1.1824564,158.0648 2.0010304,158.0728 3.3033957,158.0808 6.7379513,158.0888 33.942257,158.0968 78.912064,158.1048 100.21202,158.1127 76.516533,158.1207 40.794128,158.1287 23.86866,158.1367 15.145115,158.1447 9.0860729,158.1527 5.7881465,158.1607 8.3056641,158.1687 8.6952295,158.1766 4.9966631,158.1846 2.574506,158.1926 1.9996395,158.2006 1.7271413,158.2086 1.5144982,158.2166 0.48397222,158.2246 0.030384453,158.2326 0.33331475,158.2405 0.36416024,158.2485 1.4857198,158.2565 1.9390793,158.2645 1.3632071,158.2725 2.2423036,158.2805 2.424087,158.2885 1.5758902,158.2965 0.60600716,158.3045 0.39373064,158.3125 0.30299425,158.3204 0.24233781,158.3284 0.15145446,158.3364 0.1817891,158.3444 0.18177225,158.3524 0.090826213,158.3604 0.030419968,158.3684 0.45528713,158.3764 1.0911905,158.3844 0.78717297,158.3924 0.18154621,158.4004 0.39453569,158.4084 1.1219972,158.4163 1.6668812,158.4243 1.4235514,158.4323 0.66602623,158.4403 0.36344677,158.4483 0.18171957,158.4563 0.21238534,158.4643 0.51534694,158.4723 0.63645577,158.4803 1.1520106,158.4883 1.5754476,158.4963 0.72678769,158.5043 0.54583871,158.5123 0.90938818,158.5203 0.93903959,158.5283 0.51496595,158.5363 0.69718993,158.5443 0.66651648,158.5523 0.42389819,158.5603 0.2122488,158.5683 0.51529557,158.5763 0.36335865,158.5842 0.33365801,158.5922 0.84889692,158.6002 0.90889275,158.6082 0.78787577,158.6162 0.908885,158.6242 0.3936224,158.6322 0.30288216,158.6402 0.12147816,158.6482 0.6671049,158.6562 0.69669062,158.6642 0.36325723,158.6722 0.090830065,158.6802 0.27313346,158.6882 0.90956527,158.6962 1.4551569,158.7042 1.8788161,158.7122 1.4544638,158.7202 1.6668234,158.7282 1.393374,158.7362 1.0001233,158.7442 1.4243827,158.7522 1.2424247,158.7602 1.6063746,158.7682 1.7873917,158.7762 1.5147846,158.7842 1.0603187,158.7923 0.48508823,158.8003 1.0002266,158.8083 0.75728691,158.8163 0.63608426,158.8243 0.18142729,158.8323 0.091075063,158.8403 0.33353102,158.8483 0.5763064,158.8563 1.2732792,158.8643 1.4545065,158.8723 1.1507747,158.8803 0.33287427,158.8883 0.69797069,158.8963 1.6669761,158.9043 1.181051,158.9123 0.63588464,158.9203 0.75773901,158.9283 1.121176,158.9363 0.45433313,158.9443 0.45472103,158.9523 0.60606039,158.9604 0.45441008,158.9684 0.18165238,158.9764 0.1212533,158.9844 0.42496571,158.9924 1.6069224,159.0004 2.1813869,159.0084 1.2722012,159.0164 2.0922155,159.0244 4.6381412,159.0324 5.3335943,159.0404 5.1209135,159.0484 5.5445971,159.0564 3.8774171,159.0645 2.0000679,159.0725 3.8520319,159.0805 10.490191,159.0885 17.520475,159.0965 24.21603,159.1045 24.543179,159.1125 16.386824,159.1205 9.5728874,159.1285 9.5752258,159.1366 7.0272522,159.1446 3.5736637,159.1526 1.8477396,159.1606 1.1209711,159.1686 0.87867486,159.1766 0.81826442,159.1846 0.96984923,159.1926 1.2122993,159.2007 1.3334103,159.2087 1.2425175,159.2167 1.4547112,159.2247 1.6362618,159.2327 1.3631829,159.2407 0.78767198,159.2487 0.84840596,159.2567 0.60569477,159.2648 0.48502019,159.2728 0.96980447,159.2808 0.72701293,159.2888 0.51519299,159.2968 0.51539451,159.3048 0.78769761,159.3129 0.30276251,159.3209 0.18178478,159.3289 0.030148169,159.3369 9.2811926e-005,159.3449 0.60647684,159.3529 1.182247,159.3610 1.1514878,159.3690 0.75719851,159.3770 0.51541984,159.3850 1.1218532,159.3930 1.3938522,159.4010 0.93854052,159.4091 0.12077546,159.4171 0.090885215,159.4251 0.091268435,159.4331 0.90991163,159.4411 1.1813263,159.4492 0.24177517,159.4572 0.18212144,159.4652 0.4850755,159.4732 0.63648492,159.4812 0.78771049,159.4893 0.5756703,159.4973 0.63642418,159.5053 0.42400593,159.5133 0.27267396,159.5213 0.72750121,159.5294 1.0909342,159.5374 0.7576685,159.5454 0.81852025,159.5534 0.75708932,159.5614 0.090519041,159.5695 0.36399525,159.5775 0.75781339,159.5855 0.84836835,159.5935 0.48444614,159.6016 0.090916157,159.6096 0.45515794,159.6176 1.0005003,159.6256 1.2425275,159.6336 1.1510868,159.6417 0.51444608,159.6497 0.090674222,159.6577 0.091062985,159.6657 0.27303076,159.6738 0.54563504,159.6818 0.51477325,159.6898 0.030097121,159.6978 0.21257174,159.7059 0.69728386,159.7139 0.81819052,159.7219 0.75757414,159.7299 0.75745702,159.7380 0.57558036,159.7460 0.48491508,159.7540 0.72766215,159.7621 2.3943522,159.7701 4.3640141,159.7781 5.1216373,159.7861 4.1209006,159.7942 1.7868353,159.8022 0.87855506,159.8102 1.0915033,159.8183 1.545828,159.8263 1.362691,159.8343 0.21173,159.8423 0.93988299,159.8504 0.78747457,159.8584 0.33357349,159.8664 0.84904712,159.8745 0.99975401,159.8825 0.51449114,159.8905 -0.00023349101,159.8985 2.7205873e-005,159.9066 0.12163316,159.9146 1.03136,159.9226 1.7882887,159.9307 1.575199,159.9387 0.84760702,159.9467 0.27260509,159.9548 0.63668454,159.9628 0.66647506,159.9708 0.39377275,159.9789 0.39402887,159.9869 0.57620132,159.9949 1.2131265,160.0030 2.2128947,160.0110 2.4238706,160.0190 1.5743531,160.0271 0.27191591,160.0351 0.030296663,160.0431 0.27369627,160.0512 1.4550273,160.0592 1.1505806,160.0672 0.72723305,160.0753 1.1824851,160.0833 1.6670402,160.0913 1.6967863,160.0994 1.3941501,160.1074 1.9099336,160.1154 2.6370327,160.1235 3.0299129,160.1315 2.3324065,160.1396 1.4537355,160.1476 0.75752747,160.1556 0.9998548,160.1637 0.54538542,160.1717 1.061123,160.1797 1.0907642,160.1878 0.96970195,160.1958 1.1817793,160.2039 0.87827879,160.2119 0.54561746,160.2199 1.3035313,160.2280 1.5150938,160.2360 1.0297462,160.2440 0.27244234,160.2521 0.27260137,160.2601 0.12144826,160.2682 0.97037619,160.2762 1.1815618,160.2842 0.66633427,160.2923 0.51520818,160.3003 0.45439473,160.3084 0.21195877,160.3164 0.15136303,160.3244 0.30340606,160.3325 1.0915853,160.3405 1.181445,160.3486 0.60584641,160.3566 0.96999645,160.3647 1.0303742,160.3727 1.0603378,160.3807 0.63635427,160.3888 0.87892652,160.3968 1.0916051,160.4049 2.4861467,160.4129 3.2118816,160.4210 2.2108359,160.4290 0.90826786,160.4370 1.0301864,160.4451 0.90907526,160.4531 0.18169624,160.4612 0.18180479,160.4692 0.5759325,160.4773 0.78796905,160.4853 0.42422715,160.4934 0.3027699,160.5014 0.030365283,160.5095 0.57626545,160.5175 1.0911009,160.5255 1.2425097,160.5336 1.303164,160.5416 1.3030605,160.5497 1.0602919,160.5577 0.60557556,160.5658 0.48520765,160.5738 2.2136142,160.5819 4.4547338,160.5899 3.3320026,160.5980 1.515005,160.6060 1.333842,160.6141 1.4845695,160.6221 1.0908973,160.6302 1.3944039,160.6382 1.5757277,160.6463 1.3633742,160.6543 1.2119079,160.6624 1.0302258,160.6704 1.0602894,160.6785 0.75752735,160.6865 1.1517576,160.6946 1.0300009,160.7026 0.57536507,160.7107 0.060410768,160.7187 7.1606199e-005,160.7268 0.27336809,160.7348 1.1821719,160.7429 1.4238859,160.7509 0.96966904,160.7590 0.81848621,160.7670 1.1824312,160.7751 1.6971377,160.7831 1.4235272,160.7912 0.99985307,160.7992 1.333958,160.8073 1.545423,160.8153 1.1510618,160.8234 1.0001922,160.8314 1.3031837,160.8395 1.0903683,160.8476 0.48428953,160.8556 0.36376664,160.8637 0.90977758,160.8717 1.6371613,160.8798 2.0608065,160.8878 1.9089571,160.8959 1.817952,160.9039 1.363041,160.9120 0.84798485,160.9201 0.6062175,160.9281 0.93924552,160.9362 0.42371821,160.9442 0.2123159,160.9523 0.48524925,160.9603 0.78804213,160.9684 0.93972862,160.9765 1.3335083,160.9845 1.3637005,160.9926 1.6665478,161.0006 1.5154514,161.0087 2.1517789,161.0167 6.5581517,161.0248 31.842333,161.0329 65.001808,161.0409 134.51149,161.0490 312.08963,161.0570 452.15256,161.0651 366.26031,161.0732 161.98813,161.0812 41.948772,161.0893 25.485016,161.0973 24.212318,161.1054 24.332905,161.1135 21.813459,161.1215 15.872659,161.1296 9.5094557,161.1376 3.7545164,161.1457 2.1510668,161.1538 1.8180737,161.1618 2.0299313,161.1699 1.1509475,161.1780 0.81870067,161.1860 1.7284932,161.1941 3.6663232,161.2021 2.6350222,161.2102 1.0298029,161.2183 0.03017997,161.2263 -4.3879925e-005,161.2344 0.00020399294,161.2425 0.48559618,161.2505 1.3343402,161.2586 2.2431326,161.2667 2.6663933,161.2747 2.2116573,161.2828 1.6049752,161.2909 0.36313334,161.2989 1.0005634,161.3070 1.3030919,161.3150 0.99953264,161.3231 0.45498064,161.3312 1.5161128,161.3392 1.757336,161.3473 1.1809129,161.3554 0.27206564,161.3634 0.090901867,161.3715 0.090917386,161.3796 0.18215121,161.3877 0.72760361,161.3957 1.1820147,161.4038 1.788504,161.4119 2.3035481,161.4199 2.3032298,161.4280 2.4538493,161.4361 1.5447426,161.4441 1.1515208,161.4522 0.87866306,161.4603 0.69677716,161.4683 0.42408499,161.4764 0.66723144,161.4845 1.576955,161.4926 2.4549465,161.5006 2.0288761,161.5087 0.45365745,161.5168 0.45500243,161.5248 0.63616425,161.5329 0.2724908,161.5410 0.36375532,161.5490 0.48500142,161.5571 0.94026065,161.5652 1.9095585,161.5733 1.6354961,161.5813 0.96976852,161.5894 1.4244821,161.5975 0.87793207,161.6056 0.12068222,161.6136 0.061129872,161.6217 1.1824975,161.6298 1.5454404,161.6379 1.241886,161.6459 0.39349526,161.6540 0.48485726,161.6621 0.42444387,161.6702 0.727512,161.6782 0.69671494,161.6863 0.21192063,161.6944 0.18184076,161.7025 0.21225524,161.7105 0.42452258,161.7186 0.57580584,161.7267 0.42385432,161.7348 0.030099273,161.7428 0.18197083,161.7509 0.39397493,161.7590 0.48516205,161.7671 0.90964967,161.7751 1.1212918,161.7832 1.0301896,161.7913 1.2121581,161.7994 1.3333981,161.8075 1.211877,161.8155 0.66641521,161.8236 0.51478767,161.8317 -0.00038070692,161.8398 0.12186693,161.8478 1.0008935,161.8559 1.3632945,161.8640 0.60529733,161.8721 0.18151522,161.8802 7.9644233e-005,161.8882 0.30338767,161.8963 0.48484448,161.9044 0.3026877,161.9125 -0.00013172255,161.9206 0.030327169,161.9287 0.091145813,161.9367 0.66726464,161.9448 1.0302352,161.9529 0.51461166,161.9610 0.090659164,161.9691 8.8900793e-005,161.9771 0.30352807,161.9852 1.3641912,161.9933 2.5154047,162.0014 2.8187366,162.0095 2.9698896,162.0176 1.8778827,162.0256 0.93906307,162.0337 1.3343731,162.0418 3.7315915,162.0499 11.372311,162.0580 20.094664,162.0661 17.599312,162.0741 7.8099089,162.0822 1.8157644,162.0903 1.5763854,162.0984 2.0004365,162.1065 2.5763438,162.1146 2.9086914,162.1227 1.9385415,162.1307 1.6671242,162.1388 2.3640945,162.1469 2.0594633,162.1550 0.81722343,162.1631 0.4848716,162.1712 0.91019076,162.1793 2.5461609,162.1874 2.2719684,162.1954 1.6363297,162.2035 2.2131698,162.2116 3.2728226,162.2197 2.3018482,162.2278 0.99907637,162.2359 0.42418042,162.2440 0.93979746,162.2521 1.2725662,162.2602 0.87843883,162.2682 0.51537889,162.2763 0.87940377,162.2844 1.5763683,162.2925 1.8784598,162.3006 1.0295864,162.3087 0.72730201,162.3168 0.84861189,162.3249 0.84833139,162.3330 0.63609976,162.3411 0.63642401,162.3492 0.75741291,162.3572 0.33315274,162.3653 0.36374369,162.3734 0.54586405,162.3815 1.5462501,162.3896 2.7583752,162.3977 3.6666062,162.4058 2.2715232,162.4139 0.72684801,162.4220 1.0004281,162.4301 1.3637295,162.4382 1.2118778,162.4463 0.90910208,162.4544 1.0303777,162.4625 0.87854618,162.4706 1.0001818,162.4787 1.3333813,162.4867 0.93892157,162.4948 0.48469171,162.5029 0.63670897,162.5110 0.93945026,162.5191 0.63607848,162.5272 0.48478538,162.5353 0.57603753,162.5434 0.81823254,162.5515 0.54509896,162.5596 0.54593265,162.5677 1.4250903,162.5758 1.8182304,162.5839 1.5147371,162.5920 1.1207925,162.6001 0.72673285,162.6082 0.48488772,162.6163 0.91002518,162.6244 1.6366965,162.6325 1.48454,162.6406 1.8789641,162.6487 2.5453162,162.6568 1.6961575,162.6649 0.42402235,162.6730 0.48492149,162.6811 0.60639954,162.6892 1.0909542,162.6973 0.6662966,162.7054 0.4240087,162.7135 0.090680644,162.7216 0.090951577,162.7297 0.27318943,162.7378 0.81846273,162.7459 0.84867728,162.7540 1.3943644,162.7621 1.6061391,162.7702 1.6666037,162.7783 1.332813,162.7864 0.81803048,162.7945 0.93916517,162.8026 0.30254123,162.8107 0.12136276,162.8188 0.33359522,162.8269 0.48482358,162.8350 0.51553088,162.8431 1.4858174,162.8512 2.2124419,162.8593 1.8779869,162.8675 0.99952352,162.8756 1.060928,162.8837 1.1210564,162.8918 0.75710559,162.8999 0.51488709,162.9080 0.27259532,162.9161 0.33337566,162.9242 0.42421436,162.9323 0.21205148,162.9404 0.15169583,162.9485 0.30309752,162.9566 0.36347657,162.9647 0.30296886,162.9728 0.2120356,162.9809 0.03044015,162.9890 0.42457005,162.9972 0.54530042,163.0053 0.36364567,163.0134 0.66741085,163.0215 2.0616841,163.0296 3.0003831,163.0377 2.9095073,163.0458 3.7288752,163.0539 6.7000008,163.0620 9.3330746,163.0701 6.4520402,163.0782 4.7261119,163.0864 3.5153015,163.0945 4.5459876,163.1026 3.9982493,163.1107 2.6049657,163.1188 2.9105778,163.1269 5.3036861,163.1350 4.8776741,163.1431 3.3928802,163.1512 1.3326105,163.1594 1.0302422,163.1675 0.8180365,163.1756 0.60638177,163.1837 1.0608283,163.1918 0.96956456,163.1999 0.90888429,163.2080 0.48440346,163.2161 0.18155894,163.2243 0.030327233,163.2324 0.21221042,163.2405 0.18177436,163.2486 0.30356473,163.2567 1.0914352,163.2648 1.3636856,163.2729 1.393813,163.2811 0.93876106,163.2892 0.4844861,163.2973 0.424261,163.3054 0.54608911,163.3135 1.2124448,163.3216 0.90891409,163.3298 0.96956992,163.3379 0.63593894,163.3460 0.42434844,163.3541 1.2426718,163.3622 0.69693154,163.3703 0.60602027,163.3785 0.57556927,163.3866 0.36350375,163.3947 0.545605,163.4028 0.57569468,163.4109 0.42435476,163.4190 0.57571411,163.4272 0.60662049,163.4353 1.7888166,163.4434 2.0904689,163.4515 1.1506307,163.4596 0.54524171,163.4678 0.63649791,163.4759 0.57566029,163.4840 0.30269104,163.4921 0.030188115,163.5002 0.091014087,163.5084 0.12117805,163.5165 0.18212248,163.5246 0.63678628,163.5327 0.75742894,163.5408 0.51497483,163.5490 0.51524431,163.5571 0.60606861,163.5652 0.66684985,163.5733 0.81810135,163.5815 0.51497626,163.5896 0.57584101,163.5977 0.48455852,163.6058 0.42418551,163.6139 0.84880346,163.6221 1.0607535,163.6302 0.72708797,163.6383 0.42414838,163.6464 0.51528043,163.6546 0.48456365,163.6627 0.090602659,163.6708 4.7014768e-005,163.6789 0.091027945,163.6871 0.3945131,163.6952 1.3945982,163.7033 1.5752145,163.7114 0.51450264,163.7196 0.27274209,163.7277 0.33337042,163.7358 0.3331998,163.7439 -0.0001206544,163.7521 0.18234164,163.7602 0.87961483,163.7683 1.3938562,163.7765 1.1814857,163.7846 1.4545696,163.7927 1.0906057,163.8008 0.54522491,163.8090 0.30278105,163.8171 0.090906352,163.8252 0.6368143,163.8333 1.546175,163.8415 2.1819496,163.8496 1.3022982,163.8577 0.57546985,163.8659 0.7885446,163.8740 1.5157983,163.8821 1.5753335,163.8903 0.87800354,163.8984 0.33301598,163.9065 0.27293319,163.9146 0.48481852,163.9228 0.45500115,163.9309 1.2123948,163.9390 0.96953505,163.9472 1.0908921,163.9553 0.72691935,163.9634 0.57556564,163.9716 0.54535753,163.9797 0.81830794,163.9878 1.0607666,163.9960 0.8484844,164.0041 0.57575661,164.0122 0.51484972,164.0204 0.060253322,164.0285 0.00012842059,164.0366 0.1212559,164.0448 0.48602849,164.0529 2.000942,164.0610 2.2121649,164.0692 3.1226246,164.0773 5.6386938,164.0854 7.2724528,164.0936 4.9979682,164.1017 3.393528,164.1098 4.640449,164.1180 10.42919,164.1261 12.514613,164.1343 9.9655333,164.1424 6.4839916,164.1505 8.3952789,164.1587 8.4531517,164.1668 6.2094851,164.1749 2.9369478,164.1831 1.1814027,164.1912 1.2727309,164.1993 1.3645217,164.2075 2.819227,164.2156 2.7565827,164.2238 1.5443577,164.2319 1.0910981,164.2400 1.6368996,164.2482 1.6662643,164.2563 0.93853712,164.2645 0.27217275,164.2726 0.00020205432,164.2807 0.48515081,164.2889 0.5150696,164.2970 0.45457557,164.3052 0.48498473,164.3133 1.4850833,164.3214 3.0003629,164.3296 3.8483098,164.3377 2.3027327,164.3459 0.81824815,164.3540 0.78794956,164.3621 0.66612381,164.3703 0.12120908,164.3784 1.0311913,164.3866 1.5457907,164.3947 1.4845269,164.4029 0.87800288,164.4110 0.3330726,164.4191 0.33337942,164.4273 0.33340988,164.4354 0.4544903,164.4436 0.18174975,164.4517 0.36411309,164.4599 1.6066644,164.4680 2.0904884,164.4762 0.33261576,164.4843 0.2731775,164.4924 0.8790164,164.5006 0.60563463,164.5087 0.39425269,164.5169 1.6365471,164.5250 1.6662105,164.5332 0.39370707,164.5413 0.36433378,164.5495 1.3644001,164.5576 1.5148126,164.5658 1.0901973,164.5739 0.45412505,164.5821 0.090804376,164.5902 0.030323455,164.5983 0.18205889,164.6065 0.57636511,164.6146 1.485647,164.6228 2.2728539,164.6309 2.0296023,164.6391 1.1207951,164.6472 1.0009178,164.6554 2.2133076,164.6635 2.4534161,164.6717 0.66506177,164.6798 -0.00010771219,164.6880 0.091206484,164.6961 0.48529863,164.7043 0.72718465,164.7124 0.54522371,164.7206 0.72731405,164.7287 0.66641521,164.7369 0.090674438,164.7450 0.00010805712,164.7532 0.27322295,164.7613 0.87937045,164.7695 1.36413,164.7776 1.8490163,164.7858 2.0603857,164.7940 1.4536461,164.8021 0.84784985,164.8103 0.36334661,164.8184 0.45461535,164.8266 0.75782108,164.8347 0.78801298,164.8429 0.54520983,164.8510 0.27243462,164.8592 0.18180421,164.8673 0.090972193,164.8755 0.33398864,164.8836 1.1521292,164.8918 1.2420293,164.9000 0.60539567,164.9081 0.12087068,164.9163 0.00023654422,164.9244 0.69798243,164.9326 1.8189262,164.9407 1.8476589,164.9489 0.54442394,164.9570 0.030197471,164.9652 8.9055902e-006,164.9734 1.7460663e-006,164.9815 -1.5891395e-005,164.9897 6.1823273e-005,164.9978 0.18191777,165.0060 0.33349276,165.0141 0.94003612,165.0223 4.4861698,165.0305 6.9403415,165.0386 5.7867999,165.0468 3.1824152,165.0549 7.0654984,165.0631 13.397581,165.0713 14.788892,165.0794 14.728328,165.0876 17.612932,165.0957 30.409023,165.1039 44.826309,165.1121 43.019421,165.1202 25.073174,165.1284 9.2924366,165.1365 2.5427065,165.1447 1.9094231,165.1529 2.1209943,165.1610 2.2124522,165.1692 3.8804345,165.1773 5.6063681,165.1855 4.4226518,165.1937 1.9075916,165.2018 0.33272037,165.2100 0.27285919,165.2182 0.48495361,165.2263 0.51535875,165.2345 0.63635314,165.2427 0.51513994,165.2508 0.57562834,165.2590 0.21169882,165.2671 8.3969699e-006,165.2753 0.27301699,165.2835 0.6060667,165.2916 0.81870937,165.2998 1.6372565,165.3080 2.0001774,165.3161 2.3932431,165.3243 2.787549,165.3325 2.9699104,165.3406 1.5146015,165.3488 0.36332655,165.3570 0.48498869,165.3651 0.66680336,165.3733 0.8795042,165.3815 1.6673374,165.3896 2.0002737,165.3978 2.0906203,165.4060 1.4539045,165.4141 0.9082908,165.4223 0.1815152,165.4305 0.42469877,165.4386 0.72739667,165.4468 0.69660676,165.4550 0.33327895,165.4631 0.81887758,165.4713 1.6670995,165.4795 1.8784673,165.4877 1.1203953,165.4958 0.12092002,165.5040 0.18212947,165.5122 0.39400476,165.5203 0.54560184,165.5285 1.1522455,165.5367 1.75766,165.5448 1.1507435,165.5530 0.36318615,165.5612 0.090837836,165.5694 0.090948366,165.5775 0.090823248,165.5857 0.18231282,165.5939 1.030988,165.6020 1.3635843,165.6102 1.3634006,165.6184 1.1210129,165.6266 1.0601757,165.6347 0.54524404,165.6429 0.36384434,165.6511 0.51538807,165.6593 0.78811544,165.6674 0.8486172,165.6756 0.81800759,165.6838 0.51476949,165.6920 0.18147635,165.7001 0.030515978,165.7083 0.81871349,165.7165 1.3334751,165.7247 1.4850535,165.7328 1.5759155,165.7410 1.2724292,165.7492 0.72697097,165.7574 0.66674536,165.7655 0.9093442,165.7737 1.0605934,165.7819 0.81781697,165.7901 0.4239068,165.7982 0.18160516,165.8064 -7.3730946e-005,165.8146 0.33412644,165.8228 1.3947569,165.8310 1.4843289,165.8391 0.63561845,165.8473 0.18154398,165.8555 -6.6890432e-005,165.8637 -5.0468238e-006,165.8719 8.708745e-005,165.8800 0.18206738,165.8882 0.48491195,165.8964 0.57586604,165.9046 0.8486433,165.9128 0.78777784,165.9209 0.57575506,165.9291 0.54551768,165.9373 0.54539979,165.9455 0.60618949,165.9537 1.0305912,165.9618 1.3331424,165.9700 0.81779927,165.9782 0.48477963,165.9864 0.51523286,165.9946 0.69692183,166.0027 0.36346534,166.0109 0.21217775,166.0191 0.39437905,166.0273 0.93997794,166.0355 1.4853355,166.0437 2.0004604,166.0518 3.1838801,166.0600 6.5478411,166.0682 7.7268414,166.0764 6.5152321,166.0846 8.0937386,166.0928 11.151954,166.1010 9.8765192,166.1091 8.0603342,166.1173 9.2146149,166.1255 13.792588,166.1337 17.84816,166.1419 13.32738,166.1501 6.9645762,166.1582 2.2401185,166.1664 0.90920311,166.1746 0.69712681,166.1828 0.75742126,166.1910 0.66675705,166.1992 1.1520984,166.2074 1.7884871,166.2156 2.181546,166.2237 1.3629192,166.2319 0.87874532,166.2401 0.72672987,166.2483 0.12103039,166.2565 0.48527479,166.2647 0.75783551,166.2729 2.1821947,166.2811 3.5767331,166.2893 4.5152988,166.2974 2.9989657,166.3056 1.3628047,166.3138 0.33294529,166.3220 0.27316168,166.3302 0.75802219,166.3384 0.8481043,166.3466 0.39381474,166.3548 0.54534698,166.3630 0.090500124,166.3712 1.1190548e-005,166.3794 7.5779353e-005,166.3875 0.090799257,166.3957 0.39524674,166.4039 2.2439284,166.4121 2.5147495,166.4203 1.8779789,166.4285 1.3940618,166.4367 1.7271014,166.4449 0.87776005,166.4531 0.39388007,166.4613 0.66684389,166.4695 0.60597128,166.4777 0.54536152,166.4859 0.45448908,166.4941 0.48515314,166.5023 0.90947115,166.5104 1.33373,166.5186 1.757609,166.5268 1.2416555,166.5350 0.36300167,166.5432 -6.9294911e-005,166.5514 -7.4527845e-005,166.5596 0.00036743362,166.5678 0.78836429,166.5760 0.9999814,166.5842 0.84819663,166.5924 0.42420253,166.6006 0.66706657,166.6088 0.87893957,166.6170 0.90903413,166.6252 0.75731277,166.6334 0.51479191,166.6416 0.42403209,166.6498 0.33335218,166.6580 0.27273306,166.6662 0.090901375,166.6744 0.18187112,166.6826 0.33346429,166.6908 0.48498583,166.6990 0.39374748,166.7072 0.18170825,166.7154 0.33340007,166.7236 0.33330709,166.7318 0.45473337,166.7400 1.091247,166.7482 1.3028748,166.7564 0.51467067,166.7646 -1.6991663e-006,166.7728 0.48602676,166.7810 1.9407125,166.7892 2.6363814,166.7974 2.0896959,166.8056 0.87813467,166.8138 0.90908223,166.8220 0.60576141,166.8302 0.51557046,166.8384 0.96987593,166.8466 0.63566267,166.8548 0.029933283,166.8630 0.00016234373,166.8712 0.48552051,166.8794 1.6069345,166.8876 1.969079,166.8958 0.57528454,166.9040 0.84908783,166.9122 0.99962837,166.9204 0.57581091,166.9287 1.3648052,166.9369 2.2727253,166.9451 1.6960962,166.9533 0.9996649,166.9615 1.7573978,166.9697 2.7576859,166.9779 2.6362114,166.9861 1.3636615,166.9943 1.091634,167.0025 2.0005765,167.0107 2.4241247,167.0189 1.9998122,167.0271 3.0639598,167.0353 8.186389,167.0435 10.666764,167.0518 9.2398548,167.0600 7.9402456,167.0682 18.475456,167.0764 55.847324,167.0846 74.938423,167.0928 54.366364,167.1010 22.648602,167.1092 13.424625,167.1174 14.334776,167.1256 12.935903,167.1338 7.9955525,167.1421 4.8474412,167.1503 5.1513529,167.1585 3.8162451,167.1667 1.5136299,167.1749 0.51483828,167.1831 0.48502153,167.1913 0.78867066,167.1995 2.0015574,167.2077 3.1821473,167.2160 2.4833457,167.2242 0.93840253,167.2324 0.69729871,167.2406 1.0607967,167.2488 0.87827349,167.2570 0.30246618,167.2652 0.33355904,167.2735 1.3952997,167.2817 2.7887278,167.2899 2.3930302,167.2981 1.1810198,167.3063 1.0001802,167.3145 1.1211238,167.3227 0.9094336,167.3310 1.6672344,167.3392 1.817915,167.3474 1.5749676,167.3556 0.66620266,167.3638 0.48478398,167.3720 0.24233791,167.3802 0.27274498,167.3885 0.090809807,167.3967 0.030239357,167.4049 0.030397257,167.4131 0.090772793,167.4213 0.091536753,167.4295 1.3652644,167.4378 2.81936,167.4460 3.6366911,167.4542 3.2107029,167.4624 1.4834392,167.4706 1.21229,167.4789 1.3331121,167.4871 0.66654193,167.4953 0.87887508,167.5035 0.75753319,167.5117 1.151961,167.5200 1.6062487,167.5282 1.6063105,167.5364 1.6967111,167.5446 0.87801301,167.5528 0.4848313,167.5611 0.78792477,167.5693 0.69669765,167.5775 0.45431629,167.5857 0.090797767,167.5939 0.33435699,167.6022 1.7894673,167.6104 2.8488297,167.6186 2.4835522,167.6268 1.0288312,167.6350 0.57658428,167.6433 2.5471518,167.6515 3.272644,167.6597 2.1801057,167.6679 0.48450994,167.6762 2.4862869,167.6844 5.4858007,167.6926 6.0606084,167.7008 3.6046278,167.7091 0.99910635,167.7173 0.75781769,167.7255 0.84845179,167.7337 0.63588142,167.7420 0.3336854,167.7502 1.3341558,167.7584 2.9700007,167.7666 3.3325932,167.7749 0.66583413,167.7831 0.69739813,167.7913 1.3338903,167.7995 1.5451376,167.8078 0.75726426,167.8160 0.72736895,167.8242 0.51474327,167.8325 0.30306691,167.8407 0.94012892,167.8489 1.8794953,167.8571 1.9997311,167.8654 1.0597316,167.8736 0.54507583,167.8818 0.51506567,167.8900 0.33335185,167.8983 0.33345431,167.9065 0.63665432,167.9147 0.93940073,167.9230 0.57549345,167.9312 0.39401594,167.9394 0.72768623,167.9477 1.3941259,167.9559 1.3332102,167.9641 1.3643872,167.9723 2.0001731,167.9806 1.5750929,167.9888 1.0599654,167.9970 0.51523286,168.0053 1.0006006,168.0135 1.2120372,168.0217 1.2122589,168.0300 1.7275784,168.0382 2.1824269,168.0464 2.788012,168.0547 3.5786099,168.0629 9.0066557,168.0711 17.040833,168.0794 28.828651,168.0876 35.789238,168.0958 30.835932,168.1041 14.500991,168.1123 5.8762026,168.1205 6.0926123,168.1288 6.93891,168.1370 5.6655798,168.1452 5.211863,168.1535 4.5145826,168.1617 3.6957514,168.1699 2.0285635,168.1782 0.60501462,168.1864 0.48602492,168.1947 2.5776362,168.2029 3.5148857,168.2111 2.3321092,168.2194 1.5149601,168.2276 2.1519346,168.2358 2.4552066,168.2441 2.8788447,168.2523 2.3936605,168.2606 2.0596216,168.2688 0.69586539,168.2770 0.60624456,168.2853 0.75772715,168.2935 0.78784043,168.3017 0.51471728,168.3100 0.0908034,168.3182 0.18187766,168.3265 0.21241599,168.3347 0.81886232,168.3429 1.1818618,168.3512 1.1212693,168.3594 1.5455289,168.3677 1.4234508,168.3759 0.3935217,168.3841 0.30324924,168.3924 0.69805604,168.4006 2.0609274,168.4089 1.2715678,168.4171 0.36329854,168.4253 0.24233387,168.4336 0.09093862,168.4418 0.30328512,168.4501 0.48507598,168.4583 0.84890252,168.4666 1.3031735,168.4748 1.1509671,168.4830 0.51476765,168.4913 0.36383334,168.4995 0.51521206,168.5078 0.54564124,168.5160 0.78795612,168.5243 0.72719288,168.5325 0.93933755,168.5408 0.81797439,168.5490 0.57568181,168.5572 0.30286705,168.5655 0.18181951,168.5737 0.27272055,168.5820 0.2122432,168.5902 0.3939144,168.5985 0.36391908,168.6067 1.3945086,168.6150 1.6664065,168.6232 1.0299021,168.6315 0.51534158,168.6397 0.81811988,168.6480 0.45417836,168.6562 0.39391601,168.6645 0.27255511,168.6727 0.27346528,168.6809 1.3038393,168.6892 1.363138,168.6974 0.75699544,168.7057 0.69743061,168.7139 1.4553409,168.7222 1.6663094,168.7304 1.0297698,168.7387 0.81799352,168.7469 0.75791264,168.7552 1.5158691,168.7634 1.8180468,168.7717 1.3024261,168.7799 0.66601068,168.7882 0.27266103,168.7964 0.69767332,168.8047 1.2728721,168.8129 1.0606215,168.8212 1.2119007,168.8294 1.1822295,168.8377 2.364573,168.8460 2.4542363,168.8542 1.665524,168.8625 0.69642401,168.8707 0.63657492,168.8790 0.57569516,168.8872 0.42424867,168.8955 0.48500073,168.9037 0.66675377,168.9120 0.94002151,168.9202 1.7576771,168.9285 1.3936458,168.9367 1.1509669,168.9450 0.21167196,168.9532 0.30321288,168.9615 0.18162794,168.9698 0.18201071,168.9780 0.60657048,168.9863 0.93928808,168.9945 0.5452863,169.0028 0.81888258,169.0110 1.4853115,169.0193 2.2435312,169.0276 4.639205,169.0358 7.2137823,169.0441 10.279333,169.0523 22.255358,169.0606 35.580048,169.0688 34.446507,169.0771 23.113548,169.0854 17.120991,169.0936 17.697073,169.1019 18.089603,169.1101 17.120289,169.1184 14.848226,169.1266 16.639883,169.1349 23.068701,169.1432 31.672899,169.1514 32.782169,169.1597 21.290228,169.1679 8.4159651,169.1762 2.5134501,169.1845 2.5158274,169.1927 2.6055033,169.2010 1.7567495,169.2092 1.1506753,169.2175 0.30272141,169.2258 0.66729236,169.2340 1.2124401,169.2423 1.454374,169.2506 1.060167,169.2588 0.60575885,169.2671 0.4549028,169.2753 0.96983361,169.2836 1.0304272,169.2919 1.6365767,169.3001 1.4547181,169.3084 1.5453665,169.3167 0.90851992,169.3249 0.69694287,169.3332 0.69708771,169.3415 0.63587064,169.3497 -0.00040416661,169.3580 0.091249526,169.3662 0.3334156,169.3745 0.36353236,169.3828 0.39400899,169.3910 0.57611132,169.3993 0.81848729,169.4076 0.78738236,169.4158 0.24225639,169.4241 1.0920812,169.4324 2.2123964,169.4406 1.5140535,169.4489 0.30246001,169.4572 0.30345216,169.4654 1.2131141,169.4737 2.2126579,169.4820 2.2729008,169.4902 2.4241011,169.4985 2.1210821,169.5068 2.5459292,169.5150 2.7576077,169.5233 2.1505506,169.5316 0.99942386,169.5399 1.1825281,169.5481 1.7575903,169.5564 3.1824217,169.5647 6.5161572,169.5729 6.150393,169.5812 2.7863307,169.5895 0.42419338,169.5977 1.0314054,169.6060 2.0613444,169.6143 2.3025336,169.6226 1.9693254,169.6308 2.0298867,169.6391 0.8781051,169.6474 0.39375669,169.6556 0.81955564,169.6639 2.8807311,169.6722 3.8485389,169.6805 3.4236047,169.6887 2.7262287,169.6970 1.3623582,169.7053 0.30239019,169.7136 0.12172942,169.7218 1.1525254,169.7301 1.93994,169.7384 2.2725952,169.7466 1.939085,169.7549 1.6060095,169.7632 1.3329006,169.7715 0.84790677,169.7797 1.5457764,169.7880 3.1825948,169.7963 4.3033824,169.8046 4.7872715,169.8128 2.9391472,169.8211 2.8799877,169.8294 3.1529174,169.8377 3.6960449,169.8460 1.6950797,169.8542 0.69646132,169.8625 0.48488009,169.8708 0.8189081,169.8791 1.3636721,169.8873 0.81762671,169.8956 0.72762281,169.9039 1.0908575,169.9122 0.81815886,169.9204 1.5464771,169.9287 2.0605583,169.9370 1.3324637,169.9453 0.84800553,169.9536 0.48455471,169.9618 0.24224362,169.9701 0.18221919,169.9784 1.0313134,169.9867 1.7576842,169.9950 1.3020573,170.0032 0.48467925,170.0115 0.97080529,170.0198 2.12257,170.0281 2.8481281,170.0364 1.9690628,170.0446 2.5165725,170.0529 4.2131033,170.0612 4.5451174,170.0695 4.059917,170.0778 3.5759521,170.0861 4.4250178,170.0943 5.3039141,170.1026 6.1209745,170.1109 6.3972239,170.1192 17.657587,170.1275 43.988876,170.1358 50.174114,170.1440 33.495319,170.1523 14.532246,170.1606 5.5108232,170.1689 3.0902562,170.1772 3.2731979,170.1855 3.2719252,170.1937 1.9379022,170.2020 0.78720248,170.2103 0.45458838,170.2186 0.51521116,170.2269 0.57599777,170.2352 1.0917064,170.2435 1.6362399,170.2518 0.84751916,170.2600 0.33333808,170.2683 0.84946525,170.2766 1.6972495,170.2849 1.4538661,170.2932 0.87829983,170.3015 0.36329034,170.3098 0.090726145,170.3180 0.27318776,170.3263 1.0306476,170.3346 0.87846249,170.3429 0.42395717,170.3512 0.18164061,170.3595 -5.647889e-005,170.3678 0.091105863,170.3761 0.66703391,170.3844 1.1212028,170.3927 0.66647953,170.4009 0.36363396,170.4092 0.30297571,170.4175 0.42461655,170.4258 0.93964064,170.4341 0.84825605,170.4424 0.66671103,170.4507 0.94009078,170.4590 1.6671318,170.4673 1.3928161,170.4756 0.21147519,170.4839 0.42484263,170.4921 0.75754398,170.5004 0.66658771,170.5087 1.5761108,170.5170 3.0306504,170.5253 3.211942,170.5336 1.7270845,170.5419 1.3029826,170.5502 0.9085896,170.5585 0.33333254,170.5668 0.54561716,170.5751 0.72794527,170.5834 1.7281641,170.5917 1.9389213,170.6000 1.5749905,170.6083 1.2723551,170.6166 0.87932831,170.6248 1.5456098,170.6331 0.96955562,170.6414 1.2123425,170.6497 1.0299635,170.6580 1.0004669,170.6663 1.9403822,170.6746 2.4847772,170.6829 1.7562923,170.6912 0.6053108,170.6995 0.63669932,170.7078 1.030354,170.7161 0.72712761,170.7244 0.75752693,170.7327 0.66680241,170.7410 0.84859878,170.7493 0.66640341,170.7576 0.75756335,170.7659 0.84846205,170.7742 0.63667703,170.7825 1.2735435,170.7908 1.9095894,170.7991 1.999511,170.8074 0.99883789,170.8157 0.090453349,170.8240 0.030407714,170.8323 0.09094575,170.8406 0.090852045,170.8489 -0.00010044356,170.8572 0.030567616,170.8655 0.57664716,170.8738 1.3640966,170.8821 1.1809667,170.8904 0.27209911,170.8987 0.18203828,170.9070 0.42445689,170.9153 0.48465723,170.9236 0.30320838,170.9319 0.84921956,170.9402 1.1815853,170.9485 0.54469961,170.9568 0.18173385,170.9651 0.39414147,170.9734 0.39390063,170.9817 0.45483243,170.9901 0.9095372,170.9984 0.96936184,171.0067 0.6059413,171.0150 1.0007173,171.0233 2.3959601,171.0316 6.1864262,171.0399 14.615108,171.0482 26.913792,171.0565 30.429108,171.0648 39.197083,171.0731 53.161591,171.0814 54.171448,171.0897 40.872005,171.0980 54.551716,171.1063 110.11142,171.1146 143.97148,171.1229 115.255,171.1313 58.260895,171.1396 26.894081,171.1479 15.872559,171.1562 11.117435,171.1645 7.845006,171.1728 3.8756812,171.1811 1.3319385,171.1894 0.5147866,171.1977 0.4847773,171.2060 0.45433852,171.2143 0.33342525,171.2227 0.51530993,171.2310 0.48535734,171.2393 1.2125856,171.2476 1.1812843,171.2559 0.54484719,171.2642 0.21209499,171.2725 0.7587654,171.2808 2.061506,171.2891 2.0600331,171.2975 1.3629897,171.3058 0.93896234,171.3141 0.57571656,171.3224 0.54525316,171.3307 0.24237779,171.3390 0.75786489,171.3473 0.81832421,171.3556 1.1221056,171.3640 2.2434638,171.3723 2.6056125,171.3806 1.6050361,171.3889 1.0903919,171.3972 0.48454332,171.4055 0.39399478,171.4138 0.51526612,171.4222 0.5150103,171.4305 0.42447364,171.4388 0.81844723,171.4471 0.93974572,171.4554 1.7886368,171.4637 2.1508856,171.4721 0.93838614,171.4804 0.48489773,171.4887 0.63673729,171.4970 0.81797296,171.5053 0.30255449,171.5136 0.12121771,171.5220 0.18187903,171.5303 0.27296779,171.5386 0.60638183,171.5469 0.66641444,171.5552 0.30277157,171.5635 0.30314171,171.5719 0.60684508,171.5802 1.5462073,171.5885 2.1522706,171.5968 3.5160506,171.6051 3.8785195,171.6135 2.7254612,171.6218 0.63526726,171.6301 0.48494869,171.6384 0.69757766,171.6467 1.9707577,171.6551 2.5760472,171.6634 2.3023202,171.6717 1.3024344,171.6800 1.1513064,171.6883 0.81797421,171.6967 0.90928727,171.7050 0.84800506,171.7133 0.18145576,171.7216 0.1819859,171.7300 0.36381474,171.7383 0.75790328,171.7466 0.87860394,171.7549 0.36315513,171.7632 0.091004781,171.7716 0.30320361,171.7799 0.30301011,171.7882 0.4549346,171.7965 1.0006062,171.8049 1.3333319,171.8132 0.96908283,171.8215 0.39338666,171.8298 0.03011624,171.8382 0.1215718,171.8465 0.66693479,171.8548 0.63619626,171.8631 0.33303037,171.8715 0.18179393,171.8798 0.45460379,171.8881 0.27280891,171.8964 0.66708934,171.9048 1.4555708,171.9131 2.333585,171.9214 1.5750531,171.9297 1.1209363,171.9381 1.2428432,171.9464 1.9091643,171.9547 1.3023425,171.9631 0.60576534,171.9714 0.42422733,171.9797 0.48495206,171.9880 0.57584977,171.9964 0.60597575,172.0047 0.39359856,172.0130 0.090703249,172.0214 0.18230475,172.0297 1.3039331,172.0380 2.1515203,172.0464 1.8178526,172.0547 1.4544803,172.0630 1.5162027,172.0713 3.4256475,172.0797 4.3647761,172.0880 5.698565,172.0963 7.4873447,172.1047 10.395885,172.1130 13.911427,172.1213 17.09202,172.1297 14.66471,172.1380 12.059945,172.1463 12.392936,172.1547 10.178084,172.1630 4.9950476,172.1713 0.42249987,172.1797 0.42474741,172.1880 0.45446223,172.1963 0.60600901,172.2047 0.75791711,172.2130 1.6374387,172.2213 2.7280757,172.2297 3.1512051,172.2380 2.15031,172.2463 0.78696054,172.2547 0.21206461,172.2630 0.42489651,172.2713 1.0607548,172.2797 0.84813452,172.2880 0.63616621,172.2963 0.4548474,172.3047 0.84855628,172.3130 0.45403823,172.3214 0.42475191,172.3297 1.2429047,172.3380 1.3631315,172.3464 0.66607893,172.3547 0.090856269,172.3630 0.18186116,172.3714 0.090789966,172.3797 0.091051407,172.3881 1.5771281,172.3964 3.9098151,172.4047 3.0294375,172.4131 1.3332877,172.4214 1.6370945,172.4297 1.9997549,172.4381 1.2719102,172.4464 0.84796733,172.4548 0.36339024,172.4631 0.51513481,172.4714 0.63641101,172.4798 1.0911592,172.4881 1.2429649,172.4965 1.4242606,172.5048 0.69619304,172.5132 0.21193874,172.5215 0.30335367,172.5298 0.57591641,172.5382 0.57538563,172.5465 0.090656899,172.5549 1.0311073,172.5632 3.3340285,172.5715 4.0907731,172.5799 2.9089427,172.5882 1.3033231,172.5966 1.7272127,172.6049 1.3630257,172.6133 1.3936094,172.6216 1.060336,172.6300 0.3033919,172.6383 1.1829444,172.6466 2.1824119,172.6550 2.1810486,172.6633 1.2118486,172.6717 1.4548159,172.6800 1.2723652,172.6884 0.93886137,172.6967 0.39342979,172.7051 0.21234569,172.7134 0.72755951,172.7218 0.96983236,172.7301 1.2430482,172.7384 1.7581921,172.7468 1.7263191,172.7551 0.36259934,172.7635 0.18193312,172.7718 0.30296615,172.7802 0.18186538,172.7885 0.36416963,172.7969 0.97036093,172.8052 1.63696,172.8136 2.1516292,172.8219 1.7568376,172.8303 0.81736594,172.8386 0.30274218,172.8470 0.48535779,172.8553 1.3644429,172.8637 1.6968337,172.8720 1.0600711,172.8804 0.63588727,172.8887 0.2725296,172.8971 0.63671458,172.9054 0.84846234,172.9138 0.48469657,172.9221 0.30283117,172.9305 0.27305728,172.9388 1.3947012,172.9472 2.0307713,172.9555 2.4246068,172.9639 2.2727854,172.9722 2.3637431,172.9806 2.4850614,172.9889 2.5150678,172.9973 2.0291526,173.0056 2.0615883,173.0140 5.5478415,173.0224 8.1552992,173.0307 15.340726,173.0391 38.501057,173.0474 123.05503,173.0558 206.86464,173.0641 220.16498,173.0725 302.14877,173.0808 945.31018,173.0892 1797.0963,173.0975 1841.9746,173.1059 1086.874,173.1143 382.80884,173.1226 137.40056,173.1310 92.075249,173.1393 76.073494,173.1477 55.493004,173.1560 32.769424,173.1644 17.597687,173.1728 10.724535,173.1811 7.7230096,173.1895 2.1475224,173.1978 0.30260664,173.2062 0.4554722,173.2145 1.7586575,173.2229 2.2424901,173.2313 2.2122762,173.2396 2.5150461,173.2480 2.2419412,173.2563 2.2121429,173.2647 2.8189404,173.2731 3.2416019,173.2814 1.2415029,173.2898 1.4254764,173.2981 2.4849429,173.3065 1.8481123,173.3149 1.7573493,173.3232 0.99893093,173.3316 0.39398146,173.3399 1.0613732,173.3483 1.3026816,173.3567 0.66615051,173.3650 1.1821115,173.3734 2.3941298,173.3818 2.1208589,173.3901 0.63639116,173.3985 0.75744975,173.4068 0.48501083,173.4152 1.3035485,173.4236 1.4547155,173.4319 1.1511054,173.4403 0.5450325,173.4487 0.57579261,173.4570 0.63670385,173.4654 0.96958905,173.4738 0.42365023,173.4821 0.60644042,173.4905 1.2428943,173.4988 1.3940105,173.5072 1.2729474,173.5156 1.3334332,173.5239 1.3330417,173.5323 1.0298327,173.5407 0.54522789,173.5490 0.51510602,173.5574 0.54560977,173.5658 0.87908942,173.5741 1.0305284,173.5825 1.1513262,173.5909 0.84867144,173.5992 1.2426782,173.6076 0.93880481,173.6160 0.6967411,173.6243 0.60582495,173.6327 0.090561472,173.6411 0.00028076829,173.6495 0.63672656,173.6578 0.69688886,173.6662 0.54549867,173.6746 0.84944016,173.6829 1.7577605,173.6913 1.3631481,173.6997 1.302771,173.7080 0.78733522,173.7164 0.39364597,173.7248 -0.00012611941,173.7332 0.030477315,173.7415 0.27304137,173.7499 0.63668257,173.7583 0.87891829,173.7666 0.72671473,173.7750 0.090698875,173.7834 0.57625741,173.7918 0.939394,173.8001 0.81802309,173.8085 0.72745633,173.8169 0.97012794,173.8252 1.2728837,173.8336 1.2119486,173.8420 0.93886334,173.8504 0.27228415,173.8587 0.090874337,173.8671 0.090919875,173.8755 0.090900086,173.8839 0.030268727,173.8922 0.27339268,173.9006 1.0308539,173.9090 0.93876398,173.9174 0.30263606,173.9257 0.39420649,173.9341 2.0314374,173.9425 3.9098303,173.9509 3.3323545,173.9592 1.2423161,173.9676 1.6063428,173.9760 1.2414382,173.9844 0.48486033,173.9927 1.274083,174.0011 2.334126,174.0095 2.8173828,174.0179 1.9690254,174.0263 2.091259,174.0346 1.8485689,174.0430 1.9394696,174.0514 3.1541522,174.0598 7.5803494,174.0681 11.488608,174.0765 24.725983,174.0849 75.087921,174.0933 130.75777,174.1017 130.69612,174.1100 76.671227,174.1184 28.851616,174.1268 14.844343,174.1352 10.330847,174.1436 8.5435915,174.1519 6.3622541,174.1603 8.0605049,174.1687 9.7274599,174.1771 15.197235,174.1855 51.87693,174.1939 124.33101,174.2022 152.29103,174.2106 104.54191,174.2190 37.620522,174.2274 10.900331,174.2358 7.2406902,174.2441 4.8478556,174.2525 5.6366534,174.2609 5.8773036,174.2693 6.1803641,174.2777 4.1805906,174.2861 1.6358591,174.2945 0.39412478,174.3028 1.0918345,174.3112 1.7579125,174.3196 2.8787239,174.3280 3.5756397,174.3364 2.9689472,174.3448 0.75677496,174.3531 0.48573223,174.3615 1.8192345,174.3699 1.8479753,174.3783 1.0901402,174.3867 0.69694853,174.3951 0.93956733,174.4035 0.7572459,174.4119 0.57588363,174.4202 0.93978214,174.4286 1.0300963,174.4370 0.66624385,174.4454 0.39362904,174.4538 0.30348405,174.4622 1.0005131,174.4706 1.2120407,174.4790 1.3635256,174.4873 1.0297383,174.4957 0.27241349,174.5041 0.18193337,174.5125 0.2729103,174.5209 0.54582286,174.5293 0.81834996,174.5377 0.81804603,174.5461 1.0915089,174.5545 2.1825695,174.5629 2.2114661,174.5712 0.99895835,174.5796 0.33335677,174.5880 0.84877163,174.5964 0.81790453,174.6048 0.51530278,174.6132 0.8489
[truncated: 2,327,775 more chars]
