# Supplementary material for: Polypy: A Framework to Interpret Polymer Properties from Mass Spectrometry Data
Source: Polymers (Basel). 2024 Jun 22;16(13):1771. doi: 10.3390/polym16131771 (PMC11244493; doi:10.3390/polym16131771)
Supplement: Supplementary file 1 [file polymers-16-01771-s001.zip › Aryl_resins_MS_raw_data/VV_27c_10min.ascii]

0.295617,+,NANO-ESI,ms1,-,profile,44.9218-2505.2698,136512,44.9218 0.71902704,44.9260 1.4376545,44.9303 1.5623419,44.9345 1.4373518,44.9388 1.4062457,44.9430 1.0936863,44.9473 1.1249677,44.9516 2.1875458,44.9558 2.2186174,44.9601 0.99984741,44.9643 0.093779549,44.9686 0.25009355,44.9728 0.65639108,44.9771 1.2501713,44.9814 1.6252347,44.9856 1.8750091,44.9899 2.1561818,44.9941 2.4688244,44.9984 1.9062164,45.0026 1.2186714,45.0069 1.1873878,45.0112 0.84341127,45.0154 0.37503326,45.0197 1.375288,45.0239 1.4687384,45.0282 1.2499198,45.0325 0.96877789,45.0367 0.96889806,45.0410 0.90607989,45.0452 0.53101522,45.0495 0.84378952,45.0538 0.96868116,45.0580 0.37502286,45.0623 0.62522548,45.0665 1.0000095,45.0708 1.0629302,45.0751 2.1568012,45.0793 2.6247535,45.0836 1.8119271,45.0879 1.030861,45.0921 1.40639,45.0964 2.4377792,45.1006 3.2498784,45.1049 3.031086,45.1092 2.7814279,45.1134 2.1252391,45.1177 1.4062246,45.1220 1.3123085,45.1262 1.5313382,45.1305 1.874858,45.1348 1.406118,45.1390 2.0006342,45.1433 2.7190697,45.1475 1.8118596,45.1518 0.49951681,45.1561 0.53162432,45.1603 1.469139,45.1646 1.7186428,45.1689 1.1247194,45.1731 0.96887445,45.1774 1.8753179,45.1817 2.1875856,45.1859 2.5933616,45.1902 2.9683466,45.1945 2.2811873,45.1987 1.218771,45.2030 0.75015682,45.2073 0.8749336,45.2115 0.53114367,45.2158 0.656389,45.2201 1.3752505,45.2244 2.5002441,45.2286 3.2498214,45.2329 2.3746934,45.2372 1.374962,45.2414 1.2187951,45.2457 1.8749962,45.2500 1.8125085,45.2542 2.4060214,45.2585 1.9065334,45.2628 2.0944951,45.2671 3.0938997,45.2713 4.3120952,45.2756 4.3433113,45.2799 2.56247,45.2841 1.500087,45.2884 1.0626338,45.2927 1.5938333,45.2970 2.4684672,45.3012 1.6873021,45.3055 1.6250274,45.3098 2.4065218,45.3140 3.4688547,45.3183 1.9686275,45.3226 1.1876069,45.3269 1.3751879,45.3311 1.8436811,45.3354 1.6559705,45.3397 1.6877458,45.3440 1.8750713,45.3482 1.2496853,45.3525 0.84379411,45.3568 1.1253076,45.3611 1.6563108,45.3653 1.5933114,45.3696 0.84341687,45.3739 0.46873429,45.3782 0.43748832,45.3824 0.46875083,45.3867 0.3749958,45.3910 0.43768573,45.3953 0.84410983,45.3995 1.1875408,45.4038 0.99972081,45.4081 1.2186433,45.4124 1.2188001,45.4167 0.90602916,45.4209 0.71900743,45.4252 1.719131,45.4295 1.6875554,45.4338 2.0001538,45.4380 1.749655,45.4423 0.68706661,45.4466 0.28110144,45.4509 0.40631682,45.4552 0.5938592,45.4594 0.65622413,45.4637 1.2500615,45.4680 2.0940089,45.4723 2.7499826,45.4766 1.4686277,45.4808 1.0312723,45.4851 0.65610582,45.4894 0.40612191,45.4937 0.75013655,45.4980 1.3127129,45.5023 1.1873556,45.5065 0.49971578,45.5108 -4.7844016e-005,45.5151 -2.002687e-005,45.5194 0.031423025,45.5237 0.5626502,45.5280 0.49990305,45.5322 0.4373816,45.5365 0.65632147,45.5408 0.84396249,45.5451 0.84366697,45.5494 0.31226519,45.5537 0.062605724,45.5579 0.59403956,45.5622 0.87491465,45.5665 0.68725729,45.5708 0.65660912,45.5751 1.6252018,45.5794 1.37489,45.5837 3.0314183,45.5879 4.1247506,45.5922 2.8434472,45.5965 1.4374847,45.6008 0.3749193,45.6051 0.28129473,45.6094 0.90652281,45.6137 1.6252077,45.6179 1.5624801,45.6222 0.99991709,45.6265 0.78108782,45.6308 0.46864522,45.6351 0.65639287,45.6394 0.81241727,45.6437 0.37478474,45.6480 0.1563866,45.6522 0.46881282,45.6565 0.31229639,45.6608 0.18760066,45.6651 1.2506299,45.6694 2.5315979,45.6737 2.5307727,45.6780 1.0932955,45.6823 0.65616781,45.6866 0.59366876,45.6909 0.28118023,45.6952 0.40627006,45.6994 0.74996394,45.7037 0.50012285,45.7080 0.59406412,45.7123 1.0315272,45.7166 1.4688798,45.7209 1.8439353,45.7252 2.3436649,45.7295 1.4994197,45.7338 0.53106964,45.7381 0.6252231,45.7424 1.1562204,45.7467 0.81228966,45.7510 0.59365684,45.7552 1.8438303,45.7595 2.8751991,45.7638 2.7501903,45.7681 1.6561115,45.7724 0.43720752,45.7767 1.3438008,45.7810 2.7188511,45.7853 2.5936964,45.7896 0.87501395,45.7939 0.40624326,45.7982 0.37507072,45.8025 0.59371859,45.8068 0.50001991,45.8111 1.343928,45.8154 1.6566087,45.8197 1.9064434,45.8240 1.4994382,45.8283 0.59337366,45.8326 0.59407586,45.8369 1.312682,45.8412 0.96842426,45.8455 0.68728542,45.8498 0.59382695,45.8541 0.31252983,45.8584 0.21872449,45.8627 0.71897745,45.8670 2.0004923,45.8713 3.0939486,45.8756 2.4996614,45.8799 1.3434138,45.8842 0.65605223,45.8885 0.4061369,45.8928 0.71910709,45.8971 1.6569942,45.9014 2.4379215,45.9057 2.4996257,45.9100 1.5932566,45.9143 1.6247605,45.9186 1.187295,45.9229 0.49984926,45.9272 0.15631591,45.9315 0.75016731,45.9358 0.84369403,45.9401 0.96867675,45.9444 0.49992982,45.9487 0.28132775,45.9530 0.71902025,45.9573 1.2502022,45.9616 1.343643,45.9659 0.74957633,45.9702 0.09373229,45.9745 0.6879698,45.9788 1.2812827,45.9831 1.4063907,45.9874 2.1874659,45.9917 1.3434001,45.9960 0.68741977,46.0003 0.3435303,46.0046 0.1874759,46.0089 0.81263852,46.0132 1.0937921,46.0175 0.9376055,46.0219 0.93766451,46.0262 1.0938182,46.0305 1.2812163,46.0348 1.3123788,46.0391 1.0624239,46.0434 0.78126705,46.0477 1.0627667,46.0520 1.8128848,46.0563 1.9685469,46.0606 0.96814984,46.0649 0.3750473,46.0692 0.81258458,46.0735 0.43737948,46.0779 0.46869588,46.0822 0.18732233,46.0865 0.28147927,46.0908 1.0003141,46.0951 1.2187917,46.0994 1.0312119,46.1037 0.87476563,46.1080 0.34355295,46.1123 0.28131694,46.1166 0.46883214,46.1210 0.90632343,46.1253 1.0313776,46.1296 0.93739301,46.1339 0.3747544,46.1382 0.18747357,46.1425 0.28139222,46.1468 0.59385866,46.1511 0.59366059,46.1555 0.49982759,46.1598 0.49992812,46.1641 0.31250852,46.1684 0.1877116,46.1727 1.2192582,46.1770 2.8751581,46.1813 3.1558526,46.1856 2.2185137,46.1900 1.3752984,46.1943 1.3127629,46.1986 1.4374593,46.2029 1.2184281,46.2072 0.62475508,46.2115 0.78126317,46.2158 0.71863472,46.2202 0.15613854,46.2245 0.18778373,46.2288 0.96902639,46.2331 1.1876268,46.2374 1.2810732,46.2417 0.68724132,46.2461 0.68763512,46.2504 0.93751717,46.2547 1.1562614,46.2590 1.4687182,46.2633 1.406222,46.2676 1.9064449,46.2720 2.0313592,46.2763 1.4371927,46.2806 0.59355497,46.2849 0.84404951,46.2892 1.2813033,46.2936 0.65594655,46.2979 0.18736583,46.3022 0.21874666,46.3065 0.40639105,46.3108 0.78123921,46.3152 0.28119087,46.3195 0.37508357,46.3238 0.87517262,46.3281 1.9687034,46.3324 1.3123201,46.3368 0.59412146,46.3411 1.4066378,46.3454 1.7187492,46.3497 1.4372507,46.3540 0.87464148,46.3584 0.50005931,46.3627 0.9377054,46.3670 0.87479937,46.3713 0.40595281,46.3757 0.87496382,46.3800 1.9065764,46.3843 2.0939927,46.3886 2.2186913,46.3930 1.4999815,46.3973 1.2813792,46.4016 1.6561551,46.4059 1.2184867,46.4102 1.5312221,46.4146 1.6564896,46.4189 1.8130726,46.4232 2.3436902,46.4275 1.2806147,46.4319 0.68732798,46.4362 0.49998543,46.4405 0.75030375,46.4449 1.500263,46.4492 1.4371858,46.4535 0.65590268,46.4578 0.1873989,46.4622 -1.6740378e-005,46.4665 4.3854675e-006,46.4708 -7.9962808e-007,46.4751 0.2188814,46.4795 0.8125332,46.4838 0.56233287,46.4881 0.31268504,46.4925 1.000518,46.4968 1.9688046,46.5011 1.6559922,46.5054 1.343605,46.5098 0.75004441,46.5141 1.1250877,46.5184 1.0312059,46.5228 1.0311608,46.5271 1.374903,46.5314 1.5000906,46.5357 2.3439872,46.5401 2.281105,46.5444 1.2188684,46.5487 1.8757603,46.5531 3.1879759,46.5574 3.4681435,46.5617 1.5930394,46.5661 1.2812773,46.5704 1.7812752,46.5747 1.2498829,46.5791 0.49969065,46.5834 0.34362009,46.5877 1.1563301,46.5921 1.4687742,46.5964 0.34372476,46.6007 0.18746142,46.6051 0.21888955,46.6094 0.81286383,46.6137 1.4063956,46.6181 1.1247818,46.6224 0.65603727,46.6267 0.37482089,46.6311 -2.0375564e-005,46.6354 0.37517956,46.6397 0.65619105,46.6441 0.28111252,46.6484 0.12515384,46.6527 0.68757069,46.6571 0.74994206,46.6614 0.65629858,46.6657 0.65638447,46.6701 0.90633804,46.6744 0.87474889,46.6788 0.53138244,46.6831 1.4693688,46.6874 2.3127029,46.6918 2.1558201,46.6961 1.0306576,46.7004 0.18733639,46.7048 0.18753095,46.7091 0.25003377,46.7135 0.7503317,46.7178 1.6254199,46.7221 1.8751256,46.7265 1.4996725,46.7308 0.81231403,46.7352 1.0942085,46.7395 1.8437822,46.7438 1.3746529,46.7482 1.0311477,46.7525 0.74996138,46.7569 0.90616983,46.7612 0.84359509,46.7655 0.28113589,46.7699 0.093733057,46.7742 0.28126138,46.7786 1.1251334,46.7829 2.3750889,46.7872 2.1874361,46.7916 0.87533134,46.7959 1.2500587,46.8003 0.84358764,46.8046 0.87500256,46.8090 0.84369433,46.8133 1.125057,46.8176 1.093856,46.8220 1.7498497,46.8263 1.5934644,46.8307 0.8752827,46.8350 1.2502933,46.8394 1.3436881,46.8437 1.3124801,46.8481 1.6249276,46.8524 1.7187731,46.8567 1.6875107,46.8611 0.81227034,46.8654 0.37477848,46.8698 0.1248946,46.8741 0.1250854,46.8785 0.34392506,46.8828 0.46876654,46.8872 0.59362501,46.8915 0.43743941,46.8959 0.25006846,46.9002 0.43756652,46.9046 0.65611947,46.9089 0.8438732,46.9133 2.4378552,46.9176 2.9064324,46.9220 2.5313613,46.9263 2.1560116,46.9306 1.374838,46.9350 1.1561704,46.9393 0.75003844,46.9437 1.2190998,46.9480 1.5939842,46.9524 1.8127164,46.9567 2.1250567,46.9611 1.9370427,46.9654 0.93687284,46.9698 0.1873074,46.9741 0.34382212,46.9785 0.87493265,46.9828 1.0002699,46.9872 1.8129841,46.9916 1.8123803,46.9959 1.1557711,47.0003 0.34356475,47.0046 0.37512392,47.0090 0.53124189,47.0133 0.18747294,47.0177 0.3750914,47.0220 0.65647107,47.0264 1.3754579,47.0307 2.0627363,47.0351 2.1873782,47.0394 3.4997537,47.0438 3.4684384,47.0481 2.1561687,47.0525 0.84377366,47.0568 1.1560916,47.0612 0.28118172,47.0656 0.53165853,47.0699 1.2187262,47.0743 0.65607315,47.0786 1.3438894,47.0830 2.1873631,47.0873 2.0623555,47.0917 1.343667,47.0960 0.62496179,47.1004 0.90632915,47.1048 0.31249097,47.1091 0.093621016,47.1135 0.093751676,47.1178 0.25007677,47.1222 0.53130156,47.1265 0.87494642,47.1309 0.93745822,47.1353 0.78121853,47.1396 0.50005305,47.1440 0.5315432,47.1483 1.0002015,47.1527 1.0936038,47.1571 0.56219268,47.1614 0.031128133,47.1658 0.18757585,47.1701 0.37509233,47.1745 0.50007731,47.1789 0.40618888,47.1832 0.46890664,47.1876 1.1251936,47.1919 1.2813045,47.1963 1.7813336,47.2007 2.0001512,47.2050 2.0626476,47.2094 1.5934799,47.2137 0.81209856,47.2181 0.43750104,47.2225 0.75015235,47.2268 0.81231761,47.2312 0.28103021,47.2356 -6.0983923e-005,47.2399 0.094020136,47.2443 0.93784076,47.2486 1.7815099,47.2530 2.6874342,47.2574 2.1246438,47.2617 1.1559354,47.2661 0.18743439,47.2705 0.781663,47.2748 1.7501749,47.2792 1.5936615,47.2836 1.0624652,47.2879 1.3123895,47.2923 1.7810003,47.2967 1.8436223,47.3010 0.87508804,47.3054 0.81253576,47.3098 1.6562237,47.3141 1.9063157,47.3185 1.4375855,47.3229 1.0313671,47.3272 0.74997038,47.3316 0.59383494,47.3360 0.8749274,47.3403 0.59388691,47.3447 1.7504088,47.3491 2.1875596,47.3534 2.0934129,47.3578 1.7495329,47.3622 1.3436912,47.3665 0.68743002,47.3709 0.03126191,47.3753 0.34398577,47.3796 1.1252006,47.3840 1.3437961,47.3884 1.1250447,47.3928 1.1250087,47.3971 1.2499599,47.4015 1.2186517,47.4059 0.74973339,47.4102 0.18740042,47.4146 0.31270102,47.4190 0.62495774,47.4233 0.81298929,47.4277 2.7819884,47.4321 3.0308447,47.4365 2.2813079,47.4408 3.8436589,47.4452 2.7499077,47.4496 2.6877458,47.4540 1.7807581,47.4583 1.1560395,47.4627 0.99981004,47.4671 0.59383845,47.4714 1.2502602,47.4758 1.4997921,47.4802 1.3124453,47.4846 1.593783,47.4889 1.8123882,47.4933 2.0936081,47.4977 0.49986282,47.5021 0.093854971,47.5064 0.56290239,47.5108 1.2501106,47.5152 0.93730718,47.5196 0.93767005,47.5239 1.5312967,47.5283 1.40636,47.5327 1.4061822,47.5371 0.71835589,47.5415 0.81237012,47.5458 1.1875154,47.5502 1.2499161,47.5546 0.34363574,47.5590 0.062508076,47.5633 0.8441056,47.5677 1.4691761,47.5721 1.6248384,47.5765 0.90617132,47.5809 0.93751585,47.5852 0.62474877,47.5896 0.24977371,47.5940 0.031165289,47.5984 1.077412e-006,47.6028 0.18769816,47.6071 0.75019306,47.6115 0.68738168,47.6159 0.34360385,47.6203 0.84403229,47.6247 1.6252236,47.6290 1.5625075,47.6334 2.0622776,47.6378 1.3747705,47.6422 1.1254963,47.6466 1.9379176,47.6509 2.0622816,47.6553 1.4994171,47.6597 0.46847877,47.6641 1.0001755,47.6685 1.1876951,47.6729 2.4376001,47.6772 2.7186251,47.6816 1.9687375,47.6860 1.9375517,47.6904 2.9688301,47.6948 3.3750358,47.6992 2.6251545,47.7035 2.1252303,47.7079 2.9998279,47.7123 2.8125129,47.7167 2.3127146,47.7211 1.7810023,47.7255 1.0620018,47.7299 0.49982059,47.7342 0.18744232,47.7386 0.00010674593,47.7430 0.84417886,47.7474 1.5625222,47.7518 1.4684798,47.7562 1.2186719,47.7606 0.81235743,47.7649 0.37499356,47.7693 0.68793499,47.7737 1.5626999,47.7781 1.4061351,47.7825 1.0310929,47.7869 0.59356147,47.7913 0.31248635,47.7957 0.3749648,47.8000 0.37484196,47.8044 0.18758126,47.8088 0.50016481,47.8132 0.62485921,47.8176 0.53117239,47.8220 1.1875366,47.8264 1.1250973,47.8308 0.84382814,47.8352 0.75000465,47.8396 0.62490296,47.8439 0.65667903,47.8483 1.750416,47.8527 1.8124861,47.8571 1.6870809,47.8615 0.62469792,47.8659 0.65627903,47.8703 0.46864954,47.8747 1.1877605,47.8791 1.5311618,47.8835 0.84345597,47.8879 0.40618959,47.8923 0.18747118,47.8967 0.18753187,47.9010 0.31279093,47.9054 0.90639919,47.9098 0.87477261,47.9142 0.93738031,47.9186 0.84381491,47.9230 0.81243849,47.9274 0.21868078,47.9318 0.21886739,47.9362 0.31245351,47.9406 0.093651861,47.9450 0.18756449,47.9494 1.3439833,47.9538 3.3129659,47.9582 4.3127685,47.9626 2.6869516,47.9670 0.3432897,47.9714 0.15634653,47.9758 0.21880658,47.9802 0.21863817,47.9846 0.093689315,47.9890 0.28125954,47.9934 0.375173,47.9978 1.3755667,48.0022 2.7815979,48.0065 2.9059076,48.0109 1.2808759,48.0153 1.2189003,48.0197 1.7811427,48.0241 1.6248907,48.0285 1.7501159,48.0329 1.3436625,48.0373 2.1872785,48.0417 3.2812138,48.0461 4.0313559,48.0505 2.8438184,48.0549 1.7501545,48.0593 1.499904,48.0637 0.93762231,48.0681 1.5626523,48.0725 2.0622604,48.0769 2.4374392,48.0814 2.1249807,48.0858 1.093685,48.0902 0.56254548,48.0946 0.90640873,48.0990 1.2187454,48.1034 0.84341472,48.1078 0.21871254,48.1122 0.43772545,48.1166 0.59370667,48.1210 0.6562928,48.1254 0.78141952,48.1298 0.65600139,48.1342 0.093529083,48.1386 0.78125638,48.1430 1.156453,48.1474 2.375397,48.1518 3.4998055,48.1562 1.874758,48.1606 0.78159857,48.1650 2.031559,48.1694 2.3122568,48.1738 1.3122586,48.1782 1.0313911,48.1826 1.0937818,48.1871 1.0622855,48.1915 1.2185563,48.1959 1.4374818,48.2003 2.2188406,48.2047 3.2813985,48.2091 3.124985,48.2135 2.6874726,48.2179 2.2189174,48.2223 1.5312854,48.2267 0.8437379,48.2311 0.9375962,48.2355 0.96862894,48.2399 0.68744463,48.2444 0.90637803,48.2488 1.031206,48.2532 1.3750666,48.2576 1.6249681,48.2620 2.4062943,48.2664 3.8439548,48.2708 4.6250367,48.2752 3.9061711,48.2796 2.5309458,48.2840 0.78107756,48.2885 0.37492007,48.2929 0.62502575,48.2973 1.0001161,48.3017 0.6563645,48.3061 0.75011158,48.3105 1.218985,48.3149 2.0626216,48.3193 1.7810527,48.3238 1.3435167,48.3282 0.5934819,48.3326 0.21871944,48.3370 0.50032067,48.3414 1.1252164,48.3458 1.1872582,48.3502 0.56220436,48.3547 0.24996077,48.3591 0.28142053,48.3635 0.68757898,48.3679 0.84373689,48.3723 0.90629935,48.3767 0.71863216,48.3811 0.34352455,48.3856 0.21879405,48.3900 1.4688596,48.3944 1.6561687,48.3988 1.1874635,48.4032 0.28119504,48.4076 0.84400767,48.4121 2.156579,48.4165 2.3438554,48.4209 1.6561823,48.4253 1.2500337,48.4297 1.5312467,48.4341 1.0308967,48.4386 0.43730655,48.4430 0.37490839,48.4474 0.31242868,48.4518 1.6252705,48.4562 3.750401,48.4607 3.7809496,48.4651 1.0308731,48.4695 4.2476284e-005,48.4739 2.1253464,48.4783 3.8753409,48.4828 3.3123119,48.4872 1.0621313,48.4916 0.93734533,48.4960 1.7500703,48.5004 1.7499982,48.5049 0.43755895,48.5093 0.40642497,48.5137 0.56244898,48.5181 0.34368879,48.5225 0.71876073,48.5270 0.8749705,48.5314 0.46866751,48.5358 0.12499417,48.5402 0.53127277,48.5447 0.46873647,48.5491 0.53129971,48.5535 0.5624935,48.5579 1.1249838,48.5623 2.3437665,48.5668 3.7501945,48.5712 3.3439229,48.5756 1.8439311,48.5800 1.2499981,48.5845 0.84349191,48.5889 0.49978897,48.5933 0.40637717,48.5977 0.93769205,48.6022 1.0311556,48.6066 1.0936229,48.6110 0.53114879,48.6154 0.59382379,48.6199 0.93784374,48.6243 1.5312604,48.6287 1.1247785,48.6332 0.99992466,48.6376 0.87514389,48.6420 1.3124248,48.6464 0.59345889,48.6509 0.3750025,48.6553 0.21874046,48.6597 0.28129712,48.6642 0.46893704,48.6686 1.0940922,48.6730 2.3124018,48.6774 1.5933529,48.6819 0.99997556,48.6863 2.1878295,48.6907 4.1251116,48.6952 3.2498109,48.6996 1.7185507,48.7040 0.96859479,48.7084 1.0626119,48.7129 1.5317141,48.7173 2.9376073,48.7217 2.1870594,48.7262 0.37473226,48.7306 -4.0136831e-005,48.7350 3.3488868e-006,48.7395 0.093823224,48.7439 0.65644079,48.7483 0.87496185,48.7528 0.28108126,48.7572 0.093776219,48.7616 0.18750466,48.7661 0.093687795,48.7705 0.093834914,48.7749 0.28124115,48.7794 0.093689568,48.7838 0.28131607,48.7882 0.43747276,48.7927 0.87513709,48.7971 1.3438278,48.8015 0.78112304,48.8060 0.56254935,48.8104 1.0000951,48.8148 1.1250125,48.8193 1.8437914,48.8237 2.5938168,48.8281 2.5313373,48.8326 1.1874112,48.8370 0.78097296,48.8414 0.71877366,48.8459 1.1253729,48.8503 1.8439151,48.8548 1.4060078,48.8592 1.0622851,48.8636 1.3436828,48.8681 1.0313715,48.8725 1.0314023,48.8769 0.96876854,48.8814 1.5311977,48.8858 1.5622656,48.8903 1.5935805,48.8947 0.87504065,48.8991 0.2500405,48.9036 0.28125033,48.9080 0.3125664,48.9125 0.62520355,48.9169 0.78121436,48.9213 1.0000429,48.9258 0.96913296,48.9302 2.3126898,48.9347 2.4371195,48.9391 1.8121457,48.9435 2.1251273,48.9480 1.9375172,48.9524 0.90606201,48.9569 0.62495285,48.9613 0.65628433,48.9658 0.62494582,48.9702 0.65632147,48.9746 1.094153,48.9791 1.9377666,48.9835 2.3750286,48.9880 3.1559856,48.9924 2.1557374,48.9969 0.34365869,49.0013 0.28144515,49.0057 0.68767226,49.0102 0.9061473,49.0146 0.46868825,49.0191 0.50009888,49.0235 0.49988666,49.0280 0.4376072,49.0324 2.37516,49.0369 2.7497394,49.0413 3.0624208,49.0457 2.9999697,49.0502 2.4687519,49.0546 1.3438374,49.0591 0.90629035,49.0635 1.8438942,49.0680 1.8435502,49.0724 0.53111064,49.0769 0.40655392,49.0813 0.96908057,49.0858 1.3748968,49.0902 2.0621643,49.0947 2.2500279,49.0991 2.187685,49.1036 1.5935655,49.1080 0.43730426,49.1125 0.40638196,49.1169 0.68751073,49.1214 0.71865886,49.1258 0.71884108,49.1303 0.84376127,49.1347 0.43745688,49.1391 0.50005311,49.1436 0.49989152,49.1481 0.18739228,49.1525 0.031246718,49.1570 -6.5593813e-006,49.1614 0.093913786,49.1659 0.56269592,49.1703 0.65612054,49.1748 0.21854013,49.1792 0.093806915,49.1837 0.40627918,49.1881 0.62542319,49.1926 1.8440827,49.1970 1.7811394,49.2015 1.5624002,49.2059 1.3745548,49.2104 1.7498304,49.2148 3.1251092,49.2193 2.5627697,49.2237 1.8756965,49.2282 2.4691849,49.2326 2.4996331,49.2371 1.4368778,49.2416 0.93731225,49.2460 1.3125628,49.2505 1.1560526,49.2549 0.6251446,49.2594 1.7503504,49.2638 2.6248267,49.2683 2.530951,49.2727 2.2499244,49.2772 2.7813232,49.2817 3.4690111,49.2861 3.1876643,49.2906 1.687279,49.2950 0.96870178,49.2995 1.1250333,49.3039 1.3748673,49.3084 0.74997437,49.3129 0.78139359,49.3173 0.90640485,49.3218 1.093706,49.3262 1.4998688,49.3307 1.562762,49.3351 1.437378,49.3396 0.43713206,49.3441 0.31248727,49.3485 0.31255546,49.3530 0.50010031,49.3574 0.46866736,49.3619 0.71883041,49.3664 1.7816932,49.3708 2.4688511,49.3753 1.6246876,49.3797 0.84350127,49.3842 0.5310421,49.3887 0.28134456,49.3931 0.71885151,49.3976 0.65618664,49.4021 0.56239927,49.4065 0.31258151,49.4110 0.68773705,49.4154 0.99983716,49.4199 0.59362978,49.4244 0.5626893,49.4288 0.65624154,49.4333 0.56222206,49.4378 0.68754309,49.4422 1.250247,49.4467 1.4375919,49.4511 1.5626304,49.4556 1.9374204,49.4601 1.8124948,49.4645 2.1249657,49.4690 1.8434988,49.4735 1.6250014,49.4779 1.3438883,49.4824 1.2506216,49.4869 2.7192466,49.4913 2.9374049,49.4958 2.6243849,49.5003 1.5930761,49.5047 1.8438129,49.5092 2.6251996,49.5137 2.2188795,49.5181 1.1561174,49.5226 0.46860671,49.5271 0.40627587,49.5315 0.40632823,49.5360 0.56246203,49.5405 0.49980822,49.5449 0.59375989,49.5494 1.2503943,49.5539 2.1252055,49.5583 2.1560583,49.5628 1.6249797,49.5673 2.156549,49.5718 2.6250825,49.5762 2.3124969,49.5807 2.0623248,49.5852 2.18735,49.5896 3.3128307,49.5941 3.3437874,49.5986 2.0310533,49.6030 1.0935413,49.6075 1.1253099,49.6120 1.7814186,49.6165 1.4370832,49.6209 0.7183677,49.6254 1.9061726,49.6299 3.5003052,49.6343 2.7502294,49.6388 1.0310377,49.6433 0.37476358,49.6478 1.312642,49.6522 2.5625,49.6567 2.1249211,49.6612 1.1873841,49.6657 0.093698502,49.6701 0.65656167,49.6746 2.2507241,49.6791 3.8127797,49.6836 2.4367442,49.6880 0.56197935,49.6925 0.37528875,49.6970 1.093924,49.7015 0.90607917,49.7059 1.0311733,49.7104 1.1563177,49.7149 1.5937937,49.7194 1.3122996,49.7238 0.43739319,49.7283 0.25009048,49.7328 0.40626931,49.7373 0.40612143,49.7417 0.18739387,49.7462 0.093885154,49.7507 0.93801278,49.7552 2.1878469,49.7597 1.9684368,49.7641 0.93698835,49.7686 0.18729734,49.7731 0.43771523,49.7776 1.0001724,49.7820 0.74986309,49.7865 0.28107336,49.7910 -7.5720112e-005,49.7955 8.7118533e-005,49.8000 0.31276485,49.8044 0.75020754,49.8089 1.2814592,49.8134 1.8437448,49.8179 1.5622272,49.8224 1.1559901,49.8268 0.59366447,49.8313 0.43774223,49.8358 0.78151292,49.8403 1.4686439,49.8448 0.87454832,49.8493 0.25025159,49.8537 1.15674,49.8582 1.2185324,49.8627 1.0934172,49.8672 1.2814327,49.8717 1.7502406,49.8762 1.4685845,49.8806 0.90620524,49.8851 0.87488979,49.8896 0.4998638,49.8941 0.43749842,49.8986 0.31239268,49.9031 0.12493952,49.9075 0.37533116,49.9120 1.2505113,49.9165 1.5622344,49.9210 0.53069365,49.9255 0.031169103,49.9300 2.2396462e-006,49.9345 0.093843259,49.9389 0.59395844,49.9434 1.4061916,49.9479 1.7810376,49.9524 1.1563418,49.9569 0.59407663,49.9614 1.3129559,49.9659 1.8437188,49.9703 1.2810278,49.9748 1.3753372,49.9793 1.9378177,49.9838 1.9058261,49.9883 0.96838331,49.9928 1.1878136,49.9973 1.7815436,50.0018 2.1872065,50.0063 1.9686096,50.0107 2.4695828,50.0152 3.4064775,50.0197 2.280256,50.0242 0.90562731,50.0287 1.6564234,50.0332 2.4686928,50.0377 1.6562361,50.0422 1.2191567,50.0467 1.81268,50.0512 1.4371823,50.0556 0.62464458,50.0601 0.7815842,50.0646 1.656738,50.0691 1.8124541,50.0736 1.5620688,50.0781 1.031039,50.0826 1.1252491,50.0871 1.7186813,50.0916 2.4373417,50.0961 3.4689393,50.1006 2.6565895,50.1051 1.5001677,50.1096 1.5306743,50.1141 0.78086621,50.1185 0.81266141,50.1230 0.90640694,50.1275 1.2816403,50.1320 1.7811974,50.1365 1.0936426,50.1410 1.5627952,50.1455 2.3435357,50.1500 3.6871688,50.1545 4.7813067,50.1590 4.2192831,50.1635 3.1875257,50.1680 1.9060421,50.1725 2.9065499,50.1770 3.5936067,50.1815 1.9998639,50.1860 1.874929,50.1905 1.0933304,50.1950 1.0312307,50.1995 1.8126376,50.2040 1.7185692,50.2085 0.84363651,50.2130 0.59383738,50.2175 0.81254005,50.2220 0.56246573,50.2265 0.46874726,50.2310 0.46876508,50.2355 0.46885067,50.2400 0.40613452,50.2445 0.96869028,50.2490 2.0938041,50.2535 1.4374802,50.2580 0.78123057,50.2625 0.49988878,50.2670 0.18747607,50.2715 0.68754953,50.2760 2.000016,50.2805 2.7500494,50.2850 2.0312161,50.2895 0.84369338,50.2940 0.84394485,50.2985 1.4066069,50.3030 1.5002096,50.3075 1.4997791,50.3120 0.81208283,50.3165 0.093594737,50.3210 -4.9471846e-006,50.3255 0.031319782,50.3300 0.40661275,50.3345 1.1876398,50.3390 1.2185283,50.3435 1.2500995,50.3480 1.2811264,50.3525 0.46872616,50.3570 0.78132433,50.3615 0.59369892,50.3660 0.65634328,50.3705 0.56247967,50.3750 0.56244624,50.3796 0.46862739,50.3841 0.43737283,50.3886 0.12491688,50.3931 0.18753043,50.3976 0.2813594,50.4021 0.437536,50.4066 0.37502614,50.4111 0.78127503,50.4156 1.656204,50.4201 1.9062066,50.4246 0.49994504,50.4291 0.28127024,50.4336 0.43762672,50.4381 0.90635514,50.4427 0.71872461,50.4472 0.53136683,50.4517 0.96914303,50.4562 1.4374337,50.4607 0.7807374,50.4652 0.21852055,50.4697 -2.3999377e-005,50.4742 5.3217727e-006,50.4787 2.7152726e-006,50.4832 -1.6185266e-005,50.4878 0.40639687,50.4923 1.5625169,50.4968 1.3125583,50.5013 1.5004632,50.5058 2.0316205,50.5103 2.4685807,50.5148 1.4369135,50.5193 0.56246865,50.5238 0.96896338,50.5284 1.5625192,50.5329 1.9061961,50.5374 1.3748033,50.5419 0.74988914,50.5464 0.21871707,50.5509 0.46876255,50.5554 0.37497774,50.5599 0.18742497,50.5645 0.18752022,50.5690 0.37509304,50.5735 0.40644643,50.5780 1.1877161,50.5825 1.5312928,50.5870 1.5625739,50.5916 1.6877704,50.5961 1.9373336,50.6006 1.0621337,50.6051 0.81267238,50.6096 1.3127385,50.6141 1.4684659,50.6186 1.5622705,50.6232 3.7502165,50.6277 4.125011,50.6322 2.53109,50.6367 1.1563803,50.6412 1.2188199,50.6458 1.1249784,50.6503 1.2499162,50.6548 1.5943154,50.6593 2.968857,50.6638 1.4367436,50.6683 1.0940385,50.6729 2.3753808,50.6774 2.2807455,50.6819 1.0307957,50.6864 0.53152335,50.6909 1.0312799,50.6955 1.5310245,50.7000 2.281229,50.7045 2.0312963,50.7090 2.9689522,50.7135 3.093878,50.7181 1.7811086,50.7226 0.90626866,50.7271 1.0314034,50.7316 1.0311821,50.7361 0.90610546,50.7407 0.78123569,50.7452 0.75008512,50.7497 1.2813148,50.7542 1.8748099,50.7588 1.281,50.7633 0.34371099,50.7678 0.093796298,50.7723 0.78125507,50.7769 0.84398967,50.7814 1.3128742,50.7859 1.6562122,50.7904 1.1870838,50.7949 0.18725917,50.7995 0.12511365,50.8040 0.90631199,50.8085 1.1249741,50.8130 0.93757355,50.8176 0.34385115,50.8221 0.31238416,50.8266 0.093598969,50.8312 0.18748841,50.8357 1.0626081,50.8402 1.5315652,50.8447 1.8129128,50.8493 2.2499685,50.8538 1.749454,50.8583 0.62475437,50.8628 0.50019634,50.8674 0.87512332,50.8719 0.87491894,50.8764 0.62485695,50.8810 0.53145063,50.8855 1.0625767,50.8900 0.87473434,50.8945 0.74997842,50.8991 0.9375686,50.9036 0.71865153,50.9081 0.18741976,50.9127 0.75002545,50.9172 1.9062836,50.9217 1.9375708,50.9262 0.84368372,50.9308 0.28152132,50.9353 1.187943,50.9398 1.9062995,50.9444 2.2186165,50.9489 1.7810407,50.9534 1.3435417,50.9580 0.74978399,50.9625 0.1249582,50.9670 0.78132004,50.9716 1.2191231,50.9761 1.969209,50.9806 2.2185996,50.9852 1.5310702,50.9897 1.2186831,50.9942 0.71866256,50.9988 0.74987525,51.0033 0.81260341,51.0078 1.6563292,51.0124 1.4999584,51.0169 1.562681,51.0214 1.8440936,51.0260 2.6252995,51.0305 2.6249278,51.0350 2.2497423,51.0396 1.593536,51.0441 1.2496554,51.0486 0.40598229,51.0532 0.59382677,51.0577 1.1874607,51.0622 0.4999949,51.0668 0.53118813,51.0713 0.34371191,51.0759 0.65642828,51.0804 1.3752021,51.0849 1.8126129,51.0895 2.0938828,51.0940 2.8437669,51.0985 3.5935795,51.1031 4.5937276,51.1076 5.2812858,51.1122 4.187325,51.1167 1.812459,51.1212 0.81246299,51.1258 0.93731576,51.1303 1.4687177,51.1349 1.1874719,51.1394 0.34380361,51.1439 0.71898174,51.1485 1.1251377,51.1530 0.84368515,51.1576 0.71880949,51.1621 1.2815361,51.1666 2.0938087,51.1712 1.6559167,51.1757 0.74967688,51.1803 0.50011265,51.1848 1.5003679,51.1893 1.9063038,51.1939 1.2496428,51.1984 0.24970411,51.2030 0.031276464,51.2075 0.1876068,51.2121 0.50028938,51.2166 1.0939863,51.2211 1.2500132,51.2257 1.4060243,51.2302 0.87483269,51.2348 0.84396076,51.2393 1.0939895,51.2439 1.4376086,51.2484 1.437389,51.2530 1.2499576,51.2575 1.2810198,51.2620 0.87483001,51.2666 0.96876281,51.2711 0.9686417,51.2757 0.84372741,51.2802 0.81240124,51.2848 0.28115872,51.2893 0.18758754,51.2939 0.65634942,51.2984 1.0313934,51.3030 1.6251316,51.3075 1.7501186,51.3121 2.0000269,51.3166 1.6563548,51.3211 1.5312582,51.3257 0.99968922,51.3302 0.62487566,51.3348 1.0937548,51.3393 1.2498463,51.3439 0.40610346,51.3484 7.4028467e-006,51.3530 5.2838044e-005,51.3575 0.25031403,51.3621 0.90649158,51.3666 1.0934417,51.3712 0.46857801,51.3757 0.40660042,51.3803 0.90636224,51.3848 1.2189276,51.3894 1.9060912,51.3939 0.84327519,51.3985 0.46886069,51.4030 0.78160626,51.4076 1.4377825,51.4121 1.687502,51.4167 1.3121513,51.4212 0.8437323,51.4258 1.7818757,51.4304 2.4686503,51.4349 1.3430389,51.4395 0.87480932,51.4440 0.74999821,51.4486 0.71872103,51.4531 0.53135705,51.4577 0.6562224,51.4622 0.28115851,51.4668 0.31257096,51.4713 0.43753162,51.4759 0.31237328,51.4804 0.40631059,51.4850 1.0625957,51.4896 1.2188754,51.4941 1.3748747,51.4987 0.18725848,51.5032 0.09394148,51.5078 0.53162873,51.5123 1.1249894,51.5169 0.65588701,51.5214 0.43776786,51.5260 1.4067489,51.5306 1.8749237,51.5351 1.2494448,51.5397 0.56251359,51.5442 1.4376886,51.5488 1.0310576,51.5534 0.74990654,51.5579 0.46877754,51.5625 0.6250056,51.5670 0.62494838,51.5716 0.62508816,51.5761 0.93785459,51.5807 1.5938623,51.5853 1.4683855,51.5898 0.81228137,51.5944 0.75026351,51.5989 1.3749727,51.6035 0.53091168,51.6081 0.18748423,51.6126 0.31279069,51.6172 0.87518197,51.6217 0.71856582,51.6263 0.56256008,51.6309 1.0626827,51.6354 1.3752738,51.6400 1.7812142,51.6446 1.4372524,51.6491 1.2811313,51.6537 1.0624218,51.6582 1.3437231,51.6628 1.1248709,51.6674 1.0937644,51.6719 0.93749571,51.6765 1.1250675,51.6811 1.2813451,51.6856 1.9686174,51.6902 2.6560876,51.6948 2.6250205,51.6993 2.531621,51.7039 1.4374877,51.7084 0.9995904,51.7130 0.65640157,51.7176 1.1879814,51.7221 3.2188659,51.7267 2.7808621,51.7313 1.3436686,51.7358 0.87506491,51.7404 0.71848887,51.7450 0.56257665,51.7495 1.3752853,51.7541 1.6251614,51.7587 1.469133,51.7632 1.9687263,51.7678 1.2493536,51.7724 0.62473959,51.7769 0.59369516,51.7815 1.0941089,51.7861 2.5940452,51.7906 1.9059904,51.7952 0.99973047,51.7998 0.40615469,51.8044 0.65654993,51.8089 1.0628297,51.8135 1.4689565,51.8181 1.4995844,51.8226 0.40583292,51.8272 0.43761823,51.8318 0.75002563,51.8363 0.74993724,51.8409 1.2811034,51.8455 1.0312086,51.8501 0.093819961,51.8546 0.1875381,51.8592 1.2812213,51.8638 1.50011,51.8683 1.0000236,51.8729 0.34362328,51.8775 0.28138232,51.8821 0.81288421,51.8866 1.6251638,51.8912 2.2808597,51.8958 1.4997704,51.9004 0.96876913,51.9049 0.28106615,51.9095 0.093891896,51.9141 1.3442305,51.9186 1.9687736,51.9232 1.3434274,51.9278 1.0310875,51.9324 0.96881306,51.9369 0.96876568,51.9415 0.43738306,51.9461 0.18750259,51.9507 0.71905655,51.9553 1.5003625,51.9598 1.7187176,51.9644 1.3749603,51.9690 1.3124399,51.9736 1.1248926,51.9781 2.2185009,51.9827 2.7185209,51.9873 3.093766,51.9919 1.9999242,51.9964 0.34373048,52.0010 1.3920151e-005,52.0056 0.093842037,52.0102 0.81272829,52.0148 1.2812997,52.0193 0.74980778,52.0239 0.37510094,52.0285 0.81257707,52.0331 0.62468338,52.0376 0.65636009,52.0422 1.250286,52.0468 1.1875573,52.0514 1.0000597,52.0560 0.96881491,52.0605 1.3127432,52.0651 1.8124354,52.0697 1.499823,52.0743 1.3748707,52.0789 0.93729645,52.0835 1.0936203,52.0880 1.4373602,52.0926 1.4375401,52.0972 1.7502042,52.1018 1.9380603,52.1064 2.1565111,52.1109 2.96838,52.1155 3.5311906,52.1201 3.4375527,52.1247 3.8750377,52.1293 2.7814512,52.1339 2.1561513,52.1384 1.499737,52.1430 1.0312948,52.1476 1.4691627,52.1522 2.8747501,52.1568 3.3431296,52.1614 2.9061263,52.1660 0.96876115,52.1705 0.18753126,52.1751 0.28128648,52.1797 0.56268799,52.1843 0.84389913,52.1889 1.3125621,52.1935 1.875078,52.1981 2.031194,52.2026 1.281055,52.2072 0.7187103,52.2118 0.68758988,52.2164 0.62477833,52.2210 0.31244305,52.2256 0.59395802,52.2302 0.46877426,52.2348 0.7185908,52.2393 0.90632147,52.2439 1.6255636,52.2485 2.7814319,52.2531 2.2495999,52.2577 1.1249443,52.2623 1.2814955,52.2669 2.0313101,52.2715 2.5935566,52.2761 1.8434976,52.2806 2.0311441,52.2852 1.3436298,52.2898 0.68753684,52.2944 0.71895707,52.2990 1.3126851,52.3036 3.1252315,52.3082 3.9374309,52.3128 2.2811918,52.3174 3.4379168,52.3220 4.4375253,52.3266 2.8118334,52.3312 0.49971101,52.3357 0.68795383,52.3403 1.2500464,52.3449 0.74959344,52.3495 0.24974772,52.3541 0.031222185,52.3587 0.18767512,52.3633 0.50017172,52.3679 0.65610349,52.3725 0.40620524,52.3771 0.56270558,52.3817 0.59368628,52.3863 0.40606382,52.3909 0.43789145,52.3955 1.4066434,52.4001 1.3121485,52.4047 0.68728954,52.4093 0.81278181,52.4139 1.5316362,52.4184 3.812444,52.4230 5.4059348,52.4276 4.8752184,52.4322 3.7503021,52.4368 2.21841,52.4414 1.0307901,52.4460 0.49982452,52.4506 0.31242812,52.4552 0.18742995,52.4598 0.093744874,52.4644 0.18759069,52.4690 0.71919882,52.4736 1.6563144,52.4782 1.0621085,52.4828 0.62499422,52.4874 0.62495488,52.4920 0.78125829,52.4966 2.0947387,52.5012 4.4067879,52.5058 3.4677963,52.5104 0.96804786,52.5150 0.59395528,52.5196 1.0629215,52.5242 1.53111,52.5288 0.96855932,52.5334 0.93753356,52.5380 1.062323,52.5426 0.84361398,52.5472 0.59391302,52.5518 1.0941557,52.5564 1.3749557,52.5610 0.68702137,52.5656 0.12490667,52.5702 0.31257686,52.5748 0.84376866,52.5794 1.9062105,52.5840 1.7811425,52.5886 0.7499761,52.5933 1.5846617e-005,52.5979 0.031247001,52.6025 -3.9057431e-006,52.6071 0.093862213,52.6117 0.34383968,52.6163 0.53116673,52.6209 0.406106,52.6255 0.21908346,52.6301 1.000507,52.6347 1.4999468,52.6393 1.4685446,52.6439 1.1561356,52.6485 0.71852642,52.6531 0.4687219,52.6577 1.312607,52.6623 1.4374983,52.6669 1.40635,52.6715 2.4063013,52.6762 3.187407,52.6808 2.9686623,52.6854 1.7811887,52.6900 0.93732554,52.6946 0.46893662,52.6992 1.1568114,52.7038 1.6566861,52.7084 2.1561973,52.7130 1.5618601,52.7176 0.53086251,52.7222 0.3752245,52.7269 0.7499125,52.7315 0.28102285,52.7361 0.37504351,52.7407 0.46881375,52.7453 0.90672964,52.7499 1.8129284,52.7545 2.5936353,52.7591 2.0933189,52.7637 0.7182759,52.7683 0.50008315,52.7730 1.5004296,52.7776 1.4999176,52.7822 0.62480134,52.7868 0.93760401,52.7914 1.3437868,52.7960 1.1249756,52.8006 1.06265,52.8052 1.0623981,52.8099 0.93763912,52.8145 2.0318687,52.8191 2.3748028,52.8237 2.0305977,52.8283 2.9372678,52.8329 2.5936739,52.8375 0.90621531,52.8422 0.34397081,52.8468 1.1878178,52.8514 1.7185975,52.8560 2.0310209,52.8606 2.7812889,52.8652 2.0000801,52.8699 0.78145927,52.8745 0.96883398,52.8791 0.87481606,52.8837 0.5937379,52.8883 0.84395289,52.8929 1.1560686,52.8976 1.500053,52.9022 3.0630078,52.9068 3.6874883,52.9114 2.3744347,52.9160 0.90628994,52.9206 1.7197539,52.9253 3.688333,52.9299 4.6870265,52.9345 2.8425915,52.9391 1.1870282,52.9437 0.24993607,52.9484 0.43748823,52.9530 0.62527132,52.9576 1.3128641,52.9622 1.4685966,52.9668 0.59330225,52.9715 0.28115761,52.9761 0.28129643,52.9807 0.1563049,52.9853 0.28124064,52.9899 0.093641296,52.9946 -6.7262736e-006,52.9992 0.21881488,53.0038 0.37501734,53.0084 0.18742917,53.0130 0.43775091,53.0177 1.5315264,53.0223 1.6561651,53.0269 1.1247516,53.0315 0.50011027,53.0362 1.1878922,53.0408 1.4374866,53.0454 0.93713492,53.0500 0.34358326,53.0547 0.71888894,53.0593 1.6251459,53.0639 1.8126323,53.0685 1.2499961,53.0732 0.7185778,53.0778 0.49988145,53.0824 0.7812016,53.0870 1.2812982,53.0917 1.6563783,53.0963 2.2505958,53.1009 4.0635858,53.1055 6.0627871,53.1102 5.2179737,53.1148 2.9993827,53.1194 2.249702,53.1240 1.5308197,53.1287 0.93730879,53.1333 0.96876901,53.1379 1.2815417,53.1426 1.8131518,53.1472 2.3751752,53.1518 1.8121625,53.1564 1.1247635,53.1611 0.87495846,53.1657 1.0000157,53.1703 0.90607625,53.1750 0.62483901,53.1796 0.78136641,53.1842 1.1877567,53.1888 1.2498544,53.1935 1.1559942,53.1981 1.2814264,53.2027 0.93769062,53.2074 1.2502264,53.2120 1.5626638,53.2166 3.0311217,53.2213 3.7496529,53.2259 2.0934553,53.2305 1.6249601,53.2352 1.9687922,53.2398 1.6562228,53.2444 0.78143847,53.2490 1.5003419,53.2537 1.6562948,53.2583 1.1246709,53.2629 0.43718207,53.2676 0.87525356,53.2722 2.1882336,53.2768 4.1253619,53.2815 3.6244595,53.2861 1.4682479,53.2908 0.56229788,53.2954 0.21856551,53.3000 0.093776174,53.3047 0.31254312,53.3093 0.34375873,53.3139 0.46877429,53.3186 0.50000024,53.3232 1.5938466,53.3278 2.5627379,53.3325 2.5626731,53.3371 1.2810757,53.3417 0.65595108,53.3464 0.18733467,53.3510 0.093770914,53.3557 0.78139746,53.3603 1.2813498,53.3649 1.374983,53.3696 1.4063113,53.3742 1.3125122,53.3788 0.84369802,53.3835 2.3439603,53.3881 4.7816124,53.3928 5.5001125,53.3974 3.1250522,53.4020 3.2500308,53.4067 2.7498963,53.4113 2.7500782,53.4160 2.3748455,53.4206 1.5621105,53.4252 0.90600073,53.4299 0.68749696,53.4345 1.0624515,53.4392 0.74983114,53.4438 0.18746264,53.4484 1.3996079e-005,53.4531 -1.635654e-005,53.4577 0.28153145,53.4624 1.2817885,53.4670 2.0936413,53.4716 1.2495254,53.4763 0.56243795,53.4809 0.4062613,53.4856 0.37507445,53.4902 0.71888202,53.4949 0.93731385,53.4995 0.87481701,53.5041 0.59386671,53.5088 0.53155869,53.5134 1.0312698,53.5181 0.90612751,53.5227 0.84376621,53.5274 1.093658,53.5320 1.0935984,53.5367 0.50006324,53.5413 1.4377271,53.5459 1.4687237,53.5506 0.96894056,53.5552 1.7503726,53.5599 2.1561179,53.5645 1.4996512,53.5692 1.3123327,53.5738 1.687452,53.5785 2.1563396,53.5831 2.0626204,53.5878 1.2500274,53.5924 0.68745595,53.5971 0.59359443,53.6017 0.34357309,53.6064 0.84396207,53.6110 1.8439906,53.6157 2.062407,53.6203 1.5626014,53.6250 1.5312756,53.6296 1.124903,53.6343 0.78111511,53.6389 0.34352648,53.6435 0.12493993,53.6482 0.4374865,53.6528 1.9064468,53.6575 2.7188325,53.6622 1.2497637,53.6668 0.12498734,53.6715 0.31269535,53.6761 0.62510467,53.6808 0.90621555,53.6854 0.81228942,53.6901 0.3436909,53.6947 0.28132093,53.6994 0.28113109,53.7040 0.093724214,53.7087 0.093849994,53.7133 0.43770149,53.7180 0.87517864,53.7226 0.81240326,53.7273 0.49973053,53.7319 0.28125226,53.7366 0.71883291,53.7412 0.68748313,53.7459 2.1875048,53.7505 2.3124065,53.7552 1.3750024,53.7599 0.3126401,53.7645 0.62492996,53.7692 0.40627661,53.7738 0.71889108,53.7785 0.46854991,53.7831 0.093627669,53.7878 0.37523872,53.7924 1.0942099,53.7971 1.4686856,53.8018 0.74967796,53.8064 0.96875274,53.8111 0.99986321,53.8157 0.40607756,53.8204 0.18744333,53.8250 0.093870007,53.8297 0.56300092,53.8344 1.4378129,53.8390 2.3123384,53.8437 3.1872342,53.8483 2.1560888,53.8530 0.75012958,53.8577 2.1562927,53.8623 2.7499738,53.8670 2.4375122,53.8716 1.8123893,53.8763 0.96868414,53.8809 0.87531173,53.8856 2.2193003,53.8903 2.9999282,53.8949 2.4371562,53.8996 1.2496833,53.9043 0.56250238,53.9089 0.93752295,53.9136 0.74969965,53.9182 0.62512732,53.9229 0.84384114,53.9276 0.78126383,53.9322 1.1563311,53.9369 1.656368,53.9415 2.3126261,53.9462 2.6560626,53.9509 2.7811987,53.9555 3.2501905,53.9602 2.8748507,53.9649 1.4684018,53.9695 0.12483568,53.9742 4.8053429e-005,53.9789 0.093679294,53.9835 0.031537142,53.9882 1.0316297,53.9928 0.96846735,53.9975 0.71857041,54.0022 0.68741488,54.0068 0.4062869,54.0115 1.2189138,54.0162 2.687768,54.0208 3.8441331,54.0255 3.2498293,54.0302 1.5932354,54.0348 0.21850193,54.0395 -1.3348693e-005,54.0442 -1.4306057e-005,54.0488 0.28157049,54.0535 1.1877438,54.0582 0.87489945,54.0628 0.78103858,54.0675 0.28106892,54.0722 0.12496872,54.0768 0.37538922,54.0815 1.3753788,54.0862 1.6559808,54.0909 1.437481,54.0955 1.6874672,54.1002 0.71833628,54.1049 0.031320468,54.1095 0.93800777,54.1142 1.562507,54.1189 1.0932962,54.1235 0.49981749,54.1282 0.18752041,54.1329 0.093732879,54.1376 0.18765479,54.1422 0.7190063,54.1469 0.96875209,54.1516 0.74990195,54.1562 0.78115267,54.1609 0.87497854,54.1656 1.5624541,54.1703 1.2812482,54.1749 1.0003275,54.1796 1.0939336,54.1843 1.0310886,54.1890 0.74991655,54.1936 0.8749817,54.1983 0.68728554,54.2030 0.43765795,54.2076 1.2188851,54.2123 0.84353966,54.2170 0.40618303,54.2217 0.31239843,54.2263 0.0936516,54.2310 0.093752041,54.2357 0.28125292,54.2404 0.31256324,54.2450 0.25009415,54.2497 0.18743946,54.2544 0.31281757,54.2591 1.9380755,54.2638 2.7812133,54.2684 1.9056246,54.2731 0.43724653,54.2778 0.50001979,54.2825 0.093629323,54.2871 1.8238818e-005,54.2918 -1.569658e-005,54.2965 4.4550357e-005,54.3012 0.28138202,54.3058 0.53125131,54.3105 0.28111255,54.3152 0.031297557,54.3199 0.5626812,54.3246 1.1873641,54.3292 0.99991798,54.3339 0.50022823,54.3386 0.90627551,54.3433 0.65615624,54.3480 1.3749665,54.3526 2.93782,54.3573 4.6253772,54.3620 3.5310738,54.3667 1.4996945,54.3714 0.78159398,54.3760 1.6567869,54.3807 2.9685552,54.3854 2.0308251,54.3901 2.375155,54.3948 2.4375138,54.3995 1.2184935,54.4041 0.9374252,54.4088 0.7813285,54.4135 1.4687493,54.4182 1.1872343,54.4229 0.56240445,54.4276 0.75045633,54.4322 1.8442484,54.4369 2.312665,54.4416 2.437032,54.4463 1.4372141,54.4510 1.5939766,54.4557 1.3434554,54.4603 0.65598255,54.4650 0.46860543,54.4697 0.24991836,54.4744 0.40627059,54.4791 1.3438221,54.4838 2.2188294,54.4885 1.4687151,54.4931 0.68740505,54.4978 0.093805656,54.5025 0.65648866,54.5072 1.1566113,54.5119 1.4374993,54.5166 2.2497818,54.5213 2.5311792,54.5260 1.4687126,54.5306 0.68750471,54.5353 0.6873098,54.5400 0.43734545,54.5447 0.18744656,54.5494 0.18761642,54.5541 0.6250208,54.5588 0.46873772,54.5635 0.71895617,54.5682 1.1876197,54.5728 1.3439467,54.5775 1.5943539,54.5822 2.1560419,54.5869 0.99924922,54.5916 0.53110409,54.5963 0.31241104,54.6010 0.18747859,54.6057 0.40635705,54.6104 1.3439075,54.6151 3.3127794,54.6198 4.7503643,54.6244 4.5623422,54.6291 1.6244962,54.6338 0.49977881,54.6385 0.21877703,54.6432 0.40630633,54.6479 0.43747789,54.6526 0.7501443,54.6573 0.93761396,54.6620 2.3750098,54.6667 2.7810488,54.6714 1.0935488,54.6761 1.9538538e-005,54.6808 8.2790364e-005,54.6855 0.40643901,54.6902 0.84385705,54.6949 1.281352,54.6995 2.2500126,54.7042 2.6561673,54.7089 2.0625169,54.7136 1.7501814,54.7183 1.6874331,54.7230 1.0309021,54.7277 0.8125636,54.7324 1.1564872,54.7371 1.093671,54.7418 0.75011879,54.7465 2.1880023,54.7512 4.8130136,54.7559 5.5622263,54.7606 2.8430672,54.7653 0.93716896,54.7700 0.40610042,54.7747 0.1875014,54.7794 0.18753546,54.7841 0.59399849,54.7888 1.1562245,54.7935 0.65622497,54.7982 0.71900892,54.8029 1.0310035,54.8076 1.2811712,54.8123 1.7189889,54.8170 1.1248891,54.8217 0.53115886,54.8264 0.8439545,54.8311 1.4063485,54.8358 1.3436004,54.8405 0.87508637,54.8452 0.96885639,54.8499 0.8435123,54.8546 0.84356159,54.8593 0.53124237,54.8640 0.56249487,54.8687 0.62499428,54.8734 0.59378254,54.8781 0.53110963,54.8828 0.12496329,54.8875 0.50023675,54.8922 1.0314951,54.8969 1.2500763,54.9016 0.81223243,54.9063 0.81271762,54.9110 1.9381547,54.9157 2.6873798,54.9205 2.0618112,54.9252 1.3747923,54.9299 1.1254028,54.9346 1.3439398,54.9393 1.1558157,54.9440 0.40609309,54.9487 1.4066522,54.9534 2.9065011,54.9581 3.530899,54.9628 2.5620182,54.9675 1.4064327,54.9722 1.0315337,54.9769 1.4686694,54.9816 1.1247702,54.9863 0.37495214,54.9910 0.40628779,54.9958 0.53133816,55.0005 0.78145045,55.0052 1.031321,55.0099 1.1251357,55.0146 1.2500439,55.0193 1.1249949,55.0240 1.4688393,55.0287 1.6872443,55.0334 1.2501148,55.0381 2.3129642,55.0428 2.4685004,55.0476 1.3121289,55.0523 1.1563338,55.0570 2.2504497,55.0617 3.4691138,55.0664 3.1874368,55.0711 2.3745687,55.0758 1.1556143,55.0805 0.18726836,55.0852 0.18761076,55.0900 0.31248966,55.0947 0.15619358,55.0994 0.15638916,55.1041 0.4376893,55.1088 0.96876186,55.1135 1.1562529,55.1182 1.1874373,55.1229 0.49986458,55.1277 0.28108954,55.1324 -7.7117475e-005,55.1371 -3.5354187e-005,55.1418 0.094117381,55.1465 1.1255786,55.1512 2.1255774,55.1559 3.7815037,55.1607 3.3432302,55.1654 1.8743377,55.1701 0.93733925,55.1748 1.0000556,55.1795 0.7810514,55.1842 0.437392,55.1890 0.50003159,55.1937 0.81269807,55.1984 1.1251911,55.2031 1.6564786,55.2078 2.7500024,55.2125 2.2807927,55.2173 1.6873628,55.2220 1.3752939,55.2267 0.93771082,55.2314 1.4062886,55.2361 1.7185538,55.2408 1.3123335,55.2456 1.1562098,55.2503 0.59364796,55.2550 0.31230012,55.2597 0.43753695,55.2644 2.4381828,55.2692 4.5940537,55.2739 3.4684753,55.2786 3.3434515,55.2833 1.7498467,55.2880 1.6249803,55.2928 1.0312859,55.2975 1.2815282,55.3022 2.1562936,55.3069 2.0622973,55.3116 1.624833,55.3164 1.0623814,55.3211 0.75009918,55.3258 1.0630469,55.3305 1.7501116,55.3353 1.218285,55.3400 1.4060571,55.3447 2.6249688,55.3494 2.8437898,55.3541 2.0626099,55.3589 0.99987715,55.3636 0.96851259,55.3683 0.78122199,55.3730 0.90620303,55.3778 0.84399337,55.3825 1.3129991,55.3872 1.3124884,55.3919 1.218464,55.3967 0.84357452,55.4014 0.62497467,55.4061 0.90647799,55.4108 1.5002791,55.4156 2.0939155,55.4203 2.4999752,55.4250 2.3124228,55.4297 2.5310793,55.4345 2.2810001,55.4392 1.7186513,55.4439 1.312615,55.4487 1.2502961,55.4534 1.7814181,55.4581 1.9997309,55.4628 2.5933466,55.4676 2.3749073,55.4723 1.5001405,55.4770 1.2190124,55.4818 1.6253712,55.4865 1.9377168,55.4912 1.9061179,55.4959 1.78125,55.5007 1.9374372,55.5054 1.3744931,55.5101 0.3748197,55.5149 0.90667766,55.5196 1.8751016,55.5243 1.4060118,55.5291 0.62470031,55.5338 1.625147,55.5385 3.5940883,55.5432 3.2186382,55.5480 0.90614212,55.5527 0.68738973,55.5574 0.78139979,55.5622 1.5001254,55.5669 1.0935237,55.5716 1.093971,55.5764 1.8437829,55.5811 0.96823847,55.5858 0.43749934,55.5906 0.7502746,55.5953 0.84377545,55.6000 0.53101498,55.6048 0.18733431,55.6095 0.062573455,55.6142 0.25012437,55.6190 0.3749508,55.6237 0.21871611,55.6284 0.4063907,55.6332 0.96871561,55.6379 1.0624038,55.6427 1.0938675,55.6474 1.0313578,55.6521 0.84375131,55.6569 1.1250863,55.6616 1.5937282,55.6663 1.1249088,55.6711 0.90626013,55.6758 1.1563437,55.6805 1.3125622,55.6853 1.0310085,55.6900 0.37487793,55.6948 0.28125831,55.6995 0.18737444,55.7042 0.18750051,55.7090 0.87576228,55.7137 2.8756645,55.7184 3.062125,55.7232 1.4992874,55.7279 0.53101796,55.7327 0.93766731,55.7374 0.8123613,55.7421 0.28124374,55.7469 0.50023955,55.7516 0.87514842,55.7564 1.0623306,55.7611 0.56226742,55.7658 0.28122878,55.7706 1.1562783,55.7753 1.4374554,55.7801 1.2187321,55.7848 1.0313379,55.7896 1.2502096,55.7943 1.937886,55.7990 2.5625539,55.8038 1.6872312,55.8085 1.0313406,55.8133 2.6252444,55.8180 3.8749957,55.8228 3.5625777,55.8275 2.843502,55.8322 1.6247339,55.8370 1.5312483,55.8417 0.90598208,55.8465 0.28115022,55.8512 0.50004351,55.8560 0.56256163,55.8607 0.53134042,55.8655 0.40622038,55.8702 0.28112969,55.8749 0.093658641,55.8797 0.12502681,55.8844 0.21887824,55.8892 0.65636706,55.8939 1.3752894,55.8987 2.2194717,55.9034 3.1250865,55.9082 2.5304742,55.9129 1.3744736,55.9177 1.8752494,55.9224 3.0629239,55.9272 3.0624647,55.9319 2.1245353,55.9367 0.56227797,55.9414 0.84383416,55.9461 0.78119761,55.9509 0.62502688,55.9556 0.21876934,55.9604 0.1874785,55.9651 0.093645141,55.9699 0.31253463,55.9746 0.84394693,55.9794 1.1563907,55.9841 1.031361,55.9889 1.0937861,55.9936 1.3437299,55.9984 1.7812961,56.0031 1.7499386,56.0079 2.4373953,56.0126 3.1873083,56.0174 2.2810948,56.0222 1.1252391,56.0269 0.78157532,56.0317 1.15618,56.0364 0.71842223,56.0412 0.374919,56.0459 0.37511739,56.0507 2.0001454,56.0554 2.9377637,56.0602 2.7815351,56.0649 2.124723,56.0697 0.71823794,56.0744 0.15613474,56.0792 0.093757778,56.0839 1.7812473,56.0887 1.937641,56.0935 0.81276894,56.0982 1.1562511,56.1030 0.56218749,56.1077 0.18748517,56.1125 0.68788594,56.1172 1.1253091,56.1220 1.1247644,56.1267 0.68713671,56.1315 0.90620428,56.1363 0.81246746,56.1410 0.59379423,56.1458 0.50015873,56.1505 0.93790871,56.1553 1.6874949,56.1600 1.0308878,56.1648 0.49977517,56.1696 0.93746245,56.1743 2.4691126,56.1791 2.9375327,56.1838 1.3435539,56.1886 0.6249662,56.1933 1.5313827,56.1981 1.9689286,56.2029 1.7503637,56.2076 2.3748708,56.2124 1.4682615,56.2171 1.9685686,56.2219 1.7814031,56.2267 1.5628593,56.2314 1.0939823,56.2362 1.5314286,56.2410 1.7812408,56.2457 1.5932298,56.2505 0.78100228,56.2552 1.0314051,56.2600 0.74984139,56.2648 0.40607011,56.2695 0.21868674,56.2743 0.56264144,56.2790 1.3125578,56.2838 1.1248719,56.2886 0.37491518,56.2933 0.12502466,56.2981 0.25008091,56.3029 1.7188474,56.3076 2.3437839,56.3124 2.218883,56.3172 1.2185384,56.3219 0.46914133,56.3267 2.2198753,56.3314 3.5939889,56.3362 3.2802978,56.3410 2.1242244,56.3457 1.6874284,56.3505 0.8749181,56.3553 0.28119281,56.3600 0.18750365,56.3648 0.28142533,56.3696 0.5314303,56.3743 0.78144455,56.3791 0.93741095,56.3839 0.53098261,56.3886 0.37495542,56.3934 1.0939159,56.3982 2.6251664,56.4029 3.4063873,56.4077 3.0624826,56.4125 1.4684935,56.4172 0.49981049,56.4220 0.25003794,56.4268 0.75042748,56.4316 2.6879871,56.4363 3.3121238,56.4411 1.5931263,56.4459 0.18738225,56.4506 0.09371642,56.4554 0.093839712,56.4602 0.50029695,56.4649 1.0313848,56.4697 0.74976164,56.4745 1.1562015,56.4793 2.1562738,56.4840 1.4685596,56.4888 0.7811861,56.4936 1.5625402,56.4983 1.343786,56.5031 0.78143704,56.5079 1.6564925,56.5127 1.5000552,56.5174 0.6872279,56.5222 0.31257921,56.5270 0.87519115,56.5318 0.78107071,56.5365 0.74992812,56.5413 1.5313129,56.5461 3.0004046,56.5508 3.156317,56.5556 1.4993864,56.5604 0.030982839,56.5652 0.093942568,56.5699 0.59389359,56.5747 0.65614498,56.5795 0.4997848,56.5843 0.12518592,56.5890 0.75031447,56.5938 1.2815797,56.5986 1.6560347,56.6034 0.71865648,56.6082 1.6255251,56.6129 2.5312812,56.6177 2.2184875,56.6225 1.4058934,56.6273 1.0935885,56.6320 1.4063387,56.6368 1.5312469,56.6416 1.3436565,56.6464 1.0624019,56.6512 0.62506348,56.6559 0.53137207,56.6607 0.49988806,56.6655 0.62490702,56.6703 0.37503389,56.6750 0.31240347,56.6798 0.18749681,56.6846 0.84391773,56.6894 1.5939065,56.6942 1.6248716,56.6989 0.5935058,56.7037 0.3754065,56.7085 1.3442721,56.7133 1.5622721,56.7181 0.84317511,56.7229 0.25000551,56.7276 0.65661055,56.7324 0.96856552,56.7372 0.87540954,56.7420 2.1257913,56.7468 2.1557469,56.7515 1.6866792,56.7563 2.7811921,56.7611 4.3750563,56.7659 2.6873274,56.7707 0.46876004,56.7755 0.40678328,56.7802 1.6563636,56.7850 1.905897,56.7898 1.7811564,56.7946 0.93753177,56.7994 1.0314151,56.8042 0.96872145,56.8090 0.68732142,56.8137 0.28105336,56.8185 0.18757863,56.8233 0.90661287,56.8281 1.4375423,56.8329 1.0621207,56.8377 1.4373388,56.8425 2.1876018,56.8472 1.531635,56.8520 1.7501256,56.8568 0.74967957,56.8616 0.43736067,56.8664 0.81267589,56.8712 1.1563953,56.8760 0.9686926,56.8808 0.93761134,56.8855 1.3753215,56.8903 2.1876829,56.8951 3.9999173,56.8999 4.5936255,56.9047 3.2499816,56.9095 1.937207,56.9143 0.84326476,56.9191 0.71885687,56.9239 0.71899533,56.9286 0.6249156,56.9334 0.62501776,56.9382 0.93747514,56.9430 1.6875355,56.9478 2.9378788,56.9526 3.5312645,56.9574 1.2494769,56.9622 0.21864402,56.9670 0.28148395,56.9718 0.62511283,56.9766 0.75006247,56.9813 0.6562112,56.9861 0.75011933,56.9909 1.2500973,56.9957 3.3124895,57.0005 4.124846,57.0053 3.4066243,57.0101 4.0318375,57.0149 3.8122559,57.0197 2.8744416,57.0245 1.4685681,57.0293 1.2815537,57.0341 1.6249911,57.0389 1.1559272,57.0437 0.93776262,57.0485 1.5938032,57.0533 0.99967909,57.0581 0.99991828,57.0628 0.65626693,57.0676 0.7811895,57.0724 0.87513834,57.0772 1.5939648,57.0820 1.343474,57.0868 0.53099036,57.0916 0.18740383,57.0964 0.18752041,57.1012 0.406308,57.1060 0.59368885,57.1108 0.75003594,57.1156 1.0625111,57.1204 0.31254703,57.1252 0.4375869,57.1300 0.81247437,57.1348 0.78123993,57.1396 0.37488577,57.1444 0.28121975,57.1492 0.96892148,57.1540 0.96879864,57.1588 0.68740582,57.1636 0.93759459,57.1684 1.437566,57.1732 1.0935217,57.1780 0.31250763,57.1828 0.4688617,57.1876 0.59391671,57.1924 1.0002112,57.1972 1.4378362,57.2020 2.156198,57.2068 1.5306118,57.2116 0.56233412,57.2164 0.50034726,57.2212 1.9067316,57.2260 2.6874926,57.2308 2.0307631,57.2356 0.78088224,57.2404 0.34367102,57.2452 0.90652704,57.2500 1.500228,57.2548 1.1247672,57.2596 0.93749261,57.2644 1.125212,57.2693 1.2812225,57.2741 2.1876609,57.2789 2.5312245,57.2837 1.2499033,57.2885 0.96902537,57.2933 1.1875495,57.2981 1.3124316,57.3029 1.8124404,57.3077 2.2811904,57.3125 2.1247625,57.3173 0.96847945,57.3221 0.37505707,57.3269 0.93788987,57.3317 1.875275,57.3365 1.4373717,57.3413 1.6872879,57.3461 1.2184141,57.3510 0.50014961,57.3558 1.0630189,57.3606 1.2808211,57.3654 0.093332455,57.3702 0.18777877,57.3750 0.81265587,57.3798 1.3124232,57.3846 1.437487,57.3894 1.5939689,57.3942 1.6873845,57.3990 0.81222951,57.4039 0.31265897,57.4087 0.84388483,57.4135 1.0001273,57.4183 1.4374906,57.4231 1.4684979,57.4279 1.2186488,57.4327 0.56254083,57.4375 0.5626083,57.4423 0.62494755,57.4472 0.78125221,57.4520 1.0002141,57.4568 1.3127596,57.4616 1.3122379,57.4664 0.49965602,57.4712 0.37496236,57.4760 0.21876022,57.4808 0.5942263,57.4857 1.5315275,57.4905 1.2809411,57.4953 0.8437081,57.5001 1.2502487,57.5049 1.6876092,57.5097 1.6247509,57.5145 1.0307957,57.5194 0.5310849,57.5242 0.37511176,57.5290 0.50025249,57.5338 0.96906286,57.5386 1.1560596,57.5434 0.81230438,57.5483 1.4064651,57.5531 1.5313377,57.5579 1.40617,57.5627 1.2188584,57.5675 1.7188063,57.5723 2.6249101,57.5772 3.6874528,57.5820 2.7497332,57.5868 1.312647,57.5916 1.5316155,57.5964 1.7498015,57.6012 1.1560755,57.6061 1.4063426,57.6109 1.843905,57.6157 2.1251638,57.6205 1.4686227,57.6253 0.9057982,57.6302 0.3435275,57.6350 0.40630797,57.6398 0.28131691,57.6446 0.53135473,57.6494 0.75016385,57.6543 0.84371978,57.6591 0.49974582,57.6639 0.18739617,57.6687 0.093714237,57.6735 -8.8090492e-005,57.6784 0.00022818276,57.6832 0.75048751,57.6880 1.1561067,57.6928 0.65614772,57.6977 1.3754189,57.7025 1.8438449,57.7073 1.2808706,57.7121 0.49961731,57.7169 0.31243631,57.7218 0.71899784,57.7266 0.84381139,57.7314 0.49967825,57.7362 0.12506393,57.7411 0.62537098,57.7459 0.93744415,57.7507 0.49963793,57.7555 0.031143399,57.7604 0.093816318,57.7652 0.093673259,57.7700 0.2191025,57.7748 1.156693,57.7797 1.3123519,57.7845 1.3123407,57.7893 1.1562412,57.7941 0.78106493,57.7990 0.2810744,57.8038 0.18757278,57.8086 0.4377532,57.8134 1.1878556,57.8183 2.2502668,57.8231 3.1251307,57.8279 3.1245656,57.8328 1.5621443,57.8376 1.3440753,57.8424 1.9062313,57.8472 1.3120847,57.8521 0.43737337,57.8569 0.68761855,57.8617 1.4063041,57.8666 2.1561763,57.8714 2.7187204,57.8762 1.9998665,57.8810 0.43746111,57.8859 1.9689875,57.8907 3.2187943,57.8955 2.6249611,57.9004 1.0938444,57.9052 0.87508261,57.9100 0.96868753,57.9149 0.68733054,57.9197 0.46877363,57.9245 0.93775582,57.9294 1.4376361,57.9342 1.4061542,57.9390 0.84346861,57.9439 0.28099352,57.9487 0.46873716,57.9535 1.343778,57.9584 1.562549,57.9632 1.3751309,57.9680 1.7500398,57.9729 1.3436666,57.9777 0.56244171,57.9825 0.62508792,57.9874 0.87501913,57.9922 0.74998188,57.9970 0.68756676,58.0019 0.65629655,58.0067 0.62497532,58.0115 0.499942,58.0164 1.2501813,58.0212 2.5624497,58.0260 1.9059417,58.0309 0.71881169,58.0357 0.68780762,58.0406 1.3756368,58.0454 2.7190177,58.0502 2.6243057,58.0551 1.0932865,58.0599 0.43743828,58.0647 0.12491363,58.0696 1.28127,58.0744 1.3437536,58.0793 1.4378219,58.0841 2.7506254,58.0889 2.9689801,58.0938 1.5305688,58.0986 0.43702632,58.1034 0.90644807,58.1083 1.2188247,58.1131 1.0312871,58.1180 1.6255248,58.1228 3.2501805,58.1276 2.5307376,58.1325 0.93725991,58.1373 1.0310782,58.1422 0.62502438,58.1470 0.81271863,58.1519 1.125195,58.1567 1.7811323,58.1615 1.3749939,58.1664 1.3125058,58.1712 0.78118306,58.1761 1.3123792,58.1809 0.99982423,58.1857 1.1875569,58.1906 0.71884388,58.1954 0.71893579,58.2003 0.90641826,58.2051 1.3126901,58.2100 1.6560842,58.2148 2.3746302,58.2197 2.4686275,58.2245 1.7189035,58.2293 0.87505847,58.2342 1.1247578,58.2390 1.406409,58.2439 2.1255004,58.2487 2.0002151,58.2536 1.6870509,58.2584 0.59345978,58.2633 0.81282127,58.2681 1.1562279,58.2729 1.1560789,58.2778 1.687498,58.2826 1.6875001,58.2875 1.1250137,58.2923 1.2815608,58.2972 2.0623596,58.3020 0.87457204,58.3069 0.50015163,58.3117 1.2189219,58.3166 1.3123149,58.3214 0.78118056,58.3263 1.031229,58.3311 0.46882278,58.3360 0.68776411,58.3408 1.1878436,58.3457 2.3751616,58.3505 2.5622747,58.3554 2.0938334,58.3602 2.0624368,58.3651 1.4683549,58.3699 1.6560317,58.3748 1.6248614,58.3796 1.1564798,58.3845 1.5317641,58.3893 1.9375514,58.3942 1.2807285,58.3990 0.2184487,58.4039 0.093726322,58.4087 0.12503922,58.4136 0.90650511,58.4184 1.6565636,58.4233 2.0001678,58.4281 1.6559807,58.4330 0.7183103,58.4378 0.43744457,58.4427 0.90633732,58.4476 0.78124905,58.4524 0.78132397,58.4573 0.78131074,58.4621 0.9689731,58.4670 1.7499268,58.4718 1.4375191,58.4767 2.3445094,58.4815 2.9690661,58.4864 2.6560681,58.4912 2.4369998,58.4961 1.2497143,58.5010 1.187607,58.5058 0.99969912,58.5107 0.40598589,58.5155 0.21875229,58.5204 0.34404078,58.5252 0.93765336,58.5301 0.96859515,58.5350 0.74981678,58.5398 0.18731135,58.5447 0.18777129,58.5495 1.0628518,58.5544 1.1560429,58.5592 0.530994,58.5641 0.34389475,58.5690 1.1250846,58.5738 1.6564232,58.5787 2.343652,58.5835 1.2186756,58.5884 1.5322113,58.5933 3.1881375,58.5981 3.5929556,58.6030 1.499303,58.6078 1.718498,58.6127 1.2501116,58.6176 2.4064622,58.6224 1.749779,58.6273 1.2811208,58.6321 0.90636015,58.6370 1.2501911,58.6419 1.5310065,58.6467 0.96847695,58.6516 0.25002462,58.6564 0.59402758,58.6613 2.0626144,58.6662 2.1559477,58.6710 0.81240886,58.6759 0.50020915,58.6808 0.9689796,58.6856 1.2186587,58.6905 0.40595964,58.6954 0.093681142,58.7002 0.093867749,58.7051 0.40635297,58.7099 0.46878809,58.7148 0.84400821,58.7197 1.2813299,58.7245 0.96860582,58.7294 0.93738478,58.7343 0.84356552,58.7391 0.56270546,58.7440 0.90652299,58.7489 0.87476307,58.7537 0.74971479,58.7586 0.81247646,58.7635 0.43749639,58.7683 0.28118268,58.7732 0.2813108,58.7781 0.65648788,58.7829 1.187607,58.7878 0.87482315,58.7927 0.3749426,58.7975 0.43756115,58.8024 0.43745676,58.8073 0.31238002,58.8121 0.37499133,58.8170 0.59384292,58.8219 0.75001365,58.8268 0.59361774,58.8316 0.37495145,58.8365 0.65627456,58.8414 0.53120482,58.8462 0.093743347,58.8511 0.031240046,58.8560 0.12518741,58.8608 1.0007236,58.8657 2.3759766,58.8706 3.3442571,58.8755 3.4679983,58.8803 2.2489619,58.8852 1.4371469,58.8901 0.71877515,58.8949 1.1562707,58.8998 1.0311135,58.9047 1.0312859,58.9096 1.5625725,58.9144 1.5624373,58.9193 0.81254727,58.9242 0.68772703,58.9291 0.90625662,58.9339 1.3748335,58.9388 1.0311618,58.9437 1.3436495,58.9486 0.74994749,58.9534 0.34385225,58.9583 0.56284708,58.9632 1.781847,58.9681 3.2507024,58.9729 4.6874566,58.9778 3.8117468,58.9827 2.5309305,58.9876 1.8123333,58.9924 0.93762541,58.9973 1.4690766,59.0022 1.874993,59.0071 1.9995331,59.0119 0.96838641,59.0168 0.6564678,59.0217 0.84386152,59.0266 1.656341,59.0314 2.0315058,59.0363 1.5938456,59.0412 1.4686419,59.0461 1.1247129,59.0510 0.84382385,59.0558 1.6567701,59.0607 2.8123305,59.0656 2.4060595,59.0705 2.375246,59.0754 1.7184939,59.0802 0.81202435,59.0851 0.28109732,59.0900 0.31263995,59.0949 0.4999859,59.0998 0.31241587,59.1046 0.37510812,59.1095 0.71885693,59.1144 1.0936304,59.1193 0.81249428,59.1242 0.93778253,59.1290 1.3437598,59.1339 0.90597874,59.1388 0.56249738,59.1437 0.8125605,59.1486 0.68747014,59.1535 0.68753761,59.1583 0.49982673,59.1632 0.65615332,59.1681 0.75012332,59.1730 0.90630132,59.1779 0.78135538,59.1828 0.71879607,59.1876 0.65604681,59.1925 0.71865672,59.1974 0.87536454,59.2023 1.2815471,59.2072 1.2499776,59.2121 1.437583,59.2170 1.9376857,59.2218 2.3748887,59.2267 1.7810037,59.2316 1.1873763,59.2365 0.68744767,59.2414 0.84381253,59.2463 1.1873717,59.2512 1.0310299,59.2560 0.46858439,59.2609 0.40666187,59.2658 1.1252466,59.2707 0.7808314,59.2756 0.43733838,59.2805 0.40645459,59.2854 0.75011474,59.2903 0.84398907,59.2952 1.6879336,59.3000 1.9371845,59.3049 1.0621048,59.3098 0.906551,59.3147 1.249853,59.3196 0.46843973,59.3245 0.59410805,59.3294 1.2504054,59.3343 1.7812414,59.3392 1.5307084,59.3440 0.5933764,59.3489 0.28138134,59.3538 0.71890491,59.3587 1.8124576,59.3636 3.250154,59.3685 4.3125157,59.3734 2.530967,59.3783 0.43752754,59.3832 0.81324804,59.3881 2.1254697,59.3930 2.0308497,59.3979 1.4682013,59.4028 1.0311413,59.4076 1.6566529,59.4125 2.3132915,59.4174 4.2189713,59.4223 3.8435225,59.4272 2.9060237,59.4321 1.8745351,59.4370 1.4372675,59.4419 1.5623403,59.4468 1.9065984,59.4517 2.5631461,59.4566 2.9061067,59.4615 1.7491448,59.4664 0.37457317,59.4713 0.093715876,59.4762 -3.4692155e-005,59.4811 0.093935497,59.4860 1.0009031,59.4909 2.7818069,59.4958 2.4991748,59.5007 0.81184661,59.5056 0.40630156,59.5105 0.56244433,59.5154 0.2811721,59.5203 0.18758278,59.5251 0.31252411,59.5300 0.28117633,59.5349 0.46911702,59.5398 1.7192278,59.5447 1.5938745,59.5496 2.1873424,59.5545 2.1558974,59.5594 1.4686716,59.5643 1.093891,59.5692 1.2812494,59.5741 2.9687486,59.5790 4.0312061,59.5839 2.4060602,59.5888 1.1247225,59.5937 -0.0001470166,59.5986 2.5065205e-005,59.6035 4.6775756e-005,59.6084 0.31270915,59.6134 0.81274146,59.6183 1.0625496,59.6232 1.0623059,59.6281 1.031521,59.6330 1.4690454,59.6379 1.4062287,59.6428 1.2496822,59.6477 0.46825069,59.6526 0.21892975,59.6575 0.78159177,59.6624 0.90603727,59.6673 0.46845201,59.6722 0.90627283,59.6771 1.5627382,59.6820 1.9378301,59.6869 2.8124299,59.6918 2.1247563,59.6967 0.93742269,59.7016 0.531057,59.7065 0.28140381,59.7114 0.96923316,59.7163 1.6565019,59.7212 1.9373764,59.7261 1.9371355,59.7311 1.281146,59.7360 0.78137022,59.7409 1.0314872,59.7458 1.4063884,59.7507 1.2497467,59.7556 0.74965483,59.7605 0.31231201,59.7654 0.46908674,59.7703 1.812819,59.7752 1.9374759,59.7801 1.8434793,59.7850 1.2184741,59.7900 1.1874713,59.7949 0.93786627,59.7998 2.2504318,59.8047 3.1248467,59.8096 2.4684443,59.8145 1.3123306,59.8194 1.5313653,59.8243 2.156213,59.8292 1.781203,59.8341 1.9999633,59.8391 1.4999889,59.8440 1.2815695,59.8489 1.2503725,59.8538 1.5309458,59.8587 0.93706989,59.8636 1.4065708,59.8685 1.9378537,59.8734 1.874967,59.8783 1.5621648,59.8833 0.93715221,59.8882 0.40611336,59.8931 0.28137538,59.8980 0.40637061,59.9029 0.62525976,59.9078 1.4064933,59.9127 1.7185234,59.9177 1.3746736,59.9226 0.68736738,59.9275 0.28116101,59.9324 0.1250858,59.9373 0.40639415,59.9422 0.68761653,59.9471 0.87490922,59.9521 0.37482983,59.9570 0.50009674,59.9619 0.90629309,59.9668 0.96871215,59.9717 0.656268,59.9766 0.59368193,59.9816 0.31256241,59.9865 0.84412652,59.9914 1.3750914,59.9963 0.9683919,60.0012 0.37481219,60.0061 0.46890259,60.0111 0.75025886,60.0160 1.0626546,60.0209 1.0311323,60.0258 0.87475419,60.0307 0.65624827,60.0357 0.84370214,60.0406 0.53106862,60.0455 0.81281239,60.0504 1.3437935,60.0553 0.87482035,60.0603 0.90623683,60.0652 1.7502553,60.0701 3.2188692,60.0750 2.8433688,60.0799 1.4062822,60.0849 0.96902788,60.0898 1.3123577,60.0947 0.84349895,60.0996 0.40626824,60.1046 1.1877153,60.1095 2.2811766,60.1144 2.2498722,60.1193 1.8754872,60.1242 2.2503228,60.1292 2.1870825,60.1341 0.93698573,60.1390 0.46870387,60.1439 1.0940977,60.1489 1.8129623,60.1538 2.5937603,60.1587 2.5624096,60.1636 1.8436416,60.1686 0.90589887,60.1735 0.56228489,60.1784 0.18736812,60.1833 0.18773682,60.1883 1.1880151,60.1932 1.7501258,60.1981 1.562044,60.2030 0.874753,60.2080 0.3749845,60.2129 0.28114036,60.2178 0.31247377,60.2227 0.28129131,60.2277 0.43754426,60.2326 1.0001887,60.2375 1.9063181,60.2424 1.3434933,60.2474 0.93767065,60.2523 1.6877397,60.2572 1.5935365,60.2622 0.62473065,60.2671 0.21894304,60.2720 0.68779981,60.2769 0.96868664,60.2819 0.81215376,60.2868 0.21864103,60.2917 0.28150621,60.2967 0.71886718,60.3016 1.1874956,60.3065 1.3436939,60.3115 1.3439814,60.3164 1.4379693,60.3213 1.6563104,60.3262 1.3747509,60.3312 1.2184833,60.3361 0.96848756,60.3410 0.4373287,60.3460 0.1874266,60.3509 0.28127,60.3558 0.62502283,60.3608 0.40647036,60.3657 0.71876681,60.3706 0.43720937,60.3756 0.18748382,60.3805 0.68773979,60.3854 1.2501347,60.3904 0.84367234,60.3953 0.49988878,60.4002 0.37491292,60.4052 0.40639752,60.4101 0.62499535,60.4150 0.49988312,60.4200 0.78140879,60.4249 0.9062385,60.4298 0.59379965,60.4348 0.81257892,60.4397 0.96898931,60.4447 1.6561793,60.4496 1.0309261,60.4545 0.93767172,60.4595 1.0312459,60.4644 0.93770379,60.4693 1.5939335,60.4743 1.4058378,60.4792 0.81265283,60.4842 1.5943371,60.4891 2.1248467,60.4940 1.7494164,60.4990 2.7186692,60.5039 3.8752339,60.5088 3.4060409,60.5138 1.7500811,60.5187 1.1564682,60.5237 1.4686087,60.5286 1.1250216,60.5335 1.1560686,60.5385 0.40591457,60.5434 0.093688674,60.5484 0.43776113,60.5533 1.5003902,60.5582 2.0938537,60.5632 2.2498932,60.5681 2.3749819,60.5731 2.250623,60.5780 2.6567452,60.5829 2.5621352,60.5879 1.780493,60.5928 0.9372471,60.5978 1.4063003,60.6027 1.2186701,60.6077 1.1248603,60.6126 0.3122769,60.6175 0.43763965,60.6225 1.0626292,60.6274 1.5936985,60.6324 1.8436315,60.6373 1.1249299,60.6423 0.59389275,60.6472 0.84403902,60.6521 1.2812598,60.6571 0.90607047,60.6620 0.40613168,60.6670 0.24998614,60.6719 0.40632361,60.6769 0.59370959,60.6818 0.56262678,60.6868 1.09409,60.6917 1.5627362,60.6967 1.5935482,60.7016 1.812093,60.7065 2.4378903,60.7115 3.2822058,60.7164 3.3436711,60.7214 2.1553726,60.7263 0.93740964,60.7313 1.1875906,60.7362 0.74954528,60.7412 0.218849,60.7461 0.87555027,60.7511 1.343732,60.7560 0.96831429,60.7610 1.8437183,60.7659 3.7815392,60.7709 4.2502379,60.7758 3.2813888,60.7808 1.8122096,60.7857 0.84327126,60.7907 0.18726242,60.7956 0.093781084,60.8006 0.28132573,60.8055 0.21868575,60.8105 0.1875452,60.8154 1.0005276,60.8204 2.3754237,60.8253 2.6873381,60.8303 2.7809503,60.8352 2.3436105,60.8402 2.0000479,60.8451 2.6876652,60.8501 2.2502246,60.8550 2.1559885,60.8600 1.1560495,60.8649 1.3751421,60.8699 1.0309979,60.8749 0.625359,60.8798 2.0007539,60.8848 2.5621724,60.8897 1.4369063,60.8947 1.0936983,60.8996 1.0311922,60.9046 0.71866792,60.9095 0.81253022,60.9145 0.99990642,60.9194 0.71898091,60.9244 1.4377251,60.9294 1.2186792,60.9343 1.781368,60.9393 3.6875808,60.9442 4.3438282,60.9492 2.8124547,60.9541 1.8127772,60.9591 2.2500224,60.9641 1.4056501,60.9690 0.53079182,60.9740 0.093603298,60.9789 0.40630654,60.9839 0.4374606,60.9888 5.4975229e-005,60.9938 0.59406418,60.9988 1.4064771,61.0037 1.6249471,61.0087 1.9999021,61.0136 3.1876738,61.0186 4.2189064,61.0236 2.7809777,61.0285 1.0621536,61.0335 0.21862039,61.0384 0.12502924,61.0434 0.21873705,61.0484 0.50001508,61.0533 0.81262827,61.0583 0.65633571,61.0632 0.50009716,61.0682 0.75002694,61.0732 1.1248451,61.0781 1.0623542,61.0831 0.59388775,61.0880 0.68763506,61.0930 0.781398,61.0980 1.3753804,61.1029 1.9686868,61.1079 1.3119254,61.1129 0.28113264,61.1178 0.81284493,61.1228 1.0625972,61.1277 1.9376456,61.1327 3.2816725,61.1377 3.312644,61.1426 1.5931385,61.1476 0.5307008,61.1526 0.46894979,61.1575 1.5629607,61.1625 2.2500262,61.1675 1.4681991,61.1724 0.31225502,61.1774 1.7506493,61.1824 2.2506263,61.1873 2.1560271,61.1923 1.6247641,61.1973 2.0937955,61.2022 2.4997144,61.2072 1.3120984,61.2122 0.46856314,61.2171 0.12521628,61.2221 1.8755121,61.2271 3.9064331,61.2320 3.6870484,61.2370 1.249823,61.2420 0.87507904,61.2469 0.56232113,61.2519 0.24985899,61.2569 0.093685769,61.2618 0.18767922,61.2668 0.78153241,61.2718 1.4688747,61.2768 1.3126823,61.2817 1.343801,61.2867 1.1561606,61.2917 1.312647,61.2966 1.8749206,61.3016 1.7497693,61.3066 1.6874747,61.3115 1.0627723,61.3165 1.5630901,61.3215 2.5002317,61.3265 3.6558304,61.3314 3.4370713,61.3364 2.6870513,61.3414 0.74967062,61.3464 0.12509605,61.3513 0.65631342,61.3563 0.87520581,61.3613 1.3128631,61.3662 1.2186474,61.3712 0.74970281,61.3762 0.56255215,61.3812 0.906654,61.3861 1.5627811,61.3911 1.5935276,61.3961 1.0309496,61.4011 0.81249624,61.4060 0.96912932,61.4110 1.7813764,61.4160 1.8435549,61.4210 1.655937,61.4259 0.9059909,61.4309 0.53141928,61.4359 0.65616995,61.4409 0.56254077,61.4458 1.3759364,61.4508 3.1259995,61.4558 3.7807627,61.4608 2.0613565,61.4658 0.84331822,61.4707 0.78151417,61.4757 1.4379481,61.4807 1.5309834,61.4857 0.78075773,61.4906 0.34366342,61.4956 0.68749762,61.5006 0.65620071,61.5056 0.43748558,61.5106 0.093688056,61.5155 -1.6022672e-005,61.5205 0.18779446,61.5255 1.0003048,61.5305 1.6248586,61.5355 2.2810802,61.5404 3.2499886,61.5454 2.9999044,61.5504 1.500142,61.5554 0.59363705,61.5604 0.37511617,61.5653 1.2190568,61.5703 0.96852642,61.5753 1.0316939,61.5803 2.2190259,61.5853 1.6870286,61.5903 0.74955457,61.5952 0.12478814,61.6002 -2.8561666e-005,61.6052 0.00011561054,61.6102 0.25013888,61.6152 0.24997091,61.6202 0.2499727,61.6251 0.21875015,61.6301 0.5630002,61.6351 1.8442973,61.6401 2.4064462,61.6451 2.4996769,61.6501 1.3744638,61.6550 0.8435815,61.6600 1.437727,61.6650 1.8127713,61.6700 1.5626749,61.6750 1.8123597,61.6800 1.0931602,61.6850 0.46866757,61.6900 0.96893263,61.6949 1.1875433,61.6999 1.0937623,61.7049 1.2191159,61.7099 1.8438925,61.7149 1.4997717,61.7199 1.2185229,61.7249 1.1249597,61.7299 1.3436263,61.7348 0.62475073,61.7398 0.7812106,61.7448 0.84366357,61.7498 0.78144759,61.7548 1.0626314,61.7598 1.3751718,61.7648 2.468802,61.7698 2.7502196,61.7748 4.0939474,61.7797 4.6248369,61.7847 4.5313187,61.7897 3.8752944,61.7947 2.46859,61.7997 1.4057744,61.8047 0.90652764,61.8097 2.000196,61.8147 2.1244152,61.8197 0.96833038,61.8247 0.5624541,61.8297 0.34394243,61.8346 1.2506189,61.8396 2.093909,61.8446 1.6247194,61.8496 1.2188264,61.8546 1.6876081,61.8596 1.4683763,61.8646 0.40584105,61.8696 -6.2311352e-005,61.8746 0.031307135,61.8796 0.12503524,61.8846 0.12494612,61.8896 0.21882503,61.8946 1.1567873,61.8996 2.62536,61.9046 2.4373369,61.9096 2.4062309,61.9146 3.250551,61.9196 4.5629196,61.9245 4.1245656,61.9295 2.4368138,61.9345 1.0619764,61.9395 0.21890298,61.9445 0.81282437,61.9495 0.96882671,61.9545 1.3438759,61.9595 1.6563475,61.9645 1.7810444,61.9695 1.1873561,61.9745 1.7189845,61.9795 2.000062,61.9845 1.6247537,61.9895 0.78089368,61.9945 0.53111559,61.9995 1.1254957,62.0045 2.4691076,62.0095 1.8122829,62.0145 1.2814733,62.0195 1.6876307,62.0245 1.5309367,62.0295 1.4688762,62.0345 2.0939384,62.0395 1.8745871,62.0445 1.405823,62.0495 1.2812436,62.0545 1.6564641,62.0595 2.1563506,62.0645 3.0000806,62.0695 3.0624049,62.0745 1.7810299,62.0795 1.1249412,62.0845 1.3126957,62.0895 2.1251221,62.0945 1.8748674,62.0995 1.218486,62.1045 0.31250694,62.1095 1.1564196,62.1145 1.7185502,62.1195 1.3123604,62.1246 0.53124487,62.1296 0.093692526,62.1346 0.062638901,62.1396 0.46886289,62.1446 0.65615308,62.1496 0.49988943,62.1546 0.093703799,62.1596 -2.0931593e-005,62.1646 0.00013099296,62.1696 0.31265137,62.1746 0.4063445,62.1796 0.5623706,62.1846 0.4060216,62.1896 0.12500308,62.1946 3.5501424e-005,62.1996 0.18759477,62.2046 0.34373581,62.2097 0.37516502,62.2147 0.84415191,62.2197 1.71881,62.2247 1.7812628,62.2297 2.0939498,62.2347 2.3436589,62.2397 1.593403,62.2447 0.9371742,62.2497 0.40607399,62.2547 1.273881e-005,62.2597 0.50029397,62.2647 2.7817175,62.2698 4.3129249,62.2748 4.6875038,62.2798 3.9057698,62.2848 2.1561027,62.2898 1.6249341,62.2948 0.90636355,62.2998 1.5627571,62.3048 1.749673,62.3098 0.99953741,62.3149 0.12492598,62.3199 0.28157967,62.3249 1.4688258,62.3299 2.5310473,62.3349 2.0626247,62.3399 1.3124905,62.3449 0.43744344,62.3499 1.1877828,62.3550 2.031862,62.3600 3.125339,62.3650 2.6243877,62.3700 1.3122069,62.3750 1.937608,62.3800 1.9059459,62.3850 0.71853596,62.3901 0.34376818,62.3951 0.31249166,62.4001 0.6561805,62.4051 0.78128576,62.4101 0.53166193,62.4151 1.2191288,62.4202 1.4995329,62.4252 0.65573537,62.4302 0.1250304,62.4352 0.59376824,62.4402 0.093709588,62.4452 0.093790591,62.4503 0.50007743,62.4553 0.62515128,62.4603 1.0939915,62.4653 1.4376655,62.4703 1.624998,62.4753 1.5935762,62.4804 1.2498267,62.4854 0.71853274,62.4904 0.18738775,62.4954 0.093762815,62.5004 0.46918139,62.5055 1.688113,62.5105 2.0935066,62.5155 1.0622358,62.5205 1.4688388,62.5255 1.5937634,62.5306 1.5941257,62.5356 2.2501926,62.5406 2.468406,62.5456 1.6558118,62.5506 0.90609604,62.5557 0.6562407,62.5607 0.68744153,62.5657 0.75004447,62.5707 2.1249084,62.5757 2.3123612,62.5808 2.2813208,62.5858 1.5316023,62.5908 1.2191761,62.5958 1.468761,62.6009 1.3433222,62.6059 1.8125455,62.6109 2.7813251,62.6159 1.593298,62.6210 1.156081,62.6260 0.50010145,62.6310 0.84459895,62.6360 3.4701025,62.6411 5.4063039,62.6461 3.7485862,62.6511 0.90549678,62.6561 0.40639466,62.6612 0.49998796,62.6662 0.37497899,62.6712 0.406275,62.6762 0.62510496,62.6813 0.74994379,62.6863 0.5935564,62.6913 0.9376511,62.6963 1.4063344,62.7014 0.87489879,62.7064 1.4062408,62.7114 1.9062326,62.7165 1.4374739,62.7215 0.84373033,62.7265 0.49993369,62.7315 0.34374428,62.7366 1.250079,62.7416 1.406287,62.7466 0.43752563,62.7517 0.56249344,62.7567 0.65616202,62.7617 0.53134686,62.7667 0.65648013,62.7718 0.87511426,62.7768 1.4376863,62.7818 1.6561216,62.7869 0.87462717,62.7919 0.46879444,62.7969 0.8441391,62.8020 1.4689784,62.8070 1.6558213,62.8120 0.71833414,62.8171 0.87508416,62.8221 1.1874225,62.8271 1.6562039,62.8322 2.6565952,62.8372 3.9066014,62.8422 2.9066436,62.8472 2.3126547,62.8523 1.7806264,62.8573 0.78084981,62.8624 1.1563474,62.8674 0.99994737,62.8724 0.7498858,62.8775 0.65633327,62.8825 0.65633279,62.8875 0.71887213,62.8926 1.0625455,62.8976 1.1560243,62.9026 1.4999965,62.9077 1.8751749,62.9127 2.1563635,62.9177 2.0315137,62.9228 2.1562417,62.9278 1.499766,62.9328 0.81217933,62.9379 0.21846452,62.9429 0.78133726,62.9480 1.56258,62.9530 1.8437861,62.9580 2.5311923,62.9631 3.1874564,62.9681 4.8127341,62.9731 4.1882186,62.9782 4.0625567,62.9832 1.8741488,62.9883 0.56215501,62.9933 0.43756038,62.9983 0.56258929,63.0034 0.56248021,63.0084 0.43762979,63.0135 0.87536478,63.0185 1.0938443,63.0235 1.2812132,63.0286 1.1875749,63.0336 1.4063225,63.0387 1.6247216,63.0437 1.4685364,63.0487 1.4062711,63.0538 1.0311143,63.0588 0.21864259,63.0639 0.12503454,63.0689 0.28130847,63.0740 2.1252146,63.0790 3.3127983,63.0840 2.8436453,63.0891 1.3435255,63.0941 0.81238854,63.0992 0.74981445,63.1042 0.43752798,63.1093 0.59395772,63.1143 1.1563146,63.1193 1.2498486,63.1244 0.62493396,63.1294 0.46870428,63.1345 1.8442148,63.1395 4.6256814,63.1446 5.1249042,63.1496 2.8431761,63.1547 1.4062599,63.1597 2.0942912,63.1647 2.3748684,63.1698 1.5618768,63.1748 1.0623859,63.1799 1.4064379,63.1849 0.96865934,63.1900 0.49979994,63.1950 0.18749988,63.2001 0.40638819,63.2051 0.46877539,63.2102 0.5000304,63.2152 1.0314761,63.2203 1.9689292,63.2253 1.9373244,63.2304 1.343486,63.2354 0.81251276,63.2405 1.3751162,63.2455 1.281502,63.2506 1.7815415,63.2556 1.8437731,63.2607 1.7500341,63.2657 1.5935951,63.2708 1.9686271,63.2758 2.7192178,63.2809 3.4373913,63.2859 1.5304281,63.2910 0.40595597,63.2960 0.2188928,63.3011 0.56262559,63.3061 0.59360087,63.3112 0.21867231,63.3162 0.21894731,63.3213 0.50013739,63.3263 0.68770307,63.3314 1.1251459,63.3364 1.2185678,63.3415 1.937284,63.3465 2.4687288,63.3516 2.4690588,63.3566 2.6567314,63.3617 2.5936124,63.3667 1.6870288,63.3718 1.6251059,63.3769 1.6253786,63.3819 2.4999094,63.3870 2.874783,63.3920 2.6559687,63.3971 1.3748786,63.4021 1.0941261,63.4072 1.5937504,63.4122 1.2187552,63.4173 1.1252394,63.4224 1.5314931,63.4274 2.2193649,63.4325 2.9687564,63.4375 2.1242037,63.4426 1.4058794,63.4476 1.2498407,63.4527 0.78096402,63.4578 0.31249797,63.4628 0.49996626,63.4679 0.43745095,63.4729 0.78132647,63.4780 1.3437053,63.4830 2.5002935,63.4881 4.5941095,63.4932 4.4373279,63.4982 2.624613,63.5033 0.78116769,63.5083 0.65644753,63.5134 2.8755729,63.5185 4.3126793,63.5235 2.9680998,63.5286 0.93758863,63.5336 1.5318606,63.5387 2.2186167,63.5438 1.2494065,63.5488 0.53122145,63.5539 1.5004072,63.5589 1.7500226,63.5640 1.0621818,63.5691 0.6563741,63.5741 1.5939281,63.5792 1.8126127,63.5843 2.0625513,63.5893 1.374792,63.5944 3.1873274,63.5994 3.7185872,63.6045 3.2812393,63.6096 1.5001832,63.6146 1.2192674,63.6197 2.0002844,63.6248 2.1874275,63.6298 1.999718,63.6349 1.4686617,63.6400 1.6874958,63.6450 1.6557629,63.6501 1.1871612,63.6552 1.5315337,63.6602 2.5939157,63.6653 2.2186403,63.6703 1.3436319,63.6754 0.81241959,63.6805 1.0312489,63.6855 0.49983487,63.6906 0.031236773,63.6957 0.28136289,63.7008 0.2811622,63.7058 0.12496364,63.7109 0.093724802,63.7160 5.3363729e-005,63.7210 0.50017071,63.7261 1.4686786,63.7312 0.62485826,63.7362 0.56247634,63.7413 0.093784459,63.7464 0.18761998,63.7514 0.37508294,63.7565 0.40625688,63.7616 0.50011438,63.7666 0.84377974,63.7717 0.65610194,63.7768 0.43766502,63.7819 1.2819242,63.7869 2.6567199,63.7920 2.5620809,63.7971 1.2808533,63.8021 1.750101,63.8072 3.3437872,63.8123 3.374768,63.8174 2.6248052,63.8224 2.6247957,63.8275 1.7498183,63.8326 2.718817,63.8376 1.7191069,63.8427 1.5315598,63.8478 1.6247799,63.8529 1.7496479,63.8579 1.4689003,63.8630 1.6879634,63.8681 1.5000968,63.8732 1.1870639,63.8782 0.81278425,63.8833 2.2503088,63.8884 2.5307608,63.8935 2.2808809,63.8985 1.9999551,63.9036 1.6564883,63.9087 2.1565733,63.9138 2.5315843,63.9188 2.593801,63.9239 2.8749511,63.9290 2.3120298,63.9341 0.96826023,63.9391 0.3124108,63.9442 0.28153798,63.9493 1.1567218,63.9544 2.7188847,63.9594 3.7501299,63.9645 3.9062989,63.9696 3.0309384,63.9747 1.4683688,63.9798 0.4997786,63.9848 0.43781763,63.9899 1.1251156,63.9950 1.8749521,64.0001 2.3127859,64.0052 2.4377542,64.0102 3.3436322,64.0153 3.1870413,64.0204 2.1249771,64.0255 1.5630212,64.0306 2.0312591,64.0356 1.124299,64.0407 0.18716282,64.0458 -1.9673157e-006,64.0509 0.093784653,64.0560 0.40636492,64.0610 0.68768805,64.0661 0.8750369,64.0712 0.71859097,64.0763 0.65608191,64.0814 0.49997419,64.0865 0.21886306,64.0915 0.40640855,64.0966 0.6563983,64.1017 0.68746716,64.1068 0.59365642,64.1119 0.62503195,64.1170 0.65610057,64.1220 0.40611157,64.1271 0.40629652,64.1322 0.62538403,64.1373 1.2813894,64.1424 0.84335113,64.1475 0.24987847,64.1525 0.25012255,64.1576 0.62531304,64.1627 1.3753178,64.1678 1.9064584,64.1729 1.8121413,64.1780 0.96840072,64.1831 2.1875904,64.1881 2.4061296,64.1932 1.5935158,64.1983 0.28113121,64.2034 0.18753092,64.2085 0.40625334,64.2136 0.21893772,64.2187 0.50031298,64.2238 0.71872211,64.2288 0.49979782,64.2339 0.68748385,64.2390 0.84378886,64.2441 0.6248489,64.2492 0.093607694,64.2543 0.062507026,64.2594 0.31253618,64.2645 0.31268054,64.2696 0.53150272,64.2746 1.2189167,64.2797 1.8126458,64.2848 2.4372973,64.2899 1.6247907,64.2950 1.3751469,64.3001 1.0312258,64.3052 0.81235999,64.3103 0.78116918,64.3154 0.71861446,64.3205 0.31238696,64.3256 0.12499195,64.3307 0.28137788,64.3357 0.84379476,64.3408 0.78171319,64.3459 2.750483,64.3510 2.4371827,64.3561 1.468325,64.3612 0.78107429,64.3663 0.78131926,64.3714 0.8124634,64.3765 0.40601552,64.3816 1.2502271,64.3867 2.0942848,64.3918 1.8435141,64.3969 0.78088439,64.4020 0.59365427,64.4071 0.093661092,64.4122 0.031235375,64.4173 0.094073847,64.4223 0.78153878,64.4274 0.87491512,64.4325 1.031365,64.4376 1.1874472,64.4427 1.281065,64.4478 2.3752346,64.4529 3.4063194,64.4580 1.9063191,64.4631 1.718789,64.4682 1.4370308,64.4733 0.68732381,64.4784 0.65628541,64.4835 0.56243825,64.4886 0.31238943,64.4937 -2.6399563e-005,64.4988 0.031239972,64.5039 6.6442677e-005,64.5090 0.50057977,64.5141 1.3752096,64.5192 1.4062814,64.5243 2.156194,64.5294 1.7496065,64.5345 1.4062222,64.5396 1.3125159,64.5447 1.531292,64.5498 2.1252475,64.5549 2.2187884,64.5600 1.2495584,64.5651 0.31222194,64.5702 0.31252024,64.5753 0.43759793,64.5804 0.49996552,64.5855 0.43740159,64.5906 1.5313339,64.5957 2.4376588,64.6008 2.2813535,64.6059 2.6563852,64.6110 2.2500176,64.6161 1.0622764,64.6212 0.43749988,64.6263 0.75025779,64.6315 1.1250998,64.6366 1.531265,64.6417 2.406055,64.6468 0.87473911,64.6519 0.53125918,64.6570 0.4688949,64.6621 0.53131443,64.6672 0.49993709,64.6723 0.40606174,64.6774 0.093639024,64.6825 0.25024226,64.6876 0.6878351,64.6927 1.0313042,64.6978 2.3434713,64.7029 2.2499483,64.7080 2.0313425,64.7131 1.0313623,64.7183 3.3750546,64.7234 5.2500629,64.7285 5.4686446,64.7336 3.2186799,64.7387 2.4065979,64.7438 2.2189779,64.7489 1.7808487,64.7540 0.62444621,64.7591 0.4062444,64.7642 0.96888739,64.7693 1.0624576,64.7745 0.59360808,64.7796 0.28115937,64.7847 0.34381175,64.7898 0.87514687,64.7949 0.8438198,64.8000 0.62511897,64.8051 0.65614754,64.8102 0.28110322,64.8153 0.4063831,64.8204 0.65625668,64.8256 1.3436527,64.8307 1.812456,64.8358 1.1563318,64.8409 0.53123337,64.8460 0.6875512,64.8511 1.4065043,64.8562 1.7811835,64.8613 1.2811041,64.8665 0.81262541,64.8716 0.96930182,64.8767 1.7503624,64.8818 1.749933,64.8869 1.4368364,64.8920 0.34325457,64.8971 0.62540156,64.9023 1.2187483,64.9074 0.65602177,64.9125 0.34373316,64.9176 0.37509978,64.9227 0.53120428,64.9278 0.37503916,64.9330 1.1875122,64.9381 1.4060153,64.9432 0.74987203,64.9483 0.09381175,64.9534 0.62553555,64.9585 1.969121,64.9637 1.9683002,64.9688 0.68716747,64.9739 0.28128335,64.9790 0.75077689,64.9841 2.8138423,64.9892 4.6256323,64.9944 5.4676418,64.9995 3.936326,65.0046 5.0624547,65.0097 3.7809505,65.0148 1.3749905,65.0200 1.7814733,65.0251 1.7500485,65.0302 1.4375068,65.0353 1.1875175,65.0404 1.0622598,65.0456 0.53101629,65.0507 0.40636149,65.0558 0.84410775,65.0609 1.6253946,65.0660 2.3753791,65.0712 3.2502139,65.0763 3.3750041,65.0814 3.3744612,65.0865 2.1243927,65.0917 1.0935215,65.0968 0.3747535,65.1019 0.12510285,65.1070 0.21886602,65.1121 0.31268328,65.1173 0.90638232,65.1224 1.1874659,65.1275 1.0624429,65.1326 1.124776,65.1378 0.28114328,65.1429 0.2814154,65.1480 0.71888447,65.1531 0.74991024,65.1583 0.43728274,65.1634 0.062420234,65.1685 0.12511809,65.1736 0.4376286,65.1788 0.87494791,65.1839 0.5938319,65.1890 0.59378749,65.1941 0.31241062,65.1993 0.81284416,65.2044 1.6253012,65.2095 1.8747742,65.2146 1.4999709,65.2198 1.7498515,65.2249 1.8123071,65.2300 2.1252236,65.2352 1.6562458,65.2403 0.99996805,65.2454 0.99995649,65.2505 0.93742442,65.2557 0.96873647,65.2608 1.1876445,65.2659 1.0938058,65.2711 1.0939848,65.2762 1.8127252,65.2813 1.1557845,65.2865 0.43706137,65.2916 0.7505548,65.2967 2.4695072,65.3018 3.2183533,65.3070 2.7805851,65.3121 2.3749297,65.3172 1.7187082,65.3224 0.31234294,65.3275 0.18745805,65.3326 0.5938096,65.3378 0.81246793,65.3429 0.40617171,65.3480 0.031237671,65.3532 3.1175503e-005,65.3583 0.40636104,65.3634 1.0938667,65.3686 1.8127949,65.3737 2.4064739,65.3788 1.9376366,65.3840 1.9060576,65.3891 1.1246241,65.3942 1.8437978,65.3994 3.4688492,65.4045 5.3129539,65.4096 5.8126588,65.4148 4.2182999,65.4199 2.468349,65.4250 0.84355247,65.4302 1.6563498,65.4353 3.1564953,65.4404 4.1252227,65.4456 2.4999118,65.4507 1.656145,65.4559 1.281117,65.4610 1.0626072,65.4661 1.6256564,65.4713 2.2499754,65.4764 1.311903,65.4815 0.56232238,65.4867 0.43743885,65.4918 0.40611979,65.4970 0.28141832,65.5021 0.68764275,65.5072 0.71885711,65.5124 0.96885508,65.5175 0.84354782,65.5226 0.71865785,65.5278 0.90634239,65.5329 1.1250577,65.5381 0.90613031,65.5432 0.87503093,65.5483 1.6876286,65.5535 1.1249523,65.5586 1.1563137,65.5638 1.1252806,65.5689 1.4066753,65.5741 2.0000896,65.5792 1.7493687,65.5843 0.62451875,65.5895 0.56274986,65.5946 1.8131773,65.5998 3.2194791,65.6049 3.5309703,65.6100 2.0927141,65.6152 0.81205362,65.6203 0.40636295,65.6255 0.90676922,65.6306 1.6566725,65.6358 1.9062722,65.6409 1.7813227,65.6461 1.9685361,65.6512 1.6870328,65.6563 2.5622354,65.6615 3.3124838,65.6666 3.2188885,65.6718 2.0936661,65.6769 0.96855611,65.6821 0.59387118,65.6872 1.281518,65.6924 1.5625728,65.6975 1.2811487,65.7026 0.8751874,65.7078 1.3751935,65.7129 1.2810045,65.7181 1.0314674,65.7232 1.6877089,65.7284 1.4996269,65.7335 1.0936263,65.7387 1.281435,65.7438 1.3123984,65.7490 0.87484264,65.7541 0.93764353,65.7593 0.84359866,65.7644 0.78120512,65.7696 1.1564053,65.7747 1.4999337,65.7799 1.2184889,65.7850 1.5624018,65.7902 1.5627186,65.7953 1.187422,65.8005 0.53099602,65.8056 0.78128654,65.8108 1.1251895,65.8159 1.0313561,65.8211 1.0625925,65.8262 1.2502576,65.8314 1.468884,65.8365 1.5621357,65.8417 0.81211936,65.8468 0.09364225,65.8520 3.0122628e-005,65.8571 0.2814678,65.8623 0.68757224,65.8674 1.0313487,65.8726 2.3438177,65.8777 2.750102,65.8829 2.156179,65.8881 0.65598744,65.8932 0.37488669,65.8984 0.40619364,65.9035 0.53138107,65.9087 0.49992353,65.9138 0.093637511,65.9190 0.18756436,65.9241 0.31251499,65.9293 0.2812373,65.9344 0.46869913,65.9396 0.49995744,65.9448 0.31248426,65.9499 0.093806915,65.9551 0.65655279,65.9602 2.0006123,65.9654 3.4378495,65.9705 2.8432026,65.9757 1.0930898,65.9808 0.9061352,65.9860 1.1562781,65.9912 0.78123087,65.9963 4.8645334e-006,66.0015 0.18750329,66.0066 0.5000754,66.0118 0.84386218,66.0170 0.7188974,66.0221 1.0630428,66.0273 2.0003839,66.0324 2.5626202,66.0376 3.1873217,66.0428 2.3746705,66.0479 1.4059269,66.0531 0.81225753,66.0582 1.406481,66.0634 2.0627556,66.0686 2.3750899,66.0737 1.8433869,66.0789 0.99966252,66.0840 1.2498738,66.0892 1.406342,66.0944 0.84394401,66.0995 0.56240863,66.1047 0.59384429,66.1098 1.000276,66.1150 2.1880236,66.1202 3.0939765,66.1253 2.7493529,66.1305 1.2494223,66.1357 0.84363568,66.1408 0.65620571,66.1460 0.18755594,66.1512 1.9688176,66.1563 2.43751,66.1615 2.1563375,66.1666 1.1562344,66.1718 0.50020975,66.1770 1.5004584,66.1821 2.4376163,66.1873 2.3433867,66.1925 1.9058743,66.1976 1.7188879,66.2028 1.5627631,66.2080 1.6562684,66.2131 1.5313305,66.2183 1.6878836,66.2235 1.9060118,66.2286 1.1247613,66.2338 1.812553,66.2390 1.8439546,66.2441 2.5003371,66.2493 2.218082,66.2545 0.62445873,66.2596 0.28133154,66.2648 0.53177488,66.2700 1.8443308,66.2751 2.343755,66.2803 1.6869651,66.2855 0.78102475,66.2907 1.1565398,66.2958 2.0629263,66.3010 4.1565228,66.3062 3.9368918,66.3113 2.3433037,66.3165 2.3753967,66.3217 2.9064248,66.3268 2.2495484,66.3320 1.6559147,66.3372 1.0936871,66.3424 0.93755114,66.3475 1.6878768,66.3527 2.0003638,66.3579 2.3435564,66.3630 2.4995213,66.3682 1.4998648,66.3734 0.43773547,66.3786 0.78144628,66.3837 1.0625716,66.3889 1.5313643,66.3941 1.7189131,66.3993 1.4683088,66.4044 0.56226754,66.4096 1.093949,66.4148 1.4686601,66.4200 0.93736541,66.4251 0.37488961,66.4303 1.3438513,66.4355 1.4374766,66.4406 0.49996254,66.4458 0.75004774,66.4510 0.84372652,66.4562 0.62490433,66.4614 0.21879141,66.4665 1.4064385,66.4717 3.4064276,66.4769 4.8123379,66.4821 3.2812345,66.4872 1.5003314,66.4924 1.1252611,66.4976 2.7812262,66.5028 2.187078,66.5079 0.87514317,66.5131 1.2502632,66.5183 1.4691901,66.5235 2.7815757,66.5287 2.624311,66.5338 1.1555386,66.5390 0.3125042,66.5442 0.90651828,66.5494 1.1248444,66.5546 0.4998436,66.5597 0.34374693,66.5649 0.374892,66.5701 0.18747291,66.5753 0.28145173,66.5805 0.49999082,66.5856 0.31252167,66.5908 1.1255732,66.5960 2.124943,66.6012 0.9681226,66.6064 0.18748283,66.6115 0.59407043,66.6167 0.84357107,66.6219 0.46911427,66.6271 1.625734,66.6323 2.0624597,66.6375 1.8433119,66.6426 1.2186153,66.6478 1.625108,66.6530 1.2495584,66.6582 0.34353721,66.6634 0.37502944,66.6686 0.71863949,66.6737 1.3751771,66.6789 1.7500432,66.6841 1.2501101,66.6893 1.7190797,66.6945 1.9373378,66.6997 1.2183909,66.7049 0.65612578,66.7100 0.43765977,66.7152 1.5004376,66.7204 2.2189548,66.7256 1.4995674,66.7308 0.99993885,66.7360 1.4691262,66.7412 1.7497822,66.7463 0.96834761,66.7515 0.62492317,66.7567 0.50006193,66.7619 0.81258416,66.7671 0.84367955,66.7723 0.46867892,66.7775 0.50045824,66.7827 1.3755333,66.7878 2.1873231,66.7930 2.3434727,66.7982 1.9374216,66.8034 1.0935134,66.8086 0.68731791,66.8138 0.28141895,66.8190 0.65649229,66.8242 1.0312403,66.8294 0.71844238,66.8346 0.093470722,66.8397 0.094028778,66.8449 0.59390187,66.8501 0.40596265,66.8553 0.03109834,66.8605 0.00012019529,66.8657 0.281418,66.8709 0.40625489,66.8761 0.53133833,66.8813 1.0628177,66.8865 1.5629395,66.8917 1.8752288,66.8969 1.8747262,66.9020 1.4681786,66.9072 1.3435469,66.9124 0.96909904,66.9176 1.5939562,66.9228 3.1251366,66.9280 3.906359,66.9332 3.0313132,66.9384 2.5621324,66.9436 1.312517,66.9488 2.5941613,66.9540 3.1558716,66.9592 1.7494498,66.9644 0.21858267,66.9696 0.65649641,66.9748 1.718962,66.9800 1.6252615,66.9852 1.4689211,66.9904 1.4061415,66.9956 1.0934787,67.0008 0.65595365,67.0060 0.53129154,67.0112 0.9690752,67.0163 1.3124136,67.0215 0.71832919,67.0267 0.46889207,67.0319 1.3446219,67.0371 2.3127382,67.0423 1.4680077,67.0475 0.4681814,67.0527 0.18753317,67.0579 0.5627619,67.0631 0.75001502,67.0683 1.0314134,67.0735 1.8440531,67.0787 1.9062731,67.0839 1.8433321,67.0891 0.96842295,67.0943 0.53152633,67.0995 0.96879464,67.1047 0.71857929,67.1099 1.0000988,67.1151 1.1876427,67.1203 1.3123862,67.1255 0.87509072,67.1307 1.625719,67.1359 2.6876795,67.1411 2.3122094,67.1464 1.9060878,67.1516 1.468408,67.1568 0.84336603,67.1620 0.1872247,67.1672 0.1565346,67.1724 1.0940554,67.1776 2.2185957,67.1828 2.2499313,67.1880 1.0937902,67.1932 0.56234759,67.1984 0.18727531,67.2036 0.21891885,67.2088 0.90652388,67.2140 1.468706,67.2192 1.5311325,67.2244 0.93765581,67.2296 1.4064059,67.2348 1.5311545,67.2400 1.4062222,67.2452 1.6247571,67.2504 0.62500852,67.2557 1.4383761,67.2609 3.3134747,67.2661 5.5936561,67.2713 5.9685087,67.2765 4.9682975,67.2817 2.1555538,67.2869 1.6248906,67.2921 1.3747981,67.2973 0.90640742,67.3025 1.2191738,67.3077 1.6249994,67.3129 1.187147,67.3182 0.81241536,67.3234 0.7500115,67.3286 0.53096038,67.3338 0.09361127,67.3390 0.18766154,67.3442 0.43764031,67.3494 1.0629511,67.3546 2.0939097,67.3598 1.4997467,67.3650 1.2810134,67.3703 1.0312623,67.3755 1.7194132,67.3807 3.406626,67.3859 3.3744555,67.3911 1.686901,67.3963 0.84357327,67.4015 0.84375143,67.4067 0.96880841,67.4120 0.59361631,67.4172 0.3124561,67.4224 0.53127217,67.4276 0.46868706,67.4328 1.9689652,67.4380 2.8129909,67.4432 2.5625803,67.4484 1.7497405,67.4537 1.6564522,67.4589 1.6249889,67.4641 0.96855611,67.4693 0.81246251,67.4745 0.53091729,67.4797 0.28105417,67.4850 0.59381098,67.4902 0.75020522,67.4954 0.68766284,67.5006 0.62511533,67.5058 0.749919,67.5110 0.87518471,67.5163 2.2192063,67.5215 2.4373908,67.5267 1.9059224,67.5319 1.1560031,67.5371 0.74975652,67.5423 0.28111571,67.5476 0.34368435,67.5528 0.37553793,67.5580 1.062735,67.5632 0.6246087,67.5684 0.37482199,67.5737 0.21864101,67.5789 0.40663624,67.5841 1.1566288,67.5893 1.2810335,67.5945 0.65577656,67.5998 0.37485096,67.6050 0.50003928,67.6102 0.31246921,67.6154 -1.0834293e-005,67.6206 2.4091196e-005,67.6259 0.093837902,67.6311 0.5315187,67.6363 1.1252909,67.6415 2.5311828,67.6467 3.249877,67.6520 2.9687006,67.6572 1.4997932,67.6624 0.59386218,67.6676 1.4376806,67.6729 1.6564283,67.6781 2.1876693,67.6833 1.4998367,67.6885 0.90591866,67.6937 0.84343982,67.6990 0.3749257,67.7042 6.4996479e-005,67.7094 0.093732953,67.7146 2.943349e-006,67.7199 0.1876715,67.7251 0.6880765,67.7303 1.9067527,67.7355 2.1562676,67.7408 2.6561871,67.7460 2.1868892,67.7512 0.71843475,67.7564 0.65625376,67.7617 0.37480617,67.7669 0.34367979,67.7721 0.43775696,67.7774 2.0007586,67.7826 3.2505727,67.7878 3.9058719,67.7930 3.0308554,67.7983 3.3748016,67.8035 1.9998603,67.8087 1.5940708,67.8140 1.5000106,67.8192 1.2184931,67.8244 1.2811307,67.8296 1.906334,67.8349 1.7188884,67.8401 1.4373442,67.8453 0.81230152,67.8506 1.1566359,67.8558 2.5316501,67.8610 2.5938346,67.8662 2.6564012,67.8715 2.3436234,67.8767 1.5307524,67.8819 0.96851659,67.8872 1.1874485,67.8924 1.5000752,67.8976 1.5939275,67.9029 1.4063843,67.9081 1.5308471,67.9133 0.65600842,67.9186 0.81275827,67.9238 0.6248855,67.9290 0.3748005,67.9343 0.43751565,67.9395 1.1565939,67.9447 1.8751187,67.9500 1.3747034,67.9552 0.40604857,67.9604 0.3437933,67.9657 0.46866778,67.9709 0.093703613,67.9761 0.43770906,67.9814 1.5939307,67.9866 2.3438485,67.9918 1.9375118,67.9971 1.2498604,68.0023 1.093851,68.0075 2.0939951,68.0128 2.2812831,68.0180 2.6251893,68.0233 2.4686921,68.0285 1.6558896,68.0337 0.78107017,68.0390 0.65633053,68.0442 1.406237,68.0494 1.7813677,68.0547 2.3438163,68.0599 1.5622215,68.0652 1.0623845,68.0704 1.7500181,68.0756 1.5312066,68.0809 0.90621763,68.0861 0.50010049,68.0913 0.50007021,68.0966 1.0623859,68.1018 0.71856987,68.1071 1.4062665,68.1123 1.8751057,68.1175 0.90632939,68.1228 0.9375689,68.1280 0.93760091,68.1333 1.1562937,68.1385 0.96866244,68.1437 1.7501341,68.1490 2.999959,68.1542 2.4377542,68.1595 2.2191184,68.1647 1.5936264,68.1700 1.999536,68.1752 1.6562562,68.1804 1.8439939,68.1857 0.84339762,68.1909 0.34344175,68.1962 -0.00011450138,68.2014 0.18762621,68.2067 0.53117037,68.2119 0.59398389,68.2171 1.0315734,68.2224 1.1251715,68.2276 1.9689723,68.2329 2.0625367,68.2381 1.6247233,68.2434 0.90583807,68.2486 0.59377742,68.2539 1.2192734,68.2591 2.9377053,68.2644 2.6245775,68.2696 1.1557745,68.2748 0.87493014,68.2801 2.1876471,68.2853 1.7187991,68.2906 1.4692105,68.2958 2.4069228,68.3011 3.5625772,68.3063 3.1557488,68.3116 1.7495576,68.3168 0.87484777,68.3221 0.56238532,68.3273 0.43756106,68.3326 0.71900338,68.3378 0.71834499,68.3431 0.031098828,68.3483 0.75057805,68.3536 2.1253996,68.3588 2.3437274,68.3641 1.1872163,68.3693 0.81214976,68.3746 0.31212869,68.3798 0.21887507,68.3851 0.59397125,68.3903 1.2195648,68.3956 3.0322008,68.4008 3.4056671,68.4061 1.5613102,68.4113 0.093337998,68.4166 0.75007355,68.4218 1.1562321,68.4271 1.0937757,68.4323 0.093762375,68.4376 0.12493812,68.4428 0.56301975,68.4481 2.0322444,68.4533 2.9378917,68.4586 2.8432558,68.4638 1.8743124,68.4691 1.343374,68.4743 0.99984044,68.4796 0.68743062,68.4849 0.5313071,68.4901 0.53141892,68.4954 0.49989551,68.5006 0.62498415,68.5059 1.3750416,68.5111 1.1873667,68.5164 1.7815226,68.5216 2.1250277,68.5269 0.81225497,68.5322 0.50016093,68.5374 0.78133255,68.5427 0.81238943,68.5479 1.0312197,68.5532 2.3756497,68.5584 4.5635877,68.5637 5.3126359,68.5690 3.7808268,68.5742 2.6871557,68.5795 1.8432354,68.5847 1.1876284,68.5900 1.7188836,68.5952 1.9063284,68.6005 2.4686143,68.6058 1.6871617,68.6110 1.8752679,68.6163 2.3438663,68.6215 2.7187641,68.6268 2.7809727,68.6321 1.749691,68.6373 1.1562036,68.6426 1.0937636,68.6478 0.90602976,68.6531 0.37471032,68.6584 0.093743995,68.6636 0.093754761,68.6689 0.18758345,68.6741 0.8750782,68.6794 0.65625519,68.6847 0.34377497,68.6899 0.43749195,68.6952 0.90670717,68.7005 1.9692436,68.7057 1.6872548,68.7110 0.9369787,68.7162 0.46870452,68.7215 0.8127135,68.7268 0.87500238,68.7320 0.84373379,68.7373 0.78118813,68.7426 0.56221956,68.7478 0.093615897,68.7531 0.43766531,68.7584 1.2814622,68.7636 1.7500823,68.7689 1.0934349,68.7741 0.093592182,68.7794 0.93767345,68.7847 1.7814027,68.7899 1.5625935,68.7952 1.2502472,68.8005 1.1875159,68.8057 0.84343511,68.8110 0.59372252,68.8163 0.84406358,68.8215 1.0623597,68.8268 0.56227434,68.8321 1.1253014,68.8373 1.5314977,68.8426 1.7502557,68.8479 2.1252427,68.8532 2.0933554,68.8584 1.061813,68.8637 0.43726408,68.8690 0.18746005,68.8742 0.031242948,68.8795 0.093842998,68.8848 0.31257215,68.8900 1.0938349,68.8953 2.4999444,68.9006 2.0936415,68.9058 1.4062161,68.9111 1.0313648,68.9164 2.1565037,68.9217 3.3438694,68.9269 2.8749545,68.9322 1.1562266,68.9375 1.1250999,68.9427 1.281091,68.9480 0.93755132,68.9533 0.93762624,68.9586 0.87499505,68.9638 0.93731952,68.9691 0.59339881,68.9744 0.59372324,68.9797 1.968766,68.9849 1.656212,68.9902 0.78123879,68.9955 -6.0018351e-006,69.0008 0.031326689,69.0060 0.34380215,69.0113 0.62525302,69.0166 1.1253911,69.0218 1.1873901,69.0271 0.90588987,69.0324 0.6874243,69.0377 1.3440869,69.0430 2.0939257,69.0482 1.4372785,69.0535 0.87481523,69.0588 1.4375275,69.0641 2.3127694,69.0693 3.0938289,69.0746 2.249918,69.0799 1.4999112,69.0852 1.4686075,69.0904 1.0623963,69.0957 0.8124302,69.1010 0.46887299,69.1063 0.87521243,69.1116 1.1874005,69.1168 0.6559267,69.1221 0.21874267,69.1274 0.28129593,69.1327 0.28117833,69.1379 1.3752218,69.1432 2.312855,69.1485 2.3441348,69.1538 2.6561897,69.1591 2.09337,69.1643 1.0312272,69.1696 1.0313809,69.1749 1.6249981,69.1802 1.4058316,69.1855 0.37468001,69.1907 0.28132081,69.1960 0.59381431,69.2013 0.3750281,69.2066 0.28118578,69.2119 0.28117916,69.2172 0.46882555,69.2224 0.78126568,69.2277 0.46868837,69.2330 1.1565185,69.2383 2.9692793,69.2436 3.4684572,69.2489 1.4687378,69.2541 1.8754371,69.2594 1.8435049,69.2647 1.6873316,69.2700 1.5626272,69.2753 1.4998852,69.2806 0.6873436,69.2858 0.65637147,69.2911 1.0315112,69.2964 1.9688512,69.3017 1.9061234,69.3070 2.2186606,69.3123 1.5002763,69.3176 2.0624382,69.3228 1.3746556,69.3281 2.2500594,69.3334 3.0940552,69.3387 3.2815788,69.3440 2.5309832,69.3493 2.4368625,69.3546 1.9998827,69.3599 3.0946543,69.3651 4.500555,69.3704 3.1869712,69.3757 1.4054228,69.3810 0.24964631,69.3863 0.37505347,69.3916 0.53144807,69.3969 0.65652376,69.4022 0.81254601,69.4075 0.62476528,69.4127 0.8748309,69.4180 1.2187462,69.4233 1.3438331,69.4286 1.4690392,69.4339 1.5629236,69.4392 1.9999294,69.4445 1.1558753,69.4498 1.2502167,69.4551 2.2190323,69.4604 1.9998292,69.4657 1.155701,69.4709 0.28117689,69.4762 1.1253675,69.4815 1.406136,69.4868 0.65607643,69.4921 0.93764353,69.4974 0.68755758,69.5027 0.53107941,69.5080 0.31232148,69.5133 0.18750796,69.5186 1.2505568,69.5239 2.4382417,69.5292 2.6249352,69.5345 1.686811,69.5398 0.68720359,69.5451 0.65630269,69.5504 0.78125632,69.5556 0.84369767,69.5609 0.68753141,69.5662 0.53104198,69.5715 0.18738288,69.5768 0.81281376,69.5821 1.343755,69.5874 0.84351182,69.5927 0.37513927,69.5980 0.84394395,69.6033 1.4374641,69.6086 1.5937266,69.6139 1.1873475,69.6192 0.53129864,69.6245 0.59386528,69.6298 0.62470627,69.6351 0.093566142,69.6404 0.093858495,69.6457 0.37526175,69.6510 0.81269228,69.6563 0.81240195,69.6616 0.84373701,69.6669 1.1563387,69.6722 1.0313017,69.6775 0.93754774,69.6828 0.84350246,69.6881 0.28098053,69.6934 1.1565733,69.6987 1.7188989,69.7040 0.90605438,69.7093 0.90636933,69.7146 1.9378853,69.7199 2.5628285,69.7252 1.812279,69.7305 0.99951285,69.7358 0.78121978,69.7411 1.0311394,69.7464 0.71872681,69.7517 1.4692559,69.7570 2.2194562,69.7623 2.9687994,69.7676 1.9366225,69.7729 0.68699777,69.7782 0.34363601,69.7835 0.12492495,69.7888 0.78178924,69.7941 2.2192378,69.7994 2.3121917,69.8047 1.5624323,69.8101 1.5000622,69.8154 1.0623834,69.8207 1.1560153,69.8260 0.56229365,69.8313 0.50014055,69.8366 2.4063759,69.8419 5.406867,69.8472 6.4690261,69.8525 4.9059744,69.8578 4.8434238,69.8631 3.4686093,69.8684 2.1559823,69.8737 0.49961045,69.8790 0.37511,69.8843 0.56265706,69.8896 0.78143996,69.8950 0.84371465,69.9003 0.59359896,69.9056 0.3124246,69.9109 0.28114039,69.9162 0.34371132,69.9215 0.50015765,69.9268 0.75019604,69.9321 1.1565224,69.9374 1.9692013,69.9427 2.7502012,69.9480 3.9057572,69.9534 3.8433721,69.9587 2.0937936,69.9640 0.93732947,69.9693 1.2185529,69.9746 0.968687,69.9799 -4.7793801e-005,69.9852 0.21884218,69.9905 0.56266153,69.9959 0.65651089,70.0012 1.0316828,70.0065 1.4374367,70.0118 0.96830434,70.0171 1.0934824,70.0224 1.2811362,70.0277 0.65625113,70.0330 0.093786642,70.0384 0.34380728,70.0437 0.50002319,70.0490 0.71896094,70.0543 1.4691814,70.0596 2.2503071,70.0649 2.406431,70.0702 2.1247647,70.0756 1.0931716,70.0809 0.53110009,70.0862 0.7503919,70.0915 1.5315722,70.0968 1.8126727,70.1021 2.0625911,70.1074 2.0309844,70.1128 2.1874793,70.1181 2.3747952,70.1234 1.249658,70.1287 0.6873163,70.1340 0.40602309,70.1393 0.31253752,70.1447 0.50052381,70.1500 1.5316468,70.1553 1.5936309,70.1606 2.0621126,70.1659 1.624593,70.1713 0.96876925,70.1766 0.34383193,70.1819 1.0944753,70.1872 2.9386625,70.1925 3.9690766,70.1979 3.7493787,70.2032 2.5618703,70.2085 1.8745426,70.2138 1.1869347,70.2191 0.56234175,70.2245 0.65628463,70.2298 0.18750039,70.2351 0.37529001,70.2404 1.0626565,70.2457 0.81226659,70.2511 1.5000858,70.2564 3.4384098,70.2617 5.1879497,70.2670 4.0618262,70.2723 1.0931327,70.2777 0.49995378,70.2830 1.0627043,70.2883 1.3751653,70.2936 1.4060998,70.2990 1.0934237,70.3043 0.78115821,70.3096 0.68775362,70.3149 1.0001323,70.3203 0.65590107,70.3256 0.12489727,70.3309 0.46928039,70.3362 1.844443,70.3416 2.9690025,70.3469 2.6247685,70.3522 2.0935271,70.3575 2.3124042,70.3629 2.4684417,70.3682 1.5624222,70.3735 1.2186182,70.3788 0.49962977,70.3842 0.28123075,70.3895 0.56260067,70.3948 0.50003624,70.4001 0.31234029,70.4055 0.06251809,70.4108 0.59419096,70.4161 2.2192671,70.4215 3.6562417,70.4268 4.7812347,70.4321 4.2810831,70.4374 1.4057105,70.4428 0.74981928,70.4481 0.68741763,70.4534 0.093821704,70.4588 0.81263417,70.4641 1.5625163,70.4694 1.5000775,70.4748 0.87489808,70.4801 0.46862316,70.4854 1.0941646,70.4907 2.6256571,70.4961 2.9689236,70.5014 2.2180741,70.5067 0.87456739,70.5121 1.6563606,70.5174 2.8436799,70.5227 2.6872756,70.5281 1.0937726,70.5334 0.28144872,70.5387 0.62495381,70.5441 0.78107554,70.5494 0.56254745,70.5547 0.62520337,70.5601 0.59377944,70.5654 0.43727973,70.5707 0.37532815,70.5761 1.8759941,70.5814 3.1251729,70.5867 2.4367392,70.5921 0.93697125,70.5974 0.62491345,70.6027 1.2500349,70.6081 1.6877247,70.6134 1.4061575,70.6187 0.43724871,70.6241 0.43770349,70.6294 1.0314337,70.6347 1.1872953,70.6401 0.56222045,70.6454 -0.00013133889,70.6508 0.031463783,70.6561 1.6255525,70.6614 2.5940247,70.6668 1.7182943,70.6721 1.281201,70.6774 2.4688921,70.6828 1.9683663,70.6881 0.7811861,70.6935 0.53170496,70.6988 1.4064698,70.7041 1.5312257,70.7095 1.3749635,70.7148 1.2816451,70.7202 2.0936904,70.7255 1.280311,70.7308 0.78138572,70.7362 1.7505156,70.7415 2.5000291,70.7469 2.1561213,70.7522 1.8122388,70.7575 1.09354,70.7629 0.43738165,70.7682 0.21871896,70.7736 0.28122029,70.7789 0.28131375,70.7842 0.56263369,70.7896 0.96876627,70.7949 1.6873227,70.8003 1.312503,70.8056 0.84399146,70.8110 0.65628958,70.8163 0.84391838,70.8216 1.5320282,70.8270 2.5629168,70.8323 2.9065804,70.8377 3.8753448,70.8430 3.6870501,70.8484 2.6552975,70.8537 1.124342,70.8590 0.93757677,70.8644 0.93744123,70.8697 0.53105187,70.8751 0.40649244,70.8804 0.90636224,70.8858 0.68735975,70.8911 0.59360194,70.8965 0.37497678,70.9018 0.75005472,70.9072 0.65643126,70.9125 1.0001447,70.9179 0.81238198,70.9232 1.0938616,70.9285 1.4999938,70.9339 1.2498825,70.9392 0.62485856,70.9446 0.43738547,70.9499 0.68779367,70.9553 1.4690032,70.9606 1.2185743,70.9660 0.74957144,70.9713 0.31246096,70.9767 0.93816018,70.9820 1.8755463,70.9874 2.1559033,70.9927 0.96803415,70.9981 0.59363467,71.0034 0.81261086,71.0088 1.0941434,71.0141 2.4375415,71.0195 2.0622842,71.0248 1.7812972,71.0302 0.93738127,71.0355 0.6873613,71.0409 1.1248858,71.0462 0.46878543,71.0516 0.65633172,71.0569 0.78113145,71.0623 0.43739831,71.0676 0.21874902,71.0730 0.093703285,71.0784 0.093845487,71.0837 0.21888372,71.0891 0.37494451,71.0944 0.40618438,71.0998 0.2812947,71.1051 0.34385976,71.1105 0.65624052,71.1158 0.53113514,71.1212 0.65657425,71.1265 1.5630876,71.1319 2.1873512,71.1372 1.4687487,71.1426 1.7812355,71.1480 1.187171,71.1533 1.343593,71.1587 0.96873015,71.1640 1.5314739,71.1694 1.562547,71.1747 1.6882372,71.1801 2.7193892,71.1855 2.6870077,71.1908 1.8433113,71.1962 1.4996517,71.2015 0.8434422,71.2069 0.62485486,71.2122 0.68767506,71.2176 1.781508,71.2230 1.7185606,71.2283 1.3126482,71.2337 1.7504898,71.2390 2.3123474,71.2444 1.4681422,71.2498 0.90646291,71.2551 1.6880929,71.2605 2.1562238,71.2658 2.0309398,71.2712 2.125247,71.2766 3.8753622,71.2819 5.156096,71.2873 4.5935702,71.2926 2.4996769,71.2980 0.81217968,71.3034 1.5626981,71.3087 3.1885121,71.3141 4.7192478,71.3194 3.1860747,71.3248 0.280417,71.3302 0.37548938,71.3355 1.1567495,71.3409 1.9063613,71.3463 2.1559734,71.3516 2.3435857,71.3570 1.8122349,71.3623 0.81218016,71.3677 0.093653858,71.3731 0.093753576,71.3784 0.40669131,71.3838 1.8133177,71.3892 2.3749514,71.3945 1.4995418,71.3999 1.1558452,71.4053 0.62469977,71.4106 0.34376413,71.4160 0.062442798,71.4214 0.093820892,71.4267 0.87526023,71.4321 1.6874799,71.4375 1.3124928,71.4428 1.2190974,71.4482 1.5940447,71.4536 2.0314436,71.4589 2.3437369,71.4643 1.8119966,71.4697 0.84346807,71.4750 0.59378749,71.4804 0.59359634,71.4858 0.56257987,71.4911 0.90627396,71.4965 0.5310744,71.5019 0.18746111,71.5072 0.18751225,71.5126 0.40611884,71.5180 0.34397745,71.5233 1.656695,71.5287 2.4065924,71.5341 2.7499669,71.5395 1.905902,71.5448 1.6564636,71.5502 2.312613,71.5556 1.9370853,71.5609 0.93714648,71.5663 0.56254834,71.5717 0.59390306,71.5771 0.50001937,71.5824 0.50002247,71.5878 1.0000553,71.5932 1.531247,71.5985 1.7186996,71.6039 1.0312265,71.6093 0.68748313,71.6147 0.96893841,71.6200 1.406487,71.6254 1.5939692,71.6308 1.8436539,71.6362 1.155948,71.6415 0.84359288,71.6469 0.59351319,71.6523 0.2812224,71.6577 0.21864875,71.6630 -0.00012361721,71.6684 0.28182578,71.6738 1.5631604,71.6792 2.5629041,71.6845 4.0311713,71.6899 4.8741755,71.6953 3.4684808,71.7007 2.7191999,71.7060 2.281352,71.7114 1.9062945,71.7168 2.3437386,71.7222 2.5308249,71.7275 1.9997004,71.7329 0.99990147,71.7383 0.37483776,71.7437 0.34371728,71.7491 0.093807071,71.7544 0.093743376,71.7598 0.09379214,71.7652 0.43783876,71.7706 1.4379374,71.7759 3.5938406,71.7813 5.4688244,71.7867 5.1875501,71.7921 2.6870539,71.7975 0.74984396,71.8028 0.87517822,71.8082 0.81231356,71.8136 1.3747224,71.8190 1.8748558,71.8244 2.2812953,71.8297 1.7812638,71.8351 0.65620667,71.8405 0.18750386,71.8459 0.18755955,71.8513 0.59410381,71.8567 1.468794,71.8620 0.84352607,71.8674 0.5623405,71.8728 0.43743274,71.8782 0.65636253,71.8836 1.0312871,71.8890 1.5318816,71.8943 2.6880074,71.8997 2.8749695,71.9051 3.0940762,71.9105 3.5321906,71.9159 4.875247,71.9213 4.0610886,71.9266 1.5926495,71.9320 0.59356225,71.9374 0.18736763,71.9428 -6.3738895e-005,71.9482 0.00012278541,71.9536 0.53156066,71.9590 1.2811986,71.9643 0.93723696,71.9697 0.53118104,71.9751 0.49996239,71.9805 0.53147924,71.9859 0.96897572,71.9913 0.84358662,71.9967 0.31229338,72.0021 0.21890311,72.0074 0.71899498,72.0128 1.0001719,72.0182 1.093629,72.0236 0.5622232,72.0290 0.56244546,72.0344 0.59369004,72.0398 0.31251097,72.0452 0.37511551,72.0505 0.78127795,72.0559 0.90625632,72.0613 0.90623498,72.0667 1.156583,72.0721 3.03194,72.0775 4.2496858,72.0829 2.0931017,72.0883 0.65627766,72.0937 0.87514794,72.0991 1.687444,72.1045 1.7497,72.1098 0.87483078,72.1152 0.093792848,72.1206 0.093836442,72.1260 0.93759853,72.1314 2.9066825,72.1368 4.8755236,72.1422 3.8432872,72.1476 1.1873158,72.1530 1.4692652,72.1584 1.750061,72.1638 1.6243953,72.1692 0.71842074,72.1746 0.87505907,72.1800 0.49988598,72.1853 0.40653563,72.1907 1.5315467,72.1961 2.0624235,72.2015 1.7498264,72.2069 2.0942349,72.2123 2.8124011,72.2177 1.0617962,72.2231 0.4063749,72.2285 1.0003527,72.2339 1.2500563,72.2393 1.1561648,72.2447 0.99997771,72.2501 0.81230056,72.2555 1.2185501,72.2609 1.7814254,72.2663 1.9689252,72.2717 1.0937409,72.2771 1.062269,72.2825 0.71859813,72.2879 1.6876132,72.2933 1.687513,72.2987 0.9374916,72.3041 0.37493682,72.3095 0.46885821,72.3149 0.78134024,72.3203 0.78120017,72.3257 1.3128,72.3311 2.0317466,72.3365 2.2501597,72.3419 2.1875463,72.3473 2.1248553,72.3527 1.4684032,72.3581 1.7189327,72.3635 2.7186313,72.3689 1.8432398,72.3743 0.9689005,72.3797 1.0317791,72.3851 1.5625565,72.3905 1.8122969,72.3959 1.6873672,72.4013 1.1251278,72.4067 1.4377931,72.4121 1.4997811,72.4175 1.0309627,72.4229 0.99990249,72.4283 1.0000224,72.4337 1.4068371,72.4391 2.6567743,72.4445 3.0307944,72.4499 2.0307796,72.4553 2.4062049,72.4607 2.124876,72.4661 1.7811661,72.4715 1.8752649,72.4769 2.4061143,72.4824 1.0936023,72.4878 1.1876355,72.4932 1.1873738,72.4986 1.0936849,72.5040 0.7186116,72.5094 0.49995854,72.5148 0.65610492,72.5202 0.34377834,72.5256 0.68760663,72.5310 0.65628362,72.5364 0.84413564,72.5418 1.3126981,72.5472 2.2183676,72.5526 2.3433619,72.5581 1.5939178,72.5635 0.96933824,72.5689 2.1566141,72.5743 2.4055166,72.5797 0.99980366,72.5851 1.1881428,72.5905 1.5312504,72.5959 1.6244528,72.6013 0.74978209,72.6067 1.0939895,72.6121 0.87487864,72.6176 0.28102568,72.6230 0.093757235,72.6284 0.28138015,72.6338 0.40622088,72.6392 0.37497506,72.6446 0.68770564,72.6500 1.1876836,72.6554 2.1248331,72.6609 1.5940185,72.6663 2.0005426,72.6717 2.0316241,72.6771 2.4997466,72.6825 2.0304821,72.6879 1.2183703,72.6933 0.812738,72.6987 1.3751949,72.7042 0.87489015,72.7096 0.75014681,72.7150 0.90618885,72.7204 1.1563125,72.7258 1.3437191,72.7312 1.6871166,72.7366 2.3436749,72.7421 2.3124163,72.7475 0.93747365,72.7529 0.96888363,72.7583 1.406449,72.7637 1.0311941,72.7691 0.46868378,72.7746 0.81296468,72.7800 1.375234,72.7854 1.2184119,72.7908 0.62460762,72.7962 0.43732932,72.8016 0.40645134,72.8071 0.7815752,72.8125 0.74997699,72.8179 0.56226093,72.8233 1.0000962,72.8287 1.8755621,72.8341 2.1875577,72.8396 1.1243186,72.8450 0.21853648,72.8504 0.43783948,72.8558 0.62485248,72.8612 0.40619627,72.8667 0.84397721,72.8721 0.90620947,72.8775 1.0936495,72.8829 1.218503,72.8883 0.84405184,72.8938 1.3129846,72.8992 1.4688904,72.9046 1.7812817,72.9100 1.4683191,72.9155 0.68710637,72.9209 1.4062363,72.9263 1.4374115,72.9317 0.6561572,72.9371 0.50039655,72.9426 1.6255921,72.9480 2.6255727,72.9534 3.1246786,72.9588 1.7180449,72.9643 1.2812463,72.9697 1.2501082,72.9751 1.3748639,72.9805 1.2185777,72.9860 1.1251013,72.9914 1.0938356,72.9968 1.0310845,73.0022 0.87501651,73.0077 1.0312886,73.0131 0.62478697,73.0185 0.31256416,73.0239 0.53133535,73.0294 1.2812278,73.0348 3.8125608,73.0402 4.6878085,73.0456 4.0006156,73.0511 4.2815065,73.0565 4.0932412,73.0619 2.4681306,73.0673 1.2501353,73.0728 2.5314999,73.0782 1.9997479,73.0836 0.84330201,73.0891 0.15617602,73.0945 0.40646207,73.0999 0.4999769,73.1053 0.5937109,73.1108 1.4381256,73.1162 4.4376922,73.1216 4.1245904,73.1271 3.0624707,73.1325 2.62499,73.1379 3.2814317,73.1433 3.7498074,73.1488 1.3433833,73.1542 0.34355527,73.1596 0.031287536,73.1651 0.75069475,73.1705 2.0631435,73.1759 2.4059081,73.1814 1.1869624,73.1868 2.0939357,73.1922 2.9688416,73.1977 2.0625293,73.2031 1.4375982,73.2085 1.2810864,73.2140 0.90589452,73.2194 0.43734777,73.2248 0.53125882,73.2303 1.0938442,73.2357 2.0001791,73.2411 2.0314949,73.2466 1.9065084,73.2520 1.6877158,73.2574 2.687356,73.2629 4.1245151,73.2683 4.1558356,73.2737 2.0001206,73.2792 1.5945158,73.2846 1.9691237,73.2900 2.4686604,73.2955 4.1869078,73.3009 3.3432043,73.3063 1.4375257,73.3118 0.68770933,73.3172 1.657086,73.3227 2.656682,73.3281 2.3119943,73.3335 1.6248257,73.3390 1.4060137,73.3444 0.7181356,73.3498 0.21854343,73.3553 0.56270641,73.3607 0.93775022,73.3662 1.374778,73.3716 1.0936339,73.3770 1.1253165,73.3825 0.84368795,73.3879 0.74983299,73.3934 1.5313809,73.3988 1.5000337,73.4042 2.0936503,73.4097 2.343997,73.4151 2.6256154,73.4206 2.5940108,73.4260 2.3119309,73.4314 1.4680902,73.4369 0.90607697,73.4423 0.65626675,73.4478 0.56263065,73.4532 1.1878321,73.4586 1.4999851,73.4641 1.4372267,73.4695 0.93747687,73.4750 0.78120846,73.4804 0.18735151,73.4859 0.093719423,73.4913 0.12505031,73.4967 0.34393772,73.5022 1.0001079,73.5076 1.0003086,73.5131 1.2499723,73.5185 0.96833789,73.5240 0.8123908,73.5294 0.56243253,73.5348 0.21872911,73.5403 0.031260654,73.5457 0.093747973,73.5512 0.21875255,73.5566 0.56248367,73.5621 1.4378138,73.5675 3.5317943,73.5730 4.2188182,73.5784 2.9997997,73.5839 1.4062492,73.5893 2.1562133,73.5948 2.9686544,73.6002 3.0001152,73.6056 4.2817316,73.6111 6.0321698,73.6165 5.5940642,73.6220 3.4679387,73.6274 2.0929472,73.6329 1.7183408,73.6383 1.2496778,73.6438 0.093777925,73.6492 0.71915185,73.6547 2.4377775,73.6601 2.0311346,73.6656 1.4371504,73.6710 0.4686439,73.6765 1.1255106,73.6819 2.2188807,73.6874 1.5619415,73.6928 0.65625042,73.6983 1.2817761,73.7037 2.2191389,73.7092 3.3436449,73.7146 3.6561556,73.7201 3.500104,73.7255 2.2183955,73.7310 0.968454,73.7364 1.4065946,73.7419 2.3751829,73.7473 1.812289,73.7528 1.0308353,73.7583 1.5935843,73.7637 2.499995,73.7692 1.6560999,73.7746 0.81264681,73.7801 0.62520248,73.7855 0.75002831,73.7910 0.68742871,73.7964 1.0942267,73.8019 1.9690264,73.8073 1.5307745,73.8128 0.74972343,73.8182 0.78157777,73.8237 1.5627815,73.8292 1.4058526,73.8346 0.46824768,73.8401 0.093918689,73.8455 0.75043356,73.8510 0.99984455,73.8564 0.53097403,73.8619 0.75006336,73.8674 0.87520713,73.8728 1.0002475,73.8783 1.4376314,73.8837 1.5934384,73.8892 0.93703038,73.8946 0.28127122,73.9001 0.50019908,73.9056 1.531319,73.9110 2.8127429,73.9165 3.5627141,73.9219 2.7185333,73.9274 1.2184566,73.9329 0.68732804,73.9383 0.40611625,73.9438 0.49994209,73.9492 0.53155315,73.9547 0.96952611,73.9602 2.4377689,73.9656 2.5308378,73.9711 1.6874427,73.9765 1.7815121,73.9820 2.124789,73.9875 2.0309734,73.9929 2.1562042,73.9984 1.3747796,74.0038 0.37471613,74.0093 0.53130144,74.0148 1.4376668,74.0202 1.6252069,74.0257 1.312547,74.0312 0.84351194,74.0366 1.9064368,74.0421 3.2192507,74.0475 2.8746505,74.0530 0.78062415,74.0585 0.15623707,74.0639 0.093740612,74.0694 0.15639466,74.0749 0.59399736,74.0803 1.0311835,74.0858 0.96896523,74.0913 1.5629842,74.0967 1.9062518,74.1022 1.5308867,74.1077 1.1558087,74.1131 0.65636307,74.1186 1.0938545,74.1241 0.8748368,74.1295 2.5626228,74.1350 4.0938325,74.1405 3.2186701,74.1459 2.1248937,74.1514 2.2499294,74.1569 1.1873636,74.1623 0.18757577,74.1678 0.31247953,74.1733 0.093695745,74.1787 0.40657318,74.1842 1.0626407,74.1897 1.5311141,74.1951 1.5312318,74.2006 1.1875377,74.2061 0.78107309,74.2116 0.18728821,74.2170 0.031217797,74.2225 0.8438521,74.2280 1.5939673,74.2334 0.78139603,74.2389 0.74987894,74.2444 0.37472242,74.2498 0.15631376,74.2553 1.0939285,74.2608 2.5315986,74.2663 4.0003905,74.2717 3.1248503,74.2772 2.1246703,74.2827 1.3435581,74.2881 1.2811108,74.2936 1.4374683,74.2991 2.4064419,74.3046 2.7499504,74.3100 1.718786,74.3155 0.8125633,74.3210 0.59361863,74.3265 0.65621644,74.3319 0.6560626,74.3374 1.1875806,74.3429 2.3754802,74.3484 3.5631568,74.3538 3.7502017,74.3593 2.7183115,74.3648 2.3123214,74.3703 2.4378514,74.3757 2.9064114,74.3812 2.4371865,74.3867 1.7183965,74.3922 1.0308225,74.3976 0.71874899,74.4031 1.3440892,74.4086 1.6249797,74.4141 0.99952364,74.4195 0.15623659,74.4250 1.0942149,74.4305 2.0627234,74.4360 2.3122756,74.4415 1.3745054,74.4469 0.90628946,74.4524 2.0626733,74.4579 2.3124199,74.4634 1.093668,74.4689 0.18738534,74.4743 0.1876637,74.4798 0.59394968,74.4853 0.6563431,74.4908 1.0313654,74.4963 1.0311164,74.5017 0.87465554,74.5072 0.21855566,74.5127 0.093819983,74.5182 0.37558842,74.5237 1.8755441,74.5291 2.1246271,74.5346 1.3432198,74.5401 0.78161532,74.5456 1.562728,74.5511 1.5623488,74.5565 1.5936666,74.5620 0.93733013,74.5675 0.56246299,74.5730 0.56239796,74.5785 0.93763638,74.5840 1.7187821,74.5894 1.5311983,74.5949 1.12493,74.6004 0.62493032,74.6059 0.65622413,74.6114 0.78125966,74.6169 0.71892953,74.6224 0.90655434,74.6278 1.4687763,74.6333 1.3121955,74.6388 1.2194775,74.6443 2.7196512,74.6498 3.1244814,74.6553 2.2805998,74.6608 1.9060278,74.6662 1.6560451,74.6717 1.343734,74.6772 0.74988431,74.6827 0.40612936,74.6882 0.65632153,74.6937 0.90635204,74.6992 1.1873945,74.7047 0.62511665,74.7101 1.4066515,74.7156 2.0944431,74.7211 3.5002401,74.7266 3.3743894,74.7321 2.3121736,74.7376 1.7186172,74.7431 1.718532,74.7486 1.2498059,74.7541 0.71855617,74.7595 0.062506564,74.7650 0.28140914,74.7705 0.40622079,74.7760 0.74988353,74.7815 0.15641089,74.7870 0.62512296,74.7925 0.68753844,74.7980 1.0312291,74.8035 0.62471348,74.8090 0.21875815,74.8145 0.34386754,74.8199 0.43749878,74.8254 0.43749279,74.8309 0.96948415,74.8364 2.9386857,74.8419 4.4687853,74.8474 4.343452,74.8529 3.6244605,74.8584 1.4680023,74.8639 1.0317633,74.8694 2.1879649,74.8749 2.1241696,74.8804 1.093104,74.8859 0.96929085,74.8914 2.0005341,74.8969 2.3433924,74.9023 1.2808281,74.9078 0.99987161,74.9133 0.81261915,74.9188 1.4383552,74.9243 2.7817552,74.9298 2.7178702,74.9353 1.0617015,74.9408 0.46880168,74.9463 0.50016344,74.9518 1.0319072,74.9573 2.8759663,74.9628 3.7495909,74.9683 2.7803531,74.9738 2.906323,74.9793 2.7813561,74.9848 1.4059162,74.9903 0.56227279,74.9958 0.40629601,75.0013 1.4062978,75.0068 1.8437651,75.0123 1.0938216,75.0178 1.0002222,75.0233 1.4064472,75.0288 1.2498567,75.0343 0.656003,75.0398 0.56229806,75.0453 0.49983761,75.0508 0.62504417,75.0563 1.0002304,75.0618 1.5941638,75.0673 3.0940859,75.0728 3.2811065,75.0783 1.9056497,75.0838 1.3434496,75.0893 0.71873653,75.0948 0.093669899,75.1003 0.5005725,75.1058 1.5318376,75.1113 1.9064034,75.1168 2.4372468,75.1223 2.499548,75.1278 2.3122802,75.1333 1.2500516,75.1388 1.0312911,75.1443 0.81228888,75.1498 0.96879184,75.1553 1.4688609,75.1608 1.4686176,75.1664 2.187397,75.1719 2.937731,75.1774 3.1876988,75.1829 1.4059546,75.1884 0.46868366,75.1939 0.9691872,75.1994 1.625118,75.2049 1.7812384,75.2104 1.9060882,75.2159 1.9688574,75.2214 3.0003614,75.2269 3.3439598,75.2324 3.0000799,75.2379 2.2183423,75.2434 1.9369653,75.2489 2.2810247,75.2545 2.5623789,75.2600 1.2186663,75.2655 0.65649474,75.2710 1.8764155,75.2765 4.3136225,75.2820 4.5306392,75.2875 3.4679368,75.2930 2.8120506,75.2985 1.8432796,75.3040 0.34343415,75.3095 0.21877405,75.3151 0.37520564,75.3206 0.49981722,75.3261 0.12491862,75.3316 1.125423,75.3371 2.0314639,75.3426 2.1249413,75.3481 1.8437836,75.3536 1.7502084,75.3591 1.7813056,75.3647 1.5933299,75.3702 1.1247571,75.3757 1.0000226,75.3812 0.34359482,75.3867 0.28127825,75.3922 0.43761685,75.3977 0.71896821,75.4032 1.0002973,75.4088 1.4063073,75.4143 1.6560603,75.4198 1.2184527,75.4253 0.59356374,75.4308 0.59390008,75.4363 0.71871251,75.4418 0.40597558,75.4474 0.18743256,75.4529 0.40652928,75.4584 1.6883669,75.4639 2.9381125,75.4694 3.8744152,75.4749 2.9992478,75.4805 1.8436123,75.4860 1.7505188,75.4915 3.2193427,75.4970 3.4371865,75.5025 2.2495656,75.5080 3.0940144,75.5136 3.3127089,75.5191 3.09357,75.5246 1.7499753,75.5301 1.594066,75.5356 1.8435445,75.5412 1.2180742,75.5467 0.43722573,75.5522 0.31272811,75.5577 1.5629587,75.5632 2.5625224,75.5687 1.5934213,75.5743 0.46846247,75.5798 0.59377825,75.5853 0.81261271,75.5908 0.71897799,75.5963 1.500294,75.6019 1.6873547,75.6074 0.90594906,75.6129 0.5935896,75.6184 0.78116214,75.6240 1.7501509,75.6295 3.1254077,75.6350 3.0624607,75.6405 1.6558882,75.6460 0.40601996,75.6516 0.125163,75.6571 0.59385097,75.6626 0.62480193,75.6681 0.37507176,75.6737 0.71892762,75.6792 1.3126459,75.6847 1.7814051,75.6902 1.3123915,75.6958 1.4684141,75.7013 0.37490118,75.7068 1.9379233,75.7123 3.6252308,75.7178 2.343219,75.7234 0.28126112,75.7289 0.8130548,75.7344 1.3437201,75.7400 1.4371113,75.7455 0.96861595,75.7510 0.75016588,75.7565 0.71888208,75.7621 1.3126274,75.7676 1.8749627,75.7731 1.7497876,75.7786 1.6566018,75.7842 2.156527,75.7897 1.5307733,75.7952 0.74976462,75.8007 1.1563952,75.8063 2.0939417,75.8118 2.3437917,75.8173 1.8437428,75.8229 2.81265,75.8284 2.7810352,75.8339 1.6557521,75.8394 0.7499038,75.8450 1.4063284,75.8505 1.4377967,75.8560 1.750519,75.8616 1.906415,75.8671 1.4057635,75.8726 0.49959907,75.8782 0.43735108,75.8837 0.12496694,75.8892 0.46917605,75.8948 1.4064788,75.9003 1.8129627,75.9058 2.3751242,75.9114 1.6245273,75.9169 1.3750041,75.9224 1.7811742,75.9279 1.6872048,75.9335 1.1871512,75.9390 0.28116253,75.9445 0.50060493,75.9501 1.8131211,75.9556 2.1245449,75.9611 0.90552574,75.9667 0.28127605,75.9722 0.50038457,75.9778 1.1251382,75.9833 0.74957114,75.9888 0.2500734,75.9944 1.3129913,75.9999 1.6561722,76.0054 1.0623065,76.0110 0.6561631,76.0165 0.56243521,76.0220 0.78134274,76.0276 0.93756247,76.0331 0.84372032,76.0386 1.2815208,76.0442 2.0627832,76.0497 1.9371287,76.0553 1.4684526,76.0608 1.5627648,76.0663 1.874846,76.0719 0.93714774,76.0774 0.65640414,76.0829 1.0629874,76.0885 2.3438725,76.0940 2.3745787,76.0996 1.4686716,76.1051 1.4376497,76.1106 1.4374439,76.1162 0.87503052,76.1217 0.78131235,76.1273 1.093775,76.1328 1.2810551,76.1383 1.1560318,76.1439 1.1563413,76.1494 0.87528694,76.1550 1.4373151,76.1605 1.3751309,76.1660 2.0941598,76.1716 1.5624307,76.1771 1.2183524,76.1827 0.46888554,76.1882 1.4692739,76.1938 1.655936,76.1993 1.218399,76.2048 1.0940787,76.2104 1.5315959,76.2159 1.8126794,76.2215 4.1565347,76.2270 7.031065,76.2326 6.5622935,76.2381 3.8432996,76.2436 0.5932762,76.2492 0.5001604,76.2547 1.1254178,76.2603 2.4060915,76.2658 1.8120185,76.2714 0.93739843,76.2769 0.31258479,76.2825 0.49998042,76.2880 0.21864766,76.2935 0.18752906,76.2991 0.37495646,76.3046 0.37513354,76.3102 0.78182411,76.3157 1.2811496,76.3213 0.56202167,76.3268 0.46881798,76.3324 0.87521803,76.3379 1.3439194,76.3435 1.156103,76.3490 0.71859479,76.3546 1.9379321,76.3601 3.5001814,76.3657 2.4060912,76.3712 1.6876422,76.3768 1.6562736,76.3823 1.8436128,76.3879 2.1563289,76.3934 2.6250052,76.3990 1.9370949,76.4045 1.1247426,76.4101 0.40617952,76.4156 0.43744221,76.4212 0.8125338,76.4267 0.90625846,76.4323 0.46859869,76.4378 0.093877874,76.4434 0.5942688,76.4489 1.2816387,76.4545 1.9997127,76.4600 1.4998224,76.4656 1.3752849,76.4711 1.6250429,76.4767 1.562232,76.4822 1.3120929,76.4878 1.374869,76.4933 0.53129083,76.4989 0.75032073,76.5044 1.1251551,76.5100 0.74983829,76.5156 0.68757582,76.5211 0.9687767,76.5267 1.1874077,76.5322 1.0311906,76.5378 1.2187533,76.5433 2.4064565,76.5489 2.4062521,76.5544 1.2499135,76.5600 0.93772626,76.5655 1.0623059,76.5711 0.78109384,76.5767 1.5314387,76.5822 1.5310466,76.5878 0.68743414,76.5933 1.1565131,76.5989 1.8439776,76.6044 1.9374804,76.6100 2.5938449,76.6156 2.9062252,76.6211 1.5935752,76.6267 0.84353018,76.6322 0.24962607,76.6378 0.062466662,76.6433 0.18766366,76.6489 0.56289005,76.6545 1.3128719,76.6600 1.6250226,76.6656 1.5936276,76.6711 1.2808199,76.6767 0.71862555,76.6823 0.96898562,76.6878 0.90650922,76.6934 1.0935227,76.6989 1.0310791,76.7045 2.594105,76.7101 2.8124912,76.7156 1.7498282,76.7212 0.84390593,76.7268 1.2815454,76.7323 1.1871228,76.7379 1.5311114,76.7434 3.4068391,76.7490 3.9690306,76.7546 3.0623043,76.7601 1.8431979,76.7657 0.90622413,76.7713 1.8128912,76.7768 1.874616,76.7824 1.1560392,76.7879 1.063062,76.7935 1.7502028,76.7991 1.2805454,76.8046 0.78141922,76.8102 2.251111,76.8158 3.1876531,76.8213 2.6240766,76.8269 1.8119284,76.8325 1.4687907,76.8380 0.81240731,76.8436 0.53109568,76.8492 0.43754685,76.8547 0.59391993,76.8603 0.56241202,76.8659 0.21846661,76.8714 -3.5234472e-005,76.8770 0.18764263,76.8826 0.31255236,76.8881 0.31238708,76.8937 0.031119725,76.8993 4.650966e-005,76.9048 0.062575169,76.9104 0.093686581,76.9160 0.1250463,76.9215 0.59396923,76.9271 1.2191507,76.9327 2.3129938,76.9382 2.4998062,76.9438 1.4369668,76.9494 0.71858698,76.9550 0.78118223,76.9605 0.59357125,76.9661 0.18751884,76.9717 0.84399867,76.9772 1.7505649,76.9828 2.40661,76.9884 1.8434618,76.9940 2.093596,76.9995 2.4998565,77.0051 1.5934021,77.0107 0.84352171,77.0162 0.49994767,77.0218 0.34374383,77.0274 0.28133905,77.0330 0.37516689,77.0385 0.40619275,77.0441 0.56251329,77.0497 0.96889937,77.0553 1.0627631,77.0608 0.8748405,77.0664 0.40615538,77.0720 0.96907121,77.0775 1.5626676,77.0831 2.2190847,77.0887 3.0626197,77.0943 3.0933523,77.0998 2.0935295,77.1054 1.3436822,77.1110 2.0624292,77.1166 2.1874144,77.1221 1.7501699,77.1277 1.2812794,77.1333 0.71869838,77.1389 1.1878769,77.1445 1.7186682,77.1500 1.5934471,77.1556 0.93700904,77.1612 0.15628837,77.1668 0.71914214,77.1723 0.81233019,77.1779 0.96849483,77.1835 1.1562219,77.1891 1.3125011,77.1947 0.65612912,77.2002 0.18749493,77.2058 0.28154784,77.2114 1.6570946,77.2170 3.2502263,77.2226 2.4057953,77.2281 2.1247411,77.2337 2.7184768,77.2393 2.5624945,77.2449 2.0941365,77.2505 1.8437896,77.2560 1.8435862,77.2616 2.7499976,77.2672 2.7184451,77.2728 1.6873085,77.2784 1.3126384,77.2839 1.9690132,77.2895 2.6560764,77.2951 1.5311502,77.3007 0.93770486,77.3063 1.7814368,77.3119 2.9692683,77.3174 3.9063962,77.3230 2.9996381,77.3286 1.9062015,77.3342 2.4378161,77.3398 2.3432984,77.3454 0.96828622,77.3509 1.3440511,77.3565 1.9687759,77.3621 1.499916,77.3677 0.59357792,77.3733 0.24970256,77.3789 0.062400989,77.3844 0.031311058,77.3900 0.28142753,77.3956 1.0314438,77.4012 1.844499,77.4068 3.0315714,77.4124 2.2810476,77.4180 2.0000687,77.4236 2.3442192,77.4291 3.0625155,77.4347 1.9363283,77.4403 0.37437865,77.4459 0.093800709,77.4515 0.093685463,77.4571 0.40639997,77.4627 0.75013679,77.4683 0.81270528,77.4738 1.4066452,77.4794 1.687351,77.4850 1.3745623,77.4906 1.1872426,77.4962 1.1562897,77.5018 1.5625547,77.5074 1.8128755,77.5130 2.0944123,77.5186 2.3750861,77.5242 3.1867421,77.5297 1.8744489,77.5353 1.1562446,77.5409 0.34390533,77.5465 1.0939621,77.5521 0.93740082,77.5577 0.656174,77.5633 0.34372553,77.5689 0.40665248,77.5745 1.1879756,77.5801 1.4373124,77.5857 0.90571475,77.5913 0.18724608,77.5968 0.28157517,77.6024 0.93789846,77.6080 1.2811757,77.6136 0.78096169,77.6192 0.65606511,77.6248 0.71868604,77.6304 0.68762136,77.6360 0.5313288,77.6416 0.59385872,77.6472 0.68747592,77.6528 0.49993894,77.6584 1.5313394,77.6640 2.8437879,77.6696 2.9686966,77.6752 1.9372975,77.6808 0.43735439,77.6864 0.43744504,77.6920 0.65618867,77.6976 0.53144121,77.7032 0.96871257,77.7088 0.87497866,77.7144 0.90666288,77.7199 1.6878234,77.7255 2.4065669,77.7311 2.4062719,77.7367 1.4994631,77.7423 0.74947482,77.7479 0.1248519,77.7535 1.6851791e-006,77.7591 -2.7069524e-005,77.7647 0.21910678,77.7703 1.6881574,77.7759 2.2500663,77.7815 1.5939022,77.7871 2.3438098,77.7927 1.7186893,77.7983 2.0001934,77.8039 2.0312116,77.8095 2.4376724,77.8151 3.093749,77.8207 2.905561,77.8263 1.374562,77.8319 1.0313975,77.8375 1.0625721,77.8431 0.93741411,77.8487 1.4065146,77.8544 2.9696164,77.8600 4.9696999,77.8656 5.7498813,77.8712 4.2174888,77.8768 1.8740709,77.8824 1.0312871,77.8880 1.4691985,77.8936 1.6876314,77.8992 1.3432835,77.9048 0.37459746,77.9104 0.375094,77.9160 0.65644169,77.9216 0.75003999,77.9272 0.49972662,77.9328 -0.0001314863,77.9384 0.12507947,77.9440 0.28127307,77.9496 0.43765861,77.9552 1.0312774,77.9608 0.90626818,77.9664 0.65639824,77.9720 0.90655851,77.9777 1.6564789,77.9833 2.0622897,77.9889 1.7810606,77.9945 1.2813623,78.0001 1.0937085,78.0057 0.71846509,78.0113 0.37484664,78.0169 0.25000271,78.0225 0.71878147,78.0281 1.0938568,78.0337 2.1250384,78.0393 1.3124497,78.0450 1.3753419,78.0506 1.53155,78.0562 1.0933831,78.0618 0.43709841,78.0674 0.46882588,78.0730 0.7499795,78.0786 1.3436937,78.0842 1.7191414,78.0898 1.9379145,78.0954 2.5940444,78.1011 4.531076,78.1067 4.5309854,78.1123 3.2499838,78.1179 1.562255,78.1235 1.3753891,78.1291 1.9376626,78.1347 1.4056494,78.1403 0.49958909,78.1460 0.18748207,78.1516 0.53166854,78.1572 1.1879631,78.1628 1.8129886,78.1684 2.5930808,78.1740 2.0622363,78.1796 2.9694257,78.1853 3.2497518,78.1909 3.4374337,78.1965 4.4690104,78.2021 4.8752141,78.2077 5.9372296,78.2133 2.7497258,78.2189 1.437497,78.2246 1.2187443,78.2302 1.5627011,78.2358 1.5935581,78.2414 0.96861994,78.2470 1.8442014,78.2526 3.1873579,78.2583 2.1554842,78.2639 0.53131241,78.2695 1.0003864,78.2751 1.1562406,78.2807 1.3748021,78.2863 1.8434122,78.2920 1.4373938,78.2976 0.59376949,78.3032 0.3125369,78.3088 0.43758294,78.3144 0.53123951,78.3201 0.40624318,78.3257 0.37497455,78.3313 0.21865091,78.3369 0.18755867,78.3425 0.53137916,78.3482 1.3753133,78.3538 2.7504866,78.3594 3.468863,78.3650 1.8431904,78.3706 0.78100222,78.3763 1.187701,78.3819 1.4064276,78.3875 1.7500284,78.3931 1.4685729,78.3987 1.3752418,78.4044 1.968985,78.4100 1.999746,78.4156 1.4372422,78.4212 1.0001049,78.4269 1.219027,78.4325 1.3434498,78.4381 0.9683634,78.4437 1.6876076,78.4494 2.0628386,78.4550 2.0941429,78.4606 2.1871355,78.4662 1.5932964,78.4719 1.4690596,78.4775 2.4690497,78.4831 3.124871,78.4887 2.155807,78.4944 1.3437524,78.5000 1.5313437,78.5056 0.81215954,78.5112 0.03115443,78.5169 4.3178625e-005,78.5225 0.3753221,78.5281 0.93799609,78.5337 1.2499486,78.5394 0.62436712,78.5450 -7.2059396e-005,78.5506 0.50057805,78.5562 1.0000643,78.5619 0.65583557,78.5675 0.18722604,78.5731 -5.2513889e-005,78.5788 0.56255049,78.5844 1.0941502,78.5900 1.5938647,78.5956 0.96856731,78.6013 1.0937982,78.6069 1.3439212,78.6125 1.7187241,78.6182 1.2184418,78.6238 0.6561048,78.6294 0.37511241,78.6351 0.75013983,78.6407 0.78113508,78.6463 0.37479615,78.6519 -1.774024e-005,78.6576 0.18777663,78.6632 0.68789518,78.6688 1.1248809,78.6745 0.7185263,78.6801 0.84391218,78.6857 2.1565738,78.6914 3.7186818,78.6970 2.6558881,78.7026 1.1562412,78.7083 0.59372979,78.7139 0.53120345,78.7195 0.40607771,78.7252 0.28133157,78.7308 1.3127497,78.7364 2.8129895,78.7421 4.4383922,78.7477 5.0317168,78.7533 3.6552711,78.7590 2.2178695,78.7646 2.3131123,78.7702 3.3134451,78.7759 4.1871309,78.7815 2.0928934,78.7872 1.5936991,78.7928 1.3748546,78.7984 1.6565222,78.8041 2.3127604,78.8097 1.8749593,78.8153 1.4059308,78.8210 0.81249976,78.8266 1.3750943,78.8322 1.4063919,78.8379 2.1881306,78.8435 2.7814255,78.8492 2.7496789,78.8548 1.936873,78.8604 1.1244954,78.8661 0.59343266,78.8717 0.093717858,78.8774 0.31266949,78.8830 0.49997681,78.8886 0.34367213,78.8943 0.53180343,78.8999 1.3755326,78.9056 1.4371715,78.9112 0.84351152,78.9168 1.0939784,78.9225 1.3750294,78.9281 1.0308753,78.9338 0.81240946,78.9394 1.2188779,78.9450 0.90601391,78.9507 1.2500324,78.9563 3.1252537,78.9620 3.4059877,78.9676 1.8437384,78.9733 1.7816445,78.9789 2.4688568,78.9845 2.1872015,78.9902 1.2185202,78.9958 0.68756986,79.0015 0.65615642,79.0071 0.40606683,79.0128 0.093683206,79.0184 -2.5955731e-005,79.0240 5.9881026e-005,79.0297 0.4689219,79.0353 1.3438007,79.0410 1.3748426,79.0466 0.37488112,79.0523 0.18753625,79.0579 0.50021851,79.0636 1.1876019,79.0692 1.1250297,79.0749 0.9377808,79.0805 1.0623598,79.0861 0.4370735,79.0918 0.031148596,79.0974 0.09376803,79.1031 0.21879953,79.1087 0.28130499,79.1144 0.15622997,79.1200 0.34385857,79.1257 1.1254747,79.1313 1.8750587,79.1370 1.124591,79.1426 0.84392047,79.1483 2.0006807,79.1539 3.750998,79.1596 5.0628562,79.1652 4.0304432,79.1709 2.4997461,79.1765 2.5620697,79.1822 1.4682668,79.1878 1.5315341,79.1935 2.5624316,79.1991 3.1873522,79.2048 2.4996407,79.2104 0.84369415,79.2161 1.7818748,79.2217 3.0939422,79.2274 2.8121784,79.2330 1.3750446,79.2387 1.8132004,79.2443 2.8751006,79.2500 2.6554251,79.2556 1.5620129,79.2613 1.2498847,79.2669 0.81237781,79.2726 0.28166559,79.2782 1.313132,79.2839 1.8748108,79.2896 1.2181636,79.2952 0.31236675,79.3009 0.50021535,79.3065 0.90657938,79.3122 1.3750873,79.3178 1.5623223,79.3235 1.4373407,79.3291 1.1876118,79.3348 1.438166,79.3405 2.3751791,79.3461 2.0304942,79.3518 0.56190819,79.3574 0.3749823,79.3631 0.96875644,79.3687 2.5315633,79.3744 3.4696276,79.3800 3.0939915,79.3857 2.0937901,79.3914 2.6246543,79.3970 1.5929191,79.4027 1.0624969,79.4083 1.1877201,79.4140 1.1250126,79.4197 1.0940119,79.4253 1.5312316,79.4310 1.7495619,79.4366 1.4999421,79.4423 0.90638906,79.4479 0.65624905,79.4536 0.59395307,79.4593 1.0628392,79.4649 1.4063337,79.4706 1.812485,79.4762 1.8434297,79.4819 1.0307972,79.4876 0.4376761,79.4932 0.84387773,79.4989 0.96873987,79.5046 1.4377896,79.5102 1.6877459,79.5159 2.1562738,79.5215 1.8432307,79.5272 0.81218982,79.5329 0.84400457,79.5385 1.281172,79.5442 0.68713206,79.5499 0.28114668,79.5555 0.5001303,79.5612 0.53134447,79.5668 1.3439555,79.5725 2.1878774,79.5782 3.3130143,79.5838 4.5629406,79.5895 4.2813783,79.5952 2.8119407,79.6008 1.1865907,79.6065 0.90643442,79.6122 1.8754512,79.6178 2.1245739,79.6235 0.9063319,79.6292 1.5627874,79.6348 1.3746246,79.6405 0.71829993,79.6462 0.15618515,79.6518 0.53171951,79.6575 1.3750645,79.6632 1.3435525,79.6688 1.4687047,79.6745 1.4064611,79.6802 1.4377065,79.6858 1.21861,79.6915 1.0622468,79.6972 0.96880323,79.7028 1.1874666,79.7085 0.62499392,79.7142 1.0939537,79.7198 1.218892,79.7255 1.3747236,79.7312 0.40574974,79.7369 0.15645157,79.7425 0.59410733,79.7482 1.0000279,79.7539 0.90604115,79.7595 0.65618896,79.7652 0.84432542,79.7709 1.9381411,79.7765 3.3125894,79.7822 3.9685833,79.7879 3.3123448,79.7936 2.4370801,79.7992 1.0931946,79.8049 0.53127319,79.8106 1.2187477,79.8162 0.87509859,79.8219 1.3753445,79.8276 1.4684863,79.8333 1.0316257,79.8389 2.782223,79.8446 3.5314493,79.8503 4.1247582,79.8560 4.2807364,79.8616 2.1242554,79.8673 0.74989998,79.8730 1.0002725,79.8787 1.2500176,79.8843 1.2497016,79.8900 0.65605146,79.8957 0.65669429,79.9014 1.8131561,79.9070 3.0314376,79.9127 2.84361,79.9184 2.4682555,79.9241 1.2808417,79.9297 1.2814355,79.9354 2.0317276,79.9411 2.8123529,79.9468 1.4053907,79.9525 0.18729533,79.9581 0.093771897,79.9638 0.12509057,79.9695 0.71915942,79.9752 1.1875029,79.9808 1.2498239,79.9865 1.656646,79.9922 2.3131018,79.9979 2.1561279,80.0036 1.3118778,80.0092 0.68714863,80.0149 0.37492448,80.0206 0.40621775,80.0263 0.53135532,80.0320 0.90642267,80.0376 1.6873958,80.0433 1.9378012,80.0490 2.3750553,80.0547 0.96830702,80.0604 0.688178,80.0660 2.3444254,80.0717 2.3120606,80.0774 1.6244624,80.0831 1.8123076,80.0888 2.1560466,80.0945 1.2498597,80.1001 0.18764505,80.1058 0.34380499,80.1115 0.37502685,80.1172 0.34362793,80.1229 0.84393251,80.1286 2.3130126,80.1342 2.3749661,80.1399 1.2809972,80.1456 0.84356683,80.1513 0.56231022,80.1570 0.62511957,80.1627 1.2813171,80.1683 1.9685904,80.1740 2.2498841,80.1797 1.843655,80.1854 1.4063947,80.1911 0.93772441,80.1968 1.0002092,80.2025 1.4691584,80.2081 1.8126003,80.2138 1.2805208,80.2195 0.21845168,80.2252 1.1567271,80.2309 1.8751216,80.2366 1.5310149,80.2423 0.68730426,80.2480 0.53169489,80.2536 1.6561111,80.2593 0.7495712,80.2650 0.5942241,80.2707 0.93766594,80.2764 0.90595061,80.2821 0.62487966,80.2878 0.68757313,80.2935 0.68740982,80.2992 0.62507349,80.3049 1.1876453,80.3105 1.0310941,80.3162 0.53107071,80.3219 0.24986635,80.3276 0.40634501,80.3333 0.90638089,80.3390 0.6875782,80.3447 2.2187631,80.3504 4.4999194,80.3561 5.1561565,80.3618 2.9373271,80.3675 0.21876131,80.3731 0.43752345,80.3788 0.40631065,80.3845 0.28156924,80.3902 0.78168809,80.3959 1.0624669,80.4016 0.7810083,80.4073 0.81251878,80.4130 1.0000042,80.4187 0.93739444,80.4244 0.68713123,80.4301 0.40630686,80.4358 1.4071742,80.4415 2.249896,80.4472 1.0932362,80.4529 1.2505256,80.4586 2.0313132,80.4643 1.7180997,80.4699 1.4998513,80.4756 2.2500165,80.4813 1.468483,80.4870 0.49993962,80.4927 -3.1839161e-005,80.4984 0.96905667,80.5041 2.0626185,80.5098 1.1248192,80.5155 0.50029302,80.5212 1.2816937,80.5269 1.7501612,80.5326 1.4059242,80.5383 0.68709081,80.5440 0.53110111,80.5497 0.50010526,80.5554 0.53119028,80.5611 0.68734014,80.5668 0.9687472,80.5725 0.62521178,80.5782 0.750108,80.5839 0.49984333,80.5896 0.50001198,80.5953 0.6562342,80.6010 0.68747985,80.6067 1.0626901,80.6124 1.8749834,80.6181 1.6874788,80.6238 2.0316706,80.6295 2.7502918,80.6352 3.0936577,80.6409 2.3749216,80.6466 2.0005717,80.6523 2.8753111,80.6580 2.5933285,80.6637 1.9997394,80.6694 1.7810605,80.6751 1.2183923,80.6808 0.6557315,80.6865 0.40673366,80.6922 2.0949359,80.6979 2.9059272,80.7037 1.4051528,80.7094 0.31217921,80.7151 2.0630765,80.7208 4.0630388,80.7265 3.2807944,80.7322 1.0307038,80.7379 2.1562457,80.7436 2.6249747,80.7493 1.1873819,80.7550 0.093821861,80.7607 0.75034118,80.7664 1.9690393,80.7721 2.3438153,80.7778 2.0311615,80.7835 1.1560049,80.7892 0.43724209,80.7949 0.12484661,80.8007 0.18769147,80.8064 0.68759614,80.8121 1.3749458,80.8178 2.7189538,80.8235 4.1250191,80.8292 2.3123665,80.8349 1.1252028,80.8406 0.81246161,80.8463 0.37475541,80.8520 0.34375373,80.8577 0.34372884,80.8634 0.56249857,80.8692 0.62506014,80.8749 0.50000429,80.8806 0.37490761,80.8863 0.46868166,80.8920 0.65648794,80.8977 1.3758055,80.9034 4.3449407,80.9091 6.5003633,80.9148 5.6554918,80.9206 3.8120098,80.9263 2.8121088,80.9320 1.9058545,80.9377 1.6871574,80.9434 0.78096235,80.9491 0.31260967,80.9548 0.53158128,80.9605 1.875891,80.9663 2.875133,80.9720 2.030566,80.9777 2.4997153,80.9834 3.9065764,80.9891 4.9379416,80.9948 3.4690402,81.0005 3.7194836,81.0063 5.0622888,81.0120 3.436517,81.0177 1.8744074,81.0234 0.96853048,81.0291 1.156534,81.0348 1.8749501,81.0406 1.1872121,81.0463 1.1252385,81.0520 1.1562539,81.0577 0.93725854,81.0634 0.78148323,81.0691 1.125362,81.0749 1.3120815,81.0806 0.37446654,81.0863 0.062685065,81.0920 0.31266302,81.0977 0.3125599,81.1034 0.87512064,81.1092 1.3438343,81.1149 1.3439939,81.1206 1.1871642,81.1263 0.28081742,81.1320 0.5628019,81.1378 0.93773621,81.1435 1.4380805,81.1492 2.8757775,81.1549 3.7810919,81.1606 2.5928664,81.1664 1.3434992,81.1721 2.0938685,81.1778 1.9683775,81.1835 0.65595907,81.1892 0.21880624,81.1950 0.68791121,81.2007 2.1249998,81.2064 1.7808869,81.2121 1.4377723,81.2178 1.8126905,81.2236 1.0624396,81.2293 1.1563263,81.2350 1.3749305,81.2407 1.0938799,81.2465 1.2186548,81.2522 0.78075665,81.2579 0.18735409,81.2636 0.18778139,81.2694 0.87542933,81.2751 1.3439502,81.2808 1.5311654,81.2865 1.6871713,81.2923 1.0934141,81.2980 0.40617552,81.3037 1.2814114,81.3094 2.8124666,81.3152 1.8749412,81.3209 1.5002196,81.3266 1.1251307,81.3323 0.78114772,81.3381 0.71906483,81.3438 1.6254507,81.3495 1.59319,81.3552 0.56208259,81.3610 0.81306428,81.3667 1.8127246,81.3724 1.4996647,81.3782 0.93713498,81.3839 0.53104788,81.3896 0.5312947,81.3953 1.6251293,81.4011 2.4374609,81.4068 1.5003213,81.4125 1.4068475,81.4183 2.1876404,81.4240 2.7811706,81.4297 2.4062238,81.4354 2.2810605,81.4412 2.4062002,81.4469 2.7501965,81.4526 2.7810378,81.4584 2.4370606,81.4641 1.905949,81.4698 0.96861726,81.4756 0.71889156,81.4813 1.500246,81.4870 1.718789,81.4928 1.6250757,81.4985 1.0936043,81.5042 0.84369445,81.5100 1.7192225,81.5157 2.6568117,81.5214 2.5310163,81.5272 1.0931104,81.5329 0.68768883,81.5386 1.2814417,81.5444 1.3123699,81.5501 1.0935228,81.5558 1.6248695,81.5616 2.7187321,81.5673 2.1561363,81.5730 1.281275,81.5788 0.87533736,81.5845 1.1874541,81.5902 0.53101003,81.5960 0.62512815,81.6017 0.75014806,81.6074 1.3130665,81.6132 2.0935082,81.6189 1.0307122,81.6246 1.4375829,81.6304 1.4997104,81.6361 1.3438357,81.6419 2.1880198,81.6476 3.0625241,81.6533 2.312043,81.6591 1.4684904,81.6648 1.1563102,81.6705 1.1249274,81.6763 0.56242603,81.6820 0.93762702,81.6878 1.3752611,81.6935 1.4064815,81.6992 1.0623695,81.7050 0.74966711,81.7107 0.21866515,81.7165 0.21879202,81.7222 0.37515748,81.7279 0.71884304,81.7337 1.3124332,81.7394 1.5623968,81.7452 1.4375625,81.7509 0.90647948,81.7566 0.62497681,81.7624 0.78100395,81.7681 1.4373779,81.7739 0.9062382,81.7796 0.59366286,81.7854 0.09371832,81.7911 3.2087501e-005,81.7968 0.25007474,81.8026 0.4687402,81.8083 0.53120106,81.8141 0.3125912,81.8198 0.59388036,81.8256 0.59400028,81.8313 1.125773,81.8370 1.9061445,81.8428 1.0307004,81.8485 1.0936391,81.8543 1.2815925,81.8600 2.9690804,81.8658 2.3432994,81.8715 1.1558931,81.8773 0.68741173,81.8830 0.68735611,81.8887 0.093583494,81.8945 0.71881592,81.9002 1.594074,81.9060 2.1255298,81.9117 2.1250231,81.9175 2.0621676,81.9232 1.5933851,81.9290 1.3438721,81.9347 2.7189937,81.9405 2.6875441,81.9462 1.7499882,81.9520 1.031309,81.9577 1.1562783,81.9635 1.187369,81.9692 1.2186745,81.9750 0.90628785,81.9807 1.0314691,81.9865 1.4063345,81.9922 1.3745157,81.9980 0.56252509,82.0037 1.531786,82.0095 2.687381,82.0152 2.7499385,82.0210 1.6564111,82.0267 1.3125192,82.0325 0.81208706,82.0382 0.28082711,82.0440 -0.0001546273,82.0497 0.094254993,82.0555 1.094439,82.0612 1.7501799,82.0670 1.8434674,82.0727 1.4060086,82.0785 2.9064333,82.0842 3.6874921,82.0900 2.8434563,82.0957 1.3435173,82.1015 0.84364855,82.1072 0.71864206,82.1130 0.75000328,82.1187 0.90622169,82.1245 1.0002022,82.1303 2.4690673,82.1360 2.4997094,82.1418 1.0935317,82.1475 0.43753645,82.1533 0.31245473,82.1590 0.37498337,82.1648 0.18737406,82.1705 0.031239018,82.1763 0.18762384,82.1821 0.31255531,82.1878 0.50027883,82.1936 1.031642,82.1993 1.2186992,82.2051 0.90605146,82.2108 0.81235719,82.2166 0.56231874,82.2224 0.49994352,82.2281 0.43740451,82.2339 0.40632215,82.2396 0.75010502,82.2454 1.0937386,82.2511 0.90622514,82.2569 0.71884537,82.2627 1.0314044,82.2684 1.3438151,82.2742 1.5624983,82.2799 2.2503452,82.2857 2.8441648,82.2915 2.3436472,82.2972 1.6867863,82.3030 0.40586752,82.3087 0.46885672,82.3145 0.81299132,82.3203 1.8127582,82.3260 1.2184305,82.3318 1.156322,82.3375 1.4689467,82.3433 2.0314145,82.3491 1.9058918,82.3548 0.93718916,82.3606 0.65604448,82.3664 0.46863273,82.3721 0.7814973,82.3779 1.4377093,82.3836 2.7500234,82.3894 3.9061098,82.3952 2.9686422,82.4009 2.8748391,82.4067 1.7810253,82.4125 1.0940989,82.4182 0.93800884,82.4240 1.1247978,82.4298 0.84352183,82.4355 1.250012,82.4413 0.93730789,82.4471 0.21863568,82.4528 0.18750051,82.4586 0.28130668,82.4644 1.5938783,82.4701 3.1250839,82.4759 3.9375772,82.4817 4.1564441,82.4874 2.5938308,82.4932 1.4998244,82.4990 1.1247988,82.5047 1.1252341,82.5105 1.7815717,82.5163 1.6561077,82.5220 1.1870515,82.5278 0.24968718,82.5336 0.71879476,82.5393 1.1250169,82.5451 1.343784,82.5509 1.0942843,82.5566 2.0629387,82.5624 1.6871572,82.5682 1.2808958,82.5739 1.0309807,82.5797 0.40619585,82.5855 0.40660852,82.5913 1.0001324,82.5970 0.87487543,82.6028 2.4063129,82.6086 3.0311754,82.6143 1.7811103,82.6201 0.62502545,82.6259 0.50000542,82.6317 0.53135365,82.6374 0.74998671,82.6432 0.65623623,82.6490 0.7814514,82.6547 1.0310098,82.6605 0.46853176,82.6663 0.4063428,82.6721 0.5938561,82.6778 1.3439972,82.6836 1.4372836,82.6894 0.49967417,82.6952 0.18753155,82.7009 0.43778661,82.7067 0.90636319,82.7125 0.93745583,82.7183 1.4688873,82.7240 1.8124181,82.7298 1.3746675,82.7356 0.71869624,82.7414 0.65631163,82.7471 0.46915862,82.7529 1.1565725,82.7587 0.96837568,82.7645 0.78107345,82.7702 0.81255418,82.7760 1.0935962,82.7818 0.28109187,82.7876 0.40622258,82.7933 0.28135991,82.7991 0.56271029,82.8049 1.0623564,82.8107 0.81236541,82.8165 0.75034344,82.8222 1.8131409,82.8280 3.3441968,82.8338 3.8436399,82.8396 3.2181268,82.8454 1.8745892,82.8511 1.0625156,82.8569 0.99996489,82.8627 1.125257,82.8685 2.0940952,82.8743 2.1251526,82.8800 2.062695,82.8858 2.7496424,82.8916 2.4371078,82.8974 1.7499492,82.9032 0.9060716,82.9089 0.5626905,82.9147 1.1253413,82.9205 1.3748567,82.9263 0.87458646,82.9321 0.34364963,82.9379 1.718897,82.9436 2.9688079,82.9494 2.1875951,82.9552 0.9997108,82.9610 0.43725827,82.9668 0.46893236,82.9726 0.68764794,82.9783 1.2503214,82.9841 1.8129213,82.9899 2.1566639,82.9957 2.655704,83.0015 2.2180748,83.0073 1.9687847,83.0130 0.46863696,83.0188 1.1249125,83.0246 2.5937705,83.0304 2.874929,83.0362 1.7815232,83.0420 0.93778843,83.0478 0.6561842,83.0535 1.1876704,83.0593 4.031065,83.0651 3.4370797,83.0709 1.3124248,83.0767 0.28143054,83.0825 1.0627553,83.0883 1.4689735,83.0941 1.468971,83.0998 1.3126774,83.1056 1.3747238,83.1114 0.84361267,83.1172 1.1876303,83.1230 1.6873918,83.1288 1.6248246,83.1346 0.84345919,83.1404 0.21854481,83.1462 0.093921527,83.1520 0.4689844,83.1577 0.78150368,83.1635 1.5317303,83.1693 2.0936682,83.1751 1.530535,83.1809 0.21834765,83.1867 0.031392381,83.1925 1.1250695,83.1983 2.1561649,83.2041 2.2189188,83.2099 2.3751984,83.2157 1.5002463,83.2214 1.0309716,83.2272 0.37495998,83.2330 1.9697279,83.2388 3.3127174,83.2446 2.8741584,83.2504 1.4995379,83.2562 1.0004034,83.2620 1.4691193,83.2678 1.9379386,83.2736 2.6880879,83.2794 3.2185857,83.2852 2.5305953,83.2910 3.3118465,83.2968 2.6873031,83.3026 1.5623976,83.3084 1.0934792,83.3142 2.0000441,83.3200 1.8126403,83.3257 1.3440204,83.3315 0.8750053,83.3373 0.62481105,83.3431 0.56244564,83.3489 0.50011361,83.3547 0.96890032,83.3605 1.4689952,83.3663 2.0940204,83.3721 1.8748642,83.3779 1.5619769,83.3837 0.49962121,83.3895 0.093798615,83.3953 0.81280702,83.4011 2.625324,83.4069 3.6248305,83.4127 3.9686561,83.4185 3.3126872,83.4243 1.7188709,83.4301 1.1250693,83.4359 1.812815,83.4417 3.156908,83.4475 4.7187567,83.4533 4.1247449,83.4591 3.1243048,83.4649 2.3432484,83.4707 3.0312665,83.4765 1.7498785,83.4823 0.78184527,83.4881 1.6564908,83.4939 1.6563367,83.4997 1.8751589,83.5055 2.2499406,83.5113 2.499712,83.5171 2.1560645,83.5229 2.0313218,83.5287 1.9685466,83.5345 2.5001814,83.5403 2.56253,83.5461 1.6558919,83.5520 0.53099883,83.5578 0.28128049,83.5636 0.59396988,83.5694 0.90624493,83.5752 0.68738967,83.5810 0.43728364,83.5868 0.18742859,83.5926 0.65657604,83.5984 1.093847,83.6042 0.78111607,83.6100 0.59385759,83.6158 0.84388798,83.6216 0.84359741,83.6274 1.4066235,83.6332 3.1568313,83.6390 3.3119214,83.6448 1.4056871,83.6506 0.90659612,83.6565 1.4068259,83.6623 2.2503629,83.6681 2.4058845,83.6739 1.3742247,83.6797 0.34346876,83.6855 0.37525329,83.6913 0.81277096,83.6971 0.99994713,83.7029 0.81264985,83.7087 1.2815107,83.7145 1.5623032,83.7204 1.1870562,83.7262 0.34349498,83.7320 0.21889353,83.7378 1.2501663,83.7436 1.5313107,83.7494 1.4378258,83.7552 1.7501476,83.7610 1.7497866,83.7668 1.4372631,83.7727 0.90621358,83.7785 1.3125968,83.7843 1.156065,83.7901 0.5622437,83.7959 0.28137043,83.8017 1.0001923,83.8075 0.8748861,83.8133 0.68742305,83.8192 0.71908563,83.8250 1.4065523,83.8308 1.3124319,83.8366 1.0935266,83.8424 0.78111625,83.8482 0.81229162,83.8540 0.31218684,83.8599 0.31291509,83.8657 1.1879234,83.8715 1.6873046,83.8773 1.6245999,83.8831 0.50003713,83.8889 1.0316274,83.8947 1.9373671,83.9006 2.2496746,83.9064 1.8750545,83.9122 2.2504134,83.9180 2.9378517,83.9238 2.9377499,83.9296 3.1249735,83.9355 3.1250525,83.9413 3.1876419,83.9471 2.9686425,83.9529 3.5932834,83.9587 2.3435035,83.9645 1.031437,83.9704 1.2496521,83.9762 0.62476647,83.9820 0.68754178,83.9878 0.81266528,83.9936 1.7504382,83.9995 3.5004928,84.0053 4.4061546,84.0111 2.8746731,84.0169 1.0934681,84.0227 0.53094882,84.0286 0.4374398,84.0344 0.87512857,84.0402 1.2813781,84.0460 0.71847713,84.0518 0.15605405,84.0577 0.71885586,84.0635 1.8750498,84.0693 1.6561344,84.0751 0.5940181,84.0810 0.87508595,84.0868 0.84353846,84.0926 0.78122133,84.0984 1.1879547,84.1042 2.500597,84.1101 2.4374924,84.1159 1.8746235,84.1217 1.2504652,84.1275 2.8442414,84.1334 2.6866176,84.1392 1.7805471,84.1450 1.6873962,84.1508 1.3437355,84.1567 1.7812095,84.1625 1.0937556,84.1683 0.37521288,84.1741 0.65639067,84.1800 0.65629035,84.1858 0.71864295,84.1916 0.53134984,84.1974 1.1564689,84.2033 1.687731,84.2091 1.7814771,84.2149 1.6873741,84.2208 1.405995,84.2266 2.7185001,84.2324 4.0942254,84.2382 5.3439107,84.2441 3.5308518,84.2499 1.9686208,84.2557 1.4060863,84.2615 0.93729591,84.2674 0.40602148,84.2732 0.53134179,84.2790 1.1256095,84.2849 1.9691558,84.2907 1.5931258,84.2965 0.37461641,84.3024 1.063189,84.3082 2.4381108,84.3140 2.6874869,84.3198 1.8118291,84.3257 1.2183064,84.3315 1.656548,84.3373 1.9376059,84.3432 1.7814707,84.3490 2.6879694,84.3548 3.3128209,84.3607 3.5307987,84.3665 1.812025,84.3723 1.4064459,84.3782 1.3119967,84.3840 0.34346759,84.3898 0.93776965,84.3957 1.49998,84.4015 1.3123711,84.4073 0.43724018,84.4132 -1.3326647e-005,84.4190 0.87536705,84.4248 1.8127447,84.4307 1.4061209,84.4365 0.65604407,84.4423 0.87519974,84.4482 2.0002131,84.4540 2.1560686,84.4598 2.2192545,84.4657 3.4378951,84.4715 2.7181237,84.4773 1.311914,84.4832 0.28126645,84.4890 1.000576,84.4949 2.0632203,84.5007 2.7185311,84.5065 1.780418,84.5124 1.6247108,84.5182 1.3749988,84.5240 0.96884602,84.5299 0.84389848,84.5357 1.00043,84.5416 2.0937371,84.5474 1.8746237,84.5532 1.4060106,84.5591 0.62481546,84.5649 0.37494355,84.5708 0.21904039,84.5766 0.84442222,84.5824 1.6878655,84.5883 2.1246333,84.5941 1.624446,84.6000 0.9061228,84.6058 0.37485099,84.6116 0.53141189,84.6175 1.4071983,84.6233 3.0008094,84.6292 3.7812471,84.6350 2.7495744,84.6408 4.2500119,84.6467 6.468648,84.6525 5.4368286,84.6584 1.9373673,84.6642 1.0624053,84.6701 0.687204,84.6759 0.59409904,84.6817 1.1877208,84.6876 1.4998987,84.6934 1.5937064,84.6993 0.96840084,84.7051 0.40615174,84.7110 0.43753153,84.7168 0.43757814,84.7226 0.81266296,84.7285 1.0001004,84.7343 1.2812943,84.7402 1.4377567,84.7460 2.1251187,84.7519 2.6871634,84.7577 2.2185252,84.7636 0.78088623,84.7694 0.28121907,84.7753 1.3760808,84.7811 3.4695544,84.7869 3.4059761,84.7928 2.3434286,84.7986 3.3748462,84.8045 3.0308738,84.8103 1.9059892,84.8162 1.4688796,84.8220 1.9373904,84.8279 1.4995363,84.8337 1.156238,84.8396 2.6253326,84.8454 3.4689455,84.8513 2.9685905,84.8571 2.5000501,84.8630 3.2814565,84.8688 3.3434303,84.8747 2.4373024,84.8805 1.4690568,84.8864 2.6252582,84.8922 2.4374323,84.8981 1.562196,84.9039 2.1246066,84.9098 2.4061601,84.9156 2.3438313,84.9215 1.0001551,84.9273 0.53159839,84.9332 1.2813632,84.9390 1.187644,84.9449 1.5003768,84.9507 1.8749599,84.9566 1.562068,84.9624 0.9685809,84.9683 1.0312102,84.9741 0.87474078,84.9800 0.81289083,84.9859 2.0001969,84.9917 2.093529,84.9976 1.9373789,85.0034 0.96859926,85.0093 0.65623593,85.0151 0.62501901,85.0210 0.65638328,85.0268 0.71865195,85.0327 0.84406614,85.0385 2.4697249,85.0444 3.7502608,85.0503 3.2807772,85.0561 2.4370239,85.0620 1.906195,85.0678 2.0935421,85.0737 2.3440249,85.0795 4.2195368,85.0854 4.187551,85.0913 3.0308833,85.0971 2.374644,85.1030 1.718395,85.1088 0.84325838,85.1147 0.49989828,85.1205 0.65639108,85.1264 0.62524366,85.1323 1.0940484,85.1381 1.2809349,85.1440 0.99964517,85.1498 0.71858585,85.1557 0.031284973,85.1616 0.43788463,85.1674 0.87497759,85.1733 1.0623599,85.1791 0.93759,85.1850 0.81265664,85.1909 1.375571,85.1967 2.7812219,85.2026 2.3744462,85.2084 2.0627174,85.2143 2.3441195,85.2202 2.2500379,85.2260 1.4997993,85.2319 1.781278,85.2378 2.9376078,85.2436 2.937439,85.2495 2.8748295,85.2553 1.7497721,85.2612 1.250181,85.2671 1.3443148,85.2729 1.8432788,85.2788 0.68678403,85.2847 0.43766212,85.2905 0.84394157,85.2964 1.5000182,85.3022 1.4685152,85.3081 0.71862727,85.3140 0.56266344,85.3198 1.0941654,85.3257 1.8440901,85.3316 1.968531,85.3374 1.3432178,85.3433 0.43719822,85.3492 0.53126872,85.3550 1.0627074,85.3609 1.2189298,85.3668 0.81231093,85.3726 0.74985361,85.3785 1.1564904,85.3844 1.4689671,85.3902 1.3126607,85.3961 1.562923,85.4020 1.7499833,85.4078 1.5625112,85.4137 2.3438735,85.4196 1.9372764,85.4255 1.6873828,85.4313 1.6247753,85.4372 1.2182982,85.4431 0.34374145,85.4489 0.71921527,85.4548 0.99995112,85.4607 0.59323621,85.4665 0.093626559,85.4724 0.43782857,85.4783 1.1876225,85.4841 1.5943469,85.4900 2.1564877,85.4959 1.4365911,85.5018 0.21829438,85.5076 0.093805365,85.5135 0.093781888,85.5194 0.40655583,85.5252 1.3125315,85.5311 1.2497717,85.5370 0.84379208,85.5429 0.96897572,85.5487 1.1249759,85.5546 0.71857011,85.5605 0.96921372,85.5664 2.2510009,85.5722 2.8749762,85.5781 1.9370043,85.5840 2.0308232,85.5899 1.312371,85.5957 1.6565936,85.6016 3.4687529,85.6075 4.4688034,85.6134 3.7498636,85.6192 1.2494992,85.6251 0.71867275,85.6310 1.4688088,85.6369 1.2187285,85.6427 1.3437723,85.6486 1.4063362,85.6545 1.2504076,85.6604 1.8755305,85.6662 2.5622582,85.6721 1.7806709,85.6780 1.9373429,85.6839 1.3124697,85.6898 1.2502781,85.6956 1.1561582,85.7015 0.71835697,85.7074 0.71884578,85.7133 2.1566222,85.7191 4.0002108,85.7250 4.9686399,85.7309 3.4997308,85.7368 1.8433818,85.7427 0.15625708,85.7485 0.40661699,85.7544 0.75032246,85.7603 1.1875384,85.7662 0.78064078,85.7721 0.18726841,85.7779 0.53151536,85.7838 0.68756902,85.7897 0.71891958,85.7956 1.218877,85.8015 1.2186697,85.8074 0.99981511,85.8132 1.0002471,85.8191 1.8438386,85.8250 1.3747236,85.8309 1.3442533,85.8368 2.219327,85.8426 2.6250699,85.8485 2.2495246,85.8544 1.3745059,85.8603 0.90610355,85.8662 0.78137064,85.8721 1.0936884,85.8779 1.0623817,85.8838 1.2498705,85.8897 0.75012368,85.8956 1.2815303,85.9015 1.1877909,85.9074 1.6247776,85.9133 0.99959898,85.9191 1.0942045,85.9250 1.3752799,85.9309 1.2494878,85.9368 0.46829301,85.9427 0.7814284,85.9486 1.2187867,85.9545 1.3128726,85.9603 2.7505751,85.9662 3.3436525,85.9721 2.9999654,85.9780 3.71855,85.9839 2.7181954,85.9898 0.7184124,85.9957 0.59392333,86.0016 1.1565528,86.0075 1.0311393,86.0133 0.99987578,86.0192 0.90623999,86.0251 0.96903652,86.0310 2.281194,86.0369 2.9060347,86.0428 2.4686544,86.0487 1.4375404,86.0546 1.0631179,86.0605 2.219244,86.0664 2.6247928,86.0722 2.5937457,86.0781 3.9692647,86.0840 4.4686289,86.0899 2.5617154,86.0958 1.1246465,86.1017 1.3751692,86.1076 1.4998807,86.1135 0.81249321,86.1194 0.96905077,86.1253 1.4378474,86.1312 1.8438071,86.1371 1.5313618,86.1429 2.1881402,86.1488 2.6868477,86.1547 1.3740578,86.1606 1.0315083,86.1665 1.03106,86.1724 0.40601292,86.1783 0.43754208,86.1842 0.18730099,86.1901 0.031313654,86.1960 0.75045949,86.2019 2.0941329,86.2078 2.3748431,86.2137 1.2497848,86.2196 0.84407276,86.2255 2.1253543,86.2314 2.812005,86.2373 1.8743749,86.2432 0.59365308,86.2491 0.37497625,86.2550 0.50011212,86.2609 0.62530416,86.2668 0.81288821,86.2727 1.0310595,86.2786 0.65604967,86.2844 1.6253694,86.2903 2.2190552,86.2962 2.3748403,86.3021 1.0308118,86.3080 1.0936898,86.3139 1.6563479,86.3198 1.2504809,86.3257 2.0001764,86.3316 1.4056576,86.3375 0.53081191,86.3434 0.093650289,86.3493 0.21883185,86.3552 0.3438012,86.3611 0.62510687,86.3670 0.84411961,86.3729 1.4379807,86.3788 1.9061137,86.3847 1.2494205,86.3907 0.78114837,86.3966 0.84394205,86.4025 1.9375337,86.4084 2.2186444,86.4143 1.9376142,86.4202 1.8443887,86.4261 2.1564252,86.4320 1.6870092,86.4379 1.0618902,86.4438 0.37507859,86.4497 1.1567644,86.4556 1.5937405,86.4615 2.1880975,86.4674 4.031796,86.4733 3.7495849,86.4792 2.0933428,86.4851 1.6245952,86.4910 0.90571183,86.4969 0.68776697,86.5028 1.1563996,86.5087 0.74964279,86.5146 0.75007719,86.5205 0.78129417,86.5264 0.81270462,86.5324 1.2502381,86.5383 1.7499951,86.5442 2.2808368,86.5501 1.71878,86.5560 1.6877952,86.5619 1.1871861,86.5678 0.87474012,86.5737 1.4691999,86.5796 3.1255755,86.5855 3.5312371,86.5914 2.5310371,86.5973 1.7496784,86.6032 1.7184113,86.6092 1.0936109,86.6151 0.93754894,86.6210 1.6873975,86.6269 1.3750596,86.6328 0.59415251,86.6387 0.75007546,86.6446 1.0312717,86.6505 1.3437186,86.6564 0.81209582,86.6624 0.28123078,86.6683 0.78150427,86.6742 1.9062203,86.6801 1.8121011,86.6860 0.84410214,86.6919 1.1884009,86.6978 2.9063089,86.7037 2.9368081,86.7096 1.6559097,86.7156 0.65642518,86.7215 1.1874397,86.7274 0.9996829,86.7333 0.2185549,86.7392 0.31263649,86.7451 0.84404105,86.7510 2.0936716,86.7570 0.99977982,86.7629 0.40657857,86.7688 1.0628606,86.7747 1.5937232,86.7806 1.6247928,86.7865 2.3122993,86.7924 1.5935413,86.7984 0.53116757,86.8043 0.59414542,86.8102 1.6878608,86.8161 1.9999433,86.8220 1.5935626,86.8279 1.4064339,86.8339 1.812814,86.8398 1.6871051,86.8457 0.68709689,86.8516 0.65647858,86.8575 1.1250105,86.8634 1.0934567,86.8694 0.53116786,86.8753 0.50002468,86.8812 0.84380889,86.8871 1.0314825,86.8930 1.5317938,86.8990 1.7500925,86.9049 1.468774,86.9108 1.8748212,86.9167 1.2808937,86.9226 1.0311755,86.9286 0.59377694,86.9345 1.1569663,86.9404 2.3442049,86.9463 2.0930519,86.9522 1.249258,86.9582 1.4374117,86.9641 1.7500937,86.9700 1.6249541,86.9759 0.90627062,86.9818 0.96919191,86.9878 1.3127371,86.9937 1.1872344,86.9996 0.8125025,87.0055 0.87532216,87.0115 1.2811222,87.0174 1.3122751,87.0233 1.8751224,87.0292 1.8438569,87.0352 1.500265,87.0411 1.7501254,87.0470 1.8744572,87.0529 1.2495034,87.0589 0.34366643,87.0648 0.37508598,87.0707 0.50007808,87.0766 0.34360352,87.0826 0.96879601,87.0885 1.906402,87.0944 1.718855,87.1003 1.3752724,87.1063 1.6249595,87.1122 2.7497039,87.1181 3.3749223,87.1240 2.4062586,87.1300 0.46886194,87.1359 0.62507814,87.1418 1.0001608,87.1477 1.1562002,87.1537 0.49970415,87.1596 0.37497863,87.1655 0.43776745,87.1715 1.0943416,87.1774 1.9690081,87.1833 2.2497976,87.1892 1.8120378,87.1952 0.90578014,87.2011 0.31242675,87.2070 0.40661576,87.2130 0.9064247,87.2189 0.78088146,87.2248 0.68742359,87.2308 2.1566126,87.2367 3.9376872,87.2426 3.8747451,87.2485 1.9060187,87.2545 0.65604806,87.2604 0.21862222,87.2663 0.71884137,87.2723 1.5003364,87.2782 2.0942838,87.2841 2.8753994,87.2901 3.0309556,87.2960 2.1868806,87.3019 1.2499638,87.3079 1.1251639,87.3138 1.0939012,87.3197 1.4063405,87.3257 1.4059337,87.3316 0.43711686,87.3375 0.31262669,87.3435 0.62514824,87.3494 0.78101838,87.3553 0.78141481,87.3613 1.1879011,87.3672 1.4377321,87.3731 2.3127215,87.3791 3.1251488,87.3850 2.5932815,87.3910 1.0617912,87.3969 0.37506622,87.4028 0.53154022,87.4088 0.71873063,87.4147 0.62506318,87.4206 1.0314091,87.4266 1.0309668,87.4325 0.53144825,87.4384 2.0004742,87.4444 2.6252789,87.4503 2.968683,87.4563 2.1868799,87.4622 0.90591908,87.4681 0.84408921,87.4741 1.5940747,87.4800 1.6562799,87.4860 2.2499676,87.4919 2.8751721,87.4978 2.9688468,87.5038 2.3742967,87.5097 0.99967611,87.5157 1.3129832,87.5216 1.7500978,87.5275 2.218425,87.5335 3.3748822,87.5394 4.1565218,87.5454 3.3438022,87.5513 2.4059355,87.5572 1.4372163,87.5632 0.46862587,87.5691 0.21889518,87.5751 1.0938696,87.5810 1.3750635,87.5870 0.62518591,87.5929 1.0938828,87.5988 1.0936517,87.6048 0.87465608,87.6107 0.5938403,87.6167 1.3754733,87.6226 1.8127795,87.6286 1.9693388,87.6345 2.5000911,87.6404 1.7802343,87.6464 0.4369376,87.6523 0.37502915,87.6583 0.62486565,87.6642 0.71877348,87.6702 0.65660578,87.6761 1.1570423,87.6821 1.9064295,87.6880 1.6244241,87.6940 0.96833384,87.6999 1.2187053,87.7058 1.8127018,87.7118 2.1874924,87.7177 2.7184818,87.7237 1.6874727,87.7296 0.87512183,87.7356 0.78133112,87.7415 1.0937108,87.7475 0.78119248,87.7534 1.1252553,87.7594 1.5937186,87.7653 1.2184834,87.7713 0.74974352,87.7772 -8.3538951e-005,87.7832 0.18764788,87.7891 0.43782613,87.7951 0.84406561,87.8010 1.4060518,87.8070 1.6876953,87.8129 2.4381289,87.8189 3.1251106,87.8248 2.9056571,87.8308 1.9057233,87.8367 1.1249527,87.8427 1.187332,87.8486 1.0000918,87.8546 1.187844,87.8605 1.0000834,87.8665 1.4683677,87.8724 0.46865451,87.8784 1.0007348,87.8843 2.0003889,87.8903 1.8436724,87.8962 1.7185808,87.9022 1.56223,87.9081 1.7496887,87.9141 1.4683975,87.9201 0.59359169,87.9260 0.093713887,87.9320 0.031366665,87.9379 0.28141567,87.9439 0.50019097,87.9498 0.84383005,87.9558 0.90619898,87.9617 0.81244254,87.9677 0.96889305,87.9737 1.7816025,87.9796 2.125433,87.9856 2.6254632,87.9915 2.5934865,87.9975 1.7496384,88.0034 1.4994659,88.0094 0.93682027,88.0153 0.68791592,88.0213 1.1567954,88.0273 1.1872137,88.0332 0.74976301,88.0392 0.96886605,88.0451 1.1874026,88.0511 0.87480921,88.0571 0.65673256,88.0630 1.6257111,88.0690 2.0626891,88.0749 1.9995916,88.0809 1.6560807,88.0868 2.4693489,88.0928 3.0313532,88.0988 2.2494192,88.1047 1.9367577,88.1107 1.6248474,88.1166 1.6882336,88.1226 2.7191088,88.1286 2.5621979,88.1345 3.1559947,88.1405 3.1876502,88.1465 2.8753972,88.1524 2.8124182,88.1584 2.4995818,88.1643 1.8747852,88.1703 1.5622883,88.1763 1.2500381,88.1822 1.3443489,88.1882 2.9380364,88.1942 4.4073453,88.2001 5.5936146,88.2061 3.7180443,88.2120 3.53076,88.2180 2.3116643,88.2240 1.2809706,88.2299 0.56241143,88.2359 0.96918148,88.2419 1.8755767,88.2478 2.3748326,88.2538 1.1868608,88.2598 0.84387809,88.2657 1.1877856,88.2717 1.2499235,88.2777 0.96846801,88.2836 0.71897674,88.2896 1.5631989,88.2956 2.1247575,88.3015 1.1243844,88.3075 1.1252766,88.3135 1.9689525,88.3194 1.9684908,88.3254 1.9380281,88.3314 2.4692292,88.3373 2.3433325,88.3433 1.7180552,88.3493 0.71834147,88.3552 0.53122646,88.3612 0.84418988,88.3672 3.1258912,88.3731 3.4374576,88.3791 1.5618491,88.3851 1.1248413,88.3910 1.6563034,88.3970 2.4067616,88.4030 3.2817435,88.4090 2.2493317,88.4149 1.0930394,88.4209 0.49987382,88.4269 0.34360376,88.4328 0.18750483,88.4388 0.21874486,88.4448 0.46930462,88.4508 1.8443414,88.4567 1.7808127,88.4627 0.71807474,88.4687 0.093738362,88.4746 0.62530786,88.4806 1.0311688,88.4866 0.90639567,88.4926 0.93771905,88.4985 1.1875268,88.5045 1.7812486,88.5105 1.4686694,88.5165 0.99978441,88.5224 0.68758029,88.5284 1.6566333,88.5344 1.9999583,88.5404 1.3433965,88.5463 0.59375823,88.5523 0.74998152,88.5583 1.1559291,88.5643 0.62489849,88.5702 0.18778636,88.5762 1.0319355,88.5822 1.9064791,88.5882 1.8123586,88.5941 2.3434582,88.6001 2.093843,88.6061 2.3436441,88.6121 1.5936362,88.6181 1.9692215,88.6240 2.3125007,88.6300 1.7497277,88.6360 1.4684347,88.6420 1.3435187,88.6479 1.4379017,88.6539 1.7816426,88.6599 1.9372464,88.6659 2.1249046,88.6719 1.6874564,88.6778 1.0934113,88.6838 0.28089875,88.6898 -5.8241989e-005,88.6958 0.062630668,88.7018 0.25018966,88.7077 0.8756246,88.7137 2.1880388,88.7197 2.3435161,88.7257 1.4685018,88.7317 1.0620406,88.7376 1.0620451,88.7436 2.0938108,88.7496 1.9686213,88.7556 0.90671045,88.7616 1.2508793,88.7676 1.7186317,88.7735 1.3744322,88.7795 0.96856409,88.7855 0.81265533,88.7915 0.81258929,88.7975 0.71848768,88.8035 0.81243014,88.8094 1.7508304,88.8154 3.1253872,88.8214 2.405633,88.8274 1.5933112,88.8334 1.5317268,88.8394 2.5007043,88.8453 2.7187419,88.8513 2.1559505,88.8573 2.4372613,88.8633 2.8435163,88.8693 1.9995233,88.8753 0.62504822,88.8813 1.0318999,88.8872 1.8124459,88.8932 1.4057184,88.8992 0.71838826,88.9052 0.34367633,88.9112 0.68801177,88.9172 1.3440405,88.9232 1.1558217,88.9292 0.65583348,88.9351 0.78165787,88.9411 1.7821391,88.9471 2.0311749,88.9531 1.405321,88.9591 0.62496996,88.9651 2.0317645,88.9711 2.4060581,88.9771 1.6875921,88.9831 2.1565073,88.9890 2.9375086,88.9950 3.5934894,89.0010 2.2496388,89.0070 1.0315021,89.0130 1.1876723,89.0190 1.3435186,89.0250 1.09381,89.0310 1.6874175,89.0370 2.1248462,89.0430 2.7816534,89.0490 3.7507045,89.0549 4.5000215,89.0609 2.5620613,89.0669 2.0308416,89.0729 1.5620241,89.0789 1.1876612,89.0849 1.0314395,89.0909 1.2813869,89.0969 1.8441286,89.1029 1.9686439,89.1089 1.0932264,89.1149 0.75001377,89.1209 2.2817354,89.1269 3.8441393,89.1329 3.6873443,89.1389 2.0306377,89.1449 1.4370322,89.1509 1.2814398,89.1568 1.5938324,89.1628 0.93740171,89.1688 1.0943059,89.1748 1.9691875,89.1808 2.1561458,89.1868 2.0621071,89.1928 1.5933976,89.1988 1.7186242,89.2048 1.9689634,89.2108 2.3750148,89.2168 2.1563532,89.2228 2.5314088,89.2288 2.499881,89.2348 3.5319233,89.2408 4.8749332,89.2468 2.9054582,89.2528 0.87504137,89.2588 0.87501144,89.2648 0.78098983,89.2708 1.9686432,89.2768 2.7190206,89.2828 2.4065337,89.2888 1.6563116,89.2948 1.4998007,89.3008 0.78094727,89.3068 0.46856523,89.3128 0.18743722,89.3188 1.1251082,89.3248 2.2500989,89.3308 2.1876526,89.3368 0.93760532,89.3428 0.62510711,89.3488 1.031567,89.3548 1.2498209,89.3608 0.68705618,89.3668 0.65644491,89.3728 2.157095,89.3788 3.4067647,89.3848 3.2493849,89.3908 1.8747517,89.3968 2.094053,89.4028 2.1562846,89.4088 1.9375845,89.4148 3.218719,89.4209 3.3120728,89.4269 2.2184222,89.4329 1.4690664,89.4389 2.9066565,89.4449 3.2185974,89.4509 2.1555166,89.4569 1.1245371,89.4629 0.84400505,89.4689 0.84397769,89.4749 0.74983484,89.4809 1.0315462,89.4869 1.9071926,89.4929 3.6882694,89.4989 4.4373746,89.5049 3.7811475,89.5109 3.9062352,89.5170 2.9366896,89.5230 1.4990697,89.5290 0.28094244,89.5350 0.93783987,89.5410 1.8129705,89.5470 2.9372072,89.5530 0.96823895,89.5590 0.5315401,89.5650 1.1256511,89.5710 1.8123919,89.5770 1.1874615,89.5831 1.5939697,89.5891 2.0306954,89.5951 1.9997857,89.6011 1.8438132,89.6071 0.78111589,89.6131 0.96870577,89.6191 1.2813413,89.6251 1.5001233,89.6311 1.5937411,89.6371 1.3437194,89.6432 0.59362394,89.6492 1.0000501,89.6552 1.4376178,89.6612 0.93752778,89.6672 1.5000732,89.6732 1.8124944,89.6792 1.4063263,89.6853 1.0308568,89.6913 0.43742374,89.6973 0.90646148,89.7033 0.68735939,89.7093 1.4688184,89.7153 2.0316982,89.7213 2.2503698,89.7274 1.8441719,89.7334 2.062444,89.7394 1.9379287,89.7454 3.0003977,89.7514 2.3432257,89.7574 2.3750038,89.7634 2.6559279,89.7695 2.0307529,89.7755 2.9996018,89.7815 3.3123741,89.7875 3.3125739,89.7935 3.1560793,89.7995 3.4060524,89.8056 2.0311685,89.8116 1.0938019,89.8176 1.28122,89.8236 0.50004661,89.8296 0.40636855,89.8357 0.68797678,89.8417 1.5938431,89.8477 1.1875371,89.8537 1.4378364,89.8597 2.0619791,89.8657 2.1560082,89.8718 2.2819364,89.8778 3.0942113,89.8838 2.4371426,89.8898 2.0308158,89.8958 1.5625118,89.9019 1.7189724,89.9079 2.3753176,89.9139 2.7184789,89.9199 1.2179332,89.9260 0.093547292,89.9320 0.18760242,89.9380 0.21875399,89.9440 0.28117776,89.9500 0.40634382,89.9561 0.87502247,89.9621 0.49984226,89.9681 0.31253591,89.9741 0.65629792,89.9802 0.75017816,89.9862 0.59397167,89.9922 0.65631801,89.9982 0.87542105,90.0042 1.9697183,90.0103 3.4690409,90.0163 3.1552382,90.0223 1.749459,90.0283 1.5316199,90.0344 1.4372554,90.0404 3.8123877,90.0464 6.6252794,90.0524 6.2503343,90.0585 5.5312996,90.0645 3.936892,90.0705 2.6245136,90.0766 2.6254106,90.0826 4.3128724,90.0886 3.7186,90.0946 2.7500057,90.1007 2.1870093,90.1067 1.374631,90.1127 1.1251115,90.1187 0.90637618,90.1248 1.218794,90.1308 1.2499522,90.1368 0.9687565,90.1429 1.2821127,90.1489 3.0004549,90.1549 2.1240509,90.1609 0.81195366,90.1670 1.5627532,90.1730 2.187505,90.1790 0.93714386,90.1851 0.50010628,90.1911 1.2196079,90.1971 2.0628326,90.2032 1.8746163,90.2092 2.4683199,90.2152 1.2499772,90.2212 1.000504,90.2273 1.468776,90.2333 1.3436344,90.2393 1.8435559,90.2454 1.4372115,90.2514 0.99987811,90.2574 0.7500605,90.2635 1.7501405,90.2695 2.593612,90.2755 2.6251435,90.2816 2.7825563,90.2876 4.345058,90.2936 5.2810402,90.2997 3.6550486,90.3057 1.6552868,90.3117 2.7185864,90.3178 3.6875722,90.3238 3.0310271,90.3298 1.3436869,90.3359 1.7814319,90.3419 2.0938971,90.3480 1.4376179,90.3540 1.0622982,90.3600 0.99980384,90.3661 1.7187986,90.3721 2.5626523,90.3781 2.7196198,90.3842 3.6875474,90.3902 1.3118218,90.3962 1.3440975,90.4023 2.3130214,90.4083 2.8121302,90.4144 2.0616021,90.4204 0.81212747,90.4264 0.46868721,90.4325 0.09376315,90.4385 0.31260681,90.4445 0.40624785,90.4506 0.31248403,90.4566 0.65620434,90.4627 0.87507862,90.4687 1.4688154,90.4747 0.96873391,90.4808 1.0312488,90.4868 0.53131539,90.4929 1.094521,90.4989 3.1882305,90.5049 3.3120029,90.5110 1.7491854,90.5170 0.96857321,90.5231 0.93764591,90.5291 1.1877843,90.5352 1.4997686,90.5412 0.62474811,90.5472 1.4377297,90.5533 2.8439846,90.5593 2.6563227,90.5654 1.4058032,90.5714 0.40597242,90.5775 0.90693402,90.5835 3.125844,90.5895 3.9371736,90.5956 2.8118417,90.6016 2.1249387,90.6077 2.0625494,90.6137 1.7497932,90.6198 0.93743175,90.6258 1.0316724,90.6319 2.0317166,90.6379 2.2812078,90.6439 1.1868948,90.6500 0.65626138,90.6560 1.9376967,90.6621 2.093493,90.6681 0.9686836,90.6742 1.500244,90.6802 2.3440616,90.6863 2.4374411,90.6923 2.5621166,90.6984 2.249552,90.7044 1.3438724,90.7105 1.3755389,90.7165 2.0315857,90.7226 2.5937436,90.7286 2.4689515,90.7346 3.4689512,90.7407 3.1557209,90.7467 2.4373093,90.7528 2.4689617,90.7588 2.3438492,90.7649 2.3434606,90.7709 1.2184286,90.7770 0.93785977,90.7830 1.1563032,90.7891 0.90594119,90.7951 0.937379,90.8012 0.96893317,90.8072 1.3440379,90.8133 2.0936513,90.8193 2.2497468,90.8254 1.8123128,90.8315 1.1250204,90.8375 1.1255311,90.8436 1.7504276,90.8496 1.9064176,90.8557 2.1561127,90.8617 1.5620691,90.8678 1.3751446,90.8738 1.4995754,90.8799 0.40565503,90.8859 0.50064296,90.8920 1.4689677,90.8980 1.2183573,90.9041 2.2185676,90.9101 2.2188094,90.9162 1.3127679,90.9223 1.312528,90.9283 1.0309546,90.9344 0.62491554,90.9404 0.53116196,90.9465 0.56277287,90.9525 1.4379359,90.9586 1.4061702,90.9646 1.2497243,90.9707 0.71858752,90.9768 1.9689515,90.9828 2.8752956,90.9889 2.5620749,90.9949 0.43736681,91.0010 1.0630515,91.0070 1.3748697,91.0131 0.81190908,91.0192 -0.00029310436,91.0252 0.093964405,91.0313 0.50017047,91.0373 0.84398341,91.0434 1.3441654,91.0494 1.7814451,91.0555 1.6561482,91.0616 2.1880708,91.0676 3.4069226,91.0737 3.4063115,91.0797 2.9366336,91.0858 1.9364991,91.0919 1.4999096,91.0979 1.4374193,91.1040 1.3751541,91.1100 1.2814406,91.1161 1.0621433,91.1222 0.7187441,91.1282 1.0316737,91.1343 1.1560601,91.1404 0.68711579,91.1464 2.6249516,91.1525 4.2815704,91.1585 4.0630651,91.1646 3.7504253,91.1707 3.0934038,91.1767 1.1866473,91.1828 0.12482262,91.1889 0.50027746,91.1949 1.1881641,91.2010 2.1253064,91.2070 2.1871598,91.2131 2.125088,91.2192 2.3752263,91.2252 2.1247485,91.2313 1.6245658,91.2374 1.999948,91.2434 2.2189658,91.2495 1.6562937,91.2556 0.99977201,91.2616 0.74997276,91.2677 1.0000916,91.2738 1.0313022,91.2798 1.0941862,91.2859 2.4386268,91.2920 4.21909,91.2980 3.4992533,91.3041 2.0620849,91.3102 1.7813338,91.3162 1.9060687,91.3223 1.1242356,91.3284 0.56211638,91.3344 0.46884114,91.3405 0.49987498,91.3466 0.50043416,91.3527 1.5630813,91.3587 1.5626078,91.3648 1.687422,91.3709 1.5930178,91.3769 0.78085774,91.3830 0.6251331,91.3891 0.71901083,91.3951 1.2190145,91.4012 1.15609,91.4073 0.59359115,91.4134 1.0319664,91.4194 2.2190871,91.4255 1.7495375,91.4316 1.3123637,91.4376 1.4374347,91.4437 1.3436465,91.4498 0.90597224,91.4559 0.5624364,91.4619 0.81271487,91.4680 0.78129339,91.4741 0.7811752,91.4801 0.59348118,91.4862 0.28104585,91.4923 0.34373885,91.4984 0.62499011,91.5044 1.4065988,91.5105 2.2818935,91.5166 2.2501726,91.5227 1.3122395,91.5287 1.8436024,91.5348 2.5938952,91.5409 2.906415,91.5470 2.124815,91.5530 1.1556437,91.5591 0.43785959,91.5652 2.2821209,91.5713 2.4681582,91.5773 1.2803761,91.5834 2.2815568,91.5895 3.3443556,91.5956 2.6564932,91.6017 2.1564891,91.6077 2.3437293,91.6138 1.8430085,91.6199 0.78059125,91.6260 0.8127827,91.6320 2.094239,91.6381 2.281194,91.6442 1.8126944,91.6503 1.5939026,91.6564 1.7185153,91.6624 1.655978,91.6685 0.62481058,91.6746 0.84363741,91.6807 2.8126078,91.6868 4.5946488,91.6928 5.0316987,91.6989 3.6243401,91.7050 1.3742218,91.7111 0.43729749,91.7172 0.374933,91.7232 0.093779422,91.7293 0.31286365,91.7354 0.71911561,91.7415 1.2819504,91.7476 2.6882875,91.7537 3.5313485,91.7597 3.155179,91.7658 1.1242682,91.7719 0.74975187,91.7780 0.1246899,91.7841 0.37539706,91.7902 0.93763328,91.7962 0.8747859,91.8023 0.65612954,91.8084 0.43746409,91.8145 0.31261337,91.8206 0.75056154,91.8267 1.8441557,91.8327 2.1250315,91.8388 2.15628,91.8449 2.2497628,91.8510 1.4993113,91.8571 0.24955413,91.8632 0.1875315,91.8693 0.12504151,91.8753 0.40645444,91.8814 0.71892744,91.8875 0.531003,91.8936 1.3125529,91.8997 2.8752999,91.9058 3.281584,91.9119 2.9066212,91.9180 1.5619714,91.9240 0.53079069,91.9301 0.68742085,91.9362 0.37502599,91.9423 1.6567985,91.9484 3.8439968,91.9545 3.499692,91.9606 1.9686704,91.9667 1.0627017,91.9728 1.3438866,91.9788 1.3750423,91.9849 2.0313153,91.9910 3.6249974,91.9971 4.2497597,92.0032 3.2186999,92.0093 1.8127961,92.0154 1.656558,92.0215 2.0939636,92.0276 2.218416,92.0337 2.749809,92.0398 2.9061484,92.0458 1.4683174,92.0519 0.68749684,92.0580 1.031538,92.0641 1.3752397,92.0702 1.5311943,92.0763 1.8128771,92.0824 2.8129208,92.0885 3.5932486,92.0946 2.6553781,92.1007 1.0937034,92.1068 1.6252179,92.1129 1.124602,92.1190 0.12488709,92.1251 0.65719706,92.1312 2.2817347,92.1372 1.7806509,92.1433 1.1869106,92.1494 1.0934952,92.1555 1.4378233,92.1616 2.5634391,92.1677 4.6880193,92.1738 4.4373045,92.1799 3.2808723,92.1860 1.9683954,92.1921 1.8439879,92.1982 2.7813878,92.2043 2.5305746,92.2104 1.0307183,92.2165 1.2815685,92.2226 1.8442028,92.2287 2.0314274,92.2348 1.8751503,92.2409 1.8437517,92.2470 1.6556113,92.2531 0.93704498,92.2592 0.59373534,92.2653 1.0000682,92.2714 0.87506235,92.2775 0.21861102,92.2836 0.34365857,92.2897 0.87508887,92.2958 1.3437613,92.3019 0.65659481,92.3080 1.2508169,92.3141 1.9691176,92.3202 1.9684484,92.3263 1.4683664,92.3324 1.0934656,92.3385 0.62465447,92.3446 0.28106445,92.3507 0.31270102,92.3568 0.68780875,92.3629 0.81230909,92.3690 0.56235313,92.3751 1.0003,92.3812 1.7191225,92.3873 2.4066741,92.3934 2.3748429,92.3995 2.6869216,92.4056 2.4995394,92.4117 1.2498559,92.4178 0.37538311,92.4239 0.8751514,92.4300 0.90617341,92.4362 1.4064909,92.4423 2.2813511,92.4484 1.9370484,92.4545 0.65608621,92.4606 1.5942137,92.4667 2.2812715,92.4728 2.2496195,92.4789 2.4997642,92.4850 0.96867841,92.4911 0.18756071,92.4972 0.18749243,92.5033 0.093792379,92.5094 0.3126711,92.5155 0.50001788,92.5216 0.46877754,92.5278 0.87499529,92.5339 0.59368485,92.5400 0.59394974,92.5461 1.0312835,92.5522 1.0311192,92.5583 0.84388155,92.5644 0.84386778,92.5705 2.0000868,92.5766 1.9684418,92.5827 1.093408,92.5888 0.5938592,92.5950 0.90660465,92.6011 1.3440045,92.6072 1.1561095,92.6133 0.96851033,92.6194 0.90617245,92.6255 0.71869797,92.6316 0.87490487,92.6377 0.59361386,92.6438 0.34386227,92.6500 0.75070876,92.6561 1.3754411,92.6622 1.4057772,92.6683 0.74970281,92.6744 0.93754482,92.6805 1.0002632,92.6866 1.7503282,92.6927 1.6248256,92.6989 1.187022,92.7050 0.71854699,92.7111 0.81248176,92.7172 0.8751899,92.7233 1.1567069,92.7294 1.2498987,92.7355 1.4693983,92.7417 2.8750079,92.7478 1.9052474,92.7539 1.6562163,92.7600 1.7508368,92.7661 2.2193367,92.7722 2.5927439,92.7784 1.6868454,92.7845 1.1879914,92.7906 1.6876869,92.7967 1.8437512,92.8028 1.7810941,92.8089 1.4058791,92.8151 1.6563897,92.8212 2.2820244,92.8273 2.000267,92.8334 1.5303475,92.8395 0.31184161,92.8456 0.093776278,92.8518 9.5417545e-006,92.8579 0.31265318,92.8640 1.0626429,92.8701 1.4375091,92.8762 1.1565771,92.8824 1.7189938,92.8885 1.5622067,92.8946 1.8750526,92.9007 2.7190204,92.9068 2.6563466,92.9130 2.9686494,92.9191 2.0933454,92.9252 0.71841711,92.9313 0.093600951,92.9374 -4.2859785e-005,92.9436 0.093800344,92.9497 0.28130299,92.9558 0.46908039,92.9619 1.3443774,92.9681 2.1561828,92.9742 1.5931678,92.9803 0.87516183,92.9864 2.2189777,92.9925 1.9997102,92.9987 0.96844739,93.0048 0.28125408,93.0109 0.78141081,93.0170 1.406574,93.0232 1.8752124,93.0293 1.0936583,93.0354 1.0622833,93.0415 1.3444859,93.0477 3.9376473,93.0538 3.4679363,93.0599 2.3436635,93.0660 2.0317216,93.0722 5.0018735,93.0783 8.2520542,93.0844 8.6568098,93.0905 8.9675837,93.0967 7.40379,93.1028 3.436296,93.1089 1.7500609,93.1151 1.8746952,93.1212 1.3433913,93.1273 1.1255854,93.1334 2.4384081,93.1396 2.5632119,93.1457 3.1868572,93.1518 1.2799731,93.1580 0.56225002,93.1641 0.28120849,93.1702 1.5001587,93.1763 2.1569729,93.1825 2.9386203,93.1886 5.594492,93.1947 7.00001,93.2009 5.9676852,93.2070 3.061614,93.2131 1.9684875,93.2193 1.6558342,93.2254 0.59359986,93.2315 1.0004685,93.2376 1.7814391,93.2438 1.4371269,93.2499 0.59365702,93.2560 1.0941185,93.2622 1.4374256,93.2683 0.87480652,93.2744 1.0313824,93.2806 1.031316,93.2867 0.6872378,93.2928 0.59380543,93.2990 1.0315344,93.3051 2.4065819,93.3112 2.9689791,93.3174 1.7810562,93.3235 1.5308118,93.3296 0.71870184,93.3358 1.125414,93.3419 1.2187024,93.3480 1.0934441,93.3542 1.062407,93.3603 1.3126132,93.3665 1.7502857,93.3726 2.2190397,93.3787 2.0939612,93.3849 2.4375458,93.3910 2.1244085,93.3971 0.90556216,93.4033 0.28109381,93.4094 0.12505682,93.4155 0.12498578,93.4217 0.18756326,93.4278 0.62528187,93.4340 0.68744051,93.4401 0.18723713,93.4462 0.4375695,93.4524 1.8750381,93.4585 3.1252832,93.4646 3.625365,93.4708 2.5936072,93.4769 2.2498004,93.4831 1.5312885,93.4892 1.2187309,93.4953 1.8438808,93.5015 2.3127041,93.5076 1.5001389,93.5138 1.6562907,93.5199 1.8440702,93.5260 3.8129768,93.5322 4.6557622,93.5383 3.5307524,93.5445 2.3749685,93.5506 2.4688663,93.5568 2.6873798,93.5629 1.1245211,93.5690 0.75030798,93.5752 1.5008882,93.5813 2.3129659,93.5875 2.4998934,93.5936 2.1870539,93.5998 1.7498399,93.6059 3.2502258,93.6120 3.5310128,93.6182 1.9058928,93.6243 2.8122022,93.6305 2.7809603,93.6366 2.3125648,93.6428 1.8441792,93.6489 1.8751678,93.6551 1.593259,93.6612 0.99979317,93.6673 0.87501651,93.6735 0.65613526,93.6796 0.53126913,93.6858 0.56275952,93.6919 0.6874935,93.6981 0.4373776,93.7042 0.34366369,93.7104 0.49986884,93.7165 0.62509274,93.7227 0.84408963,93.7288 1.5005815,93.7350 2.0622721,93.7411 1.1870868,93.7473 1.0938593,93.7534 1.1874571,93.7596 1.0621754,93.7657 0.40613642,93.7718 0.43775997,93.7780 0.62512398,93.7841 0.65625513,93.7903 0.81237346,93.7964 0.81260526,93.8026 0.93791038,93.8087 1.3752056,93.8149 2.0623293,93.8210 2.0935435,93.8272 2.1248059,93.8333 2.0313537,93.8395 2.2814014,93.8457 1.9058862,93.8518 0.99985468,93.8580 0.75024921,93.8641 1.0316217,93.8703 1.5626243,93.8764 1.5001822,93.8826 1.8751324,93.8887 1.6561381,93.8949 1.718857,93.9010 1.5933615,93.9072 1.0621889,93.9133 1.6880356,93.9195 3.5629988,93.9256 4.9994574,93.9318 4.437355,93.9379 3.8755693,93.9441 2.9686279,93.9503 1.8119421,93.9564 1.0308286,93.9626 0.56244582,93.9687 1.0005401,93.9749 3.0632656,93.9810 4.1874719,93.9872 2.9677224,93.9933 0.87511963,93.9995 1.7506888,94.0057 1.6870687,94.0118 1.1871727,94.0180 1.4377483,94.0241 2.1875632,94.0303 1.8119035,94.0364 0.71873075,94.0426 0.81274801,94.0488 0.87466562,94.0549 0.68727821,94.0611 1.4692017,94.0672 2.7192731,94.0734 4.0010982,94.0796 10.347189,94.0857 19.096355,94.0919 21.498669,94.0980 14.433643,94.1042 4.4035749,94.1103 1.4372768,94.1165 0.53119671,94.1227 0.1876215,94.1288 0.43786219,94.1350 1.906448,94.1412 3.6247983,94.1473 2.9372272,94.1535 1.0311716,94.1596 0.43794683,94.1658 1.9382616,94.1720 2.843821,94.1781 2.4372823,94.1843 1.9371012,94.1904 1.1871867,94.1966 1.0937032,94.2028 0.71851462,94.2089 0.53162092,94.2151 1.6570864,94.2213 2.2810009,94.2274 1.1558092,94.2336 0.9688946,94.2398 0.99977064,94.2459 0.68750215,94.2521 1.0627265,94.2583 1.0309043,94.2644 0.43714803,94.2706 0.46901315,94.2767 1.0001324,94.2829 0.8752321,94.2891 2.0315528,94.2952 2.5622745,94.3014 1.9684598,94.3076 1.2499685,94.3137 1.9687804,94.3199 1.9061176,94.3261 1.5623933,94.3322 0.53104329,94.3384 1.0004702,94.3446 2.343858,94.3507 2.1570208,94.3569 3.5010364,94.3631 3.0933037,94.3693 2.3740406,94.3754 1.4369124,94.3816 1.4382242,94.3878 2.7191739,94.3939 2.4994793,94.4001 2.1867836,94.4063 1.6569073,94.4124 2.9701388,94.4186 3.375144,94.4248 2.7800534,94.4309 1.1866294,94.4371 1.1254983,94.4433 2.3128958,94.4495 2.030436,94.4556 0.37440568,94.4618 0.59403551,94.4680 1.3125831,94.4741 1.8124615,94.4803 2.124855,94.4865 2.1561892,94.4927 0.56255025,94.4988 0.59382886,94.5050 0.93790817,94.5112 2.5317276,94.5174 2.9372151,94.5235 1.8434534,94.5297 0.9998458,94.5359 0.43731844,94.5421 0.50015026,94.5482 0.750018,94.5544 0.71883607,94.5606 1.1882328,94.5668 2.1877723,94.5729 2.4999554,94.5791 3.7806091,94.5853 3.4059203,94.5915 3.2503676,94.5976 1.7496742,94.6038 0.74977303,94.6100 0.78131819,94.6162 1.406507,94.6223 1.7187562,94.6285 2.031137,94.6347 1.9062467,94.6409 2.4999499,94.6470 1.8123156,94.6532 0.87547332,94.6594 2.1886957,94.6656 4.0007048,94.6718 4.1555829,94.6779 2.686697,94.6841 2.7186675,94.6903 3.6244113,94.6965 2.6874516,94.7027 2.406894,94.7088 2.0625906,94.7150 2.2189791,94.7212 2.3123207,94.7274 1.7185149,94.7336 2.5008845,94.7397 4.844593,94.7459 5.2492518,94.7521 2.6861751,94.7583 1.3748142,94.7645 2.4378653,94.7706 3.6871793,94.7768 2.3745096,94.7830 0.59368056,94.7892 0.37542289,94.7954 1.3444883,94.8015 1.7812017,94.8077 1.4999329,94.8139 1.7185358,94.8201 1.1559907,94.8263 1.3437505,94.8325 1.1875072,94.8386 1.5318015,94.8448 2.0319264,94.8510 3.8123925,94.8572 3.9992447,94.8634 2.9372542,94.8696 2.1560495,94.8758 1.4684163,94.8819 0.87512481,94.8881 0.71926302,94.8943 1.3440341,94.9005 1.4059576,94.9067 1.2501554,94.9129 2.0318217,94.9191 2.1248553,94.9252 1.4369642,94.9314 0.96835601,94.9376 0.53099108,94.9438 0.34375122,94.9500 0.68780333,94.9562 0.96862495,94.9624 0.31214136,94.9686 0.56320322,94.9747 3.1254754,94.9809 3.1872566,94.9871 2.1246262,94.9933 1.0307727,94.9995 0.68751979,95.0057 0.6876021,95.0119 1.0001807,95.0181 1.7499623,95.0243 2.0007474,95.0304 3.2201469,95.0366 3.7184751,95.0428 2.3110721,95.0490 2.5306194,95.0552 3.4695878,95.0614 4.8137069,95.0676 6.1569958,95.0738 6.9375916,95.0800 6.1564822,95.0862 5.03092,95.0924 2.8107998,95.0986 0.87430573,95.1047 1.0002393,95.1109 1.4376565,95.1171 1.7508318,95.1233 2.8131011,95.1295 3.0303555,95.1357 2.0932021,95.1419 1.9058521,95.1481 0.65607166,95.1543 1.3131899,95.1605 2.4374897,95.1667 1.9998527,95.1729 1.5620009,95.1791 0.46830118,95.1853 0.31254384,95.1915 -2.64452e-006,95.1977 0.093800709,95.2039 0.1875944,95.2100 0.62514633,95.2162 0.8126229,95.2224 1.031436,95.2286 1.8751142,95.2348 2.6877313,95.2410 2.5311909,95.2472 1.3434885,95.2534 1.0622277,95.2596 0.65619773,95.2658 0.84374005,95.2720 0.43739545,95.2782 0.93833131,95.2844 1.9064804,95.2906 1.3433163,95.2968 1.375123,95.3030 1.7185873,95.3092 1.3435578,95.3154 1.1874081,95.3216 1.5007184,95.3278 3.43876,95.3340 4.1562614,95.3402 3.1240761,95.3464 1.5617397,95.3526 0.81228614,95.3588 0.87513357,95.3650 1.4686804,95.3712 1.5001017,95.3774 1.3749361,95.3836 1.4060645,95.3898 2.0936623,95.3960 1.2183869,95.4022 0.37495333,95.4084 0.37547413,95.4146 1.1565137,95.4208 0.87480456,95.4270 1.4377844,95.4332 2.6875572,95.4394 2.3434379,95.4456 1.5938376,95.4518 1.4065901,95.4581 2.7500355,95.4643 3.2495394,95.4705 2.5937951,95.4767 1.8123786,95.4829 0.59327626,95.4891 0.6880309,95.4953 2.1884789,95.5015 2.7184291,95.5077 1.2495408,95.5139 1.1249483,95.5201 0.74987954,95.5263 1.1873583,95.5325 0.6871714,95.5387 0.81290805,95.5449 2.0321567,95.5511 3.2192216,95.5573 2.9054255,95.5635 1.4055374,95.5698 0.8123588,95.5760 0.84362203,95.5822 1.7813425,95.5884 0.62504959,95.5946 0.53161705,95.6008 1.1568068,95.6070 1.5310655,95.6132 1.1874868,95.6194 1.7188509,95.6256 1.7184623,95.6318 1.4370906,95.6381 0.37476629,95.6443 0.93754667,95.6505 1.3753237,95.6567 1.8762964,95.6629 3.0631223,95.6691 2.9370039,95.6753 2.4682739,95.6815 1.5932794,95.6877 1.4064308,95.6940 2.5940893,95.7002 3.0311065,95.7064 3.7504113,95.7126 5.0628057,95.7188 5.1557112,95.7250 2.7177827,95.7312 0.4682112,95.7374 0.53172708,95.7437 1.5317264,95.7499 1.8123024,95.7561 1.4062377,95.7623 1.9065512,95.7685 2.0309653,95.7747 1.0933541,95.7809 0.68759626,95.7872 1.469278,95.7934 2.5315669,95.7996 2.0930407,95.8058 1.0306184,95.8120 1.1253637,95.8182 2.6565936,95.8244 2.9379597,95.8307 3.1878858,95.8369 2.5625083,95.8431 2.3437951,95.8493 2.5309284,95.8555 2.1870716,95.8617 1.5936177,95.8680 1.3440024,95.8742 2.0004728,95.8804 2.5002515,95.8866 2.3750012,95.8928 2.2812812,95.8990 2.1872277,95.9053 1.9056093,95.9115 1.6560949,95.9177 1.8752216,95.9239 2.4690213,95.9301 2.750391,95.9364 2.9063859,95.9426 2.499557,95.9488 1.7809849,95.9550 2.2193966,95.9612 3.3442545,95.9675 3.7805891,95.9737 2.2180412,95.9799 1.7810758,95.9861 1.2496262,95.9923 0.18729277,95.9986 0.187839,96.0048 0.84412187,96.0110 1.2503357,96.0172 1.6250622,96.0235 1.2182947,96.0297 0.59331316,96.0359 0.31271216,96.0421 0.81259948,96.0483 0.68756717,96.0546 1.9711747,96.0608 7.5652261,96.0670 10.655769,96.0732 8.1852379,96.0795 4.2791109,96.0857 1.8748952,96.0919 5.1897573,96.0981 9.0957737,96.1044 9.9368334,96.1106 5.9975433,96.1168 2.0296893,96.1230 0.37488329,96.1293 0.71919173,96.1355 0.87475139,96.1417 0.31214407,96.1479 0.5005812,96.1542 1.8754687,96.1604 1.8750345,96.1666 1.9687849,96.1729 1.84355,96.1791 2.4066298,96.1853 4.2818036,96.1915 4.0315585,96.1978 3.2490778,96.2040 0.68641251,96.2102 0.71927303,96.2165 1.6564304,96.2227 1.1557248,96.2289 0.62499124,96.2351 1.000695,96.2414 1.8440547,96.2476 1.5621492,96.2538 1.312238,96.2601 1.187541,96.2663 1.3128527,96.2725 1.4997674,96.2787 0.65552998,96.2850 0.40664017,96.2912 1.2815413,96.2974 0.87454766,96.3037 0.49981403,96.3099 0.53174227,96.3161 1.6566954,96.3224 1.7806647,96.3286 1.1244533,96.3348 0.78151321,96.3411 2.0939541,96.3473 2.1877542,96.3535 3.1259296,96.3598 3.344209,96.3660 2.6242712,96.3722 1.2494766,96.3785 1.5942101,96.3847 2.0934706,96.3909 1.1867911,96.3972 0.74995935,96.4034 0.6563769,96.4096 0.59350824,96.4159 0.21865316,96.4221 0.71921551,96.4283 1.8754215,96.4346 2.3126256,96.4408 1.8749501,96.4471 1.843697,96.4533 2.1251717,96.4595 2.7810445,96.4658 1.4061226,96.4720 2.2816327,96.4782 2.4057951,96.4845 1.0932182,96.4907 0.43746108,96.4969 0.53133899,96.5032 1.0000974,96.5094 0.96902233,96.5157 1.1251097,96.5219 0.8122443,96.5281 1.2187039,96.5344 1.4998355,96.5406 1.2188652,96.5469 1.7191684,96.5531 1.9380871,96.5593 2.4691894,96.5656 2.2809358,96.5718 1.5615774,96.5781 0.49944186,96.5843 1.06276,96.5905 2.3752277,96.5968 2.2187924,96.6030 1.3747656,96.6093 1.0625628,96.6155 2.2502794,96.6217 2.3432996,96.6280 0.96838582,96.6342 0.31260246,96.6405 0.37522319,96.6467 1.3756603,96.6530 2.1254663,96.6592 1.6872419,96.6654 1.4374741,96.6717 2.4374626,96.6779 2.2810214,96.6842 1.250073,96.6904 2.218574,96.6967 3.0306933,96.7029 2.1873639,96.7091 1.2813748,96.7154 1.0942706,96.7216 2.0941982,96.7279 1.8745781,96.7341 1.0933979,96.7404 0.7811268,96.7466 0.87521815,96.7529 1.1879079,96.7591 1.5315514,96.7654 2.8123779,96.7716 2.3121083,96.7779 3.0313187,96.7841 2.5935264,96.7903 0.81206727,96.7966 0.90624821,96.8028 1.1250113,96.8091 0.56242096,96.8153 0.062523305,96.8216 0.21893434,96.8278 0.59395671,96.8341 0.81264782,96.8403 0.84367126,96.8466 0.90643305,96.8528 1.4377843,96.8591 1.6246738,96.8653 1.0934908,96.8716 0.81262702,96.8778 1.0312402,96.8841 0.99980134,96.8903 0.46862224,96.8966 0.218675,96.9028 0.093662873,96.9091 0.18749183,96.9153 0.59394884,96.9216 0.6561172,96.9278 0.1877259,96.9341 1.1887246,96.9403 2.4065237,96.9466 2.0924735,96.9528 0.84315634,96.9591 1.1255124,96.9653 3.3444567,96.9716 4.0936475,96.9779 2.4056969,96.9841 0.8748529,96.9904 0.56252539,96.9966 1.4373332,97.0029 1.656042,97.0091 2.062809,97.0154 2.3438363,97.0216 1.9685656,97.0279 0.74984443,97.0341 0.53122288,97.0404 1.0315237,97.0467 1.2500952,97.0529 0.84356982,97.0592 0.71919984,97.0654 1.6255012,97.0717 1.6559508,97.0779 0.8746466,97.0842 0.96910346,97.0904 3.1570058,97.0967 3.7818398,97.1030 3.4685509,97.1092 2.6243927,97.1155 2.7495134,97.1217 2.7185044,97.1280 2.3436961,97.1343 1.7187537,97.1405 1.6875464,97.1468 1.8749515,97.1530 1.9689854,97.1593 2.2187459,97.1655 1.1869442,97.1718 0.1871915,97.1781 0.12516594,97.1843 0.81307948,97.1906 2.5941057,97.1968 3.4068403,97.2031 4.4693189,97.2094 3.0305884,97.2156 1.6864277,97.2219 0.53092867,97.2281 0.96914619,97.2344 1.187264,97.2407 0.28133896,97.2469 1.4068542,97.2532 1.8435996,97.2595 1.1869957,97.2657 0.59358823,97.2720 0.40622663,97.2782 0.28123152,97.2845 0.71890676,97.2908 1.0623368,97.2970 0.68740767,97.3033 1.031435,97.3096 1.5937629,97.3158 1.5937653,97.3221 0.96906549,97.3284 1.0627495,97.3346 0.90587658,97.3409 0.749695,97.3472 1.031279,97.3534 0.68751556,97.3597 0.59397584,97.3659 0.71882296,97.3722 0.90637362,97.3785 1.6257107,97.3847 3.2502296,97.3910 2.9371376,97.3973 2.0934865,97.4035 1.7499803,97.4098 2.0000904,97.4161 1.3124187,97.4223 0.84334081,97.4286 0.40609375,97.4349 0.84412271,97.4412 1.5005894,97.4474 2.750133,97.4537 3.2492654,97.4600 2.8121784,97.4662 3.8439476,97.4725 3.9060376,97.4788 2.9376383,97.4850 1.5629262,97.4913 1.2808669,97.4976 1.2811139,97.5038 1.5001302,97.5101 1.5630559,97.5164 2.5947013,97.5227 3.0311186,97.5289 2.2804387,97.5352 1.531126,97.5415 1.6559982,97.5477 0.96820223,97.5540 0.96867859,97.5603 1.9064893,97.5666 1.8132685,97.5728 2.8128438,97.5791 2.4371228,97.5854 1.5620242,97.5916 0.96865493,97.5979 1.5005797,97.6042 2.1878457,97.6105 1.718262,97.6167 0.96828306,97.6230 0.7187537,97.6293 0.81223631,97.6356 0.18721215,97.6418 0.031255264,97.6481 0.12504877,97.6544 0.62506181,97.6607 1.5313208,97.6669 2.3750451,97.6732 2.0940635,97.6795 1.9064715,97.6858 1.374575,97.6920 0.34350896,97.6983 0.65662527,97.7046 1.8440573,97.7109 1.8121916,97.7172 0.74996716,97.7234 0.87510532,97.7297 0.84375417,97.7360 0.90612257,97.7423 0.43732899,97.7485 0.34366745,97.7548 0.21891588,97.7611 0.75025934,97.7674 1.9371684,97.7737 1.4998792,97.7799 1.9691437,97.7862 2.5314481,97.7925 2.281322,97.7988 2.2498713,97.8051 0.96840274,97.8113 0.53113145,97.8176 0.18735404,97.8239 0.031144608,97.8302 0.00012423012,97.8365 0.56273419,97.8427 0.9063617,97.8490 1.1873833,97.8553 1.1565595,97.8616 1.813033,97.8679 1.5934803,97.8741 1.1870749,97.8804 0.8752932,97.8867 2.2814546,97.8930 2.3434296,97.8993 2.2503278,97.9056 2.3439643,97.9118 1.1243163,97.9181 0.34344491,97.9244 0.46914569,97.9307 1.2508196,97.9370 2.5313764,97.9433 2.3431418,97.9495 1.5622184,97.9558 0.93744856,97.9621 0.71872652,97.9684 0.59362364,97.9747 0.62518084,97.9810 1.2503295,97.9873 1.5622288,97.9935 0.93722832,97.9998 0.9376412,98.0061 1.500169,98.0124 1.9064958,98.0187 2.0624955,98.0250 1.7501489,98.0313 2.0936925,98.0375 1.4369731,98.0438 0.96853089,98.0501 1.7505033,98.0564 2.7505107,98.0627 2.2185919,98.0690 2.3437092,98.0753 2.7190912,98.0816 3.499649,98.0879 2.4372251,98.0941 2.2504504,98.1004 1.7814842,98.1067 2.2500923,98.1130 3.0937014,98.1193 3.3435593,98.1256 2.1867943,98.1319 0.90579849,98.1382 0.53130156,98.1445 0.5628705,98.1508 1.8441116,98.1570 2.5000165,98.1633 2.3747511,98.1696 1.4684585,98.1759 1.187184,98.1822 0.7190153,98.1885 1.1253862,98.1948 0.93725431,98.2011 0.59362274,98.2074 0.34350452,98.2137 0.18753393,98.2200 0.62553167,98.2263 1.0937328,98.2326 1.0312412,98.2388 1.4383001,98.2451 2.3126333,98.2514 2.0305574,98.2577 1.2493534,98.2640 0.37474629,98.2703 0.15631744,98.2766 0.18760443,98.2829 0.65630621,98.2892 0.84384662,98.2955 0.84423542,98.3018 1.2816529,98.3081 1.5622433,98.3144 1.5935649,98.3207 2.3433986,98.3270 1.2810631,98.3333 1.0626997,98.3396 1.1563033,98.3459 1.3440565,98.3522 1.5314637,98.3585 1.5933944,98.3648 1.0621881,98.3711 1.0625603,98.3774 0.90644592,98.3837 1.1878321,98.3900 1.5315411,98.3963 1.9999299,98.4026 1.9999762,98.4089 2.0622454,98.4152 1.3435997,98.4215 1.3752592,98.4278 1.468791,98.4341 3.0630355,98.4404 4.4066324,98.4467 3.4058256,98.4530 2.7495396,98.4593 2.4063439,98.4656 2.1871912,98.4719 1.2493908,98.4782 1.0623015,98.4845 0.68751228,98.4908 0.87510055,98.4971 0.93731987,98.5034 0.7191394,98.5097 1.8134756,98.5160 2.8751864,98.5223 2.3428812,98.5286 0.9056412,98.5349 0.59379756,98.5412 0.5936572,98.5475 0.1562853,98.5538 0.28127083,98.5601 0.12494818,98.5664 0.43769148,98.5727 1.125531,98.5790 2.1884129,98.5853 3.1568692,98.5916 2.8431616,98.5979 1.8113935,98.6042 0.71835768,98.6105 0.71894908,98.6168 0.75017685,98.6231 1.281037,98.6295 1.9382555,98.6358 3.4069016,98.6421 2.5304644,98.6484 1.4372474,98.6547 1.8123456,98.6610 1.0934081,98.6673 0.50002253,98.6736 0.71946591,98.6799 2.1884458,98.6862 2.5932298,98.6925 1.4056554,98.6988 1.8126967,98.7051 1.8127344,98.7115 1.8755608,98.7178 3.4065759,98.7241 3.6560471,98.7304 3.092706,98.7367 0.93687737,98.7430 2.5633204,98.7493 4.0004902,98.7556 2.9058444,98.7619 1.2180762,98.7682 0.90603673,98.7746 2.7192197,98.7809 4.8756137,98.7872 4.687242,98.7935 2.5305307,98.7998 0.71873766,98.8061 0.87512773,98.8124 1.0942081,98.8187 1.8442183,98.8251 2.156281,98.8314 2.6559601,98.8377 2.6874759,98.8440 2.9060442,98.8503 1.1242046,98.8566 0.15624543,98.8629 0.75039077,98.8692 1.3441,98.8756 1.4998552,98.8819 0.968238,98.8882 0.49978733,98.8945 0.18760447,98.9008 0.31265482,98.9071 0.406286,98.9134 0.37484291,98.9198 0.1248984,98.9261 0.71910137,98.9324 1.7198076,98.9387 2.8754857,98.9450 2.1243098,98.9513 1.1556041,98.9577 1.2186956,98.9640 2.2502959,98.9703 2.6563215,98.9766 1.7187254,98.9829 1.1559596,98.9892 0.65622419,98.9956 2.9701135,99.0019 6.4694543,99.0082 6.3424516,99.0145 2.8113585,99.0208 0.84367234,99.0272 0.81270158,99.0335 0.9688282,99.0398 1.0313778,99.0461 1.2188945,99.0524 1.9068108,99.0588 3.3454747,99.0651 5.5950084,99.0714 5.4680872,99.0777 4.4669256,99.0840 2.8113084,99.0904 2.4065235,99.0967 2.438364,99.1030 2.8753114,99.1093 2.5613756,99.1156 0.87456518,99.1220 1.5636026,99.1283 4.4069643,99.1346 4.5303278,99.1409 1.5926906,99.1473 0.90616137,99.1536 1.4377322,99.1599 1.8437992,99.1662 0.96844292,99.1726 0.56256098,99.1789 1.5007811,99.1852 3.0007937,99.1915 3.2813883,99.1978 3.2500048,99.2042 2.8122234,99.2105 2.3752637,99.2168 3.0006874,99.2231 3.1243577,99.2295 1.8425636,99.2358 0.84317893,99.2421 0.562428,99.2484 1.2187885,99.2548 1.4686493,99.2611 0.9688043,99.2674 0.56259388,99.2738 0.375043,99.2801 0.56245482,99.2864 0.46878135,99.2927 0.71896148,99.2991 1.0314469,99.3054 0.9374004,99.3117 0.68724585,99.3180 0.68753439,99.3244 0.78144521,99.3307 1.531325,99.3370 1.9374982,99.3434 2.0322511,99.3497 3.3443608,99.3560 2.9991403,99.3624 2.3434372,99.3687 2.5938411,99.3750 2.0313492,99.3813 1.9061823,99.3877 1.6245117,99.3940 1.1873202,99.4003 1.249938,99.4067 0.90626788,99.4130 1.1877413,99.4193 2.0000403,99.4257 1.5308821,99.4320 0.49981368,99.4383 0.40624982,99.4447 0.31246215,99.4510 0.65659046,99.4573 1.2814295,99.4637 0.99963266,99.4700 0.49999154,99.4763 0.5940975,99.4827 1.7814492,99.4890 2.4373851,99.4953 1.6562871,99.5017 1.3752722,99.5080 1.3121212,99.5143 0.5933395,99.5207 0.5002057,99.5270 1.1567147,99.5333 1.7813841,99.5397 1.5308983,99.5460 0.96859664,99.5523 1.4063839,99.5587 1.7190082,99.5650 2.4386573,99.5713 4.0637226,99.5777 4.3430576,99.5840 3.3426304,99.5904 2.718276,99.5967 1.6873972,99.6030 2.9693203,99.6094 3.8125579,99.6157 3.187279,99.6220 1.9372604,99.6284 1.4058566,99.6347 1.0309749,99.6411 0.68714041,99.6474 0.18743241,99.6537 0.31264475,99.6601 0.71884203,99.6664 1.4376383,99.6728 2.0627208,99.6791 2.2189527,99.6854 1.593748,99.6918 1.437708,99.6981 2.2187986,99.7045 2.3435016,99.7108 1.8436322,99.7171 1.3124731,99.7235 1.4999803,99.7298 1.5310627,99.7362 0.96851385,99.7425 0.62523228,99.7488 1.8449786,99.7552 3.8129363,99.7615 3.7490227,99.7679 3.1557946,99.7742 3.5944293,99.7806 4.156858,99.7869 3.249897,99.7932 2.2182553,99.7996 1.7804039,99.8059 1.3122671,99.8123 1.2813379,99.8186 0.43728474,99.8250 0.46873799,99.8313 1.4689214,99.8377 2.0313797,99.8440 1.4686725,99.8503 0.8747859,99.8567 0.3748289,99.8630 0.031202788,99.8694 0.21901582,99.8757 1.0012048,99.8821 2.5942454,99.8884 2.4680464,99.8948 1.8749261,99.9011 1.9060895,99.9075 1.8746393,99.9138 2.0936699,99.9202 2.250011,99.9265 3.0000277,99.9328 2.6871889,99.9392 0.96862459,99.9455 1.4377224,99.9519 2.312758,99.9582 2.2505207,99.9646 1.8127741,99.9709 2.5623972,99.9773 3.8749692,99.9836 4.9685626,99.9900 4.9061308,99.9963 3.6876707,100.0027 3.3752835,100.0090 3.3746266,100.0154 2.4994824,100.0217 1.5935419,100.0281 0.93740404,100.0344 0.71890849,100.0408 0.68759578,100.0471 0.96898568,100.0535 1.6568643,100.0598 2.8439262,100.0662 3.8751092,100.0726 3.6863973,100.0789 4.7229199,100.0853 27.424646,100.0916 67.330894,100.0980 82.52726,100.1043 54.229168,100.1107 18.487413,100.1170 10.90731,100.1234 17.06731,100.1297 21.813307,100.1361 17.08894,100.1424 7.621542,100.1488 3.780556,100.1552 2.5931058,100.1615 1.5930494,100.1679 1.0625268,100.1742 1.4068779,100.1806 1.4997358,100.1869 1.0623395,100.1933 1.0626069,100.1996 0.93727279,100.2060 0.78124756,100.2124 1.0938387,100.2187 1.3437526,100.2251 1.4372624,100.2314 0.62464428,100.2378 0.3441236,100.2441 1.8444511,100.2505 3.093962,100.2569 2.7497017,100.2632 1.3747346,100.2696 0.87461954,100.2759 0.68748325,100.2823 0.90657246,100.2887 1.0310731,100.2950 0.49962842,100.3014 0.49994114,100.3077 0.81255847,100.3141 0.68763125,100.3204 0.71904439,100.3268 0.74985868,100.3332 0.53112531,100.3395 0.59361374,100.3459 0.18733603,100.3523 1.7191249,100.3586 3.3438148,100.3650 2.3434923,100.3713 1.2189151,100.3777 1.5631601,100.3841 3.2190087,100.3904 3.7815366,100.3968 4.5621614,100.4031 2.9059141,100.4095 3.3441112,100.4159 2.4062309,100.4222 2.031101,100.4286 1.2496437,100.4350 0.99976212,100.4413 1.0939603,100.4477 1.5316128,100.4541 1.5936261,100.4604 1.531352,100.4668 2.5632546,100.4732 4.1570716,100.4795 4.2178631,100.4859 1.9673591,100.4922 1.4999803,100.4986 1.8127198,100.5050 1.8751857,100.5113 2.0000923,100.5177 1.7811892,100.5241 1.6874161,100.5304 1.2810013,100.5368 0.81237906,100.5432 0.78119802,100.5495 0.46869698,100.5559 0.37518468,100.5623 0.62494957,100.5687 0.65668201,100.5750 2.0012488,100.5814 3.2808433,100.5878 1.9050082,100.5941 1.5623062,100.6005 1.1874254,100.6069 0.96917826,100.6132 0.96884334,100.6196 0.59338731,100.6260 0.74989569,100.6323 0.37477407,100.6387 0.25019562,100.6451 0.96899205,100.6515 1.2814654,100.6578 1.7821448,100.6642 2.8442442,100.6706 2.5931811,100.6769 1.9993138,100.6833 1.4686121,100.6897 1.4687669,100.6961 0.96848369,100.7024 0.53110373,100.7088 0.50039625,100.7152 1.0312219,100.7215 1.0932651,100.7279 1.3436452,100.7343 0.90664965,100.7407 0.96915007,100.7470 1.0937573,100.7534 1.5321168,100.7598 3.1258068,100.7662 3.2180762,100.7725 2.3118906,100.7789 3.4686697,100.7853 3.4997139,100.7917 1.9370708,100.7980 0.46834856,100.8044 0.12524964,100.8108 1.2503561,100.8172 1.406146,100.8235 0.65622836,100.8299 0.78136706,100.8363 0.68723965,100.8427 0.1246233,100.8490 0.12541139,100.8554 0.90653026,100.8618 1.0627817,100.8682 1.7192097,100.8746 1.5934182,100.8809 0.93691874,100.8873 0.49985242,100.8937 1.1251291,100.9001 2.3442276,100.9064 5.0949421,100.9128 7.8133535,100.9192 7.2804961,100.9256 3.1237381,100.9320 1.1869992,100.9383 0.81230652,100.9447 1.5940379,100.9511 2.8446271,100.9575 3.625628,100.9639 3.7812049,100.9702 2.7800772,100.9766 0.56161296,100.9830 0.093834437,100.9894 0.093628578,100.9958 1.2829159,101.0021 4.0320082,101.0085 11.137667,101.0149 56.686378,101.0213 112.01611,101.0277 117.95831,101.0341 85.294533,101.0404 52.301414,101.0468 35.085529,101.0532 17.240952,101.0596 5.4034534,101.0660 6.3146119,101.0724 8.2828636,101.0787 8.2180099,101.0851 7.2179852,101.0915 10.469728,101.0979 13.469115,101.1043 12.279671,101.1107 5.7474532,101.1171 1.3426341,101.1234 0.21881272,101.1298 1.0006365,101.1362 2.3131022,101.1426 2.7813773,101.1490 2.0306196,101.1554 0.93699139,101.1618 0.65646011,101.1681 1.250659,101.1745 3.6889703,101.1809 6.9068227,101.1873 6.8425355,101.1937 5.0614333,101.2001 2.5932016,101.2065 1.0311068,101.2129 1.062861,101.2192 1.5000139,101.2256 1.0936162,101.2320 1.5316266,101.2384 2.0940988,101.2448 2.0940616,101.2512 2.1252086,101.2576 2.0932434,101.2640 1.8123202,101.2704 3.2822146,101.2768 4.1877608,101.2831 3.0619314,101.2895 2.5001523,101.2959 2.6566706,101.3023 2.6869531,101.3087 1.5301484,101.3151 0.49934593,101.3215 0.18787085,101.3279 1.3131895,101.3343 2.1561341,101.3407 1.655627,101.3471 0.74965435,101.3535 1.0316254,101.3598 1.9067447,101.3662 1.8748022,101.3726 0.87469995,101.3790 0.49993631,101.3854 0.53152519,101.3918 1.000116,101.3982 0.75016594,101.4046 1.09354,101.4110 0.24938773,101.4174 0.093836278,101.4238 0.2498809,101.4302 0.31279293,101.4366 1.1563663,101.4430 1.2190595,101.4494 2.3447747,101.4558 2.8437517,101.4622 1.6867282,101.4686 1.1246731,101.4750 0.99979043,101.4814 0.56227863,101.4878 1.1881512,101.4941 2.7815721,101.5005 2.0305064,101.5069 0.62490088,101.5133 1.2507564,101.5197 2.6564379,101.5261 2.4060314,101.5325 2.2508366,101.5389 4.1256356,101.5453 4.4991655,101.5517 3.0929773,101.5581 1.7497901,101.5645 1.5002742,101.5709 2.1872997,101.5773 2.3439863,101.5837 3.9071481,101.5901 3.7497878,101.5965 2.3437045,101.6029 2.4691463,101.6093 3.3127956,101.6157 4.2495308,101.6221 3.0304997,101.6285 1.562109,101.6349 0.74967563,101.6413 0.49988329,101.6477 0.62485671,101.6541 0.90665758,101.6605 1.5943856,101.6669 2.0624311,101.6734 1.3742795,101.6798 0.18714018,101.6862 0.37502691,101.6926 0.40644538,101.6990 0.81276351,101.7054 0.87486607,101.7118 0.96874577,101.7182 1.5314499,101.7246 1.1873962,101.7310 0.68777812,101.7374 1.2187778,101.7438 0.53050399,101.7502 0.031357232,101.7566 0.71917045,101.7630 1.2187375,101.7694 1.5623122,101.7758 0.87475115,101.7822 0.28129193,101.7886 0.78128433,101.7950 1.1563374,101.8015 1.0314645,101.8079 1.438574,101.8143 2.5940671,101.8207 1.6551741,101.8271 0.59306294,101.8335 0.31230471,101.8399 1.8438793,101.8463 2.4379344,101.8527 2.2817187,101.8591 1.343338,101.8655 1.7496641,101.8719 2.8749931,101.8784 2.7185977,101.8848 1.6874233,101.8912 0.68757153,101.8976 0.75011259,101.9040 0.84421867,101.9104 2.2501411,101.9168 2.2498343,101.9232 1.1560367,101.9296 0.21828714,101.9360 0.093888946,101.9425 0.87553668,101.9489 1.6879209,101.9553 2.0001442,101.9617 1.9684352,101.9681 1.4997782,101.9745 1.843833,101.9809 1.874876,101.9873 2.1246781,101.9938 1.6249453,102.0002 1.3442086,102.0066 1.3756168,102.0130 2.9074144,102.0194 6.5637741,102.0258 8.1876287,102.0322 5.8735013,102.0387 2.7492416,102.0451 2.5943398,102.0515 3.594147,102.0579 4.0619311,102.0643 2.9680994,102.0707 4.2508082,102.0771 6.1259093,102.0836 5.749733,102.0900 4.2505131,102.0964 6.440516,102.1028 12.848844,102.1092 19.439476,102.1156 17.870531,102.1221 10.775784,102.1285 6.0921869,102.1349 6.6268249,102.1413 10.907939,102.1477 14.21828,102.1541 10.185154,102.1606 3.435854,102.1670 1.7188959,102.1734 2.9688954,102.1798 2.5934138,102.1862 0.9994607,102.1927 0.28098431,102.1991 0.437776,102.2055 0.84403402,102.2119 1.1873103,102.2183 0.90609652,102.2248 0.84366637,102.2312 0.31246072,102.2376 1.1254494,102.2440 2.2503595,102.2504 3.0315821,102.2569 2.7499671,102.2633 1.6555713,102.2697 0.81240797,102.2761 1.8130665,102.2825 3.281467,102.2890 3.0624108,102.2954 1.8432915,102.3018 1.3128855,102.3082 2.8138061,102.3147 3.7810919,102.3211 2.7488153,102.3275 1.5305519,102.3339 1.0938734,102.3404 1.1878473,102.3468 1.2186382,102.3532 1.0309373,102.3596 0.53091764,102.3661 0.31229532,102.3725 0.3755168,102.3789 1.2817302,102.3853 1.2184017,102.3918 1.4063452,102.3982 2.1875086,102.4046 1.3438413,102.4110 1.3436608,102.4175 0.56192476,102.4239 0.65666181,102.4303 2.563314,102.4367 3.8124681,102.4432 2.8438373,102.4496 3.1258123,102.4560 3.906812,102.4624 4.374496,102.4689 3.0928376,102.4753 2.2809989,102.4817 1.7184751,102.4882 1.2185867,102.4946 1.4690785,102.5010 1.8751917,102.5074 1.7808771,102.5139 1.3749762,102.5203 1.5624909,102.5267 0.93710363,102.5332 0.96872038,102.5396 1.6882209,102.5460 2.813221,102.5525 2.5934293,102.5589 1.5618472,102.5653 0.81220561,102.5718 0.7814945,102.5782 1.2502086,102.5846 1.7813311,102.5910 2.2499096,102.5975 2.3435979,102.6039 4.5937786,102.6103 5.0000572,102.6168 3.531327,102.6232 1.5937849,102.6296 2.3434756,102.6361 2.0620391,102.6425 1.6248559,102.6489 0.81267005,102.6554 0.65615404,102.6618 0.40640894,102.6682 1.0319198,102.6747 1.2496622,102.6811 0.46812215,102.6875 0.21863538,102.6940 0.21903153,102.7004 1.5320458,102.7069 3.3442013,102.7133 3.6871159,102.7197 2.8432996,102.7262 3.1559675,102.7326 2.6558969,102.7390 1.8127466,102.7455 1.6878527,102.7519 1.0313143,102.7583 1.6250844,102.7648 1.8120245,102.7712 1.2813828,102.7777 2.6885893,102.7841 4.3753138,102.7905 2.8739171,102.7970 0.53051811,102.8034 0.43776432,102.8098 1.7508664,102.8163 3.7190979,102.8227 3.4992278,102.8292 2.0305932,102.8356 0.28144494,102.8420 1.1568978,102.8485 1.4686949,102.8549 0.96832281,102.8614 0.43726021,102.8678 0.40621042,102.8742 0.56246942,102.8807 0.53120923,102.8871 0.53149801,102.8936 1.344262,102.9000 1.8440158,102.9064 1.6561131,102.9129 1.4996243,102.9193 1.9371655,102.9258 3.4380856,102.9322 3.8442883,102.9387 4.8117771,102.9451 2.0619175,102.9515 0.28151491,102.9580 0.8126747,102.9644 0.78105497,102.9709 0.62512344,102.9773 0.71908933,102.9838 0.84343565,102.9902 1.0312182,102.9967 2.4065907,103.0031 2.6248164,103.0095 2.8450565,103.0160 6.0956697,103.0224 8.0930328,103.0289 4.7481518,103.0353 2.0621192,103.0418 2.4066923,103.0482 3.4693201,103.0547 3.6558104,103.0611 3.2185159,103.0676 4.3134689,103.0740 5.0323114,103.0804 6.8754272,103.0869 6.2180543,103.0933 4.4673443,103.0998 1.9363607,103.1062 1.6562226,103.1127 2.3439348,103.1191 1.7499549,103.1256 1.187315,103.1320 0.84347755,103.1385 0.81283218,103.1449 2.5944173,103.1514 3.0312264,103.1578 1.874512,103.1643 0.59350222,103.1707 0.49998671,103.1772 0.50012559,103.1836 0.875296,103.1901 1.1877426,103.1965 1.2810941,103.2030 0.7495473,103.2094 0.37477991,103.2159 0.18738943,103.2223 0.56295049,103.2288 2.4689536,103.2352 3.2184138,103.2417 2.0937772,103.2481 1.1562477,103.2546 0.5934763,103.2610 0.53112155,103.2675 0.81256485,103.2740 0.78124273,103.2804 0.34366581,103.2869 0.18775864,103.2933 0.90645891,103.2998 2.5628617,103.3062 4.2811494,103.3127 2.9376614,103.3191 1.9383578,103.3256 1.8746231,103.3320 1.7809306,103.3385 1.7809796,103.3450 0.78094798,103.3514 0.56262255,103.3579 1.7515856,103.3643 5.814949,103.3708 8.0632734,103.3772 7.3421445,103.3837 3.6847758,103.3901 0.8114953,103.3966 0.84391701,103.4031 0.93749607,103.4095 0.68771696,103.4160 0.75004762,103.4224 0.62508672,103.4289 0.90648806,103.4353 1.0312769,103.4418 2.1251142,103.4483 3.4375072,103.4547 2.5622954,103.4612 0.96840429,103.4676 0.40614688,103.4741 0.56286979,103.4806 1.2193053,103.4870 1.6873257,103.4935 1.3434068,103.4999 2.3761106,103.5064 5.1886687,103.5129 5.6556478,103.5193 2.8739614,103.5258 2.0935628,103.5322 1.9059908,103.5387 0.84325027,103.5452 0.46874833,103.5516 0.68755817,103.5581 0.43719092,103.5646 0.37531799,103.5710 2.219671,103.5775 3.0319254,103.5839 3.0623295,103.5904 2.0929582,103.5969 1.0617586,103.6033 0.37469181,103.6098 0.2187598,103.6163 0.093746826,103.6227 0.28136835,103.6292 0.62500542,103.6357 0.84433556,103.6421 2.0628772,103.6486 2.093899,103.6550 2.1255703,103.6615 2.5933106,103.6680 2.1868439,103.6744 1.6874661,103.6809 1.4062603,103.6874 1.3123313,103.6938 0.99974167,103.7003 0.62477094,103.7068 0.90634859,103.7132 1.6567683,103.7197 1.7501979,103.7262 1.4060476,103.7326 1.1247343,103.7391 0.56227916,103.7456 1.3123419,103.7520 1.3751329,103.7585 1.0004828,103.7650 1.1883287,103.7715 2.2817671,103.7779 3.0314307,103.7844 3.2496984,103.7909 2.1868739,103.7973 1.5625095,103.8038 1.8435688,103.8103 2.0933089,103.8167 1.9684069,103.8232 1.7812579,103.8297 1.1882465,103.8361 1.875435,103.8426 1.5930235,103.8491 0.468009,103.8556 -4.4904416e-005,103.8620 0.093781516,103.8685 0.031241469,103.8750 1.0000951,103.8815 1.8437616,103.8879 1.343749,103.8944 1.2189102,103.9009 2.6250615,103.9073 2.8436065,103.9138 2.719027,103.9203 2.5318022,103.9268 2.4374387,103.9332 1.3744302,103.9397 0.75007939,103.9462 1.2191954,103.9527 1.7501462,103.9591 1.9374396,103.9656 1.8747096,103.9721 1.5313954,103.9786 2.0315366,103.9850 2.0936303,103.9915 1.8435024,103.9980 1.593286,104.0045 0.75005096,104.0109 1.0000641,104.0174 0.37479365,104.0239 0.53161383,104.0304 1.0315338,104.0368 1.0933516,104.0433 0.46829855,104.0498 0.28135064,104.0563 0.37531018,104.0628 0.90673965,104.0692 2.4069273,104.0757 4.4694028,104.0822 5.688323,104.0887 5.625,104.0951 3.5609391,104.1016 1.2806743,104.1081 1.6880577,104.1146 2.718411,104.1211 2.0618088,104.1275 0.71835971,104.1340 0.40626004,104.1405 0.46909806,104.1470 0.84410691,104.1535 1.0310001,104.1599 0.53095621,104.1664 0.93751192,104.1729 1.1564354,104.1794 1.4377742,104.1859 0.93731391,104.1923 0.87476474,104.1988 0.93756145,104.2053 1.531346,104.2118 1.1876359,104.2183 1.1563963,104.2248 1.4997934,104.2312 1.2187278,104.2377 1.937737,104.2442 1.9999191,104.2507 1.4060906,104.2572 1.3446028,104.2637 2.8759646,104.2701 3.2810097,104.2766 2.2487354,104.2831 0.78073382,104.2896 1.7504169,104.2961 2.0625236,104.3026 1.9373745,104.3091 2.2185853,104.3155 2.8440573,104.3220 3.8754427,104.3285 2.9686673,104.3350 1.6874006,104.3415 1.6247638,104.3480 1.5000414,104.3545 2.0630479,104.3609 2.6251445,104.3674 2.3744519,104.3739 1.187115,104.3804 1.6562066,104.3869 0.6872564,104.3934 0.59408545,104.3999 1.0315866,104.4064 0.84312916,104.4128 0.093386881,104.4193 0.2503013,104.4258 0.65660703,104.4323 1.249853,104.4388 1.6563596,104.4453 3.5004587,104.4518 3.5311811,104.4583 2.6874709,104.4648 2.0625792,104.4713 1.8439568,104.4777 2.4691398,104.4842 3.1561949,104.4907 2.5617919,104.4972 1.030575,104.5037 0.093539461,104.5102 0.43751574,104.5167 0.37497854,104.5232 0.31244281,104.5297 0.031514946,104.5362 0.75075775,104.5427 1.8129375,104.5492 1.9996077,104.5556 1.2809308,104.5621 1.3754423,104.5686 1.5000608,104.5751 1.0621238,104.5816 1.2500185,104.5881 1.6247487,104.5946 0.93696958,104.6011 0.093782738,104.6076 0.31272364,104.6141 1.0313166,104.6206 1.3749195,104.6271 1.0001833,104.6336 0.93792331,104.6401 1.250222,104.6466 1.6250502,104.6531 1.7808378,104.6596 1.2496598,104.6661 1.3437904,104.6726 1.9693058,104.6791 2.9376285,104.6856 1.87492,104.6921 2.3755038,104.6985 3.1567502,104.7050 3.9066017,104.7115 3.3435817,104.7180 2.3428848,104.7245 1.4367331,104.7310 1.6566615,104.7375 3.7502916,104.7440 2.9678581,104.7505 0.74975455,104.7570 0.78198034,104.7635 1.3750658,104.7700 1.4689982,104.7765 2.3751936,104.7830 1.9684638,104.7895 1.9375932,104.7960 2.0315082,104.8025 2.2814581,104.8090 2.1244173,104.8155 1.0617524,104.8220 0.37467057,104.8285 0.68838632,104.8350 2.9699278,104.8415 4.0617909,104.8480 2.4364707,104.8545 2.4685922,104.8611 3.0002191,104.8676 2.3439379,104.8741 1.437505,104.8806 1.4062221,104.8871 1.9374086,104.8936 1.9062865,104.9001 1.7190644,104.9066 1.8126327,104.9131 1.4686273,104.9196 1.3436865,104.9261 1.5629885,104.9326 2.2189641,104.9391 2.1251407,104.9456 2.6561015,104.9521 2.4367461,104.9586 2.3432918,104.9651 1.0934082,104.9716 0.40683672,104.9781 1.4385519,104.9846 2.8135958,104.9911 4.2818446,104.9977 4.3743711,105.0042 3.3744099,105.0107 2.5305886,105.0172 1.4367768,105.0237 1.0933894,105.0302 1.0623939,105.0367 1.3752079,105.0432 1.3443401,105.0497 2.7506773,105.0562 3.4694676,105.0627 4.5944681,105.0692 5.531055,105.0757 5.374393,105.0823 5.7501764,105.0888 5.187717,105.0953 4.999383,105.1018 4.4059362,105.1083 3.6559238,105.1148 2.3742321,105.1213 1.6247277,105.1278 1.031121,105.1343 0.59378248,105.1409 0.87522143,105.1474 0.78121012,105.1539 0.78149515,105.1604 1.4693568,105.1669 1.8747714,105.1734 1.2806412,105.1799 1.2815475,105.1864 1.8439837,105.1930 1.5308703,105.1995 1.2809747,105.2060 1.9999421,105.2125 1.8124464,105.2190 2.1562941,105.2255 4.5941658,105.2320 7.0001483,105.2385 4.8124514,105.2451 3.3755579,105.2516 3.3755152,105.2581 5.0311184,105.2646 3.3429089,105.2711 1.1559818,105.2776 1.8134339,105.2842 2.8441343,105.2907 3.4683557,105.2972 2.8436208,105.3037 3.8125825,105.3102 4.0931048,105.3167 2.1554146,105.3232 0.093666889,105.3298 0.1876432,105.3363 0.18744472,105.3428 0.062502988,105.3493 0.28155872,105.3558 0.81295222,105.3624 1.5628802,105.3689 1.874946,105.3754 1.3121414,105.3819 0.99996859,105.3884 1.9375771,105.3949 1.6251384,105.4015 1.4373511,105.4080 0.71822017,105.4145 0.43766612,105.4210 0.96885717,105.4275 0.68718964,105.4341 0.34400445,105.4406 1.1570988,105.4471 2.2187924,105.4536 1.592833,105.4602 0.9061023,105.4667 1.5316877,105.4732 1.5626671,105.4797 1.4058474,105.4862 1.187475,105.4928 2.3756518,105.4993 3.156173,105.5058 2.3124111,105.5123 2.812809,105.5188 2.2810478,105.5254 2.4056242,105.5319 2.593359,105.5384 1.5311399,105.5449 2.3942297e-005,105.5515 0.28170872,105.5580 0.84397,105.5645 0.74988955,105.5710 0.78112572,105.5776 0.62506461,105.5841 1.4065654,105.5906 2.1248057,105.5971 2.4060018,105.6037 2.0313313,105.6102 1.1562361,105.6167 1.218576,105.6232 1.3752483,105.6298 2.6564679,105.6363 2.0934267,105.6428 1.1874753,105.6494 1.062379,105.6559 1.2190741,105.6624 3.3131268,105.6689 2.9063201,105.6755 1.9057091,105.6820 0.78066856,105.6885 0.6874947,105.6950 0.93816978,105.7016 1.7506599,105.7081 1.4682138,105.7146 0.87474847,105.7212 1.5004115,105.7277 1.8747668,105.7342 1.2807661,105.7407 1.0628568,105.7473 1.9067575,105.7538 1.6556256,105.7603 0.37429959,105.7669 9.399782e-005,105.7734 0.40686542,105.7799 2.2819247,105.7865 4.374814,105.7930 2.7805319,105.7995 0.96879494,105.8061 1.3131663,105.8126 2.0938113,105.8191 2.4368947,105.8257 1.2811271,105.8322 0.90663135,105.8387 1.2186252,105.8453 1.5629671,105.8518 2.4998059,105.8583 1.2493455,105.8649 1.1876177,105.8714 1.1562623,105.8779 1.1875169,105.8845 0.65614313,105.8910 1.0002048,105.8975 1.3127528,105.9041 1.468557,105.9106 0.71835572,105.9171 0.37495241,105.9237 0.78152406,105.9302 1.0626982,105.9367 0.96878576,105.9433 0.84360355,105.9498 0.49965417,105.9563 0.28134471,105.9629 0.68771189,105.9694 0.59349704,105.9760 0.40628955,105.9825 0.68753374,105.9890 0.46853086,105.9956 0.43761051,106.0021 0.81280929,106.0086 1.6568682,106.0152 2.7815742,106.0217 2.8438084,106.0283 3.1246819,106.0348 1.3117735,106.0413 0.96852106,106.0479 1.5313839,106.0544 2.0632863,106.0610 4.0632973,106.0675 6.9386201,106.0740 13.568304,106.0806 23.31838,106.0871 24.497299,106.0937 15.961491,106.1002 6.3709226,106.1067 2.0619993,106.1133 0.5939979,106.1198 1.219458,106.1264 2.0000622,106.1329 1.4058167,106.1394 1.1875781,106.1460 1.6252801,106.1525 3.4062707,106.1591 3.3431661,106.1656 0.90592647,106.1722 0.59378463,106.1787 0.68748915,106.1852 1.0004139,106.1918 1.6567872,106.1983 1.6559881,106.2049 0.87434632,106.2114 0.40617326,106.2180 0.96920425,106.2245 2.4376814,106.2311 2.6247551,106.2376 1.5622076,106.2441 1.0314306,106.2507 1.7501665,106.2572 2.1255126,106.2638 2.844347,106.2703 2.8122945,106.2769 2.1239913,106.2834 0.53073967,106.2900 0.59403986,106.2965 0.87486809,106.3031 1.0937288,106.3096 1.344211,106.3162 1.9380846,106.3227 2.1562464,106.3293 1.5932791,106.3358 1.437443,106.3424 2.2188122,106.3489 2.4059308,106.3555 1.3120967,106.3620 0.18732421,106.3685 -1.4652845e-005,106.3751 0.031498648,106.3816 0.65646613,106.3882 1.4998277,106.3947 1.9999495,106.4013 1.4375677,106.4078 0.43759006,106.4144 0.6877979,106.4209 1.8752178,106.4275 1.9684013,106.4341 0.99964058,106.4406 0.28114647,106.4472 0.31255618,106.4537 0.21858881,106.4603 0.12566,106.4668 1.5006663,106.4734 1.8122884,106.4799 1.4684734,106.4865 0.81220186,106.4930 0.68747848,106.4996 0.78133482,106.5061 1.1251949,106.5127 1.2498008,106.5192 0.59326863,106.5258 0.28166544,106.5323 1.2822658,106.5389 2.1564591,106.5455 2.2494397,106.5520 1.8433052,106.5586 1.9063507,106.5651 2.1564264,106.5717 2.9058616,106.5782 2.2184427,106.5848 1.3130434,106.5913 2.7820816,106.5979 5.0312901,106.6045 4.7493825,106.6110 2.7805777,106.6176 0.43706444,106.6241 0.12517227,106.6307 0.43776023,106.6372 0.5936408,106.6438 0.6254608,106.6504 1.7817434,106.6569 1.8431728,106.6635 0.87456399,106.6700 0.56236774,106.6766 0.2813558,106.6831 0.81308067,106.6897 1.938673,106.6963 3.7817852,106.7028 4.092741,106.7094 2.8428495,106.7159 1.3748806,106.7225 1.6875111,106.7291 1.7815233,106.7356 2.3758023,106.7422 2.9381919,106.7487 2.8435016,106.7553 1.7802866,106.7619 0.99940622,106.7684 0.84364176,106.7750 1.3134719,106.7816 2.6572745,106.7881 3.0617988,106.7947 2.2175572,106.8012 0.87458926,106.8078 0.34371668,106.8144 1.6521579e-005,106.8209 0.18784133,106.8275 1.7192107,106.8341 3.18799,106.8406 4.0943069,106.8472 3.4060068,106.8537 2.2492471,106.8603 1.3121927,106.8669 1.062577,106.8734 0.99994582,106.8800 0.62469685,106.8866 0.31256902,106.8931 0.62555504,106.8997 1.2188097,106.9063 1.5001857,106.9128 2.4063089,106.9194 1.7496825,106.9260 1.5628251,106.9325 2.3752761,106.9391 2.3439407,106.9457 2.2807982,106.9522 1.4370542,106.9588 1.2499503,106.9654 1.0002372,106.9719 2.4381437,106.9785 4.6250572,106.9851 4.9681687,106.9916 3.0307348,106.9982 1.5003699,107.0048 1.9380416,107.0113 2.3752997,107.0179 2.8123896,107.0245 2.218329,107.0311 1.5311651,107.0376 1.6879677,107.0442 2.2815447,107.0508 3.4405155,107.0573 15.759636,107.0639 40.727795,107.0705 53.842182,107.0770 43.994213,107.0836 33.532368,107.0902 35.815918,107.0968 37.432594,107.1033 25.178944,107.1099 9.9948587,107.1165 1.5296553,107.1230 2.0317686,107.1296 2.1560404,107.1362 1.7183832,107.1428 0.93742847,107.1493 1.4693264,107.1559 2.7815247,107.1625 2.5312114,107.1691 2.5626247,107.1756 3.0939753,107.1822 3.8439298,107.1888 3.343257,107.1954 1.5931778,107.2019 0.68703276,107.2085 0.12485524,107.2151 0.28140396,107.2217 0.84372181,107.2282 1.2186744,107.2348 0.87500417,107.2414 1.0938983,107.2480 1.406332,107.2545 1.4060239,107.2611 0.43744165,107.2677 1.2814835,107.2743 1.8127775,107.2808 1.9373609,107.2874 0.68706268,107.2940 0.4062486,107.3006 0.21883968,107.3072 0.31253174,107.3137 0.43782681,107.3203 0.81248033,107.3269 0.65613174,107.3335 1.6877271,107.3400 1.875037,107.3466 0.93743205,107.3532 0.56228042,107.3598 0.87564641,107.3664 2.4701209,107.3729 3.6876159,107.3795 2.6548088,107.3861 0.84306306,107.3927 1.7189976,107.3993 2.75017,107.4058 2.9686663,107.4124 1.6871368,107.4190 0.56233299,107.4256 0.68754667,107.4322 1.4065776,107.4388 1.437812,107.4453 2.3750021,107.4519 3.8442991,107.4585 5.0319428,107.4651 3.1870587,107.4717 1.9057053,107.4783 1.3748349,107.4848 0.87445253,107.4914 0.24968192,107.4980 0.43807548,107.5046 1.6254731,107.5112 2.1560016,107.5178 1.4995061,107.5243 0.59366286,107.5309 0.81271887,107.5375 1.7817491,107.5441 3.5943067,107.5507 4.4062614,107.5573 2.8431745,107.5639 1.3436775,107.5704 2.6566231,107.5770 3.4064112,107.5836 3.5312164,107.5902 2.1873538,107.5968 1.9998484,107.6034 1.749649,107.6100 1.5625746,107.6165 1.9376639,107.6231 1.6873099,107.6297 1.3746812,107.6363 1.8443248,107.6429 1.9691852,107.6495 1.3115757,107.6561 0.28064391,107.6627 0.093862452,107.6693 0.43770871,107.6758 0.53093636,107.6824 0.094216391,107.6890 1.7199538,107.6956 2.8126049,107.7022 2.9680505,107.7088 2.218842,107.7154 2.5007823,107.7220 2.9069164,107.7286 3.7503531,107.7352 3.655607,107.7417 3.5620329,107.7483 3.4375682,107.7549 2.2803843,107.7615 1.3746538,107.7681 1.8133589,107.7747 2.3124456,107.7813 1.843719,107.7879 2.2816601,107.7945 2.7497425,107.8011 2.1865466,107.8077 0.46805614,107.8143 0.12517618,107.8209 0.68766928,107.8275 0.87490863,107.8340 1.4066389,107.8406 2.7510688,107.8472 3.6874883,107.8538 2.6870205,107.8604 2.6247818,107.8670 1.7807111,107.8736 1.281275,107.8802 1.594364,107.8868 2.0938816,107.8934 1.5619315,107.9000 1.0310291,107.9066 1.2498364,107.9132 0.68726075,107.9198 0.93772054,107.9264 2.0316858,107.9330 2.7814202,107.9396 2.4065971,107.9462 2.7821355,107.9528 4.0940552,107.9594 4.0304794,107.9660 3.8432951,107.9726 5.2503972,107.9792 5.2501531,107.9858 3.7183659,107.9924 1.9367416,107.9990 0.71825624,108.0056 0.40621388,108.0122 0.31260195,108.0188 0.65637231,108.0254 0.78139472,108.0320 1.4067913,108.0386 2.1251085,108.0452 1.7503109,108.0518 2.7199683,108.0584 6.4082561,108.0650 11.939327,108.0716 15.094281,108.0782 15.720726,108.0848 35.213165,108.0914 123.21616,108.0980 235.63066,108.1046 242.40579,108.1112 139.25325,108.1178 44.502056,108.1244 18.121017,108.1310 10.465328,108.1376 4.4974298,108.1442 2.4998384,108.1508 3.6564977,108.1574 4.0936136,108.1640 4.1247859,108.1706 2.6557868,108.1772 0.90596998,108.1838 0.68759221,108.1904 1.1256357,108.1970 3.5628974,108.2036 5.3123789,108.2102 4.9059124,108.2169 2.4996703,108.2235 0.87477678,108.2301 0.75055361,108.2367 1.5946492,108.2433 2.2500942,108.2499 2.4375086,108.2565 3.0001357,108.2631 3.3428178,108.2697 1.7178136,108.2763 1.4065655,108.2829 1.5942892,108.2895 1.6566378,108.2961 2.1874654,108.3027 2.5931692,108.3094 3.7184682,108.3160 3.0312457,108.3226 1.9377856,108.3292 2.062948,108.3358 2.6561992,108.3424 1.8744731,108.3490 1.0309774,108.3556 0.5936166,108.3622 0.31227651,108.3688 0.31265736,108.3755 1.0316143,108.3821 1.6567353,108.3887 2.2504458,108.3953 4.15593,108.4019 4.3119483,108.4085 3.3126149,108.4151 2.5316007,108.4217 2.0004687,108.4283 2.5935137,108.4350 2.3122184,108.4416 4.1249118,108.4482 4.9997964,108.4548 3.8125875,108.4614 2.4375052,108.4680 1.7809776,108.4746 1.0934347,108.4813 2.1563513,108.4879 2.5941646,108.4945 2.9690676,108.5011 2.0932534,108.5077 1.1250116,108.5143 3.5008411,108.5209 4.9690437,108.5276 3.6241059,108.5342 0.68675357,108.5408 1.6877284,108.5474 2.2504656,108.5540 2.3751163,108.5606 1.5311261,108.5673 1.9059851,108.5739 1.6559968,108.5805 1.8441199,108.5871 1.7815584,108.5937 1.4683979,108.6003 1.0933343,108.6070 1.4377707,108.6136 2.15675,108.6202 1.9370455,108.6268 0.65585542,108.6334 2.2508161,108.6400 5.4688687,108.6467 4.9058504,108.6533 3.2497649,108.6599 0.43727383,108.6665 0.40636653,108.6731 1.0629013,108.6798 1.9066069,108.6864 2.7185895,108.6930 3.5005212,108.6996 4.8135552,108.7062 4.718976,108.7129 3.4058306,108.7195 2.6871026,108.7261 2.3118486,108.7327 1.874622,108.7394 2.5936067,108.7460 2.3431945,108.7526 0.49986807,108.7592 0.71923256,108.7658 0.90623224,108.7725 0.65584505,108.7791 0.6874001,108.7857 1.594034,108.7923 1.8754385,108.7990 1.1247885,108.8056 0.71890664,108.8122 1.4067163,108.8188 1.1867666,108.8255 0.3437742,108.8321 1.6575398,108.8387 2.7501841,108.8453 2.2494013,108.8520 1.812073,108.8586 1.4057328,108.8652 0.40585208,108.8718 0.12508555,108.8785 0.46927154,108.8851 1.7200811,108.8917 3.6253028,108.8983 2.9052401,108.9050 1.8437104,108.9116 2.18785,108.9182 2.2182231,108.9248 1.1871271,108.9315 1.031545,108.9381 1.2187448,108.9447 1.0935668,108.9514 1.0309786,108.9580 0.7809279,108.9646 0.40614003,108.9712 1.0939759,108.9779 1.344335,108.9845 2.469506,108.9911 2.5938885,108.9978 2.2813337,109.0044 2.3438387,109.0110 1.9990814,109.0177 2.7806537,109.0243 3.4693015,109.0309 3.6888769,109.0375 6.4706421,109.0442 10.406545,109.0508 9.2486954,109.0574 5.8423138,109.0641 3.4060211,109.0707 3.8443861,109.0773 3.9385133,109.0840 7.4094157,109.0906 17.660816,109.0972 27.379473,109.1039 30.40645,109.1105 23.214926,109.1171 14.246307,109.1238 8.8407259,109.1304 5.0914989,109.1370 3.0615287,109.1437 2.1556418,109.1503 1.0304527,109.1569 1.1875932,109.1636 2.1569626,109.1702 2.9687014,109.1768 1.3745791,109.1835 1.4066787,109.1901 2.2821558,109.1967 2.9686048,109.2034 1.780284,109.2100 1.3125607,109.2167 1.87498,109.2233 1.3119111,109.2299 1.5310973,109.2366 1.6875359,109.2432 1.2813332,109.2498 0.96929318,109.2565 1.8754987,109.2631 1.8117754,109.2698 0.81235325,109.2764 2.844115,109.2830 2.3119397,109.2897 0.8747285,109.2963 0.59404236,109.3029 1.0624862,109.3096 0.84406006,109.3162 2.2197628,109.3229 2.9068034,109.3295 3.3748174,109.3361 2.7495599,109.3428 1.9678779,109.3494 0.56211793,109.3561 1.1879327,109.3627 1.5314534,109.3693 1.750226,109.3760 1.5622785,109.3826 1.7184951,109.3893 1.6871687,109.3959 0.81221056,109.4026 0.34394094,109.4092 0.5000217,109.4158 0.34351236,109.4225 0.21891297,109.4291 0.90663332,109.4358 1.6248444,109.4424 1.9996972,109.4491 1.6253769,109.4557 2.3448927,109.4623 3.0942006,109.4690 2.6241114,109.4756 1.2177867,109.4823 0.31211621,109.4889 0.094045334,109.4956 0.6880601,109.5022 1.1875458,109.5088 0.78075534,109.5155 0.21857673,109.5221 0.3440347,109.5288 0.7501449,109.5354 1.2188792,109.5421 2.0002024,109.5487 2.2187335,109.5554 1.8435659,109.5620 1.0622808,109.5687 0.46828687,109.5753 5.4069238e-005,109.5820 1.0009179,109.5886 2.2503943,109.5953 2.0306036,109.6019 0.71817815,109.6086 0.50022787,109.6152 1.7188931,109.6218 1.9687183,109.6285 1.4062797,109.6351 0.78104722,109.6418 0.65615684,109.6484 0.78179926,109.6551 2.8760214,109.6617 4.7814298,109.6684 4.0928593,109.6750 1.9055287,109.6817 0.31215575,109.6883 0.43774304,109.6950 1.7509021,109.7016 2.8439262,109.7083 1.8122497,109.7150 1.4376469,109.7216 1.9058352,109.7283 1.1556718,109.7349 1.0003675,109.7416 1.9692496,109.7482 2.5940378,109.7549 3.6252019,109.7615 3.4370999,109.7682 2.4373913,109.7748 2.3753512,109.7815 2.2501767,109.7881 1.8117174,109.7948 0.40553755,109.8014 0.31268215,109.8081 0.50019091,109.8147 0.65609753,109.8214 0.37467453,109.8281 0.31243032,109.8347 0.28139025,109.8414 0.65708673,109.8480 1.5313708,109.8547 0.99944991,109.8613 0.7813859,109.8680 1.0313252,109.8746 1.0312531,109.8813 1.4685416,109.8880 1.7185644,109.8946 1.3749056,109.9013 0.71867096,109.9079 1.1253098,109.9146 1.1563163,109.9212 0.65610528,109.9279 0.56250983,109.9346 0.56256688,109.9412 0.62518895,109.9479 1.1882031,109.9545 2.2504306,109.9612 2.1867714,109.9679 1.7189071,109.9745 3.4699297,109.9812 3.8747876,109.9878 2.7176514,109.9945 1.5931849,110.0012 1.2809565,110.0078 0.96882761,110.0145 1.6254944,110.0211 1.8755492,110.0278 2.1873913,110.0345 1.8123136,110.0411 2.0943124,110.0478 3.1252849,110.0544 3.1879787,110.0611 3.5624352,110.0678 2.5306196,110.0744 3.1252918,110.0811 6.6889973,110.0878 9.0008183,110.0944 7.6235905,110.1011 6.2543249,110.1077 19.760818,110.1144 35.193085,110.1211 33.930988,110.1277 17.488499,110.1344 4.6206384,110.1411 3.0319095,110.1477 3.7808089,110.1544 2.3430595,110.1611 1.4685723,110.1677 1.7811576,110.1744 1.7501123,110.1811 0.87466043,110.1877 0.71891457,110.1944 1.5942096,110.2010 1.6249152,110.2077 1.3434082,110.2144 0.68711048,110.2210 0.78128856,110.2277 2.5938995,110.2344 2.7812331,110.2411 1.3124555,110.2477 0.43738014,110.2544 0.18744138,110.2611 0.46902737,110.2677 1.5943143,110.2744 2.5628033,110.2811 2.6561511,110.2877 2.280879,110.2944 1.7495978,110.3011 1.6876481,110.3077 2.7193806,110.3144 4.0008044,110.3211 4.375268,110.3277 2.8125031,110.3344 2.8436782,110.3411 2.6558642,110.3478 3.5313175,110.3544 5.3441687,110.3611 5.9682884,110.3678 2.4364405,110.3744 0.53071153,110.3811 0.12483049,110.3878 0.28163853,110.3945 2.8132811,110.4011 3.0005107,110.4078 2.8119895,110.4145 0.93669647,110.4211 0.87520671,110.4278 1.8437197,110.4345 1.0621502,110.4412 0.84405243,110.4478 1.12544,110.4545 1.6565012,110.4612 2.3750305,110.4679 2.2183897,110.4745 1.2497882,110.4812 0.71857989,110.4879 0.59360981,110.4946 1.0633801,110.5012 2.156342,110.5079 1.3435365,110.5146 1.531069,110.5213 0.84341323,110.5279 2.1255672,110.5346 2.7188036,110.5413 2.1563599,110.5480 2.5001042,110.5546 2.2181337,110.5613 1.437919,110.5680 2.6888652,110.5747 3.531008,110.5814 2.1860321,110.5880 0.56166387,110.5947 0.18781395,110.6014 1.2197702,110.6081 2.9384274,110.6147 3.5308371,110.6214 1.9993387,110.6281 1.9999994,110.6348 1.9686133,110.6415 1.6563276,110.6481 1.7811027,110.6548 1.2495697,110.6615 0.65609241,110.6682 0.93825543,110.6749 2.406754,110.6815 2.3120644,110.6882 2.4992938,110.6949 1.562324,110.7016 1.5318229,110.7083 1.9375689,110.7150 2.3437984,110.7216 3.1577439,110.7283 4.5938177,110.7350 2.9674737,110.7417 2.3431649,110.7484 1.1562314,110.7550 1.3128548,110.7617 1.1244931,110.7684 0.46838298,110.7751 1.3753496,110.7818 2.5942581,110.7885 3.0623064,110.7951 1.5621893,110.8018 0.90638399,110.8085 1.2506236,110.8152 3.1249504,110.8219 2.2492766,110.8286 1.2183743,110.8353 0.37519518,110.8419 1.3446774,110.8486 2.1877971,110.8553 2.2813497,110.8620 2.7817454,110.8687 3.3437543,110.8754 2.8427501,110.8821 1.6868887,110.8887 2.3755343,110.8954 2.4999375,110.9021 1.4681636,110.9088 1.0937587,110.9155 1.5940353,110.9222 1.5631034,110.9289 2.0939171,110.9356 1.6242948,110.9422 1.6562181,110.9489 2.2811649,110.9556 2.6872113,110.9623 2.8130221,110.9690 2.687952,110.9757 1.9373462,110.9824 1.4368997,110.9891 0.68719155,110.9958 0.59377325,111.0025 0.65667731,111.0091 1.5002432,111.0158 3.5331984,111.0225 8.8462868,111.0292 10.249207,111.0359 6.4352961,111.0426 3.1552472,111.0493 2.5309525,111.0560 4.8162684,111.0627 20.416893,111.0694 39.350376,111.0761 38.244339,111.0828 21.616039,111.0894 11.904156,111.0961 14.346612,111.1028 19.784552,111.1095 25.095396,111.1162 22.902733,111.1229 14.215384,111.1296 11.282386,111.1363 14.156633,111.1430 13.777965,111.1497 8.9967165,111.1564 4.7490649,111.1631 1.2497013,111.1698 0.87561911,111.1765 1.6880568,111.1832 2.5628703,111.1899 3.4684968,111.1966 2.6867042,111.2033 1.7495461,111.2100 0.75001609,111.2167 1.7817506,111.2233 2.7186785,111.2300 1.6870228,111.2367 1.7501208,111.2434 2.3127871,111.2501 2.3747029,111.2568 0.71851921,111.2635 0.68790108,111.2702 1.1878161,111.2769 1.2184854,111.2836 0.53077233,111.2903 -0.00014397209,111.2970 0.3127138,111.3037 0.96895957,111.3104 0.99999058,111.3171 0.49989441,111.3238 0.46858802,111.3305 0.71931386,111.3372 1.6252041,111.3439 2.2810895,111.3506 2.1878369,111.3573 2.0934594,111.3640 0.96839446,111.3707 0.90619373,111.3774 0.87508786,111.3841 1.1566286,111.3908 1.7503643,111.3975 1.9374623,111.4042 1.4996369,111.4109 1.0624639,111.4177 1.2816212,111.4244 1.3749073,111.4311 0.90610385,111.4378 1.0938206,111.4445 1.2503012,111.4512 1.8130599,111.4579 2.3749588,111.4646 2.2496495,111.4713 2.2187247,111.4780 2.0622485,111.4847 1.9063721,111.4914 2.3127565,111.4981 2.1874063,111.5048 1.9370338,111.5115 0.96855325,111.5182 1.7507813,111.5249 3.2515378,111.5316 5.2822032,111.5383 5.624052,111.5450 4.1857891,111.5518 1.9675845,111.5585 0.74985558,111.5652 0.71896082,111.5719 1.0002199,111.5786 1.2186774,111.5853 0.96865213,111.5920 1.7500139,111.5987 0.99980086,111.6054 0.40642217,111.6121 0.96886539,111.6188 0.53091419,111.6255 0.46962628,111.6322 1.7822006,111.6390 1.874432,111.6457 1.2491578,111.6524 0.78101254,111.6591 0.75002593,111.6658 0.56273234,111.6725 1.1567014,111.6792 1.2183672,111.6859 0.43699294,111.6926 0.43767616,111.6994 1.0006869,111.7061 1.8445343,111.7128 2.2497611,111.7195 1.3426883,111.7262 0.40587139,111.7329 0.90651697,111.7396 1.2501824,111.7463 1.1876845,111.7531 1.3130404,111.7598 2.062901,111.7665 2.0623457,111.7732 1.7810653,111.7799 1.4684993,111.7866 1.2495269,111.7933 1.5630374,111.8000 2.8133779,111.8068 2.6872406,111.8135 1.9998043,111.8202 1.9683166,111.8269 1.4370234,111.8336 2.1884687,111.8403 3.6571364,111.8471 3.4063392,111.8538 3.0935388,111.8605 3.0000346,111.8672 3.5937068,111.8739 2.9365935,111.8806 2.0617428,111.8874 1.625001,111.8941 1.718878,111.9008 1.2812214,111.9075 1.4063455,111.9142 1.4065933,111.9209 1.6874578,111.9277 1.3745883,111.9344 1.2188412,111.9411 1.9061965,111.9478 2.2809141,111.9545 1.7497534,111.9613 0.62538719,111.9680 1.6884084,111.9747 2.9999256,111.9814 2.718194,111.9881 2.2497206,111.9949 1.2186555,112.0016 0.78113806,112.0083 0.43734476,112.0150 0.7189253,112.0217 1.2189518,112.0285 1.4067187,112.0352 1.4064494,112.0419 1.4066998,112.0486 2.2190409,112.0553 2.3748069,112.0621 2.5316632,112.0688 3.7199416,112.0755 6.6905017,112.0822 23.581656,112.0890 73.370789,112.0957 102.91084,112.1024 83.010811,112.1091 39.352314,112.1159 15.834704,112.1226 9.531064,112.1293 10.095326,112.1360 9.7177057,112.1427 6.2788329,112.1495 4.8424382,112.1562 5.2817731,112.1629 5.6561995,112.1696 3.0614145,112.1764 1.3119668,112.1831 0.62474066,112.1898 0.90711969,112.1966 2.2190742,112.2033 1.9995741,112.2100 1.59363,112.2167 1.2185314,112.2235 1.1247123,112.2302 1.0622686,112.2369 0.87553138,112.2436 1.7506484,112.2504 2.1561356,112.2571 1.7493953,112.2638 0.90587342,112.2706 0.90616339,112.2773 1.0939186,112.2840 1.5316074,112.2907 1.2508202,112.2975 2.6257029,112.3042 2.6555119,112.3109 1.1551354,112.3177 0.31233397,112.3244 1.0627223,112.3311 1.6876869,112.3379 2.2504239,112.3446 2.0941305,112.3513 3.0309303,112.3580 2.968158,112.3648 2.4061236,112.3715 2.0937114,112.3782 1.9690827,112.3850 2.4065337,112.3917 1.8747016,112.3984 0.93730682,112.4052 1.0626327,112.4119 1.2814122,112.4186 1.594023,112.4254 1.4373128,112.4321 0.81233549,112.4388 0.96873724,112.4456 0.87513614,112.4523 1.343586,112.4590 0.62460792,112.4658 0.49986449,112.4725 0.46904618,112.4792 2.0007374,112.4860 2.5937376,112.4927 2.1254041,112.4994 2.4372711,112.5062 1.7495642,112.5129 2.000113,112.5197 1.8751581,112.5264 1.8434316,112.5331 0.53039747,112.5399 0.031460416,112.5466 0.43786383,112.5533 1.0629412,112.5601 2.0312662,112.5668 1.5623808,112.5735 1.8124225,112.5803 1.4062524,112.5870 1.3121711,112.5938 0.4373078,112.6005 1.2197416,112.6072 2.1570985,112.6140 3.0313649,112.6207 3.1248307,112.6275 4.2808552,112.6342 3.2807548,112.6409 3.656322,112.6477 3.750622,112.6544 4.2192326,112.6612 3.0929203,112.6679 1.6238786,112.6746 0.81224823,112.6814 0.62503064,112.6881 0.81309873,112.6949 1.8754768,112.7016 1.9369756,112.7083 1.1560404,112.7151 1.0939434,112.7218 0.96872061,112.7286 0.96861738,112.7353 0.93770283,112.7421 1.4379555,112.7488 2.1883876,112.7555 3.3754551,112.7623 2.7803082,112.7690 1.2488168,112.7758 0.28088072,112.7825 0.40647531,112.7893 0.68746638,112.7960 0.56238443,112.8027 0.53143054,112.8095 0.81271321,112.8162 0.93756855,112.8230 2.0000057,112.8297 1.8748237,112.8365 0.87528181,112.8432 2.1566336,112.8500 2.4059923,112.8567 1.6556916,112.8635 0.34348011,112.8702 0.37509358,112.8769 0.4686614,112.8837 -5.1930783e-005,112.8904 -1.3330923e-005,112.8972 0.094094418,112.9039 0.81291705,112.9107 1.1247253,112.9174 0.53114867,112.9242 0.84440792,112.9309 1.9062603,112.9377 1.5617402,112.9444 0.49970612,112.9512 3.9618295e-005,112.9579 0.56242287,112.9647 0.87538159,112.9714 2.2506692,112.9782 2.9686959,112.9849 2.1247139,112.9917 1.2498846,112.9984 0.93806261,113.0052 1.8755598,113.0119 1.9683763,113.0187 2.1563182,113.0254 3.281419,113.0322 4.2187843,113.0389 4.5945029,113.0457 4.6874609,113.0524 2.8743682,113.0592 4.1897812,113.0659 12.698248,113.0727 33.385437,113.0794 40.341831,113.0862 31.521589,113.0929 16.742136,113.0997 8.9974585,113.1065 4.4686465,113.1132 4.1877966,113.1200 4.3743219,113.1267 3.593976,113.1335 4.5941381,113.1402 3.9047351,113.1470 1.8113685,113.1537 0.687253,113.1605 0.34358108,113.1672 0.28121611,113.1740 0.43743011,113.1808 0.37505084,113.1875 0.65663493,113.1943 0.93766177,113.2010 0.78114945,113.2078 0.62464684,113.2145 0.34389773,113.2213 1.3444464,113.2280 2.2821233,113.2348 2.8433781,113.2416 1.2175542,113.2483 0.62472969,113.2551 0.31267354,113.2618 1.0005684,113.2686 1.8441308,113.2754 1.8125293,113.2821 1.6248435,113.2889 1.3745438,113.2956 0.62463856,113.3024 1.7503197,113.3092 3.4066749,113.3159 2.8120086,113.3227 0.62526292,113.3294 1.4378985,113.3362 1.2499436,113.3430 1.3745109,113.3497 0.3746677,113.3565 3.5944502,113.3632 5.3441434,113.3700 4.1871557,113.3768 1.9996885,113.3835 3.5939331,113.3903 5.1873622,113.3970 4.5314031,113.4038 3.0001755,113.4106 1.6247305,113.4173 1.3746281,113.4241 0.99986929,113.4309 0.84387791,113.4376 1.4379917,113.4444 2.5629745,113.4511 3.2185314,113.4579 2.9682469,113.4647 1.9998847,113.4714 1.6563846,113.4782 1.0936928,113.4850 0.7810396,113.4917 0.9070642,113.4985 2.3759606,113.5053 2.9996967,113.5120 2.3117976,113.5188 1.5310524,113.5256 1.4067065,113.5323 1.5936656,113.5391 1.3121101,113.5459 1.2808921,113.5526 0.81245637,113.5594 1.4696165,113.5662 2.43768,113.5729 1.8120236,113.5797 2.3749514,113.5865 2.875443,113.5932 3.1253872,113.6000 2.5309227,113.6068 1.8428885,113.6135 0.78075486,113.6203 0.65649587,113.6271 1.813163,113.6338 2.4689782,113.6406 2.9060905,113.6474 3.0938764,113.6542 3.7814965,113.6609 3.9995425,113.6677 2.6870139,113.6745 1.437816,113.6812 1.31259,113.6880 1.3749284,113.6948 1.2496965,113.7016 1.3439205,113.7083 1.9695079,113.7151 2.5002913,113.7219 2.186816,113.7286 1.4683911,113.7354 1.7501923,113.7422 1.9994018,113.7490 0.53089672,113.7557 0.28121892,113.7625 0.28166699,113.7693 1.3445163,113.7760 1.9377444,113.7828 2.0933745,113.7896 2.4369495,113.7964 2.18731,113.8031 1.3127185,113.8099 1.2812704,113.8167 0.81220943,113.8235 0.71908158,113.8302 1.2502359,113.8370 2.0940576,113.8438 3.4692767,113.8506 4.1874156,113.8573 4.0928764,113.8641 2.6247044,113.8709 1.6876721,113.8777 1.0311817,113.8845 1.0627918,113.8912 1.0936918,113.8980 0.78072405,113.9048 0.81288421,113.9116 2.2196572,113.9183 2.3747985,113.9251 2.2492292,113.9319 2.4059322,113.9387 2.9064529,113.9455 2.2809794,113.9522 0.2184965,113.9590 0.40707818,113.9658 1.6572434,113.9726 2.4999001,113.9793 2.7490988,113.9861 2.3120596,113.9929 2.1565762,113.9997 3.1251054,114.0065 2.3433077,114.0132 1.4373571,114.0200 0.96920431,114.0268 1.5936513,114.0336 1.6248755,114.0404 2.4066439,114.0472 2.0943398,114.0539 2.6879425,114.0607 2.6250434,114.0675 4.2203593,114.0743 7.0325956,114.0811 8.6251078,114.0878 10.219529,114.0946 24.517767,114.1014 79.914574,114.1082 137.5215,114.1150 132.85338,114.1218 71.430328,114.1285 19.512491,114.1353 8.8438101,114.1421 12.283843,114.1489 15.063081,114.1557 13.216614,114.1625 8.3405399,114.1693 3.5606339,114.1760 2.1558211,114.1828 1.8750198,114.1896 2.3120375,114.1964 0.81190145,114.2032 1.1882199,114.2100 2.8755467,114.2168 2.937449,114.2235 2.0309534,114.2303 1.7501585,114.2371 1.9059554,114.2439 0.90544307,114.2507 0.37478018,114.2575 0.37502658,114.2643 0.18744363,114.2711 0.093715727,114.2778 0.18755183,114.2846 0.40652463,114.2914 0.9690969,114.2982 1.4685566,114.3050 1.3749359,114.3118 2.5942674,114.3186 3.5631039,114.3254 3.4063895,114.3322 3.0309255,114.3390 2.9374363,114.3457 3.7818379,114.3525 4.0939908,114.3593 3.0626335,114.3661 3.4375203,114.3729 2.8118355,114.3797 2.0622127,114.3865 1.7185504,114.3933 1.5000809,114.4001 1.8755729,114.4069 2.4994226,114.4137 1.5616791,114.4204 1.9379139,114.4272 2.5942245,114.4340 2.6877749,114.4408 3.2814538,114.4476 2.8742552,114.4544 1.6868641,114.4612 1.8749801,114.4680 1.1249777,114.4748 0.9063369,114.4816 0.96880907,114.4884 0.90647912,114.4952 1.0000705,114.5020 1.0310973,114.5088 1.3749939,114.5156 1.7812181,114.5224 1.4996274,114.5292 0.31240025,114.5360 0.62529814,114.5428 1.1877512,114.5495 1.0621432,114.5563 0.21846206,114.5631 0.50033355,114.5699 0.87502742,114.5767 0.56213826,114.5835 0.46929416,114.5903 2.783396,114.5971 5.6567917,114.6039 4.6238475,114.6107 3.5931122,114.6175 2.8431225,114.6243 1.6871015,114.6311 1.0937849,114.6379 1.5315635,114.6447 1.6561329,114.6515 1.093888,114.6583 1.6569827,114.6651 2.4695449,114.6719 3.7503779,114.6787 4.7493653,114.6855 5.5000005,114.6923 6.7194676,114.6991 5.6556807,114.7059 3.4369006,114.7127 1.9996465,114.7195 1.4684232,114.7263 1.5311645,114.7331 1.1244949,114.7399 1.2189406,114.7467 1.9065207,114.7535 1.4690043,114.7603 1.6252514,114.7671 1.3745353,114.7739 0.74966419,114.7807 0.84387076,114.7876 1.062398,114.7944 0.68751198,114.8012 1.4064201,114.8080 2.0315447,114.8148 2.9688926,114.8216 2.030803,114.8284 1.1869817,114.8352 0.53114659,114.8420 0.68772578,114.8488 0.65658826,114.8556 1.1251341,114.8624 0.99971145,114.8692 0.68719482,114.8760 0.34365174,114.8828 0.56288135,114.8896 1.2816526,114.8964 1.5938781,114.9032 1.4375513,114.9100 1.3122158,114.9169 0.74938315,114.9237 0.1872277,114.9305 0.12523061,114.9373 0.37496629,114.9441 0.59374559,114.9509 1.0313891,114.9577 0.90665543,114.9645 1.5003946,114.9713 2.5314131,114.9781 3.4685874,114.9849 2.8122513,114.9918 1.9374974,114.9986 1.4065142,115.0054 2.0944195,115.0122 3.7505744,115.0190 5.2496376,115.0258 4.2183142,115.0326 3.3131506,115.0394 6.1279006,115.0462 15.538628,115.0530 30.256096,115.0599 34.935658,115.0667 31.715902,115.0735 28.436659,115.0803 19.747047,115.0871 13.873094,115.0939 12.937284,115.1007 13.968493,115.1075 13.404977,115.1144 9.7167673,115.1212 6.6857162,115.1280 4.7173462,115.1348 3.6250529,115.1416 4.0321136,115.1484 3.7190554,115.1552 2.8430958,115.1621 2.7178226,115.1689 1.811996,115.1757 0.59360075,115.1825 0.50043893,115.1893 1.5318031,115.1961 2.1251864,115.2029 2.4997754,115.2098 3.5004265,115.2166 4.8124833,115.2234 3.3426812,115.2302 1.843256,115.2370 0.40651938,115.2438 1.5008904,115.2507 3.4380357,115.2575 2.8744891,115.2643 1.5930971,115.2711 1.1250452,115.2779 1.5936211,115.2848 0.96852946,115.2916 0.65626109,115.2984 0.74989116,115.3052 1.000528,115.3120 2.2190602,115.3188 1.6247489,115.3257 2.1563196,115.3325 2.562541,115.3393 3.0314455,115.3461 3.0939603,115.3529 2.1558185,115.3598 1.2184275,115.3666 1.1248964,115.3734 0.65605104,115.3802 0.68800759,115.3871 1.4688592,115.3939 1.1871667,115.4007 1.2498779,115.4075 0.90614897,115.4143 0.40605372,115.4212 0.84442192,115.4280 3.188545,115.4348 3.5624321,115.4416 2.2802722,115.4485 0.68743342,115.4553 1.4067019,115.4621 1.3745577,115.4689 1.5626246,115.4757 1.6569133,115.4826 1.8752719,115.4894 1.7806625,115.4962 1.1245917,115.5030 1.0309205,115.5099 0.37485993,115.5167 1.4386104,115.5235 2.8751898,115.5303 2.4676306,115.5372 0.93693829,115.5440 0.75076354,115.5508 1.7826728,115.5577 2.9065678,115.5645 2.5305579,115.5713 1.780429,115.5781 1.0305451,115.5850 0.56245959,115.5918 0.87528813,115.5986 1.2507608,115.6054 2.2510321,115.6123 2.9685872,115.6191 2.4681613,115.6259 2.1561382,115.6328 1.9055964,115.6396 0.74929029,115.6464 0.093798414,115.6532 0.18775757,115.6601 0.4062402,115.6669 0.81283432,115.6737 1.7816031,115.6806 1.6247468,115.6874 2.0940855,115.6942 3.6255121,115.7011 3.8435845,115.7079 2.4060807,115.7147 1.9374435,115.7215 2.3123357,115.7284 2.3748062,115.7352 1.6561234,115.7420 0.90617454,115.7489 0.59345573,115.7557 0.40645081,115.7625 0.90635169,115.7694 1.1246684,115.7762 1.6254163,115.7830 3.125706,115.7899 3.4690511,115.7967 2.5623891,115.8035 1.6868855,115.8104 1.1875449,115.8172 1.8441412,115.8240 2.4692328,115.8309 3.687968,115.8377 3.4996636,115.8445 2.6869533,115.8514 1.9994698,115.8582 1.3438118,115.8650 1.3124352,115.8719 0.84307116,115.8787 0.093407653,115.8856 0.094029427,115.8924 0.50023764,115.8992 0.84353065,115.9061 0.78143775,115.9129 1.0942276,115.9197 1.0309976,115.9266 0.59345841,115.9334 0.5625031,115.9402 0.43731454,115.9471 0.25013372,115.9539 0.71902627,115.9608 0.87486249,115.9676 0.9376781,115.9744 1.3129271,115.9813 1.9694551,115.9881 2.5936911,115.9950 1.7805153,116.0018 1.1246117,116.0086 0.7185753,116.0155 0.9381395,116.0223 1.9689115,116.0292 2.6252232,116.0360 3.7196331,116.0428 4.0625196,116.0497 3.4365199,116.0565 2.9687531,116.0634 3.8137913,116.0702 9.3471994,116.0770 16.597477,116.0839 18.65777,116.0907 17.373461,116.0976 11.902314,116.1044 8.060277,116.1113 11.721984,116.1181 21.569878,116.1249 28.846634,116.1318 24.306021,116.1386 10.993785,116.1455 7.5615978,116.1523 5.9682765,116.1592 4.1557245,116.1660 3.2492394,116.1728 1.9677639,116.1797 0.62457019,116.1865 0.81325889,116.1934 1.7818302,116.2002 2.0313146,116.2071 2.0933237,116.2139 1.2805387,116.2208 1.3441418,116.2276 2.7508638,116.2345 3.8131819,116.2413 4.1871767,116.2481 2.8431017,116.2550 2.4066668,116.2618 3.062439,116.2687 2.4367454,116.2755 1.7181957,116.2824 1.9381796,116.2892 2.8128448,116.2961 2.2813454,116.3029 2.5311992,116.3098 2.2804446,116.3166 1.9994202,116.3235 0.90587968,116.3303 0.53159398,116.3372 2.6879909,116.3440 3.8443356,116.3509 4.8440466,116.3577 3.6245899,116.3646 1.6245888,116.3714 1.4696264,116.3783 3.1263211,116.3851 4.3124042,116.3920 3.4364777,116.3988 2.0616305,116.4057 1.5627059,116.4125 2.2502959,116.4194 2.3121915,116.4262 2.3753924,116.4331 2.875067,116.4399 1.9367745,116.4468 0.87444961,116.4536 0.31215563,116.4605 0.37512994,116.4674 0.593813,116.4742 1.1874717,116.4811 2.5625949,116.4879 2.9376006,116.4948 2.4380896,116.5016 2.500586,116.5085 3.0000629,116.5153 3.125196,116.5222 3.3742657,116.5290 1.9374845,116.5359 2.8763885,116.5427 3.4994476,116.5496 1.935902,116.5565 0.12458319,116.5633 0.09382692,116.5702 0.25007442,116.5770 1.0943897,116.5839 2.0944424,116.5907 3.2192385,116.5976 3.4680316,116.6045 1.2175982,116.6113 0.21886198,116.6182 0.96946466,116.6250 2.9691968,116.6319 4.2810125,116.6387 3.2814987,116.6456 3.031389,116.6525 2.3120778,116.6593 1.6878771,116.6662 2.1561718,116.6730 1.4054091,116.6799 0.81257099,116.6868 1.3127854,116.6936 0.99963886,116.7005 0.81267548,116.7073 1.4689932,116.7142 1.3745183,116.7211 0.71834117,116.7279 0.96902567,116.7348 2.6571875,116.7416 4.1575093,116.7485 4.2500324,116.7554 2.7805164,116.7622 1.9054955,116.7691 1.0310127,116.7760 1.2812718,116.7828 0.87456971,116.7897 0.43723336,116.7965 0.25024021,116.8034 2.0317361,116.8103 3.5312099,116.8171 3.250037,116.8240 3.8126745,116.8309 3.3744574,116.8377 2.0000079,116.8446 2.5319638,116.8514 2.4066241,116.8583 3.3130174,116.8652 4.0000525,116.8720 3.3119447,116.8789 2.4675739,116.8858 0.62462205,116.8926 1.0006752,116.8995 1.4375153,116.9064 0.99953592,116.9132 1.7814783,116.9201 2.8438666,116.9270 1.9372222,116.9338 1.0627857,116.9407 1.7504321,116.9476 1.7808961,116.9544 0.87445492,116.9613 1.3749578,116.9682 1.4686377,116.9750 0.62503707,116.9819 0.5006243,116.9888 1.4695286,116.9956 2.06236,117.0025 1.4055389,117.0094 0.9374041,117.0163 0.90652198,117.0231 1.0938472,117.0300 1.531738,117.0369 2.0315123,117.0437 2.0312603,117.0506 2.2497351,117.0575 1.624604,117.0643 1.9068105,117.0712 4.6269717,117.0781 8.1271868,117.0850 8.7197981,117.0918 8.6870394,117.0987 7.2473092,117.1056 5.4048071,117.1124 6.6889935,117.1193 7.9696145,117.1262 6.9676304,117.1331 4.9670949,117.1399 2.7177756,117.1468 1.3745568,117.1537 0.3747524,117.1606 0.37550589,117.1674 1.2505559,117.1743 1.4375291,117.1812 1.4999807,117.1881 1.5309206,117.1949 1.2501999,117.2018 1.4373535,117.2087 0.62455404,117.2156 0.5313192,117.2224 2.7188385,117.2293 4.6562729,117.2362 3.7808475,117.2431 1.5623088,117.2499 0.9070639,117.2568 2.4065711,117.2637 1.7806189,117.2706 1.1561394,117.2774 1.0938947,117.2843 0.90604621,117.2912 0.28091177,117.2981 0.031238124,117.3049 0.09381564,117.3118 0.09364143,117.3187 0.18789344,117.3256 0.81316376,117.3325 1.4694443,117.3393 5.3438964,117.3462 6.6248116,117.3531 4.9996924,117.3600 2.7808664,117.3669 1.8436893,117.3737 1.4060616,117.3806 1.1559422,117.3875 0.87474996,117.3944 1.281383,117.4013 1.3755047,117.4081 1.6564357,117.4150 1.0306153,117.4219 0.28113157,117.4288 0.781802,117.4357 1.37515,117.4425 1.7507972,117.4494 3.4067547,117.4563 2.9364874,117.4632 1.655549,117.4701 0.74983621,117.4770 0.6875785,117.4838 0.96861672,117.4907 0.56262088,117.4976 1.0002743,117.5045 0.93721962,117.5114 0.62482607,117.5183 0.56232947,117.5251 0.84393501,117.5320 2.5629041,117.5389 3.0003028,117.5458 2.5624905,117.5527 1.6253405,117.5596 2.5006115,117.5665 2.1556227,117.5733 1.2180805,117.5802 0.74964964,117.5871 0.62497586,117.5940 1.21925,117.6009 1.5002198,117.6078 1.3438861,117.6147 1.6564946,117.6215 2.5937958,117.6284 2.6249332,117.6353 2.2188661,117.6422 2.6879981,117.6491 3.7499514,117.6560 2.686471,117.6629 1.2181534,117.6698 0.81300884,117.6766 1.9379536,117.6835 2.4064772,117.6904 2.4688933,117.6973 1.8750832,117.7042 2.2187264,117.7111 2.6557755,117.7180 2.9998698,117.7249 2.4062271,117.7318 1.1871941,117.7387 0.96898735,117.7455 1.4064255,117.7524 1.2496951,117.7593 1.5940027,117.7662 2.1880426,117.7731 2.4373348,117.7800 1.6554465,117.7869 0.78092998,117.7938 1.063151,117.8007 2.125561,117.8076 2.1560738,117.8145 1.9689525,117.8214 2.5316782,117.8283 2.3746257,117.8351 1.468235,117.8420 1.1246946,117.8489 0.87460834,117.8558 1.1251699,117.8627 1.8754345,117.8696 1.6559824,117.8765 0.62439698,117.8834 0.53166521,117.8903 2.3131986,117.8972 2.6874223,117.9041 1.7181588,117.9110 0.84365517,117.9179 1.4695171,117.9248 1.7498752,117.9317 1.0304899,117.9386 0.71910447,117.9455 1.8445944,117.9524 3.124989,117.9593 3.68748,117.9662 3.7190127,117.9731 3.0310781,117.9800 2.4995618,117.9868 1.7808398,117.9937 0.96834368,118.0006 0.49995089,118.0075 0.65643215,118.0144 1.4373549,118.0213 2.1562665,118.0282 2.7499917,118.0351 1.2813007,118.0420 1.46902,118.0489 1.8437365,118.0558 1.4380167,118.0627 1.9067889,118.0696 2.6579165,118.0765 6.9706926,118.0834 9.5933952,118.0903 11.440497,118.0972 22.287508,118.1041 31.375978,118.1110 27.619928,118.1179 16.151342,118.1248 12.005754,118.1317 33.207066,118.1386 61.512318,118.1456 62.144737,118.1525 33.73019,118.1594 10.616046,118.1663 3.5297828,118.1732 1.8429712,118.1801 1.0627126,118.1870 0.84387505,118.1939 1.1253326,118.2008 2.3751719,118.2077 2.4681406,118.2146 1.1878445,118.2215 2.4073739,118.2284 3.7815776,118.2353 3.8432181,118.2422 2.8753197,118.2491 3.7188635,118.2560 3.3748112,118.2629 3.7189751,118.2698 2.5616763,118.2767 1.6247337,118.2836 1.8125634,118.2905 1.6874526,118.2975 2.0000815,118.3044 1.7186213,118.3113 2.3750656,118.3182 2.5936151,118.3251 1.4995265,118.3320 0.65580148,118.3389 0.28121671,118.3458 0.40669888,118.3527 0.78143257,118.3596 0.68723714,118.3665 0.8129853,118.3734 2.3755267,118.3804 3.499754,118.3873 3.1881351,118.3942 5.6572633,118.4011 5.7493939,118.4080 3.249006,118.4149 1.8437079,118.4218 1.9685501,118.4287 1.6563332,118.4356 2.0628352,118.4425 2.0312867,118.4495 2.1877868,118.4564 2.843277,118.4633 2.0617328,118.4702 0.93728161,118.4771 0.53132945,118.4840 0.93761474,118.4909 1.1251303,118.4978 1.4997621,118.5048 0.78128558,118.5117 1.0317863,118.5186 1.2185806,118.5255 1.5623615,118.5324 1.5313729,118.5393 1.6563056,118.5462 1.74963,118.5531 1.4057529,118.5601 0.87496489,118.5670 1.5005136,118.5739 2.5006952,118.5808 2.2501028,118.5877 1.9376563,118.5946 2.1874404,118.6016 2.156323,118.6085 2.6253004,118.6154 2.343215,118.6223 1.3118166,118.6292 0.49962473,118.6361 0.40611914,118.6431 0.56285226,118.6500 1.1877303,118.6569 1.1563098,118.6638 1.531058,118.6707 0.71818841,118.6776 0.46903872,118.6846 1.1566943,118.6915 1.0311426,118.6984 0.75000823,118.7053 0.78132522,118.7122 0.8439101,118.7192 1.3752197,118.7261 1.406148,118.7330 1.5938953,118.7399 2.1247411,118.7468 0.99943751,118.7538 0.4689427,118.7607 0.84377408,118.7676 0.59335542,118.7745 0.34378415,118.7814 0.90674371,118.7884 1.749886,118.7953 0.46821561,118.8022 5.3943102e-005,118.8091 0.469221,118.8160 2.2192652,118.8230 4.4685969,118.8299 3.6559434,118.8368 1.4376261,118.8437 0.68748713,118.8507 0.74999177,118.8576 1.000088,118.8645 1.468857,118.8714 2.1251619,118.8783 1.468829,118.8853 1.2809502,118.8922 0.78081912,118.8991 0.43736896,118.9060 0.40644208,118.9130 0.68776703,118.9199 0.90620762,118.9268 0.84379584,118.9337 1.500015,118.9407 1.593475,118.9476 1.3750476,118.9545 1.0311536,118.9614 0.68753767,118.9684 0.8443085,118.9753 1.3128498,118.9822 2.3440242,118.9892 3.9685783,118.9961 3.812427,119.0030 3.06269,119.0099 2.7496781,119.0169 2.4994619,119.0238 1.2498243,119.0307 1.1569817,119.0377 2.3132305,119.0446 2.5933714,119.0515 3.3459291,119.0584 10.379293,119.0654 15.625751,119.0723 14.52882,119.0792 8.747673,119.0862 7.7826366,119.0931 18.911591,119.1000 33.160252,119.1069 32.872478,119.1139 19.056395,119.1208 6.620966,119.1277 1.6861308,119.1347 1.5942591,119.1416 3.8758807,119.1485 4.5932007,119.1555 2.0305796,119.1624 1.0626006,119.1693 1.2811645,119.1763 1.4685439,119.1832 1.6875819,119.1901 2.2510312,119.1971 3.4066074,119.2040 1.9360698,119.2109 0.31159079,119.2179 0.09386538,119.2248 0.40625381,119.2317 0.2186998,119.2387 0.093705721,119.2456 0.0001470797,119.2525 1.3443885,119.2595 3.1883826,119.2664 4.5938268,119.2733 2.5615392,119.2803 0.68704319,119.2872 0.59393495,119.2941 1.0625156,119.3011 1.125187,119.3080 1.4069235,119.3150 2.3130655,119.3219 2.6556842,119.3288 1.811543,119.3358 1.0310276,119.3427 0.65625376,119.3496 0.50074297,119.3566 2.125999,119.3635 4.3129473,119.3705 5.4065204,119.3774 4.5305872,119.3843 2.468133,119.3913 2.4373085,119.3982 2.9378281,119.4051 4.9066091,119.4121 4.4054394,119.4190 1.0617316,119.4260 1.0626278,119.4329 1.1251305,119.4398 0.49962157,119.4468 0.65633816,119.4537 1.9692204,119.4607 2.4689066,119.4676 2.8125553,119.4745 3.063062,119.4815 3.093852,119.4884 1.717764,119.4954 0.28074947,119.5023 0.31271803,119.5093 0.53115892,119.5162 1.0000285,119.5231 1.1878275,119.5301 1.1250737,119.5370 1.0628762,119.5440 1.5627574,119.5509 1.2808601,119.5579 1.3431764,119.5648 1.187515,119.5717 1.1878233,119.5787 0.68724376,119.5856 0.34359977,119.5926 0.40633008,119.5995 0.56274706,119.6065 1.2502521,119.6134 1.6250858,119.6204 1.812748,119.6273 2.0001707,119.6342 1.5620356,119.6412 1.4377862,119.6481 2.7507465,119.6551 2.9374313,119.6620 2.8435655,119.6690 2.8749659,119.6759 3.1249757,119.6829 2.5619795,119.6898 1.7185066,119.6968 1.5312468,119.7037 1.2809309,119.7107 1.1246828,119.7176 0.65617639,119.7246 0.43763974,119.7315 0.78171057,119.7385 1.8753408,119.7454 1.9995906,119.7524 1.3746856,119.7593 1.0627775,119.7663 1.782204,119.7732 3.5633163,119.7802 4.5931764,119.7871 3.09288,119.7941 1.2495157,119.8010 0.46866244,119.8080 1.0000348,119.8149 0.68718827,119.8219 0.15638793,119.8288 0.4378854,119.8358 0.6249193,119.8427 0.46846464,119.8497 0.24978228,119.8566 -4.5486177e-006,119.8636 0.31293547,119.8705 1.2503644,119.8775 1.3748732,119.8844 0.6873669,119.8914 0.78139096,119.8983 1.6567054,119.9053 2.8128731,119.9122 2.9682744,119.9192 1.2492059,119.9262 0.74976814,119.9331 0.81253672,119.9401 0.21894816,119.9470 0.78151149,119.9540 1.0313358,119.9609 0.78110206,119.9679 0.62485749,119.9748 0.93744206,119.9818 1.6250477,119.9888 2.1251669,119.9957 1.9688847,120.0027 1.8438356,120.0096 1.7812285,120.0166 2.4067283,120.0235 3.0630696,120.0305 2.1247194,120.0374 1.2178544,120.0444 0.28068271,120.0514 0.81367993,120.0583 3.2833805,120.0653 5.1575084,120.0722 6.9070802,120.0792 8.4067917,120.0862 14.569083,120.0931 33.730133,120.1001 49.970524,120.1070 40.519871,120.1140 15.4582,120.1210 4.5607014,120.1279 2.8745196,120.1349 1.2487973,120.1418 0.84370309,120.1488 3.1564894,120.1558 3.3748782,120.1627 1.218742,120.1697 1.1564918,120.1766 1.7188623,120.1836 1.3440225,120.1906 2.218909,120.1975 2.6246743,120.2045 2.0935955,120.2115 1.6563271,120.2184 1.4059384,120.2254 0.68763542,120.2323 1.3444802,120.2393 1.6869262,120.2463 1.0931982,120.2532 1.5006666,120.2602 1.9688125,120.2672 0.99949527,120.2741 0.37477747,120.2811 0.37508696,120.2881 1.4692347,120.2950 2.3127153,120.3020 1.5311543,120.3089 1.5311022,120.3159 1.0622075,120.3229 1.1249813,120.3298 1.2187968,120.3368 1.1877495,120.3438 1.4070548,120.3507 2.8133867,120.3577 3.7814558,120.3647 3.968642,120.3716 3.5931158,120.3786 2.2181151,120.3856 1.5307244,120.3925 0.8747195,120.3995 1.2822045,120.4065 2.6255968,120.4135 2.562398,120.4204 2.3746512,120.4274 1.4684293,120.4344 1.2181311,120.4413 0.46835569,120.4483 0.78210449,120.4553 1.6252244,120.4622 1.2813096,120.4692 2.0627587,120.4762 2.5627549,120.4831 3.030782,120.4901 0.99905461,120.4971 0.34342247,120.5041 0.46889085,120.5110 1.3131479,120.5180 1.6559676,120.5250 1.0312651,120.5319 1.6881905,120.5389 1.4996006,120.5459 0.62445927,120.5529 0.93790084,120.5598 1.5623965,120.5668 1.2187083,120.5738 1.782511,120.5808 3.031873,120.5877 2.7179961,120.5947 1.9057481,120.6017 1.5934203,120.6086 0.93750846,120.6156 1.250476,120.6226 1.7807541,120.6296 0.78066862,120.6365 0.46860746,120.6435 0.28119507,120.6505 0.50042558,120.6575 1.4690148,120.6644 1.4062629,120.6714 1.562778,120.6784 1.9997827,120.6854 1.9061863,120.6923 2.0005393,120.6993 2.0940623,120.7063 2.4372876,120.7133 1.8120029,120.7203 1.0620552,120.7272 0.31204605,120.7342 0.093987733,120.7412 2.0009971,120.7482 6.1894574,120.7551 10.219797,120.7621 9.8119621,120.7691 6.1243029,120.7761 3.374393,120.7831 2.9056928,120.7900 2.1552231,120.7970 2.2501884,120.8040 2.5629251,120.8110 1.686982,120.8180 1.843498,120.8249 1.7813231,120.8319 1.812711,120.8389 1.5313661,120.8459 1.562752,120.8529 1.4060197,120.8598 0.81196487,120.8668 0.53103322,120.8738 0.43752888,120.8808 0.96944815,120.8878 2.2194684,120.8948 2.4058917,120.9017 2.2804003,120.9087 2.0932598,120.9157 2.1877775,120.9227 2.5317869,120.9297 2.4688427,120.9367 2.1251199,120.9436 2.0940115,120.9506 1.9687884,120.9576 2.2500546,120.9646 2.4379857,120.9716 2.4690044,120.9786 2.124023,120.9855 1.1873261,120.9925 1.7813973,120.9995 1.3435128,121.0065 1.6255119,121.0135 2.4059706,121.0205 1.9058831,121.0275 1.7815365,121.0344 2.9701836,121.0414 6.438652,121.0484 6.8746495,121.0554 5.0306292,121.0624 4.6562576,121.0694 6.1567574,121.0764 8.0627022,121.0834 9.9081917,121.0903 19.602232,121.0973 39.356304,121.1043 58.725552,121.1113 56.617695,121.1183 33.361862,121.1253 14.866545,121.1323 5.309072,121.1393 2.1564205,121.1462 3.0001566,121.1532 2.9997728,121.1602 2.7499802,121.1672 1.9688644,121.1742 1.7498035,121.1812 1.9372672,121.1882 2.0934196,121.1952 1.6561278,121.2022 1.1568106,121.2092 1.781803,121.2162 1.9995188,121.2231 1.2805287,121.2301 0.7190882,121.2371 1.4380368,121.2441 1.4376655,121.2511 1.5311574,121.2581 1.1558398,121.2651 1.0935338,121.2721 1.2816921,121.2791 2.1878366,121.2861 1.9994284,121.2931 1.3128711,121.3001 2.5318367,121.3071 2.8746207,121.3141 2.7811162,121.3211 2.5942366,121.3280 3.8127296,121.3350 3.7498565,121.3420 4.031054,121.3490 3.5308809,121.3560 2.6869106,121.3630 0.87446016,121.3700 5.535494e-006,121.3770 0.12520811,121.3840 1.2813526,121.3910 1.4064482,121.3980 1.5943052,121.4050 3.1560619,121.4120 2.6247761,121.4190 2.4689004,121.4260 1.3746468,121.4330 1.2813975,121.4400 2.3750238,121.4470 2.4372814,121.4540 1.437796,121.4610 1.2190231,121.4680 1.3749628,121.4750 2.6262648,121.4820 6.1575136,121.4890 6.3751345,121.4960 6.1556411,121.5030 3.7484686,121.5100 1.937418,121.5170 3.1260183,121.5240 4.6253123,121.5310 4.1249223,121.5380 3.5930817,121.5450 1.6238356,121.5520 1.531436,121.5590 3.6258569,121.5660 4.2496386,121.5730 3.7184277,121.5800 3.2502759,121.5870 1.8745698,121.5940 1.2497329,121.6010 1.3444353,121.6080 2.3133492,121.6150 3.0932257,121.6220 2.2493448,121.6290 1.7811189,121.6360 0.81215161,121.6430 1.312652,121.6500 1.9069053,121.6570 2.7506583,121.6640 3.0310171,121.6710 2.2179539,121.6780 0.99965656,121.6850 0.84389484,121.6921 1.5319346,121.6991 2.8443511,121.7061 3.2814109,121.7131 3.5934465,121.7201 3.9052658,121.7271 3.4996123,121.7341 2.8748918,121.7411 1.6247393,121.7481 0.93784863,121.7551 1.1564697,121.7621 1.3123654,121.7691 1.7188847,121.7761 2.2501335,121.7831 1.4684286,121.7901 0.81271964,121.7972 3.125936,121.8042 5.3443141,121.8112 5.7817554,121.8182 5.0003004,121.8252 3.5927579,121.8322 1.967662,121.8392 1.3749145,121.8462 1.4689782,121.8532 2.2189949,121.8602 1.9368367,121.8673 0.90615159,121.8743 1.2501879,121.8813 1.4680912,121.8883 1.7186135,121.8953 1.2499411,121.9023 0.43771264,121.9093 0.6877017,121.9163 0.87518483,121.9233 1.2187787,121.9304 1.3748287,121.9374 3.2811456,121.9444 2.9997752,121.9514 1.2186588,121.9584 0.031122902,121.9654 0.87579286,121.9724 3.1574399,121.9794 6.2506065,121.9865 7.3748097,121.9935 6.6557975,122.0005 3.4688487,122.0075 3.5935574,122.0145 2.8750155,122.0215 3.3441355,122.0285 4.9064941,122.0356 7.1887431,122.0426 7.0627522,122.0496 4.7486396,122.0566 7.7203679,122.0636 19.791954,122.0706 44.202827,122.0777 64.351494,122.0847 73.509598,122.0917 103.23833,122.0987 291.01776,122.1057 1140.2758,122.1127 2043.979,122.1198 1948.8831,122.1268 1045.311,122.1338 325.05844,122.1408 150.46899,122.1478 105.41257,122.1548 59.73238,122.1619 29.646982,122.1689 14.495804,122.1759 11.185419,122.1829 7.7485642,122.1899 5.0619631,122.1970 3.7813904,122.2040 3.5003631,122.2110 4.7502956,122.2180 5.1568837,122.2250 6.2504964,122.2321 6.0617852,122.2391 5.6876264,122.2461 5.1879253,122.2531 4.1559763,122.2602 3.8436148,122.2672 3.1866167,122.2742 1.655753,122.2812 1.6565151,122.2882 1.9369864,122.2953 3.0623248,122.3023 3.625149,122.3093 2.2817099,122.3163 3.0633247,122.3234 3.6872642,122.3304 3.405551,122.3374 2.2807975,122.3444 1.312771,122.3515 2.1565371,122.3585 3.4370644,122.3655 2.7185855,122.3725 2.0628557,122.3795 2.3439856,122.3866 2.3757563,122.3936 3.8758764,122.4006 4.2180443,122.4077 2.5920565,122.4147 0.93731809,122.4217 2.2819636,122.4287 2.187072,122.4358 1.3745713,122.4428 1.437705,122.4498 1.7192708,122.4568 2.1884348,122.4639 2.3749487,122.4709 1.4049991,122.4779 1.0000815,122.4849 1.625638,122.4920 2.0312929,122.4990 2.3128984,122.5060 3.3125675,122.5131 2.6553042,122.5201 1.1871791,122.5271 1.0315046,122.5342 1.2190442,122.5412 1.5312574,122.5482 1.0623974,122.5552 1.4066004,122.5623 2.250284,122.5693 3.3751013,122.5763 4.530654,122.5834 4.5930009,122.5904 4.3445544,122.5974 5.1260138,122.6045 4.6251955,122.6115 3.5620189,122.6185 2.4364705,122.6256 2.343184,122.6326 3.7815101,122.6396 4.844583,122.6467 4.9685974,122.6537 3.6557891,122.6607 1.7810967,122.6677 1.0622596,122.6748 2.6563432,122.6818 3.5940449,122.6889 2.4688554,122.6959 1.4999011,122.7029 1.3433108,122.7100 0.49955222,122.7170 0.71901304,122.7240 3.1880023,122.7311 4.9688549,122.7381 3.9994912,122.7451 1.0312676,122.7522 0.78168815,122.7592 0.96888268,122.7662 1.8436731,122.7733 2.2499382,122.7803 3.593905,122.7873 2.7500083,122.7944 1.3121238,122.8014 0.56211811,122.8085 0.53122491,122.8155 0.62504107,122.8225 0.68759143,122.8296 0.65615952,122.8366 0.3750079,122.8436 0.53189272,122.8507 1.6255021,122.8577 2.0308523,122.8648 1.3118298,122.8718 0.31243008,122.8788 0.43757859,122.8859 0.8128559,122.8929 1.7819207,122.9000 1.3436569,122.9070 0.9680956,122.9140 0.74993652,122.9211 1.1564031,122.9281 1.1880933,122.9352 2.8139722,122.9422 5.2814732,122.9492 6.1553216,122.9563 4.6242051,122.9633 2.7809622,122.9704 2.0624764,122.9774 1.7495805,122.9845 1.0942569,122.9915 2.1886592,122.9985 2.5936475,123.0056 1.9054255,123.0126 1.811784,123.0197 3.0001373,123.0267 3.6255925,123.0338 2.6880922,123.0408 4.8459868,123.0478 12.816545,123.0549 23.630922,123.0619 31.815342,123.0690 26.90263,123.0760 17.683935,123.0831 15.59478,123.0901 20.97191,123.0972 31.32312,123.1042 76.164673,123.1113 175.26649,123.1183 233.25111,123.1253 185.7357,123.1324 88.209496,123.1394 34.642071,123.1465 17.807827,123.1535 12.434562,123.1606 7.8099899,123.1676 4.0610709,123.1747 3.4064038,123.1817 4.5625792,123.1888 3.968075,123.1958 2.1868501,123.2029 1.2498271,123.2099 0.81291234,123.2170 1.1252521,123.2240 0.78083855,123.2311 0.65667063,123.2381 2.2514553,123.2452 3.9375522,123.2522 2.530333,123.2593 1.6559453,123.2663 1.3126552,123.2734 1.5935742,123.2804 1.1558305,123.2875 1.0935175,123.2945 0.59345502,123.3016 0.31247658,123.3086 0.28168532,123.3157 1.0313854,123.3227 0.71834612,123.3298 0.18726583,123.3368 0.31263962,123.3439 0.6255824,123.3509 1.3439819,123.3580 1.3744873,123.3650 1.0313661,123.3721 1.4378594,123.3792 1.0313762,123.3862 1.7500399,123.3933 1.6876218,123.4003 1.749846,123.4074 0.90591538,123.4144 1.6253828,123.4215 2.6260617,123.4285 4.0006046,123.4356 3.8427427,123.4426 2.5301144,123.4497 1.6253926,123.4568 2.1881363,123.4638 2.0620289,123.4709 1.3122785,123.4779 1.4378815,123.4850 2.6878059,123.4920 3.9379857,123.4991 4.7501459,123.5062 3.2804255,123.5132 1.4992795,123.5203 1.6563085,123.5273 2.7815883,123.5344 2.8123243,123.5414 1.656119,123.5485 1.9377674,123.5556 2.0313005,123.5626 1.7495968,123.5697 0.84319007,123.5767 0.49989915,123.5838 1.0002781,123.5909 1.8438882,123.5979 1.1877762,123.6050 1.6256856,123.6120 2.8436887,123.6191 1.8431904,123.6262 1.7186751,123.6332 2.2506318,123.6403 3.6569819,123.6473 3.5621314,123.6544 2.5302453,123.6615 1.6567531,123.6685 2.4384093,123.6756 2.3432746,123.6827 1.3114084,123.6897 0.8441835,123.6968 2.8449564,123.7038 3.1868744,123.7109 2.3433287,123.7180 1.8438802,123.7250 2.624939,123.7321 2.3124256,123.7392 1.2810458,123.7462 1.4068543,123.7533 2.6574919,123.7604 3.7503221,123.7674 3.5613015,123.7745 2.061229,123.7815 1.0932647,123.7886 0.8436929,123.7957 1.1563274,123.8027 1.1876853,123.8098 1.438035,123.8169 2.2507694,123.8239 4.0315547,123.8310 4.2181902,123.8381 2.7184899,123.8451 3.3125563,123.8522 2.9686773,123.8593 2.249892,123.8663 1.3126274,123.8734 1.4059227,123.8805 1.2807497,123.8875 1.3749237,123.8946 0.84390002,123.9017 1.938477,123.9088 3.8453131,123.9158 4.9383926,123.9229 4.6242795,123.9300 3.8423152,123.9370 2.3427398,123.9441 1.0308505,123.9512 2.0001557,123.9582 3.3752666,123.9653 2.8440161,123.9724 2.5628114,123.9795 3.0313425,123.9865 3.3751731,123.9936 2.6871963,124.0007 1.6563472,124.0077 3.3132389,124.0148 4.5319591,124.0219 4.562191,124.0290 2.248703,124.0360 3.3442202,124.0431 5.9391642,124.0502 8.1257172,124.0572 8.749568,124.0643 6.7806401,124.0714 4.6240811,124.0785 7.5677094,124.0855 29.200073,124.0926 50.507057,124.0997 48.775585,124.1068 29.36693,124.1138 21.721422,124.1209 38.263718,124.1280 64.75663,124.1351 59.834522,124.1421 35.641987,124.1492 11.741852,124.1563 5.9359779,124.1634 3.9672527,124.1704 2.186918,124.1775 2.4378853,124.1846 3.1563246,124.1917 2.5938926,124.1987 2.4995418,124.2058 1.0618849,124.2129 0.9375093,124.2200 0.75007766,124.2271 1.1569393,124.2341 2.5000262,124.2412 2.249347,124.2483 1.2497784,124.2554 1.343824,124.2625 1.9061668,124.2695 1.499917,124.2766 0.81289226,124.2837 1.2188783,124.2908 0.96849209,124.2978 1.0630457,124.3049 2.3751504,124.3120 2.4370677,124.3191 2.3749745,124.3262 2.5001783,124.3333 3.5940051,124.3403 4.4997439,124.3474 3.7493374,124.3545 0.96840471,124.3616 0.87508613,124.3687 0.8750127,124.3757 1.5942048,124.3828 3.3448451,124.3899 5.0632257,124.3970 7.2190433,124.4041 7.6247869,124.4112 5.2491498,124.4182 2.3114746,124.4253 0.53097647,124.4324 1.0628575,124.4395 1.8439175,124.4466 1.5311006,124.4537 0.93731534,124.4607 1.4063175,124.4678 2.750555,124.4749 5.0319791,124.4820 4.4994483,124.4891 2.2178752,124.4962 0.9063347,124.5033 1.5628357,124.5103 1.8436145,124.5174 1.3751395,124.5245 2.5319142,124.5316 3.4689994,124.5387 3.468389,124.5458 2.7185555,124.5529 4.3753848,124.5599 5.687789,124.5670 6.0623055,124.5741 3.7181301,124.5812 2.5620925,124.5883 2.0311844,124.5954 1.1872762,124.6025 0.40589029,124.6096 0.59403032,124.6167 1.6880257,124.6237 1.7499686,124.6308 0.90587682,124.6379 0.59404325,124.6450 1.7194227,124.6521 2.2188263,124.6592 2.0620358,124.6663 1.4370295,124.6734 1.2497479,124.6805 1.0312794,124.6876 1.3437248,124.6946 0.96858507,124.7017 0.71903729,124.7088 1.3134538,124.7159 1.7501374,124.7230 1.5624526,124.7301 2.531538,124.7372 2.375015,124.7443 2.1247129,124.7514 1.4991285,124.7585 0.74965268,124.7656 0.34369394,124.7727 0.62570882,124.7798 1.9069407,124.7869 2.4686525,124.7939 3.0628717,124.8010 3.4688423,124.8081 2.4989629,124.8152 1.4368678,124.8223 1.2188114,124.8294 0.81234229,124.8365 0.87491822,124.8436 1.3125888,124.8507 1.187609,124.8578 0.84406412,124.8649 1.3437505,124.8720 2.1249022,124.8791 2.5001838,124.8862 2.1874938,124.8933 1.2503302,124.9004 1.6877004,124.9075 1.4682721,124.9146 0.81211537,124.9217 0.50005329,124.9288 0.65653884,124.9359 0.87501287,124.9430 0.74975592,124.9501 0.74997026,124.9572 1.0311737,124.9643 1.3436736,124.9714 2.2192166,124.9785 2.7191079,124.9856 2.1246481,124.9927 2.2495844,124.9998 2.5625606,125.0069 1.8440528,125.0140 1.250093,125.0211 1.2505052,125.0282 3.1265049,125.0353 6.8142295,125.0424 7.9995413,125.0495 5.3112559,125.0566 5.4385958,125.0637 11.037378,125.0708 23.789028,125.0779 29.093283,125.0850 21.742571,125.0921 11.65126,125.0992 7.5302749,125.1063 8.8461447,125.1134 16.629866,125.1205 24.097176,125.1276 24.716486,125.1347 15.46199,125.1418 6.4960704,125.1489 3.4692268,125.1560 4.6260066,125.1631 4.6549444,125.1702 2.3111944,125.1773 1.5001757,125.1844 1.9070213,125.1915 2.187654,125.1986 1.9370933,125.2057 2.937319,125.2128 3.0001271,125.2200 2.7500222,125.2271 1.6566133,125.2342 2.7198913,125.2413 3.6248655,125.2484 2.5924218,125.2555 1.0303063,125.2626 0.37473571,125.2697 0.40617067,125.2768 0.50012761,125.2839 0.59397519,125.2910 0.40620747,125.2981 0.7821402,125.3052 2.3758109,125.3124 2.4057221,125.3195 1.4678044,125.3266 0.46817687,125.3337 0.3128565,125.3408 1.2195038,125.3479 2.4064121,125.3550 2.6557374,125.3621 2.5936599,125.3692 2.5939393,125.3763 3.0314021,125.3835 2.687499,125.3906 1.4995842,125.3977 1.0314956,125.4048 1.7821888,125.4119 2.4373863,125.4190 1.5932934,125.4261 1.9375612,125.4332 2.0935643,125.4403 2.1245618,125.4475 0.78118545,125.4546 1.5005476,125.4617 2.093961,125.4688 1.8124712,125.4759 2.0628531,125.4830 3.1252954,125.4901 3.1872945,125.4973 2.5624676,125.5044 4.0312557,125.5115 4.374393,125.5186 2.4994881,125.5257 1.0621902,125.5328 0.87472332,125.5399 0.21881375,125.5471 0.31285268,125.5542 1.2504953,125.5613 1.7499489,125.5684 1.562163,125.5755 2.4064255,125.5826 3.8751297,125.5898 3.2504635,125.5969 3.6882405,125.6040 4.4376054,125.6111 4.9367847,125.6182 3.2812135,125.6253 3.2509444,125.6325 3.4996443,125.6396 1.9365005,125.6467 0.99972045,125.6538 0.96924472,125.6609 2.4073277,125.6680 4.1254797,125.6752 3.9994102,125.6823 2.8112724,125.6894 1.4994951,125.6965 1.8437759,125.7036 1.8435179,125.7108 1.5623635,125.7179 0.6564799,125.7250 0.84453654,125.7321 2.0939448,125.7392 2.4680479,125.7464 1.2815039,125.7535 1.7821153,125.7606 2.0935838,125.7677 1.9057441,125.7749 1.7812459,125.7820 2.000124,125.7891 1.9688892,125.7962 2.2812417,125.8033 2.1247005,125.8105 1.749452,125.8176 1.0315183,125.8247 2.3133583,125.8318 2.374819,125.8390 1.6558716,125.8461 1.2183402,125.8532 1.49974,125.8603 1.2810475,125.8675 0.53120488,125.8746 1.0320463,125.8817 2.0318782,125.8888 2.5315366,125.8960 2.4999843,125.9031 1.811811,125.9102 1.1875795,125.9173 4.0636034,125.9245 6.280973,125.9316 3.811347,125.9387 1.655629,125.9458 0.28139338,125.9530 1.0949492,125.9601 2.438164,125.9672 2.5620921,125.9743 2.0925891,125.9815 1.9368612,125.9886 2.0938771,125.9957 1.5001775,126.0029 0.93793106,126.0100 1.1249126,126.0171 1.1245154,126.0242 0.65608263,126.0314 0.43759793,126.0385 0.81292105,126.0456 2.3444965,126.0528 4.5642071,126.0599 9.4087582,126.0670 12.408436,126.0742 16.690371,126.0813 32.645527,126.0884 84.46981,126.0955 122.5991,126.1027 102.81953,126.1098 57.56929,126.1169 27.457428,126.1241 14.901847,126.1312 6.7479634,126.1383 5.8445392,126.1455 9.4067926,126.1526 7.9978099,126.1597 2.4048395,126.1669 0.37504876,126.1740 0.43748459,126.1811 0.62513888,126.1883 0.84409696,126.1954 1.281407,126.2025 1.1565299,126.2097 1.7506658,126.2168 1.9996297,126.2239 0.96764779,126.2311 0.031158287,126.2382 0.59396636,126.2453 0.56260282,126.2525 1.1877468,126.2596 1.2498267,126.2668 0.71859807,126.2739 0.68784863,126.2810 2.6565046,126.2882 4.0002537,126.2953 3.6249449,126.3024 1.7186821,126.3096 1.4376261,126.3167 1.2185513,126.3238 1.2501112,126.3310 1.3123912,126.3381 1.093475,126.3453 1.1873465,126.3524 0.96872282,126.3595 0.87504172,126.3667 0.74990833,126.3738 0.62486547,126.3810 1.1257784,126.3881 2.3441033,126.3952 1.8119282,126.4024 1.0308766,126.4095 0.93720555,126.4166 1.1562976,126.4238 1.1561953,126.4309 0.59365743,126.4381 0.37517965,126.4452 0.5312953,126.4524 0.7187748,126.4595 1.187611,126.4666 2.8125653,126.4738 2.9999092,126.4809 1.4684631,126.4881 0.4688001,126.4952 0.65677786,126.5023 1.2816468,126.5095 1.5621357,126.5166 1.1248728,126.5238 1.6253151,126.5309 1.7186642,126.5381 1.3754861,126.5452 2.3755269,126.5523 2.217876,126.5595 1.2500548,126.5666 2.7192404,126.5738 4.3121057,126.5809 5.6872849,126.5881 3.4685118,126.5952 1.0312065,126.6024 3.2196984,126.6095 5.0004606,126.6167 3.9682095,126.6238 2.7179959,126.6309 2.4994154,126.6381 1.8438902,126.6452 1.1565411,126.6524 1.0622236,126.6595 0.71847558,126.6667 1.4692616,126.6738 2.4692688,126.6810 2.2503273,126.6881 2.2190201,126.6953 2.1870525,126.7024 1.1242813,126.7096 0.75026667,126.7167 1.2187626,126.7239 1.2813374,126.7310 1.9379182,126.7382 2.1872745,126.7453 2.0305088,126.7525 0.90597934,126.7596 0.62556565,126.7668 0.90625727,126.7739 0.84356552,126.7811 1.5633116,126.7882 3.4069991,126.7954 4.9373841,126.8025 5.1259446,126.8097 5.7816911,126.8168 3.9983921,126.8240 1.7489426,126.8311 0.93735379,126.8383 1.1567582,126.8454 1.7189819,126.8526 1.5310471,126.8597 1.4375048,126.8669 1.3750037,126.8740 1.3121324,126.8812 0.46834841,126.8883 0.43765232,126.8955 0.59364653,126.9026 0.78143048,126.9098 1.2819662,126.9170 1.8437778,126.9241 1.4682577,126.9313 1.2816013,126.9384 2.4066544,126.9456 2.4686675,126.9527 2.2186983,126.9599 2.499702,126.9670 2.2811663,126.9742 2.0626681,126.9813 1.5311197,126.9885 1.1557821,126.9957 0.62480927,127.0028 2.1249597,127.0100 2.5621855,127.0171 1.9377937,127.0243 2.7826195,127.0314 3.9068015,127.0386 4.1244402,127.0458 5.7189708,127.0529 7.8148756,127.0601 10.407182,127.0672 7.6554046,127.0744 6.8135333,127.0816 9.127306,127.0887 13.345225,127.0959 13.311555,127.1030 9.8425369,127.1102 7.7168703,127.1173 5.7480736,127.1245 6.5638576,127.1317 12.751601,127.1388 14.467791,127.1460 10.090899,127.1532 3.1544111,127.1603 1.8749052,127.1675 1.1874125,127.1746 1.3437009,127.1818 1.1882359,127.1890 2.0317369,127.1961 1.4369651,127.2033 1.3435457,127.2104 1.3125523,127.2176 1.1872251,127.2248 0.46856797,127.2319 0.93774521,127.2391 1.7497146,127.2463 1.562471,127.2534 1.3442513,127.2606 3.0937595,127.2678 2.9994087,127.2749 1.8125967,127.2821 1.4066994,127.2892 0.96831113,127.2964 0.31215471,127.3036 1.1253213,127.3107 1.7500967,127.3179 1.4692611,127.3251 2.2511878,127.3322 3.1883538,127.3394 3.7182684,127.3466 3.1238503,127.3537 2.719089,127.3609 2.8438146,127.3681 1.8428142,127.3752 1.5312667,127.3824 1.9384779,127.3896 2.6251044,127.3967 2.3740282,127.4039 1.7809707,127.4111 1.4688164,127.4182 1.3437543,127.4254 1.437299,127.4326 0.84337819,127.4397 0.40616339,127.4469 0.3440395,127.4541 1.3127637,127.4613 1.8123209,127.4684 1.8128495,127.4756 1.875705,127.4828 2.4375355,127.4899 2.4680326,127.4971 1.530544,127.5043 0.90623009,127.5114 1.2506609,127.5186 2.1259434,127.5258 2.4064982,127.5330 2.1249068,127.5401 1.9369701,127.5473 0.96802127,127.5545 0.53125167,127.5617 0.49988595,127.5688 0.31234318,127.5760 0.4376713,127.5832 0.5622645,127.5903 0.093461849,127.5975 0.062560469,127.6047 0.71957731,127.6119 2.0012131,127.6190 2.5309176,127.6262 1.5613687,127.6334 1.187622,127.6406 1.7505823,127.6477 1.7183414,127.6549 0.96848333,127.6621 0.96895713,127.6693 1.2503147,127.6764 1.5938903,127.6836 1.3121042,127.6908 1.3750032,127.6980 2.0624902,127.7051 1.7183038,127.7123 0.81225348,127.7195 0.50021017,127.7267 0.8753351,127.7338 1.4696321,127.7410 3.0320776,127.7482 2.8742979,127.7554 3.4680014,127.7626 3.0312948,127.7697 2.6873903,127.7769 1.4062284,127.7841 1.6250982,127.7913 1.6560651,127.7984 1.1558694,127.8056 0.43712619,127.8128 0.50054073,127.8200 3.5319192,127.8272 6.0623732,127.8343 5.468605,127.8415 3.187211,127.8487 1.0625002,127.8559 1.3752059,127.8631 1.53096,127.8702 2.1248975,127.8774 2.9066515,127.8846 4.6255126,127.8918 5.0313191,127.8990 3.8431256,127.9062 1.6255414,127.9133 3.063019,127.9205 3.1239765,127.9277 2.093071,127.9349 0.59389317,127.9421 1.1574886,127.9493 3.0319455,127.9564 3.4061615,127.9636 3.0932884,127.9708 1.78064,127.9780 1.2499031,127.9852 1.3123103,127.9924 1.7813972,127.9995 2.2820854,128.0067 2.9378126,128.0139 2.2492149,128.0211 1.7500466,128.0283 3.125767,128.0355 3.8436852,128.0427 3.5302637,128.0498 1.6244578,128.0570 1.6258553,128.0642 4.6915207,128.0714 12.755673,128.0786 21.315361,128.0858 24.717169,128.0930 20.653656,128.1001 17.9998,128.1073 39.600903,128.1145 159.69695,128.1217 321.6604,128.1289 334.14087,128.1361 201.40483,128.1433 69.853317,128.1505 28.803368,128.1577 18.99436,128.1648 11.965675,128.1720 8.2801819,128.1792 4.4675326,128.1864 2.685596,128.1936 0.74889535,128.2008 0.59373587,128.2080 1.0320283,128.2152 1.5004143,128.2224 1.0307255,128.2296 0.81224418,128.2367 0.74974507,128.2439 0.65636891,128.2511 1.2191088,128.2583 1.781498,128.2655 2.0941279,128.2727 2.9064097,128.2799 3.031033,128.2871 3.750046,128.2943 6.2509856,128.3015 8.2197866,128.3087 7.4684396,128.3159 4.9989624,128.3231 2.5305171,128.3303 2.8742249,128.3374 2.562768,128.3446 3.2196004,128.3518 2.6559386,128.3590 1.6242411,128.3662 1.4378265,128.3734 2.5633786,128.3806 2.6872587,128.3878 2.5000994,128.3950 2.4996769,128.4022 1.1242316,128.4094 0.71886152,128.4166 1.1875008,128.4238 1.6563568,128.4310 1.5312504,128.4382 1.1876702,128.4454 1.2188108,128.4526 0.93712342,128.4598 0.71888673,128.4670 1.6264374,128.4742 3.2508717,128.4814 3.2181756,128.4886 2.6869652,128.4958 1.9995986,128.5030 1.4683089,128.5102 0.90593827,128.5174 0.93755919,128.5246 1.4384388,128.5318 2.7507124,128.5390 2.5619757,128.5462 1.8431448,128.5534 1.374051,128.5606 0.59336555,128.5678 0.37523985,128.5750 0.31271434,128.5822 1.1255093,128.5894 2.3758302,128.5966 3.624999,128.6038 2.5619464,128.6110 2.2813632,128.6182 2.344775,128.6254 3.6569417,128.6326 3.0614944,128.6398 1.7802629,128.6470 1.9691596,128.6542 3.5633137,128.6614 4.3122082,128.6686 3.2802749,128.6758 1.7807823,128.6830 1.7504354,128.6902 2.6563404,128.6974 2.124805,128.7046 1.1875981,128.7118 1.3437687,128.7190 1.3753331,128.7262 1.9997582,128.7334 1.2495655,128.7406 0.84366095,128.7478 1.0313294,128.7550 1.5002124,128.7623 1.0310718,128.7695 0.81248075,128.7767 0.96945322,128.7839 2.0008225,128.7911 2.3435221,128.7983 1.6245387,128.8055 1.9375067,128.8127 3.0002403,128.8199 3.2811224,128.8271 1.7495005,128.8343 1.2810181,128.8415 1.1872001,128.8487 0.9062252,128.8560 1.1876836,128.8632 1.3440849,128.8704 2.3128359,128.8776 3.6250331,128.8848 4.4381723,128.8920 5.1255326,128.8992 4.5617681,128.9064 3.6552403,128.9136 1.8745486,128.9208 1.406175,128.9280 2.0942943,128.9353 2.5313935,128.9425 2.1882417,128.9497 5.5950994,128.9569 7.3748174,128.9641 5.8737431,128.9713 3.3124692,128.9785 2.8764043,128.9857 4.5005856,128.9930 4.4374571,129.0002 4.9068832,129.0074 7.5623145,129.0146 7.0939679,129.0218 7.0010276,129.0290 7.4381914,129.0362 11.473951,129.0434 21.816137,129.0507 54.52483,129.0579 258.13498,129.0651 649.25128,129.0723 800.17566,129.0795 552.6037,129.0867 208.57483,129.0939 77.626724,129.1012 52.709743,129.1084 38.743477,129.1156 32.720959,129.1228 35.284672,129.1300 35.496937,129.1372 26.304663,129.1445 15.431896,129.1517 9.5602245,129.1589 6.0004096,129.1661 6.6252823,129.1733 4.4039793,129.1805 1.4984214,129.1878 0.6567384,129.1950 1.8443058,129.2022 1.6560074,129.2094 1.3122231,129.2166 0.90644062,129.2239 1.8760742,129.2311 3.4378614,129.2383 4.1872826,129.2455 3.3116465,129.2527 2.9367733,129.2600 3.5315137,129.2672 3.7189658,129.2744 3.3752961,129.2816 2.0627849,129.2888 1.7496958,129.2961 0.99926096,129.3033 0.56240296,129.3105 1.1879864,129.3177 1.7818837,129.3249 2.657208,129.3322 3.5007224,129.3394 3.4365327,129.3466 1.6548452,129.3538 0.90622622,129.3611 1.1567028,129.3683 1.6874715,129.3755 1.7182059,129.3827 2.3123097,129.3899 1.4691193,129.3972 1.2189951,129.4044 1.1560924,129.4116 1.0936755,129.4188 1.0936468,129.4261 1.4693637,129.4333 2.9697995,129.4405 3.0618749,129.4477 1.3112075,129.4550 0.96879041,129.4622 1.8445354,129.4694 2.0625193,129.4766 1.6245108,129.4839 1.1246839,129.4911 0.43755883,129.4983 0.81259084,129.5056 0.96834546,129.5128 0.78115165,129.5200 0.87525839,129.5272 1.0314741,129.5345 0.7811082,129.5417 0.71882141,129.5489 1.8753649,129.5561 2.8438861,129.5634 2.7189596,129.5706 2.501405,129.5778 4.5319395,129.5851 5.1232009,129.5923 3.1549778,129.5995 1.093611,129.6067 0.31249031,129.6140 0.81327707,129.6212 2.1569014,129.6284 2.4688342,129.6357 2.1558025,129.6429 1.3435552,129.6501 3.2816286,129.6574 3.4378536,129.6646 3.4064865,129.6718 2.9989631,129.6791 1.2805914,129.6863 0.90673107,129.6935 1.4694551,129.7007 2.5934927,129.7080 2.5623524,129.7152 4.4687314,129.7224 3.9061944,129.7297 5.5003881,129.7369 4.4373584,129.7441 4.03088,129.7514 2.1872497,129.7586 0.6873312,129.7658 0.43745947,129.7731 1.7503186,129.7803 3.3130856,129.7876 3.5317242,129.7948 2.6251752,129.8020 2.687562,129.8093 2.6248147,129.8165 2.9071343,129.8237 4.56252,129.8310 3.8739355,129.8382 2.8746417,129.8454 1.8745507,129.8527 0.93694067,129.8599 0.53122753,129.8671 1.0318551,129.8744 1.5938424,129.8816 2.4683955,129.8889 2.9691863,129.8961 3.3441687,129.9033 2.1247356,129.9106 1.6560088,129.9178 1.5936087,129.9250 1.3752618,129.9323 1.3439944,129.9395 1.4369705,129.9468 0.81173497,129.9540 0.37526819,129.9612 1.3446418,129.9685 2.1248996,129.9757 1.1557924,129.9830 1.1876874,129.9902 2.344162,129.9974 2.9371631,130.0047 1.4060727,130.0119 1.8132775,130.0192 3.0632629,130.0264 3.3435669,130.0336 1.8112117,130.0409 0.84379423,130.0481 2.8138328,130.0554 8.0691319,130.0626 25.637348,130.0699 47.854477,130.0771 60.249813,130.0843 53.214191,130.0916 57.665421,130.0988 82.950882,130.1061 92.46727,130.1133 72.171127,130.1206 43.61364,130.1278 43.764603,130.1351 81.086403,130.1423 100.1552,130.1495 73.221664,130.1568 31.170588,130.1640 35.046139,130.1713 75.644928,130.1785 93.120392,130.1858 60.226902,130.1930 20.703974,130.2003 5.1218991,130.2075 3.5943632,130.2148 4.4064746,130.2220 3.3113704,130.2292 1.9363167,130.2365 1.3748878,130.2437 1.7191187,130.2510 1.4688818,130.2582 1.2497143,130.2655 0.59332037,130.2727 0.43740997,130.2800 0.53143269,130.2872 0.78150058,130.2945 0.96866494,130.3017 0.9999091,130.3090 0.6251359,130.3162 0.90612197,130.3235 2.0313978,130.3307 3.8756604,130.3380 3.656348,130.3452 2.6247368,130.3525 1.5627855,130.3597 1.7814815,130.3670 1.8433149,130.3742 1.4683937,130.3815 2.906256,130.3887 4.1251893,130.3960 3.2498953,130.4032 3.1250925,130.4105 3.4691973,130.4177 2.7507489,130.4250 3.5937898,130.4322 2.9054682,130.4395 2.9683821,130.4467 2.4059484,130.4540 2.1562245,130.4613 2.3440416,130.4685 2.8437817,130.4758 2.1869972,130.4830 1.781276,130.4903 2.0630209,130.4975 1.7183412,130.5048 0.5931688,130.5120 0.40636092,130.5193 0.43769842,130.5265 0.71889812,130.5338 1.3748719,130.5411 1.4060543,130.5483 0.96854907,130.5556 0.50013345,130.5628 1.4693131,130.5701 2.1564088,130.5773 2.1248617,130.5846 1.4999439,130.5919 1.4062544,130.5991 1.156799,130.6064 1.468713,130.6136 0.99952555,130.6209 1.3755277,130.6281 2.1568186,130.6354 2.3747714,130.6427 1.1552374,130.6499 0.99995065,130.6572 1.3752702,130.6644 1.4060349,130.6717 2.5316315,130.6790 2.9061756,130.6862 1.5932852,130.6935 0.68733257,130.7007 0.71869439,130.7080 0.93770558,130.7153 1.5001273,130.7225 1.2810636,130.7298 0.59352875,130.7370 0.18754387,130.7443 0.71929353,130.7516 1.7188925,130.7588 1.2497272,130.7661 0.90655035,130.7733 1.4069614,130.7806 1.749815,130.7879 1.2182415,130.7951 1.6568584,130.8024 2.9694538,130.8097 3.968281,130.8169 4.9992027,130.8242 5.9060025,130.8314 4.7811747,130.8387 3.1561048,130.8460 2.1563606,130.8532 2.2813599,130.8605 1.2809738,130.8678 0.71891558,130.8750 1.0632792,130.8823 1.9068085,130.8896 3.3747103,130.8968 4.561861,130.9041 4.1869645,130.9114 2.0000563,130.9186 1.4393239,130.9259 4.5015759,130.9332 5.437706,130.9404 5.5308323,130.9477 4.4679971,130.9550 3.467932,130.9622 2.5308759,130.9695 2.7502913,130.9768 3.313236,130.9840 5.157979,130.9913 9.1583033,130.9986 12.064514,131.0058 15.410127,131.0131 25.354746,131.0204 47.077484,131.0276 101.78545,131.0349 417.48776,131.0422 1304.377,131.0494 1898.2859,131.0567 1495.579,131.0640 652.96655,131.0713 212.53015,131.0785 124.54195,131.0858 82.854858,131.0931 63.931286,131.1003 59.056911,131.1076 45.395878,131.1149 28.96122,131.1222 18.091835,131.1294 14.876707,131.1367 16.21974,131.1440 16.779209,131.1512 13.776282,131.1585 7.215713,131.1658 5.5316358,131.1731 6.5011353,131.1803 7.4691262,131.1876 5.9048133,131.1949 2.5922191,131.2022 0.62422681,131.2094 0.12498622,131.2167 0.46939635,131.2240 1.6880383,131.2313 1.5620208,131.2385 0.93715757,131.2458 0.87532073,131.2531 0.84339648,131.2604 0.71884143,131.2676 3.0949097,131.2749 5.000546,131.2822 4.3429775,131.2895 1.843477,131.2967 2.0627122,131.3040 1.7494789,131.3113 1.5005542,131.3186 3.1880116,131.3258 3.4686723,131.3331 3.7190354,131.3404 2.9996238,131.3477 1.9368585,131.3550 1.6246766,131.3622 1.1872451,131.3695 0.93721533,131.3768 0.8753202,131.3841 1.6565256,131.3914 1.2807633,131.3986 1.187567,131.4059 1.0940517,131.4132 0.93779635,131.4205 3.1264148,131.4278 5.282342,131.4350 4.7808423,131.4423 3.0301421,131.4496 1.9052433,131.4569 2.4680724,131.4642 2.3440039,131.4714 2.0005591,131.4787 1.343148,131.4860 0.78077376,131.4933 0.71900135,131.5006 1.1876614,131.5078 1.6249909,131.5151 1.3753182,131.5224 1.5000792,131.5297 1.0939316,131.5370 1.4063399,131.5443 0.96824539,131.5515 1.0000935,131.5588 1.8755447,131.5661 2.5319126,131.5734 3.2507286,131.5807 3.6554415,131.5880 1.8113073,131.5953 1.3748403,131.6025 1.2813045,131.6098 2.1562853,131.6171 2.2817295,131.6244 2.6879821,131.6317 2.3749881,131.6390 3.2182364,131.6463 2.3428829,131.6535 0.59412241,131.6608 2.1258986,131.6681 3.1249664,131.6754 1.7805296,131.6827 1.49974,131.6900 1.2813612,131.6973 0.84390402,131.7046 0.90662688,131.7118 1.6879228,131.7191 2.7192364,131.7264 3.4372916,131.7337 2.1240888,131.7410 0.93726933,131.7483 1.0004727,131.7556 2.4064572,131.7629 3.156208,131.7702 3.312676,131.7774 2.1557856,131.7847 2.0619593,131.7920 3.0001395,131.7993 3.8758566,131.8066 4.2506237,131.8139 3.0621085,131.8212 2.0926652,131.8285 0.5931052,131.8358 0.53188491,131.8431 1.2822497,131.8504 2.8120499,131.8576 1.4994022,131.8649 1.1570462,131.8722 1.9378489,131.8795 2.437129,131.8868 2.3122683,131.8941 1.9059191,131.9014 0.99963874,131.9087 0.8748709,131.9160 0.68752378,131.9233 0.6564852,131.9306 0.62498075,131.9379 1.5312372,131.9452 3.5316126,131.9525 7.5942588,131.9598 7.2499347,131.9670 3.4686539,131.9743 2.0940459,131.9816 3.1871643,131.9889 1.9681301,131.9962 0.37483495,132.0035 0.78134578,132.0108 1.6874975,132.0181 1.8127856,132.0254 2.0314281,132.0327 3.1593158,132.0400 17.330208,132.0473 51.050438,132.0546 69.281296,132.0619 57.890892,132.0692 29.672949,132.0765 14.963408,132.0838 8.530405,132.0911 9.1573181,132.0984 12.252472,132.1057 17.690483,132.1130 22.564936,132.1203 24.063034,132.1276 19.776201,132.1349 9.3067503,132.1422 5.0614481,132.1495 6.5322852,132.1568 6.8125143,132.1641 4.9990888,132.1714 4.1247115,132.1787 4.8754306,132.1860 6.2810364,132.1933 6.6554193,132.2006 5.9055543,132.2079 3.6873348,132.2152 2.4065452,132.2225 2.4060917,132.2298 1.905905,132.2371 0.96845365,132.2444 0.53137237,132.2517 2.0633163,132.2590 3.4691021,132.2663 2.9679492,132.2736 1.2494546,132.2809 0.53150862,132.2882 1.0316494,132.2955 1.2499211,132.3028 1.2500741,132.3101 1.6247872,132.3175 0.81235117,132.3248 1.1880933,132.3321 1.4999068,132.3394 0.96840566,132.3467 0.90659952,132.3540 1.5005516,132.3613 1.6872849,132.3686 1.2803804,132.3759 0.62506568,132.3832 1.2198526,132.3905 1.8441881,132.3978 1.9056258,132.4051 1.1239825,132.4124 0.37490311,132.4197 1.6256627,132.4271 2.1881835,132.4344 2.8120809,132.4417 1.1863775,132.4490 0.34376028,132.4563 1.406777,132.4636 2.1562788,132.4709 1.3747193,132.4782 1.8753972,132.4855 3.3756769,132.4928 5.2811809,132.5001 4.8432674,132.5075 2.7495079,132.5148 1.2498707,132.5221 0.93737382,132.5294 1.5311731,132.5367 2.5938661,132.5440 2.4064705,132.5513 1.5632874,132.5586 2.3442252,132.5659 2.2491364,132.5733 2.5312259,132.5806 2.9069943,132.5879 2.8749475,132.5952 2.2494731,132.6025 2.4685526,132.6098 1.8122376,132.6171 1.6254523,132.6244 4.8132491,132.6318 4.437634,132.6391 4.3755417,132.6464 3.6563261,132.6537 3.3120039,132.6610 1.9676621,132.6683 0.65594131,132.6756 0.81265771,132.6830 0.81252819,132.6903 1.3754716,132.6976 1.9063315,132.7049 1.9372742,132.7122 1.4686788,132.7195 1.1873256,132.7268 1.2496719,132.7342 1.0311911,132.7415 2.2188826,132.7488 2.2498922,132.7561 2.1250777,132.7634 2.2193408,132.7707 2.9375799,132.7781 3.7184238,132.7854 2.56213,132.7927 1.2502416,132.8000 2.0631697,132.8073 2.3435626,132.8147 1.6557765,132.8220 0.8435185,132.8293 0.74986058,132.8366 1.0626363,132.8439 2.3440583,132.8513 2.7809362,132.8586 1.4995419,132.8659 0.90617877,132.8732 0.46895298,132.8805 0.87560058,132.8879 1.5317724,132.8952 1.6247258,132.9025 1.3121681,132.9098 1.4998285,132.9171 1.7499415,132.9245 1.8438888,132.9318 1.7501256,132.9391 1.6874666,132.9464 1.2812243,132.9537 1.0937172,132.9611 1.1248777,132.9684 2.2814431,132.9757 2.5311639,132.9830 1.5933398,132.9904 1.2814009,132.9977 2.1254096,133.0050 1.7183306,133.0123 0.40581691,133.0197 0.4693177,133.0270 2.7207203,133.0343 7.5957861,133.0416 11.784436,133.0490 16.316051,133.0563 17.873972,133.0636 14.277237,133.0709 10.655605,133.0783 13.159328,133.0856 17.062424,133.0929 17.718773,133.1002 20.252638,133.1076 19.907211,133.1149 18.748396,133.1222 16.183804,133.1295 11.433754,133.1369 6.4043102,133.1442 3.8123598,133.1515 2.9374094,133.1589 1.8125379,133.1662 1.8441612,133.1735 2.0623374,133.1808 1.5625103,133.1882 1.8755907,133.1955 2.030936,133.2028 1.3115959,133.2102 0.93699324,133.2175 1.1562598,133.2248 1.1877267,133.2321 1.0312548,133.2395 1.2497704,133.2468 0.96906495,133.2541 1.2820208,133.2615 2.5629184,133.2688 2.7808616,133.2761 1.9690528,133.2835 2.4692745,133.2908 2.5313885,133.2981 3.0001979,133.3055 2.874748,133.3128 2.1866229,133.3201 0.99963975,133.3275 1.3440295,133.3348 1.3118274,133.3421 0.49956378,133.3495 0.46897015,133.3568 1.4064567,133.3641 1.937416,133.3715 1.5314142,133.3788 1.6564951,133.3861 1.7499825,133.3935 1.7808594,133.4008 1.4371694,133.4081 1.7813342,133.4155 1.4061134,133.4228 0.59366626,133.4301 0.65627629,133.4375 0.46872637,133.4448 0.43811941,133.4521 1.3445985,133.4595 1.7187814,133.4668 2.2815785,133.4742 3.5628674,133.4815 2.9997337,133.4888 2.1553872,133.4962 0.87425339,133.5035 0.46861956,133.5108 0.50057155,133.5182 1.3753641,133.5255 1.5631051,133.5329 2.5000262,133.5402 1.7181107,133.5475 1.8125079,133.5549 2.4688387,133.5622 3.0635056,133.5695 3.438318,133.5769 3.1552842,133.5842 1.404753,133.5916 0.56207377,133.5989 0.24991721,133.6062 0.50008917,133.6136 0.96900141,133.6209 1.2500029,133.6283 1.2187064,133.6356 1.1560371,133.6430 0.53098136,133.6503 0.71893018,133.6576 1.5000443,133.6650 1.0938983,133.6723 1.8756268,133.6797 1.9998038,133.6870 0.87492436,133.6943 1.3441677,133.7017 2.7197211,133.7090 4.7502379,133.7164 2.8427246,133.7237 1.5617653,133.7311 0.78114301,133.7384 1.2814708,133.7458 1.1561673,133.7531 1.7504514,133.7604 2.4998398,133.7678 1.7807622,133.7751 1.1561749,133.7825 1.5939696,133.7898 2.1249404,133.7972 0.53097373,133.8045 0.96942168,133.8119 2.8127811,133.8192 2.0308983,133.8266 1.3444643,133.8339 2.4070807,133.8412 2.5932205,133.8486 1.6550469,133.8559 1.5935091,133.8633 2.3443301,133.8706 2.1564775,133.8780 1.1556687,133.8853 0.49952918,133.8927 0.96904373,133.9000 1.4689268,133.9074 1.5935847,133.9147 1.4061768,133.9221 1.6257321,133.9294 2.5943973,133.9368 2.87446,133.9441 1.2490199,133.9515 0.28121537,133.9588 0.62558675,133.9662 1.406441,133.9735 2.6888812,133.9809 6.533639,133.9882 9.1870718,133.9956 6.403378,134.0029 1.3114225,134.0103 1.2192231,134.0176 0.87512088,134.0250 0.99992204,134.0323 1.3128915,134.0397 2.8131871,134.0470 3.7506003,134.0544 4.0938392,134.0617 4.7183275,134.0691 6.657845,134.0764 13.564512,134.0838 15.562904,134.0912 15.846739,134.0985 25.357262,134.1059 57.456078,134.1132 79.378181,134.1206 64.857956,134.1279 30.388269,134.1353 9.6505146,134.1426 5.5925231,134.1500 3.2801673,134.1573 2.0934162,134.1647 0.87435383,134.1721 0.59404546,134.1794 1.781469,134.1868 1.8747883,134.1941 1.5308864,134.2015 0.65601337,134.2088 0.6567719,134.2162 1.0941356,134.2236 1.5313585,134.2309 1.6559372,134.2383 0.90582955,134.2456 0.46874225,134.2530 0.90604538,134.2603 1.2498112,134.2677 1.0627278,134.2751 0.96970272,134.2824 1.9382123,134.2898 1.9682765,134.2971 1.5309235,134.3045 1.5317639,134.3119 1.9064033,134.3192 1.7494731,134.3266 1.4059204,134.3339 1.4066924,134.3413 2.78124,134.3487 2.6875744,134.3560 4.4693179,134.3634 6.3435349,134.3707 8.3116665,134.3781 6.562645,134.3855 4.969533,134.3928 2.6556165,134.4002 1.2178906,134.4076 1.1249181,134.4149 1.9395292,134.4223 4.6582894,134.4296 5.0616221,134.4370 3.028775,134.4444 0.9996084,134.4517 2.4072497,134.4591 2.4061232,134.4665 2.4057534,134.4738 1.5940853,134.4812 2.969321,134.4886 3.4373116,134.4959 2.9994724,134.5033 1.3118914,134.5106 0.81253749,134.5180 1.0941849,134.5254 1.8437184,134.5327 2.4057953,134.5401 2.3436906,134.5475 2.187531,134.5548 1.0310529,134.5622 0.90624845,134.5696 1.1880361,134.5769 1.6256454,134.5843 2.5625675,134.5917 2.5615556,134.5990 0.99936622,134.6064 1.1875551,134.6138 1.3751107,134.6211 1.2191013,134.6285 0.87539828,134.6359 1.4064553,134.6433 2.2186527,134.6506 2.1871824,134.6580 1.562566,134.6654 1.4999937,134.6727 0.96839648,134.6801 1.7185173,134.6875 2.8133404,134.6948 3.9075263,134.7022 3.5949876,134.7096 6.0007496,134.7170 6.0927567,134.7243 5.0612645,134.7317 2.8110149,134.7391 0.28075904,134.7464 0.78211123,134.7538 1.8750782,134.7612 2.9690995,134.7686 4.0326462,134.7759 3.999501,134.7833 1.9361498,134.7907 1.4997128,134.7980 1.8751084,134.8054 2.2191341,134.8128 2.3747814,134.8202 2.0312173,134.8275 2.2815292,134.8349 1.5935403,134.8423 1.0936108,134.8497 0.96861058,134.8570 0.78083241,134.8644 0.87491059,134.8718 1.6567969,134.8792 2.8750219,134.8865 3.7496936,134.8939 4.8439808,134.9013 3.7510581,134.9087 3.281306,134.9160 1.8740078,134.9234 2.0624192,134.9308 2.4071517,134.9382 3.8452067,134.9455 5.5632524,134.9529 6.7179794,134.9603 5.0615649,134.9677 4.3438892,134.9751 2.7494934,134.9824 1.7804848,134.9898 1.8127655,134.9972 2.5630517,135.0046 4.4062042,135.0120 4.6247792,135.0193 3.9999213,135.0267 2.6245384,135.0341 2.5008214,135.0415 6.6285405,135.0488 12.786036,135.0562 19.376663,135.0636 18.091726,135.0710 12.590681,135.0784 25.743196,135.0857 122.83695,135.0931 289.73792,135.1005 350.47934,135.1079 245.4476,135.1153 115.13704,135.1227 61.204876,135.1300 38.862492,135.1374 20.802279,135.1448 10.964166,135.1522 4.5601077,135.1596 2.1556885,135.1670 1.7501838,135.1743 1.5940428,135.1817 2.344295,135.1891 2.4997175,135.1965 2.218178,135.2039 2.1247344,135.2113 1.6559278,135.2186 1.1252425,135.2260 2.0948038,135.2334 3.3436506,135.2408 2.3430703,135.2482 2.750288,135.2556 2.5940459,135.2630 2.5317233,135.2703 2.6247952,135.2777 2.5935364,135.2851 4.0944095,135.2925 4.8437119,135.2999 4.5619221,135.3073 3.3122797,135.3147 2.0310357,135.3220 1.7497278,135.3294 1.4999348,135.3368 1.6874995,135.3442 1.9689592,135.3516 1.750164,135.3590 1.5629379,135.3664 1.9686061,135.3738 1.3117095,135.3812 0.56206036,135.3885 0.21841732,135.3959 0.06270837,135.4033 0.93836063,135.4107 2.156213,135.4181 1.6244519,135.4255 0.99980551,135.4329 0.68778968,135.4403 1.5950937,135.4477 3.1887703,135.4551 3.280479,135.4624 1.7802032,135.4698 1.5933769,135.4772 1.1245092,135.4846 0.68717551,135.4920 0.093545496,135.4994 0.28135324,135.5068 0.50028032,135.5142 0.8439852,135.5216 0.90659726,135.5290 1.5004201,135.5364 1.6558911,135.5438 1.0307988,135.5512 1.1561328,135.5585 1.2497952,135.5659 0.93730831,135.5733 1.000451,135.5807 2.4691968,135.5881 2.6247318,135.5955 1.4060603,135.6029 0.68721175,135.6103 0.28111154,135.6177 0.84427011,135.6251 1.406311,135.6325 1.3435082,135.6399 1.4372611,135.6473 0.37471151,135.6547 1.5630102,135.6621 4.0317717,135.6695 3.4997447,135.6769 0.87453181,135.6843 0.37482417,135.6917 0.56311435,135.6991 1.8133323,135.7065 3.187572,135.7139 2.6869686,135.7213 1.2181652,135.7287 0.53123599,135.7361 0.75046623,135.7435 1.4382241,135.7509 2.3126662,135.7583 1.8116199,135.7657 0.65555686,135.7731 0.65678543,135.7805 1.9386632,135.7879 2.6247787,135.7953 1.5303067,135.8027 1.0934368,135.8101 1.2498393,135.8175 0.81233871,135.8249 0.5943259,135.8323 1.562808,135.8397 1.2187822,135.8471 1.3439162,135.8545 1.4690853,135.8619 2.4070463,135.8693 3.2185707,135.8767 2.8118408,135.8841 2.7197905,135.8915 4.5314989,135.8989 4.0298305,135.9063 1.9995623,135.9137 1.6249528,135.9211 1.4377522,135.9285 3.2812831,135.9359 4.3442287,135.9433 5.5944939,135.9507 4.1559567,135.9581 2.2803969,135.9655 1.2809932,135.9729 1.9381424,135.9803 2.8123024,135.9877 2.0934687,135.9951 2.4688165,136.0025 2.1246061,136.0099 1.750008,136.0174 2.2825561,136.0248 4.9697895,136.0322 6.5009508,136.0396 8.6255426,136.0470 8.2173176,136.0544 8.0332193,136.0618 14.690332,136.0692 20.697681,136.0766 64.052689,136.0840 175.22537,136.0914 246.88654,136.0988 210.82321,136.1062 122.70956,136.1137 147.70358,136.1211 402.31375,136.1285 628.54498,136.1359 538.18231,136.1433 245.76233,136.1507 70.201378,136.1581 29.244286,136.1655 18.404102,136.1729 13.465776,136.1803 8.52917,136.1878 6.0308046,136.1952 5.4990911,136.2026 4.7170329,136.2100 3.4053488,136.2174 1.7184153,136.2248 0.65646964,136.2322 1.2505645,136.2396 1.3119755,136.2471 0.28071186,136.2545 0.56336379,136.2619 1.8441442,136.2693 1.5623553,136.2767 1.9689617,136.2841 2.6874878,136.2915 3.6258183,136.2989 4.1562572,136.3064 3.3741434,136.3138 3.8123817,136.3212 4.7188859,136.3286 3.9690552,136.3360 3.9688013,136.3434 3.7808578,136.3508 2.6566255,136.3583 3.7198527,136.3657 4.6558652,136.3731 3.3113945,136.3805 2.219336,136.3879 3.3134677,136.3953 3.9364603,136.4028 3.1549649,136.4102 3.4374866,136.4176 2.8438854,136.4250 1.6248647,136.4324 1.1875813,136.4398 0.9064343,136.4473 0.78103358,136.4547 0.62530899,136.4621 1.2187201,136.4695 0.90605217,136.4769 3.0319409,136.4844 3.6878603,136.4918 4.7808681,136.4992 4.0929694,136.5066 2.9685764,136.5140 2.1255028,136.5215 1.3125679,136.5289 1.1875607,136.5363 2.0947585,136.5437 3.2190666,136.5511 2.5309401,136.5586 2.1559484,136.5660 2.1245918,136.5734 4.1567202,136.5808 5.8753357,136.5882 4.2182727,136.5957 2.6244271,136.6031 1.1557068,136.6105 0.43728542,136.6179 0.31229684,136.6254 0.28161421,136.6328 1.3131512,136.6402 1.3747076,136.6476 0.78097212,136.6551 1.0311495,136.6625 0.96854806,136.6699 0.59365606,136.6773 0.28124475,136.6847 0.46887916,136.6922 0.6250425,136.6996 0.56232244,136.7070 1.0625967,136.7144 1.3125451,136.7219 0.62482232,136.7293 0.1562883,136.7367 0.65666556,136.7442 1.3446393,136.7516 2.1565094,136.7590 2.0302687,136.7664 0.74935925,136.7739 0.40636474,136.7813 0.84437156,136.7887 1.6251414,136.7961 0.9058516,136.8036 0.71884984,136.8110 0.62494767,136.8184 0.46854645,136.8259 0.24982324,136.8333 0.3752988,136.8407 0.65655875,136.8481 0.78097284,136.8556 1.0000144,136.8630 1.5625906,136.8704 1.218642,136.8779 1.1248405,136.8853 0.90627682,136.8927 1.4376687,136.9001 1.6251175,136.9076 2.0318921,136.9150 2.6253481,136.9224 2.5938156,136.9299 2.5939476,136.9373 2.7811356,136.9447 2.9377306,136.9522 3.7819963,136.9596 4.2496252,136.9670 2.8113244,136.9745 2.031559,136.9819 2.4693992,136.9893 2.5933259,136.9968 2.5308287,137.0042 2.4066482,137.0116 3.1881611,137.0191 3.6867337,137.0265 2.6863248,137.0339 1.6873325,137.0414 1.7502763,137.0488 2.8132284,137.0562 5.0034733,137.0637 11.913541,137.0711 24.692923,137.0785 31.439707,137.0860 33.530167,137.0934 26.872015,137.1008 20.339539,137.1083 12.775734,137.1157 16.354561,137.1231 49.525276,137.1306 81.228218,137.1380 72.762878,137.1455 35.290512,137.1529 12.838072,137.1603 9.4684687,137.1678 8.030057,137.1752 6.0934424,137.1826 4.1249557,137.1901 3.9990478,137.1975 2.9045119,137.2050 1.4370717,137.2124 2.5946655,137.2198 4.2811804,137.2273 2.8740053,137.2347 1.9686129,137.2422 1.3751535,137.2496 1.1563448,137.2570 0.37473854,137.2645 0.093570061,137.2719 0.12522367,137.2794 0.50018871,137.2868 0.75039983,137.2942 1.2504774,137.3017 1.8126826,137.3091 2.3437581,137.3166 2.0312557,137.3240 1.7498804,137.3314 1.4995586,137.3389 1.4061068,137.3463 1.4062458,137.3538 1.9374301,137.3612 2.9066432,137.3687 3.0001118,137.3761 2.1245701,137.3835 1.1563245,137.3910 1.4070925,137.3984 2.5010707,137.4059 3.6562006,137.4133 3.6242731,137.4208 2.9367292,137.4282 2.2504175,137.4357 4.9691339,137.4431 4.6863403,137.4505 2.6246793,137.4580 2.0316238,137.4654 1.2498351,137.4729 0.99965805,137.4803 1.3441361,137.4878 2.5004559,137.4952 3.2498713,137.5027 3.0624034,137.5101 1.7813114,137.5176 1.6247329,137.5250 0.87466478,137.5325 0.81263471,137.5399 1.1873678,137.5474 1.0627348,137.5548 1.8752799,137.5623 1.6874191,137.5697 1.4690579,137.5771 1.8127761,137.5846 2.3438859,137.5920 2.1870904,137.5995 1.2808399,137.6069 0.99995357,137.6144 0.9060359,137.6218 0.8124361,137.6293 1.2500986,137.6367 1.0622977,137.6442 0.56259054,137.6516 0.81309402,137.6591 2.0312238,137.6665 1.8119917,137.6740 1.5625694,137.6815 1.5631335,137.6889 1.6874194,137.6964 1.0622114,137.7038 1.1247808,137.7113 0.59312701,137.7187 0.21905322,137.7262 1.5004189,137.7336 2.1563072,137.7411 1.7495893,137.7485 0.71919352,137.7560 1.9388614,137.7634 2.3748298,137.7709 1.6867975,137.7783 1.2497585,137.7858 1.1880108,137.7932 2.1252418,137.8007 1.9053025,137.8082 0.74941975,137.8156 0.65637118,137.8231 1.2811922,137.8305 1.031154,137.8380 0.6563217,137.8454 0.68765348,137.8529 1.3128407,137.8603 1.6876987,137.8678 1.4373837,137.8753 1.625533,137.8827 3.3134825,137.8902 3.8433204,137.8976 2.8427827,137.9051 2.1877468,137.9125 2.6256111,137.9200 2.6562629,137.9275 2.0307701,137.9349 1.4056981,137.9424 0.93698317,137.9498 0.43723914,137.9573 0.37514761,137.9648 0.68785965,137.9722 0.93783081,137.9797 1.0934154,137.9871 0.78123927,137.9946 3.157378,138.0021 6.219543,138.0095 5.3747697,138.0170 3.8742061,138.0244 2.7178292,138.0319 1.7180878,138.0394 0.65715611,138.0468 3.4074032,138.0543 5.6883507,138.0617 9.0647573,138.0692 12.377367,138.0767 13.751021,138.0841 14.469776,138.0916 20.006762,138.0991 39.66608,138.1065 56.877628,138.1140 51.366051,138.1214 27.240004,138.1289 15.435212,138.1364 15.846019,138.1438 21.437181,138.1513 17.401968,138.1588 9.9970579,138.1662 4.3746557,138.1737 4.8130846,138.1812 5.124826,138.1886 4.1249046,138.1961 2.8125942,138.2036 2.624718,138.2110 2.0927446,138.2185 2.7494979,138.2260 3.1874394,138.2334 1.5939696,138.2409 1.4378221,138.2484 1.9370979,138.2558 1.3436885,138.2633 1.0938777,138.2708 0.90630925,138.2782 1.4686282,138.2857 0.96845973,138.2932 0.96977645,138.3006 2.4074299,138.3081 2.9059007,138.3156 1.9677328,138.3230 1.0305476,138.3305 0.62518799,138.3380 1.0628341,138.3454 0.93710417,138.3529 0.59377027,138.3604 0.96914381,138.3679 1.5937523,138.3753 2.0938761,138.3828 2.4377573,138.3903 2.124804,138.3977 1.2183187,138.4052 0.8749311,138.4127 1.6875807,138.4201 1.5309963,138.4276 0.78185004,138.4351 1.5943427,138.4426 1.655697,138.4500 1.1560314,138.4575 1.7503748,138.4650 2.1563294,138.4725 1.6873634,138.4799 2.0632493,138.4874 2.6566331,138.4949 2.3743329,138.5023 1.9683346,138.5098 1.9686301,138.5173 1.8436768,138.5248 1.4683833,138.5322 0.71832174,138.5397 0.59407175,138.5472 1.5944524,138.5547 2.0936272,138.5621 1.5615017,138.5696 1.0312674,138.5771 2.5948532,138.5846 3.4070222,138.5920 3.1245222,138.5995 2.0305896,138.6070 1.8123062,138.6145 1.2183883,138.6220 0.65629768,138.6294 0.84397846,138.6369 0.87488979,138.6444 0.65632492,138.6519 1.3756613,138.6593 2.719727,138.6668 3.5940444,138.6743 2.8431697,138.6818 2.4053948,138.6893 1.3742793,138.6967 0.96868426,138.7042 1.906862,138.7117 3.1566818,138.7192 3.2812552,138.7267 3.2193544,138.7341 4.3443751,138.7416 4.2807717,138.7491 3.3429976,138.7566 2.2497067,138.7641 1.3746619,138.7715 1.9683423,138.7790 2.8122394,138.7865 3.0319993,138.7940 4.2818537,138.8015 2.9992337,138.8089 1.6870735,138.8164 1.6881922,138.8239 2.4389894,138.8314 4.4688258,138.8389 4.7174616,138.8464 3.8118165,138.8538 1.2497216,138.8613 0.90633148,138.8688 0.40614,138.8763 0.31267971,138.8838 2.5940173,138.8913 3.9376683,138.8987 3.5000141,138.9062 1.5311062,138.9137 1.9689465,138.9212 3.8450029,138.9287 5.1249399,138.9362 3.3752959,138.9437 5.9387393,138.9511 6.8434758,138.9586 4.8442082,138.9661 5.3127861,138.9736 5.2500014,138.9811 6.312438,138.9886 7.5317478,138.9961 8.0310173,139.0035 8.1877298,139.0110 13.190719,139.0185 17.755352,139.0260 23.443287,139.0335 30.911663,139.0410 46.07296,139.0485 73.831848,139.0560 124.67345,139.0634 214.6454,139.0709 596.82086,139.0784 2485.1575,139.0859 5197.7793,139.0934 5644.2783,139.1009 3535.8523,139.1084 1289.7212,139.1159 514.25787,139.1234 359.77155,139.1309 241.57697,139.1383 152.98514,139.1458 98.343719,139.1533 51.883492,139.1608 26.648649,139.1683 19.340075,139.1758 15.463726,139.1833 10.59092,139.1908 6.4058418,139.1983 5.0319839,139.2058 6.0313978,139.2133 5.3426538,139.2208 2.9057474,139.2283 2.7814162,139.2357 3.7812386,139.2432 4.1243525,139.2507 2.5936048,139.2582 3.1255243,139.2657 2.9996524,139.2732 2.1559341,139.2807 1.5315969,139.2882 2.0628843,139.2957 2.3744648,139.3032 1.8127049,139.3107 3.063509,139.3182 3.9383354,139.3257 5.7508392,139.3332 6.6562419,139.3407 5.8118296,139.3482 4.2802391,139.3557 3.2175028,139.3632 0.90597194,139.3707 1.2817458,139.3782 2.4380975,139.3857 3.407192,139.3932 4.5632873,139.4007 5.0314307,139.4082 5.6555524,139.4156 4.7175431,139.4231 3.8430808,139.4306 3.124624,139.4381 1.8126047,139.4456 2.0312364,139.4531 1.968734,139.4606 3.6883488,139.4681 4.6882272,139.4756 4.5942659,139.4831 4.3120489,139.4906 2.7488902,139.4981 2.0318236,139.5056 5.5011153,139.5131 7.4686952,139.5206 6.9996419,139.5281 6.4056463,139.5356 5.0306377,139.5432 3.0305884,139.5507 1.1871045,139.5582 1.0937289,139.5657 1.0624894,139.5732 1.03153,139.5807 1.5005326,139.5882 2.0310752,139.5957 0.65563631,139.6032 0.24974108,139.6107 0.65754324,139.6182 3.0014923,139.6257 3.843266,139.6332 4.0304451,139.6407 2.4368155,139.6482 0.96859282,139.6557 2.2193449,139.6632 3.2815537,139.6707 2.2494926,139.6782 0.96808505,139.6857 0.84371769,139.6932 1.1256313,139.7007 2.813298,139.7082 4.4383264,139.7157 3.99998,139.7233 2.4049082,139.7308 1.0301473,139.7383 0.74994004,139.7458 0.437967,139.7533 1.0315837,139.7608 1.6565249,139.7683 1.7809327,139.7758 1.1873593,139.7833 1.9384283,139.7908 2.7817888,139.7983 3.500505,139.8058 4.6250467,139.8133 3.7496874,139.8209 3.0931928,139.8284 2.1864216,139.8359 1.1868507,139.8434 0.71897346,139.8509 1.0315981,139.8584 1.0311718,139.8659 1.4063962,139.8734 2.0004945,139.8809 2.6565459,139.8884 1.8743261,139.8960 1.2184951,139.9035 1.6564206,139.9110 1.2811065,139.9185 1.7808527,139.9260 2.1254873,139.9335 3.2512171,139.9410 3.6257977,139.9485 4.3141594,139.9561 5.7499509,139.9636 4.0602303,139.9711 2.030045,139.9786 1.3132956,139.9861 3.7814755,139.9936 2.9676697,140.0011 1.2502271,140.0087 1.7815943,140.0162 1.9369411,140.0237 1.9369775,140.0312 2.0633249,140.0387 4.1295462,140.0462 10.160023,140.0537 13.970399,140.0613 16.595592,140.0688 24.449415,140.0763 83.36026,140.0838 263.31824,140.0913 431.10745,140.0988 395.75546,140.1064 220.58446,140.1139 112.10226,140.1214 110.22119,140.1289 93.507416,140.1364 50.506001,140.1439 20.272072,140.1515 14.093468,140.1590 15.65693,140.1665 16.873232,140.1740 10.808756,140.1815 8.7174778,140.1891 6.0317492,140.1966 6.1557994,140.2041 3.5294368,140.2116 3.9995499,140.2191 4.3439775,140.2267 4.624896,140.2342 2.5930779,140.2417 1.3126502,140.2492 2.751009,140.2567 4.7809801,140.2643 2.6239278,140.2718 0.87451446,140.2793 0.21894345,140.2868 1.3754196,140.2943 1.8127546,140.3019 1.4373035,140.3094 2.2504168,140.3169 4.8135409,140.3244 5.4372578,140.3320 2.905458,140.3395 1.1872578,140.3470 1.8124267,140.3545 1.9687588,140.3620 1.9696059,140.3696 3.5015557,140.3771 5.6568584,140.3846 5.2494798,140.3921 4.060739,140.3997 2.1553545,140.4072 2.3133941,140.4147 2.7499027,140.4222 1.8124818,140.4298 2.4692082,140.4373 2.9061983,140.4448 2.4057574,140.4523 1.3743764,140.4599 0.71811843,140.4674 0.093662009,140.4749 0.62527817,140.4825 0.71938276,140.4900 1.9699439,140.4975 3.280874,140.5050 2.2487698,140.5126 1.0314546,140.5201 1.6256334,140.5276 1.3431882,140.5351 0.53075755,140.5427 0.87523454,140.5502 1.1874515,140.5577 1.3126645,140.5653 1.625796,140.5728 3.2193081,140.5803 3.5930815,140.5879 2.8119481,140.5954 2.0310733,140.6029 0.78103203,140.6104 1.2503244,140.6180 2.6880758,140.6255 3.4373221,140.6330 1.9998032,140.6406 1.4694053,140.6481 2.1876695,140.6556 2.7180305,140.6632 2.4060204,140.6707 2.65657,140.6782 2.3121047,140.6858 1.5620973,140.6933 1.2195121,140.7008 2.5936933,140.7084 1.4369831,140.7159 1.125173,140.7234 0.7188018,140.7310 2.0626347,140.7385 2.8752887,140.7460 3.2814496,140.7536 2.6249065,140.7611 2.9995975,140.7686 1.9997959,140.7762 1.750414,140.7837 1.6559055,140.7912 0.56191301,140.7988 0.3127403,140.8063 1.7820224,140.8138 3.1565106,140.8214 2.8434911,140.8289 1.9056679,140.8364 1.3446442,140.8440 2.8762102,140.8515 3.1248662,140.8591 2.8741705,140.8666 1.9058967,140.8741 2.6563835,140.8817 2.8747652,140.8892 3.2499499,140.8967 4.1567106,140.9043 4.5938168,140.9118 4.4060326,140.9194 4.031147,140.9269 2.4057257,140.9344 1.124704,140.9420 0.8432672,140.9495 0.46885684,140.9571 0.81270301,140.9646 0.7191118,140.9721 1.4069114,140.9797 1.7816063,140.9872 2.8125563,140.9948 2.8431032,141.0023 2.1244748,141.0098 1.6875989,141.0174 2.0316958,141.0249 2.2183452,141.0325 1.030681,141.0400 1.1880811,141.0475 4.126267,141.0551 7.848434,141.0626 15.037439,141.0702 21.846844,141.0777 28.879904,141.0853 40.448128,141.0928 53.415161,141.1003 58.433105,141.1079 52.780907,141.1154 61.478474,141.1230 65.27964,141.1305 53.422523,141.1381 30.640511,141.1456 16.21332,141.1532 13.594639,141.1607 13.935937,141.1682 9.3399954,141.1758 4.9985375,141.1833 4.24967,141.1909 3.2807057,141.1984 2.9690292,141.2060 3.6881654,141.2135 4.687933,141.2211 5.031332,141.2286 4.2804894,141.2362 2.5938268,141.2437 2.906821,141.2513 2.6868289,141.2588 1.5928761,141.2664 0.65577102,141.2739 0.5312345,141.2815 0.71885043,141.2890 1.093907,141.2966 1.4692929,141.3041 1.5941935,141.3116 1.7187064,141.3192 1.9369874,141.3267 1.9689901,141.3343 2.7507243,141.3418 3.2499065,141.3494 2.5934229,141.3569 1.8431846,141.3645 1.000071,141.3720 1.5942371,141.3796 1.5937014,141.3872 1.7820091,141.3947 2.5000138,141.4023 1.7177541,141.4098 1.1246032,141.4174 0.96913898,141.4249 1.7819023,141.4325 2.3120279,141.4400 1.186403,141.4476 0.093581669,141.4551 1.0948581,141.4627 2.7196193,141.4702 2.655339,141.4778 0.68627745,141.4853 0.68800628,141.4929 2.0004601,141.5004 1.9371549,141.5080 1.7189362,141.5156 2.4062879,141.5231 2.0308912,141.5307 1.5622869,141.5382 0.78129083,141.5458 0.59378731,141.5533 0.43754011,141.5609 0.87603498,141.5684 2.0316882,141.5760 2.3435428,141.5836 3.0000641,141.5911 3.7807376,141.5987 4.3121324,141.6062 3.9686666,141.6138 1.5310774,141.6213 0.40585902,141.6289 0.34412479,141.6365 2.3130636,141.6440 2.9060593,141.6516 2.0622892,141.6591 0.96853036,141.6667 0.96894807,141.6742 1.6568128,141.6818 2.3752089,141.6894 2.2188039,141.6969 2.6560133,141.7045 2.5310216,141.7120 1.7812583,141.7196 1.0934181,141.7272 1.7187377,141.7347 2.7504334,141.7423 2.9690604,141.7498 2.2499421,141.7574 1.844295,141.7650 2.3749046,141.7725 1.8432871,141.7801 4.1566734,141.7876 5.6874032,141.7952 4.9683676,141.8028 2.3117692,141.8103 0.31199172,141.8179 0.18745112,141.8255 0.1875113,141.8330 0.28150049,141.8406 0.78175038,141.8482 1.5939584,141.8557 1.1869696,141.8633 0.31209198,141.8708 0.31270555,141.8784 0.56240481,141.8860 0.28099087,141.8935 0.90698016,141.9011 3.032661,141.9087 4.4692779,141.9162 3.6866913,141.9238 2.1868353,141.9314 1.5310725,141.9389 1.6876048,141.9465 2.7818556,141.9541 3.5313916,141.9616 2.4990337,141.9692 0.90592778,141.9768 1.1253611,141.9843 1.3441991,141.9919 1.7500799,141.9995 1.4685111,142.0070 2.2193339,142.0146 3.3135867,142.0222 4.0002384,142.0297 2.7796581,142.0373 1.3118013,142.0449 2.0635061,142.0524 4.5955114,142.0600 9.0960484,142.0676 13.437545,142.0751 13.937805,142.0827 23.007082,142.0903 46.928017,142.0979 81.363953,142.1054 89.091469,142.1130 67.731888,142.1206 41.960999,142.1281 52.359863,142.1357 79.761604,142.1433 82.147575,142.1509 57.233776,142.1584 70.210892,142.1660 247.38385,142.1736 440.03156,142.1811 416.63373,142.1887 215.96999,142.1963 65.008499,142.2039 25.243731,142.2114 18.719681,142.2190 17.404495,142.2266 12.807039,142.2342 6.027122,142.2417 2.8119128,142.2493 2.1566179,142.2569 2.0311716,142.2645 1.7805176,142.2720 0.78102136,142.2796 0.81259996,142.2872 1.3758162,142.2948 3.1569316,142.3023 3.7184601,142.3099 3.5304904,142.3175 1.7179394,142.3251 0.46869031,142.3326 0.40682891,142.3402 1.2191246,142.3478 1.3746943,142.3554 1.6874381,142.3629 1.5933639,142.3705 1.2191716,142.3781 2.4696846,142.3857 2.4377015,142.3933 2.280797,142.4008 1.4992545,142.4084 1.1871057,142.4160 2.4687254,142.4236 3.500694,142.4311 3.1253304,142.4387 2.0935907,142.4463 1.8129052,142.4539 2.656091,142.4615 1.7179127,142.4690 1.0933707,142.4766 0.90614498,142.4842 0.1562874,142.4918 0.50027406,142.4994 0.96873814,142.5069 0.71877044,142.5145 1.1255434,142.5221 1.9376659,142.5297 2.1874242,142.5373 3.0012708,142.5449 5.0325489,142.5524 4.5617051,142.5600 3.2800424,142.5676 2.7186475,142.5752 2.5001903,142.5828 3.1558084,142.5903 2.3120561,142.5979 1.9686619,142.6055 1.0623479,142.6131 1.2183256,142.6207 0.34356195,142.6283 0.40645042,142.6359 0.28133792,142.6434 0.43762064,142.6510 0.5626533,142.6586 0.68783534,142.6662 1.0314685,142.6738 1.0623552,142.6814 1.3129492,142.6889 1.9374567,142.6965 1.7186195,142.7041 1.8436848,142.7117 0.99969578,142.7193 1.0626409,142.7269 0.8433007,142.7345 0.37478167,142.7421 0.53151673,142.7496 0.93737036,142.7572 1.2192887,142.7648 2.5323818,142.7724 3.2818367,142.7800 3.0929694,142.7876 1.4991052,142.7952 1.7192625,142.8028 2.5314498,142.8103 2.280534,142.8179 0.87417865,142.8255 0.78127569,142.8331 1.3758298,142.8407 2.1253486,142.8483 1.5931028,142.8559 0.71833885,142.8635 0.49997297,142.8711 0.28100047,142.8787 0.12492369,142.8863 0.21892846,142.8938 0.37542546,142.9014 0.78137636,142.9090 0.56201541,142.9166 0.18725872,142.9242 0.5317176,142.9318 1.5945046,142.9394 1.6249543,142.9470 1.187404,142.9546 1.7816716,142.9622 2.4688087,142.9698 2.4682639,142.9774 1.2494377,142.9850 0.65634137,142.9925 0.781057,143.0001 0.46830019,143.0077 1.1568005,143.0153 2.8755059,143.0229 3.2818718,143.0305 5.2193308,143.0381 6.9068103,143.0457 6.7503877,143.0533 5.5003767,143.0609 6.1898541,143.0685 14.26228,143.0761 45.116238,143.0837 82.544174,143.0913 93.02327,143.0989 70.42012,143.1065 41.331978,143.1141 22.837578,143.1217 11.40037,143.1293 4.0622931,143.1369 6.6905713,143.1445 8.5314589,143.1521 8.5601797,143.1597 8.2540541,143.1673 22.949631,143.1749 39.849209,143.1825 38.243164,143.1901 20.801504,143.1977 7.431766,143.2053 2.9044883,143.2129 2.4065273,143.2205 3.5313416,143.2281 2.8117559,143.2357 1.562885,143.2433 1.7502714,143.2509 1.999734,143.2585 2.0933728,143.2661 1.812423,143.2737 1.593935,143.2813 1.2496853,143.2889 0.84358168,143.2965 1.2195206,143.3041 1.9687712,143.3117 1.3120393,143.3193 1.4374486,143.3269 1.0308248,143.3345 0.56217009,143.3421 0.34360212,143.3497 0.18735702,143.3573 -8.2483108e-005,143.3649 -2.4471065e-006,143.3725 0.28206939,143.3801 1.7821828,143.3877 2.8434906,143.3953 3.5310299,143.4029 3.1563764,143.4105 2.4060249,143.4181 1.4370517,143.4257 0.90612894,143.4333 0.84376717,143.4409 1.3749354,143.4486 1.4062582,143.4562 1.4688716,143.4638 1.0000421,143.4714 0.71830028,143.4790 0.28125396,143.4866 0.65679651,143.4942 1.1566395,143.5018 1.6248823,143.5094 1.3119253,143.5170 1.0312722,143.5246 1.3751001,143.5322 1.7188053,143.5398 2.7502651,143.5474 3.4381187,143.5551 3.7502518,143.5627 2.7496002,143.5703 1.9995569,143.5779 1.031693,143.5855 2.1261239,143.5931 2.7491183,143.6007 1.1549762,143.6083 1.2507215,143.6159 3.5319045,143.6235 3.8434463,143.6312 4.218843,143.6388 6.4689608,143.6464 5.8748913,143.6540 2.1871207,143.6616 1.0934803,143.6692 1.18809,143.6768 2.3131313,143.6844 2.2185481,143.6920 2.3430805,143.6997 1.5311244,143.7073 1.5624278,143.7149 1.4689724,143.7225 2.2502754,143.7301 1.9679924,143.7377 1.0623193,143.7453 1.2502824,143.7530 1.0934472,143.7606 0.74958152,143.7682 0.87512106,143.7758 1.9689085,143.7834 2.250293,143.7910 2.1875651,143.7986 1.4371022,143.8063 1.1560758,143.8139 1.0623723,143.8215 0.81274134,143.8291 0.78133184,143.8367 0.96873987,143.8443 1.2503757,143.8520 1.5319653,143.8596 2.5626414,143.8672 2.405359,143.8748 1.0307028,143.8824 0.43760267,143.8900 0.81260628,143.8977 0.81238836,143.9053 0.53116268,143.9129 0.40607333,143.9205 0.21876991,143.9281 0.65717119,143.9358 1.6566764,143.9434 1.4370638,143.9510 1.343372,143.9586 1.3124306,143.9662 1.5627114,143.9739 1.5938901,143.9815 1.5623902,143.9891 1.2501829,143.9967 2.2509282,144.0043 3.0632048,144.0120 3.2806175,144.0196 2.6876161,144.0272 3.8752251,144.0348 3.0924072,144.0424 1.9055705,144.0501 2.3127835,144.0577 5.1903911,144.0653 14.383116,144.0729 30.259716,144.0806 45.291397,144.0882 61.914314,144.0958 71.717323,144.1034 65.122391,144.1110 62.22028,144.1187 62.559322,144.1263 49.425426,144.1339 27.675732,144.1415 15.216629,144.1492 15.532948,144.1568 15.218548,144.1644 12.810637,144.1720 13.003302,144.1797 26.669794,144.1873 46.792122,144.1949 49.212296,144.2025 29.233854,144.2102 11.116119,144.2178 6.3741593,144.2254 5.3122153,144.2331 3.2503562,144.2407 4.0005918,144.2483 3.9988265,144.2559 2.6863823,144.2636 2.5941851,144.2712 2.9378912,144.2788 3.0936518,144.2864 3.030838,144.2941 2.0306809,144.3017 1.6560839,144.3093 1.7813245,144.3170 1.8755199,144.3246 2.5001116,144.3322 4.1248803,144.3398 4.8122153,144.3475 3.5311732,144.3551 1.9689118,144.3627 1.3746419,144.3704 1.124799,144.3780 1.4065667,144.3856 1.6875863,144.3933 1.7502582,144.4009 2.0313959,144.4085 1.5307417,144.4162 1.093612,144.4238 1.0940988,144.4314 1.6568155,144.4391 2.062325,144.4467 1.4364734,144.4543 0.71826708,144.4619 1.1260862,144.4696 2.5321126,144.4772 1.7809255,144.4848 2.2495117,144.4925 1.9064124,144.5001 2.8747699,144.5077 2.9992378,144.5154 2.0313308,144.5230 0.62525332,144.5307 1.1568915,144.5383 2.2502997,144.5459 2.1871789,144.5536 2.5311213,144.5612 1.4682412,144.5688 0.78086758,144.5765 1.1569843,144.5841 2.40694,144.5917 2.1873658,144.5994 1.5932231,144.6070 1.2805848,144.6146 0.65587878,144.6223 0.62551832,144.6299 1.5312998,144.6376 0.81217158,144.6452 0.93804097,144.6528 1.9387593,144.6605 3.7812819,144.6681 2.6868203,144.6757 2.5938668,144.6834 2.7812634,144.6910 2.8121829,144.6987 1.9054403,144.7063 1.499853,144.7139 2.4076662,144.7216 4.2518873,144.7292 4.4373546,144.7369 3.0919576,144.7445 1.8743718,144.7521 1.969043,144.7598 2.7187121,144.7674 2.500154,144.7751 2.2813723,144.7827 1.7494845,144.7904 1.4373682,144.7980 1.5623176,144.8056 0.74963593,144.8133 0.84358883,144.8209 1.0624804,144.8286 1.5005606,144.8362 2.7190022,144.8438 2.6568124,144.8515 3.2817252,144.8591 2.9994438,144.8668 2.155874,144.8744 1.4995552,144.8821 0.99965376,144.8897 1.0631726,144.8974 2.0324817,144.9050 2.9377339,144.9126 2.5618131,144.9203 1.9995635,144.9279 2.1555421,144.9356 1.2183238,144.9432 1.0937058,144.9509 1.1565299,144.9585 1.406184,144.9662 0.3434349,144.9738 2.345041,144.9815 6.313149,144.9891 6.1560531,144.9967 3.8126953,145.0044 2.7814515,145.0120 5.3130093,145.0197 7.9368982,145.0273 9.0350819,145.0350 17.446112,145.0426 44.166794,145.0503 168.78285,145.0579 393.6535,145.0656 493.25903,145.0732 359.24271,145.0809 153.77573,145.0885 53.598194,145.0962 32.839272,145.1038 36.188599,145.1115 45.906979,145.1191 45.933292,145.1268 32.805935,145.1344 14.931279,145.1421 5.965755,145.1497 4.4069905,145.1574 6.0314898,145.1650 5.4676557,145.1727 4.0929408,145.1803 3.0326624,145.1880 5.7835398,145.1956 7.0314465,145.2033 6.6854668,145.2109 4.0603552,145.2186 1.8746098,145.2263 1.6255076,145.2339 2.2190225,145.2416 1.5939038,145.2492 1.8123858,145.2569 2.000246,145.2645 3.4699743,145.2722 4.6878276,145.2798 3.4048774,145.2875 1.3424463,145.2951 0.37483034,145.3028 0.40632102,145.3104 0.56293344,145.3181 1.563476,145.3258 2.7497623,145.3334 1.9992074,145.3411 1.813378,145.3487 3.2206714,145.3564 4.2814054,145.3640 3.3104641,145.3717 1.999494,145.3794 2.8133211,145.3870 3.500885,145.3947 3.8125937,145.4023 3.0303309,145.4100 1.8116027,145.4176 0.78046286,145.4253 0.40600765,145.4330 0.40656093,145.4406 1.5636925,145.4483 3.0626101,145.4559 2.1244707,145.4636 1.3121409,145.4713 0.78109169,145.4789 1.1566039,145.4866 1.7502648,145.4942 3.0004694,145.5019 3.4686139,145.5096 3.2807758,145.5172 2.4384444,145.5249 2.9376907,145.5325 1.6861634,145.5402 0.93692797,145.5479 0.84372061,145.5555 1.4382274,145.5632 4.7508612,145.5708 5.4055042,145.5785 2.9368725,145.5862 1.6880928,145.5938 2.5001256,145.6015 2.1242537,145.6092 0.59340155,145.6168 0.56260192,145.6245 1.2814568,145.6321 2.4692018,145.6398 2.155828,145.6475 1.3755847,145.6551 2.1259971,145.6628 3.0617847,145.6705 1.5927546,145.6781 0.40596515,145.6858 0.18758695,145.6935 0.28157863,145.7011 0.59367973,145.7088 0.62577182,145.7165 3.2828145,145.7241 4.8751345,145.7318 4.6861205,145.7395 1.5924143,145.7471 0.21859695,145.7548 0.093774632,145.7625 -4.7133071e-005,145.7701 0.37561491,145.7778 1.8127098,145.7855 1.0308559,145.7931 1.9062346,145.8008 2.8136547,145.8085 3.6886754,145.8161 2.9053938,145.8238 1.3422346,145.8315 0.030946156,145.8391 0.2189247,145.8468 0.5939256,145.8545 1.0939902,145.8622 0.81220996,145.8698 0.53136474,145.8775 1.2507578,145.8852 2.469558,145.8928 2.7502763,145.9005 2.5307441,145.9082 1.5613931,145.9158 0.40582228,145.9235 0.78187394,145.9312 2.0004971,145.9389 2.0624733,145.9465 1.9375247,145.9542 2.4066091,145.9619 3.6556478,145.9696 3.0306704,145.9772 2.4998624,145.9849 0.81210005,145.9926 0.12499229,146.0002 0.40647441,146.0079 0.78139985,146.0156 0.59395844,146.0233 0.87509125,146.0309 0.96918339,146.0386 1.4064925,146.0463 2.2829189,146.0540 9.0378265,146.0616 19.569031,146.0693 23.280708,146.0770 17.74576,146.0847 13.184646,146.0923 11.623891,146.1000 11.592726,146.1077 11.40529,146.1154 9.9366665,146.1230 8.1244955,146.1307 7.7186294,146.1384 7.062212,146.1461 6.5301366,146.1538 4.842432,146.1614 3.2500343,146.1691 2.3433731,146.1768 2.4374714,146.1845 2.781672,146.1921 2.2499597,146.1998 1.718096,146.2075 1.1876943,146.2152 2.0948987,146.2229 2.8753333,146.2305 3.1553044,146.2382 2.9372153,146.2459 3.6880455,146.2536 2.6559372,146.2613 1.4369506,146.2689 1.0625805,146.2766 1.59444,146.2843 1.9688784,146.2920 3.4995172,146.2997 4.8125887,146.3073 4.6251779,146.3150 3.4686003,146.3227 2.9684267,146.3304 2.7186427,146.3381 2.9701617,146.3458 4.4384561,146.3534 3.6552987,146.3611 1.9990174,146.3688 1.2808574,146.3765 0.84336782,146.3842 0.37469509,146.3919 0.40641451,146.3995 0.75005436,146.4072 0.71865779,146.4149 1.156309,146.4226 1.4690799,146.4303 1.5004487,146.4380 1.5309249,146.4456 1.6876116,146.4533 2.8130114,146.4610 3.5307293,146.4687 1.6871946,146.4764 1.2498809,146.4841 0.31212077,146.4918 0.5001871,146.4994 1.0631633,146.5071 2.7818487,146.5148 3.3752141,146.5225 3.030513,146.5302 1.0928123,146.5379 0.18763208,146.5456 0.62546957,146.5533 1.3747673,146.5609 1.5001078,146.5686 1.968906,146.5763 0.68708444,146.5840 0.46895975,146.5917 1.0943577,146.5994 1.8753535,146.6071 3.2810574,146.6148 3.3431211,146.6225 1.5628275,146.6301 1.8765401,146.6378 3.1248541,146.6455 2.4994602,146.6532 2.9374573,146.6609 2.2497025,146.6686 2.0003335,146.6763 2.46912,146.6840 2.7498143,146.6917 2.4061983,146.6994 2.7810442,146.7071 3.0932634,146.7148 3.8434215,146.7224 2.686821,146.7301 0.87474966,146.7378 0.093797557,146.7455 0.12509571,146.7532 0.40632352,146.7609 0.59424812,146.7686 1.6571435,146.7763 2.4379492,146.7840 2.9371183,146.7917 2.3432815,146.7994 1.8125979,146.8071 1.7809699,146.8148 1.3741982,146.8225 0.5626123,146.8302 0.93789983,146.8379 1.1248212,146.8455 1.3754687,146.8532 2.0631588,146.8609 2.5622828,146.8686 2.5619249,146.8763 2.8436821,146.8840 3.1257937,146.8917 3.5937617,146.8994 2.4677877,146.9071 1.5939835,146.9148 1.7192376,146.9225 1.656324,146.9302 2.345118,146.9379 4.1255198,146.9456 3.2482734,146.9533 1.6861764,146.9610 0.93747038,146.9687 1.1887326,146.9764 2.4070675,146.9841 2.3125508,146.9918 2.3433185,146.9995 2.406306,147.0072 3.6878624,147.0149 3.7185667,147.0226 3.9688616,147.0303 3.6562843,147.0380 4.9380317,147.0457 7.251843,147.0534 13.692254,147.0611 21.068115,147.0688 24.032291,147.0765 24.756834,147.0842 60.286892,147.0919 128.9149,147.0996 157.02405,147.1073 112.23956,147.1150 51.782337,147.1227 21.332817,147.1304 9.5870752,147.1381 4.373095,147.1458 3.5625718,147.1535 2.4372396,147.1612 2.5003598,147.1689 3.3757443,147.1766 5.0317245,147.1844 5.248672,147.1921 2.6867812,147.1998 2.1567194,147.2075 1.6249527,147.2152 1.4999651,147.2229 1.374949,147.2306 1.6884749,147.2383 2.8751764,147.2460 2.1237392,147.2537 1.1561216,147.2614 1.1876503,147.2691 0.96872395,147.2768 1.4377654,147.2845 1.8435916,147.2922 1.4059337,147.2999 2.7505631,147.3077 4.688468,147.3154 4.2499809,147.3231 2.2497478,147.3308 2.09319,147.3385 1.2185419,147.3462 1.5938976,147.3539 0.99950784,147.3616 0.78104907,147.3693 0.74994707,147.3770 0.75028622,147.3847 0.93737131,147.3925 1.3435857,147.4002 2.0633914,147.4079 2.4066119,147.4156 1.7184995,147.4233 1.4368085,147.4310 0.93709069,147.4387 1.2817087,147.4464 2.2501791,147.4541 2.1872933,147.4618 1.7810543,147.4696 1.6562601,147.4773 1.5001522,147.4850 2.0944865,147.4927 3.0940666,147.5004 3.0936484,147.5081 2.0628192,147.5158 1.9370617,147.5235 1.3428544,147.5313 1.0314767,147.5390 1.7189348,147.5467 1.6557125,147.5544 1.5628891,147.5621 2.5313504,147.5698 1.9996867,147.5775 1.7187916,147.5853 0.96842843,147.5930 0.96939898,147.6007 2.3757875,147.6084 2.3751044,147.6161 1.9367759,147.6238 0.71800691,147.6316 0.43737954,147.6393 0.56256366,147.6470 0.93779665,147.6547 1.8753279,147.6624 2.2189581,147.6701 2.8742735,147.6779 1.8747699,147.6856 1.0316108,147.6933 0.62490934,147.7010 1.1561443,147.7087 1.4061071,147.7164 0.62488925,147.7242 0.4376024,147.7319 0.49998775,147.7396 0.28100818,147.7473 0.093792215,147.7550 0.71909606,147.7628 1.8127294,147.7705 2.0316031,147.7782 2.5939319,147.7859 3.5311022,147.7936 3.155998,147.8014 1.4687901,147.8091 1.3752056,147.8168 1.4375381,147.8245 1.1873546,147.8322 1.3433516,147.8400 1.594241,147.8477 2.5005114,147.8554 1.6560796,147.8631 1.4376016,147.8709 1.9068599,147.8786 2.5316489,147.8863 2.3426805,147.8940 1.0934374,147.9018 2.281606,147.9095 2.5622466,147.9172 2.4061599,147.9249 1.2805858,147.9326 0.34370956,147.9404 0.81296766,147.9481 0.81194454,147.9558 0.12479072,147.9635 0.50023621,147.9713 0.7819441,147.9790 2.1266074,147.9867 3.2813506,147.9944 2.7491641,148.0022 2.7493889,148.0099 2.1244206,148.0176 1.0936949,148.0253 0.87491643,148.0331 0.49968088,148.0408 0.46854404,148.0485 0.81316781,148.0563 3.0637536,148.0640 4.5004983,148.0717 5.2515836,148.0794 8.816741,148.0872 18.318586,148.0949 28.505863,148.1026 30.467323,148.1104 26.598282,148.1181 50.457939,148.1258 83.572693,148.1335 80.359634,148.1413 44.883583,148.1490 14.739828,148.1567 7.4041409,148.1645 4.9047089,148.1722 3.9064779,148.1799 3.4372826,148.1877 2.3121114,148.1954 3.0621057,148.2031 1.6556087,148.2108 1.5625701,148.2186 1.0937898,148.2263 1.2190861,148.2340 1.6250592,148.2418 1.9372015,148.2495 1.7814071,148.2572 2.0626843,148.2650 2.0309408,148.2727 1.5624264,148.2804 1.3124534,148.2882 1.3435826,148.2959 1.2497865,148.3036 0.87488228,148.3114 0.62490976,148.3191 0.50022966,148.3268 1.2190349,148.3346 1.5622417,148.3423 1.1560194,148.3500 0.59360069,148.3578 0.46915063,148.3655 1.4386947,148.3732 2.3441443,148.3810 1.9053245,148.3887 0.99937582,148.3965 1.1559767,148.4042 0.74990779,148.4119 1.312973,148.4197 1.5942141,148.4274 2.5627809,148.4351 3.5002117,148.4429 3.2501712,148.4506 2.7504017,148.4584 3.3127327,148.4661 3.624543,148.4738 2.8742273,148.4816 1.5931104,148.4893 0.59352988,148.4970 0.53139287,148.5048 1.0007464,148.5125 2.1569717,148.5203 2.9995203,148.5280 1.81142,148.5357 0.49957889,148.5435 0.65640759,148.5512 0.68758804,148.5590 1.5624167,148.5667 2.1567228,148.5744 2.8127818,148.5822 2.1561723,148.5899 1.9697409,148.5977 3.6570208,148.6054 5.1239843,148.6131 2.8431985,148.6209 2.5005755,148.6286 2.3123322,148.6364 1.6870488,148.6441 1.3127948,148.6519 1.5938253,148.6596 1.1868957,148.6673 0.68718231,148.6751 0.62526393,148.6828 1.1563694,148.6906 0.93705249,148.6983 0.46884462,148.7061 1.0634609,148.7138 2.3135011,148.7216 2.7491992,148.7293 1.1237817,148.7370 1.0625612,148.7448 1.6251785,148.7525 1.3750414,148.7603 1.4062012,148.7680 1.2497573,148.7758 1.2501928,148.7835 2.1568401,148.7913 2.9693568,148.7990 3.5628335,148.8068 3.3119268,148.8145 2.249608,148.8223 2.594032,148.8300 2.593806,148.8377 2.1561899,148.8455 1.8124114,148.8532 1.8436544,148.8610 2.2811773,148.8687 1.8121659,148.8765 0.87456429,148.8842 0.49987674,148.8920 0.65656489,148.8997 1.031684,148.9075 1.5944269,148.9152 2.2497873,148.9230 1.9370486,148.9307 2.0937243,148.9385 1.6256464,148.9462 3.1884747,148.9540 3.7187729,148.9617 4.5936284,148.9695 4.7797322,148.9772 2.3741868,148.9850 1.9695512,148.9927 2.0625932,149.0005 1.7810115,149.0082 1.7814878,149.0160 4.6607075,149.0238 24.242714,149.0315 73.128983,149.0393 107.94748,149.0470 95.695045,149.0548 55.43943,149.0625 29.427923,149.0703 28.909029,149.0780 32.219193,149.0858 28.278206,149.0935 19.966448,149.1013 17.658321,149.1090 19.8762,149.1168 20.906445,149.1246 23.6255,149.1323 23.339727,149.1401 15.963973,149.1478 9.1542854,149.1556 6.4058619,149.1633 5.1241622,149.1711 2.8742306,149.1788 1.9373399,149.1866 1.2496504,149.1944 0.68709207,149.2021 0.31239367,149.2099 0.50020576,149.2176 1.0317365,149.2254 1.8442485,149.2331 1.9685203,149.2409 1.4689199,149.2487 2.2824931,149.2564 3.7506387,149.2642 4.8428864,149.2719 4.404788,149.2797 2.1866696,149.2875 0.68740684,149.2952 0.18765114,149.3030 0.59387308,149.3107 0.84385067,149.3185 1.3752949,149.3263 2.0001962,149.3340 2.2185402,149.3418 1.5311511,149.3495 1.5312563,149.3573 1.6565531,149.3651 3.9693542,149.3728 4.7186327,149.3806 3.2805738,149.3883 0.81213164,149.3961 0.56222725,149.4039 0.18754387,149.4116 0.56292707,149.4194 0.87528229,149.4272 1.0938603,149.4349 1.2191609,149.4427 2.406374,149.4504 2.8745577,149.4582 2.6246946,149.4660 1.6878909,149.4737 1.5003182,149.4815 1.8124156,149.4893 2.0937538,149.4970 2.0935564,149.5048 1.7812964,149.5126 1.4378057,149.5203 1.8125232,149.5281 2.1557145,149.5359 2.9058659,149.5436 1.8747603,149.5514 1.1872996,149.5592 2.0313287,149.5669 3.3442216,149.5747 4.4067621,149.5825 3.4060125,149.5902 1.9997791,149.5980 2.2820308,149.6058 3.2185531,149.6135 1.1240497,149.6213 0.56236184,149.6291 0.59410673,149.6368 0.81243265,149.6446 0.34330896,149.6524 0.093643151,149.6601 1.687503,149.6679 2.3127031,149.6757 1.6881382,149.6834 2.5315442,149.6912 2.8750994,149.6990 3.31444,149.7068 5.1889277,149.7145 5.936563,149.7223 4.6849842,149.7301 1.4049599,149.7378 0.81349093,149.7456 1.719654,149.7534 2.4057817,149.7612 1.0928897,149.7689 0.81229705,149.7767 0.37486574,149.7845 1.1262479,149.7922 2.8134723,149.8000 2.624207,149.8078 2.0304074,149.8156 1.6560727,149.8233 1.5940239,149.8311 2.2817926,149.8389 2.8128004,149.8467 2.4684289,149.8544 1.6560272,149.8622 2.406822,149.8700 3.1559477,149.8778 1.4053781,149.8855 0.40592232,149.8933 0.50024199,149.9011 1.0316433,149.9089 1.1877202,149.9166 1.7190185,149.9244 1.6877345,149.9322 2.062896,149.9400 2.9691551,149.9477 4.1563363,149.9555 3.46752,149.9633 1.2489374,149.9711 0.71901286,149.9788 1.3446238,149.9866 2.0940304,149.9944 2.0621972,150.0022 2.1879005,150.0100 2.9067235,150.0177 4.3124833,150.0255 4.7188373,150.0333 5.1270308,150.0411 9.1592398,150.0488 13.941221,150.0566 21.125736,150.0644 21.750202,150.0722 25.379627,150.0800 35.481796,150.0877 106.8511,150.0955 367.47876,150.1033 643.7522,150.1111 622.97736,150.1189 354.04477,150.1267 167.39981,150.1344 215.82196,150.1422 314.11945,150.1500 277.21857,150.1578 145.39021,150.1656 47.872223,150.1733 23.087446,150.1811 13.714091,150.1889 7.9974904,150.1967 4.9971366,150.2045 3.2805259,150.2123 3.0004616,150.2200 1.8434322,150.2278 2.0624156,150.2356 1.3746152,150.2434 1.0309124,150.2512 2.5010891,150.2590 4.0946417,150.2667 3.6241803,150.2745 2.7493041,150.2823 2.3434751,150.2901 1.8746138,150.2979 1.1248785,150.3057 0.96877354,150.3135 0.81275195,150.3212 1.3441277,150.3290 2.0939951,150.3368 1.9997,150.3446 1.3749505,150.3524 2.0631294,150.3602 2.1244271,150.3680 0.43662688,150.3758 0.31248179,150.3835 0.24992995,150.3913 0.12512821,150.3991 0.37525013,150.4069 0.56264102,150.4147 0.84355682,150.4225 0.87529743,150.4303 2.5941894,150.4381 3.3746116,150.4458 2.8437319,150.4536 2.0000489,150.4614 1.4373218,150.4692 1.5001428,150.4770 1.7504793,150.4848 2.376384,150.4926 3.6260436,150.5004 3.4991798,150.5082 2.4355464,150.5160 0.78086805,150.5238 1.1879576,150.5315 1.1873722,150.5393 1.2189595,150.5471 1.0935504,150.5549 1.2810353,150.5627 0.84393746,150.5705 0.87496561,150.5783 0.59346354,150.5861 0.78221524,150.5939 3.0947657,150.6017 3.2495251,150.6095 2.4368248,150.6173 2.6870813,150.6251 2.9996893,150.6329 2.1563735,150.6406 1.5947145,150.6484 3.6571972,150.6562 3.8755553,150.6640 4.4371572,150.6718 3.9680045,150.6796 3.6865704,150.6874 3.1561186,150.6952 2.8765388,150.7030 3.7510958,150.7108 4.1869617,150.7186 3.8422086,150.7264 2.8432956,150.7342 2.312377,150.7420 0.99924964,150.7498 0.15644644,150.7576 0.78168362,150.7654 1.3752991,150.7732 1.9692665,150.7810 1.9687679,150.7888 2.1560476,150.7966 2.625124,150.8044 3.2808995,150.8122 1.81178,150.8200 0.90593016,150.8278 0.87567961,150.8356 1.7193557,150.8434 1.4681845,150.8512 1.2809891,150.8590 1.3758454,150.8668 2.6259418,150.8746 2.9060123,150.8824 2.1554873,150.8902 1.3431598,150.8980 1.5621288,150.9058 1.7188058,150.9136 1.8751345,150.9214 0.81284666,150.9292 1.2816319,150.9370 1.7189248,150.9448 2.6561832,150.9526 2.2499137,150.9604 2.0003946,150.9682 2.4375706,150.9760 2.061707,150.9838 1.4992751,150.9916 0.81254882,150.9994 0.84413087,151.0072 1.4070145,151.0150 2.7194674,151.0228 3.2180409,151.0306 2.0935216,151.0384 2.6260943,151.0462 5.0630159,151.0540 7.6264267,151.0618 9.8452234,151.0697 11.818734,151.0775 27.922966,151.0853 54.641556,151.0931 75.914345,151.1009 91.535378,151.1087 93.900688,151.1165 73.982498,151.1243 46.958164,151.1321 43.320442,151.1399 58.132168,151.1477 55.460743,151.1555 37.23605,151.1633 17.709518,151.1711 9.653183,151.1790 5.5612421,151.1868 4.1867261,151.1946 3.1552687,151.2024 3.2186797,151.2102 4.7504601,151.2180 3.7810047,151.2258 2.3434129,151.2336 1.8749464,151.2414 1.7814298,151.2492 3.0314362,151.2570 3.2497909,151.2649 2.718344,151.2727 1.5621066,151.2805 2.1251516,151.2883 2.249871,151.2961 1.9373953,151.3039 1.5621809,151.3117 0.68806201,151.3195 2.5646434,151.3273 5.1567974,151.3352 5.373456,151.3430 3.3110228,151.3508 1.0937147,151.3586 1.438141,151.3664 2.0630991,151.3742 2.6561053,151.3820 2.2181356,151.3899 1.9369276,151.3977 1.0621159,151.4055 0.65653771,151.4133 0.65662938,151.4211 1.0312946,151.4289 1.4376339,151.4367 2.3448284,151.4446 3.1257105,151.4524 2.7177916,151.4602 1.7187655,151.4680 2.4066823,151.4758 2.4989612,151.4836 1.4992361,151.4915 0.37464222,151.4993 0.59366655,151.5071 0.9688921,151.5149 0.78131586,151.5227 0.65673971,151.5305 1.750905,151.5384 2.8749743,151.5462 2.3115213,151.5540 1.0309308,151.5618 1.313471,151.5696 2.5318916,151.5774 2.8744767,151.5853 3.0625787,151.5931 4.2814965,151.6009 2.9053905,151.6087 1.0619652,151.6165 1.7193103,151.6244 3.3755636,151.6322 3.6248958,151.6400 2.1565468,151.6478 2.2816005,151.6556 1.7801298,151.6635 0.4992092,151.6713 0.46883279,151.6791 0.34366369,151.6869 0.18773718,151.6947 0.84423345,151.7026 1.5624686,151.7104 2.3437767,151.7182 3.6565828,151.7260 3.5315614,151.7339 3.2813966,151.7417 2.062187,151.7495 1.8434441,151.7573 1.6870989,151.7652 0.87505978,151.7730 0.96903521,151.7808 1.187436,151.7886 1.4689699,151.7964 2.0000722,151.8043 1.4996514,151.8121 1.1571419,151.8199 2.6257343,151.8277 2.8430793,151.8356 2.1868021,151.8434 1.2495939,151.8512 1.4061543,151.8591 1.5939531,151.8669 1.8446712,151.8747 2.6260316,151.8825 4.437892,151.8904 4.4360852,151.8982 1.9050131,151.9060 1.1876628,151.9138 1.2497895,151.9217 0.5622161,151.9295 0.12494666,151.9373 0.34387454,151.9451 0.93762523,151.9530 1.125021,151.9608 0.75005209,151.9686 0.65637773,151.9765 0.78176558,151.9843 1.9688447,151.9921 2.3435411,152.0000 2.0625904,152.0078 3.0628619,152.0156 4.1563568,152.0234 2.9060955,152.0313 3.4690313,152.0391 4.1258211,152.0469 5.2509198,152.0548 5.5946865,152.0626 7.0659542,152.0704 14.912961,152.0783 26.660515,152.0861 29.71666,152.0939 25.060375,152.1018 32.63998,152.1096 75.698959,152.1174 141.81335,152.1253 153.51613,152.1331 106.302,152.1409 47.471336,152.1488 23.243748,152.1566 16.685968,152.1644 14.464973,152.1723 9.6848831,152.1801 6.9364657,152.1879 4.2174773,152.1958 2.8428519,152.2036 1.9680682,152.2114 0.62462038,152.2193 0.75066364,152.2271 2.9386864,152.2349 3.9368684,152.2428 1.6242539,152.2506 0.96870416,152.2584 0.62452728,152.2663 0.62484264,152.2741 0.87518108,152.2819 1.1881546,152.2898 2.032033,152.2976 2.4684596,152.3055 1.7804106,152.3133 1.1561798,152.3211 1.2815135,152.3290 1.6561544,152.3368 1.2497509,152.3446 0.90624601,152.3525 0.59395373,152.3603 1.5632567,152.3682 2.7825847,152.3760 4.2193403,152.3838 4.530571,152.3917 4.8743892,152.3995 4.0311565,152.4074 3.2500749,152.4152 3.0625217,152.4230 2.2498515,152.4309 1.8744524,152.4387 1.2808739,152.4466 1.1564071,152.4544 1.3437849,152.4622 1.5941032,152.4701 2.0937696,152.4779 1.5932205,152.4858 1.1244032,152.4936 0.21846612,152.5015 0.53156424,152.5093 1.8440559,152.5171 3.6560163,152.5250 3.749908,152.5328 4.4380574,152.5407 4.4064937,152.5485 3.2500021,152.5564 2.0626802,152.5642 1.4683733,152.5721 0.74932742,152.5799 0.43732271,152.5877 0.5006603,152.5956 1.5947232,152.6034 2.2183981,152.6113 2.1245372,152.6191 2.1561804,152.6270 1.2183816,152.6348 0.78116179,152.6427 0.84407628,152.6505 0.90590876,152.6584 0.68707299,152.6662 1.0314338,152.6740 0.99995679,152.6819 0.49987009,152.6897 0.18761136,152.6976 0.50042158,152.7054 1.0942618,152.7133 1.8443239,152.7211 2.3744533,152.7290 1.8432134,152.7368 2.4694841,152.7447 2.6252871,152.7525 1.6869597,152.7604 1.0000179,152.7682 1.8134968,152.7761 3.2511837,152.7839 3.6553578,152.7918 1.4358455,152.7996 1.5632758,152.8075 3.8761694,152.8153 3.8120112,152.8232 3.0616603,152.8310 2.8433068,152.8389 1.5313933,152.8467 4.2813449,152.8546 4.1559863,152.8624 3.1879411,152.8703 2.0941448,152.8781 1.9063199,152.8860 2.0006983,152.8938 3.1563108,152.9017 2.811919,152.9095 3.0937929,152.9174 4.1568756,152.9253 4.7184057,152.9331 2.6551707,152.9410 1.2185335,152.9488 1.2186505,152.9567 1.0933914,152.9645 0.40579537,152.9724 -0.00014525135,152.9802 0.31275672,152.9881 1.9381976,152.9959 4.0641861,153.0038 6.6577282,153.0117 7.8742366,153.0195 6.1868544,153.0274 5.3128977,153.0352 5.6247983,153.0431 6.8786697,153.0509 22.741524,153.0588 70.478821,153.0666 120.20792,153.0745 116.63362,153.0824 69.743469,153.0902 34.359715,153.0981 32.754677,153.1059 39.882992,153.1138 47.603275,153.1216 53.530338,153.1295 44.926495,153.1374 29.332987,153.1452 16.775856,153.1531 12.374414,153.1609 11.403744,153.1688 7.0905414,153.1767 3.8420937,153.1845 1.3434392,153.1924 1.7501363,153.2002 1.4681102,153.2081 1.5935352,153.2160 1.4692665,153.2238 1.7190412,153.2317 1.3122927,153.2395 1.406072,153.2474 1.2811505,153.2553 1.3752052,153.2631 1.8127931,153.2710 2.1559865,153.2789 1.5935751,153.2867 1.7186702,153.2946 1.5000879,153.3024 2.0316844,153.3103 3.3746488,153.3182 3.1251478,153.3260 3.3445647,153.3339 3.0623822,153.3418 2.2179468,153.3496 1.3121203,153.3575 4.2517748,153.3654 8.1571407,153.3732 6.123693,153.3811 3.1244633,153.3890 1.9995713,153.3968 1.0311623,153.4047 1.156368,153.4126 0.96876967,153.4204 1.1247221,153.4283 0.84404683,153.4362 2.657939,153.4440 4.6566377,153.4519 3.5299635,153.4598 2.9367588,153.4676 3.5935543,153.4755 2.5001507,153.4834 1.124979,153.4912 0.78095353,153.4991 0.78099787,153.5070 0.78108358,153.5148 1.0315154,153.5227 2.1872077,153.5306 2.6252723,153.5384 3.9383757,153.5463 4.0311875,153.5542 3.0619583,153.5620 1.437037,153.5699 1.0313649,153.5778 0.68760449,153.5857 0.46842292,153.5935 0.24997562,153.6014 0.65687215,153.6093 1.9382056,153.6171 2.2186308,153.6250 1.5939138,153.6329 2.5636127,153.6407 3.3121572,153.6486 2.2799525,153.6565 2.0935559,153.6644 2.3750932,153.6722 2.5940955,153.6801 3.0949225,153.6880 4.0639358,153.6959 4.498795,153.7037 2.2479212,153.7116 1.0311099,153.7195 0.81231672,153.7274 0.4687269,153.7352 1.0007989,153.7431 1.8442045,153.7510 1.6557255,153.7588 1.0931714,153.7667 1.2510606,153.7746 3.1571648,153.7825 2.4365902,153.7903 1.2179289,153.7982 1.1251212,153.8061 1.8129361,153.8140 1.8436294,153.8219 1.905831,153.8297 1.5935091,153.8376 2.844244,153.8455 3.2188373,153.8534 2.1248558,153.8612 1.7189559,153.8691 1.7182604,153.8770 1.0621265,153.8849 0.75018036,153.8927 1.1563281,153.9006 1.5938798,153.9085 1.5936687,153.9164 0.96913141,153.9243 1.6570067,153.9321 1.6243817,153.9400 0.68655878,153.9479 0.18757731,153.9558 1.1884005,153.9637 3.1257582,153.9715 3.5933187,153.9794 2.0310247,153.9873 2.1880198,153.9952 1.968581,154.0031 1.3743625,154.0109 1.5944387,154.0188 3.0013208,154.0267 3.5625112,154.0346 2.9997671,154.0425 3.4386332,154.0504 7.1262388,154.0582 12.597619,154.0661 21.319464,154.0740 25.659466,154.0819 23.439413,154.0898 30.318693,154.0977 42.972359,154.1055 43.462521,154.1134 30.770689,154.1213 19.812216,154.1292 27.2603,154.1371 40.878929,154.1450 38.42881,154.1528 23.864498,154.1607 11.714197,154.1686 6.5315461,154.1765 6.5628099,154.1844 5.3110695,154.1923 2.9990733,154.2002 2.3740218,154.2080 1.5617076,154.2159 0.90585619,154.2238 0.65643811,154.2317 1.0006301,154.2396 1.9382272,154.2475 2.7190406,154.2554 2.4681387,154.2632 1.3740484,154.2711 0.87530929,154.2790 2.1567392,154.2869 2.0940793,154.2948 2.3442698,154.3027 2.6564963,154.3106 2.7182803,154.3185 1.8116682,154.3264 1.8753823,154.3342 2.6876898,154.3421 1.9681182,154.3500 0.99948865,154.3579 0.56203443,154.3658 0.43757316,154.3737 1.0318185,154.3816 1.6877937,154.3895 1.8752866,154.3974 1.8751475,154.4053 3.4682906,154.4132 4.2183571,154.4210 3.7500005,154.4289 2.2499974,154.4368 1.3131896,154.4447 1.969988,154.4526 2.6250014,154.4605 2.3118141,154.4684 2.1242051,154.4763 1.06204,154.4842 1.219461,154.4921 2.0314715,154.5000 2.2181854,154.5079 2.5310109,154.5158 2.4998837,154.5237 1.5311356,154.5315 1.218926,154.5394 1.6881475,154.5473 3.3439615,154.5552 2.9372587,154.5631 2.1875472,154.5710 1.5310255,154.5789 1.4996088,154.5868 1.1246157,154.5947 0.93741643,154.6026 0.9687677,154.6105 0.87571174,154.6184 1.8756633,154.6263 2.9370966,154.6342 2.7808712,154.6421 1.6559992,154.6500 0.78095502,154.6579 0.78168005,154.6658 2.594584,154.6737 3.6879201,154.6816 3.8747799,154.6895 2.4996898,154.6974 1.7494031,154.7053 0.68718481,154.7132 1.0632712,154.7211 2.06265,154.7290 1.8430183,154.7369 0.81185591,154.7448 0.34354132,154.7527 0.3751604,154.7606 0.2815184,154.7685 0.81261826,154.7764 1.6250546,154.7843 1.5941093,154.7922 1.5636301,154.8001 2.6568279,154.8080 2.9367478,154.8159 2.4682877,154.8238 2.093318,154.8317 0.99952245,154.8396 1.5625491,154.8475 1.9689925,154.8554 2.5940969,154.8633 2.2814395,154.8712 1.9060907,154.8791 1.4056469,154.8870 0.78087258,154.8949 0.3438856,154.9028 0.59384972,154.9107 1.0005046,154.9186 2.5009992,154.9265 3.4375968,154.9344 3.1556561,154.9423 3.6564875,154.9502 4.719017,154.9582 4.3432355,154.9661 1.8744327,154.9740 0.65607512,154.9819 0.96914351,154.9898 1.5624708,154.9977 1.8759584,155.0056 4.8460641,155.0135 6.4375515,155.0214 3.7479594,155.0293 2.2181463,155.0372 2.3446591,155.0451 4.9394431,155.0530 10.563945,155.0609 12.40678,155.0688 17.319447,155.0768 30.948528,155.0847 41.69236,155.0926 42.338043,155.1005 36.656582,155.1084 54.551617,155.1163 87.962524,155.1242 116.79286,155.1321 118.7994,155.1400 89.19313,155.1479 50.634918,155.1559 22.113115,155.1638 11.279382,155.1717 10.936973,155.1796 9.9988651,155.1875 9.7485828,155.1954 8.2795954,155.2033 5.8118758,155.2112 3.812645,155.2191 2.9993546,155.2271 1.2177899,155.2350 0.78162628,155.2429 1.4693767,155.2508 2.1251173,155.2587 1.6244863,155.2666 1.0313776,155.2745 1.4693153,155.2824 1.9687362,155.2904 2.468643,155.2983 2.7184482,155.3062 2.5620484,155.3141 3.2190499,155.3220 4.6566381,155.3299 3.905797,155.3378 2.4058449,155.3458 1.8437036,155.3537 1.0309117,155.3616 0.50004166,155.3695 1.4691432,155.3774 2.3437319,155.3853 1.1873361,155.3933 0.59421802,155.4012 1.6261545,155.4091 3.1254628,155.4170 3.8434191,155.4249 4.62463,155.4328 4.1559095,155.4408 3.1878903,155.4487 3.4073894,155.4566 4.4062271,155.4645 3.5609348,155.4724 1.6867042,155.4804 2.0313387,155.4883 3.5939929,155.4962 5.2190304,155.5041 5.6252594,155.5120 4.8434973,155.5199 2.6245401,155.5279 1.8123314,155.5358 1.2811828,155.5437 0.99996525,155.5516 1.781559,155.5595 3.8131573,155.5675 4.4687505,155.5754 3.500391,155.5833 3.0318928,155.5912 2.6556089,155.5992 1.7806394,155.6071 2.2508686,155.6150 3.4377732,155.6229 2.7805104,155.6308 1.6553408,155.6388 0.5621447,155.6467 0.93784082,155.6546 1.343776,155.6625 1.1247277,155.6705 2.2508218,155.6784 6.6884437,155.6863 7.7802067,155.6942 4.5931611,155.7022 3.0631006,155.7101 3.4692795,155.7180 3.9999142,155.7259 2.6240976,155.7339 0.87419993,155.7418 0.093747452,155.7497 0.21880692,155.7576 1.0002154,155.7656 2.7190928,155.7735 2.1881702,155.7814 3.7202532,155.7893 4.2813287,155.7973 2.8745275,155.8052 2.4679053,155.8131 1.1549577,155.8210 1.5624864,155.8290 1.8441159,155.8369 1.3440632,155.8448 1.5004632,155.8528 1.5623288,155.8607 0.99946773,155.8686 1.2814004,155.8765 2.032011,155.8845 2.5943689,155.8924 2.5303524,155.9003 1.2804118,155.9083 0.99993354,155.9162 0.68727553,155.9241 0.53167832,155.9320 1.3134398,155.9400 2.0001121,155.9479 1.4991086,155.9558 0.71867085,155.9638 2.4063354,155.9717 3.4688632,155.9796 4.4072499,155.9876 4.2502928,155.9955 3.717834,156.0034 1.8740288,156.0114 1.4692247,156.0193 2.4073973,156.0272 2.9374769,156.0352 3.4063349,156.0431 5.0007062,156.0510 5.4701028,156.0590 6.2195911,156.0669 7.0307312,156.0748 7.5959477,156.0828 17.321552,156.0907 35.605896,156.0986 48.159241,156.1066 42.275475,156.1145 33.401196,156.1224 28.465776,156.1304 25.593275,156.1383 30.071056,156.1462 46.387661,156.1542 57.813263,156.1621 46.672531,156.1700 25.680262,156.1780 33.893745,156.1859 65.9562,156.1939 74.929611,156.2018 48.257317,156.2097 18.204386,156.2177 7.8724122,156.2256 6.7501574,156.2335 8.2499027,156.2415 6.4661989,156.2494 2.6859329,156.2574 2.2506447,156.2653 3.2196999,156.2732 3.998878,156.2812 1.5924931,156.2891 0.87533629,156.2971 0.7186923,156.3050 0.65623218,156.3129 0.93795627,156.3209 2.688998,156.3288 3.6258566,156.3368 3.5616741,156.3447 2.2796643,156.3526 0.68724197,156.3606 1.532006,156.3685 1.7814146,156.3765 2.1563694,156.3844 2.7810135,156.3923 3.3130429,156.4003 3.3438511,156.4082 1.9679111,156.4162 1.437026,156.4241 1.0934935,156.4321 1.1885054,156.4400 2.2191844,156.4479 1.6867573,156.4559 2.4062085,156.4638 2.9373815,156.4718 2.1561034,156.4797 1.8437103,156.4877 1.8122618,156.4956 1.374655,156.5036 0.87524164,156.5115 3.0318491,156.5194 3.1253996,156.5274 3.0944619,156.5353 2.5314751,156.5433 2.3434575,156.5512 1.7176744,156.5592 0.53063029,156.5671 1.0948589,156.5751 3.063524,156.5830 4.1564393,156.5910 3.6555247,156.5989 3.0620522,156.6069 3.3439829,156.6148 4.2496557,156.6227 3.3116212,156.6307 1.4369886,156.6386 0.96969426,156.6466 2.7516654,156.6545 4.4073892,156.6625 4.6867638,156.6704 2.6550701,156.6784 2.281179,156.6863 2.6248357,156.6943 2.468076,156.7022 1.4059551,156.7102 1.2816384,156.7181 1.7500557,156.7261 1.2493004,156.7340 0.12445242,156.7420 0.031450626,156.7499 0.37508363,156.7579 0.81277633,156.7658 2.1252158,156.7738 2.6567671,156.7817 2.218576,156.7897 1.0307647,156.7976 1.3753701,156.8056 1.8124666,156.8136 1.5312055,156.8215 1.3436141,156.8295 2.4997234,156.8374 3.4690108,156.8454 4.0631976,156.8533 4.0000014,156.8613 4.3742371,156.8692 3.4688282,156.8772 3.8757868,156.8851 3.0624957,156.8931 2.5938025,156.9010 3.5317199,156.9090 3.0630922,156.9170 4.5630808,156.9249 5.7505498,156.9329 6.720046,156.9408 6.7804413,156.9488 4.1861944,156.9567 3.9696512,156.9647 4.4068518,156.9726 4.4999323,156.9806 4.6241832,156.9886 3.6553831,156.9965 3.3747602,157.0045 5.7520866,157.0124 10.096768,157.0204 14.28391,157.0284 19.535843,157.0363 24.91238,157.0443 33.66716,157.0522 57.235977,157.0602 89.497246,157.0681 144.41034,157.0761 295.27505,157.0841 1125.8369,157.0920 3068.7361,157.1000 4114.4692,157.1079 3058.4944,157.1159 1313.6555,157.1239 425.35779,157.1318 236.02759,157.1398 175.97287,157.1477 127.53438,157.1557 87.884636,157.1637 61.640469,157.1716 40.458172,157.1796 26.591448,157.1876 21.718817,157.1955 18.779348,157.2035 14.307883,157.2114 9.5592308,157.2194 8.1564322,157.2274 8.2184782,157.2353 7.654429,157.2433 4.8421392,157.2513 3.5306184,157.2592 3.3743384,157.2672 3.0624962,157.2751 4.5942688,157.2831 5.4055586,157.2911 3.2497845,157.2990 2.0311527,157.3070 1.2498454,157.3150 1.8756815,157.3229 2.7816858,157.3309 2.4060168,157.3389 2.2190695,157.3468 2.561965,157.3548 2.468004,157.3628 2.719265,157.3707 2.2188535,157.3787 1.6870728,157.3867 0.84342086,157.3946 1.4064543,157.4026 1.4686604,157.4106 1.156396,157.4185 1.7816954,157.4265 1.9997791,157.4345 2.8133891,157.4424 5.4689159,157.4504 4.2807765,157.4584 4.2507129,157.4664 4.1242452,157.4743 2.8739672,157.4823 3.0324535,157.4903 4.6885862,157.4982 5.9378343,157.5062 6.0625577,157.5142 5.7178202,157.5221 4.3432708,157.5301 3.0318999,157.5381 2.3749683,157.5461 1.7177601,157.5540 1.5315379,157.5620 2.4064262,157.5700 1.9374478,157.5779 2.2503111,157.5859 3.4685922,157.5939 3.7803941,157.6019 1.6870861,157.6098 1.250458,157.6178 1.5938026,157.6258 1.4060006,157.6338 1.4374481,157.6417 2.5320399,157.6497 4.1881046,157.6577 3.6559632,157.6656 2.5936475,157.6736 2.4373519,157.6816 2.3742692,157.6896 1.5305243,157.6975 0.84388751,157.7055 1.1881212,157.7135 2.5944011,157.7215 4.2189846,157.7294 3.8430157,157.7374 3.0310173,157.7454 2.5631552,157.7534 2.5000215,157.7614 1.656201,157.7693 2.0320671,157.7773 2.4999166,157.7853 2.0620971,157.7933 1.8430548,157.8012 0.93677622,157.8092 0.93756086,157.8172 1.9065605,157.8252 3.2190793,157.8331 4.2499375,157.8411 3.1562798,157.8491 1.9997439,157.8571 0.84358186,157.8651 1.3445594,157.8730 2.6878483,157.8810 2.5304272,157.8890 1.843356,157.8970 1.3437074,157.9050 1.4058696,157.9129 0.40624291,157.9209 0.62566268,157.9289 2.5635784,157.9369 3.9062266,157.9449 2.905226,157.9529 2.4057407,157.9608 1.9688511,157.9688 1.5945941,157.9768 2.2512531,157.9848 3.4694109,157.9928 3.6861496,158.0007 2.5312333,158.0087 4.1267738,158.0167 5.4692459,158.0247 5.3110561,158.0327 2.9371121,158.0407 5.0015249,158.0486 8.6891594,158.0566 13.47171,158.0646 18.131203,158.0726 32.015491,158.0806 81.308296,158.0886 221.77266,158.0966 420.91888,158.1045 531.91937,158.1125 466.73465,158.1205 326.85547,158.1285 219.48422,158.1365 150.08423,158.1445 85.182487,158.1525 53.717564,158.1604 86.7192,158.1684 129.82648,158.1764 115.31673,158.1844 58.651989,158.1924 19.766937,158.2004 11.591076,158.2084 7.8727827,158.2164 3.5612495,158.2243 1.8747342,158.2323 2.8441377,158.2403 4.4367857,158.2483 3.9364829,158.2563 2.6250987,158.2643 1.8450425,158.2723 3.3133881,158.2803 2.7491357,158.2883 1.9995676,158.2962 2.3446612,158.3042 2.750144,158.3122 2.6240139,158.3202 1.6874994,158.3282 2.4697447,158.3362 3.1876519,158.3442 2.9370513,158.3522 2.3744822,158.3602 1.3428203,158.3682 0.43696651,158.3762 0.50041127,158.3841 1.5945756,158.3921 2.6878607,158.4001 2.2804024,158.4081 1.2184466,158.4161 3.250268,158.4241 3.2817974,158.4321 3.6876132,158.4401 1.5306633,158.4481 1.2184824,158.4561 1.1874964,158.4641 1.5002606,158.4721 1.4690015,158.4801 2.0005529,158.4881 2.0933666,158.4961 2.3745718,158.5041 1.9063482,158.5121 1.0002117,158.5200 1.4067525,158.5280 1.78171,158.5360 2.0304999,158.5440 0.93614751,158.5520 0.31275016,158.5600 0.90663081,158.5680 1.406202,158.5760 1.7825824,158.5840 3.7818785,158.5920 3.4992964,158.6000 2.936465,158.6080 3.7183015,158.6160 4.4066386,158.6240 2.9378612,158.6320 2.6870995,158.6400 1.8745103,158.6480 1.7817649,158.6560 1.6563568,158.6640 1.4998419,158.6720 1.468527,158.6800 2.2810349,158.6880 2.6877975,158.6960 2.5317395,158.7040 1.6875471,158.7120 1.3747432,158.7200 1.9688803,158.7280 2.7816143,158.7360 3.1249697,158.7440 3.1248469,158.7520 4.1247163,158.7600 3.6556721,158.7680 2.3747208,158.7760 0.87501365,158.7840 0.28122643,158.7920 0.34386986,158.8000 0.84423494,158.8080 1.6251705,158.8160 1.876166,158.8240 3.1254728,158.8320 2.656363,158.8400 3.9693902,158.8480 5.0614376,158.8561 3.9987299,158.8641 1.4677768,158.8721 0.81326908,158.8801 2.3140166,158.8881 4.1873617,158.8961 5.2174959,158.9041 4.1871276,158.9121 3.3443546,158.9201 3.375356,158.9281 4.5936713,158.9361 3.9686568,158.9441 3.0626369,158.9521 1.5307696,158.9601 2.0933185,158.9681 2.0008917,158.9761 3.0946696,158.9841 2.8748465,158.9922 2.1866417,159.0002 1.4371436,159.0082 2.4691632,159.0162 3.8761494,159.0242 5.0021276,159.0322 10.19099,159.0402 18.597008,159.0482 23.064234,159.0562 22.532185,159.0642 23.160585,159.0722 39.074841,159.0803 69.771355,159.0883 106.27299,159.0963 129.5421,159.1043 127.08306,159.1123 99.695572,159.1203 71.485748,159.1283 59.995701,159.1363 52.275848,159.1443 38.771206,159.1523 21.585773,159.1604 15.060114,159.1684 12.592727,159.1764 12.186416,159.1844 8.3103971,159.1924 3.5296414,159.2004 2.8446696,159.2084 4.4386644,159.2164 4.1863317,159.2245 1.9664611,159.2325 0.093098916,159.2405 1.0018078,159.2485 3.6272018,159.2565 4.6564355,159.2645 3.9053755,159.2725 2.7169876,159.2806 0.87383795,159.2886 0.96935296,159.2966 1.7820243,159.3046 1.9997572,159.3126 1.2495884,159.3206 1.43826,159.3287 2.3439755,159.3367 2.0933266,159.3447 1.6871699,159.3527 1.343219,159.3607 0.96834058,159.3687 0.5940479,159.3768 1.250478,159.3848 1.749938,159.3928 1.9373505,159.4008 1.8436631,159.4088 0.93734032,159.4168 0.7188499,159.4249 0.87475562,159.4329 0.56251651,159.4409 1.1881657,159.4489 1.3745793,159.4569 0.4993304,159.4650 0.90651459,159.4730 1.6567841,159.4810 2.094306,159.4890 2.2507727,159.4970 3.093848,159.5051 2.7808187,159.5131 2.8749783,159.5211 2.6556687,159.5291 1.2183117,159.5371 1.2191268,159.5452 1.2181945,159.5532 0.40568909,159.5612 0.53200966,159.5692 1.5947632,159.5773 2.2181587,159.5853 0.6550954,159.5933 0.12492364,159.6013 0.37536177,159.6093 1.2502184,159.6174 1.4371809,159.6254 1.7187114,159.6334 1.7812208,159.6414 0.62538934,159.6495 1.1878517,159.6575 1.1248626,159.6655 2.437984,159.6735 3.8756144,159.6816 4.6870313,159.6896 2.6241806,159.6976 1.3750321,159.7056 1.0006591,159.7137 2.4695337,159.7217 2.8435063,159.7297 1.7805754,159.7377 1.8120563,159.7458 2.0002432,159.7538 2.8132975,159.7618 2.9379575,159.7699 2.9687176,159.7779 2.4993839,159.7859 3.2506895,159.7939 4.4692273,159.8020 3.1867106,159.8100 2.0924101,159.8180 0.18684863,159.8261 0.46913871,159.8341 0.96896905,159.8421 1.4376085,159.8501 0.81279707,159.8582 1.7506142,159.8662 2.0000896,159.8742 2.0627115,159.8823 2.843838,159.8903 3.3744512,159.8983 1.9367191,159.9063 0.59323722,159.9144 0.46945664,159.9224 2.126024,159.9304 3.2193122,159.9385 3.6870704,159.9465 2.0613713,159.9545 1.1247097,159.9626 1.1564487,159.9706 1.2815667,159.9786 1.3439788,159.9867 1.4369023,159.9947 1.8436487,160.0027 2.9698181,160.0108 2.4690084,160.0188 2.4367187,160.0268 2.0618355,160.0349 2.1250031,160.0429 2.0642428,160.0509 3.4701328,160.0590 3.9692888,160.0670 5.6581326,160.0750 9.784215,160.0831 16.408594,160.0911 23.662827,160.0991 44.484184,160.1072 67.762856,160.1152 73.249962,160.1233 56.173557,160.1313 33.23592,160.1393 22.056358,160.1474 14.652806,160.1554 9.0905771,160.1634 5.3738956,160.1715 5.3126311,160.1795 4.1231599,160.1875 2.9365375,160.1956 2.8434255,160.2036 2.0616829,160.2117 0.71823066,160.2197 0.34380567,160.2277 1.0938212,160.2358 1.8437899,160.2438 2.0630364,160.2519 2.0946357,160.2599 2.7826695,160.2679 3.9689212,160.2760 3.249486,160.2840 3.0309815,160.2921 1.9677026,160.3001 1.0617462,160.3081 0.53092492,160.3162 0.40619332,160.3242 0.31255618,160.3323 0.53156537,160.3403 0.93794841,160.3483 1.4064023,160.3564 1.6880343,160.3644 2.7500529,160.3725 2.2809882,160.3805 2.3746614,160.3886 1.5620996,160.3966 1.8439288,160.4046 2.2497551,160.4127 2.5621903,160.4207 2.5313005,160.4288 2.1874647,160.4368 1.2188724,160.4449 1.6569391,160.4529 2.188236,160.4609 2.2496424,160.4690 1.1867404,160.4770 1.0000812,160.4851 1.562609,160.4931 2.1259673,160.5012 2.9691341,160.5092 2.3113978,160.5173 0.96799308,160.5253 0.50009298,160.5334 1.000122,160.5414 0.78123689,160.5495 1.1883742,160.5575 2.4074838,160.5655 2.9998312,160.5736 2.1237776,160.5816 1.6872249,160.5897 2.0314291,160.5977 1.6563478,160.6058 2.9063592,160.6138 3.7180877,160.6219 2.8438113,160.6299 2.6893067,160.6380 3.3440232,160.6460 2.3418982,160.6541 1.0937033,160.6621 2.2198339,160.6702 2.8748164,160.6782 3.0925817,160.6863 1.8432674,160.6943 1.9999905,160.7024 0.65614372,160.7104 1.6563914,160.7185 1.4061428,160.7265 1.4687202,160.7346 1.1561905,160.7426 1.3126062,160.7507 1.2511104,160.7587 2.3135295,160.7668 3.3429439,160.7748 2.9056194,160.7829 2.4998288,160.7910 0.74952644,160.7990 1.1562495,160.8071 1.5945342,160.8151 2.1253839,160.8232 1.6242685,160.8312 1.1556625,160.8393 0.68734348,160.8473 0.31295818,160.8554 1.406906,160.8634 3.1258912,160.8715 5.3128014,160.8795 5.2815247,160.8876 6.7521205,160.8957 8.156805,160.9037 6.1864214,160.9118 4.5306339,160.9198 4.1553063,160.9279 4.9690876,160.9359 6.2203884,160.9440 6.9379978,160.9520 7.5939798,160.9601 8.3438177,160.9682 8.3433485,160.9762 10.063511,160.9843 14.971655,160.9923 20.222256,161.0004 23.286036,161.0085 30.731403,161.0165 58.59272,161.0246 117.83383,161.0326 250.20448,161.0407 904.95721,161.0487 2929.8076,161.0568 4596.7485,161.0649 3944.1973,161.0729 1912.2948,161.0810 597.71307,161.0890 270.02701,161.0971 204.21867,161.1052 174.47571,161.1132 144.44304,161.1213 102.18687,161.1294 54.569717,161.1374 29.146355,161.1455 13.558606,161.1535 8.8421249,161.1616 6.1246085,161.1697 5.9375677,161.1777 5.0611372,161.1858 4.4068055,161.1938 5.343339,161.2019 5.0305939,161.2100 6.3447089,161.2180 6.4381976,161.2261 6.3743687,161.2342 4.4365563,161.2422 3.4681044,161.2503 1.9367738,161.2584 1.7185832,161.2664 1.7184154,161.2745 2.0629811,161.2826 2.6878123,161.2906 2.6250203,161.2987 2.5931981,161.3068 1.2181861,161.3148 1.1563246,161.3229 1.5940404,161.3309 4.1884542,161.3390 5.0622244,161.3471 2.6862235,161.3552 1.7814093,161.3632 2.6883135,161.3713 3.344348,161.3794 4.125401,161.3874 4.6875844,161.3955 5.5938435,161.4036 4.15555,161.4116 2.2494888,161.4197 2.1558669,161.4278 1.7812798,161.4358 1.9382633,161.4439 2.4376569,161.4520 2.5933063,161.4600 2.4997945,161.4681 2.1561584,161.4762 1.5935398,161.4842 1.3751293,161.4923 2.2821031,161.5004 3.5939775,161.5085 2.5932307,161.5165 2.0303373,161.5246 0.87445438,161.5327 1.2824795,161.5407 3.5953832,161.5488 4.5314584,161.5569 3.1235473,161.5650 2.0310047,161.5730 2.0309391,161.5811 1.4371861,161.5892 1.9690155,161.5973 2.0628736,161.6053 2.5314155,161.6134 1.6864207,161.6215 0.65565664,161.6295 0.46884558,161.6376 0.93862224,161.6457 2.250674,161.6538 2.7175546,161.6618 2.5931733,161.6699 2.8757732,161.6780 2.1254644,161.6861 2.0311735,161.6941 2.375186,161.7022 3.0007372,161.7103 2.9676583,161.7184 0.78036219,161.7264 0.87539113,161.7345 1.0311761,161.7426 1.4695623,161.7507 2.4069159,161.7588 3.1247869,161.7668 3.405551,161.7749 2.375016,161.7830 2.0625968,161.7911 1.6868744,161.7991 1.3438269,161.8072 2.5941057,161.8153 2.9995546,161.8234 1.5619391,161.8315 0.56301832,161.8395 1.1251261,161.8476 1.8746055,161.8557 1.8438942,161.8638 1.5637878,161.8719 4.2190571,161.8799 3.8736291,161.8880 2.3121345,161.8961 1.9380919,161.9042 2.3448257,161.9123 3.3757863,161.9203 3.9369633,161.9284 2.7806878,161.9365 2.218303,161.9446 1.1556053,161.9527 1.2199655,161.9607 3.5628173,161.9688 3.718137,161.9769 3.0313032,161.9850 1.9375914,161.9931 2.6562531,162.0012 2.5616646,162.0092 1.7491412,162.0173 1.0317116,162.0254 3.4711308,162.0335 12.227324,162.0416 41.065483,162.0497 117.03558,162.0577 205.03845,162.0658 204.70924,162.0739 112.77499,162.0820 32.498848,162.0901 10.652566,162.0982 11.565241,162.1063 17.911455,162.1143 20.344543,162.1224 18.376673,162.1305 26.042276,162.1386 41.257942,162.1467 43.368706,162.1548 30.299232,162.1629 13.522364,162.1710 7.1855559,162.1790 6.7171059,162.1871 4.7488689,162.1952 3.0623605,162.2033 1.8431518,162.2114 1.2814369,162.2195 1.4063835,162.2276 0.96818793,162.2357 0.4058443,162.2437 0.46920145,162.2518 1.7201434,162.2599 4.6259012,162.2680 5.4680276,162.2761 4.4677415,162.2842 2.5931389,162.2923 1.0934434,162.3004 0.71888775,162.3085 0.84408331,162.3166 1.6569582,162.3246 2.6879933,162.3327 2.6245735,162.3408 2.0308025,162.3489 1.9687791,162.3570 1.7809646,162.3651 1.3125494,162.3732 1.6883023,162.3813 2.5313842,162.3894 2.2801092,162.3975 0.68675125,162.4056 0.40633214,162.4137 0.40643254,162.4218 0.56280839,162.4299 0.96852994,162.4379 1.2191601,162.4460 3.3450739,162.4541 5.1247821,162.4622 3.7489166,162.4703 1.7813451,162.4784 1.6564478,162.4865 1.5000455,162.4946 1.6876876,162.5027 2.1558654,162.5108 1.3430201,162.5189 0.18724933,162.5270 0.37550724,162.5351 0.9378469,162.5432 0.93718958,162.5513 0.75012261,162.5594 1.781386,162.5675 1.9373574,162.5756 2.0314853,162.5837 2.5944519,162.5918 3.0940158,162.5999 2.0618074,162.6080 1.5935386,162.6161 1.6566371,162.6242 1.7186297,162.6323 2.0640545,162.6404 4.6267762,162.6485 4.7804699,162.6566 3.4989889,162.6647 2.7183335,162.6728 2.2179341,162.6809 1.0306402,162.6890 1.2819541,162.6971 3.4696348,162.7052 4.3753719,162.7133 3.5301859,162.7214 2.4672565,162.7295 2.0310032,162.7376 2.1878357,162.7457 1.7185886,162.7538 1.1559104,162.7619 0.031276345,162.7700 -3.3688346e-005,162.7781 0.28166366,162.7862 1.4073443,162.7943 2.3437209,162.8024 1.1866527,162.8105 0.90667367,162.8186 2.438036,162.8267 2.812289,162.8348 1.9367661,162.8429 0.81214935,162.8510 1.0937425,162.8591 0.90608329,162.8672 1.5006434,162.8753 2.7828979,162.8834 4.4384108,162.8915 4.4372091,162.8996 3.5000122,162.9077 3.2502501,162.9158 3.218555,162.9240 4.1556864,162.9321 6.9685206,162.9402 7.3745008,162.9483 3.9054923,162.9564 1.6875064,162.9645 1.5310824,162.9726 0.71824706,162.9807 0.93755102,162.9888 2.8448637,162.9969 6.4077387,163.0050 6.6559734,163.0131 4.1547813,163.0212 2.50021,163.0294 3.6268957,163.0375 6.8151011,163.0456 17.69952,163.0537 44.361599,163.0618 62.598881,163.0699 54.803806,163.0780 40.433933,163.0861 47.126301,163.0942 45.180477,163.1023 29.241325,163.1105 18.2775,163.1186 15.405784,163.1267 20.413687,163.1348 38.608685,163.1429 55.192924,163.1510 51.894024,163.1591 29.328451,163.1672 13.80707,163.1753 8.8436308,163.1835 7.8115497,163.1916 5.5603857,163.1997 2.748992,163.2078 2.5625074,163.2159 2.6250222,163.2240 2.7502124,163.2321 2.5938492,163.2403 2.0624752,163.2484 2.0939367,163.2565 3.9694619,163.2646 5.1563959,163.2727 3.4677818,163.2808 1.1241729,163.2889 0.28115907,163.2971 0.96891749,163.3052 1.0942985,163.3133 1.7817076,163.3214 1.8129026,163.3295 2.3120894,163.3376 1.655207,163.3458 0.84361917,163.3539 0.59398419,163.3620 1.2820194,163.3701 2.7509687,163.3782 4.0635381,163.3863 4.6554356,163.3945 2.7795792,163.4026 1.6560774,163.4107 0.81257415,163.4188 0.84382284,163.4269 1.0941596,163.4350 2.4383216,163.4432 3.5321233,163.4513 4.5942793,163.4594 4.530817,163.4675 3.7805612,163.4756 3.0306399,163.4838 2.4368556,163.4919 2.0627241,163.5000 3.0318522,163.5081 2.8750925,163.5162 2.4990587,163.5244 1.5620016,163.5325 1.5630169,163.5406 2.0312064,163.5487 1.9686583,163.5569 1.6565117,163.5650 1.5622174,163.5731 0.96833849,163.5812 1.5002047,163.5893 2.1566885,163.5975 2.1247964,163.6056 0.84330076,163.6137 0.46883932,163.6218 0.75016803,163.6300 1.2499684,163.6381 1.1871128,163.6462 0.65603942,163.6543 0.593867,163.6625 0.28115797,163.6706 0.65756559,163.6787 2.8147016,163.6868 4.4071465,163.6950 4.2482572,163.7031 1.7476596,163.7112 0.59363854,163.7193 1.0939513,163.7275 1.2497234,163.7356 1.2502501,163.7437 1.5944874,163.7518 2.03146,163.7600 1.9996582,163.7681 1.2809086,163.7762 0.87530041,163.7843 1.8448371,163.7925 2.9690032,163.8006 2.4989147,163.8087 1.1240396,163.8169 0.43729967,163.8250 0.7499525,163.8331 1.0632091,163.8412 2.4071941,163.8494 2.343539,163.8575 1.874565,163.8656 1.3746766,163.8738 1.0621786,163.8819 0.5310185,163.8900 0.12484423,163.8982 0.093902074,163.9063 0.34412217,163.9144 0.6562947,163.9225 1.1248223,163.9307 1.2188834,163.9388 1.9066654,163.9469 2.0311337,163.9551 1.2494321,163.9632 0.59352583,163.9713 0.71942407,163.9795 1.4693233,163.9876 1.5000389,163.9957 1.718905,164.0039 1.8430933,164.0120 1.4689333,164.0201 2.6261325,164.0283 3.4064224,164.0364 3.4994249,164.0445 2.3743508,164.0527 2.9697046,164.0608 5.1263962,164.0689 7.9092083,164.0771 12.816378,164.0852 16.782776,164.0933 21.284704,164.1015 44.256649,164.1096 142.56163,164.1177 289.87619,164.1259 327.30939,164.1340 225.63763,164.1422 127.61143,164.1503 168.26039,164.1584 210.27864,164.1666 170.854,164.1747 77.735947,164.1828 28.987175,164.1910 14.996859,164.1991 10.873783,164.2073 8.6554184,164.2154 6.5306411,164.2235 5.2803745,164.2317 3.780329,164.2398 1.9987791,164.2479 0.99974787,164.2561 1.1880398,164.2642 3.5322795,164.2724 4.4064412,164.2805 3.436928,164.2886 1.9691736,164.2968 2.1245568,164.3049 1.5940574,164.3131 3.6574192,164.3212 4.030817,164.3293 2.8427367,164.3375 1.4059758,164.3456 1.562834,164.3538 1.3740044,164.3619 0.56230587,164.3701 1.844448,164.3782 2.6248724,164.3863 2.4066594,164.3945 1.6563394,164.4026 1.2495663,164.4108 1.906468,164.4189 2.6565018,164.4271 3.2188122,164.4352 3.09326,164.4433 1.7182866,164.4515 2.0002184,164.4596 2.1250868,164.4678 2.5316095,164.4759 3.3757284,164.4841 3.4372277,164.4922 1.9678544,164.5004 1.2500196,164.5085 1.1250899,164.5166 0.96886647,164.5248 1.0936309,164.5329 0.78154296,164.5411 1.4064854,164.5492 1.0931859,164.5574 1.3130106,164.5655 2.2509048,164.5737 2.7811635,164.5818 2.6870248,164.5900 2.6562002,164.5981 2.2505903,164.6063 2.4376802,164.6144 1.9367214,164.6226 1.6561359,164.6307 2.1877372,164.6389 2.5615876,164.6470 1.2493756,164.6552 1.4375622,164.6633 1.3748239,164.6714 0.96891564,164.6796 1.0635467,164.6877 2.6259897,164.6959 2.9995189,164.7040 1.9685588,164.7122 1.937771,164.7204 1.5931835,164.7285 0.96802795,164.7367 1.1248235,164.7448 1.7824198,164.7530 3.3134875,164.7611 3.2494245,164.7693 2.3116863,164.7774 1.7189856,164.7856 2.1564066,164.7937 1.5933838,164.8019 1.3129165,164.8100 2.2200713,164.8182 3.8120651,164.8263 2.248034,164.8345 1.218415,164.8426 1.5315187,164.8508 1.1246613,164.8589 0.12475779,164.8671 0.34388188,164.8753 0.37502369,164.8834 0.5315432,164.8916 0.87558115,164.8997 1.2811997,164.9079 1.8746543,164.9160 2.9377108,164.9242 2.9382887,164.9323 3.0944121,164.9405 3.7195687,164.9487 4.594089,164.9568 3.1854022,164.9650 0.4680227,164.9731 1.5639958,164.9813 2.9378462,164.9894 3.1250033,164.9976 3.4059379,165.0058 3.7808039,165.0139 4.5001163,165.0221 3.9696944,165.0302 5.1890254,165.0384 5.9374814,165.0465 8.0636597,165.0547 15.195325,165.0629 27.946829,165.0710 33.850552,165.0792 41.4133,165.0873 70.639557,165.0955 171.69821,165.1037 251.11084,165.1118 219.29057,165.1200 123.37755,165.1281 62.25457,165.1363 44.898293,165.1445 41.87431,165.1526 46.688812,165.1608 47.214607,165.1689 33.742363,165.1771 18.119579,165.1853 10.654078,165.1934 7.9977837,165.2016 5.186028,165.2098 5.0013189,165.2179 5.1248999,165.2261 3.2803068,165.2342 2.3428597,165.2424 1.3117309,165.2506 1.3126426,165.2587 1.6569023,165.2669 1.9371485,165.2751 0.99924719,165.2832 1.0317194,165.2914 1.3754346,165.2996 1.7815273,165.3077 2.0626786,165.3159 2.3750727,165.3241 2.2808552,165.3322 1.811568,165.3404 1.5936712,165.3486 2.8131063,165.3567 3.4376402,165.3649 3.0938451,165.3731 2.6257865,165.3812 3.5631406,165.3894 3.0615251,165.3976 2.4677653,165.4057 2.4378901,165.4139 1.9072497,165.4221 2.9684312,165.4302 1.7497064,165.4384 2.4376569,165.4466 2.3431501,165.4547 2.3445539,165.4629 3.2193482,165.4711 2.9363258,165.4792 1.4364761,165.4874 1.4999385,165.4956 1.250464,165.5038 1.157093,165.5119 1.7182498,165.5201 0.71781784,165.5283 0.40631258,165.5364 0.75040942,165.5446 2.0006044,165.5528 2.3745859,165.5610 1.5624537,165.5691 1.562927,165.5773 1.4060082,165.5855 2.1564846,165.5936 2.8748939,165.6018 2.4060802,165.6100 2.1882792,165.6182 4.1257353,165.6263 5.3121929,165.6345 3.3739676,165.6427 1.1556146,165.6508 1.4371691,165.6590 1.6873424,165.6672 1.7504238,165.6754 1.9065387,165.6835 1.186975,165.6917 0.15606162,165.6999 0.62589574,165.7081 1.781746,165.7162 2.3119955,165.7244 1.7495418,165.7326 1.2192827,165.7408 1.5002693,165.7489 1.1871303,165.7571 0.84330374,165.7653 0.5623737,165.7735 1.0002307,165.7817 1.1253928,165.7898 1.4686399,165.7980 0.62426114,165.8062 0.1873489,165.8144 0.40643182,165.8225 1.0630068,165.8307 1.2813379,165.8389 0.74984729,165.8471 0.65612471,165.8553 0.46834457,165.8634 0.90660733,165.8716 2.312794,165.8798 1.9057075,165.8880 0.9062711,165.8962 1.4377915,165.9043 1.6878128,165.9125 3.0944078,165.9207 4.6873493,165.9289 3.3741682,165.9371 1.7185543,165.9452 1.406642,165.9534 1.3132246,165.9616 1.9059801,165.9698 1.5931005,165.9780 1.3751577,165.9861 1.5316137,165.9943 1.9374756,166.0025 1.9684405,166.0107 1.9065613,166.0189 2.0633781,166.0271 2.6260471,166.0352 3.2490883,166.0434 2.0922661,166.0516 2.9076762,166.0598 6.1594992,166.0680 9.0954313,166.0762 9.1559963,166.0843 10.56587,166.0925 20.041059,166.1007 40.978558,166.1089 57.843674,166.1171 56.123859,166.1253 53.848717,166.1335 49.500679,166.1416 39.677734,166.1498 21.050699,166.1580 10.338159,166.1662 7.8103933,166.1744 7.968092,166.1826 6.686727,166.1908 4.9051299,166.1989 3.1562161,166.2071 3.6559725,166.2153 2.2491808,166.2235 1.8749686,166.2317 1.5935328,166.2399 2.0312288,166.2481 1.6556193,166.2563 0.59412438,166.2645 1.594988,166.2726 1.5934585,166.2808 1.0928215,166.2890 0.65606159,166.2972 1.0006328,166.3054 1.6255158,166.3136 2.4687541,166.3218 2.092809,166.3300 0.62482327,166.3382 1.0320476,166.3463 1.9069697,166.3545 2.6566191,166.3627 2.3115952,166.3709 1.6865914,166.3791 0.84399903,166.3873 1.2814567,166.3955 1.1558987,166.4037 0.78126645,166.4119 1.3753375,166.4201 2.3757687,166.4283 3.7504821,166.4365 3.3740005,166.4447 1.9056764,166.4528 1.2500856,166.4610 0.68725771,166.4692 0.81308383,166.4774 1.53189,166.4856 1.6562686,166.4938 1.5936549,166.5020 2.3129714,166.5102 3.312726,166.5184 2.8739038,166.5266 1.7178501,166.5348 1.2811487,166.5430 1.0940342,166.5512 1.3126594,166.5594 1.4684939,166.5676 1.1874076,166.5758 0.78120899,166.5840 1.2186434,166.5922 2.4065599,166.6004 3.8441031,166.6086 4.7184353,166.6168 3.0309873,166.6250 1.7192483,166.6332 2.6567132,166.6414 2.9997652,166.6496 1.3117242,166.6577 -0.00038973006,166.6659 0.00021120202,166.6741 0.28150341,166.6823 0.62526399,166.6905 1.8126662,166.6987 2.6250727,166.7069 2.0624173,166.7151 1.0938673,166.7233 1.5314932,166.7315 1.531176,166.7397 1.5622401,166.7479 2.1250572,166.7561 2.5316486,166.7643 3.1570833,166.7725 4.6885495,166.7808 5.5307016,166.7890 3.4046819,166.7972 2.2810097,166.8054 3.4061592,166.8136 2.9058912,166.8218 1.7502416,166.8300 0.68757278,166.8382 1.4062892,166.8464 2.1568294,166.8546 2.6880713,166.8628 2.4060225,166.8710 2.218677,166.8792 2.1884146,166.8874 3.3439074,166.8956 2.905369,166.9038 1.8115259,166.9120 1.0317308,166.9202 2.751539,166.9284 3.3119867,166.9366 1.7172127,166.9448 0.81230283,166.9530 1.5004942,166.9612 1.6562147,166.9694 1.1875995,166.9776 1.7201725,166.9859 3.7820785,166.9941 3.5612948,167.0023 1.6547279,167.0105 1.1871841,167.0187 3.5322373,167.0269 5.3771687,167.0351 6.5023699,167.0433 9.0640192,167.0515 11.531311,167.0597 11.470253,167.0679 24.264423,167.0761 54.801228,167.0843 73.91114,167.0926 63.266441,167.1008 41.549908,167.1090 36.500507,167.1172 37.314747,167.1254 35.466515,167.1336 26.742308,167.1418 16.743765,167.1500 12.498509,167.1582 12.467631,167.1664 9.9669743,167.1747 6.4374285,167.1829 5.1567922,167.1911 3.7493863,167.1993 2.2171991,167.2075 1.2809587,167.2157 1.8123466,167.2239 1.530803,167.2321 1.0311247,167.2404 2.5634017,167.2486 5.063262,167.2568 4.9062567,167.2650 3.3120949,167.2732 1.4053164,167.2814 0.90626055,167.2896 1.7196062,167.2979 2.5002556,167.3061 3.3436544,167.3143 3.6559982,167.3225 2.4682019,167.3307 1.3753361,167.3389 1.6876835,167.3471 1.7806655,167.3554 1.4059304,167.3636 1.1877676,167.3718 1.71868,167.3800 0.74962533,167.3882 0.53106201,167.3964 0.5942167,167.4047 1.625784,167.4129 2.030977,167.4211 1.5620756,167.4293 0.99969381,167.4375 0.53156841,167.4457 1.2191174,167.4540 1.3748925,167.4622 1.9387399,167.4704 4.0323887,167.4786 4.0305047,167.4868 2.6546619,167.4951 1.0308441,167.5033 1.4376588,167.5115 1.0932077,167.5197 0.68778819,167.5279 1.7196361,167.5362 2.6565468,167.5444 2.8434954,167.5526 2.9686334,167.5608 2.7184312,167.5690 1.5932755,167.5773 1.2187541,167.5855 0.90627271,167.5937 0.96862119,167.6019 0.8442257,167.6101 1.5938208,167.6184 0.90567976,167.6266 0.46876457,167.6348 0.43758926,167.6430 0.59343183,167.6513 0.18745025,167.6595 0.87585771,167.6677 3.0946455,167.6759 4.0939083,167.6841 2.6555223,167.6924 1.1240046,167.7006 0.24979669,167.7088 0.62611276,167.7170 2.7516394,167.7253 3.9064286,167.7335 2.4985962,167.7417 0.99904096,167.7499 0.75022256,167.7582 1.0938482,167.7664 0.71832156,167.7746 1.1881435,167.7828 2.8139939,167.7911 6.1251636,167.7993 4.998877,167.8075 1.2174563,167.8158 0.18721128,167.8240 0.46931839,167.8322 0.750269,167.8404 1.0311563,167.8487 0.84364557,167.8569 1.9699122,167.8651 4.0009398,167.8733 4.437005,167.8816 3.9677722,167.8898 2.7806754,167.8980 1.9995258,167.9063 0.78134626,167.9145 1.0317737,167.9227 0.87456411,167.9310 0.5310002,167.9392 0.46873698,167.9474 0.50014973,167.9556 1.2820719,167.9639 2.8756306,167.9721 2.9993138,167.9803 1.5307058,167.9886 1.1255586,167.9968 1.1871113,168.0050 0.9062764,168.0133 1.5007256,168.0215 1.3744309,168.0297 0.78117061,168.0380 1.6884404,168.0462 4.4075232,168.0544 7.2837329,168.0627 10.064702,168.0709 14.754947,168.0791 35.890266,168.0874 67.512756,168.0956 73.495491,168.1038 55.11602,168.1121 40.339676,168.1203 31.716171,168.1285 28.089613,168.1368 25.690472,168.1450 37.259842,168.1532 44.033863,168.1615 36.24004,168.1697 18.144623,168.1779 9.2773628,168.1862 6.7489557,168.1944 6.2491007,168.2026 4.6856484,168.2109 2.5303116,168.2191 2.0942955,168.2274 2.6560371,168.2356 1.9681133,168.2438 1.7184993,168.2521 1.3743885,168.2603 0.93689322,168.2685 0.15676793,168.2768 1.0632828,168.2850 1.5313019,168.2933 1.7816179,168.3015 1.8124211,168.3097 1.18677,168.3180 0.53068537,168.3262 0.25003946,168.3345 0.62528503,168.3427 1.1255312,168.3509 2.374778,168.3592 2.4679971,168.3674 1.6561561,168.3757 0.56272745,168.3839 0.78207803,168.3921 1.6257905,168.4004 1.9373523,168.4086 2.0000525,168.4169 2.8440659,168.4251 2.4994128,168.4333 2.6247885,168.4416 4.187726,168.4498 4.311697,168.4581 2.2499878,168.4663 2.0005302,168.4746 1.8432255,168.4828 1.2188231,168.4910 1.5007186,168.4993 2.3443022,168.5075 3.1874251,168.5158 4.0309124,168.5240 4.1242943,168.5323 2.7187901,168.5405 3.9702473,168.5488 5.5004349,168.5570 4.5612769,168.5653 2.1553764,168.5735 1.1248301,168.5817 2.1562903,168.5900 2.719245,168.5982 2.0622191,168.6065 0.56207496,168.6147 0.87523735,168.6230 1.6883191,168.6312 2.8128312,168.6395 2.3118286,168.6477 1.62499,168.6560 2.1875868,168.6642 2.9059396,168.6725 2.5936022,168.6807 1.6875511,168.6890 0.90574914,168.6972 0.25005066,168.7055 1.0006099,168.7137 1.5315424,168.7219 1.9374195,168.7302 1.124727,168.7384 1.093629,168.7467 2.9698513,168.7549 6.095212,168.7632 7.0927906,168.7714 3.6547801,168.7797 2.1870503,168.7879 1.3753654,168.7962 2.4376996,168.8045 1.6871237,168.8127 1.9379803,168.8210 3.4377353,168.8292 3.9065866,168.8375 3.5310814,168.8457 1.7803054,168.8540 1.1870111,168.8622 0.37478554,168.8705 0.50027895,168.8787 0.87541211,168.8870 1.4382061,168.8952 1.9064976,168.9035 1.7500108,168.9117 1.5936657,168.9200 1.3749381,168.9282 1.5625118,168.9365 1.2499944,168.9448 1.7498858,168.9530 1.5930423,168.9613 2.218215,168.9695 1.812683,168.9778 3.4693654,168.9860 5.5635467,168.9943 5.7821517,169.0025 4.1867409,169.0108 2.092504,169.0191 1.7814491,169.0273 2.969677,169.0356 4.0006423,169.0438 8.2886648,169.0521 23.201214,169.0603 37.693813,169.0686 39.621262,169.0769 39.230568,169.0851 85.046852,169.0934 158.4389,169.1016 164.69302,169.1099 97.640587,169.1181 41.664463,169.1264 29.036388,169.1347 52.583546,169.1429 83.421234,169.1512 88.020088,169.1594 57.881092,169.1677 28.733555,169.1760 12.15183,169.1842 9.2184696,169.1925 7.6874266,169.2007 6.9683728,169.2090 5.5293822,169.2173 4.2184563,169.2255 4.5624957,169.2338 3.404779,169.2420 1.9054723,169.2503 1.5312361,169.2586 1.906353,169.2668 2.4689553,169.2751 4.0318489,169.2834 4.8436823,169.2916 3.125042,169.2999 1.9377387,169.3082 1.7808124,169.3164 1.6255975,169.3247 2.4687648,169.3329 1.749285,169.3412 1.7502751,169.3495 2.2812123,169.3577 2.3433633,169.3660 1.6559161,169.3743 1.4059585,169.3825 1.4061426,169.3908 2.5630479,169.3991 3.094013,169.4073 2.1558022,169.4156 1.7499883,169.4239 2.656944,169.4321 3.094075,169.4404 2.9374437,169.4487 3.1566775,169.4569 3.2507727,169.4652 3.5305357,169.4735 2.0305297,169.4817 2.7185848,169.4900 2.2805307,169.4983 1.6874478,169.5065 1.5638388,169.5148 3.5015252,169.5231 4.3743534,169.5313 3.4045501,169.5396 2.2492573,169.5479 2.0002434,169.5561 2.6877363,169.5644 2.3441012,169.5727 1.8126649,169.5810 1.2186133,169.5892 1.4686724,169.5975 2.1253276,169.6058 2.0005293,169.6140 2.1877525,169.6223 2.093241,169.6306 1.3116299,169.6389 0.96825302,169.6471 0.59411478,169.6554 1.2189569,169.6637 1.8118509,169.6719 3.18765,169.6802 4.8127222,169.6885 3.9059498,169.6968 2.6560335,169.7050 2.0626597,169.7133 0.8751297,169.7216 0.68741924,169.7299 1.3435307,169.7381 1.312911,169.7464 2.1572704,169.7547 3.1881447,169.7630 3.656533,169.7712 2.6864803,169.7795 1.1243007,169.7878 1.0313174,169.7961 1.0311096,169.8043 1.6884242,169.8126 3.000648,169.8209 2.5931633,169.8292 1.6244819,169.8374 1.1243587,169.8457 0.62492824,169.8540 0.84411997,169.8623 0.81201041,169.8705 0.4999508,169.8788 0.656407,169.8871 0.37477756,169.8954 0.31239069,169.9036 0.40633467,169.9119 0.96928644,169.9202 1.4375123,169.9285 1.7191845,169.9368 2.969362,169.9450 2.6870677,169.9533 1.9688632,169.9616 2.7187607,169.9699 2.8118331,169.9782 2.4692657,169.9864 3.5016589,169.9947 4.6566873,170.0030 3.7796218,170.0113 1.5928785,170.0196 1.8132378,170.0278 3.4384718,170.0361 4.2814059,170.0444 3.2812316,170.0527 3.9074309,170.0610 5.0006285,170.0693 4.6872931,170.0775 5.0317655,170.0858 7.8791609,170.0941 18.290455,170.1024 36.130779,170.1107 45.698261,170.1189 73.659943,170.1272 125.25166,170.1355 144.27016,170.1438 104.23935,170.1521 49.37965,170.1604 30.086269,170.1687 20.430668,170.1769 12.371985,170.1852 10.282255,170.1935 10.249739,170.2018 9.4049253,170.2101 6.7165413,170.2184 5.4357247,170.2266 5.4374113,170.2349 5.3748322,170.2432 4.1873364,170.2515 2.7822332,170.2598 3.3768635,170.2681 5.1566358,170.2764 4.9056578,170.2847 4.3433447,170.2929 2.4980297,170.3012 0.31125769,170.3095 0.90638757,170.3178 0.93737113,170.3261 0.56330168,170.3344 2.7513835,170.3427 4.7821236,170.3510 5.8116145,170.3592 3.0608068,170.3675 0.37500003,170.3758 1.1891584,170.3841 3.5005221,170.3924 2.8430083,170.4007 2.4367516,170.4090 1.1554463,170.4173 0.93828851,170.4256 2.9709196,170.4339 4.5937705,170.4421 2.9984689,170.4504 1.9369557,170.4587 1.124765,170.4670 1.0625091,170.4753 0.99985093,170.4836 1.1251711,170.4919 1.6883314,170.5002 3.5318122,170.5085 4.4995317,170.5168 3.8430092,170.5251 2.5940745,170.5334 2.7196691,170.5417 3.0001049,170.5500 2.2800391,170.5582 1.7496225,170.5665 3.3438432,170.5748 2.8122172,170.5831 2.3130014,170.5914 2.4375865,170.5997 2.2181308,170.6080 1.3435317,170.6163 1.4692016,170.6246 1.8756787,170.6329 1.9062983,170.6412 1.4368232,170.6495 0.81196529,170.6578 0.40617663,170.6661 0.87515813,170.6744 1.8757122,170.6827 3.4690654,170.6910 2.5306773,170.6993 1.6879719,170.7076 2.1883006,170.7159 3.094038,170.7242 3.6555979,170.7325 3.5616496,170.7408 3.6254823,170.7491 3.3434973,170.7574 1.9372762,170.7657 3.3126037,170.7740 3.5310042,170.7823 2.1252239,170.7906 2.2184246,170.7989 0.96827525,170.8072 0.7499373,170.8155 0.50018102,170.8238 0.7815665,170.8321 1.4062101,170.8404 0.8433041,170.8487 0.3750065,170.8570 1.5009891,170.8653 3.2507515,170.8736 2.7810154,170.8819 1.7187017,170.8902 2.0002904,170.8985 1.999432,170.9068 0.87416732,170.9151 0.81229472,170.9234 0.87531316,170.9317 2.0631638,170.9400 2.8750391,170.9483 2.9372635,170.9566 2.0622594,170.9649 1.9375218,170.9732 2.2520652,170.9815 5.0016589,170.9898 5.9677238,170.9981 5.3757162,171.0064 7.0956879,171.0147 8.3734856,171.0230 6.1860819,171.0313 7.6577716,171.0396 11.128813,171.0479 17.033512,171.0562 27.262293,171.0646 73.855423,171.0729 153.83037,171.0812 203.98552,171.0895 238.76666,171.0978 594.5589,171.1061 1524.8514,171.1144 2077.0166,171.1227 1608.4812,171.1310 732.46082,171.1393 277.34741,171.1476 152.96103,171.1559 107.75908,171.1642 77.891762,171.1726 54.61211,171.1809 32.865864,171.1892 23.869198,171.1975 16.901098,171.2058 9.7151651,171.2141 5.1860209,171.2224 2.8123405,171.2307 2.4365208,171.2390 1.7192191,171.2473 4.1258869,171.2557 4.0621753,171.2640 4.1563535,171.2723 4.4688315,171.2806 3.7497094,171.2889 3.3743026,171.2972 1.31178,171.3055 1.5633826,171.3138 5.8455734,171.3221 6.2177057,171.3305 2.0298271,171.3388 0.81219292,171.3471 0.49986798,171.3554 1.687883,171.3637 2.7814007,171.3720 3.2817662,171.3803 3.9071403,171.3887 4.1879287,171.3970 3.7503726,171.4053 4.1258168,171.4136 5.6567497,171.4219 5.4363704,171.4302 3.3420165,171.4385 2.2809398,171.4469 2.2192142,171.4552 2.1875021,171.4635 1.7803442,171.4718 1.8754849,171.4801 2.5951722,171.4884 3.9065478,171.4968 3.9359846,171.5051 1.2182108,171.5134 1.8138285,171.5217 3.1251841,171.5300 3.8426843,171.5383 2.4995706,171.5467 2.3446758,171.5550 2.3442621,171.5633 2.34319,171.5716 1.8434777,171.5799 3.3133841,171.5883 4.1555743,171.5966 1.9052442,171.6049 2.2818611,171.6132 3.5320101,171.6215 4.7187552,171.6299 3.9997094,171.6382 3.9064751,171.6465 3.594214,171.6548 4.8130398,171.6631 5.2175593,171.6715 2.7799344,171.6798 2.0632486,171.6881 2.0318675,171.6964 2.0306304,171.7047 1.0929656,171.7131 0.46890387,171.7214 1.0317081,171.7297 1.1558188,171.7380 0.31205291,171.7464 1.1253177,171.7547 1.6571209,171.7630 3.4999666,171.7713 3.1562319,171.7796 3.0005279,171.7880 2.7807829,171.7963 1.4061023,171.8046 2.6255631,171.8129 4.1886487,171.8213 5.4380655,171.8296 4.1861792,171.8379 1.4670534,171.8462 0.56314522,171.8546 3.1585281,171.8629 4.9690866,171.8712 3.9988551,171.8795 3.6861699,171.8879 2.7498598,171.8962 2.9382098,171.9045 1.8430673,171.9128 1.1557683,171.9212 2.8128624,171.9295 3.2816598,171.9378 3.7499673,171.9462 2.531004,171.9545 2.5000792,171.9628 1.249536,171.9711 0.40574229,171.9795 0.50052983,171.9878 2.4696786,171.9961 4.8139634,172.0045 6.658287,172.0128 6.7811904,172.0211 4.904532,172.0294 3.7492404,172.0378 4.5644369,172.0461 7.4708242,172.0544 11.221294,172.0628 19.162357,172.0711 29.760048,172.0794 41.818443,172.0878 63.47427,172.0961 169.92633,172.1044 363.34949,172.1128 490.64471,172.1211 417.38913,172.1294 229.88185,172.1377 105.04145,172.1461 60.952236,172.1544 42.116478,172.1627 35.370049,172.1711 29.153433,172.1794 25.747068,172.1877 18.211794,172.1961 7.213098,172.2044 2.5610631,172.2127 2.5625362,172.2211 3.5313816,172.2294 3.2497597,172.2377 1.7185539,172.2461 1.468979,172.2544 2.3756909,172.2628 2.7190402,172.2711 3.0935102,172.2794 3.4996972,172.2878 3.5306728,172.2961 1.8747513,172.3044 1.6566955,172.3128 1.5002675,172.3211 1.218747,172.3294 2.156949,172.3378 3.9070942,172.3461 3.6561999,172.3545 3.1870587,172.3628 3.0306854,172.3711 3.0307057,172.3795 2.2809539,172.3878 1.9064586,172.3961 2.4373734,172.4045 2.1566539,172.4128 2.938241,172.4212 2.717901,172.4295 1.4365156,172.4378 0.937684,172.4462 1.250324,172.4545 1.1875908,172.4629 1.5314785,172.4712 2.0630658,172.4795 2.5939951,172.4879 2.3116829,172.4962 1.7809215,172.5046 1.4066255,172.5129 1.2498817,172.5212 1.1879383,172.5296 2.376236,172.5379 3.4383523,172.5463 3.781168,172.5546 3.0302813,172.5630 2.686938,172.5713 3.312465,172.5796 3.2496672,172.5880 1.7804638,172.5963 0.84327555,172.6047 0.56231022,172.6130 0.97072077,172.6214 3.8457639,172.6297 4.0617089,172.6381 2.6859791,172.6464 1.4053333,172.6547 1.3752748,172.6631 2.2509179,172.6714 3.3762271,172.6798 4.2819929,172.6881 5.1877747,172.6965 7.0929031,172.7048 5.4351425,172.7132 2.4995284,172.7215 3.3450615,172.7299 4.2198229,172.7382 4.2810273,172.7465 3.31109,172.7549 2.0933158,172.7632 1.6252941,172.7716 1.6871707,172.7799 1.2810416,172.7883 1.5624577,172.7966 1.0936024,172.8050 1.7503824,172.8133 2.4060404,172.8217 1.4680941,172.8300 0.593696,172.8384 0.75036311,172.8467 1.3444102,172.8551 1.7822385,172.8634 2.7501798,172.8718 2.4366288,172.8801 1.5932964,172.8885 1.7820767,172.8968 2.9064116,172.9052 2.7494831,172.9135 3.6265585,172.9219 7.7825971,172.9302 8.342474,172.9386 5.6259079,172.9469 8.9408207,172.9553 14.095072,172.9636 16.532303,172.9720 18.937353,172.9803 18.846848,172.9887 21.847212,172.9970 23.844872,173.0054 27.409386,173.0138 30.720346,173.0221 32.784538,173.0305 41.130371,173.0388 55.487923,173.0472 106.57222,173.0555 189.14078,173.0639 320.16122,173.0722 887.35144,173.0806 3415.282,173.0889 6761.2598,173.0973 7123.3018,173.1057 4372.2388,173.1140 1616.0026,173.1224 642.2655,173.1307 423.4357,173.1391 280.92175,173.1474 176.73349,173.1558 112.3423,173.1641 68.632751,173.1725 42.04842,173.1809 26.740776,173.1892 14.213992,173.1976 10.499494,173.2059 9.4681473,173.2143 9.7198563,173.2227 11.03045,173.2310 8.9670658,173.2394 7.9354901,173.2477 4.5932217,173.2561 7.3141398,173.2644 7.9687939,173.2728 6.9992828,173.2812 5.4045196,173.2895 5.1867247,173.2979 3.1559308,173.3063 2.7507696,173.3146 3.8765166,173.3230 5.6252542,173.3313 5.405169,173.3397 5.0619736,173.3481 5.7498364,173.3564 3.9995747,173.3648 3.1562948,173.3731 4.2191601,173.3815 4.5946016,173.3899 6.3445139,173.3982 5.3434072,173.4066 4.280859,173.4150 3.1870372,173.4233 2.7814922,173.4317 4.876688,173.4400 6.0609894,173.4484 3.1225758,173.4568 2.1250875,173.4651 2.2811942,173.4735 2.625947,173.4819 5.0312896,173.4902 3.7486942,173.4986 4.7204328,173.5070 6.6584024,173.5153 8.6558056,173.5237 6.4040375,173.5321 2.4367695,173.5404 2.7508347,173.5488 3.0636368,173.5572 4.9061313,173.5655 3.8117383,173.5739 3.0935135,173.5823 2.2186582,173.5906 2.9379895,173.5990 3.2812719,173.6074 3.5317278,173.6157 3.8433843,173.6241 2.7176087,173.6325 3.1880033,173.6408 4.031672,173.6492 2.9374156,173.6576 3.25003,173.6659 3.7495432,173.6743 3.6257505,173.6827 3.9073539,173.6910 3.4680574,173.6994 2.342576,173.7078 1.4682149,173.7162 1.7814902,173.7245 2.8137159,173.7329 4.0313239,173.7413 2.6235995,173.7496 3.469666,173.7580 5.845387,173.7664 5.8745856,173.7748 3.4993646,173.7831 2.4987857,173.7915 1.030558,173.7999 1.468961,173.8082 1.6878245,173.8166 2.2819772,173.8250 3.6883767,173.8334 4.4374609,173.8417 4.4061794,173.8501 4.5311337,173.8585 3.8422806,173.8669 2.5306671,173.8752 2.2503653,173.8836 1.9375062,173.8920 2.2499411,173.9004 2.0944362,173.9087 3.1258035,173.9171 4.4365702,173.9255 4.4070034,173.9339 7.2823668,173.9422 6.6550937,173.9506 4.9681406,173.9590 3.3431449,173.9674 2.7822268,173.9757 6.0030112,173.9841 9.2185621,173.9925 7.0610867,174.0009 5.6881247,174.0092 5.1883125,174.0176 6.5006752,174.0260 8.5625095,174.0344 9.9993763,174.0428 8.940033,174.0511 11.347583,174.0595 16.537394,174.0679 29.635929,174.0763 71.758453,174.0847 249.34636,174.0930 464.40591,174.1014 467.57425,174.1098 273.41949,174.1182 115.7784,174.1266 81.900833,174.1349 78.655037,174.1433 80.127571,174.1517 90.29493,174.1601 126.48278,174.1685 206.4548,174.1768 475.3429,174.1852 1909.879,174.1936 4366.1294,174.2020 5210.9141,174.2104 3589.0828,174.2188 1388.6235,174.2271 469.15405,174.2355 287.22235,174.2439 204.82707,174.2523 134.68152,174.2607 91.753807,174.2690 59.668552,174.2774 42.362469,174.2858 26.178194,174.2942 16.025625,174.3026 9.8412371,174.3110 10.593427,174.3194 8.7492676,174.3277 6.40417,174.3361 3.8728638,174.3445 3.6559598,174.3529 2.2183595,174.3613 2.1260958,174.3697 5.0644121,174.3781 6.3439164,174.3864 5.1559863,174.3948 5.7509975,174.4032 6.2806139,174.4116 5.9981499,174.4200 5.1241407,174.4284 3.187295,174.4368 3.1256223,174.4452 4.0944352,174.4535 4.5624971,174.4619 5.2175651,174.4703 3.7810428,174.4787 4.3130817,174.4871 3.6251605,174.4955 3.4061582,174.5039 2.5622497,174.5123 2.280988,174.5207 2.1250136,174.5290 2.1875222,174.5374 2.156172,174.5458 4.8135505,174.5542 7.5941491,174.5626 6.7811437,174.5710 4.4709282,174.5794 8.2829037,174.5878 8.7488565,174.5962 7.6545877,174.6046 5.7496886,174.6130 6.469358,174.6213 6.8746839,174.6297 5.3742352,174.6381 3.0612612,174.6465 1.4681835,174.6549 1.8771428,174.6633 4.1885605,174.6717 3.4983528,174.6801 2.3425908,174.6885 2.1567798,174.6969 2.5936484,174.7053 1.9676831,174.7137 2.3127365,174.7221 3.7821476,174.7305 3.9079056,174.7389 4.9692369,174.7473 4.2484355,174.7556 2.9670014,174.7640 1.7502141,174.7724 2.0009959,174.7808 2.4063804,174.7892 4.281271,174.7976 5.5004625,174.8060 5.0306468,174.8144 2.529819,174.8228 0.99960458,174.8312 0.46902508,174.8396 2.0632629,174.8480 2.469451,174.8564 2.5938251,174.8648 2.9687829,174.8732 3.156214,174.8816 3.5625148,174.8900 4.7816925,174.8984 4.65523,174.9068 1.6238551,174.9152 0.96983498,174.9236 4.0331497,174.9320 5.3744926,174.9404 4.1241746,174.9488 3.3745377,174.9572 2.718437,174.9656 2.7512252,174.9740 5.4380298,174.9824 6.5937977,174.9908 6.9383745,174.9992 9.0330286,175.0076 12.034311,175.0160 15.409513,175.0244 19.439493,175.0328 25.10034,175.0412 34.25666,175.0496 75.14122,175.0580 327.8678,175.0664 783.39258,175.0748 955.51514,175.0832 684.82794,175.0916 324.21805,175.1000 171.50446,175.1084 116.56384,175.1168 79.174492,175.1252 64.059929,175.1336 49.082764,175.1421 30.172638,175.1505 18.21167,175.1589 18.126467,175.1673 25.319441,175.1757 35.576626,175.1841 99.296043,175.1925 344.4541,175.2009 584.07642,175.2093 531.86292,175.2177 278.50916,175.2261 81.891434,175.2345 33.117008,175.2429 27.56122,175.2513 23.965893,175.2597 19.964476,175.2681 13.088682,175.2766 6.4963026,175.2850 3.1549242,175.2934 2.4365735,175.3018 1.4681224,175.3102 1.7817801,175.3186 2.3444989,175.3270 2.5942531,175.3354 3.4065132,175.3438 3.2815177,175.3522 3.4369004,175.3606 2.1552918,175.3691 2.1571193,175.3775 3.1878226,175.3859 2.7814226,175.3943 4.718513,175.4027 3.8739684,175.4111 2.6874783,175.4195 2.4068344,175.4279 3.1877828,175.4363 2.1235626,175.4448 0.56204098,175.4532 2.0335898,175.4616 5.0007987,175.4700 4.6870298,175.4784 3.6868386,175.4868 2.0615156,175.4952 1.3431951,175.5036 0.99978864,175.5121 1.1560262,175.5205 1.4692068,175.5289 3.3146408,175.5373 4.6255894,175.5457 3.8423271,175.5541 2.2180314,175.5625 2.0321312,175.5710 2.7809243,175.5794 2.0618582,175.5878 2.531477,175.5962 2.468832,175.6046 2.4374554,175.6130 2.1563187,175.6215 3.1877708,175.6299 3.1250024,175.6383 2.9375381,175.6467 2.906697,175.6551 3.4696581,175.6635 3.7185915,175.6720 2.936707,175.6804 2.1240134,175.6888 2.1558132,175.6972 3.7815609,175.7056 3.2193403,175.7140 3.1562686,175.7225 2.5302548,175.7309 2.9684911,175.7393 3.6567841,175.7477 3.2187061,175.7561 1.4060799,175.7646 1.5623254,175.7730 2.2811477,175.7814 3.2812428,175.7898 2.2495048,175.7982 1.0313777,175.8067 1.0628917,175.8151 2.062639,175.8235 3.0941293,175.8319 3.7499137,175.8403 2.0936716,175.8488 1.6565994,175.8572 2.719764,175.8656 4.7510481,175.8740 4.8430142,175.8825 3.4364347,175.8909 2.6561315,175.8993 2.9071815,175.9077 3.8750441,175.9161 3.3743706,175.9246 4.2499747,175.9330 4.0310454,175.9414 3.0621772,175.9498 2.5622878,175.9583 2.4694207,175.9667 2.5632911,175.9751 2.593648,175.9835 2.7807233,175.9920 2.0926075,176.0004 0.62437421,176.0088 0.81320328,176.0172 1.9070427,176.0257 3.6882219,176.0341 4.844007,176.0425 4.3746538,176.0509 4.596477,176.0594 15.389025,176.0678 41.770855,176.0762 64.848465,176.0846 55.766598,176.0931 33.018227,176.1015 20.465424,176.1099 19.155516,176.1184 18.342966,176.1268 16.622887,176.1352 15.594401,176.1436 27.950274,176.1521 50.512177,176.1605 56.901165,176.1689 38.796581,176.1774 14.396506,176.1858 9.6616516,176.1942 23.763481,176.2027 38.473244,176.2111 34.676849,176.2195 18.489697,176.2279 8.2483425,176.2364 7.4374638,176.2448 6.6870246,176.2532 6.593627,176.2617 6.1864066,176.2701 4.5607352,176.2785 2.6562243,176.2870 2.8440228,176.2954 1.9987441,176.3038 1.4062376,176.3123 2.0008814,176.3207 2.5625515,176.3291 2.436909,176.3376 1.8429407,176.3460 1.5621413,176.3544 1.4377416,176.3629 3.0938945,176.3713 3.0934834,176.3797 2.156086,176.3882 1.4374852,176.3966 1.9377767,176.4050 2.7189276,176.4135 2.3122656,176.4219 1.9685118,176.4303 1.2503247,176.4388 1.4065583,176.4472 1.7813487,176.4556 2.0315969,176.4641 1.7809047,176.4725 1.468513,176.4810 1.4999028,176.4894 0.93722939,176.4978 0.59334433,176.5063 0.093577608,176.5147 0.87555677,176.5231 1.3127396,176.5316 1.2191405,176.5400 1.6878297,176.5485 1.812554,176.5569 2.6878245,176.5653 3.5941162,176.5738 3.2185297,176.5822 1.8118135,176.5907 1.7187792,176.5991 2.5941224,176.6075 2.8437495,176.6160 3.0940039,176.6244 3.4685335,176.6329 2.5000732,176.6413 3.0002704,176.6497 2.7804861,176.6582 2.2817631,176.6666 3.0947528,176.6751 3.3739672,176.6835 1.7796948,176.6919 0.75019461,176.7004 1.8759954,176.7088 2.5941205,176.7173 3.0630128,176.7257 2.874701,176.7342 1.8426695,176.7426 1.8123248,176.7510 2.8440089,176.7595 2.7501035,176.7679 1.6248925,176.7764 1.407693,176.7848 4.2833486,176.7933 6.1872621,176.8017 6.0294929,176.8101 5.3431826,176.8186 5.1885433,176.8270 5.187952,176.8355 5.187552,176.8439 5.2806368,176.8524 5.1874022,176.8608 6.3441582,176.8693 6.1880803,176.8777 6.5936947,176.8862 5.2805734,176.8946 6.0010204,176.9031 9.1258326,176.9115 9.9370031,176.9199 7.2180395,176.9284 6.1244698,176.9368 5.3130236,176.9453 5.3442531,176.9537 6.625504,176.9622 9.2506361,176.9706 11.124476,176.9791 11.906153,176.9875 14.846094,176.9960 15.533453,177.0044 14.437222,177.0129 15.656475,177.0213 18.067104,177.0298 26.945704,177.0382 38.167698,177.0467 54.359451,177.0551 84.742645,177.0636 130.28719,177.0720 202.94676,177.0805 338.60733,177.0889 763.41003,177.0974 2878.3232,177.1058 7634.6714,177.1143 10601.614,177.1227 8266.3086,177.1312 3681.7251,177.1396 1304.2594,177.1481 736.23029,177.1565 503.58823,177.1650 326.47839,177.1735 227.06477,177.1819 142.38675,177.1904 80.502426,177.1988 49.89323,177.2073 34.931351,177.2157 27.303562,177.2242 14.680548,177.2326 11.157363,177.2411 12.221552,177.2495 13.65631,177.2580 12.12297,177.2665 8.1533556,177.2749 5.6228461,177.2834 5.8755484,177.2918 6.969625,177.3003 4.8431807,177.3087 4.8132563,177.3172 6.5944743,177.3256 6.6875029,177.3341 7.5011687,177.3426 8.3749285,177.3510 6.4995317,177.3595 7.1870046,177.3679 6.7491202,177.3764 5.8114963,177.3849 4.9055333,177.3933 4.3756332,177.4018 5.8139057,177.4102 6.8439279,177.4187 6.6557207,177.4271 5.4989319,177.4356 3.37429,177.4441 3.3128431,177.4525 3.4373169,177.4610 3.3431535,177.4694 3.1254759,177.4779 4.0318093,177.4864 3.2185318,177.4948 4.624568,177.5033 4.2496138,177.5118 3.7191257,177.5202 3.5930738,177.5287 4.2820401,177.5371 5.9073992,177.5456 3.5920243,177.5541 1.9679867,177.5625 2.5009909,177.5710 4.4701457,177.5794 7.5952554,177.5879 8.1251516,177.5964 6.3105364,177.6048 3.279875,177.6133 1.7804915,177.6218 2.65696,177.6302 5.2196102,177.6387 3.5303314,177.6472 3.7816811,177.6556 5.5948887,177.6641 7.3125439,177.6726 7.4366522,177.6810 5.1233845,177.6895 2.4062698,177.6980 3.1259983,177.7064 2.8126123,177.7149 3.3445618,177.7233 3.437314,177.7318 3.6251333,177.7403 4.5625882,177.7488 3.5928254,177.7572 2.2807174,177.7657 1.1241262,177.7742 1.0314238,177.7826 1.875278,177.7911 1.531149,177.7996 2.7203455,177.8080 4.8759131,177.8165 3.9992056,177.8250 3.6249173,177.8334 5.0629487,177.8419 4.9055333,177.8504 3.5617235,177.8588 2.4685128,177.8673 2.1883655,177.8758 3.9996927,177.8842 2.0303483,177.8927 1.1563203,177.9012 1.406065,177.9097 2.1883628,177.9181 3.7508788,177.9266 3.8123748,177.9351 3.4064486,177.9435 3.8754315,177.9520 4.468533,177.9605 3.8428576,177.9690 3.1557252,177.9774 2.5932419,177.9859 0.96790707,177.9944 1.3769839,178.0029 4.470211,178.0113 4.1869292,178.0198 3.3748424,178.0283 3.6890078,178.0367 6.3448677,178.0452 7.4369197,178.0537 13.40785,178.0622 18.284418,178.0706 17.378546,178.0791 20.946268,178.0876 40.4604,178.0961 138.7317,178.1045 485.7067,178.1130 929.29321,178.1215 977.33301,178.1300 601.83893,178.1384 236.68073,178.1469 105.86618,178.1554 86.751564,178.1639 105.30431,178.1724 132.13493,178.1808 115.72324,178.1893 67.496483,178.1978 29.547258,178.2063 16.244545,178.2147 10.120051,178.2232 6.467195,178.2317 6.0943403,178.2402 6.5618067,178.2487 4.0607643,178.2571 2.7805357,178.2656 1.6877841,178.2741 3.0633798,178.2826 4.2812228,178.2911 3.3748975,178.2995 2.7195799,178.3080 3.2812791,178.3165 3.1244841,178.3250 3.1556706,178.3335 2.7186079,178.3419 2.9067042,178.3504 2.8749869,178.3589 1.8116224,178.3674 1.0623294,178.3759 1.6570445,178.3843 2.375366,178.3928 2.9680068,178.4013 2.9056294,178.4098 2.1561003,178.4183 0.68765908,178.4268 1.6252648,178.4352 2.1560369,178.4437 2.0939541,178.4522 2.4382396,178.4607 3.8127575,178.4692 2.5621002,178.4777 2.5630608,178.4861 3.7498884,178.4946 3.9063716,178.5031 4.4067669,178.5116 3.0930254,178.5201 2.2807384,178.5286 2.344171,178.5371 2.5935264,178.5455 1.3120404,178.5540 1.406312,178.5625 1.500309,178.5710 3.2208784,178.5795 5.4683223,178.5880 3.3100076,178.5965 1.4680579,178.6050 0.53156984,178.6134 1.5007989,178.6219 2.6569095,178.6304 3.0632963,178.6389 3.1558745,178.6474 2.4052424,178.6559 1.6565366,178.6644 2.3744123,178.6729 1.9993919,178.6813 1.7191217,178.6898 0.90648353,178.6983 1.2813326,178.7068 1.9059651,178.7153 2.5627017,178.7238 3.4999497,178.7323 2.8439751,178.7408 3.9078281,178.7493 4.8445287,178.7578 5.9048262,178.7663 4.9056892,178.7747 4.5630875,178.7832 2.999373,178.7917 2.4370854,178.8002 2.9685266,178.8087 2.9061024,178.8172 2.0317466,178.8257 1.9377542,178.8342 2.1261079,178.8427 3.501487,178.8512 4.4691553,178.8597 4.4371095,178.8682 3.9048808,178.8767 3.40539,178.8852 3.7814732,178.8936 3.5001504,178.9021 3.0636296,178.9106 4.5633502,178.9191 4.2496772,178.9276 3.9987161,178.9361 2.3114252,178.9446 1.7814515,178.9531 2.5004115,178.9616 3.4065995,178.9701 4.0320878,178.9786 5.4378505,178.9871 4.4688644,178.9956 5.4378018,179.0041 4.9987473,179.0126 3.0301676,179.0211 1.9695002,179.0296 5.0653858,179.0381 9.3143301,179.0466 13.59481,179.0551 17.130131,179.0636 41.383831,179.0721 128.9187,179.0806 219.53687,179.0891 212.14972,179.0976 150.67375,179.1061 210.17636,179.1146 342.31314,179.1231 344.91171,179.1316 208.58275,179.1401 84.505859,179.1486 40.578899,179.1571 30.557583,179.1656 28.343222,179.1741 28.280441,179.1826 22.838665,179.1911 15.368323,179.1996 7.9328504,179.2081 4.780303,179.2166 3.9061823,179.2251 3.2184267,179.2336 2.8749013,179.2421 2.3739882,179.2506 1.2184945,179.2591 2.1262634,179.2676 2.782047,179.2761 2.718025,179.2846 1.2794946,179.2931 0.093418255,179.3016 0.5007959,179.3101 1.6879267,179.3186 2.8749001,179.3271 2.7497182,179.3356 1.1872619,179.3441 0.68734872,179.3526 0.4996458,179.3611 0.59447247,179.3696 2.9703078,179.3781 3.9061823,179.3867 2.4989595,179.3952 1.0615278,179.4037 0.28125471,179.4122 1.2193279,179.4207 1.937866,179.4292 2.4066954,179.4377 3.1573241,179.4462 4.0627451,179.4547 3.2180247,179.4632 3.3116937,179.4717 3.8747046,179.4802 5.5941563,179.4887 5.2818956,179.4972 4.8444324,179.5058 3.9996746,179.5143 3.5934293,179.5228 3.156338,179.5313 3.0307369,179.5398 2.9989178,179.5483 1.9058813,179.5568 1.343642,179.5653 0.68749386,179.5738 0.813079,179.5823 0.9373709,179.5909 1.1253798,179.5994 3.2514482,179.6079 4.500247,179.6164 3.7496512,179.6249 3.5623381,179.6334 2.9370599,179.6419 1.9995571,179.6504 1.811944,179.6589 2.0936356,179.6675 2.5318224,179.6760 2.2185125,179.6845 1.2491175,179.6930 0.53143775,179.7015 1.0632986,179.7100 1.99977,179.7185 1.1870626,179.7271 1.2816049,179.7356 1.6872952,179.7441 0.78065842,179.7526 0.46918717,179.7611 2.0322592,179.7696 4.344595,179.7781 4.4374404,179.7867 3.2802501,179.7952 2.6241729,179.8037 1.7496588,179.8122 0.9687435,179.8207 1.0314765,179.8292 1.9381109,179.8378 3.6881156,179.8463 3.9068427,179.8548 3.437546,179.8633 2.5000985,179.8718 2.8431268,179.8803 1.1861748,179.8889 0.53087509,179.8974 0.31274116,179.9059 0.78148198,179.9144 0.84375644,179.9229 1.0001158,179.9315 1.0632452,179.9400 2.7822688,179.9485 4.1555409,179.9570 2.2491567,179.9655 2.0006771,179.9740 2.1252129,179.9826 1.7184654,179.9911 2.5010827,179.9996 3.5633764,180.0081 3.9691823,180.0167 5.311511,180.0252 4.0296564,180.0337 3.4385622,180.0422 4.1577616,180.0507 6.2508273,180.0593 9.2195749,180.0678 13.069066,180.0763 25.385149,180.0848 34.222725,180.0933 34.529194,180.1019 37.879711,180.1104 57.015068,180.1189 73.505302,180.1274 87.16201,180.1360 227.7897,180.1445 525.03467,180.1530 617.2359,180.1615 412.94159,180.1701 147.40486,180.1786 49.598419,180.1871 36.181404,180.1956 27.023561,180.2042 16.368231,180.2127 10.559304,180.2212 7.4367895,180.2297 7.6563425,180.2383 5.904973,180.2468 3.2176924,180.2553 2.2814927,180.2638 2.7498486,180.2724 1.9362596,180.2809 2.0309403,180.2894 2.9069128,180.2980 3.2505739,180.3065 2.2184448,180.3150 1.3434509,180.3235 2.0312748,180.3321 2.2807882,180.3406 1.5317215,180.3491 2.7513218,180.3577 2.999738,180.3662 1.7170051,180.3747 0.49922749,180.3832 0.46877366,180.3918 0.59425271,180.4003 1.125507,180.4088 1.1252636,180.4174 1.9377062,180.4259 1.9688097,180.4344 2.9690073,180.4430 3.0616908,180.4515 1.5307902,180.4600 1.4378802,180.4685 1.5001521,180.4771 2.2201419,180.4856 4.6888633,180.4941 5.781023,180.5027 5.0311341,180.5112 3.8742385,180.5197 2.1544461,180.5283 1.9373841,180.5368 2.4064765,180.5453 1.9064511,180.5539 2.4690013,180.5624 3.9996097,180.5709 5.4688649,180.5795 6.3126874,180.5880 4.0938878,180.5965 2.4068918,180.6051 4.1248999,180.6136 4.7493749,180.6221 4.594708,180.6307 4.5325575,180.6392 4.1875658,180.6478 3.3422208,180.6563 1.4358695,180.6648 1.0003846,180.6734 2.7816644,180.6819 2.6561372,180.6904 2.7812426,180.6990 3.5314431,180.7075 3.657105,180.7160 3.3133659,180.7246 3.2805526,180.7331 2.0609596,180.7417 1.3121296,180.7502 1.156342,180.7587 3.0629177,180.7673 4.9691644,180.7758 4.3442464,180.7844 3.8757701,180.7929 4.5614901,180.8014 2.6553128,180.8100 2.2497079,180.8185 0.90576458,180.8271 0.62528563,180.8356 1.4061664,180.8441 1.6871183,180.8527 0.65670651,180.8612 2.6882353,180.8698 3.9693372,180.8783 4.4685774,180.8868 2.5305538,180.8954 1.1558872,180.9039 0.62502837,180.9125 1.1885332,180.9210 2.2195327,180.9295 2.5308585,180.9381 2.2187116,180.9466 2.8126876,180.9552 1.999379,180.9637 1.1243973,180.9723 1.3447769,180.9808 3.1264033,180.9893 3.6560755,180.9979 3.6869092,181.0064 3.1241558,181.0150 3.0644221,181.0235 6.5025883,181.0321 9.1274891,181.0406 22.801125,181.0492 76.326836,181.0577 148.12355,181.0663 153.66583,181.0748 101.06306,181.0833 79.829155,181.0919 123.40857,181.1004 149.36986,181.1090 121.46526,181.1175 74.94873,181.1261 61.508781,181.1346 80.218597,181.1432 130.28029,181.1517 152.17844,181.1603 119.02184,181.1688 63.090458,181.1774 31.083984,181.1859 27.124416,181.1945 22.213268,181.2030 12.118357,181.2116 5.6222916,181.2201 4.5305147,181.2287 2.5616088,181.2372 2.125,181.2458 1.7501117,181.2543 2.0632992,181.2629 2.6878974,181.2714 2.4682381,181.2800 2.4685385,181.2885 2.3125312,181.2971 1.8123128,181.3056 1.5308235,181.3142 1.3743128,181.3227 1.5626677,181.3313 1.5938751,181.3398 1.6257617,181.3484 2.2822087,181.3569 2.1559243,181.3655 2.1245828,181.3740 1.8748773,181.3826 1.937834,181.3911 2.0933671,181.3997 2.1243811,181.4082 2.4377756,181.4168 2.2197597,181.4254 2.7813191,181.4339 2.2184601,181.4425 2.7822058,181.4510 3.3749788,181.4596 2.5614839,181.4681 1.8118176,181.4767 1.1557766,181.4852 1.1249422,181.4938 0.65596211,181.5023 0.46957791,181.5109 2.25176,181.5195 3.7513239,181.5280 4.6559372,181.5366 3.1855218,181.5451 1.4365952,181.5537 3.0626001,181.5622 4.0004411,181.5708 3.6562102,181.5794 1.4999701,181.5879 2.2495215,181.5965 2.8431621,181.6050 3.6251574,181.6136 2.2187693,181.6222 0.62497723,181.6307 1.0635607,181.6393 4.938096,181.6478 4.4678545,181.6564 2.2182658,181.6649 1.6247022,181.6735 2.8756313,181.6821 3.6570113,181.6906 2.6870582,181.6992 1.0614722,181.7078 0.40647447,181.7163 2.4381711,181.7249 2.938298,181.7334 2.9690611,181.7420 2.7801623,181.7506 2.8438678,181.7591 3.8753302,181.7677 3.4994361,181.7762 2.5318322,181.7848 2.5319591,181.7934 2.3438797,181.8019 2.5936418,181.8105 2.1559656,181.8191 1.8116083,181.8276 0.8118819,181.83
[truncated: 2,285,603 more chars]
