# Supplementary material for: Polypy: A Framework to Interpret Polymer Properties from Mass Spectrometry Data
Source: Polymers (Basel). 2024 Jun 22;16(13):1771. doi: 10.3390/polym16131771 (PMC11244493; doi:10.3390/polym16131771)
Supplement: Supplementary file 1 [file polymers-16-01771-s001.zip › Aryl_resins_MS_raw_data/VV_27c_15min.ascii]

0.296058,+,NANO-ESI,ms1,-,profile,44.9217-2505.2686,136512,44.9217 2.1562636,44.9260 2.4999738,44.9303 0.84372282,44.9345 1.7187189,44.9388 3.6249628,44.9430 3.1249986,44.9473 1.7500426,44.9515 1.5938027,44.9558 1.5624382,44.9600 2.1874099,44.9643 2.9063199,44.9686 3.1875901,44.9728 5.1250405,44.9771 5.4374743,44.9813 2.9061666,44.9856 3.2187133,44.9898 4.6563125,44.9941 4.0625734,44.9984 1.9687434,45.0026 0.87497103,45.0069 1.3749794,45.0111 1.1875153,45.0154 0.65624511,45.0197 0.62497133,45.0239 0.81245655,45.0282 1.2186831,45.0324 2.3437109,45.0367 3.4688053,45.0410 2.7500296,45.0452 2.0937567,45.0495 1.2499663,45.0537 1.9062784,45.0580 0.96883136,45.0623 0.84373301,45.0665 0.62501788,45.0708 1.0937685,45.0750 0.75001842,45.0793 0.37496871,45.0836 0.74996346,45.0878 0.78126466,45.0921 0.87502158,45.0964 0.56251252,45.1006 0.43748567,45.1049 0.31247756,45.1091 0.56247103,45.1134 0.93743604,45.1177 1.7186604,45.1219 2.812521,45.1262 2.53141,45.1305 2.0000749,45.1347 1.7187046,45.1390 1.0624796,45.1433 1.5937394,45.1475 2.9999375,45.1518 2.9686775,45.1561 3.7813377,45.1603 3.6875987,45.1646 5.3124785,45.1689 4.4999671,45.1731 1.5624851,45.1774 0.40629211,45.1817 0.18750116,45.1859 0.65622824,45.1902 1.5312147,45.1945 1.6874516,45.1987 1.4687141,45.2030 1.7187457,45.2073 1.5312164,45.2115 2.2812264,45.2158 2.5000851,45.2201 2.5313504,45.2243 2.8750527,45.2286 2.3437121,45.2329 2.1248827,45.2371 2.093756,45.2414 0.78134412,45.2457 0.31250954,45.2499 0.56242079,45.2542 1.6249285,45.2585 1.7812779,45.2628 1.4375488,45.2670 1.2499487,45.2713 1.6875008,45.2756 1.1875445,45.2798 1.4999828,45.2841 1.3125074,45.2884 1.5937489,45.2927 1.9999566,45.2969 2.2187452,45.3012 1.7500763,45.3055 3.1562853,45.3097 2.8437078,45.3140 2.4374948,45.3183 0.81254488,45.3226 0.46875238,45.3268 0.6562739,45.3311 0.43753868,45.3354 1.0937364,45.3397 2.0936413,45.3439 2.6874137,45.3482 2.1250367,45.3525 1.5313148,45.3568 1.1562438,45.3610 1.5311966,45.3653 2.2500062,45.3696 3.3749831,45.3739 5.4062281,45.3781 5.1562304,45.3824 4.0625448,45.3867 2.0001252,45.3910 0.90627146,45.3952 0.59374374,45.3995 1.8749797,45.4038 2.1874797,45.4081 1.7812837,45.4124 1.0625435,45.4166 1.0936677,45.4209 1.7811893,45.4252 1.7812568,45.4295 2.1563077,45.4337 1.8125693,45.4380 2.59376,45.4423 2.1875103,45.4466 2.531179,45.4509 1.999945,45.4551 1.374997,45.4594 1.4375833,45.4637 1.4062583,45.4680 3.2187092,45.4723 2.2187984,45.4765 2.2187164,45.4808 3.2812345,45.4851 2.7187846,45.4894 2.0623858,45.4937 2.7812259,45.4980 1.4063714,45.5022 0.3125273,45.5065 0.37497324,45.5108 0.84373367,45.5151 1.0937104,45.5194 1.9999359,45.5236 3.0312471,45.5279 2.8125598,45.5322 2.2500629,45.5365 1.7187166,45.5408 2.3124356,45.5451 2.3750463,45.5493 1.593768,45.5536 1.5311956,45.5579 1.2187622,45.5622 0.6875912,45.5665 0.62501711,45.5708 1.3437046,45.5751 1.1562463,45.5793 2.5937324,45.5836 4.3750234,45.5879 4.0937839,45.5922 2.5625243,45.5965 0.78125852,45.6008 1.4374686,45.6051 1.9373493,45.6093 3.6249304,45.6136 3.0626178,45.6179 2.2813315,45.6222 1.7187692,45.6265 1.4687126,45.6308 1.3437107,45.6351 1.0937722,45.6394 0.71878743,45.6436 0.90626353,45.6479 1.8437619,45.6522 1.3437488,45.6565 0.43749031,45.6608 0.62496746,45.6651 1.1874267,45.6694 1.9375163,45.6737 1.3125435,45.6780 1.5000147,45.6823 1.2188097,45.6865 1.4686791,45.6908 3.4061043,45.6951 4.0312457,45.6994 3.0938699,45.7037 1.4063081,45.7080 1.2811451,45.7123 2.4061825,45.7166 1.6875956,45.7209 0.87505305,45.7252 1.2187269,45.7295 2.0312793,45.7338 2.343787,45.7380 2.7499878,45.7423 2.4686387,45.7466 4.8436193,45.7509 5.0313277,45.7552 2.7813873,45.7595 0.96866459,45.7638 1.6874599,45.7681 1.2500784,45.7724 1.6875554,45.7767 3.8124306,45.7810 6.2499151,45.7853 6.437655,45.7896 4.0938396,45.7939 3.5311644,45.7982 3.437434,45.8025 2.1874642,45.8068 1.4687327,45.8111 1.7499818,45.8154 2.781306,45.8197 2.1563082,45.8240 2.1250181,45.8282 0.93752867,45.8325 0.40625077,45.8368 1.4374459,45.8411 1.5623845,45.8454 2.7811449,45.8497 3.4063063,45.8540 2.0313907,45.8583 1.15633,45.8626 1.2500298,45.8669 2.2186964,45.8712 1.8749697,45.8755 0.87502527,45.8798 0.99993598,45.8841 2.3436272,45.8884 3.0312662,45.8927 1.5938131,45.8970 1.1250851,45.9013 0.31252488,45.9056 0.93742502,45.9099 2.5311928,45.9142 3.2812662,45.9185 2.1563218,45.9228 1.0313051,45.9271 1.4375181,45.9314 2.1249878,45.9357 2.4687595,45.9400 3.4999938,45.9443 3.9999757,45.9487 3.0000105,45.9530 0.71875983,45.9573 0.68745846,45.9616 1.2187011,45.9659 3.3437552,45.9702 4.5937591,45.9745 4.8125257,45.9788 2.2500348,45.9831 2.1874807,45.9874 2.4374652,45.9917 3.4061775,45.9960 2.4999752,46.0003 3.343785,46.0046 3.3437841,46.0089 2.531306,46.0132 0.62502253,46.0175 0.53124166,46.0218 1.093775,46.0261 1.3125166,46.0304 1.562501,46.0348 1.6875111,46.0391 1.1250066,46.0434 1.9062471,46.0477 2.2812064,46.0520 1.7187085,46.0563 1.0312564,46.0606 1.5624393,46.0649 2.3124633,46.0692 2.3438363,46.0735 1.4375752,46.0778 0.84373671,46.0821 0.62490374,46.0865 2.2186229,46.0908 4.3123989,46.0951 4.8750601,46.0994 4.0626378,46.1037 2.687525,46.1080 2.4062631,46.1123 2.2813282,46.1166 2.187573,46.1209 2.9687755,46.1252 2.8749099,46.1296 2.8123231,46.1339 2.3749788,46.1382 2.249958,46.1425 3.3749645,46.1468 3.6251757,46.1511 1.5312099,46.1554 3.3747847,46.1597 5.4998908,46.1641 5.7501945,46.1684 3.0627503,46.1727 2.3437555,46.1770 2.4062586,46.1813 2.2812655,46.1856 1.4999559,46.1899 0.99998045,46.1942 1.0000268,46.1986 0.53124475,46.2029 1.7812771,46.2072 3.4999912,46.2115 3.4999511,46.2158 2.3437188,46.2201 2.8749225,46.2245 3.9375112,46.2288 2.8126104,46.2331 1.2499886,46.2374 1.3436853,46.2417 1.3124558,46.2460 2.5937042,46.2504 3.1875267,46.2547 2.7188492,46.2590 1.0938129,46.2633 2.2186871,46.2676 3.4374361,46.2719 3.156297,46.2763 1.5937697,46.2806 1.6562142,46.2849 1.3125118,46.2892 1.1875632,46.2935 1.000056,46.2979 1.7187626,46.3022 1.6249881,46.3065 1.1874707,46.3108 1.906258,46.3151 4.6249967,46.3195 5.1561637,46.3238 3.5312283,46.3281 1.0626074,46.3324 0.6563037,46.3367 1.8125012,46.3411 2.7812045,46.3454 2.2187157,46.3497 1.2812034,46.3540 1.7499739,46.3583 1.3125336,46.3627 1.3437686,46.3670 1.6562985,46.3713 1.4375143,46.3756 1.468708,46.3800 1.3437124,46.3843 1.5312464,46.3886 1.3437489,46.3929 1.3124768,46.3973 1.6875238,46.4016 1.7811925,46.4059 3.8436811,46.4102 3.5000818,46.4146 2.5313244,46.4189 1.1562504,46.4232 1.5311958,46.4275 2.2499661,46.4319 1.8437569,46.4362 1.5312752,46.4405 2.4375327,46.4448 2.8437386,46.4492 3.0000243,46.4535 2.5937858,46.4578 4.3750072,46.4621 3.7500176,46.4665 2.9373956,46.4708 3.4061146,46.4751 5.562438,46.4794 6.6876206,46.4838 2.9376395,46.4881 1.1562667,46.4924 1.2499312,46.4968 2.0624459,46.5011 1.343803,46.5054 1.4063109,46.5097 1.2500457,46.5141 1.249959,46.5184 1.8436898,46.5227 2.1874835,46.5271 2.0000226,46.5314 0.78130472,46.5357 0.46875945,46.5401 0.65627915,46.5444 0.93740952,46.5487 2.4686093,46.5530 2.6250324,46.5574 1.7813618,46.5617 0.53131109,46.5660 0.43750229,46.5704 0.31253865,46.5747 0.49997938,46.5790 1.6874095,46.5834 2.7186537,46.5877 3.4686744,46.5920 4.4375892,46.5964 3.6251945,46.6007 2.8125024,46.6050 2.3749387,46.6094 1.6562655,46.6137 1.5937723,46.6180 2.0937493,46.6224 1.1562661,46.6267 1.0937665,46.6310 1.0312319,46.6354 1.0937238,46.6397 1.5624727,46.6440 1.4062297,46.6484 1.6249679,46.6527 2.4687057,46.6571 2.1562726,46.6614 1.437526,46.6657 1.9374372,46.6701 5.7499857,46.6744 8.2187796,46.6787 7.7500224,46.6831 5.4375443,46.6874 3.4062319,46.6917 1.0937381,46.6961 0.84376389,46.7004 1.4999567,46.7048 2.5311751,46.7091 4.0000019,46.7134 4.1251287,46.7178 2.9375582,46.7221 1.8437493,46.7265 0.81253219,46.7308 1.9375268,46.7351 3.4062433,46.7395 3.4062181,46.7438 1.5625058,46.7482 3.250021,46.7525 3.5000095,46.7568 3.0312212,46.7612 1.9061732,46.7655 2.2499292,46.7699 2.6249926,46.7742 1.8750416,46.7785 1.6250451,46.7829 0.9063037,46.7872 1.2812791,46.7916 2.8749735,46.7959 4.9998984,46.8003 6.2499046,46.8046 5.9687486,46.8089 3.7812786,46.8133 2.1875699,46.8176 1.4063264,46.8220 0.3750129,46.8263 0.40623513,46.8307 0.87503666,46.8350 0.81253493,46.8393 0.9374966,46.8437 0.99998528,46.8480 0.62495553,46.8524 1.3749583,46.8567 3.0312157,46.8611 4.2186494,46.8654 4.0311384,46.8698 3.5313113,46.8741 2.9376721,46.8785 2.3438137,46.8828 2.5624681,46.8871 3.3749771,46.8915 3.7812259,46.8958 3.8437297,46.9002 3.1563039,46.9045 1.5313046,46.9089 2.0312436,46.9132 1.9687738,46.9176 1.9999567,46.9219 1.9686618,46.9263 2.3437302,46.9306 1.3750707,46.9350 0.62507147,46.9393 0.8437162,46.9437 1.6874529,46.9480 1.6874982,46.9524 1.2187817,46.9567 0.68753642,46.9611 0.28126487,46.9654 0.09375453,46.9698 0.18746537,46.9741 0.56246704,46.9785 0.56253225,46.9828 0.21878201,46.9872 0.62497026,46.9915 1.15625,46.9959 0.68751305,47.0002 1.3436624,47.0046 2.4061644,47.0089 2.1562948,47.0133 1.2187649,47.0176 1.406161,47.0220 2.1874192,47.0263 3.5000417,47.0307 3.3125775,47.0351 3.2499349,47.0394 3.6875217,47.0438 2.5001078,47.0481 1.7812617,47.0525 1.6561553,47.0568 2.7499352,47.0612 2.406388,47.0655 1.6250889,47.0699 2.406193,47.0742 3.8749313,47.0786 5.437469,47.0830 5.3125696,47.0873 4.4374824,47.0917 4.0313015,47.0960 3.2813365,47.1004 4.3124743,47.1047 3.8123817,47.1091 3.7498438,47.1135 4.6876125,47.1178 4.2501202,47.1222 3.6874833,47.1265 2.343761,47.1309 1.9062183,47.1352 2.7812805,47.1396 2.4688392,47.1440 2.874944,47.1483 3.0311184,47.1527 2.843708,47.1570 2.0313125,47.1614 1.5625733,47.1658 1.3125753,47.1701 1.4374833,47.1745 1.7499373,47.1788 3.2811866,47.1832 3.5313029,47.1876 2.5938358,47.1919 2.4061966,47.1963 1.8437388,47.2006 1.2812637,47.2050 1.2187455,47.2094 1.9687376,47.2137 2.1249657,47.2181 2.7187538,47.2224 2.5938344,47.2268 2.5313051,47.2312 1.7812284,47.2355 1.6562023,47.2399 1.2499741,47.2443 1.7187386,47.2486 1.9374828,47.2530 1.781249,47.2574 1.0312936,47.2617 0.65629673,47.2661 1.2812387,47.2704 1.4062365,47.2748 1.5624754,47.2792 1.7187238,47.2835 1.0625532,47.2879 0.34376585,47.2923 0.56246549,47.2966 0.56253713,47.3010 1.5625232,47.3054 2.5625114,47.3097 1.9687372,47.3141 1.3749052,47.3185 1.8749672,47.3228 1.3438191,47.3272 0.81252575,47.3316 1.3749971,47.3359 1.062507,47.3403 1.4999795,47.3447 0.8125267,47.3490 0.062527277,47.3534 0.21871763,47.3578 0.68743819,47.3621 1.156189,47.3665 1.1562724,47.3709 0.75008637,47.3752 0.59376252,47.3796 1.3124635,47.3840 0.9687615,47.3884 1.0000514,47.3927 0.7500127,47.3971 0.87500447,47.4015 1.0937282,47.4058 1.6873903,47.4102 2.1874535,47.4146 1.4687457,47.4190 1.3438363,47.4233 0.59380108,47.4277 0.81246614,47.4321 0.40627915,47.4364 0.59375507,47.4408 1.2812139,47.4452 2.6874881,47.4496 2.1875224,47.4539 1.8437283,47.4583 1.5312181,47.4627 2.2498322,47.4670 3.5624585,47.4714 3.3751442,47.4758 2.7500527,47.4802 3.218693,47.4845 3.5000222,47.4889 2.187578,47.4933 2.156188,47.4977 2.3124995,47.5020 2.0313497,47.5064 1.9063044,47.5108 1.4062289,47.5152 0.81248033,47.5195 1.1249727,47.5239 2.0937209,47.5283 2.6561933,47.5327 3.2811954,47.5371 3.2187893,47.5414 2.0938559,47.5458 0.37502351,47.5502 0.90618247,47.5546 1.6562197,47.5589 2.5937643,47.5633 2.7812469,47.5677 2.5312295,47.5721 2.4686868,47.5765 2.7499363,47.5808 2.6562729,47.5852 2.5001259,47.5896 1.3125856,47.5940 0.78123033,47.5983 1.0937167,47.6027 2.1249261,47.6071 3.0937266,47.6115 2.9374371,47.6159 3.2187788,47.6202 1.4688823,47.6246 1.2187638,47.6290 1.1562272,47.6334 1.5000145,47.6378 1.4688091,47.6422 1.000023,47.6465 0.71874046,47.6509 0.21874163,47.6553 0.15625082,47.6597 0.093742356,47.6641 0.093748331,47.6684 0.031269096,47.6728 0.93751484,47.6772 2.3125002,47.6816 2.4687281,47.6860 2.4062622,47.6904 3.0937233,47.6947 3.0311997,47.6991 1.6562324,47.7035 1.3437425,47.7079 1.4688027,47.7123 1.0312153,47.7167 1.6561514,47.7211 2.4687159,47.7254 3.1251216,47.7298 2.4374535,47.7342 3.8749626,47.7386 2.187655,47.7430 0.81250614,47.7474 0.43746373,47.7518 0.99994045,47.7561 1.7812057,47.7605 2.0625153,47.7649 2.4062948,47.7693 2.0937867,47.7737 2.0625339,47.7781 1.7812454,47.7825 1.3749279,47.7869 1.3749752,47.7912 1.8125145,47.7956 1.9374995,47.8000 2.1562531,47.8044 1.6250188,47.8088 0.78130037,47.8132 0.4687286,47.8176 1.031167,47.8220 1.7499801,47.8264 1.9375266,47.8308 2.4375253,47.8351 2.9687977,47.8395 2.0937247,47.8439 1.1874094,47.8483 1.9374477,47.8527 2.0938466,47.8571 0.71884078,47.8615 1.0311931,47.8659 1.7499393,47.8703 1.56251,47.8747 1.4063685,47.8791 1.093803,47.8835 0.90621352,47.8878 0.31249753,47.8922 0.37494838,47.8966 1.5624121,47.9010 2.4062507,47.9054 2.3750489,47.9098 1.7500505,47.9142 0.71880215,47.9186 0.37493154,47.9230 0.99995351,47.9274 0.93749756,47.9318 1.374949,47.9362 1.7188168,47.9406 1.2188101,47.9450 1.4687092,47.9494 2.0936759,47.9538 3.062495,47.9582 2.1562788,47.9626 2.062515,47.9669 2.9688153,47.9713 2.0937948,47.9757 1.2187524,47.9801 1.9373882,47.9845 3.7186942,47.9889 4.3437405,47.9933 4.1561728,47.9977 3.4374692,48.0021 3.0938532,48.0065 2.1250973,48.0109 2.0000346,48.0153 0.75005555,48.0197 0.56250823,48.0241 1.7812613,48.0285 3.3437467,48.0329 3.2499902,48.0373 1.4999471,48.0417 1.0623947,48.0461 2.0311635,48.0505 2.7187192,48.0549 3.2499521,48.0593 3.718749,48.0637 3.0001109,48.0681 1.7501165,48.0725 0.9063282,48.0769 0.37501884,48.0813 0.18750221,48.0857 0.28123373,48.0901 1.2186719,48.0945 1.7812041,48.0989 1.5313097,48.1033 0.93752635,48.1077 1.3124405,48.1121 2.5000339,48.1165 1.218823,48.1210 0.15623987,48.1254 0.40618679,48.1298 1.5625008,48.1342 1.7187788,48.1386 1.4062532,48.1430 1.0937793,48.1474 1.2812611,48.1518 1.031225,48.1562 0.6874994,48.1606 0.87493801,48.1650 2.0311651,48.1694 2.1563148,48.1738 1.6250443,48.1782 1.8749821,48.1826 1.2187847,48.1870 0.62503344,48.1914 0.21879649,48.1958 2.7499721,48.2003 4.1873612,48.2047 3.3749294,48.2091 2.3124986,48.2135 2.5937502,48.2179 3.6249156,48.2223 5.0311766,48.2267 4.4688516,48.2311 2.4688995,48.2355 1.5000523,48.2399 2.8123486,48.2443 5.0623975,48.2487 4.3125887,48.2532 2.8126171,48.2576 0.93759102,48.2620 0.59378576,48.2664 1.6562234,48.2708 3.593673,48.2752 5.0000057,48.2796 4.1250362,48.2840 3.0937514,48.2884 2.4062266,48.2928 2.8749576,48.2973 2.9062362,48.3017 1.9687642,48.3061 1.5937898,48.3105 1.468774,48.3149 1.8124423,48.3193 2.0312409,48.3237 1.1563256,48.3281 0.46879202,48.3326 1.0000333,48.3370 1.9062203,48.3414 2.5936003,48.3458 2.7812145,48.3502 1.7500226,48.3546 2.7500079,48.3590 2.343806,48.3635 1.3437847,48.3679 1.8437709,48.3723 3.1562088,48.3767 2.8124843,48.3811 1.4375148,48.3855 1.2812725,48.3900 1.4062399,48.3944 2.4061368,48.3988 3.1874564,48.4032 3.4688139,48.4076 2.0625517,48.4120 1.0937389,48.4164 1.0624962,48.4209 1.187477,48.4253 2.3436747,48.4297 3.2812288,48.4341 4.8438568,48.4385 4.062592,48.4430 3.9062316,48.4474 1.4375072,48.4518 1.3437488,48.4562 1.562452,48.4606 2.0937121,48.4651 2.0937834,48.4695 1.2812799,48.4739 1.218719,48.4783 1.6249696,48.4827 2.5623975,48.4871 3.3437088,48.4916 2.8751271,48.4960 2.4375458,48.5004 3.6874251,48.5048 4.6561956,48.5093 3.2812364,48.5137 3.0937843,48.5181 2.3750975,48.5225 2.8750427,48.5269 4.1249604,48.5314 3.9687715,48.5358 1.6562607,48.5402 2.7812045,48.5446 2.8124595,48.5491 2.1249917,48.5535 2.0313408,48.5579 0.78133225,48.5623 0.12501568,48.5667 1.5937189,48.5712 2.5624487,48.5756 2.1250129,48.5800 1.4687382,48.5844 2.3749063,48.5889 2.5000107,48.5933 1.1875775,48.5977 0.5625062,48.6021 0.90627474,48.6066 0.71876705,48.6110 1.0311866,48.6154 1.5624392,48.6199 1.9999655,48.6243 2.343646,48.6287 3.2186983,48.6331 3.1875956,48.6376 2.6564198,48.6420 1.1563472,48.6464 0.99998629,48.6508 0.31250116,48.6553 0.93748868,48.6597 1.2186753,48.6641 2.0311685,48.6686 2.9062362,48.6730 3.1875699,48.6774 2.7187369,48.6818 2.1561613,48.6863 1.6250955,48.6907 0.53132087,48.6951 1.6249584,48.6996 3.2812283,48.7040 3.7812648,48.7084 2.0000458,48.7129 1.406261,48.7173 2.0624917,48.7217 1.7499341,48.7261 2.3749683,48.7306 1.8750119,48.7350 1.4687222,48.7394 2.1561544,48.7439 3.1562192,48.7483 2.40639,48.7527 1.2188716,48.7572 0.87500316,48.7616 0.7499665,48.7660 1.5311569,48.7705 2.2811918,48.7749 2.5938425,48.7793 2.781342,48.7838 2.15627,48.7882 1.2811689,48.7926 1.7499527,48.7971 2.2499583,48.8015 3.5624743,48.8059 2.6250696,48.8104 3.1561842,48.8148 3.4374809,48.8192 2.7500241,48.8237 2.875036,48.8281 3.7501051,48.8326 3.0312428,48.8370 3.3124726,48.8414 2.4687443,48.8459 1.9062914,48.8503 1.1250265,48.8547 1.3124056,48.8592 2.5311577,48.8636 3.2187428,48.8680 2.093699,48.8725 3.0936723,48.8769 3.6251001,48.8814 2.0001068,48.8858 1.3750402,48.8902 0.62505144,48.8947 0.96877372,48.8991 1.2499653,48.9036 2.3436663,48.9080 2.3749423,48.9124 2.3125792,48.9169 2.4063861,48.9213 2.8437417,48.9258 1.843709,48.9302 0.84376973,48.9346 1.1249955,48.9391 1.3749468,48.9435 1.7186003,48.9480 3.4685991,48.9524 3.5625532,48.9568 3.0939076,48.9613 1.8750894,48.9657 1.5936896,48.9702 1.9061736,48.9746 3.50002,48.9791 3.7188549,48.9835 2.5624716,48.9879 2.8749189,48.9924 3.0312555,48.9968 3.687515,49.0013 5.0310369,49.0057 7.6873317,49.0102 6.3751426,49.0146 4.531395,49.0190 2.8438346,49.0235 2.1876085,49.0279 1.2188352,49.0324 0.59370565,49.0368 0.46871036,49.0413 0.50001699,49.0457 0.81253272,49.0502 1.4999526,49.0546 2.7499139,49.0591 2.875016,49.0635 2.4062901,49.0680 1.5312896,49.0724 0.93754429,49.0768 0.49999049,49.0813 0.96864319,49.0857 1.9686979,49.0902 2.2500114,49.0946 2.2499917,49.0991 1.8125215,49.1035 1.5937941,49.1080 0.71882719,49.1124 0.37497923,49.1169 1.3749341,49.1213 2.4687755,49.1258 2.8125246,49.1302 3.7499354,49.1347 3.8436995,49.1391 2.8749859,49.1436 2.0937235,49.1480 2.8124592,49.1525 3.6561975,49.1569 4.656332,49.1614 3.5626063,49.1658 2.9687219,49.1703 3.8749328,49.1747 5.3124499,49.1792 5.0625305,49.1836 3.4062662,49.1881 3.1562021,49.1925 5,49.1970 5.7813954,49.2014 4.5313725,49.2059 3.125005,49.2104 1.4687241,49.2148 0.96872449,49.2193 1.6562465,49.2237 1.9062631,49.2282 2.6250041,49.2326 2.0937271,49.2371 1.7812529,49.2415 1.0000414,49.2460 1.4374726,49.2504 2.6561081,49.2549 4.7811804,49.2594 4.5000081,49.2638 2.9063084,49.2683 1.5313486,49.2727 0.59381521,49.2772 2.7304033e-005,49.2816 0.18743929,49.2861 1.0312411,49.2905 3.2812796,49.2950 4.1875176,49.2995 3.5937314,49.3039 2.3123815,49.3084 3.0624678,49.3128 2.6250708,49.3173 1.8749808,49.3217 2.3750286,49.3262 1.8438176,49.3307 1.7187669,49.3351 1.7499129,49.3396 2.7498717,49.3440 3.0937467,49.3485 2.2500381,49.3530 1.7187852,49.3574 1.8750083,49.3619 2.2187235,49.3663 2.2499921,49.3708 1.6875938,49.3753 1.1874186,49.3797 3.6248446,49.3842 3.7813399,49.3886 2.0938923,49.3931 2.4687641,49.3976 3.3124177,49.4020 2.6874437,49.4065 2.4688261,49.4110 1.5626079,49.4154 1.8125511,49.4199 2.0936553,49.4243 2.9061518,49.4288 2.4063275,49.4333 2.281342,49.4377 2.156285,49.4422 1.2499678,49.4467 0.56244904,49.4511 1.4687175,49.4556 2.1875539,49.4601 1.8750747,49.4645 2.0624385,49.4690 2.3124027,49.4734 2.2187395,49.4779 1.3125905,49.4824 1.656319,49.4868 2.2812569,49.4913 1.8749715,49.4958 1.5624008,49.5002 1.8749906,49.5047 1.5000789,49.5092 0.6874941,49.5136 1.0623392,49.5181 2.7186213,49.5226 3.8750522,49.5270 3.3751483,49.5315 1.9688721,49.5360 2.0312662,49.5404 2.9687374,49.5449 2.6874716,49.5494 2.2812293,49.5539 1.4375107,49.5583 0.90625662,49.5628 0.9062565,49.5673 1.4999083,49.5717 2.5936215,49.5762 3.3124583,49.5807 3.3125947,49.5851 4.2188292,49.5896 4.437438,49.5941 4.4999604,49.5985 3.1562967,49.6030 2.9062812,49.6075 3.0000055,49.6120 2.3125663,49.6164 0.84380299,49.6209 0.99998224,49.6254 1.6874548,49.6299 2.2187474,49.6343 1.0625181,49.6388 1.0312593,49.6433 1.8437256,49.6477 2.9686809,49.6522 3.2187819,49.6567 1.9688029,49.6612 1.7812462,49.6656 1.749988,49.6701 1.2500199,49.6746 0.6562475,49.6791 0.90625316,49.6835 0.43750656,49.6880 0.93747914,49.6925 1.8125477,49.6970 1.812551,49.7014 1.3437526,49.7059 1.1874549,49.7104 0.93746591,49.7149 0.87498206,49.7193 0.99994785,49.7238 1.3750008,49.7283 1.0000392,49.7328 0.81252027,49.7372 1.7812583,49.7417 2.4999425,49.7462 2.4374762,49.7507 1.3437561,49.7552 1.5000547,49.7596 1.5312607,49.7641 2.6561735,49.7686 3.2186813,49.7731 3.2187128,49.7775 3.9374514,49.7820 4.53126,49.7865 2.5314007,49.7910 1.5313302,49.7955 1.499997,49.7999 1.9062452,49.8044 2.0937781,49.8089 1.218779,49.8134 0.31249642,49.8179 0.12500012,49.8223 0.18747565,49.8268 0.78121114,49.8313 1.6249375,49.8358 2.2499399,49.8403 1.968765,49.8448 1.2500951,49.8492 1.1875278,49.8537 2.624939,49.8582 3.9687753,49.8627 2.6250243,49.8672 1.5624793,49.8716 0.99992985,49.8761 3.1874392,49.8806 3.6875401,49.8851 3.5625615,49.8896 2.1875265,49.8941 0.84376872,49.8985 1.1874794,49.9030 1.7186532,49.9075 1.8125113,49.9120 1.2187895,49.9165 1.87497,49.9210 2.0624764,49.9255 2.2499375,49.9299 2.3125086,49.9344 1.9688474,49.9389 1.0313201,49.9434 1.3125449,49.9479 1.0312649,49.9524 0.59372842,49.9569 0.46872026,49.9613 0.93746006,49.9658 1.6875117,49.9703 1.3125608,49.9748 1.0625222,49.9793 1.1874361,49.9838 1.8748701,49.9883 2.7811012,49.9928 3.6561453,49.9973 5.3126106,50.0017 5.0940065,50.0062 4.3125763,50.0107 2.5937264,50.0152 0.81253332,50.0197 0.093754895,50.0242 0.031253606,50.0287 0.59368044,50.0332 2.2811224,50.0377 2.8750458,50.0421 1.6251259,50.0466 0.78124893,50.0511 1.8749777,50.0556 2.3437543,50.0601 2.6249642,50.0646 2.4374874,50.0691 1.71874,50.0736 1.1874634,50.0781 1.4999373,50.0826 1.9687439,50.0871 2.4062028,50.0916 4.468689,50.0961 4.843883,50.1005 3.6563039,50.1050 3.3748841,50.1095 3.3437116,50.1140 3.2188725,50.1185 1.6563618,50.1230 0.90625823,50.1275 0.93752277,50.1320 0.4375194,50.1365 0.31248552,50.1410 0.4062447,50.1455 0.5312261,50.1500 0.99996364,50.1545 1.7187507,50.1590 2.3749707,50.1635 2.8125012,50.1680 1.9375753,50.1725 1.2500163,50.1770 1.187446,50.1815 1.9374261,50.1860 1.9375386,50.1905 1.2188278,50.1950 1.5312411,50.1995 2.4373975,50.2039 4.3436651,50.2084 5.4687996,50.2129 6.0000501,50.2174 4.4062247,50.2219 2.4999731,50.2264 1.8125482,50.2309 0.93757528,50.2354 1.1874557,50.2399 2.6561668,50.2444 2.8125217,50.2489 1.9375938,50.2534 0.50005347,50.2579 0.96873063,50.2624 1.6249319,50.2669 2.0623999,50.2714 2.0937469,50.2759 1.4688565,50.2804 0.50007278,50.2849 0.2812272,50.2894 0.5624162,50.2939 1.2187648,50.2985 0.6563614,50.3030 1.1875286,50.3075 1.8749735,50.3120 1.1874876,50.3165 0.46868691,50.3210 0.93742263,50.3255 1.9062181,50.3300 2.7187967,50.3345 1.6875606,50.3390 1.8437587,50.3435 3.4063215,50.3480 3.1562767,50.3525 3.3124673,50.3570 2.4374321,50.3615 2.5624764,50.3660 1.3437788,50.3705 0.93748873,50.3750 1.4062421,50.3795 1.9687781,50.3840 1.9687319,50.3885 3.2499752,50.3930 3.5625265,50.3976 2.5311942,50.4021 2.6874149,50.4066 3.5312338,50.4111 3.5313301,50.4156 2.2813165,50.4201 1.5625037,50.4246 1.6874869,50.4291 2.3437614,50.4336 1.9999931,50.4381 1.9375308,50.4426 3.6250246,50.4471 4.6249456,50.4516 4.7187152,50.4562 3.8750007,50.4607 2.4999969,50.4652 2.6561997,50.4697 3.1875331,50.4742 3.5000992,50.4787 2.8125029,50.4832 1.8436495,50.4877 2.2186384,50.4922 2.9374778,50.4967 2.5625775,50.5013 1.6563632,50.5058 1.0000494,50.5103 0.68743575,50.5148 2.7499461,50.5193 3.5000286,50.5238 2.343807,50.5283 2.2812924,50.5328 2.8750083,50.5374 2.1561935,50.5419 1.5937384,50.5464 2.5625558,50.5509 3.1875169,50.5554 2.5312352,50.5599 1.4687021,50.5644 1.0937583,50.5690 1.2812362,50.5735 2.3749866,50.5780 3.1562905,50.5825 2.5000455,50.5870 1.8437766,50.5915 1.7187234,50.5960 2.468646,50.6006 3.3748736,50.6051 4.1250138,50.6096 4.1874475,50.6141 4.0311837,50.6186 3.1250527,50.6231 3.0625699,50.6277 2.9063237,50.6322 2.1562581,50.6367 1.4062792,50.6412 1.1562532,50.6457 1.7186906,50.6502 2.2499332,50.6548 2.6249409,50.6593 3.21875,50.6638 2.8126452,50.6683 0.6563586,50.6728 0.49998093,50.6774 0.74997282,50.6819 1.1562541,50.6864 1.2500511,50.6909 1.2812445,50.6954 1.9686991,50.7000 1.9687567,50.7045 1.5000396,50.7090 0.81251812,50.7135 1.6249884,50.7180 3.4061193,50.7226 4.7185597,50.7271 5.31252,50.7316 3.7502103,50.7361 1.1563305,50.7406 1.4062121,50.7452 1.5625154,50.7497 1.4375796,50.7542 0.81241065,50.7587 2.249815,50.7633 3.4373927,50.7678 4.0000567,50.7723 3.1875851,50.7768 2.5937784,50.7814 2.3750961,50.7859 3.406301,50.7904 2.8124747,50.7949 1.8437505,50.7994 2.2187893,50.8040 2.7499981,50.8085 1.656175,50.8130 1.4999343,50.8175 2.0938127,50.8221 1.5937886,50.8266 1.0624619,50.8311 1.1875519,50.8357 0.96875852,50.8402 1.124965,50.8447 0.65626472,50.8492 0.74997085,50.8538 0.96875232,50.8583 2.2499232,50.8628 4.1874752,50.8673 3.5000818,50.8719 2.5311532,50.8764 3.3437128,50.8809 2.1876235,50.8855 1.2500408,50.8900 1.4687437,50.8945 2.2187276,50.8990 2.0938015,50.9036 0.90630126,50.9081 0.37500569,50.9126 0.15624177,50.9172 0.78118849,50.9217 1.5624595,50.9262 4.3437438,50.9307 4.0938134,50.9353 2.9375284,50.9398 2.0624611,50.9443 0.99997663,50.9489 1.031222,50.9534 1.937458,50.9579 2.6250148,50.9625 2.3750479,50.9670 2.6562653,50.9715 3.1874809,50.9761 2.7187223,50.9806 2.1563139,50.9851 0.56255817,50.9897 0.62498027,50.9942 1.3124959,50.9987 3.1562469,51.0033 4.9999433,51.0078 4.4686828,51.0123 3.6250136,51.0169 3.3124449,51.0214 4.0312152,51.0259 2.37503,51.0305 1.9375995,51.0350 1.3438132,51.0395 1.9999616,51.0441 1.8749648,51.0486 2.0937028,51.0531 2.3437839,51.0577 1.718838,51.0622 0.31255281,51.0668 0.687451,51.0713 1.3749131,51.0758 2.0312257,51.0804 2.0937221,51.0849 3.4374871,51.0894 4.4375658,51.0940 3.7187228,51.0985 2.9687116,51.1031 1.5313284,51.1076 0.62508154,51.1121 0.40622655,51.1167 1.7811304,51.1212 3.4999628,51.1257 3.2188268,51.1303 2.218801,51.1348 1.9687572,51.1394 3.3123839,51.1439 5.2186174,51.1484 4.8125267,51.1530 2.2189152,51.1575 2.312618,51.1621 4.9062586,51.1666 4.1875114,51.1712 2.4062669,51.1757 1.9375026,51.1802 1.6874696,51.1848 0.96876103,51.1893 1.8437363,51.1939 2.4999359,51.1984 2.7499812,51.2029 2.1249833,51.2075 4.0937243,51.2120 6.4687114,51.2166 5.687418,51.2211 3.7811558,51.2257 4.4375086,51.2302 3.6876996,51.2347 2.2814076,51.2393 2.1874993,51.2438 1.8749038,51.2484 2.7811365,51.2529 2.5937192,51.2575 1.9687794,51.2620 2.0000589,51.2666 1.5625679,51.2711 0.62501454,51.2757 0.87500095,51.2802 0.68752205,51.2847 0.59373415,51.2893 0.5937345,51.2938 1.1562487,51.2984 1.7500063,51.3029 1.8124292,51.3075 1.4062265,51.3120 0.8125993,51.3166 0.093801662,51.3211 -5.808512e-006,51.3257 0.18749164,51.3302 0.96871942,51.3348 2.1874607,51.3393 2.7187252,51.3439 1.9687562,51.3484 1.3124747,51.3530 2.0311782,51.3575 2.406245,51.3621 2.5625298,51.3666 2.5625315,51.3712 2.3124709,51.3757 2.2499337,51.3803 2.1875746,51.3848 1.4687504,51.3894 3.4373999,51.3939 4.6562853,51.3985 3.2813573,51.4030 1.0312943,51.4076 0.9375248,51.4121 0.4062815,51.4167 0.65617222,51.4212 1.6561829,51.4258 1.5938116,51.4303 1.343822,51.4349 2.9687254,51.4394 4.781209,51.4440 3.6875069,51.4485 1.9062943,51.4531 1.5313164,51.4576 1.9375259,51.4622 2.0937357,51.4668 2.5311968,51.4713 3.1562042,51.4759 2.3750126,51.4804 1.0937634,51.4850 0.8749966,51.4895 1.624891,51.4941 2.937381,51.4986 2.8437753,51.5032 1.8751351,51.5078 0.53131962,51.5123 0.71864879,51.5169 1.8436571,51.5214 2.4687486,51.5260 2.3437674,51.5305 2.0312941,51.5351 2.7187703,51.5397 3.43752,51.5442 3.3125465,51.5488 1.8125582,51.5533 1.5937349,51.5579 2.0624475,51.5624 2.4374509,51.5670 2.4375215,51.5716 0.8750155,51.5761 1.4061562,51.5807 2.0312762,51.5852 2.0938423,51.5898 3.5937803,51.5944 3.1562431,51.5989 2.8749998,51.6035 1.9062517,51.6080 2.1562719,51.6126 2.2499938,51.6172 2.4061694,51.6217 2.687422,51.6263 3.0625,51.6308 3.4687355,51.6354 4.499959,51.6400 3.6563373,51.6445 1.3125845,51.6491 1.906211,51.6537 3.56247,51.6582 3.437541,51.6628 2.8125665,51.6673 2.2499969,51.6719 2.3437424,51.6765 1.9687098,51.6810 2.9373486,51.6856 4.1249981,51.6902 3.4376414,51.6947 1.4688064,51.6993 0.75005007,51.7039 2.406276,51.7084 3.3749788,51.7130 1.8124896,51.7176 0.40615854,51.7221 1.1249223,51.7267 3.4063435,51.7312 3.2188022,51.7358 2.4687483,51.7404 2.4062963,51.7449 1.9687397,51.7495 1.4374428,51.7541 1.6250162,51.7586 1.0312012,51.7632 1.2811511,51.7678 1.5000061,51.7723 1.2500875,51.7769 1.2813408,51.7815 1.4999536,51.7861 1.5312239,51.7906 0.75001872,51.7952 0.87502253,51.7998 0.56252843,51.8043 1.812431,51.8089 2.7499473,51.8135 2.7187808,51.8180 1.5000126,51.8226 0.84374833,51.8272 0.62501407,51.8317 0.68749017,51.8363 0.75003213,51.8409 1.5000868,51.8455 2.9999988,51.8500 4.5936956,51.8546 4.2500148,51.8592 2.3437157,51.8637 1.7811259,51.8683 2.5624135,51.8729 2.9375517,51.8775 2.2500114,51.8820 2.5624373,51.8866 2.6874998,51.8912 2.3438597,51.8958 1.2188873,51.9003 2.406297,51.9049 3.6250122,51.9095 3.3124075,51.9141 3.1561556,51.9186 2.6562576,51.9232 2.5625191,51.9278 1.843789,51.9323 1.6249943,51.9369 2.3437002,51.9415 1.6250709,51.9461 0.37499559,51.9506 1.2498052,51.9552 3.0623877,51.9598 3.6250849,51.9644 2.5626597,51.9690 3.1875093,51.9735 4.0937457,51.9781 3.5937099,51.9827 4.2812014,51.9873 5.1875954,51.9918 4.6251106,51.9964 2.6250165,52.0010 0.93745458,52.0056 0.81247741,52.0102 2.1249449,52.0147 2.031261,52.0193 1.7500672,52.0239 1.2812629,52.0285 1.8436551,52.0330 2.5936377,52.0376 2.5312324,52.0422 1.9376084,52.0468 0.87506533,52.0514 1.7499014,52.0559 3.8123465,52.0605 4.9686584,52.0651 4.7813168,52.0697 2.8751798,52.0743 0.65638143,52.0788 0.50003117,52.0834 1.7499714,52.0880 2.312427,52.0926 1.9374388,52.0972 1.8437485,52.1018 2.8437617,52.1063 3.9375193,52.1109 3.5625877,52.1155 1.8438033,52.1201 0.99997377,52.1247 1.7499822,52.1293 1.2187382,52.1338 1.4687015,52.1384 2.0936291,52.1430 2.3749998,52.1476 1.4688598,52.1522 1.4374273,52.1568 2.437423,52.1613 2.2812626,52.1659 1.9375712,52.1705 1.2813311,52.1751 1.3125129,52.1797 0.8125301,52.1843 0.46873623,52.1889 0.6874541,52.1934 1.3749317,52.1980 2.8124614,52.2026 2.3750775,52.2072 1.3750457,52.2118 1.7187302,52.2164 1.8750212,52.2210 1.2186738,52.2256 2.3748541,52.2301 3.6561918,52.2347 3.781348,52.2393 2.3438699,52.2439 2.4062698,52.2485 3.5938277,52.2531 3.5000205,52.2577 3.593667,52.2623 2.4686613,52.2669 2.8437119,52.2714 2.8750961,52.2760 1.5625943,52.2806 0.56246597,52.2852 1.3124821,52.2898 1.062554,52.2944 0.56252056,52.2990 0.34370628,52.3036 1.2811575,52.3082 2.7187223,52.3128 3.0312591,52.3174 2.8124862,52.3219 2.656265,52.3265 1.9375796,52.3311 0.96873975,52.3357 1.6874179,52.3403 1.9687999,52.3449 1.8125859,52.3495 2.1250417,52.3541 2.4686759,52.3587 2.7499259,52.3633 2.5313032,52.3679 2.0937734,52.3725 2.7812452,52.3771 3.0312457,52.3817 2.8750076,52.3863 2.4062526,52.3908 3.5936782,52.3954 4.3748717,52.4000 4.2187195,52.4046 2.5939002,52.4092 1.0938936,52.4138 1.3749936,52.4184 2.1874902,52.4230 3.0938079,52.4276 3.5312672,52.4322 4.6875048,52.4368 2.8124709,52.4414 0.99998313,52.4460 0.21869826,52.4506 1.1874098,52.4552 2.1250191,52.4598 2.3751004,52.4644 1.5937922,52.4690 0.81247437,52.4736 0.37494743,52.4782 1.3123488,52.4828 2.937397,52.4874 5.843749,52.4920 6.9688706,52.4966 5.0313025,52.5012 5.5623951,52.5058 5.4999895,52.5104 3.9063897,52.5150 1.1563579,52.5196 0.68749982,52.5242 3.8125365,52.5288 5.0312629,52.5334 3.0936716,52.5380 0.84364623,52.5426 1.2500063,52.5472 0.68760574,52.5518 0.031284615,52.5564 0.093738891,52.5610 0.28125045,52.5656 1.0625001,52.5702 3.156292,52.5748 2.6250041,52.5794 1.65618,52.5840 0.81247962,52.5886 1.0312575,52.5932 0.81253076,52.5978 0.99994206,52.6024 1.6560559,52.6070 2.2812493,52.6116 1.5001445,52.6162 0.8125245,52.6209 1.0625081,52.6255 1.187551,52.6301 1.7187641,52.6347 1.4999629,52.6393 1.3436747,52.6439 1.2187687,52.6485 0.84384638,52.6531 0.78126597,52.6577 1.4999323,52.6623 2.0937164,52.6669 2.7499731,52.6715 1.9062474,52.6761 1.5000223,52.6807 2.2187304,52.6853 3.062463,52.6900 3.4374726,52.6946 3.5312319,52.6992 3.000021,52.7038 2.1563315,52.7084 2.125006,52.7130 2.6875052,52.7176 2.156321,52.7222 1.0312485,52.7268 0.93745178,52.7314 1.7812784,52.7360 1.7500108,52.7407 1.7186782,52.7453 1.7812493,52.7499 0.96881682,52.7545 0.50004441,52.7591 0.53124911,52.7637 0.56248903,52.7683 0.84376413,52.7729 1.1561704,52.7775 2.5311887,52.7822 2.7811446,52.7868 3.9686315,52.7914 5.0937414,52.7960 6.4063559,52.8006 5.4376473,52.8052 4.7813821,52.8098 2.6873803,52.8144 3.6872809,52.8191 3.1563416,52.8237 1.8126283,52.8283 1.1250407,52.8329 1.8750281,52.8375 1.6875482,52.8421 1.7812119,52.8467 2.1562164,52.8514 3.1250355,52.8560 3.5311241,52.8606 4.6561255,52.8652 3.3750975,52.8698 1.2813988,52.8744 0.62506264,52.8791 1.8124825,52.8837 1.3124802,52.8883 1.093737,52.8929 1.7499722,52.8975 2.9061744,52.9021 2.9686863,52.9068 3.1563125,52.9114 3.4376028,52.9160 3.000006,52.9206 3.0312223,52.9252 3.1249402,52.9299 3.37486,52.9345 4.281146,52.9391 4.6875119,52.9437 3.5314279,52.9483 0.75012064,52.9529 0.78125399,52.9576 0.46877185,52.9622 1.1874642,52.9668 1.687494,52.9714 1.3125404,52.9761 0.96875048,52.9807 1.5937601,52.9853 1.2499999,52.9899 1.3124175,52.9945 1.8124444,52.9992 1.5312299,53.0038 1.8750575,53.0084 2.875103,53.0130 4.0000443,53.0176 3.62499,53.0223 2.5936885,53.0269 1.6875025,53.0315 1.1562421,53.0361 2.4062116,53.0408 2.5000238,53.0454 1.5312685,53.0500 1.0312716,53.0546 1.3749832,53.0593 1.9998143,53.0639 3.9686522,53.0685 3.4376562,53.0731 1.6875248,53.0778 1.5312207,53.0824 1.3437964,53.0870 1.3750118,53.0916 1.0625544,53.0963 0.9687922,53.1009 1.2187641,53.1055 0.5311929,53.1101 0.93742865,53.1148 1.1874663,53.1194 1.5000296,53.1240 2.0937774,53.1286 2.8749862,53.1333 2.4687102,53.1379 1.9061985,53.1425 1.9688195,53.1472 2.1562734,53.1518 2.9374871,53.1564 1.9375559,53.1610 1.1249865,53.1657 1.0937352,53.1703 0.8750475,53.1749 0.87503296,53.1796 1.5937351,53.1842 2.2186868,53.1888 2.5936685,53.1934 2.9374835,53.1981 1.843863,53.2027 0.62504107,53.2073 0.93739867,53.2120 1.7812229,53.2166 2.7499683,53.2212 4.2186952,53.2259 3.6250348,53.2305 2.1875863,53.2351 1.2188537,53.2398 0.84376603,53.2444 0.84373373,53.2490 0.90627873,53.2537 0.62500185,53.2583 2.8124673,53.2629 3.0311723,53.2676 3.5936723,53.2722 2.6563008,53.2768 1.8750745,53.2815 2.0937304,53.2861 2.4061775,53.2907 2.2812312,53.2954 1.9375691,53.3000 1.3437866,53.3046 1.3749677,53.3093 1.8437566,53.3139 1.2812952,53.3185 1.4061879,53.3232 2.0311639,53.3278 2.375051,53.3324 4.6251054,53.3371 5.2187948,53.3417 3.8749628,53.3464 1.781189,53.3510 1.437495,53.3556 2.1875439,53.3603 2.5624959,53.3649 2.2187231,53.3695 2.6249928,53.3742 3.1875095,53.3788 2.7812579,53.3835 2.375005,53.3881 2.9061036,53.3927 3.9686329,53.3974 3.03145,53.4020 2.1251855,53.4066 3.0311673,53.4113 3.937443,53.4159 3.09375,53.4206 2.2186704,53.4252 3.2811966,53.4298 3.1249654,53.4345 2.6563454,53.4391 2.687634,53.4438 2.5625429,53.4484 1.7499827,53.4531 1.0624758,53.4577 1.5000077,53.4623 2.0937402,53.4670 2.1562359,53.4716 1.8437619,53.4763 1.4062445,53.4809 1.3749325,53.4855 2.1562147,53.4902 2.2187371,53.4948 1.8437064,53.4995 2.3750265,53.5041 2.5313103,53.5088 1.8124949,53.5134 0.87501717,53.5181 0.53133005,53.5227 1.375064,53.5273 4.0624852,53.5320 5.4999065,53.5366 4.1561894,53.5413 3.1250477,53.5459 1.6250277,53.5506 1.9061935,53.5552 4.2811966,53.5599 5.2187147,53.5645 4.0312872,53.5692 1.6875558,53.5738 0.99999988,53.5784 0.90625834,53.5831 1.1875149,53.5877 1.8749634,53.5924 2.4686315,53.5970 3.3124082,53.6017 3.7812502,53.6063 3.1876287,53.6110 1.687601,53.6156 1.3437198,53.6203 1.5937377,53.6249 1.9062345,53.6296 2.156281,53.6342 2.5312524,53.6389 2.4999752,53.6435 1.4687545,53.6482 1.6875203,53.6528 1.2188174,53.6575 0.5937559,53.6621 0.81244081,53.6668 1.3125043,53.6714 0.75004166,53.6761 1.0312188,53.6807 3.5937133,53.6854 3.906275,53.6900 2.5000765,53.6947 3.0313067,53.6993 3.7812536,53.7040 2.0624809,53.7086 1.624965,53.7133 1.1874721,53.7179 0.87494856,53.7226 2.3748498,53.7273 4.593595,53.7319 5.3124385,53.7366 4.7813454,53.7412 2.687742,53.7459 1.1875902,53.7505 1.2499512,53.7552 2.3125126,53.7598 2.750021,53.7645 2.5937572,53.7691 2.6874435,53.7738 4.1248646,53.7785 6.4061861,53.7831 5.0000143,53.7878 4.0313568,53.7924 3.5626028,53.7971 2.4687595,53.8017 1.1562653,53.8064 1.1249987,53.8110 1.2812281,53.8157 2.4062362,53.8204 2.0000155,53.8250 2.1562665,53.8297 2.6562104,53.8343 3.4373536,53.8390 4.4061937,53.8436 4.3438802,53.8483 3.9064033,53.8530 1.6250443,53.8576 0.18744808,53.8623 0.65621626,53.8669 2.3124561,53.8716 2.8437214,53.8763 2.3437598,53.8809 1.5000138,53.8856 1.0938054,53.8902 0.53126645,53.8949 1.1561778,53.8996 2.1874726,53.9042 1.7813101,53.9089 0.56255734,53.9135 0.12500493,53.9182 0.37495658,53.9229 1.2498991,53.9275 2.6248655,53.9322 4.6250658,53.9369 3.7814288,53.9415 2.1562707,53.9462 1.5937223,53.9508 1.3750229,53.9555 1.0937427,53.9602 0.65622902,53.9648 1.3124433,53.9695 1.7811733,53.9742 1.7500011,53.9788 1.6562661,53.9835 1.8437287,53.9882 2.1562479,53.9928 2.1250386,53.9975 1.375054,54.0022 0.65625948,54.0068 1.0312029,54.0115 1.718737,54.0161 2.593715,54.0208 4.0937057,54.0255 3.8438475,54.0301 2.9063494,54.0348 2.9999483,54.0395 3.4686849,54.0441 2.2813079,54.0488 0.96879137,54.0535 1.9060659,54.0582 3.5936646,54.0628 2.4376733,54.0675 0.75013053,54.0722 0.2812652,54.0768 0.18750119,54.0815 0.093730554,54.0862 0.49994224,54.0908 1.7499652,54.0955 3.3750324,54.1002 2.7500405,54.1048 2.0000052,54.1095 2.0000007,54.1142 1.9687206,54.1188 2.031189,54.1235 3.4687278,54.1282 3.7500725,54.1329 3.7813346,54.1375 2.7187166,54.1422 2.4374819,54.1469 1.21878,54.1515 0.21874514,54.1562 0.40625942,54.1609 1.8124936,54.1656 2.3124983,54.1702 1.7812682,54.1749 0.62501299,54.1796 1.1562188,54.1843 1.5623964,54.1889 2.1562254,54.1936 1.0938327,54.1983 0.4688057,54.2029 0.093753532,54.2076 0.49997756,54.2123 1.0624535,54.2170 2.8124921,54.2216 2.1562431,54.2263 1.968642,54.2310 4.3436852,54.2357 4.312645,54.2403 2.0001192,54.2450 1.3749934,54.2497 1.1874619,54.2544 2.1874819,54.2590 1.9999381,54.2637 2.1562231,54.2684 3.2812204,54.2731 4.843679,54.2778 4.5938501,54.2824 3.6250877,54.2871 3.1875145,54.2918 3.6875162,54.2965 4.1562448,54.3011 3.4999552,54.3058 1.9999917,54.3105 1.2500119,54.3152 1.0937297,54.3199 1.6249384,54.3245 2.5624111,54.3292 3.437578,54.3339 2.0001202,54.3386 2.1562703,54.3433 1.9375248,54.3479 1.8124921,54.3526 0.78122169,54.3573 0.93746734,54.3620 1.6874671,54.3667 2.6249814,54.3713 3.0624046,54.3760 3.6874492,54.3807 4.7188177,54.3854 3.5313668,54.3901 1.7187716,54.3947 2.3124499,54.3994 2.7499926,54.4041 2.6249526,54.4088 3.6874619,54.4135 4.656146,54.4182 5.7811327,54.4228 4.9999118,54.4275 4.8750062,54.4322 4.1564107,54.4369 2.8752012,54.4416 0.81263274,54.4463 0.46871701,54.4510 2.2811348,54.4556 3.9686975,54.4603 4.1251125,54.4650 3.0938728,54.4697 1.8124018,54.4744 1.8435144,54.4791 3.8436196,54.4837 3.5939608,54.4884 0.71898103,54.4931 0.18746537,54.4978 1.4998922,54.5025 2.9999516,54.5072 2.9376004,54.5119 2.5625682,54.5166 2.1874852,54.5212 2.1562467,54.5259 1.4999913,54.5306 2.0312202,54.5353 2.2499442,54.5400 1.9062175,54.5447 1.5000207,54.5494 1.2188187,54.5541 0.81255376,54.5588 0.46873486,54.5634 0.6874876,54.5681 1.8749861,54.5728 3.3124971,54.5775 3.374985,54.5822 2.249984,54.5869 1.2500266,54.5916 1.4062741,54.5963 1.3750305,54.6010 2.3124418,54.6057 3.5935562,54.6103 4.0623174,54.6150 4.6873341,54.6197 5.8749838,54.6244 4.7814555,54.6291 2.781496,54.6338 1.0938621,54.6385 0.90623868,54.6432 1.0625401,54.6479 1.1562575,54.6526 3.2186925,54.6573 3.8749471,54.6620 2.9687605,54.6667 1.9062474,54.6714 2.1874888,54.6760 2.4374917,54.6807 3.5625737,54.6854 2.1875765,54.6901 1.5624837,54.6948 1.0937359,54.6995 2.6249728,54.7042 3.8125226,54.7089 3.8750401,54.7136 4.5312257,54.7183 4.1561179,54.7230 4.8748484,54.7277 4.7812591,54.7324 3.125206,54.7371 2.9688931,54.7418 4.1874981,54.7465 4.2499676,54.7512 3.6874907,54.7559 2.0937052,54.7606 2.3123872,54.7653 1.8124974,54.7700 1.4688402,54.7747 0.84379363,54.7794 0.84372097,54.7841 1.3750004,54.7888 2.2187369,54.7935 2.874949,54.7982 2.4999988,54.8029 1.0313169,54.8076 0.37496915,54.8123 1.3437172,54.8170 2.6250551,54.8217 1.6249491,54.8264 2.4061019,54.8311 3.8124082,54.8358 4.0938826,54.8405 3.187536,54.8452 4.6249356,54.8499 4.3751116,54.8546 3.0313485,54.8593 1.2812871,54.8640 0.74988401,54.8687 1.7499045,54.8734 2.9688265,54.8781 3.3749888,54.8828 3.187459,54.8875 3.1249921,54.8922 4.0312424,54.8969 4.6874909,54.9016 4.9062696,54.9063 4.4062591,54.9110 6.7500405,54.9157 8.1251001,54.9204 6.5312986,54.9251 3.2812409,54.9298 2.6249797,54.9345 2.8749454,54.9392 3.5310991,54.9440 4.3436608,54.9487 4.1249876,54.9534 4.5625501,54.9581 3.3438709,54.9628 2.1876187,54.9675 1.0937907,54.9722 1.4999405,54.9769 1.9999242,54.9816 1.8749785,54.9863 1.593789,54.9910 2.1250129,54.9957 2.3749249,55.0004 2.4998927,55.0051 3.3124952,55.0099 2.8750696,55.0146 1.9374387,55.0193 2.8749707,55.0240 3.187659,55.0287 2.5626347,55.0334 3.4375091,55.0381 4.9061947,55.0428 4.2813039,55.0475 2.5312288,55.0522 1.9372863,55.0569 4.4686198,55.0617 5.9375687,55.0664 4.7813582,55.0711 2.9688599,55.0758 1.7499622,55.0805 2.5623844,55.0852 2.5938642,55.0899 1.4688218,55.0946 1.0000027,55.0994 1.4062647,55.1041 2.0311525,55.1088 2.4999056,55.1135 2.406287,55.1182 1.4688579,55.1229 1.0625584,55.1276 0.84378421,55.1323 0.81251562,55.1371 0.87490368,55.1418 1.8124087,55.1465 2.2499816,55.1512 2.562567,55.1559 2.1563187,55.1606 1.4687259,55.1653 2.8749628,55.1701 4.124999,55.1748 3.593755,55.1795 2.7812569,55.1842 1.281316,55.1889 1.1875378,55.1936 1.7812659,55.1984 2.5311565,55.2031 3.624886,55.2078 3.5624654,55.2125 2.7500832,55.2172 1.4376335,55.2219 1.0312216,55.2267 1.8436999,55.2314 1.8748932,55.2361 2.4999483,55.2408 1.7188653,55.2455 0.87507242,55.2503 1.3750226,55.2550 1.0937463,55.2597 1.1874577,55.2644 1.9374627,55.2691 2.1562774,55.2739 1.7187945,55.2786 1.0312805,55.2833 0.21873784,55.2880 0.2187541,55.2927 0.59376943,55.2975 4.1249595,55.3022 5.5624418,55.3069 4.4374766,55.3116 2.2500596,55.3163 3.843807,55.3211 4.2499743,55.3258 2.4999657,55.3305 0.65628493,55.3352 1.1561726,55.3400 2.7185836,55.3447 4.2812314,55.3494 3.531317,55.3541 3.5000827,55.3588 3.9063175,55.3636 3.9374876,55.3683 2.4687161,55.3730 2.5936894,55.3777 3.0312526,55.3825 5.0625234,55.3872 6.1561627,55.3919 6.4374866,55.3966 4.625092,55.4014 3.0625682,55.4061 3.7187555,55.4108 4.4374919,55.4155 3.4374368,55.4203 2.6249483,55.4250 3.9063585,55.4297 4.8751054,55.4344 4.6249661,55.4392 3.843715,55.4439 3.0000312,55.4486 1.7500038,55.4534 1.4061804,55.4581 1.7187161,55.4628 1.2500371,55.4675 0.96877962,55.4723 0.75000232,55.4770 1.6562849,55.4817 2.9375098,55.4865 3.6249731,55.4912 2.6562612,55.4959 1.1249774,55.5006 0.99994612,55.5054 1.7499855,55.5101 1.9687397,55.5148 2.0937345,55.5196 2.1563029,55.5243 1.0313171,55.5290 0.81242132,55.5338 2.3748956,55.5385 3.7812092,55.5432 4.5625091,55.5480 4.0000205,55.5527 3.7500772,55.5574 3.4376485,55.5621 2.5937181,55.5669 2.7185822,55.5716 3.0000226,55.5763 2.0938172,55.5811 1.9999975,55.5858 2.5312884,55.5905 3.1250043,55.5953 2.0312538,55.6000 0.9375124,55.6047 1.3748658,55.6095 3.4060535,55.6142 4.5937619,55.6189 4.5939441,55.6237 2.7813804,55.6284 1.3749831,55.6332 1.2187233,55.6379 3.5312784,55.6426 4.8437104,55.6474 5.3749366,55.6521 2.4063485,55.6568 1.2500678,55.6616 0.71874994,55.6663 0.6250127,55.6710 0.71875417,55.6758 0.71873981,55.6805 0.3748982,55.6853 1.7498504,55.6900 2.9374938,55.6947 2.9688299,55.6995 2.4062676,55.7042 1.4062885,55.7089 0.81255972,55.7137 1.5625329,55.7184 2.4999878,55.7232 2.937427,55.7279 2.7499771,55.7326 2.4062488,55.7374 3.3437331,55.7421 3.874974,55.7469 3.2500148,55.7516 1.6875499,55.7563 1.343806,55.7611 1.4375407,55.7658 1.1874722,55.7706 1.406239,55.7753 1.2187455,55.7800 0.93750399,55.7848 0.5938018,55.7895 1.6874522,55.7943 3.2187054,55.7990 2.6875296,55.8038 1.3750329,55.8085 0.28128454,55.8132 0.15620604,55.8180 0.59369421,55.8227 1.0311643,55.8275 2.3749771,55.8322 2.0625892,55.8370 0.75005233,55.8417 0.53123909,55.8464 0.96871406,55.8512 1.6875341,55.8559 2.0312986,55.8607 1.6874723,55.8654 1.3749774,55.8702 1.9062737,55.8749 1.9375015,55.8797 1.687423,55.8844 2.2812517,55.8892 2.0000725,55.8939 2.3750095,55.8986 2.624974,55.9034 2.531198,55.9081 2.2499752,55.9129 2.8750536,55.9176 2.9374866,55.9224 3.3124168,55.9271 3.6562846,55.9319 3.1876075,55.9366 2.4062757,55.9414 1.5624895,55.9461 1.2187572,55.9509 1.4373215,55.9556 4.1873474,55.9604 5.3750348,55.9651 5.5626478,55.9699 4.2811699,55.9746 5.8435535,55.9794 5.5939097,55.9841 3.0314171,55.9889 2.1250467,55.9936 1.4062744,55.9984 1.8750082,56.0031 1.0625299,56.0079 0.31250942,56.0126 0.43748257,56.0174 0.87492573,56.0221 1.3124783,56.0269 1.781357,56.0316 2.0625026,56.0364 2.468632,56.0411 1.9999607,56.0459 1.7187837,56.0506 1.9999987,56.0554 3.2810028,56.0601 5.1248579,56.0649 4.5626349,56.0697 3.8127151,56.0744 2.0626259,56.0792 2.3123717,56.0839 3.9998875,56.0887 5.0312905,56.0934 3.843822,56.0982 2.7812896,56.1029 1.6562246,56.1077 1.8436873,56.1124 1.9687841,56.1172 1.8751099,56.1220 1.4375428,56.1267 1.0311922,56.1315 1.8749607,56.1362 1.7187783,56.1410 0.90624613,56.1457 1.5312459,56.1505 1.6250435,56.1553 2.1562843,56.1600 3.1875322,56.1648 2.6562386,56.1695 1.374961,56.1743 1.2500132,56.1790 1.8749528,56.1838 3.3123372,56.1886 4.3437257,56.1933 3.8125494,56.1981 2.8125639,56.2028 1.7188337,56.2076 1.3125517,56.2124 0.28127176,56.2171 0.65624803,56.2219 1.9999417,56.2266 2.8436747,56.2314 1.562528,56.2362 0.93752778,56.2409 0.93747854,56.2457 2.4687068,56.2504 2.5937216,56.2552 1.4999715,56.2600 2.0312319,56.2647 2.7812929,56.2695 3.6875055,56.2743 3.8750477,56.2790 2.4375932,56.2838 1.6250353,56.2885 2.718703,56.2933 2.7187297,56.2981 2.3125119,56.3028 2.125,56.3076 1.4062624,56.3124 0.93746382,56.3171 1.1562204,56.3219 1.5937992,56.3267 1.906283,56.3314 2.6873899,56.3362 2.4062061,56.3410 3.4063125,56.3457 4.5936928,56.3505 5.343677,56.3552 4.3124986,56.3600 4.0000911,56.3648 3.0938067,56.3695 2.9061151,56.3743 3.4687257,56.3791 2.2501564,56.3838 0.96874875,56.3886 1.6249274,56.3934 1.531297,56.3981 1.5937552,56.4029 2.0311828,56.4077 1.5625499,56.4125 0.62508017,56.4172 0.59371215,56.4220 1.5624523,56.4268 2.3437815,56.4315 2.0625782,56.4363 2.6562767,56.4411 1.9999624,56.4458 1.5936931,56.4506 1.218738,56.4554 1.6875474,56.4601 2.6249776,56.4649 3.3437634,56.4697 1.5313358,56.4745 1.1874651,56.4792 4.3124504,56.4840 7.1875186,56.4888 6.8438015,56.4935 4.4687228,56.4983 3.0311675,56.5031 5.7499061,56.5079 5.3124175,56.5126 2.9687238,56.5174 2.968797,56.5222 3.000001,56.5270 3.0000467,56.5317 1.5937977,56.5365 1.906211,56.5413 2.0625355,56.5460 1.6562971,56.5508 1.1250452,56.5556 1.1563214,56.5604 2.0000558,56.5651 2.5312154,56.5699 1.4687569,56.5747 1.5312195,56.5795 1.5623777,56.5842 1.9061935,56.5890 2.8749783,56.5938 3.5625479,56.5986 2.4063373,56.6034 1.1250211,56.6081 0.9686324,56.6129 2.1249382,56.6177 2.1875918,56.6225 2.1563232,56.6272 1.9375687,56.6320 0.90628046,56.6368 0.53120524,56.6416 1.0936579,56.6463 2.0937233,56.6511 1.7813262,56.6559 0.96875447,56.6607 1.0937437,56.6655 0.84381449,56.6702 2.031302,56.6750 2.3124585,56.6798 3.1873956,56.6846 3.0936968,56.6894 3.1562676,56.6941 3.0313177,56.6989 1.4062471,56.7037 1.0937569,56.7085 1.1563058,56.7133 2.3749664,56.7180 2.8749425,56.7228 1.6562389,56.7276 0.87505537,56.7324 0.50005561,56.7372 1.5000237,56.7420 3.0312757,56.7467 2.3124819,56.7515 1.0937319,56.7563 1.4061968,56.7611 1.8749616,56.7659 1.156271,56.7706 0.5311842,56.7754 1.9686855,56.7802 2.5000508,56.7850 1.5938306,56.7898 0.56255352,56.7946 0.21872382,56.7994 0.87490714,56.8041 1.5000223,56.8089 1.0624597,56.8137 2.3123336,56.8185 2.9374845,56.8233 2.0314379,56.8281 0.6563651,56.8329 1.3748887,56.8376 2.3436794,56.8424 2.6875401,56.8472 2.218811,56.8520 1.5624695,56.8568 2.2186635,56.8616 3.375046,56.8664 2.3125246,56.8711 1.8749362,56.8759 2.1249595,56.8807 2.0313072,56.8855 1.1250734,56.8903 1.125023,56.8951 0.90631604,56.8999 0.68750763,56.9047 1.12494,56.9095 1.7811404,56.9142 3.2500415,56.9190 2.3126369,56.9238 1.9062464,56.9286 0.93751591,56.9334 1.0937202,56.9382 1.8749067,56.9430 2.312526,56.9478 0.96879989,56.9526 0.74996102,56.9574 1.3749018,56.9622 2.3749731,56.9669 3.0313444,56.9717 2.1875486,56.9765 1.9999902,56.9813 1.4687822,56.9861 1.0937588,56.9909 1.1248997,56.9957 1.9062052,57.0005 2.4688432,57.0053 1.8125269,57.0101 1.4374933,57.0149 0.75004029,57.0197 0.50002307,57.0245 0.093755931,57.0293 -3.2090966e-006,57.0340 0.15620479,57.0388 1.0312105,57.0436 1.8438084,57.0484 1.9375368,57.0532 1.9999615,57.0580 2.3748956,57.0628 2.2812567,57.0676 1.8438429,57.0724 2.8125389,57.0772 2.3437345,57.0820 1.99991,57.0868 1.8750087,57.0916 1.6562582,57.0964 1.9062009,57.1012 2.2188065,57.1060 1.843696,57.1108 2.5311639,57.1156 2.156285,57.1204 1.9375602,57.1252 0.93759638,57.1300 0.9687745,57.1348 1.687452,57.1396 2.4374552,57.1444 2.1250131,57.1492 2.249974,57.1540 1.9686826,57.1588 1.6562231,57.1636 1.6249919,57.1684 1.9063765,57.1732 2.8125787,57.1780 4.7812147,57.1828 4.6249385,57.1876 4.7186971,57.1924 4.0625277,57.1972 3.78126,57.2020 2.0937154,57.2068 1.6562473,57.2116 1.6563121,57.2164 2.2187335,57.2212 2.2498939,57.2260 2.5936649,57.2308 3.2499611,57.2356 3.4374208,57.2404 3.9062788,57.2452 2.5314536,57.2500 1.4376194,57.2548 2.8125348,57.2596 3.2187479,57.2644 1.7499925,57.2692 0.5000236,57.2740 0.43748042,57.2788 0.62496281,57.2836 1.468695,57.2884 2.8124523,57.2932 3.9375319,57.2981 2.8438241,57.3029 1.6875132,57.3077 1.593708,57.3125 1.6249804,57.3173 2.1563148,57.3221 2.1875625,57.3269 3.0312431,57.3317 2.3749907,57.3365 1.843628,57.3413 2.6561048,57.3461 3.7187259,57.3509 4.7813334,57.3557 3.4688678,57.3605 1.5625527,57.3654 1.53127,57.3702 2.5312316,57.3750 3.5624554,57.3798 4.8123293,57.3846 6.4997725,57.3894 6.9687481,57.3942 4.7189679,57.3990 2.3439238,57.4038 1.6250572,57.4086 1.6249851,57.4134 1.5624517,57.4183 1.3124778,57.4231 1.4062679,57.4279 1.5937901,57.4327 1.7812231,57.4375 1.6562089,57.4423 1.8437616,57.4471 1.5625525,57.4519 1.4688095,57.4568 0.81252742,57.4616 1.1562256,57.4664 1.9062355,57.4712 1.9999609,57.4760 2.1873558,57.4808 2.9062364,57.4856 2.7501345,57.4904 2.3125601,57.4953 1.6875066,57.5001 0.93750691,57.5049 0.56247002,57.5097 2.9373741,57.5145 3.8125126,57.5193 3.1562803,57.5241 2.7185912,57.5290 4.3436003,57.5338 4.4375629,57.5386 2.8751917,57.5434 2.1875782,57.5482 2.2500238,57.5530 2.7812495,57.5579 2.7499769,57.5627 3.8749657,57.5675 4.4687576,57.5723 2.9687939,57.5771 1.5625411,57.5819 1.7186962,57.5868 6.0311003,57.5916 7.8749099,57.5964 6.0938306,57.6012 1.8126668,57.6060 0.50002158,57.6109 1.0936639,57.6157 2.2499583,57.6205 2.6875324,57.6253 2.7187374,57.6301 2.9374516,57.6349 3.0312614,57.6398 2.9687555,57.6446 2.5313499,57.6494 1.8751187,57.6542 1.3749344,57.6590 1.9061654,57.6639 1.8125256,57.6687 1.5938368,57.6735 1.687515,57.6783 2.2186801,57.6832 2.4062519,57.6880 1.7813083,57.6928 1.2812909,57.6976 0.8124696,57.7024 1.2811798,57.7073 1.4686675,57.7121 1.906197,57.7169 2.2188053,57.7217 1.531359,57.7266 0.90627158,57.7314 1.3749697,57.7362 1.4062754,57.7410 0.87497419,57.7459 3.0312085,57.7507 4.3125525,57.7555 3.6875567,57.7603 2.12497,57.7652 1.7812194,57.7700 1.1250274,57.7748 0.7812773,57.7796 0.53118581,57.7845 1.2499202,57.7893 2.3124533,57.7941 2.7500014,57.7989 2.7812722,57.8038 2.6562417,57.8086 2.4687715,57.8134 2.1563413,57.8182 1.5938457,57.8231 2.1874778,57.8279 3.4374187,57.8327 4.4997964,57.8376 4.5312409,57.8424 2.375191,57.8472 1.2500648,57.8520 1.5936959,57.8569 2.5311179,57.8617 2.5937214,57.8665 3.3438401,57.8714 2.3751175,57.8762 1.8749825,57.8810 1.7186546,57.8859 2.0312166,57.8907 1.68756,57.8955 1.3125441,57.9003 0.93752992,57.9052 0.28130776,57.9100 0.43746156,57.9148 1.6248572,57.9197 3.531127,57.9245 5.0624518,57.9293 5.0000648,57.9342 3.5001502,57.9390 2.1249959,57.9438 2.218713,57.9487 2.1562374,57.9535 3.3124847,57.9583 4.2188392,57.9632 2.7500844,57.9680 1.1249998,57.9728 1.0624759,57.9777 1.0000309,57.9825 0.78124559,57.9873 0.96869701,57.9922 1.2812269,57.9970 1.6562444,58.0018 1.4687463,58.0067 1.6249905,58.0115 2.6561966,58.0163 2.8437402,58.0212 1.9376048,58.0260 1.0625629,58.0309 1.2187448,58.0357 2.0623496,58.0405 4.4060421,58.0454 4.1875715,58.0502 1.6252271,58.0550 0.25002572,58.0599 1.4998921,58.0647 2.9687932,58.0695 1.5625762,58.0744 0.56252581,58.0792 0.74997199,58.0841 1.7811799,58.0889 2.7500219,58.0937 1.7500432,58.0986 1.8437283,58.1034 2.8749471,58.1083 3.9374666,58.1131 2.4688087,58.1179 0.78125179,58.1228 1.7498828,58.1276 3.0937672,58.1325 3.2501292,58.1373 2.500056,58.1421 2.0936351,58.1470 2.2187159,58.1518 1.6563284,58.1567 1.4063162,58.1615 2.9063189,58.1663 3.4061744,58.1712 1.7499555,58.1760 0.46872151,58.1809 1.1249311,58.1857 1.8749515,58.1906 2.718756,58.1954 2.2500365,58.2002 1.8125154,58.2051 1.2500983,58.2099 1.2187785,58.2148 1.6561658,58.2196 2.0624633,58.2245 1.6874462,58.2293 1.6875485,58.2342 0.65638608,58.2390 0.99995428,58.2438 1.6248938,58.2487 1.9062989,58.2535 0.84386146,58.2584 0.43748859,58.2632 0.81234872,58.2681 2.0936687,58.2729 2.2499974,58.2778 2.3751044,58.2826 1.6876324,58.2875 2.9687574,58.2923 3.5936782,58.2972 3.749918,58.3020 2.18753,58.3069 1.0938125,58.3117 0.56251848,58.3165 0.74999845,58.3214 1.1562849,58.3262 3.2500317,58.3311 4.468761,58.3359 2.6249728,58.3408 1.281235,58.3456 3.6250103,58.3505 5.1249356,58.3553 4.843637,58.3602 2.593683,58.3650 2.5000651,58.3699 1.4375997,58.3747 0.68755388,58.3796 0.21873797,58.3844 0.81243098,58.3893 1.6874496,58.3941 2.2812665,58.3990 1.9687165,58.4038 2.3436561,58.4087 2.5625191,58.4136 2.6250863,58.4184 1.5625861,58.4233 0.87504113,58.4281 1.3123842,58.4330 3.1873636,58.4378 3.5000196,58.4427 2.5000701,58.4475 1.9062636,58.4524 2.12503,58.4572 2.3750489,58.4621 3.1874897,58.4669 3.5312545,58.4718 2.7500112,58.4766 1.593747,58.4815 1.7187223,58.4864 2.4374826,58.4912 2.0936942,58.4961 1.9687123,58.5009 1.9687825,58.5058 1.7500645,58.5106 1.9687566,58.5155 2.7498672,58.5204 3.3749886,58.5252 3.4374874,58.5301 3.7812481,58.5349 2.3438563,58.5398 1.3126303,58.5446 0.21880084,58.5495 2.5624285,58.5544 4.4061532,58.5592 5.0311975,58.5641 4.0625305,58.5689 3.28127,58.5738 2.9375989,58.5786 2.9688373,58.5835 4.0312166,58.5884 3.6249688,58.5932 1.8437735,58.5981 0.37504357,58.6029 0.68743783,58.6078 2.0311644,58.6127 1.9375207,58.6175 2.7186723,58.6224 3.3124609,58.6272 2.1251209,58.6321 1.0000459,58.6370 1.0312459,58.6418 0.75004309,58.6467 0.2187808,58.6516 0.65626425,58.6564 1.1249257,58.6613 1.9061425,58.6661 2.2500424,58.6710 1.3125775,58.6759 1.0625126,58.6807 1.5624235,58.6856 2.3749192,58.6905 1.9375379,58.6953 2.1563015,58.7002 2.687443,58.7051 3.1248543,58.7099 3.9061959,58.7148 4.3438544,58.7196 2.7501233,58.7245 1.5000086,58.7294 1.7499665,58.7342 1.9687855,58.7391 1.5938147,58.7440 1.6249866,58.7488 1.9061984,58.7537 1.2812474,58.7586 1.1874949,58.7634 1.9375435,58.7683 2.4062812,58.7732 2.8124473,58.7780 2.2186701,58.7829 2.2811651,58.7878 2.9062369,58.7926 2.5313637,58.7975 1.2500702,58.8024 1.0000278,58.8073 0.71880853,58.8121 0.56244183,58.8170 1.8437033,58.8219 2.5937946,58.8267 2.0000594,58.8316 0.7812804,58.8365 1.4687325,58.8413 2.5311556,58.8462 3.5310543,58.8511 3.7499268,58.8559 3.5001037,58.8608 2.2189162,58.8657 0.90633076,58.8706 0.71875763,58.8754 0.24998538,58.8803 0.65613061,58.8852 1.5311662,58.8900 1.7188083,58.8949 1.2500957,58.8998 1.3125402,58.9047 1.1874691,58.9095 1.6248945,58.9144 2.2500162,58.9193 1.9375525,58.9242 2.5624247,58.9290 3.5624719,58.9339 2.7500532,58.9388 1.9999996,58.9437 2.0624833,58.9485 2.4375062,58.9534 3.2187791,58.9583 2.9688134,58.9632 2.2812159,58.9680 2.9061956,58.9729 2.718725,58.9778 2.2812302,58.9827 2.3124676,58.9875 3.9687574,58.9924 4.2813244,58.9973 3.3750854,59.0022 1.624993,59.0070 1.7499672,59.0119 1.0312852,59.0168 0.68751538,59.0217 1.2499754,59.0265 2.5937085,59.0314 2.5938125,59.0363 1.2812742,59.0412 1.8436314,59.0461 2.9998231,59.0509 3.9061613,59.0558 3.7188828,59.0607 3.4689281,59.0656 3.0625603,59.0705 2.8749495,59.0753 1.9061694,59.0802 1.9999961,59.0851 2.4687774,59.0900 2.6250782,59.0949 2.0000799,59.0997 1.4374936,59.1046 0.74996489,59.1095 1.3436676,59.1144 4.062417,59.1193 4.593791,59.1241 3.8125823,59.1290 3.1250281,59.1339 3.8749187,59.1388 3.1249516,59.1437 1.8123829,59.1485 3.8437047,59.1534 3.562695,59.1583 1.6563808,59.1632 2.281286,59.1681 2.9999862,59.1730 3.6250343,59.1778 2.2187657,59.1827 1.3436313,59.1876 1.4060966,59.1925 2.0312374,59.1974 1.4064101,59.2023 2.0938461,59.2072 2.8750072,59.2120 2.1562335,59.2169 0.37493068,59.2218 1.0624726,59.2267 1.9686947,59.2316 2.6250093,59.2365 2.2812934,59.2414 2.062474,59.2462 1.3125014,59.2511 1.6563382,59.2560 1.1250073,59.2609 1.3749169,59.2658 1.2499652,59.2707 1.3124791,59.2756 1.281296,59.2805 1.6250422,59.2853 2.2500007,59.2902 1.5624435,59.2951 1.4373989,59.3000 2.2812278,59.3049 3.0625069,59.3098 4.0000329,59.3147 4.0313573,59.3196 3.4063072,59.3245 2.9686928,59.3293 2.0624602,59.3342 1.2188175,59.3391 0.43756157,59.3440 0.12500176,59.3489 0.40618467,59.3538 1.3437157,59.3587 1.3124933,59.3636 1.3437855,59.3685 1.593789,59.3734 1.6562227,59.3783 1.3125455,59.3832 0.28125504,59.3880 0.43738553,59.3929 1.2499195,59.3978 2.0625834,59.4027 2.718864,59.4076 3.1875429,59.4125 2.6874685,59.4174 1.968708,59.4223 1.6562589,59.4272 1.4999753,59.4321 1.0624752,59.4370 1.187446,59.4419 3.2499533,59.4468 4.5938029,59.4517 3.1875648,59.4566 3.0311658,59.4615 4.8749299,59.4664 4.4688368,59.4713 2.4375439,59.4761 3.0624704,59.4810 3.8437161,59.4859 5.1562395,59.4908 6.3750043,59.4957 7.2812443,59.5006 5.0937529,59.5055 1.2188206,59.5104 0.28134194,59.5153 0.062474202,59.5202 0.9687016,59.5251 1.7500217,59.5300 1.5312436,59.5349 1.2499042,59.5398 1.5312542,59.5447 1.8437991,59.5496 2.2812178,59.5545 2.1874721,59.5594 1.906232,59.5643 2.5312843,59.5692 5.6875749,59.5741 8.1250982,59.5790 7.1250362,59.5839 3.9999788,59.5888 2.7187252,59.5937 1.5936472,59.5986 2.1874368,59.6035 3.3125184,59.6084 4.1561379,59.6133 3.281203,59.6182 2.1564329,59.6231 0.56259412,59.6280 1.5937068,59.6329 2.9999561,59.6378 2.6874087,59.6427 2.6561451,59.6476 4.1249728,59.6525 4.3437786,59.6574 4.0624466,59.6624 4.1562161,59.6673 2.7501507,59.6722 1.3751514,59.6771 1.9687293,59.6820 2.5937209,59.6869 1.6874673,59.6918 2.0937231,59.6967 2.6875858,59.7016 1.5625687,59.7065 0.62500864,59.7114 1.0624814,59.7163 0.87494802,59.7212 1.5936681,59.7261 2.0937915,59.7310 2.0938129,59.7359 1.7187608,59.7408 1.4687382,59.7457 1.3749717,59.7507 1.2187858,59.7556 0.68753487,59.7605 0.28124404,59.7654 0.31249526,59.7703 0.62501007,59.7752 0.74997902,59.7801 0.96873879,59.7850 2.5311542,59.7899 3.4061561,59.7948 3.3125763,59.7997 2.1563239,59.8046 1.9061507,59.8096 2.0936866,59.8145 1.9063433,59.8194 1.5625902,59.8243 1.1875107,59.8292 1.2187364,59.8341 0.71875983,59.8390 1.1874038,59.8439 2.9998038,59.8488 4.6875234,59.8538 3.3438001,59.8587 3.1873946,59.8636 2.9063044,59.8685 2.2814548,59.8734 1.8125823,59.8783 2.4999108,59.8832 2.6561866,59.8881 2.250077,59.8931 1.2187949,59.8980 1.8750257,59.9029 1.5937978,59.9078 1.6562092,59.9127 1.4375148,59.9176 1.2499281,59.9225 3.6874053,59.9275 4.9687366,59.9324 4.0624995,59.9373 2.3124223,59.9422 2.8124621,59.9471 2.5000901,59.9520 2.2501311,59.9570 1.1563445,59.9619 0.93748111,59.9668 0.90622485,59.9717 1.2500174,59.9766 1.9687636,59.9815 2.7811348,59.9865 4.2811627,59.9914 3.687536,59.9963 2.2811794,60.0012 2.9999695,60.0061 3.2499647,60.0110 4.4063201,60.0160 2.5312989,60.0209 3.9060943,60.0258 5.1874371,60.0307 5.7814789,60.0356 3.437516,60.0406 4.0934649,60.0455 4.750092,60.0504 3.0939798,60.0553 1.2188746,60.0602 0.49996799,60.0652 1.3124391,60.0701 1.5313224,60.0750 0.46879274,60.0799 0.9999125,60.0848 1.6561937,60.0898 2.3124325,60.0947 3.1875043,60.0996 4.6876154,60.1045 4.6562696,60.1094 4.4374847,60.1144 2.4688118,60.1193 0.96871823,60.1242 1.531215,60.1291 2.0937121,60.1341 3.8124261,60.1390 4.5938139,60.1439 3.9063573,60.1488 1.7812089,60.1538 1.5623847,60.1587 1.9686257,60.1636 3.5311062,60.1685 5.3125381,60.1735 6.6563816,60.1784 6.8439569,60.1833 2.9687924,60.1882 1.9998906,60.1932 1.687512,60.1981 1.3125138,60.2030 1.0625076,60.2079 1.0000023,60.2129 1.3125211,60.2178 1.6562762,60.2227 2.3750322,60.2276 2.4375181,60.2326 2.3749177,60.2375 2.1249015,60.2424 3.5625091,60.2473 4.1875,60.2523 3.8124526,60.2572 2.4687998,60.2621 1.281359,60.2671 0.46880233,60.2720 0.56243962,60.2769 1.4999552,60.2818 1.4375237,60.2868 1.5313014,60.2917 1.6250459,60.2966 1.3124931,60.3016 1.0937681,60.3065 1.2812582,60.3114 1.9374745,60.3164 0.90620762,60.3213 1.3124806,60.3262 2.0624771,60.3312 2.6562457,60.3361 2.3750587,60.3410 1.2188011,60.3459 0.56236827,60.3509 1.5624506,60.3558 1.5625638,60.3607 2.0312409,60.3657 2.1249306,60.3706 2.7186184,60.3755 3.124989,60.3805 3.0625584,60.3854 2.4376452,60.3903 1.5000962,60.3953 1.3749191,60.4002 1.9686337,60.4051 2.1563075,60.4101 1.5625993,60.4150 1.8749955,60.4199 2.4062023,60.4249 3.0624335,60.4298 3.3436399,60.4348 4.1874232,60.4397 4.5625944,60.4446 2.9688692,60.4496 1.6875532,60.4545 1.031279,60.4594 0.9687953,60.4644 1.3125006,60.4693 1.5936004,60.4742 2.2810221,60.4792 3.4687655,60.4841 3.0313876,60.4891 3.2500541,60.4940 3.3437521,60.4989 2.8749778,60.5039 2.3749986,60.5088 2.5312588,60.5138 2.8438745,60.5187 3.4062834,60.5236 3.2499325,60.5286 2.3125272,60.5335 2.2187066,60.5384 4.2498064,60.5434 5.0312233,60.5483 3.5626817,60.5533 3.2501211,60.5582 2.9375789,60.5631 2.1875134,60.5681 2.0312219,60.5730 2.437438,60.5780 2.7812469,60.5829 1.2187806,60.5879 0.93745971,60.5928 0.96878582,60.5977 1.9061846,60.6027 3.1560709,60.6076 3.9374642,60.6126 4.4375601,60.6175 3.9063454,60.6225 2.0001175,60.6274 3.8125911,60.6323 5.1250348,60.6373 3.5312052,60.6422 0.34371379,60.6472 0.18750118,60.6521 0.50001419,60.6571 0.71872586,60.6620 1.5312153,60.6670 1.8125268,60.6719 1.1250225,60.6768 0.78123242,60.6818 0.81248945,60.6867 0.7499826,60.6917 0.90625161,60.6966 1.2499954,60.7016 1.5936736,60.7065 2.6248465,60.7115 3.5312116,60.7164 3.5001483,60.7214 2.6876278,60.7263 1.7812628,60.7313 1.1249688,60.7362 1.2187606,60.7412 1.6875228,60.7461 2.7499399,60.7510 3.9998994,60.7560 3.6874437,60.7609 3.1249771,60.7659 2.1875401,60.7708 1.9063351,60.7758 2.2813313,60.7807 3.7812779,60.7857 3.8437197,60.7906 3.8125055,60.7956 2.5000408,60.8005 1.6250118,60.8055 2.1562276,60.8104 2.6562455,60.8154 1.7813028,60.8203 1.7187574,60.8253 2.4999785,60.8302 2.2500002,60.8352 1.8437169,60.8402 2.0937471,60.8451 2.7812874,60.8501 1.7187343,60.8550 0.74996531,60.8600 0.99990797,60.8649 2.0622754,60.8699 3.499934,60.8748 3.1876369,60.8798 2.7187986,60.8847 2.656292,60.8897 1.8125678,60.8946 1.7187872,60.8996 1.1562504,60.9045 1.2500187,60.9095 0.8437894,60.9145 0.62495208,60.9194 1.1248757,60.9244 2.4061947,60.9293 2.6875448,60.9343 2.3749971,60.9392 2.8125625,60.9442 1.8126047,60.9491 1.1561886,60.9541 1.5311632,60.9591 1.3750569,60.9640 0.87509865,60.9690 1.1875334,60.9739 1.2812042,60.9789 1.7186472,60.9839 2.2187378,60.9888 2.0938733,60.9938 0.56256473,60.9987 0.56248552,61.0037 0.93751776,61.0086 1.6249588,61.0136 2.7185898,61.0186 3.9999554,61.0235 2.7500873,61.0285 2.1250179,61.0334 2.5937011,61.0384 3.0311689,61.0434 3.0000577,61.0483 2.375113,61.0533 2.5937221,61.0582 2.3437583,61.0632 2.5312917,61.0682 3.6875114,61.0731 3.125001,61.0781 1.8437017,61.0831 2.0936987,61.0880 2.4063058,61.0930 1.5000234,61.0979 2.1249373,61.1029 2.5625403,61.1079 1.8750138,61.1128 1.3749669,61.1178 1.0312227,61.1228 1.9374655,61.1277 2.9375334,61.1327 4.3748827,61.1376 4.8748879,61.1426 4.8750062,61.1476 7.2186818,61.1525 9.0000467,61.1575 5.5313215,61.1625 3.0938725,61.1674 1.1250857,61.1724 1.68752,61.1774 2.1250398,61.1823 2.7187107,61.1873 2.4062457,61.1923 4.3437519,61.1972 5.9062223,61.2022 5.6249709,61.2072 3.4062183,61.2121 2.6561685,61.2171 2.7499685,61.2221 2.5625868,61.2270 1.9375067,61.2320 2.7499118,61.2370 3.1250219,61.2419 2.7813604,61.2469 1.7501009,61.2519 0.56253862,61.2568 0.43744227,61.2618 2.468699,61.2668 3.625016,61.2718 3.906276,61.2767 2.7812858,61.2817 2.7812603,61.2867 2.3436623,61.2916 2.6874387,61.2966 1.7501014,61.3016 0.37505931,61.3065 0.40620527,61.3115 0.81238627,61.3165 2.4999135,61.3215 2.7187922,61.3264 1.5938609,61.3314 0.53132147,61.3364 0.96872211,61.3413 1.8436751,61.3463 2.7811422,61.3513 3.4062748,61.3563 3.062582,61.3612 2.1563346,61.3662 1.0937444,61.3712 1.5311646,61.3762 1.6250408,61.3811 1.2811956,61.3861 2.1874373,61.3911 2.2813165,61.3961 1.4375854,61.4010 0.96883184,61.4060 1.3437104,61.4110 2.0624211,61.4160 3.0311878,61.4209 3.1875286,61.4259 2.8437765,61.4309 3.5936182,61.4359 4.1562576,61.4408 3.937659,61.4458 4.0938287,61.4508 2.4999542,61.4558 1.4999353,61.4607 1.5624865,61.4657 2.4062388,61.4707 2.2812753,61.4757 1.4062949,61.4807 2.0312576,61.4856 3.4687734,61.4906 3.3437963,61.4956 1.7187515,61.5006 0.18748367,61.5056 0.093732029,61.5105 0.34371701,61.5155 0.78120071,61.5205 2.0936735,61.5255 3.3124688,61.5305 3.3125534,61.5354 2.625109,61.5404 1.0000451,61.5454 0.93749177,61.5504 1.3437724,61.5554 1.9687601,61.5603 2.3437545,61.5653 2.7187457,61.5703 1.8125154,61.5753 1.5312415,61.5803 1.343709,61.5852 1.8124539,61.5902 2.2499888,61.5952 1.6563169,61.6002 0.59370005,61.6052 1.5936341,61.6102 2.843724,61.6151 2.6563022,61.6201 2.9374549,61.6251 3.7811372,61.6301 4.0313158,61.6351 3.5625641,61.6401 3.3437998,61.6450 1.68753,61.6500 1.1561674,61.6550 2.0624144,61.6600 4.8125477,61.6650 5.8437109,61.6700 6.0622654,61.6750 5.65623,61.6799 3.6251652,61.6849 3.6562827,61.6899 3.9998465,61.6949 5.4061656,61.6999 5.6564975,61.7049 3.3438988,61.7099 2.5624781,61.7149 2.8437998,61.7198 5.5312729,61.7248 6.9999866,61.7298 6.2499623,61.7348 2.968837,61.7398 0.78132123,61.7448 0.71869951,61.7498 1.6559954,61.7548 4.0934868,61.7598 5.156189,61.7647 5.1876116,61.7697 3.6877463,61.7747 1.9064177,61.7797 1.3125474,61.7847 1.2812157,61.7897 1.343634,61.7947 2.5937207,61.7997 2.6251535,61.8047 2.1875844,61.8097 1.9687327,61.8147 1.4687306,61.8196 0.87496704,61.8246 0.96875131,61.8296 2.656215,61.8346 4.4061809,61.8396 2.8437872,61.8446 0.65632921,61.8496 0.87503147,61.8546 1.7500278,61.8596 1.6874295,61.8646 3.9998906,61.8696 3.9999456,61.8746 2.8437939,61.8796 2.2500947,61.8846 1.000052,61.8895 0.25002569,61.8945 0.093751073,61.8995 0.62494326,61.9045 1.531143,61.9095 1.4688253,61.9145 0.53122371,61.9195 2.2185447,61.9245 4.8749394,61.9295 3.9375923,61.9345 2.5625613,61.9395 2.1562335,61.9445 1.9688462,61.9495 1.4375489,61.9545 1.5000273,61.9595 1.7500819,61.9645 2.4375014,61.9695 3.5312808,61.9745 4.81252,61.9795 6.9686222,61.9845 5.4374032,61.9895 4.4063158,61.9945 3.4687724,61.9995 2.9687452,62.0045 3.5625644,62.0095 4.3125014,62.0145 4.2812343,62.0195 2.5937326,62.0245 1.0937166,62.0295 1.0312309,62.0345 1.0312943,62.0395 0.75006241,62.0445 1.8436195,62.0495 2.9999003,62.0545 2.8750761,62.0595 2.0000899,62.0645 3.6250637,62.0695 5.187479,62.0745 5.0623851,62.0795 4.7187743,62.0845 5.4063735,62.0895 7.5625186,62.0945 6.2812004,62.0995 4.2812104,62.1045 2.6562183,62.1095 2.6248925,62.1145 3.3749759,62.1195 4.9063587,62.1245 5.0625916,62.1295 3.8437374,62.1345 3.4687152,62.1395 2.9687784,62.1445 2.0312686,62.1495 1.9999267,62.1546 2.7187045,62.1596 1.8750939,62.1646 0.31255203,62.1696 0.1874807,62.1746 1.2812647,62.1796 2.1875348,62.1846 2.218719,62.1896 1.5937202,62.1946 1.9375068,62.1996 1.21875,62.2046 1.3124884,62.2096 1.8748922,62.2146 3.7811203,62.2196 4.1875315,62.2246 2.9688153,62.2297 3.0000243,62.2347 2.6249259,62.2397 3.0623672,62.2447 2.6251438,62.2497 1.8126853,62.2547 2.2500293,62.2597 2.4687228,62.2647 2.9062071,62.2697 2.9062548,62.2747 3.1874018,62.2798 2.5623269,62.2848 3.5624917,62.2898 2.6876569,62.2948 1.2501018,62.2998 0.59376705,62.3048 0.78128093,62.3098 1.4375294,62.3148 1.2499799,62.3198 0.93747747,62.3249 0.81250906,62.3299 0.96874952,62.3349 1.4999504,62.3399 1.7187334,62.3449 0.59382057,62.3499 0.12504202,62.3549 0.56248879,62.3599 2.7498877,62.3650 3.7186475,62.3700 3.3438289,62.3750 2.2501457,62.3800 4.4998169,62.3850 9.0934744,62.3900 10.718794,62.3950 7.7814131,62.4001 3.7188578,62.4051 1.843766,62.4101 1.0625753,62.4151 1.1562557,62.4201 2.6249459,62.4251 3.0624692,62.4302 1.5000042,62.4352 0.75002736,62.4402 0.78123903,62.4452 0.65629566,62.4502 1.1250199,62.4552 1.3750335,62.4603 1.0312371,62.4653 1.2186927,62.4703 1.718661,62.4753 3.9686086,62.4803 5.0312004,62.4853 4.7187195,62.4904 4.6874371,62.4954 4.5311933,62.5004 3.968837,62.5054 3.500061,62.5104 4.5625205,62.5155 3.7189021,62.5205 2.1250668,62.5255 1.4062607,62.5305 1.0938261,62.5355 1.5000614,62.5406 3.2499795,62.5456 3.9686656,62.5506 4.7498708,62.5556 5.2187562,62.5607 3.5938387,62.5657 3.2187798,62.5707 3.8125167,62.5757 4.6562729,62.5807 3.4061358,62.5858 3.0310984,62.5908 2.5000322,62.5958 2.0001273,62.6008 1.3749968,62.6059 3.0936151,62.6109 3.7813249,62.6159 2.7813666,62.6209 1.9062668,62.6260 1.9061297,62.6310 3.4686351,62.6360 4.3125944,62.6410 4.6250243,62.6461 3.6250474,62.6511 3.0937297,62.6561 3.4374273,62.6611 3.4375603,62.6662 3.5001006,62.6712 2.6250045,62.6762 2.749994,62.6812 1.2812688,62.6863 1.406172,62.6913 1.4062136,62.6963 1.9688125,62.7013 2.0312991,62.7064 2.0624712,62.7114 1.8437291,62.7164 2.000021,62.7215 1.5937711,62.7265 1.3437897,62.7315 1.3437278,62.7365 2.2811892,62.7416 2.6874716,62.7466 3.1249459,62.7516 3.3748529,62.7567 3.562412,62.7617 3.6251197,62.7667 2.7502034,62.7717 1.4063792,62.7768 1.0312172,62.7818 1.3437544,62.7868 2.5311391,62.7919 3.2811344,62.7969 2.8124785,62.8019 3.250015,62.8070 3.0312383,62.8120 3.2499726,62.8170 2.6563299,62.8221 2.0937617,62.8271 2.2187343,62.8321 2.4374857,62.8372 2.5000868,62.8422 1.6563361,62.8472 1.718742,62.8523 1.5937117,62.8573 3.2186296,62.8623 4.1561236,62.8674 4.4375544,62.8724 6.4376893,62.8774 6.093833,62.8825 3.4374733,62.8875 2.4687517,62.8925 2.1250036,62.8976 2.2187662,62.9026 1.0625126,62.9076 0.37496802,62.9127 0.90623766,62.9177 0.81250608,62.9227 0.4062686,62.9278 0.68745553,62.9328 1.3749655,62.9379 1.3750036,62.9429 1.437529,62.9479 1.03127,62.9530 0.62500864,62.9580 0.37505338,62.9630 0.53116775,62.9681 2.1247201,62.9731 4.718647,62.9782 4.0626249,62.9832 2.8438349,62.9882 2.4375117,62.9933 2.7187953,62.9983 2.2501416,63.0033 1.0625221,63.0084 1.2810431,63.0134 3.906199,63.0185 4.1563587,63.0235 4.2500114,63.0285 3.6562541,63.0336 2.7186911,63.0386 2.0624959,63.0437 1.9063241,63.0487 1.7500439,63.0538 1.4062822,63.0588 1.0312525,63.0638 0.71876103,63.0689 0.78113717,63.0739 2.4998748,63.0790 3.1250842,63.0840 1.4687985,63.0890 1.6875424,63.0941 2.9062707,63.0991 5.0624299,63.1042 5.3749661,63.1092 3.6249893,63.1143 2.5938823,63.1193 0.9687888,63.1244 1.6248202,63.1294 2.8749063,63.1344 3.3438315,63.1395 2.2189195,63.1445 1.0937386,63.1496 1.7810972,63.1546 2.0938108,63.1597 1.1563711,63.1647 1.5312124,63.1698 2.5311394,63.1748 3.0623806,63.1799 4.1562533,63.1849 3.3751113,63.1899 2.3438914,63.1950 2.0313008,63.2000 1.406189,63.2051 0.68749082,63.2101 1.0936714,63.2152 2.6248555,63.2202 4.3436832,63.2253 4.2500772,63.2303 2.8751788,63.2354 1.7500498,63.2404 1.4687215,63.2455 1.7186795,63.2505 2.6562278,63.2556 1.6876078,63.2606 0.71884072,63.2657 1.4062387,63.2707 2.1561022,63.2758 2.5311327,63.2808 2.9062662,63.2859 2.8438692,63.2909 2.1250925,63.2960 2.0937419,63.3010 2.906203,63.3061 3.4999211,63.3111 3.3437481,63.3162 1.5938466,63.3212 2.5313022,63.3263 3.5936949,63.3313 3.3749204,63.3364 2.4061852,63.3414 1.6563023,63.3465 0.90631598,63.3516 0.78128231,63.3566 0.81255156,63.3617 1.0311807,63.3667 1.6249267,63.3718 1.8750148,63.3768 1.7500358,63.3819 1.7499772,63.3869 3.0625198,63.3920 3.4688203,63.3970 2.1562774,63.4021 0.6250006,63.4072 0.093746506,63.4122 0.34372002,63.4173 0.74996328,63.4223 0.81251192,63.4274 0.84379476,63.4324 0.84373474,63.4375 1.2811726,63.4425 1.7499504,63.4476 3.5624804,63.4527 1.906224,63.4577 1.687466,63.4628 1.7187721,63.4678 2.3438909,63.4729 1.0938512,63.4780 1.4687206,63.4830 1.999917,63.4881 2.6561849,63.4931 2.5624816,63.4982 1.7499917,63.5032 1.4374911,63.5083 1.5313575,63.5134 1.0938392,63.5184 0.62496859,63.5235 0.6249975,63.5285 0.59374434,63.5336 0.78127569,63.5387 1.7500136,63.5437 3.0311711,63.5488 3.1874666,63.5539 3.5938427,63.5589 2.7187951,63.5640 3.1562469,63.5690 2.1249039,63.5741 2.249887,63.5792 2.125041,63.5842 1.875,63.5893 2.124903,63.5943 2.718698,63.5994 3.0312872,63.6045 2.5626469,63.6095 1.1875722,63.6146 1.7187185,63.6197 3.2500324,63.6247 2.9687614,63.6298 2.1249349,63.6349 1.5937212,63.6399 1.0937585,63.6450 1.343684,63.6501 2.0937991,63.6551 1.3437849,63.6602 2.0623553,63.6653 3.156251,63.6703 3.5313594,63.6754 2.8438208,63.6805 1.9375103,63.6855 1.1249715,63.6906 1.0936878,63.6957 1.7499708,63.7007 1.499999,63.7058 1.5000012,63.7109 1.2812467,63.7159 1.5000353,63.7210 1.3749814,63.7261 2.4999278,63.7311 2.7813413,63.7362 1.9688358,63.7413 1.1874852,63.7463 1.249928,63.7514 1.6562457,63.7565 1.3437867,63.7615 1.3750131,63.7666 1.531248,63.7717 1.8750036,63.7768 3.8123794,63.7818 5.9062171,63.7869 4.781435,63.7920 2.6875501,63.7970 1.2186912,63.8021 1.4687229,63.8072 1.4687796,63.8122 0.81253213,63.8173 0.5312354,63.8224 0.81249458,63.8275 0.96877247,63.8325 0.71875399,63.8376 1.0312538,63.8427 0.90624428,63.8478 1.7812568,63.8528 1.8750004,63.8579 1.7811702,63.8630 1.8749722,63.8681 2.4375358,63.8731 2.0937297,63.8782 2.0624366,63.8833 2.3124819,63.8883 1.781291,63.8934 1.5312554,63.8985 2.0000551,63.9036 1.2813245,63.9086 0.40626839,63.9137 0.84377354,63.9188 2.1875207,63.9239 2.8124316,63.9290 2.124882,63.9340 2.2500002,63.9391 1.5626045,63.9442 0.99994725,63.9493 1.4374744,63.9543 0.71877909,63.9594 1.0624353,63.9645 1.4062136,63.9696 1.9687093,63.9746 2.7187512,63.9797 2.8125405,63.9848 2.4688399,63.9899 2.9062276,63.9950 3.2498901,64.0000 3.2187164,64.0051 2.9687231,64.0102 4.2811713,64.0153 5.2188187,64.0204 3.0938792,64.0254 1.8125403,64.0305 1.4687254,64.0356 3.0936012,64.0407 3.9062052,64.0458 2.6252108,64.0508 0.5313279,64.0559 0.74993688,64.0610 1.5937954,64.0661 3.8125448,64.0712 4.1874509,64.0763 2.499892,64.0813 1.874896,64.0864 2.7499459,64.0915 3.5938118,64.0966 3.6250312,64.1017 3.031271,64.1068 2.6250079,64.1118 2.718756,64.1169 1.8751009,64.1220 0.9688257,64.1271 1.3749585,64.1322 4.9374762,64.1373 5.5936694,64.1423 3.7186804,64.1474 1.5938907,64.1525 0.62510002,64.1576 0.24995576,64.1627 1.5936795,64.1678 2.6875496,64.1729 2.7188408,64.1779 2.8436084,64.1830 3.6874309,64.1881 1.4376614,64.1932 0.15628596,64.1983 0.65620196,64.2034 1.0000254,64.2085 1.6562647,64.2135 3.062392,64.2186 3.6561544,64.2237 2.3125279,64.2288 1.5312777,64.2339 1.34377,64.2390 0.96876389,64.2441 1.2500043,64.2492 1.6875522,64.2543 2.5312626,64.2593 2.2499113,64.2644 2.4061322,64.2695 2.4062202,64.2746 3.9062486,64.2797 5.4688249,64.2848 4.2501278,64.2899 2.9375496,64.2950 1.9062409,64.3001 0.93747056,64.3052 1.1248575,64.3103 3.3748386,64.3153 4.7501559,64.3204 3.3126409,64.3255 1.9687449,64.3306 1.1874633,64.3357 2.9062419,64.3408 2.6875317,64.3459 1.812537,64.3510 1.0938282,64.3561 1.281247,64.3612 1.1249323,64.3663 1.1249565,64.3714 1.968789,64.3765 2.7187855,64.3816 3.062479,64.3866 3.06247,64.3917 1.8437483,64.3968 1.4374509,64.4019 1.7186798,64.4070 1.9062675,64.4121 1.1250981,64.4172 0.40632075,64.4223 0.21870813,64.4274 1.0936418,64.4325 1.8437088,64.4376 2.0312045,64.4427 2.4999917,64.4478 1.9376587,64.4529 1.2500342,64.4580 1.6874468,64.4631 1.1562755,64.4682 1.3437544,64.4733 1.9687842,64.4784 2.6562285,64.4835 3.4685988,64.4886 4.1874561,64.4937 3.6876464,64.4988 3.4375622,64.5039 4.4062476,64.5090 2.8437941,64.5141 1.4374744,64.5192 1.4687412,64.5243 1.7187208,64.5294 2.0937221,64.5345 2.9374006,64.5396 4.093657,64.5447 2.9375718,64.5498 1.4688574,64.5549 0.65630227,64.5600 1.1561966,64.5651 2.0624738,64.5702 1.9374669,64.5753 1.87498,64.5804 1.7499698,64.5855 2.4375293,64.5906 2.1563644,64.5957 2.0000582,64.6008 1.9374948,64.6059 2.6562343,64.6110 2.2187719,64.6161 0.75000626,64.6212 0.21876785,64.6263 0.031271774,64.6314 0.93743783,64.6365 2.3437428,64.6416 1.5625501,64.6467 0.90611994,64.6518 1.65615,64.6569 1.5312964,64.6620 1.2813421,64.6672 1.7501037,64.6723 2.7812862,64.6774 3.4374659,64.6825 3.2811852,64.6876 2.0937192,64.6927 1.0625098,64.6978 1.9061577,64.7029 3.4999571,64.7080 2.7813385,64.7131 1.8124692,64.7182 1.9999053,64.7233 3.7499719,64.7284 4.6250424,64.7335 2.7813032,64.7387 1.1562703,64.7438 1.4063545,64.7489 3.1875768,64.7540 4.4373507,64.7591 4.1873617,64.7642 4.2811732,64.7693 5.0311823,64.7744 5.2813411,64.7795 4.0625849,64.7846 3.2812395,64.7897 3.093745,64.7949 3.0625436,64.8000 2.5313013,64.8051 2.624923,64.8102 3.906251,64.8153 2.9063604,64.8204 3.000052,64.8255 2.4375291,64.8306 1.4374955,64.8358 1.0937203,64.8409 1.9062259,64.8460 2.7500191,64.8511 1.8437899,64.8562 1.1875143,64.8613 1.2500228,64.8664 1.1874905,64.8715 1.9062155,64.8767 3.1875677,64.8818 2.6562977,64.8869 2.6874626,64.8920 2.0936985,64.8971 1.8749417,64.9022 1.0312365,64.9073 0.90632206,64.9125 0.28124341,64.9176 1.2811112,64.9227 2.2499878,64.9278 1.7813138,64.9329 1.593709,64.9380 2.687464,64.9432 1.8438241,64.9483 0.87504274,64.9534 1.0937642,64.9585 0.93748695,64.9636 1.5936781,64.9687 2.3749318,64.9739 3.6250496,64.9790 4.0625525,64.9841 4.0624623,64.9892 3.1875131,64.9943 2.5312195,64.9995 3.5938039,65.0046 2.0625808,65.0097 3.1250131,65.0148 3.1562688,65.0199 2.6562572,65.0250 1.9999213,65.0302 1.6561986,65.0353 1.0313045,65.0404 0.75000924,65.0455 1.6561295,65.0506 2.7186053,65.0558 2.8750129,65.0609 2.2501163,65.0660 1.4375566,65.0711 1.6562351,65.0763 1.9999322,65.0814 2.8124411,65.0865 2.5938516,65.0916 1.656402,65.0967 1.1250403,65.1019 1.1561111,65.1070 3.593529,65.1121 4.9375172,65.1172 3.7813187,65.1224 2.8750045,65.1275 1.5001206,65.1326 0.87508702,65.1377 0.5937897,65.1429 2.1874235,65.1480 3.7186408,65.1531 3.218714,65.1582 2.6250505,65.1634 2.031357,65.1685 1.1562918,65.1736 1.4999729,65.1787 1.749936,65.1839 1.9375479,65.1890 1.6250496,65.1941 2.0937204,65.1992 0.84375721,65.2044 0.90616989,65.2095 2.6560807,65.2146 5.5936403,65.2197 6.0312743,65.2249 4.1251101,65.2300 2.1251235,65.2351 1.0625576,65.2403 0.78123355,65.2454 1.0312371,65.2505 1.4687939,65.2556 0.93752241,65.2608 1.3124534,65.2659 1.9999918,65.2710 1.9375576,65.2762 1.1875082,65.2813 2.0624056,65.2864 2.68751,65.2915 2.3438423,65.2967 2.187464,65.3018 2.4062092,65.3069 1.5937095,65.3121 1.5937257,65.3172 2.0937541,65.3223 2.8124485,65.3275 2.6875422,65.3326 1.875025,65.3377 1.9999926,65.3429 1.8437651,65.3480 2.0936592,65.3531 3.4374745,65.3583 3.4688799,65.3634 2.3750923,65.3685 1.8124473,65.3737 1.6249212,65.3788 1.5312881,65.3839 0.93750703,65.3891 2.5311973,65.3942 4.34375,65.3993 4.5937018,65.4045 3.6249399,65.4096 3.0626357,65.4147 1.4376385,65.4199 1.6874596,65.4250 2.6874096,65.4301 2.9374344,65.4353 3.2188282,65.4404 1.7188264,65.4455 1.7811004,65.4507 3.9374313,65.4558 3.437577,65.4610 2.5624599,65.4661 2.9687018,65.4712 2.7188685,65.4764 1.3125685,65.4815 2.0625141,65.4866 3.2813201,65.4918 3.9062769,65.4969 3.1561344,65.5021 4.2498279,65.5072 4.2500329,65.5123 2.3125818,65.5175 1.5312284,65.5226 2.0624311,65.5278 2.7812574,65.5329 2.5625317,65.5380 2.09378,65.5432 1.406279,65.5483 1.5937097,65.5535 2.4062731,65.5586 2.4688194,65.5637 2.4687467,65.5689 2.7499771,65.5740 2.9687083,65.5792 2.3437593,65.5843 1.750055,65.5894 2.4062386,65.5946 2.8749795,65.5997 2.6562541,65.6049 2.0625277,65.6100 1.437469,65.6152 1.9374837,65.6203 2.3125429,65.6254 1.9374824,65.6306 1.4062383,65.6357 1.6562245,65.6409 2.9687483,65.6460 3.3437266,65.6512 3.6561728,65.6563 3.0624502,65.6615 3.4375143,65.6666 3.1563506,65.6717 2.9688575,65.6769 1.8438321,65.6820 0.68749624,65.6872 0.74989462,65.6923 2.3749692,65.6975 3.7188346,65.7026 2.9375615,65.7078 0.90625226,65.7129 1.7812401,65.7181 2.4374495,65.7232 2.1874321,65.7284 1.5312833,65.7335 0.81256384,65.7386 0.21879435,65.7438 0.81251067,65.7489 1.5312076,65.7541 1.1874101,65.7592 1.7812049,65.7644 2.1875427,65.7695 1.3750665,65.7747 1.3438442,65.7798 1.6874479,65.7850 2.6873527,65.7901 3.2186935,65.7953 2.7188413,65.8004 1.2188777,65.8056 1.250006,65.8107 2.4374568,65.8159 2.1249633,65.8210 1.3437649,65.8262 1.2187347,65.8313 2.4686639,65.8365 4.718586,65.8416 6.406199,65.8468 6.6564355,65.8519 5.5001526,65.8571 3.1874976,65.8623 2.6873786,65.8674 4.124927,65.8726 4.4062915,65.8777 4.4688339,65.8829 4.4062829,65.8880 6.8437557,65.8932 8.5000172,65.8983 6.2499261,65.9035 4.5311899,65.9086 4.1874189,65.9138 5.4062395,65.9189 3.000102,65.9241 2.5938256,65.9293 2.7500238,65.9344 2.5312109,65.9396 2.1562724,65.9447 1.7499807,65.9499 1.2811794,65.9550 1.2187662,65.9602 0.71884817,65.9653 0.093818776,65.9705 0.09369868,65.9757 0.81236106,65.9808 2.3123569,65.9860 3.2187045,65.9911 3.4689493,65.9963 2.0001326,66.0014 1.843689,66.0066 2.7187378,66.0118 3.4374957,66.0169 3.1249745,66.0221 2.3437426,66.0272 4.3437529,66.0324 5.7187581,66.0376 4.1562538,66.0427 2.2812183,66.0479 2.4999547,66.0530 2.5312581,66.0582 1.7813238,66.0634 2.000037,66.0685 2.2499266,66.0737 2.624934,66.0788 2.0937905,66.0840 1.2813538,66.0892 0.75002384,66.0943 0.81243551,66.0995 1.1874249,66.1047 1.5312812,66.1098 1.0625712,66.1150 1.5000727,66.1201 1.2187562,66.1253 1.4686754,66.1305 1.3750182,66.1356 1.6250136,66.1408 1.5623969,66.1460 1.9374117,66.1511 2.156219,66.1563 3.1250696,66.1614 2.3438644,66.1666 2.1562488,66.1718 2.2500165,66.1769 2.0624709,66.1821 2.9062524,66.1873 2.1563101,66.1924 1.3750473,66.1976 1.8124362,66.2028 1.8436518,66.2079 1.6874846,66.2131 2.5625577,66.2183 2.6875677,66.2234 2.3437486,66.2286 2.4373877,66.2338 2.7811465,66.2389 2.8438213,66.2441 2.5001512,66.2493 1.8438179,66.2544 1.3437315,66.2596 0.18749273,66.2648 0.18751575,66.2699 0.56249881,66.2751 1.1249366,66.2803 1.5623583,66.2855 2.2812188,66.2906 2.0625937,66.2958 1.9062653,66.3010 2.0312247,66.3061 2.0625229,66.3113 1.1875732,66.3165 0.59371239,66.3216 2.4374309,66.3268 3.0625024,66.3320 2.4062698,66.3372 1.3750131,66.3423 1.4062082,66.3475 2.5311847,66.3527 2.6874793,66.3578 2.4376059,66.3630 1.1875699,66.3682 1.4687721,66.3734 1.5313191,66.3785 1.0312262,66.3837 0.65616703,66.3889 1.4687586,66.3940 1.3438408,66.3992 1.8124948,66.4044 2.2498469,66.4096 2.3749754,66.4147 1.7501231,66.4199 1.3750699,66.4251 1.6249894,66.4303 1.7187213,66.4354 1.3750024,66.4406 1.5625122,66.4458 3.1874299,66.4510 3.9374044,66.4561 2.5625191,66.4613 1.2500658,66.4665 1.2187665,66.4717 1.2812362,66.4768 1.4999514,66.4820 3.2500324,66.4872 2.5625341,66.4924 3.2186413,66.4976 2.9374936,66.5027 2.4063857,66.5079 3.0313132,66.5131 3.8124833,66.5183 2.53123,66.5234 1.3124723,66.5286 2.5937276,66.5338 3.437396,66.5390 3.718596,66.5442 3.2812214,66.5493 3.0626433,66.5545 2.031333,66.5597 1.9999588,66.5649 2.2500184,66.5701 2.3437693,66.5752 3.65622,66.5804 5.3125052,66.5856 4.8750682,66.5908 2.8750703,66.5960 1.2500466,66.6011 1.5000321,66.6063 2.2187481,66.6115 1.3436195,66.6167 1.9060414,66.6219 2.8124599,66.6271 3.0939071,66.6322 0.84389555,66.6374 0.37501749,66.6426 0.71872544,66.6478 1.1249088,66.6530 1.8124059,66.6582 1.9687008,66.6633 4.0937405,66.6685 5.7499003,66.6737 5.6562495,66.6789 3.6251168,66.6841 2.4688377,66.6893 1.1251423,66.6944 0.5000149,66.6996 1.2812139,66.7048 1.4999876,66.7100 1.5311737,66.7152 1.9687147,66.7204 2.3750782,66.7256 2.0000949,66.7307 0.65617442,66.7359 1.4685625,66.7411 2.9062603,66.7463 2.3438687,66.7515 2.2188163,66.7567 4.1873922,66.7619 7.0311999,66.7671 6.5938983,66.7722 4.7500081,66.7774 2.8125033,66.7826 1.2500696,66.7878 -4.0386221e-006,66.7930 0.4687483,66.7982 1.718691,66.8034 2.6249845,66.8086 1.5938061,66.8138 1.5937833,66.8189 3.7812629,66.8241 3.9374557,66.8293 2.3124416,66.8345 1.1874602,66.8397 1.6561559,66.8449 2.6249592,66.8501 2.7500255,66.8553 2.8750331,66.8605 3.0938203,66.8657 3.7812247,66.8709 3.4062746,66.8761 2.2500806,66.8812 2.6563034,66.8864 2.4687026,66.8916 2.0310967,66.8968 2.5937352,66.9020 2.1563864,66.9072 1.4687661,66.9124 1.6249423,66.9176 1.6249971,66.9228 1.4687978,66.9280 1.1563486,66.9332 2.3124466,66.9384 2.4685853,66.9436 3.7811038,66.9488 6.3124971,66.9540 5.7500906,66.9592 3.0000885,66.9643 1.9687732,66.9695 1.3750324,66.9747 0.90626371,66.9799 1.8124706,66.9851 1.7500985,66.9903 1.2187287,66.9955 1.6248248,67.0007 2.2187521,67.0059 2.0626359,67.0111 2.0000684,67.0163 1.3749887,67.0215 2.0312285,67.0267 2.8125267,67.0319 2.2500174,67.0371 1.4998505,67.0423 2.2184937,67.0475 3.2499909,67.0527 2.3127089,67.0579 1.0314057,67.0631 0.59380013,67.0683 1.2188175,67.0735 2.6874785,67.0787 4.2811022,67.0839 4.1249661,67.0891 1.9375089,67.0943 1.437506,67.0995 1.5000366,67.1047 1.4687866,67.1099 1.4062544,67.1151 1.0312326,67.1203 0.81252015,67.1255 0.46875513,67.1307 0.65622622,67.1359 0.99996865,67.1411 2.2187748,67.1463 1.9063178,67.1515 1.4999303,67.1567 1.9061048,67.1619 2.8749161,67.1671 2.7500899,67.1723 1.1251329,67.1775 0.90622735,67.1827 1.6561815,67.1879 2.1874688,67.1932 3.9375095,67.1984 5.8124781,67.2036 5.0938144,67.2088 4.1562848,67.2140 2.8750079,67.2192 1.3125546,67.2244 0.68748486,67.2296 0.56250787,67.2348 0.71869272,67.2400 2.062341,67.2452 3.3749132,67.2504 4.6563225,67.2556 5.2814188,67.2608 4.1250896,67.2660 1.9999162,67.2712 2.3436532,67.2765 1.7812963,67.2817 1.7188641,67.2869 3.0937033,67.2921 4.1249256,67.2973 2.843823,67.3025 1.9375764,67.3077 3.0937712,67.3129 4.3124275,67.3181 5.7812524,67.3233 4.312459,67.3285 3.7498105,67.3337 3.4687521,67.3390 2.5938282,67.3442 1.5937978,67.3494 1.03133,67.3546 0.59377992,67.3598 0.68748772,67.3650 0.96870244,67.3702 1.4999019,67.3754 2.2499442,67.3806 2.5938022,67.3859 1.8750095,67.3911 2.4062347,67.3963 2.1874785,67.4015 2.0625358,67.4067 1.3125559,67.4119 1.5936568,67.4171 2.5311701,67.4223 2.8750818,67.4276 1.562703,67.4328 0.93757331,67.4380 1.2811459,67.4432 1.7499478,67.4484 2.5936904,67.4536 4.7499819,67.4588 4.7500567,67.4641 3.250102,67.4693 1.5312104,67.4745 2.4998138,67.4797 2.5312927,67.4849 1.5314097,67.4901 1.3750143,67.4954 1.8749011,67.5006 3.9997933,67.5058 7.0936546,67.5110 6.0626078,67.5162 4.8752413,67.5214 2.8126137,67.5267 2.4998958,67.5319 1.5623885,67.5371 3.0624464,67.5423 2.7813835,67.5475 1.6250893,67.5527 1.8750393,67.5580 3.2812393,67.5632 4.4686046,67.5684 4.5937691,67.5736 1.8125794,67.5788 0.65617996,67.5841 0.96877778,67.5893 0.75000966,67.5945 1.9373409,67.5997 5.0936894,67.6049 5.8438787,67.6102 4.2188768,67.6154 1.2188026,67.6206 -7.9096699e-006,67.6258 0.24996796,67.6310 0.99985027,67.6363 3.0311105,67.6415 3.1876292,67.6467 2.1250844,67.6519 3.8749273,67.6572 5.1874061,67.6624 4.2187595,67.6676 2.0000069,67.6728 2.1562555,67.6780 1.7812718,67.6833 2.3438017,67.6885 3.0938585,67.6937 4.1562066,67.6989 4.3124566,67.7042 2.1875434,67.7094 1.281307,67.7146 1.2187878,67.7198 0.59375411,67.7251 0.65615743,67.7303 1.1874573,67.7355 1.4063357,67.7407 1.2187732,67.7460 1.3436391,67.7512 3.9686007,67.7564 5.8437929,67.7616 4.3126588,67.7669 2.000047,67.7721 0.8749283,67.7773 1.8436952,67.7826 1.6876017,67.7878 0.46883827,67.7930 0.59361798,67.7982 2.4686139,67.8035 3.281405,67.8087 2.2188025,67.8139 2.4686482,67.8191 1.5000716,67.8244 0.50008643,67.8296 0.093734771,67.8348 0.62493283,67.8401 1.4062424,67.8453 1.0625561,67.8505 0.65627897,67.8558 1.499992,67.8610 1.4374987,67.8662 1.1875179,67.8714 1.3436817,67.8767 2.4060769,67.8819 3.1873536,67.8871 3.0312822,67.8924 2.6877289,67.8976 1.1250995,67.9028 0.71873206,67.9081 0.18751904,67.9133 0.5312376,67.9185 1.7812611,67.9238 1.8749999,67.9290 1.6248904,67.9342 2.2499056,67.9395 2.0937774,67.9447 1.6563333,67.9499 1.0000724,67.9552 0.9375267,67.9604 1.2499367,67.9656 1.4686689,67.9709 1.1875402,67.9761 1.0313184,67.9813 0.99999237,67.9866 1.2811891,67.9918 2.0937138,67.9970 2.3125105,68.0023 2.0937629,68.0075 2.1875141,68.0127 1.6250112,68.0180 1.3437467,68.0232 1.3437247,68.0285 1.5312721,68.0337 1.2813143,68.0389 1.5624027,68.0442 3.0936391,68.0494 3.0938144,68.0546 2.3438337,68.0599 3.5624647,68.0651 5.1873717,68.0704 4.2811666,68.0756 3.0938258,68.0808 3.1876659,68.0861 3.6875334,68.0913 4.4374619,68.0966 4.6874943,68.1018 3.8124785,68.1070 3.4374299,68.1123 2.0313156,68.1175 1.5938271,68.1228 2.187479,68.1280 1.6250575,68.1332 1.3125232,68.1385 0.99998593,68.1437 1.2811881,68.1490 2.1874759,68.1542 2.4375334,68.1594 3.8437784,68.1647 3.3437355,68.1699 2.4999392,68.1752 2.0312262,68.1804 1.8437262,68.1857 1.9062284,68.1909 1.8125609,68.1961 2.2188797,68.2014 3.3437617,68.2066 4.7186413,68.2119 4.1249971,68.2171 2.4375262,68.2224 2.1250017,68.2276 1.4375201,68.2328 1.4687307,68.2381 1.9999533,68.2433 1.9062154,68.2486 1.7500252,68.2538 1.1875491,68.2591 0.90622324,68.2643 1.8123947,68.2696 3.2186038,68.2748 4.2499924,68.2801 4.9376602,68.2853 4.2501111,68.2905 2.7187009,68.2958 1.8437074,68.3010 1.8750377,68.3063 2.0938287,68.3115 2.4375465,68.3168 2.124927,68.3220 4.5312052,68.3273 6.2188091,68.3325 7.1875639,68.3378 4.7499022,68.3430 3.5311768,68.3483 2.46873,68.3535 2.0937903,68.3588 1.4376185,68.3640 1.6562152,68.3693 2.6249065,68.3745 3.2186797,68.3798 3.8438179,68.3850 3.6563213,68.3903 3.0312207,68.3955 1.6250513,68.4008 1.3438083,68.4060 1.9062284,68.4113 1.9686671,68.4165 1.4062258,68.4218 0.93759173,68.4270 0.56252384,68.4323 1.7187637,68.4375 3.9687414,68.4428 5.937438,68.4480 4.0624886,68.4533 1.781296,68.4586 1.5937531,68.4638 2.1561458,68.4691 2.3750002,68.4743 1.5313535,68.4796 0.6250518,68.4848 0.93749785,68.4901 1.1249969,68.4953 0.96872604,68.5006 1.0624627,68.5058 1.2812098,68.5111 1.5625409,68.5164 1.7500817,68.5216 1.4687502,68.5269 0.93740499,68.5321 1.2499492,68.5374 1.2812641,68.5426 1.3749489,68.5479 1.9374295,68.5531 2.374928,68.5584 2.6875305,68.5637 2.4688468,68.5689 2.2812757,68.5742 2.5937867,68.5794 1.8125648,68.5847 1.9688023,68.5899 1.093769,68.5952 0.68747765,68.6005 0.65625882,68.6057 1.3437873,68.6110 2.3125367,68.6162 2.6562128,68.6215 2.8748868,68.6268 1.6874741,68.6320 0.7500568,68.6373 0.59379297,68.6425 0.56248134,68.6478 0.99992394,68.6531 1.749983,68.6583 2.7500522,68.6636 3.2499809,68.6688 3.4687006,68.6741 3.56249,68.6794 3.1874938,68.6846 3.0625367,68.6899 2.2813265,68.6952 1.3437114,68.7004 2.1561501,68.7057 2.6562467,68.7109 2.3750253,68.7162 1.9687603,68.7215 2.3124919,68.7267 2.2500346,68.7320 2.3437898,68.7373 2.656276,68.7425 3.1250093,68.7478 2.4374511,68.7531 2.9375076,68.7583 2.0000458,68.7636 0.87501836,68.7689 0.21876179,68.7741 0.31252912,68.7794 1.1562725,68.7846 2.249953,68.7899 2.7811861,68.7952 2.3124349,68.8004 3.3748236,68.8057 4.4687009,68.8110 3.6251159,68.8162 3.1876156,68.8215 3.3438792,68.8268 3.5312834,68.8320 2.9687431,68.8373 1.4999819,68.8426 1.4374062,68.8479 2.0311704,68.8531 2.3750343,68.8584 2.7813363,68.8637 3.1562421,68.8689 3.1249807,68.8742 2.9373393,68.8795 3.3749514,68.8847 2.6250548,68.8900 3.6562312,68.8953 3.7499108,68.9005 4.6561136,68.9058 5.0624619,68.9111 4.1563888,68.9164 1.9065322,68.9216 0.78130758,68.9269 1.0312643,68.9322 0.62500763,68.9374 0.74989688,68.9427 1.4687357,68.9480 1.5000367,68.9533 3.2187519,68.9585 3.5937188,68.9638 2.4375165,68.9691 0.93755668,68.9743 1.7187759,68.9796 3.3438063,68.9849 3.8124566,68.9902 2.8749375,68.9954 1.2500167,69.0007 0.65628856,69.0060 0.4999972,69.0113 0.68751234,69.0165 0.71877259,69.0218 1.1249785,69.0271 1.0000037,69.0324 1.2812501,69.0376 1.4687185,69.0429 1.5936885,69.0482 1.7811818,69.0535 1.8437257,69.0587 1.8125219,69.0640 2.0937924,69.0693 1.3437892,69.0746 0.7499553,69.0799 1.8123562,69.0851 3.7498953,69.0904 4.6250162,69.0957 3.906388,69.1010 2.625149,69.1062 1.6250079,69.1115 1.4374089,69.1168 1.437458,69.1221 1.7187411,69.1274 2.2499962,69.1326 2.7499983,69.1379 2.5625939,69.1432 1.1562535,69.1485 1.9684856,69.1538 3.7498882,69.1590 3.219002,69.1643 1.0939797,69.1696 0.093775049,69.1749 0.03119901,69.1802 0.49994662,69.1854 0.74998575,69.1907 1.0000114,69.1960 0.93752688,69.2013 1.3124785,69.2066 2.3749804,69.2118 2.1562161,69.2171 2.5310349,69.2224 4.4685955,69.2277 5.312655,69.2330 4.5001683,69.2383 2.3125997,69.2435 0.78131247,69.2488 0.6249963,69.2541 1.343704,69.2594 2.7186093,69.2647 4.6873841,69.2700 5.5937834,69.2752 5.531333,69.2805 4.906373,69.2858 3.2813249,69.2911 2.5624371,69.2964 1.8124334,69.3017 1.9375507,69.3070 3.0312696,69.3122 3.5937524,69.3175 2.3437614,69.3228 2.8436408,69.3281 4.4998455,69.3334 5.31253,69.3387 3.7188609,69.3440 3.1562643,69.3492 2.1562622,69.3545 1.9374948,69.3598 1.7500516,69.3651 1.4375432,69.3704 1.4062402,69.3757 1.8124465,69.3810 2.5623863,69.3863 3.0936551,69.3916 3.5937374,69.3968 3.5938039,69.4021 3.3438063,69.4074 2.5626111,69.4127 1.4375865,69.4180 1.0312232,69.4233 1.562411,69.4286 2.5624266,69.4339 2.9687757,69.4392 3.2187297,69.4445 5.3125143,69.4497 3.8439071,69.4550 2.3438072,69.4603 1.0311598,69.4656 1.6874377,69.4709 1.9688387,69.4762 1.2188133,69.4815 1.2187161,69.4868 2.0312135,69.4921 2.0936966,69.4974 1.4062485,69.5027 1.0937903,69.5080 1.4687259,69.5133 1.8748422,69.5185 3.0937221,69.5238 3.1250412,69.5291 3.8125985,69.5344 2.1562564,69.5397 2.437474,69.5450 1.8125936,69.5503 1.3124957,69.5556 2.8125639,69.5609 3.5000474,69.5662 2.8436787,69.5715 1.3437052,69.5768 1.9686916,69.5821 2.4999418,69.5874 1.7812903,69.5927 2.0312335,69.5980 4.4061794,69.6033 4.8437557,69.6086 3.0625751,69.6139 1.6562847,69.6192 1.9062921,69.6245 3.0312762,69.6298 3.8750007,69.6351 2.6875253,69.6404 1.8750198,69.6457 1.8123906,69.6510 2.0936425,69.6563 2.5938115,69.6616 2.4376609,69.6669 1.6875086,69.6722 2.249912,69.6775 1.9374777,69.6828 1.9687386,69.6881 1.8437896,69.6934 1.5312983,69.6987 0.40629116,69.7040 0.40625513,69.7093 0.37489793,69.7146 1.4060295,69.7199 3.0937481,69.7252 2.0002122,69.7305 0.75006908,69.7358 0.81241983,69.7411 1.5936545,69.7464 2.8124747,69.7517 2.9688179,69.7570 1.3125719,69.7623 0.87506211,69.7676 0.28126991,69.7729 0.34370947,69.7782 1.6562167,69.7835 3.5312407,69.7888 2.5937157,69.7941 2.6875286,69.7994 1.9687839,69.8047 1.7187705,69.8100 2.6250169,69.8153 3.4999063,69.8206 3.0936959,69.8259 2.906337,69.8312 1.5625489,69.8365 0.937527,69.8419 1.3125141,69.8472 2.187418,69.8525 2.1875193,69.8578 0.71882319,69.8631 0.68747419,69.8684 1.1874148,69.8737 1.99994,69.8790 1.5000503,69.8843 0.75005949,69.8896 0.93748564,69.8949 1.7812389,69.9002 2.3749523,69.9055 2.4687431,69.9108 2.8750608,69.9162 3.2812731,69.9215 2.7186475,69.9268 2.6561294,69.9321 2.6875629,69.9374 2.468909,69.9427 1.9999709,69.9480 2.9372778,69.9533 4.0624666,69.9586 4.7501287,69.9639 5.3751369,69.9693 3.0313549,69.9746 1.7187572,69.9799 0.96873391,69.9852 1.5936822,69.9905 2.0623994,69.9958 1.9062586,70.0011 1.2813622,70.0064 0.74999154,70.0118 1.1561233,70.0171 2.437485,70.0224 1.7501076,70.0277 0.65623504,70.0330 1.3748922,70.0383 2.5312486,70.0436 2.5001323,70.0489 2.156286,70.0543 1.9061542,70.0596 1.5937303,70.0649 1.0625182,70.0702 1.6561558,70.0755 2.6562421,70.0808 2.3125494,70.0862 2.9999635,70.0915 2.8749723,70.0968 4.8125587,70.1021 5.0625672,70.1074 3.7500088,70.1127 2.2187109,70.1180 3.4998677,70.1234 3.4375157,70.1287 1.9064207,70.1340 1.0313748,70.1393 1.9686632,70.1446 3.4685433,70.1500 5.0936403,70.1553 4.6563916,70.1606 1.9376673,70.1659 0.99993545,70.1712 2.2811604,70.1765 2.7812138,70.1819 2.7813144,70.1872 1.5313666,70.1925 1.0312002,70.1978 1.4374833,70.2031 1.1875849,70.2085 1.7500284,70.2138 2.5937567,70.2191 2.4999976,70.2244 0.9062258,70.2297 0.81243354,70.2351 1.6249982,70.2404 1.2500496,70.2457 0.96874177,70.2510 1.3125196,70.2563 1.8437394,70.2617 2.093677,70.2670 2.4998982,70.2723 2.9998705,70.2776 4.7812285,70.2830 4.5626454,70.2883 3.0626185,70.2936 2.2500207,70.2989 2.2813032,70.3043 1.3749923,70.3096 1.4374065,70.3149 2.1562545,70.3202 1.4063543,70.3256 0.53130454,70.3309 0.46872956,70.3362 0.78122485,70.3415 1.1561869,70.3469 1.4374988,70.3522 1.1250665,70.3575 1.7812718,70.3628 2.3750286,70.3682 1.9062291,70.3735 1.4061022,70.3788 2.1873491,70.3841 2.8750882,70.3895 1.8126551,70.3948 0.96879894,70.4001 0.59372008,70.4054 1.3437065,70.4108 2.0937495,70.4161 2.2811952,70.4214 2.5311899,70.4268 2.5624948,70.4321 2.2188261,70.4374 2.0313523,70.4427 1.8437982,70.4481 2.343755,70.4534 2.0312064,70.4587 1.9061992,70.4641 1.4062377,70.4694 1.9062573,70.4747 1.5937283,70.4800 2.2811816,70.4854 3.4373729,70.4907 5.8435888,70.4960 7.0626049,70.5014 4.875114,70.5067 4.6874633,70.5120 3.9376068,70.5174 1.8438426,70.5227 0.7812956,70.5280 0.2187686,70.5334 0.78120351,70.5387 1.9373977,70.5440 2.9998524,70.5494 5.6563568,70.5547 4.6877036,70.5600 3.2187679,70.5654 1.4062078,70.5707 1.1873778,70.5760 2.0624504,70.5814 1.7500318,70.5867 1.7187017,70.5920 2.9686885,70.5974 2.3438714,70.6027 1.0001272,70.6080 0.74993908,70.6134 1.5000064,70.6187 1.3750085,70.6240 1.7811744,70.6294 3.4062426,70.6347 3.1875775,70.6401 1.2813098,70.6454 0.9374578,70.6507 1.406162,70.6561 1.4062001,70.6614 2.5000226,70.6667 2.5938404,70.6721 1.2187886,70.6774 0.62491655,70.6827 1.6248914,70.6881 2.2812529,70.6934 1.6250829,70.6988 1.0313247,70.7041 0.50004679,70.7094 2.2812991,70.7148 3.4687884,70.7201 3.0936809,70.7255 2.3749564,70.7308 2.6562095,70.7361 2.875037,70.7415 2.3750777,70.7468 1.1249745,70.7522 0.49994034,70.7575 1.1562146,70.7628 1.5624043,70.7682 3.249841,70.7735 3.8437119,70.7789 3.7187538,70.7842 3.1251721,70.7895 1.2188892,70.7949 1.4373521,70.8002 2.2499204,70.8056 2.3126173,70.8109 1.3751301,70.8163 1.4999629,70.8216 2.2498882,70.8269 2.562515,70.8323 2.000087,70.8376 1.6250385,70.8430 3.0000064,70.8483 4.6250033,70.8537 3.6248529,70.8590 2.5623217,70.8644 2.6875887,70.8697 2.5938737,70.8750 2.2188129,70.8804 1.656248,70.8857 1.687471,70.8911 1.9375229,70.8964 2.5312839,70.9018 3.2187204,70.9071 5.4062037,70.9125 4.5313144,70.9178 1.9062877,70.9232 0.59378225,70.9285 0.40629181,70.9339 0.84374428,70.9392 1.6562229,70.9446 1.1561861,70.9499 1.9061213,70.9553 2.6562228,70.9606 1.9687936,70.9659 2.0000732,70.9713 1.7187536,70.9766 2.5622993,70.9820 3.5937476,70.9873 2.8126807,70.9927 2.4063721,70.9980 1.5000362,71.0034 1.9374839,71.0087 1.8749591,71.0141 2.2186854,71.0194 1.8750449,71.0248 0.937554,71.0301 0.24999426,71.0355 5.4237307e-006,71.0409 1.0937631,71.0462 1.2812344,71.0516 0.4686909,71.0569 1.0624218,71.0623 2.1562512,71.0676 2.3438175,71.0730 2.06251,71.0783 2.3750463,71.0837 1.4375459,71.0890 0.93746829,71.0944 0.65619856,71.0997 0.99999082,71.1051 1.9374073,71.1104 3.1873319,71.1158 2.8438046,71.1211 2.1563993,71.1265 1.906332,71.1319 1.8437668,71.1372 1.7812207,71.1426 2.2812536,71.1479 2.4374261,71.1533 3.343617,71.1586 3.3124378,71.1640 3.0312684,71.1693 2.7813623,71.1747 2.0938861,71.1801 1.28126,71.1854 1.4998113,71.1908 3.3124185,71.1961 3.2500973,71.2015 1.7813097,71.2068 1.2812457,71.2122 2.1249259,71.2176 2.7812495,71.2229 2.9063594,71.2283 2.187536,71.2336 1.9374825,71.2390 0.81254268,71.2444 0.43754578,71.2497 0.46873996,71.2551 0.99998915,71.2604 0.96877128,71.2658 0.5937745,71.2712 0.62496382,71.2765 2.0623646,71.2819 3.3749461,71.2872 2.1876104,71.2926 1.156273,71.2980 1.1875314,71.3033 0.93756372,71.3087 1.1561778,71.3140 1.2811775,71.3194 1.3124397,71.3248 2.0625186,71.3301 1.281266,71.3355 1.8124658,71.3409 2.1875172,71.3462 2.1874235,71.3516 2.5937312,71.3569 3.3437741,71.3623 2.9063082,71.3677 1.9375738,71.3730 2.3124986,71.3784 2.8437753,71.3838 3.2812212,71.3891 3.9373925,71.3945 3.4999495,71.3999 2.8749509,71.4052 3.6561248,71.4106 4.4062419,71.4160 5.1563382,71.4213 4.5313759,71.4267 2.9687912,71.4321 3.0937262,71.4374 2.9375825,71.4428 2.3438354,71.4482 2.4375107,71.4535 2.0937123,71.4589 2.3124313,71.4643 2.3437164,71.4696 1.7499664,71.4750 1.4375306,71.4804 0.90636754,71.4857 1.0000597,71.4911 1.4374816,71.4965 1.1561997,71.5018 1.312476,71.5072 1.6875063,71.5126 2.4687431,71.5179 2.5625496,71.5233 1.4375701,71.5287 1.3437349,71.5341 1.5936853,71.5394 2.9374492,71.5448 5.3750162,71.5502 5.9062791,71.5555 4.6875124,71.5609 1.8749914,71.5663 0.93750554,71.5716 0.74999291,71.5770 1.5312175,71.5824 2.468683,71.5878 3.2812431,71.5931 2.2813072,71.5985 1.968652,71.6039 3.156105,71.6093 3.3437974,71.6146 2.8126791,71.6200 1.9062203,71.6254 2.6248529,71.6307 2.6874807,71.6361 2.2500765,71.6415 1.7501742,71.6469 0.87502015,71.6522 2.0936072,71.6576 2.7187972,71.6630 2.6563411,71.6684 3.4687409,71.6737 5.1250758,71.6791 5.1875825,71.6845 3.2499712,71.6899 2.0311694,71.6952 1.4061892,71.7006 1.406211,71.7060 1.875012,71.7114 1.3437736,71.7168 1.0936897,71.7221 1.781255,71.7275 2.0938773,71.7329 1.812458,71.7383 2.6873479,71.7436 2.9375207,71.7490 5.2187819,71.7544 6.7187791,71.7598 5.8125014,71.7652 4.1249604,71.7705 2.6875563,71.7759 2.3125479,71.7813 3.0938067,71.7867 2.874881,71.7920 2.7811217,71.7974 5.2500825,71.8028 8.6563673,71.8082 8.5625267,71.8136 6.2499304,71.8190 2.125051,71.8243 1.0938203,71.8297 0.49999321,71.8351 0.43746075,71.8405 0.49998334,71.8459 0.84374803,71.8512 1.2499664,71.8566 1.3748842,71.8620 2.3437262,71.8674 2.156404,71.8728 1.1563278,71.8782 0.96875578,71.8835 1.124999,71.8889 3.4062212,71.8943 6.3750138,71.8997 6.5937538,71.9051 4.0936384,71.9105 2.9999907,71.9158 2.6251142,71.9212 1.8437209,71.9266 1.5624216,71.9320 1.6874882,71.9374 2.000006,71.9428 1.6562442,71.9481 1.8749486,71.9535 3.2811892,71.9589 3.6561589,71.9643 3.7186437,71.9697 4.6874866,71.9751 5.0939393,71.9805 3.4689715,71.9859 1.4999958,71.9912 0.5312295,71.9966 0.31250545,72.0020 2.1561968,72.0074 4.3750272,72.0128 4.1562538,72.0182 2.6562221,72.0236 1.5624655,72.0290 2.0937421,72.0343 1.6250468,72.0397 0.84377605,72.0451 0.56245321,72.0505 1.187429,72.0559 1.8437921,72.0613 1.5313476,72.0667 1.4375385,72.0721 3.031184,72.0775 3.2812231,72.0829 1.4999747,72.0882 1.5937228,72.0936 2.2500513,72.0990 2.1250029,72.1044 1.2812287,72.1098 2.34373,72.1152 3.8749592,72.1206 3.5312753,72.1260 1.7813493,72.1314 4.0937858,72.1368 5.6874356,72.1422 5.5623927,72.1476 5.3749127,72.1530 5.5937119,72.1583 4.8438072,72.1637 2.2814066,72.1691 1.6875123,72.1745 3.2186773,72.1799 3.249989,72.1853 2.0936875,72.1907 1.9375778,72.1961 1.1250405,72.2015 2.3748643,72.2069 3.5937309,72.2123 3.218766,72.2177 4.1563606,72.2231 3.2813413,72.2285 3.5937662,72.2339 4.1249957,72.2393 2.1873951,72.2447 2.0312772,72.2501 1.1875954,72.2555 0.96877789,72.2609 0.8437503,72.2663 0.37502453,72.2717 0.56234193,72.2771 2.4685173,72.2824 3.5000277,72.2878 2.8126149,72.2932 1.6876131,72.2986 0.81253034,72.3040 1.2812122,72.3094 1.2812184,72.3148 1.2188125,72.3202 1.6563308,72.3256 2.4687583,72.3310 2.1874816,72.3364 3.4999759,72.3418 2.8438041,72.3472 2.2500083,72.3526 2.3123341,72.3580 3.7186277,72.3634 5.2187238,72.3688 5.4375229,72.3742 4.8438263,72.3796 3.0001104,72.3851 3.3125873,72.3905 3.2499895,72.3959 2.7812333,72.4013 1.7187326,72.4067 1.2499434,72.4121 2.2186437,72.4175 4.968605,72.4229 6.4687281,72.4283 4.9688292,72.4337 2.656357,72.4391 1.0626054,72.4445 0.93747234,72.4499 1.6874472,72.4553 1.7811978,72.4607 2.2186253,72.4661 2.9686148,72.4715 3.2501287,72.4769 1.9064561,72.4823 2.2188327,72.4877 2.7187502,72.4931 3.0624948,72.4985 1.5312576,72.5039 1.0000123,72.5094 1.0938079,72.5148 0.53125048,72.5202 0.78122997,72.5256 1.9375278,72.5310 1.7187817,72.5364 1.7499616,72.5418 1.6562186,72.5472 1.9062099,72.5526 1.4374199,72.5580 2.0937061,72.5634 2.8438487,72.5688 1.6250926,72.5742 1.1874963,72.5797 1.1249408,72.5851 2.5310688,72.5905 3.0937021,72.5959 3.2500196,72.6013 4.3125501,72.6067 4.6876087,72.6121 3.8749738,72.6175 2.5937202,72.6229 1.7499754,72.6283 1.7186815,72.6338 2.093698,72.6392 1.8126283,72.6446 1.1250311,72.6500 2.124907,72.6554 2.7812364,72.6608 3.5311811,72.6662 3.1563284,72.6716 1.3439254,72.6771 0.84373921,72.6825 1.5624672,72.6879 3.6875241,72.6933 4.4062357,72.6987 3.4687438,72.7041 2.6875415,72.7095 3.1874495,72.7149 5.1249008,72.7204 5.0312629,72.7258 3.5312974,72.7312 2.9063354,72.7366 1.9063121,72.7420 1.7498909,72.7474 3.0622227,72.7529 4.7186246,72.7583 5.1877074,72.7637 3.5001879,72.7691 2.5937059,72.7745 3.1561921,72.7799 1.9375361,72.7854 1.1563151,72.7908 0.93753821,72.7962 1.9687529,72.8016 2.5936942,72.8070 2.312506,72.8124 0.9375782,72.8179 0.59380013,72.8233 1.9062157,72.8287 2.6874516,72.8341 2.0936768,72.8395 1.9686967,72.8450 1.7813522,72.8504 1.2500261,72.8558 1.5624579,72.8612 1.2187957,72.8666 0.46879268,72.8720 0.59371346,72.8775 1.4062144,72.8829 1.4687431,72.8883 1.375084,72.8937 1.4374554,72.8992 2.3123209,72.9046 2.6874371,72.9100 4.4687328,72.9154 4.7500772,72.9208 2.0313575,72.9263 1.6562307,72.9317 2.999959,72.9371 3.7812264,72.9425 3.1875424,72.9480 2.0001061,72.9534 1.3437258,72.9588 1.6561732,72.9642 2.1249423,72.9696 3.5000105,72.9751 3.2188401,72.9805 2.718787,72.9859 2.1874945,72.9913 2.0312696,72.9968 1.8125542,73.0022 2.4374957,73.0076 2.9999568,73.0130 3.499958,73.0185 2.7187214,73.0239 2.3123789,73.0293 3.4374053,73.0347 3.4375479,73.0402 2.9374928,73.0456 3.4375348,73.0510 3.1564028,73.0565 3.6563666,73.0619 4.6562219,73.0673 6.1873569,73.0727 7.5311065,73.0782 9.1248684,73.0836 8.5000744,73.0890 5.6564255,73.0944 1.375146,73.0999 0.50003988,73.1053 2.1248903,73.1107 2.0937562,73.1162 1.0000927,73.1216 0.312525,73.1270 0.46873724,73.1325 0.75003648,73.1379 0.4061451,73.1433 2.1874301,73.1487 2.0000744,73.1542 1.7500538,73.1596 1.2812028,73.1650 1.9998108,73.1705 3.999902,73.1759 3.781328,73.1813 3.875124,73.1868 3.8438442,73.1922 4.4374475,73.1976 5.0623779,73.2031 4.90623,73.2085 4.8749495,73.2139 6.3123484,73.2194 6.6563172,73.2248 3.3127265,73.2302 2.1250401,73.2357 2.3749223,73.2411 3.2500703,73.2465 2.9374597,73.2520 3.687402,73.2574 3.3439145,73.2628 3.1875141,73.2683 4.4061165,73.2737 4.3123803,73.2791 4.312521,73.2846 2.6564331,73.2900 0.90635425,73.2954 0.34372824,73.3009 0.81248719,73.3063 1.1563003,73.3117 1.2811968,73.3172 3.4061103,73.3226 5.2499828,73.3281 3.9687915,73.3335 4.4062967,73.3389 4.9688234,73.3444 3.5312848,73.3498 1.2813013,73.3552 0.4062632,73.3607 0.56235951,73.3661 1.6873475,73.3716 2.6875548,73.3770 1.9376607,73.3824 0.81252968,73.3879 0.53122687,73.3933 0.56242996,73.3988 1.4373976,73.4042 1.875037,73.4096 1.7187886,73.4151 1.8436438,73.4205 3.0311651,73.4260 3.9688349,73.4314 3.187629,73.4368 1.8751043,73.4423 1.4999927,73.4477 2.0624866,73.4532 1.5312912,73.4586 1.1874963,73.4640 0.93749106,73.4695 0.31250802,73.4749 0.37492904,73.4804 1.0311985,73.4858 1.0625567,73.4913 0.62504542,73.4967 0.25002182,73.5021 0.12498541,73.5076 0.7186051,73.5130 1.9999219,73.5185 2.1875446,73.5239 2.7188339,73.5294 3.2500854,73.5348 3.4999893,73.5403 2.9998729,73.5457 3.1873159,73.5511 5.5937595,73.5566 7.8750887,73.5620 9.187459,73.5675 7.3436308,73.5729 3.7810829,73.5784 4.4375296,73.5838 3.37514,73.5893 2.7813694,73.5947 1.5626746,73.6002 0.68758237,73.6056 0.28127673,73.6111 0.18744616,73.6165 0.68747222,73.6220 0.53128523,73.6274 1.3124033,73.6329 3.0936525,73.6383 4.468709,73.6437 4.4687281,73.6492 4.156208,73.6546 3.2501121,73.6601 1.7813728,73.6655 2.0312383,73.6710 2.0313041,73.6764 1.7188079,73.6819 0.71876627,73.6873 0.90620822,73.6928 0.99998248,73.6982 1.6874332,73.7037 3.062423,73.7091 3.6562357,73.7146 4.6875539,73.7201 4.3437014,73.7255 4.8123035,73.7310 4.0625858,73.7364 2.2189255,73.7419 1.0625597,73.7473 0.40632483,73.7528 0.53123534,73.7582 1.1874945,73.7637 0.46877137,73.7691 0.25000605,73.7746 0.2812103,73.7800 0.81242633,73.7855 1.6562449,73.7909 2.5937862,73.7964 4.1875615,73.8018 4.9062281,73.8073 4.6874204,73.8128 3.2499664,73.8182 2.0313091,73.8237 1.8124579,73.8291 2.8123872,73.8346 3.7499793,73.8400 3.9063537,73.8455 3.7812233,73.8509 4.8122797,73.8564 4.4999795,73.8619 3.6250873,73.8673 2.8750572,73.8728 3.1875606,73.8782 2.3751168,73.8837 1.1250746,73.8891 2.1250076,73.8946 3.750042,73.9001 3.2813089,73.9055 3.093647,73.9110 2.8748317,73.9164 1.9374456,73.9219 2.2187507,73.9274 2.0000989,73.9328 1.4063113,73.9383 2.6562028,73.9437 4.8437343,73.9492 5.9375238,73.9547 5.1875129,73.9601 3.2499928,73.9656 2.1561432,73.9710 3.1872761,73.9765 4.9062333,73.9820 4.2813611,73.9874 2.9687784,73.9929 2.7812657,73.9983 2.6875892,74.0038 1.5939327,74.0093 0.8125484,74.0147 1.5624703,74.0202 2.1562684,74.0257 1.5625205,74.0311 1.4375062,74.0366 1.96874,74.0420 1.6562641,74.0475 0.68750501,74.0530 0.62498355,74.0584 0.37500253,74.0639 0.93737632,74.0694 2.7499137,74.0748 2.9375648,74.0803 2.5312529,74.0858 2.0937631,74.0912 1.5937265,74.0967 2.218735,74.1022 1.9375011,74.1076 1.7812643,74.1131 1.9376204,74.1186 2.24997,74.1240 2.8123937,74.1295 3.0624661,74.1350 2.5625012,74.1404 1.3438644,74.1459 1.0000995,74.1514 1.1875174,74.1568 2.4687142,74.1623 3.7498858,74.1678 4.1874022,74.1732 3.5000644,74.1787 2.3125458,74.1842 1.7186835,74.1896 1.5000882,74.1951 3.2187049,74.2006 7.2185431,74.2060 7.2500086,74.2115 3.4689646,74.2170 0.7187655,74.2225 2.2185602,74.2279 3.0311806,74.2334 2.9063437,74.2389 3.7188807,74.2443 3.656275,74.2498 2.3436775,74.2553 2.6874979,74.2608 1.9376352,74.2662 1.281287,74.2717 0.90624803,74.2772 1.5000052,74.2826 2.9999573,74.2881 4.2186728,74.2936 3.6562309,74.2991 2.6562886,74.3045 2.0936601,74.3100 1.9374993,74.3155 1.5313152,74.3210 2.7811809,74.3264 4.6249871,74.3319 4.6875648,74.3374 3.4375439,74.3428 2.6562581,74.3483 1.5311728,74.3538 2.0311887,74.3593 2.0938182,74.3647 1.750122,74.3702 0.93750072,74.3757 1.9998151,74.3812 3.3749516,74.3867 3.0000453,74.3921 2.4687145,74.3976 1.9062519,74.4031 1.4376531,74.4086 0.90625554,74.4140 2.5935349,74.4195 3.7811828,74.4250 3.2813084,74.4305 2.8438418,74.4359 2.6562634,74.4414 4.6874738,74.4469 4.6874962,74.4524 4.1251101,74.4579 2.6563385,74.4633 2.2187212,74.4688 1.218758,74.4743 2.0936828,74.4798 2.6249957,74.4853 3.2186942,74.4907 4.0935745,74.4962 4.2812924,74.5017 3.4688621,74.5072 2.6875367,74.5127 2.7499402,74.5181 4.5937181,74.5236 4.3438988,74.5291 2.6563456,74.5346 0.65625316,74.5401 0.34373161,74.5455 0.78119922,74.5510 1.4062259,74.5565 1.6250293,74.5620 1.4063133,74.5675 0.84375358,74.5730 1.1874421,74.5784 1.3124771,74.5839 2.0937331,74.5894 2.3750122,74.5949 2.0312326,74.6004 2.4686406,74.6059 3.4374542,74.6113 3.9376581,74.6168 2.7813518,74.6223 2.2499843,74.6278 1.0312793,74.6333 1.5625089,74.6388 2.6249824,74.6443 2.5625238,74.6497 1.3750405,74.6552 0.53114969,74.6607 1.3435818,74.6662 2.5624588,74.6717 3.1251233,74.6772 2.125107,74.6827 1.2812535,74.6882 0.68747526,74.6936 0.74999261,74.6991 0.71877831,74.7046 1.3437942,74.7101 1.0624218,74.7156 1.5311493,74.7211 1.6562773,74.7266 1.7187853,74.7321 2.5313003,74.7375 3.9375169,74.7430 3.906183,74.7485 2.2812381,74.7540 0.68758821,74.7595 1.9374229,74.7650 3.7498548,74.7705 4.0936852,74.7760 3.5000663,74.7815 1.5314362,74.7870 1.6562778,74.7924 2.3437231,74.7979 1.0625073,74.8034 0.90627676,74.8089 0.65629381,74.8144 1.3124927,74.8199 1.2186825,74.8254 1.1874527,74.8309 1.7500547,74.8364 1.8750348,74.8419 1.2186998,74.8474 1.6562233,74.8529 1.812517,74.8584 3.6250386,74.8638 3.2812483,74.8693 2.3124797,74.8748 1.1562105,74.8803 1.4374417,74.8858 1.5311996,74.8913 2.6562748,74.8968 2.1875463,74.9023 1.8124585,74.9078 1.6874734,74.9133 1.8437054,74.9188 1.9375588,74.9243 1.0313596,74.9298 0.93751788,74.9353 2.5937092,74.9408 3.1562302,74.9463 2.2812145,74.9518 1.7813003,74.9573 0.68760312,74.9628 1.9686972,74.9683 3.1562619,74.9738 2.4375315,74.9793 1.9374462,74.9848 1.1249346,74.9903 1.749956,74.9958 1.968703,75.0013 2.8437276,75.0068 2.5625966,75.0123 1.5313104,75.0178 1.6249405,75.0233 1.6250155,75.0288 1.0313122,75.0343 1.3124794,75.0398 1.9686747,75.0453 2.8123078,75.0508 4.4374199,75.0563 4.0314498,75.0618 3.3751502,75.0673 3.2187734,75.0728 1.9687015,75.0783 1.5624974,75.0838 0.81262738,75.0893 1.6875603,75.0948 2.4062667,75.1003 3.1874685,75.1058 1.8437032,75.1113 1.5624802,75.1168 0.59372556,75.1223 1.9687189,75.1278 2.5624511,75.1333 2.9686308,75.1388 4.0312023,75.1443 4.3750138,75.1498 3.8437164,75.1553 2.5000746,75.1608 1.6563731,75.1663 0.84383601,75.1718 0.74996942,75.1773 1.5624602,75.1828 2.0313079,75.1883 1.5624747,75.1938 1.6248879,75.1993 1.5625302,75.2049 2.0625069,75.2104 4.4374847,75.2159 4.4687662,75.2214 3.37503,75.2269 1.9374868,75.2324 2.7499444,75.2379 4.3437862,75.2434 5.2811556,75.2489 5.4060431,75.2544 4.3437052,75.2599 3.0626945,75.2654 2.0000625,75.2709 1.9374263,75.2765 2.2813108,75.2820 3.031281,75.2875 4.1874218,75.2930 4.6249032,75.2985 3.8438158,75.3040 3.8751595,75.3095 4.7501397,75.3150 3.0000637,75.3205 2.2187243,75.3260 0.93748832,75.3316 0.59372091,75.3371 2.0936852,75.3426 3.0937352,75.3481 2.0625978,75.3536 1.5000358,75.3591 2.2499964,75.3646 2.5312417,75.3701 2.1560941,75.3756 3.343658,75.3812 3.2188165,75.3867 2.2500749,75.3922 1.281327,75.3977 1.0937842,75.4032 0.28124449,75.4087 0.093750216,75.4142 0.18746348,75.4198 0.99989659,75.4253 1.7187549,75.4308 1.2813553,75.4363 0.65630192,75.4418 1.5624441,75.4473 2.8124034,75.4528 1.9062766,75.4584 0.68746173,75.4639 2.3124497,75.4694 3.2812736,75.4749 3.7499967,75.4804 2.3125167,75.4859 1.8437126,75.4915 1.8124013,75.4970 2.0937726,75.5025 1.3438807,75.5080 1.0313474,75.5135 0.93747014,75.5190 2.4999166,75.5246 3.5312939,75.5301 2.0313091,75.5356 1.9061446,75.5411 2.3749557,75.5466 1.9688345,75.5522 3.5625954,75.5577 3.5938134,75.5632 2.1874688,75.5687 0.93749022,75.5742 0.4062244,75.5797 0.59370947,75.5853 0.87495351,75.5908 1.8437358,75.5963 1.8750504,75.6018 0.8750357,75.6074 0.74994361,75.6129 0.96878421,75.6184 2.6251256,75.6239 3.2499926,75.6294 2.6561334,75.6350 2.0936489,75.6405 2.5312672,75.6460 2.1562705,75.6515 2.2187815,75.6570 1.2187643,75.6626 2.0311518,75.6681 2.5937438,75.6736 2.7188635,75.6791 2.9688077,75.6847 2.7499933,75.6902 2.0937445,75.6957 0.78126258,75.7012 0.18748441,75.7068 0.53121322,75.7123 0.56252831,75.7178 0.49987426,75.7233 2.3747892,75.7289 3.6561549,75.7344 3.8438001,75.7399 2.5314255,75.7454 1.2501482,75.7510 0.71882391,75.7565 1.1561247,75.7620 1.999941,75.7675 2.0937874,75.7731 1.9062741,75.7786 1.4062963,75.7841 0.93747574,75.7897 1.2499318,75.7952 2.2498846,75.8007 2.9375167,75.8062 2.3126802,75.8118 1.3438898,75.8173 0.93737501,75.8228 2.3747313,75.8284 3.7187276,75.8339 3.031321,75.8394 3.3437769,75.8449 3.7812052,75.8505 4.062499,75.8560 2.5937591,75.8615 3.6873965,75.8671 5.312583,75.8726 3.6876512,75.8781 1.625048,75.8837 0.93753237,75.8892 0.93743831,75.8947 1.5937556,75.9002 0.75010616,75.9058 0.9686389,75.9113 2.5623028,75.9168 3.4687095,75.9224 3.3438871,75.9279 3.0000336,75.9334 3.1562183,75.9390 4.2188649,75.9445 5.6250477,75.9500 4.74999,75.9556 2.999974,75.9611 2.9059646,75.9666 5.0935106,75.9722 4.8127337,75.9777 2.3127213,75.9832 2.5311975,75.9888 3.2186162,75.9943 3.7811642,75.9999 3.8126352,76.0054 2.3439271,76.0109 1.4688352,76.0165 1.1562817,76.0220 1.4374743,76.0275 2.3748679,76.0331 3.499896,76.0386 3.7187734,76.0441 2.5938625,76.0497 1.406351,76.0552 0.7500208,76.0608 0.65623593,76.0663 1.3437384,76.0718 1.5625327,76.0774 1.6874994,76.0829 2.437505,76.0884 2.2500143,76.0940 1.5311778,76.0995 1.5624937,76.1051 0.59381992,76.1106 1.0000169,76.1161 1.4374869,76.1217 1.6873939,76.1272 2.937366,76.1328 3.4999502,76.1383 3.062613,76.1438 2.6250648,76.1494 2.9062214,76.1549 2.5937014,76.1605 2.7187505,76.1660 2.1250958,76.1715 1.5000473,76.1771 1.2499608,76.1826 2.1872971,76.1882 3.3436635,76.1937 4.0001297,76.1993 5.0314522,76.2048 7.1563959,76.2103 7.1561904,76.2159 5.593658,76.2214 5.65622,76.2270 5.3125029,76.2325 3.3124712,76.2381 2.4375436,76.2436 1.4999981,76.2491 2.405973,76.2547 3.6248457,76.2602 3.4064262,76.2658 2.1252482,76.2713 1.4688202,76.2769 1.4062586,76.2824 1.0625134,76.2880 2.4374523,76.2935 2.6875296,76.2991 1.3124943,76.3046 1.156172,76.3102 2.1248705,76.3157 2.9062002,76.3212 3.0625653,76.3268 2.8125315,76.3323 1.6250521,76.3379 1.5000086,76.3434 1.4061874,76.3490 1.9687141,76.3545 4.4063563,76.3601 5.5626264,76.3656 4.3749771,76.3712 2.4686441,76.3767 2.2499948,76.3823 1.9062899,76.3878 1.0000011,76.3934 1.4374948,76.3989 1.4998609,76.4045 2.9062133,76.4100 3.4064326,76.4156 2.9688544,76.4211 1.6874659,76.4267 0.96865481,76.4322 1.3124425,76.4378 1.9687701,76.4433 2.0625372,76.4489 2.7812808,76.4544 3.1562076,76.4600 3.2499623,76.4655 1.8438259,76.4711 1.6250272,76.4766 1.8749232,76.4822 2.0937595,76.4877 1.1875749,76.4933 1.0312142,76.4989 2.6249926,76.5044 3.1562281,76.5100 3.1560256,76.5155 3.7498412,76.5211 4.9377174,76.5266 3.3438973,76.5322 2.5624638,76.5377 2.375015,76.5433 3.2811868,76.5488 3.0625324,76.5544 2.6563292,76.5600 2.0000494,76.5655 0.56255376,76.5711 1.1875261,76.5766 1.3749788,76.5822 1.531202,76.5877 1.0624876,76.5933 2.7811856,76.5988 5.8123822,76.6044 6.9374475,76.6100 4.6876044,76.6155 2.0624721,76.6211 3.031162,76.6266 2.8438048,76.6322 2.4687803,76.6378 1.8125234,76.6433 1.750074,76.6489 2.8438523,76.6544 3.4687939,76.6600 2.4686966,76.6655 1.2811897,76.6711 1.218776,76.6767 1.7187151,76.6822 2.2811832,76.6878 1.874994,76.6933 1.4999141,76.6989 2.0937817,76.7045 1.6250836,76.7100 1.3749909,76.7156 0.96881729,76.7212 0.75006598,76.7267 1.2187396,76.7323 1.8750077,76.7378 1.3437907,76.7434 0.59372401,76.7490 1.0936948,76.7545 2.7500017,76.7601 3.5001016,76.7657 2.5625048,76.7712 0.62495434,76.7768 0.53123736,76.7823 2.3749554,76.7879 3.906281,76.7935 3.4374902,76.7990 2.2186658,76.8046 1.4687529,76.8102 1.6876043,76.8157 0.93753892,76.8213 0.31246364,76.8269 0.18749483,76.8324 0.40629196,76.8380 0.28115141,76.8436 1.9373645,76.8491 3.4375434,76.8547 3.5626152,76.8603 2.6875513,76.8658 2.7499759,76.8714 1.9687374,76.8770 0.90618986,76.8825 1.3123792,76.8881 2.8436403,76.8937 4.3124332,76.8992 5.1561613,76.9048 4.68749,76.9104 4.343821,76.9159 4.4063482,76.9215 3.718785,76.9271 2.9688423,76.9326 1.8439113,76.9382 1.0937867,76.9438 1.1562618,76.9493 1.3124868,76.9549 1.187435,76.9605 0.93746758,76.9661 0.84376532,76.9716 0.84378964,76.9772 1.5937135,76.9828 3.0000143,76.9883 1.750074,76.9939 1.3749475,76.9995 1.6249582,77.0051 1.0625072,77.0106 0.71878475,77.0162 1.6875061,77.0218 2.6874573,77.0273 2.6874285,77.0329 3.3749366,77.0385 4.2187562,77.0441 4.4374356,77.0496 5.7810154,77.0552 9.1561356,77.0608 10.218935,77.0664 9.0315151,77.0719 5.5626497,77.0775 3.8750129,77.0831 3.2499382,77.0887 2.6249194,77.0942 2.1875088,77.0998 1.0313089,77.1054 1.5623507,77.1110 3.4061224,77.1165 4.4688029,77.1221 4.2187653,77.1277 4.2811384,77.1333 4.3749819,77.1388 3.5000539,77.1444 3.5936656,77.1500 4.24998,77.1556 4.5938048,77.1611 3.6564453,77.1667 1.3751941,77.1723 0.7812587,77.1779 0.84373206,77.1835 0.65623504,77.1890 1.2187154,77.1946 2.4998925,77.2002 3.1875021,77.2058 2.5625246,77.2114 2.906302,77.2169 1.6875689,77.2225 1.812483,77.2281 3.0625396,77.2337 3.249975,77.2393 2.1561985,77.2448 0.93743134,77.2504 1.3438004,77.2560 0.68758595,77.2616 0.90621775,77.2672 1.8436437,77.2727 2.9061866,77.2783 3.3124812,77.2839 3.9686959,77.2895 3.843827,77.2951 3.5313766,77.3007 1.9687197,77.3062 2.2186975,77.3118 2.0625777,77.3174 1.5625556,77.3230 1.8124665,77.3286 2.5624292,77.3341 4.3437614,77.3397 3.0313189,77.3453 1.2187465,77.3509 1.3437512,77.3565 1.2187653,77.3621 1.1874429,77.3677 2.1561139,77.3732 3.3124568,77.3788 2.71889,77.3844 1.5313078,77.3900 1.562336,77.3956 2.4687548,77.4012 1.3752168,77.4068 1.4375815,77.4123 1.4062351,77.4179 0.93737841,77.4235 1.7185593,77.4291 3.0625103,77.4347 3.0938599,77.4403 3.2500064,77.4459 3.8124664,77.4515 3.0000648,77.4570 1.4062743,77.4626 1.0937901,77.4682 0.5624584,77.4738 1.531065,77.4794 3.1874487,77.4850 3.1563647,77.4906 1.8437538,77.4962 2.4060609,77.5018 3.6874886,77.5073 3.5315344,77.5129 1.8126888,77.5185 3.9998648,77.5241 4.8748131,77.5297 4.3750405,77.5353 1.9063102,77.5409 2.2812617,77.5465 1.937624,77.5521 1.3125218,77.5577 0.9062261,77.5633 1.7187487,77.5688 3.0624852,77.5744 3.874949,77.5800 3.3124404,77.5856 1.9999644,77.5912 1.7500324,77.5968 1.7187462,77.6024 1.8124983,77.6080 1.3125619,77.6136 1.0312308,77.6192 1.2187104,77.6248 1.3124795,77.6304 1.6250461,77.6360 1.2187741,77.6416 1.5311514,77.6472 2.9374545,77.6528 3.156291,77.6583 2.3438208,77.6639 1.437512,77.6695 1.2500455,77.6751 1.6561935,77.6807 3.3435559,77.6863 3.5313134,77.6919 1.5939709,77.6975 0.03133782,77.7031 0.40617713,77.7087 1.9373566,77.7143 2.8125172,77.7199 1.3438303,77.7255 1.5312865,77.7311 1.9687563,77.7367 2.2812772,77.7423 1.2500407,77.7479 1.1249307,77.7535 2.5624609,77.7591 3.0623436,77.7647 4.4686627,77.7703 5.6250691,77.7759 5.9375019,77.7815 4.5938191,77.7871 3.0625412,77.7927 3.6250274,77.7983 2.3125942,77.8039 1.0625199,77.8095 1.4999673,77.8151 1.1562227,77.8207 0.62501299,77.8263 0.68754661,77.8319 0.74997097,77.8375 0.78124082,77.8431 0.78121811,77.8487 1.5935997,77.8543 2.3124344,77.8599 2.1875885,77.8655 1.4687885,77.8711 2.1249578,77.8767 1.9687837,77.8823 1.3750852,77.8879 1.3125155,77.8935 1.4062383,77.8991 1.4375614,77.9047 1.2811687,77.9103 1.9373158,77.9160 2.6874022,77.9216 2.8438668,77.9272 1.468942,77.9328 1.0312315,77.9384 1.9687423,77.9440 2.9687231,77.9496 3.2188017,77.9552 1.0937468,77.9608 1.2186458,77.9664 1.2500269,77.9720 1.250024,77.9776 1.6250726,77.9832 2.3750761,77.9888 2.3749511,77.9944 1.7185709,78.0000 3.2500076,78.0057 2.9063919,78.0113 2.0937932,78.0169 2.3750191,78.0225 2.5937986,78.0281 2.5625143,78.0337 1.8437004,78.0393 1.2187203,78.0449 2.1248815,78.0505 3.968626,78.0561 3.6250286,78.0617 2.6250646,78.0674 2.2500327,78.0730 2.3125565,78.0786 1.9375262,78.0842 2.1249185,78.0898 2.7187512,78.0954 2.4999487,78.1010 2.3435714,78.1066 2.9686005,78.1122 4.4685712,78.1179 5.5000181,78.1235 4.4689403,78.1291 3.1877384,78.1347 1.7188381,78.1403 2.5936136,78.1459 4.6874409,78.1515 4.0939221,78.1571 2.6564202,78.1628 1.4687095,78.1684 1.8124105,78.1740 2.3437061,78.1796 2.9373438,78.1852 4.812367,78.1908 4.2189369,78.1964 2.1564507,78.2021 1.2500849,78.2077 1.4375147,78.2133 3.093802,78.2189 3.4062691,78.2245 3.3747847,78.2301 2.6248012,78.2358 3.1873791,78.2414 4.1249595,78.2470 3.5314512,78.2526 1.5939392,78.2582 1.1250217,78.2638 1.625044,78.2695 1.0625312,78.2751 2.8749173,78.2807 6.3749657,78.2863 5.8750691,78.2919 4.2812791,78.2975 3.4997785,78.3032 5.4060965,78.3088 4.5001259,78.3144 3.2188544,78.3200 2.625067,78.3256 2.5937245,78.3313 4.3123775,78.3369 4.9686441,78.3425 4.0625277,78.3481 2.8125701,78.3537 3.4062467,78.3594 3.843792,78.3650 4.0313063,78.3706 3.78122,78.3762 3.3749585,78.3818 2.7188034,78.3875 2.0312843,78.3931 2.4687243,78.3987 2.1874895,78.4043 1.9375345,78.4100 1.468805,78.4156 2.0000153,78.4212 1.093805,78.4268 0.031290673,78.4324 0.093703993,78.4381 1.1249474,78.4437 1.6875345,78.4493 2.2500207,78.4549 4.9374623,78.4606 5.9687095,78.4662 7.1561937,78.4718 5.5937676,78.4774 6.6249957,78.4831 6.1874118,78.4887 4.0624285,78.4943 2.843652,78.4999 4.4062419,78.5056 4.9688406,78.5112 4.9375057,78.5168 4.7187362,78.5224 3.7814116,78.5281 2.281441,78.5337 1.6875012,78.5393 2.0624058,78.5450 2.8748765,78.5506 3.9686577,78.5562 3.6250243,78.5618 2.4688725,78.5675 2.6563637,78.5731 2.7187483,78.5787 1.8749877,78.5843 0.81256092,78.5900 0.59362668,78.5956 2.2809782,78.6012 4.8124266,78.6069 4.9375143,78.6125 4.8123713,78.6181 4.4375234,78.6238 3.5315256,78.6294 2.9064825,78.6350 4.3749852,78.6406 5.2499275,78.6463 4.1250644,78.6519 2.8125441,78.6575 1.1875112,78.6632 0.46876469,78.6688 0.59370685,78.6744 0.9061923,78.6801 1.6562545,78.6857 2.2187872,78.6913 2.1250381,78.6970 1.3749913,78.7026 0.84368211,78.7082 0.87492156,78.7139 1.3123935,78.7195 2.1249735,78.7251 2.3438988,78.7308 1.5000992,78.7364 1.3125081,78.7420 0.99997115,78.7477 1.9062307,78.7533 2.6561649,78.7589 3.7186551,78.7646 3.6559949,78.7702 6.4685507,78.7758 7.0314355,78.7815 5.0939903,78.7871 1.9689615,78.7927 0.78134185,78.7984 0.81248432,78.8040 0.59370309,78.8097 0.78125143,78.8153 1.2812084,78.8209 3.0936935,78.8266 2.9375808,78.8322 1.9062985,78.8378 1.1874642,78.8435 1.3124268,78.8491 2.0623975,78.8548 2.5624745,78.8604 2.6250679,78.8660 2.5626268,78.8717 2.0625558,78.8773 1.749962,78.8830 2.0000055,78.8886 0.84379035,78.8942 0.18742985,78.8999 2.0623288,78.9055 4.1249757,78.9112 3.6564343,78.9168 2.2188587,78.9224 3.2186718,78.9281 3.9685452,78.9337 4.5311937,78.9394 2.9688654,78.9450 1.7500987,78.9506 0.75007015,78.9563 0.74994463,78.9619 1.4061466,78.9676 2.2811558,78.9732 2.6249804,78.9789 2.3438475,78.9845 2.2811801,78.9901 3.5624182,78.9958 2.8750844,79.0014 1.8438624,79.0071 0.75007498,79.0127 0.68750411,79.0184 0.74998271,79.0240 1.7497926,79.0296 4.2184873,79.0353 5.4374366,79.0409 6.5938416,79.0466 7.0626035,79.0522 6.2187042,79.0579 5.4687233,79.0635 5.281251,79.0692 7.5937257,79.0748 8.4374914,79.0805 8.1563578,79.0861 5.7814002,79.0918 3.5000815,79.0974 1.625067,79.1030 2.1875412,79.1087 2.4687617,79.1143 3.8124247,79.1200 4.8750248,79.1256 4.3438025,79.1313 3.2499564,79.1369 3.2499535,79.1426 4.656302,79.1482 4.4063706,79.1539 2.4999924,79.1595 2.0623856,79.1652 3.1874089,79.1708 4.500062,79.1765 2.5313277,79.1821 2.8437607,79.1878 2.4062986,79.1934 2.3750219,79.1991 1.0937201,79.2047 0.84372568,79.2104 1.0312701,79.2160 1.874936,79.2217 2.8437178,79.2273 2.0625429,79.2330 1.8125387,79.2386 2.7499449,79.2443 5.0934968,79.2499 7.1247053,79.2556 7.1562347,79.2613 4.1253386,79.2669 2.593986,79.2726 5.1874762,79.2782 6.4061298,79.2839 6.1562037,79.2895 4.5938601,79.2952 2.5312989,79.3008 1.2187922,79.3065 0.78129023,79.3121 0.93751389,79.3178 1.5000473,79.3234 1.3749371,79.3291 1.7186739,79.3348 1.8125029,79.3404 1.1562926,79.3461 2.2500052,79.3517 2.906235,79.3574 3.3124418,79.3630 1.9686538,79.3687 3.2499099,79.3744 5.2186894,79.3800 5.1875944,79.3857 3.906436,79.3913 2.1251082,79.3970 1.062519,79.4026 1.3748119,79.4083 2.8121893,79.4140 3.9374964,79.4196 2.6564782,79.4253 1.4374937,79.4309 2.7186229,79.4366 3.8126211,79.4422 3.0625954,79.4479 2.0937507,79.4536 1.156317,79.4592 0.84373033,79.4649 3.5937121,79.4705 4.0000486,79.4762 2.218806,79.4819 0.71874279,79.4875 1.437261,79.4932 4.8435397,79.4989 6.1563621,79.5045 4.0627418,79.5102 1.2501229,79.5158 4.03122,79.5215 6.3124757,79.5272 6.9062233,79.5328 5.0312195,79.5385 2.4063041,79.5442 0.18760072,79.5498 0.68733412,79.5555 3.2496667,79.5611 5.8435731,79.5668 6.0938759,79.5725 3.5315938,79.5781 0.84387571,79.5838 1.3124886,79.5895 1.8437474,79.5951 2.7498772,79.6008 2.9686062,79.6065 2.7813356,79.6121 1.7189147,79.6178 1.3124063,79.6235 2.7811055,79.6291 3.0938191,79.6348 2.250035,79.6405 2.3125412,79.6461 1.7813798,79.6518 0.81249952,79.6575 0.81242537,79.6631 1.2187017,79.6688 1.7499403,79.6745 3.0000935,79.6801 2.3125563,79.6858 1.5935433,79.6915 2.4063148,79.6971 1.0626857,79.7028 0.65621471,79.7085 1.8749073,79.7141 3.7186933,79.7198 3.8124189,79.7255 3.0312421,79.7311 2.1249337,79.7368 3.6561153,79.7425 4.1250901,79.7482 3.718951,79.7538 3.1876233,79.7595 3.2811561,79.7652 3.0312445,79.7708 2.2188692,79.7765 2.3749921,79.7822 2.9061334,79.7878 2.8124428,79.7935 2.7499995,79.7992 2.5937424,79.8049 2.5625429,79.8105 2.937531,79.8162 2.2187757,79.8219 2.312556,79.8276 2.5625169,79.8332 2.5625126,79.8389 1.6562469,79.8446 1.6873924,79.8503 2.8436913,79.8559 3.5313311,79.8616 2.7501087,79.8673 1.6250212,79.8729 1.0624361,79.8786 1.4060714,79.8843 3.2185118,79.8900 4.8748779,79.8956 5.4999781,79.9013 5.4376082,79.9070 4.531352,79.9127 4.1874819,79.9184 3.8438311,79.9240 2.8750684,79.9297 2.3438308,79.9354 1.5938483,79.9411 1.4063118,79.9467 0.65632844,79.9524 0.28123719,79.9581 0.74998641,79.9638 0.93750328,79.9694 1.4375013,79.9751 1.781231,79.9808 1.5937501,79.9865 0.81253368,79.9922 0.56248462,79.9978 0.9062047,80.0035 0.87499285,80.0092 0.53126204,80.0149 0.53126442,80.0206 0.71879447,80.0262 1.343684,80.0319 2.9061465,80.0376 3.5937078,80.0433 3.2188301,80.0490 1.9375952,80.0546 1.5000578,80.0603 1.0624515,80.0660 1.3749282,80.0717 2.6875486,80.0774 2.4999971,80.0831 2.9686995,80.0887 3.9686711,80.0944 4.1874633,80.1001 3.6248701,80.1058 4.2498994,80.1115 4.6251011,80.1171 4.2814145,80.1228 4.1251259,80.1285 4.562583,80.1342 3.71876,80.1399 2.9061618,80.1456 2.6248498,80.1513 3.9686475,80.1569 3.8126316,80.1626 2.3126733,80.1683 1.7187465,80.1740 2.7186866,80.1797 4.2812386,80.1854 4.8125019,80.1911 4.6874399,80.1967 4.59373,80.2024 3.718822,80.2081 2.375021,80.2138 2.4062052,80.2195 2.1561112,80.2252 3.3124616,80.2309 3.3751049,80.2365 3.0313656,80.2422 1.375118,80.2479 1.0937171,80.2536 0.78129965,80.2593 5.9999528,80.2650 10.718544,80.2707 9.4999523,80.2764 4.6876545,80.2821 1.7187943,80.2877 1.6247731,80.2934 3.4685872,80.2991 4.031302,80.3048 3.1565144,80.3105 3.1875598,80.3162 5.6874075,80.3219 4.2813339,80.3276 3.3438735,80.3333 2.4999933,80.3390 2.5622902,80.3446 3.1872573,80.3503 4.499866,80.3560 4.6562953,80.3617 3.5939581,80.3674 2.3126431,80.3731 1.7500662,80.3788 1.5937268,80.3845 2.8436115,80.3902 4.4062343,80.3959 3.1563647,80.4016 3.4062872,80.4073 3.1874945,80.4130 2.2500167,80.4187 1.9687065,80.4243 3.2812433,80.4300 3.0313189,80.4357 2.5937719,80.4414 2.7499242,80.4471 3.5311708,80.4528 3.1875925,80.4585 3.0000842,80.4642 3.9062757,80.4699 2.9687746,80.4756 1.9687314,80.4813 1.156252,80.4870 1.7186435,80.4927 3.1561835,80.4984 2.4062421,80.5041 1.593731,80.5098 1.1562879,80.5155 1.4375508,80.5212 1.8125802,80.5269 1.3125442,80.5326 0.43748927,80.5383 0.093721539,80.5440 0.28125745,80.5497 0.03127281,80.5554 0.093737476,80.5611 1.2187388,80.5668 1.4687655,80.5725 1.2187268,80.5782 1.1874375,80.5839 1.3437335,80.5896 1.1875281,80.5953 1.4686782,80.6010 2.2812495,80.6067 1.6250912,80.6124 1.4062465,80.6181 1.3749896,80.6238 1.7186569,80.6295 2.4998434,80.6352 3.031193,80.6409 3.8750677,80.6466 3.0626063,80.6523 4.2188087,80.6580 4.8126521,80.6637 2.843766,80.6694 1.4685397,80.6751 2.5936615,80.6808 3.0938029,80.6865 2.3751025,80.6922 1.4374139,80.6979 2.9060876,80.7036 3.5938604,80.7093 2.3126922,80.7150 1.5624318,80.7207 2.1874278,80.7264 2.1250756,80.7321 1.906292,80.7378 2.2812581,80.7435 3.9999564,80.7493 4.2500229,80.7550 2.9062898,80.7607 1.7187469,80.7664 1.2498665,80.7721 2.8436537,80.7778 2.500042,80.7835 2.749989,80.7892 5.1562071,80.7949 4.8748932,80.8006 3.7188456,80.8063 2.9689724,80.8120 1.0313447,80.8177 0.7186299,80.8234 2.8435509,80.8292 4.4375319,80.8349 3.4376924,80.8406 3.0938544,80.8463 3.7187078,80.8520 3.6563013,80.8577 1.9999764,80.8634 1.4373106,80.8691 3.4060104,80.8748 4.624989,80.8805 4.6877518,80.8863 3.1876872,80.8920 1.8125492,80.8977 0.46871114,80.9034 1.5000194,80.9091 4.0312557,80.9148 5.0936961,80.9205 4.5311947,80.9262 2.9999945,80.9319 1.4687142,80.9377 1.0312577,80.9434 1.0937825,80.9491 1.4374497,80.9548 1.8124858,80.9605 1.5000443,80.9662 1.0000229,80.9719 1.8435559,80.9776 3.9374502,80.9834 2.3752072,80.9891 3.8750868,80.9948 5.8123646,81.0005 7.4998293,81.0062 6.531384,81.0119 3.1876624,81.0176 1.1875551,81.0234 2.1562569,81.0291 2.2499864,81.0348 2.5936294,81.0405 2.7811182,81.0462 4.2499762,81.0519 4.7499847,81.0577 3.2500703,81.0634 2.0311606,81.0691 2.7185931,81.0748 3.0938542,81.0805 2.1564286,81.0862 1.4063233,81.0920 1.781235,81.0977 2.8750498,81.1034 2.1875761,81.1091 1.5937376,81.1148 1.2499868,81.1206 1.1249713,81.1263 1.7812642,81.1320 2.7187793,81.1377 3.6562588,81.1434 1.9375254,81.1492 1.4686567,81.1549 2.3436134,81.1606 4.68749,81.1663 5.5625849,81.1720 6.6563072,81.1778 4.562542,81.1835 2.8437548,81.1892 1.7812322,81.1949 0.96872121,81.2006 2.1873834,81.2064 2.4374053,81.2121 2.6562262,81.2178 2.6875174,81.2235 3.4687331,81.2293 4.6875911,81.2350 4.0314393,81.2407 1.8750758,81.2464 1.9374988,81.2521 3.3124511,81.2579 3.0623176,81.2636 4.593606,81.2693 4.781394,81.2750 4.093833,81.2808 3.3437674,81.2865 3.4375679,81.2922 4.0937543,81.2979 4.0313058,81.3037 4.8749995,81.3094 4.4374204,81.3151 3.9999683,81.3208 2.8437109,81.3266 3.3124468,81.3323 2.406251,81.3380 1.8437457,81.3437 1.8749683,81.3495 1.7187991,81.3552 0.75002766,81.3609 1.9687653,81.3667 2.4062455,81.3724 1.7499861,81.3781 2.25002,81.3838 2.5937402,81.3896 2.1250384,81.3953 1.5937669,81.4010 2.1874263,81.4068 3.343601,81.4125 4.4062572,81.4182 3.3751612,81.4239 1.6562591,81.4297 2.3749371,81.4354 2.187511,81.4411 1.5625572,81.4469 0.90630424,81.4526 2.1562483,81.4583 3.0937386,81.4641 3.1249986,81.4698 2.4688029,81.4755 1.6562462,81.4813 1.1561635,81.4870 1.3124925,81.4927 1.3125566,81.4984 0.93752503,81.5042 2.2812111,81.5099 5.1249189,81.5156 6.093811,81.5214 3.9687924,81.5271 2.0624008,81.5328 2.2187195,81.5386 1.4062792,81.5443 0.93753856,81.5500 1.4999819,81.5558 2.7499294,81.5615 2.8437781,81.5672 1.7187891,81.5730 1.3124386,81.5787 2.7499423,81.5845 2.3750141,81.5902 1.9063001,81.5959 2.0000699,81.6017 1.4687542,81.6074 1.4062583,81.6131 1.3750693,81.6189 1.4687289,81.6246 1.5000025,81.6303 2.3750448,81.6361 2.7499807,81.6418 2.9999297,81.6476 3.7186074,81.6533 4.3436227,81.6590 2.9687579,81.6648 1.937577,81.6705 1.6250548,81.6762 2.7499907,81.6820 3.4687097,81.6877 4.3437953,81.6935 2.8437912,81.6992 1.9687487,81.7049 1.2500569,81.7107 1.1874657,81.7164 1.6874622,81.7222 2.4062591,81.7279 1.9687116,81.7336 2.0937324,81.7394 1.3438793,81.7451 0.18761116,81.7509 0.68747103,81.7566 1.6874056,81.7623 2.7810652,81.7681 3.3749962,81.7738 4.1875548,81.7796 3.656307,81.7853 1.156335,81.7911 1.1249186,81.7968 2.6561325,81.8025 3.9060898,81.8083 5.0312819,81.8140 4.5001426,81.8198 4.2812877,81.8255 4.187572,81.8313 3.0937841,81.8370 2.656255,81.8427 2.3749304,81.8485 3.4998868,81.8542 4.3124509,81.8600 3.8125181,81.8657 5.3124785,81.8715 6.124979,81.8772 6.2813315,81.8830 4.4064221,81.8887 2.2501278,81.8945 1.8435525,81.9002 4.3748679,81.9059 4.3125467,81.9117 3.2812996,81.9174 3.6563189,81.9232 2.562501,81.9289 3.2812545,81.9347 2.5311611,81.9404 2.8749037,81.9462 3.3751531,81.9519 2.9688902,81.9577 2.5936651,81.9634 2.9373465,81.9692 3.6874518,81.9749 5.3750253,81.9807 5.2500429,81.9864 3.937505,81.9922 3.3749251,81.9979 3.1251478,82.0037 2.5627041,82.0094 1.9374958,82.0152 2.0624273,82.0209 2.9999661,82.0267 3.0937054,82.0324 3.2187266,82.0382 2.6562717,82.0439 2.0000441,82.0497 2.2499607,82.0554 3.4686635,82.0612 3.4375381,82.0669 2.9687228,82.0727 3.0936544,82.0784 3.6561289,82.0842 4.8435979,82.0899 5.2501588,82.0957 3.375217,82.1014 2.6563118,82.1072 3.1249645,82.1130 3.0311158,82.1187 3.0312986,82.1245 2.3438795,82.1302 1.8125933,82.1360 0.90630615,82.1417 0.71866626,82.1475 1.3436422,82.1532 2.3124528,82.1590 2.9688094,82.1647 3.21874,82.1705 4.0000257,82.1763 2.8126018,82.1820 2.6562564,82.1878 1.906267,82.1935 1.2186493,82.1993 1.6249592,82.2050 2.0624964,82.2108 4.0000548,82.2166 2.968811,82.2223 1.5624816,82.2281 1.7187895,82.2338 1.8750212,82.2396 1.9062729,82.2453 1.6250312,82.2511 1.4375124,82.2569 1.8436384,82.2626 2.8123379,82.2684 3.0625303,82.2741 2.5313179,82.2799 1.9999895,82.2857 1.6561993,82.2914 1.7812088,82.2972 1.9688469,82.3029 1.7813336,82.3087 3.0000277,82.3145 3.7500553,82.3202 2.9373851,82.3260 2.7810106,82.3317 3.3124332,82.3375 3.3437746,82.3433 4.4374132,82.3490 6.9687228,82.3548 5.4688487,82.3606 3.0626876,82.3663 1.0938849,82.3721 1.4999559,82.3778 2.0937035,82.3836 2.0000367,82.3894 2.7813485,82.3951 4.4062042,82.4009 5.8748507,82.4067 6.5935669,82.4124 6.093689,82.4182 5.2500739,82.4240 4.5625911,82.4297 3.4688592,82.4355 3.2812793,82.4412 3.4999814,82.4470 2.1250021,82.4528 1.875115,82.4585 2.2187719,82.4643 2.9062178,82.4701 2.9375305,82.4758 1.968798,82.4816 0.90626132,82.4874 1.7498599,82.4931 2.4998665,82.4989 2.5312901,82.5047 4.1251678,82.5104 4.2187672,82.5162 2.4372523,82.5220 3.0311427,82.5278 3.2813194,82.5335 3.5000403,82.5393 4.7814064,82.5451 4.4064226,82.5508 4.9062152,82.5566 4.781076,82.5624 4.9686589,82.5681 3.3125446,82.5739 2.0000837,82.5797 1.2812493,82.5854 1.9686532,82.5912 2.7185643,82.5970 3.3749378,82.6028 3.1565225,82.6085 2.1564264,82.6143 1.9999958,82.6201 1.2187222,82.6258 1.3437105,82.6316 1.2187588,82.6374 0.84381771,82.6432 0.093733482,82.6489 1.2186643,82.6547 1.9063151,82.6605 3.562433,82.6662 5.187192,82.6720 5.187428,82.6778 2.5002823,82.6836 0.7189455,82.6893 0.40618607,82.6951 1.5936326,82.7009 2.1874404,82.7067 3.1249318,82.7124 3.8438227,82.7182 3.0001626,82.7240 2.0000577,82.7298 1.7187604,82.7355 1.7500283,82.7413 2.156213,82.7471 2.4374518,82.7529 3.4374878,82.7586 4.1874781,82.7644 5.93747,82.7702 5.0312939,82.7760 4.0312877,82.7818 1.6874912,82.7875 1.8750564,82.7933 3.2500467,82.7991 3.3750174,82.8049 2.4999936,82.8106 3.4686143,82.8164 5.2498145,82.8222 4.7498689,82.8280 4.4061694,82.8338 3.5625408,82.8395 2.7188385,82.8453 2.6563947,82.8511 3.3438792,82.8569 3.8749764,82.8627 3.5936933,82.8684 2.6250291,82.8742 3.1250176,82.8800 3.4999874,82.8858 4.1563096,82.8916 3.1251006,82.8973 2.4686987,82.9031 2.5934761,82.9089 3.8123567,82.9147 3.1563478,82.9205 3.9064476,82.9262 3.2501464,82.9320 2.6562111,82.9378 3.3436365,82.9436 3.0624034,82.9494 2.2500174,82.9552 2.0000854,82.9609 1.9063364,82.9667 1.3750551,82.9725 0.56245935,82.9783 1.062431,82.9841 1.4686785,82.9899 1.5312686,82.9957 0.90632069,83.0014 1.2811855,83.0072 1.687452,83.0130 1.2500856,83.0188 0.718831,83.0246 0.59377426,83.0304 0.99997622,83.0361 1.3749532,83.0419 1.3125075,83.0477 1.1562772,83.0535 2.0624208,83.0593 4.9999523,83.0651 4.4374671,83.0709 3.6875505,83.0767 4.0001144,83.0824 4.656189,83.0882 3.7187674,83.0940 2.0624938,83.0998 2.2499549,83.1056 2.6249039,83.1114 3.4062014,83.1172 4.2813458,83.1230 4.2812781,83.1288 3.0311372,83.1345 2.1875534,83.1403 1.5626333,83.1461 1.8749136,83.1519 2.5000029,83.1577 3.0000775,83.1635 2.4062841,83.1693 1.4374881,83.1751 2.6561992,83.1809 2.9374168,83.1867 2.3437102,83.1924 2.3124104,83.1982 3.7187059,83.2040 5.7813897,83.2098 4.0939317,83.2156 1.406312,83.2214 0.5311144,83.2272 2.4373269,83.2330 4.0937295,83.2388 3.4377003,83.2446 2.0001013,83.2504 0.87496769,83.2562 0.84376961,83.2620 2.5311835,83.2678 3.9374459,83.2735 5.2500491,83.2793 4.1251001,83.2851 4.4687557,83.2909 4.5310593,83.2967 4.0935683,83.3025 4.437459,83.3083 3.1563468,83.3141 2.5314274,83.3199 2.2812932,83.3257 2.6874959,83.3315 3.1249645,83.3373 4.4687433,83.3431 5.4688449,83.3489 4.0625181,83.3547 1.843686,83.3605 0.99994403,83.3663 1.749939,83.3721 2.9061279,83.3779 3.5624807,83.3837 3.8751264,83.3895 4.3125987,83.3953 3.8750165,83.4011 1.8437102,83.4069 2.4374428,83.4127 2.96875,83.4185 2.9687083,83.4243 2.8437223,83.4301 1.9376352,83.4359 1.4062634,83.4417 2.4685481,83.4475 4.4997807,83.4533 5.593854,83.4591 3.8440154,83.4649 3.0312786,83.4707 2.5937674,83.4765 3.3436284,83.4823 5.1872611,83.4881 5.4375019,83.4939 3.1877763,83.4997 1.406321,83.5055 2.6873808,83.5113 3.0312803,83.5171 2.5939,83.5229 1.6250057,83.5287 3.5623562,83.5345 4.6875191,83.5403 3.8125114,83.5461 2.9374938,83.5519 1.9688295,83.5577 1.0313729,83.5635 1.156301,83.5693 2.6249337,83.5751 4.7810979,83.5809 5.1249189,83.5867 4.1250043,83.5925 3.9688065,83.5983 3.5626388,83.6042 2.6250634,83.6100 1.7499214,83.6158 1.9061872,83.6216 1.3750392,83.6274 0.90630841,83.6332 0.62498891,83.6390 1.0937147,83.6448 1.2500092,83.6506 1.1875106,83.6564 1.1249709,83.6622 0.87500709,83.6680 1.3124681,83.6738 2.4374549,83.6796 1.4375908,83.6855 0.40631267,83.6913 0.46869904,83.6971 1.0311768,83.7029 1.9061913,83.7087 2.1249979,83.7145 1.6250597,83.7203 1.4687042,83.7261 2.5000401,83.7319 1.8437814,83.7377 2.0623603,83.7436 3.9374287,83.7494 4.7501211,83.7552 3.2188799,83.7610 2.4999933,83.7668 2.3124628,83.7726 2.0312347,83.7784 1.7500827,83.7842 1.9063063,83.7900 2.6875043,83.7959 2.8124695,83.8017 3.6248934,83.8075 3.1248691,83.8133 3.7812243,83.8191 3.9688377,83.8249 3.0625458,83.8307 2.2187161,83.8366 1.7187432,83.8424 3.5624254,83.8482 4.9686604,83.8540 4.1875572,83.8598 2.093868,83.8656 1.0938705,83.8714 1.8125308,83.8773 2.1874108,83.8831 2.0625348,83.8889 1.2188512,83.8947 2.2811902,83.9005 2.718734,83.9063 2.6249921,83.9122 2.4998691,83.9180 2.0937247,83.9238 1.3438724,83.9296 0.93756562,83.9354 1.5312295,83.9412 1.4062181,83.9471 1.1249579,83.9529 3.1562777,83.9587 2.3437731,83.9645 1.5624366,83.9703 1.4686246,83.9761 2.28108,83.9820 2.9062631,83.9878 2.3752501,83.9936 1.375183,83.9994 1.4687271,84.0052 2.0311236,84.0111 3.8435996,84.0169 4.0000448,84.0227 3.1251178,84.0285 4.7498617,84.0343 6.8748426,84.0402 6.0313053,84.0460 4.0001121,84.0518 2.2812691,84.0576 2.1249831,84.0634 3.0313106,84.0693 3.6563637,84.0751 3.687577,84.0809 2.9687893,84.0867 2.3436887,84.0926 1.0936933,84.0984 3.4998243,84.1042 6.0935364,84.1100 6.5625992,84.1159 5.562676,84.1217 4.6250777,84.1275 3.906265,84.1333 3.8125191,84.1392 4.0624666,84.1450 2.9062042,84.1508 2.9375446,84.1566 3.8750181,84.1624 3.6250889,84.1683 2.2812977,84.1741 1.9373932,84.1799 2.5312548,84.1858 1.624893,84.1916 2.7811623,84.1974 2.8125966,84.2032 2.0937753,84.2091 1.5312479,84.2149 1.5312659,84.2207 1.687572,84.2265 0.62501007,84.2324 0.90619963,84.2382 1.8436997,84.2440 3.0936189,84.2499 4.5623012,84.2557 5.218646,84.2615 4.968822,84.2673 4.5938988,84.2732 3.8750601,84.2790 3.9061413,84.2848 4.2186689,84.2907 3.7500682,84.2965 2.9689264,84.3023 3.4688008,84.3081 3.9375367,84.3140 2.0937426,84.3198 2.406116,84.3256 2.5312676,84.3315 2.0939357,84.3373 0.84387296,84.3431 1.2187253,84.3490 1.2812155,84.3548 1.1562145,84.3606 2.0625007,84.3665 2.7499053,84.3723 4.0936499,84.3781 4.1875272,84.3840 3.937465,84.3898 5.437356,84.3956 5.6875935,84.4015 2.8438287,84.4073 3.0312293,84.4131 2.3438811,84.4190 1.0313354,84.4248 0.46879399,84.4306 0.65625584,84.4365 0.78126109,84.4423 1.4999096,84.4481 2.4998152,84.4540 3.3436756,84.4598 3.4062479,84.4656 3.1564066,84.4715 1.0626017,84.4773 1.2185987,84.4831 1.6249948,84.4890 1.7813282,84.4948 1.6563222,84.5007 1.4687902,84.5065 1.9999734,84.5123 1.9687463,84.5182 1.3437042,84.5240 2.156193,84.5298 2.4063542,84.5357 1.6875551,84.5415 1.1873327,84.5474 2.2186832,84.5532 2.2500141,84.5590 3.0311685,84.5649 4.1562443,84.5707 4.2188883,84.5766 4.843812,84.5824 7.3436575,84.5882 9.0936966,84.5941 7.4062419,84.5999 5.5311394,84.6058 5.1874251,84.6116 4.0314574,84.6174 1.281456,84.6233 0.93750638,84.6291 1.4687203,84.6350 1.6874257,84.6408 1.4999661,84.6466 1.0624871,84.6525 1.2500206,84.6583 1.2500863,84.6642 1.6563447,84.6700 1.2812793,84.6759 0.84365416,84.6817 1.3124185,84.6875 2.5311663,84.6934 3.3749089,84.6992 3.3437874,84.7051 2.3751094,84.7109 2.1249964,84.7168 3.1249166,84.7226 3.9687514,84.7284 3.2189248,84.7343 1.0937723,84.7401 1.8122808,84.7460 3.562274,84.7518 6.062386,84.7577 6.3752327,84.7635 3.8126993,84.7694 2.3436971,84.7752 2.4687254,84.7811 2.4375634,84.7869 1.5000725,84.7928 0.90631789,84.7986 1.2813241,84.8044 1.3125345,84.8103 1.4999788,84.8161 1.687459,84.8220 2.0311575,84.8278 2.5624659,84.8337 2.8125262,84.8395 2.0312371,84.8454 1.6561877,84.8512 4.3749609,84.8571 4.9999895,84.8629 5.6560407,84.8688 6.2184753,84.8746 7.3439231,84.8805 4.4378052,84.8863 2.562458,84.8922 2.9375131,84.8980 2.4687927,84.9039 1.8751087,84.9097 0.40635559,84.9156 0.28123739,84.9214 0.06252595,84.9273 0.59369659,84.9331 1.3435538,84.9390 2.5622716,84.9448 4.3750477,84.9507 3.7502067,84.9565 2.2188895,84.9624 2.0312605,84.9683 2.7499249,84.9741 1.5312636,84.9800 1.9374899,84.9858 2.3749471,84.9917 2.5312862,84.9975 2.6563859,85.0034 1.8125557,85.0092 1.1249098,85.0151 1.2186046,85.0209 2.0623596,85.0268 2.4375327,85.0327 1.5314053,85.0385 0.78132743,85.0444 1.9998796,85.0502 4.1874394,85.0561 3.8125389,85.0619 2.2812848,85.0678 1.1562424,85.0736 1.843619,85.0795 3.6875525,85.0854 3.5001216,85.0912 4.3437257,85.0971 4.6249146,85.1029 5.4375691,85.1088 5.8126225,85.1146 5.7499642,85.1205 6.2812085,85.1264 6.1249213,85.1322 6.4061499,85.1381 6.1875391,85.1439 4.6251693,85.1498 2.4687872,85.1557 3.1874554,85.1615 4.0000238,85.1674 4.1562514,85.1732 3.0000541,85.1791 1.4062537,85.1850 1.4686239,85.1908 2.0000293,85.1967 1.1875759,85.2025 1.5312624,85.2084 1.0937105,85.2143 1.5624067,85.2201 1.3750113,85.2260 1.1251279,85.2318 0.9375506,85.2377 1.5936322,85.2436 3.1561348,85.2494 3.0937607,85.2553 2.5000892,85.2612 1.9685774,85.2670 3.71859,85.2729 3.593843,85.2788 2.8439841,85.2846 2.093801,85.2905 3.1561878,85.2963 2.3125834,85.3022 1.6562657,85.3081 1.5935715,85.3139 2.656179,85.3198 2.4689085,85.3257 2.5313349,85.3315 2.5624816,85.3374 2.8123369,85.3433 3.8749466,85.3491 3.2500677,85.3550 2.2811904,85.3609 2.1562815,85.3667 1.7188128,85.3726 3.5312033,85.3785 4.4687548,85.3843 4.0625286,85.3902 1.8124939,85.3961 1.6562388,85.4019 1.9373544,85.4078 3.2498884,85.4137 3.7499807,85.4195 3.5312021,85.4254 3.5626354,85.4313 2.6565366,85.4371 1.4376482,85.4430 1.9686469,85.4489 4.1872749,85.4548 5.2186594,85.4606 5.2814665,85.4665 3.9688601,85.4724 2.6562746,85.4782 2.6561596,85.4841 3.3122771,85.4900 4.1875882,85.4958 4.5314045,85.5017 2.9062481,85.5076 1.9999739,85.5135 1.2812341,85.5193 1.9061242,85.5252 3.874831,85.5311 4.7500405,85.5370 3.3127105,85.5428 1.6875272,85.5487 2.8437252,85.5546 2.7812564,85.5604 2.6562653,85.5663 1.0938123,85.5722 0.96878791,85.5781 1.9687704,85.5839 3.3436742,85.5898 3.3125143,85.5957 2.1250925,85.6016 1.3124923,85.6074 1.9061524,85.6133 2.9686615,85.6192 2.5936985,85.6251 1.8749472,85.6309 2.1250677,85.6368 1.4688854,85.6427 1.3438236,85.6486 1.0000654,85.6544 1.031235,85.6603 1.3436514,85.6662 1.7187313,85.6721 1.3125038,85.6780 1.4374309,85.6838 1.8750333,85.6897 1.5625322,85.6956 1.5937166,85.7015 2.0312891,85.7073 2.4999158,85.7132 3.3747163,85.7191 4.5624871,85.7250 3.093895,85.7309 2.6250331,85.7367 2.6250725,85.7426 2.3750558,85.7485 1.8125166,85.7544 2.2812605,85.7603 2.5313039,85.7661 1.7500488,85.7720 1.593709,85.7779 1.7187102,85.7838 2.5937827,85.7897 3.6250379,85.7955 3.6874847,85.8014 3.3749845,85.8073 3.0000548,85.8132 1.9999743,85.8191 1.4686091,85.8250 2.3124833,85.8308 1.5625662,85.8367 1.4375044,85.8426 1.2187443,85.8485 1.3125058,85.8544 1.7187109,85.8603 2.4686854,85.8661 1.7188002,85.8720 1.7501122,85.8779 0.81246936,85.8838 1.5311893,85.8897 1.6562376,85.8956 1.6562539,85.9014 1.1250103,85.9073 1.5624434,85.9132 2.0936501,85.9191 3.7187748,85.9250 3.3438575,85.9309 3.8123941,85.9368 3.3124738,85.9426 2.1876435,85.9485 1.6249955,85.9544 2.4061747,85.9603 3.3749912,85.9662 5.2501192,85.9721 6.937634,85.9780 7.3125544,85.9839 5.2498879,85.9897 2.7498453,85.9956 2.437434,86.0015 2.5000107,86.0074 2.4062636,86.0133 2.6562865,86.0192 1.6876383,86.0251 0.90631336,86.0310 1.0312654,86.0369 1.0625023,86.0427 1.1248952,86.0486 2.2186849,86.0545 2.2813218,86.0604 1.4375545,86.0663 0.71876824,86.0722 2.9368818,86.0781 15.311679,86.0840 19.843767,86.0899 13.969381,86.0958 6.1255364,86.1017 2.6563845,86.1075 1.8750974,86.1134 1.0938222,86.1193 0.93743527,86.1252 1.624869,86.1311 3.3124979,86.1370 1.8126457,86.1429 0.18752752,86.1488 0.78105235,86.1547 2.4061985,86.1606 1.7501686,86.1665 1.1563029,86.1724 1.9061396,86.1783 3.8123584,86.1842 4.2812295,86.1901 3.2187691,86.1960 2.7813389,86.2019 1.0314209,86.2077 1.7187696,86.2136 4.2810612,86.2195 4.6874766,86.2254 2.0625339,86.2313 2.1873353,86.2372 3.3749137,86.2431 4.437439,86.2490 4.5312963,86.2549 2.5939369,86.2608 3.0000246,86.2667 3.9688189,86.2726 2.5625811,86.2785 3.0936942,86.2844 3.3125062,86.2903 2.5938025,86.2962 2.3125279,86.3021 1.6875077,86.3080 1.1562343,86.3139 1.7187376,86.3198 1.9687616,86.3257 1.4687531,86.3316 0.84375709,86.3375 0.71865237,86.3434 1.5624094,86.3493 3.1562881,86.3552 3.4062655,86.3611 3.8750129,86.3670 4.0936794,86.3729 4.8436403,86.3788 3.7811432,86.3847 5.0937481,86.3906 4.0313654,86.3965 2.8750515,86.4024 2.3439164,86.4083 1.8437747,86.4142 2.3124113,86.4201 1.6563623,86.4260 0.46886957,86.4319 0.34370434,86.4378 1.0936421,86.4437 2.1561065,86.4496 3.7500217,86.4555 3.2188306,86.4614 2.7812533,86.4674 2.3437631,86.4733 1.4062958,86.4792 1.3751019,86.4851 2.0624783,86.4910 2.1873903,86.4969 2.062475,86.5028 1.6563504,86.5087 1.6250392,86.5146 3.5625479,86.5205 4.6562099,86.5264 4.9999528,86.5323 4.4062181,86.5382 3.6562762,86.5441 1.6250286,86.5500 0.96867621,86.5559 0.68754154,86.5618 0.31252939,86.5678 0.43741617,86.5737 1.1249591,86.5796 2.1251175,86.5855 3.1875384,86.5914 3.5000012,86.5973 1.1249626,86.6032 3.1561182,86.6091 3.6875112,86.6150 2.3125741,86.6209 0.81252873,86.6268 1.7812394,86.6328 2.2811916,86.6387 2.9999824,86.6446 2.9062524,86.6505 2.3125255,86.6564 1.3437992,86.6623 0.99996245,86.6682 1.5311586,86.6741 1.9061835,86.6800 2.3125124,86.6860 2.8436332,86.6919 4.9374237,86.6978 4.5002069,86.7037 2.5626807,86.7096 1.6562412,86.7155 1.9061239,86.7214 2.4061208,86.7273 2.7187991,86.7333 1.625167,86.7392 0.75006729,86.7451 0.49998945,86.7510 0.49997473,86.7569 0.7812174,86.7628 2.1560075,86.7687 5.1248455,86.7747 5.3750582,86.7806 4.4689765,86.7865 1.0939612,86.7924 0.40624291,86.7983 0.37500283,86.8042 0.7811842,86.8102 1.4999394,86.8161 2.0311959,86.8220 3.2499576,86.8279 3.6249809,86.8338 4.1875439,86.8397 2.937607,86.8457 1.6250751,86.8516 1.875028,86.8575 5.0936804,86.8634 5.7499242,86.8693 6.2811379,86.8752 4.7187867,86.8812 2.6563385,86.8871 2.2813106,86.8930 1.5938462,86.8989 1.1873903,86.9048 2.1248314,86.9108 2.7811499,86.9167 2.9688826,86.9226 1.3126277,86.9285 3.0311439,86.9344 6.5310926,86.9404 7.6249504,86.9463 6.4064398,86.9522 6.2501984,86.9581 5.6249871,86.9640 3.3123569,86.9700 4.499949,86.9759 4.2187805,86.9818 2.7812729,86.9877 1.6875523,86.9937 1.4687531,86.9996 1.6875209,87.0055 1.3750049,87.0114 2.4374464,87.0173 3.7499187,87.0233 3.9686649,87.0292 3.3438194,87.0351 2.3437941,87.0410 1.6250417,87.0470 1.4062834,87.0529 2.4687479,87.0588 5.3435526,87.0647 6.8747206,87.0707 7.1249881,87.0766 6.5003242,87.0825 4.8440437,87.0884 3.468719,87.0944 3.7185483,87.1003 5.0936217,87.1062 5.3126535,87.1121 3.8751788,87.1181 2.2813065,87.1240 1.8748899,87.1299 3.0310855,87.1358 4.1250114,87.1418 2.4376667,87.1477 0.37509593,87.1536 0.31250021,87.1596 1.3748611,87.1655 3.5935476,87.1714 3.6250577,87.1773 1.5314058,87.1833 1.2187955,87.1892 1.5936798,87.1951 2.1249137,87.2011 2.4376009,87.2070 2.5313549,87.2129 2.3437297,87.2189 2.3124483,87.2248 1.9375497,87.2307 2.5000274,87.2366 3.2499435,87.2426 2.5936413,87.2485 2.218678,87.2544 3.2188959,87.2604 5.2500982,87.2663 6.406117,87.2722 5.0622969,87.2782 3.8124256,87.2841 2.9063766,87.2900 1.7813915,87.2960 1.625011,87.3019 1.687443,87.3078 1.65626,87.3138 1.0626038,87.3197 1.6562939,87.3256 3.1249125,87.3316 4.5937328,87.3375 3.9688487,87.3434 2.71875,87.3494 3.0937042,87.3553 2.9375467,87.3612 1.2812209,87.3672 1.1248701,87.3731 1.968785,87.3790 1.5626206,87.3850 1.0000049,87.3909 1.2186346,87.3968 1.8749205,87.4028 1.9063199,87.4087 0.9688223,87.4147 1.0312828,87.4206 1.6250499,87.4265 2.3749919,87.4325 2.4061792,87.4384 3.0937173,87.4443 4.4999137,87.4503 5.3123426,87.4562 5.2188587,87.4622 4.8751864,87.4681 3.7812188,87.4740 4.4687619,87.4800 3.7500496,87.4859 1.9061987,87.4919 2.749836,87.4978 4.8123617,87.5037 4.062562,87.5097 2.4376566,87.5156 1.8750725,87.5216 2.0312421,87.5275 2.6249821,87.5334 3.3750386,87.5394 3.2500877,87.5453 3.2187767,87.5513 3.1875362,87.5572 2.5625098,87.5631 1.4374739,87.5691 0.93749213,87.5750 2.1249545,87.5810 2.499903,87.5869 2.0312564,87.5929 0.81262362,87.5988 1.1874245,87.6047 1.8748682,87.6107 1.8123991,87.6166 2.4999454,87.6226 2.6248989,87.6285 3.3125436,87.6345 2.5001407,87.6404 2.7812161,87.6463 3.5001028,87.6523 1.8438003,87.6582 1.8436484,87.6642 2.9374347,87.6701 3.2813516,87.6761 2.7188411,87.6820 2.0625432,87.6880 1.5625709,87.6939 1.468785,87.6999 1.0935564,87.7058 3.3121829,87.7117 4.5625505,87.7177 3.4376073,87.7236 3.0312943,87.7296 2.0626807,87.7355 0.46877024,87.7415 0.90617657,87.7474 1.875029,87.7534 2.7500312,87.7593 3.7186818,87.7653 4.8749461,87.7712 5.9687519,87.7772 5.999886,87.7831 5.999959,87.7891 2.7501526,87.7950 1.0001323,87.8010 0.93750256,87.8069 1.250013,87.8129 1.6250515,87.8188 2.3125324,87.8248 1.5937531,87.8307 0.28120628,87.8367 0.49994513,87.8426 1.0937064,87.8486 0.90631247,87.8545 0.40620455,87.8605 1.4997994,87.8664 2.6249974,87.8724 2.3438478,87.8783 2.031291,87.8843 1.9999851,87.8902 3.1249974,87.8962 6.1562643,87.9022 7.8437147,87.9081 6.6562357,87.9141 4.5311761,87.9200 3.6250417,87.9260 1.7500736,87.9319 1.4687319,87.9379 1.0001013,87.9438 0.90627903,87.9498 0.6562081,87.9557 1.1873558,87.9617 3.7185273,87.9677 4.5938025,87.9736 3.0002227,87.9796 1.3126121,87.9855 1.1874909,87.9915 1.3125336,87.9974 1.062461,88.0034 1.2499101,88.0093 1.9062449,88.0153 3.4375169,88.0213 3.8436956,88.0272 3.2186456,88.0332 2.9999754,88.0391 3.2186446,88.0451 4.5623417,88.0510 4.6875916,88.0570 3.3128695,88.0630 2.7814345,88.0689 3.3124609,88.0749 2.9373388,88.0808 4.8435159,88.0868 10.656172,88.0928 20.218719,88.0987 24.843777,88.1047 19.468798,88.1106 10.43762,88.1166 4.9688926,88.1226 2.468858,88.1285 1.8750274,88.1345 2.3748784,88.1404 2.3749685,88.1464 1.7813106,88.1524 1.312463,88.1583 1.5624027,88.1643 2.4375763,88.1703 2.0314016,88.1762 1.625066,88.1822 2.1875088,88.1881 2.6561604,88.1941 3.2811487,88.2001 3.2812679,88.2060 1.7500561,88.2120 0.90632057,88.2180 1.4688127,88.2239 1.5624758,88.2299 0.81242758,88.2359 1.437397,88.2418 2.6561732,88.2478 3.0938299,88.2538 2.8125384,88.2597 1.8124926,88.2657 1.4063388,88.2716 1.1250147,88.2776 0.37500128,88.2836 0.59370416,88.2895 1.4060979,88.2955 2.2500343,88.3015 2.375021,88.3074 2.8436685,88.3134 2.7812769,88.3194 2.7812133,88.3253 5.4999151,88.3313 4.4687939,88.3373 2.7188268,88.3433 1.7812824,88.3492 1.9999707,88.3552 2.4374666,88.3612 2.2500043,88.3671 2.1250598,88.3731 1.8124766,88.3791 2.8124745,88.3850 2.1875963,88.3910 1.6875477,88.3970 1.2812304,88.4029 1.5624781,88.4089 1.6562138,88.4149 2.9063017,88.4209 2.3438213,88.4268 4.2498889,88.4328 5.7811751,88.4388 4.3125801,88.4447 1.5625975,88.4507 0.531259,88.4567 0.68750799,88.4627 1.3124343,88.4686 2.1561275,88.4746 1.9688011,88.4806 0.75016761,88.4865 1.125038,88.4925 1.281208,88.4985 1.1560302,88.5045 3.2810066,88.5104 4.4062233,88.5164 4.3124275,88.5224 4.1250405,88.5284 3.1876817,88.5343 2.3750749,88.5403 2.2811663,88.5463 3.4999261,88.5523 4.6562362,88.5582 5.0312829,88.5642 4.4376588,88.5702 3.1251011,88.5762 2.9062967,88.5821 2.1561821,88.5881 2.7498848,88.5941 3.8749654,88.6001 3.9686971,88.6061 3.5625901,88.6120 2.9063652,88.6180 2.3750384,88.6240 1.7186803,88.6300 2.7810838,88.6359 4.6873446,88.6419 5.1874971,88.6479 3.344039,88.6539 1.3126523,88.6599 1.6562173,88.6658 2.1561587,88.6718 2.718689,88.6778 1.8125737,88.6838 1.3125299,88.6898 1.3125508,88.6957 1.1562874,88.7017 0.93741733,88.7077 1.5624667,88.7137 5.3125753,88.7197 5.2813396,88.7256 4.0000186,88.7316 3.4999523,88.7376 4.4687853,88.7436 3.8125141,88.7496 3.718689,88.7555 2.8749597,88.7615 0.90625125,88.7675 0.96875089,88.7735 1.6250117,88.7795 1.6249717,88.7855 1.9686239,88.7914 2.1562524,88.7974 1.6562872,88.8034 2.0312221,88.8094 3.5312903,88.8154 3.1563275,88.8214 2.9062674,88.8273 3.3749046,88.8333 4.562427,88.8393 4.1875525,88.8453 2.0001645,88.8513 0.84380287,88.8573 1.3436394,88.8633 1.6875037,88.8692 1.7500108,88.8752 2.6874228,88.8812 2.9061415,88.8872 3.1562493,88.8932 2.0001545,88.8992 0.71884704,88.9052 0.65621054,88.9111 1.0311849,88.9171 1.343684,88.9231 1.7812197,88.9291 2.1563199,88.9351 2.2499838,88.9411 2.3124127,88.9471 2.6875176,88.9531 2.5314004,88.9591 1.7500837,88.9650 1.687429,88.9710 2.6561685,88.9770 2.9686162,88.9830 2.8437729,88.9890 2.8127644,88.9950 2.5000305,89.0010 2.531034,89.0070 3.1874292,89.0130 2.7501311,89.0190 0.78133619,89.0249 0.4687078,89.0309 1.1875209,89.0369 2.1562243,89.0429 2.4685783,89.0489 3.4374731,89.0549 2.2501435,89.0609 2.0938237,89.0669 4.3747444,89.0729 9.8432074,89.0789 17.093245,89.0849 20.343681,89.0909 15.500443,89.0969 10.937879,89.1029 7.8127179,89.1088 5.1876059,89.1148 3.9687819,89.1208 2.6561801,89.1268 4.9372692,89.1328 5.7188215,89.1388 2.8440344,89.1448 1.3751475,89.1508 1.1249961,89.1568 1.3437648,89.1628 0.71879995,89.1688 1.6249856,89.1748 2.531266,89.1808 2.7188053,89.1868 2.4686916,89.1928 2.2499003,89.1988 2.1874895,89.2048 2.2187591,89.2108 3.2187746,89.2168 3.906249,89.2228 2.8437464,89.2288 1.3124661,89.2348 1.8750007,89.2408 1.6875505,89.2468 0.9687444,89.2528 1.031247,89.2588 1.2812737,89.2648 1.6249917,89.2708 1.8437085,89.2768 1.5312778,89.2828 0.50005418,89.2888 0.37502024,89.2948 0.40625063,89.3008 0.43751264,89.3068 0.78117716,89.3128 1.4998409,89.3188 3.5311108,89.3248 4.2500706,89.3308 2.9687314,89.3368 3.4374454,89.3428 2.5312791,89.3488 3.7812798,89.3548 3.1876032,89.3608 2.5312998,89.3668 1.6251047,89.3728 0.93749082,89.3788 1.8748647,89.3848 2.8748407,89.3908 3.1561542,89.3968 2.8438687,89.4028 2.8127282,89.4088 1.9063888,89.4148 1.7812427,89.4208 2.2499442,89.4268 3.2812123,89.4328 2.8124812,89.4388 1.281286,89.4448 1.3437786,89.4508 4.2187772,89.4568 6.2498918,89.4628 7.2809939,89.4689 5.7187791,89.4749 3.1877084,89.4809 2.3437917,89.4869 2.6562629,89.4929 3.2187877,89.4989 2.5312996,89.5049 2.0312717,89.5109 1.5937052,89.5169 1.0311871,89.5229 2.4374373,89.5289 3.3123033,89.5349 4.2810717,89.5409 4.5314407,89.5470 3.3752592,89.5530 2.7188058,89.5590 2.2811978,89.5650 2.6561849,89.5710 2.8125401,89.5770 3.187537,89.5830 3.2498324,89.5890 3.9373543,89.5950 3.2187912,89.6010 2.68768,89.6070 1.1249622,89.6131 2.062351,89.6191 2.4061756,89.6251 3.1874242,89.6311 2.9688063,89.6371 2.6563089,89.6431 2.3125401,89.6491 2.5936422,89.6551 3.7499104,89.6612 3.7814312,89.6672 3.1876385,89.6732 3.8125999,89.6792 3.1561797,89.6852 3.2186685,89.6912 2.0312259,89.6972 3.4374094,89.7032 4.3436294,89.7093 5.6562486,89.7153 4.9689431,89.7213 4.1562972,89.7273 2.8437803,89.7333 1.9375036,89.7393 2.0312886,89.7454 2.4688675,89.7514 1.7812427,89.7574 1.3749324,89.7634 0.8438369,89.7694 1.6563396,89.7754 2.2499506,89.7814 1.9374036,89.7875 1.6561893,89.7935 2.2187548,89.7995 2.5625696,89.8055 1.4063146,89.8115 0.90618181,89.8176 1.4374422,89.8236 1.9688388,89.8296 1.781208,89.8356 1.6562626,89.8416 1.4376003,89.8476 1.0937369,89.8537 0.24999878,89.8597 0.43739644,89.8657 1.874784,89.8717 2.7186613,89.8777 2.5626338,89.8838 2.9375927,89.8898 4.0625105,89.8958 4.0000558,89.9018 2.1562359,89.9078 2.4687216,89.9139 2.9374936,89.9199 3.5937786,89.9259 2.6875648,89.9319 1.750005,89.9380 1.2812365,89.9440 0.87501806,89.9500 0.87495703,89.9560 0.9375295,89.9620 0.21877122,89.9681 0.96864325,89.9741 1.3750294,89.9801 0.87508303,89.9861 0.78129292,89.9922 1.3437467,89.9982 1.9374661,90.0042 1.9062424,90.0102 2.468657,90.0163 3.8436077,90.0223 3.4061341,90.0283 4.2498956,90.0343 5.7187896,90.0404 5.8750796,90.0464 4.9063783,90.0524 2.875104,90.0584 2.75002,90.0645 3.6249461,90.0705 3.6248612,90.0765 4.3749661,90.0825 6.5000353,90.0886 6.9375958,90.0946 4.0313373,90.1006 1.5625452,90.1066 0.96880698,90.1127 1.218796,90.1187 1.4687083,90.1247 2.9060988,90.1308 4.031229,90.1368 3.8125381,90.1428 2.4063284,90.1488 1.0000762,90.1549 0.68740153,90.1609 2.8123503,90.1669 4.5937362,90.1730 3.3126016,90.1790 1.4687765,90.1850 1.4062612,90.1910 1.5312326,90.1971 1.8125187,90.2031 1.4375844,90.2091 2.1249027,90.2152 3.1248653,90.2212 2.9687972,90.2272 2.3750432,90.2333 1.8124954,90.2393 1.7187009,90.2453 2.5311921,90.2514 2.4375243,90.2574 2.2500722,90.2634 3.2813401,90.2695 6.593863,90.2755 8.4375601,90.2815 9.8749886,90.2876 9.8123207,90.2936 7.2498107,90.2996 6.0938182,90.3057 2.1563869,90.3117 1.968775,90.3177 3.0311055,90.3238 5.0624423,90.3298 4.4376273,90.3358 2.4062917,90.3419 1.9062636,90.3479 1.0000503,90.3539 1.4685332,90.3600 4.1872282,90.3660 5.3437614,90.3721 5.2188635,90.3781 5.6875257,90.3841 6.187696,90.3902 4.4688454,90.3962 4.4373703,90.4022 3.6563184,90.4083 2.7188721,90.4143 2.0000062,90.4204 2.0311971,90.4264 2.5624664,90.4324 2.6249738,90.4385 2.9375377,90.4445 3.3123114,90.4505 5.124733,90.4566 4.2500682,90.4626 2.7502253,90.4687 1.6252283,90.4747 1.656338,90.4807 3.1561384,90.4868 3.3436379,90.4928 3.3436468,90.4989 3.249939,90.5049 2.3125179,90.5109 2.3125017,90.5170 2.9375434,90.5230 3.5000412,90.5291 4.1875734,90.5351 2.9376295,90.5412 1.8437381,90.5472 0.84375387,90.5532 0.25002038,90.5593 1.1562567,90.5653 2.1562717,90.5714 1.9687104,90.5774 1.0312022,90.5835 2.4685047,90.5895 3.7811933,90.5955 2.0314949,90.6016 0.81263119,90.6076 0.34375551,90.6137 0.84373403,90.6197 1.3123871,90.6258 2.062475,90.6318 1.3749744,90.6379 3.06233,90.6439 6.0000134,90.6499 7.4688253,90.6560 5.3125796,90.6620 2.7500286,90.6681 2.8124733,90.6741 2.6250496,90.6802 1.1562996,90.6862 1.0937451,90.6923 1.1249988,90.6983 0.93749696,90.7044 1.031293,90.7104 0.81256813,90.7165 0.31250304,90.7225 0.18746024,90.7286 1.1247635,90.7346 3.3121974,90.7407 4.6250205,90.7467 4.2501235,90.7528 3.9376974,90.7588 2.1250191,90.7648 2.4686229,90.7709 2.9687777,90.7769 3.0626557,90.7830 2.1251156,90.7890 1.531076,90.7951 2.1873612,90.8011 2.7187731,90.8072 2.312654,90.8133 1.5625715,90.8193 1.6561906,90.8254 2.2812128,90.8314 3.0937357,90.8375 3.2499979,90.8435 2.2812686,90.8496 2.656208,90.8556 3.8123825,90.8617 5.8124394,90.8677 5.3749943,90.8738 5.093823,90.8798 2.8439066,90.8859 1.7188771,90.8919 2.5937622,90.8980 4.6562424,90.9040 6.9685907,90.9101 7.4686599,90.9162 5.6251121,90.9222 2.8124771,90.9283 2.7499566,90.9343 1.9999967,90.9404 2.4063628,90.9464 2.0313489,90.9525 1.7812487,90.9585 0.96875405,90.9646 1.124999,90.9707 0.9687984,90.9767 0.40620646,90.9828 0.78112125,90.9888 1.3124583,90.9949 1.5313033,91.0009 1.1875558,91.0070 2.6249712,91.0131 3.3749881,91.0191 2.7185895,91.0252 4.2810769,91.0312 3.8126452,91.0373 2.3439128,91.0433 1.812474,91.0494 3.0310342,91.0555 5.9374876,91.0615 16.685722,91.0676 68.589111,91.0736 130.34138,91.0797 129.53383,91.0858 70.753922,91.0918 23.595488,91.0979 15.062732,91.1039 9.9379473,91.1100 3.5627713,91.1161 2.4686837,91.1221 1.7187533,91.1282 1.6875001,91.1342 2.6561038,91.1403 3.4373839,91.1464 2.6562951,91.1524 2.2189345,91.1585 1.6251187,91.1646 1.7499022,91.1706 2.4373388,91.1767 3.9374607,91.1827 4.9061952,91.1888 4.9374976,91.1949 4.0315018,91.2009 1.5938579,91.2070 2.5935249,91.2131 3.7809906,91.2191 3.7499402,91.2252 3.5939415,91.2313 2.8751643,91.2373 2.2811055,91.2434 2.9998407,91.2495 3.1875775,91.2555 3.062613,91.2616 2.468857,91.2677 1.8124814,91.2737 2.3748763,91.2798 3.0937278,91.2859 2.7813954,91.2919 2.7186749,91.2980 4.1560664,91.3041 3.6564229,91.3101 1.4377211,91.3162 1.8750116,91.3223 3.9061162,91.3283 4.6249404,91.3344 3.0938015,91.3405 1.4375833,91.3465 1.4375511,91.3526 2.0312808,91.3587 2.9687676,91.3647 3.5624905,91.3708 2.4686971,91.3769 1.4061919,91.3830 2.3125107,91.3890 2.4999373,91.3951 2.562531,91.4012 1.4688665,91.4072 0.28130031,91.4133 0.93742198,91.4194 2.4684904,91.4255 5.343647,91.4315 5.7813878,91.4376 3.0939572,91.4437 1.6562892,91.4497 1.6248834,91.4558 1.8436702,91.4619 1.5000684,91.4680 1.0313418,91.4740 1.1562589,91.4801 0.7812466,91.4862 1.1562077,91.4922 2.4999888,91.4983 3.9061561,91.5044 4.0624933,91.5105 2.5314138,91.5165 1.2187967,91.5226 1.1562157,91.5287 1.9687411,91.5348 3.0624721,91.5408 4.0936174,91.5469 4.2499261,91.5530 2.3751061,91.5591 2.0938385,91.5651 1.7811892,91.5712 1.593722,91.5773 1.3437946,91.5834 1.4062736,91.5895 1.0625241,91.5955 1.2812684,91.6016 1.1873626,91.6077 2.1249442,91.6138 2.3751004,91.6198 3.2813509,91.6259 1.968835,91.6320 1.1874695,91.6381 0.40619811,91.6442 1.062436,91.6502 3.4374185,91.6563 3.8124845,91.6624 2.2188265,91.6685 1.2188406,91.6746 2.2812684,91.6806 4.3436522,91.6867 5.874918,91.6928 5.5624771,91.6989 4.4375696,91.7050 3.9687181,91.7110 3.968606,91.7171 3.7810991,91.7232 4.0936842,91.7293 3.6876245,91.7354 3.2189529,91.7414 2.2189021,91.7475 1.3438116,91.7536 2.6562209,91.7597 5.0936351,91.7658 5.4998884,91.7719 3.7187934,91.7779 2.3751864,91.7840 1.5313103,91.7901 2.0311027,91.7962 2.4061739,91.8023 1.5001098,91.8084 0.34386903,91.8144 0.2811394,91.8205 1.6873292,91.8266 2.0625124,91.8327 3.0312815,91.8388 2.8438447,91.8449 2.718833,91.8510 2.7187645,91.8570 2.249989,91.8631 1.3124588,91.8692 1.0312876,91.8753 1.2187518,91.8814 1.7811488,91.8875 2.4062376,91.8936 2.1563709,91.8996 1.6562601,91.9057 2.1248415,91.9118 3.343636,91.9179 3.6562693,91.9240 2.7500978,91.9301 2.0938437,91.9362 1.7812991,91.9423 1.0625123,91.9484 0.93744165,91.9544 1.5624999,91.9605 1.1250366,91.9666 1.1874489,91.9727 1.6250054,91.9788 1.9999471,91.9849 2.8749361,91.9910 2.4376233,91.9971 2.6874719,92.0032 2.5624657,92.0092 1.0938494,92.0153 0.81245977,92.0214 2.3123543,92.0275 3.1874795,92.0336 2.0313709,92.0397 1.5311877,92.0458 3.1249609,92.0519 2.9999468,92.0580 4.1874957,92.0641 4.9061971,92.0702 9.5309248,92.0763 13.218773,92.0824 10.937573,92.0884 8.6874037,92.0945 7.1250238,92.1006 6.031476,92.1067 2.7189426,92.1128 2.7187231,92.1189 2.1562843,92.1250 1.8126301,92.1311 1.4062406,92.1372 2.124912,92.1433 2.2500126,92.1494 1.8437849,92.1555 1.000088,92.1616 1.0313309,92.1677 0.84376854,92.1738 0.68744725,92.1799 0.78122324,92.1860 1.4062674,92.1921 1.7811967,92.1982 2.4374528,92.2043 2.4686942,92.2104 1.7811496,92.2165 2.3748925,92.2226 3.2499614,92.2287 2.968884,92.2348 1.5001831,92.2409 0.40633759,92.2469 0.21877126,92.2530 0.84372133,92.2591 2.593641,92.2652 4.3437467,92.2713 4.375021,92.2774 5.3124681,92.2835 5.6250386,92.2896 4.5001101,92.2957 2.6249356,92.3018 3.0622411,92.3079 2.8749151,92.3140 2.6250892,92.3201 2.59392,92.3263 1.2501328,92.3324 1.9687139,92.3385 2.5936959,92.3446 2.5938067,92.3507 2.8437617,92.3568 3.2498972,92.3629 3.2498996,92.3690 4.0625443,92.3751 5.2813115,92.3812 5.4999008,92.3873 3.8437536,92.3934 1.8438675,92.3995 1.8437816,92.4056 1.9062551,92.4117 1.0937964,92.4178 0.2500509,92.4239 0.24995469,92.4300 1.2186284,92.4361 2.1874623,92.4422 2.7500899,92.4483 1.7499784,92.4544 2.0311019,92.4605 2.687505,92.4666 2.7501578,92.4727 1.062605,92.4788 0.15625617,92.4850 0.31243095,92.4911 1.5937302,92.4972 2.6874967,92.5033 2.5623991,92.5094 2.1249681,92.5155 1.4062723,92.5216 1.3125373,92.5277 1.1250446,92.5338 1.374988,92.5399 2.3748446,92.5460 2.9061446,92.5521 2.6563053,92.5583 2.0000403,92.5644 1.8751013,92.5705 2.3439202,92.5766 2.8124137,92.5827 3.2186062,92.5888 2.1250179,92.5949 1.8125694,92.6010 1.2187922,92.6071 1.3124704,92.6132 1.9687954,92.6194 2.3750174,92.6255 2.9687295,92.6316 2.1562624,92.6377 1.5312978,92.6438 1.2500323,92.6499 1.0936983,92.6560 0.93747926,92.6621 0.96870416,92.6682 1.8125,92.6744 1.343701,92.6805 2.0935619,92.6866 3.3123829,92.6927 3.9377038,92.6988 1.8127798,92.7049 1.0312433,92.7110 1.4687119,92.7172 1.1873993,92.7233 1.7499326,92.7294 1.8437521,92.7355 2.218812,92.7416 1.3438442,92.7477 1.9062383,92.7538 2.1561098,92.7600 3.5311878,92.7661 3.093771,92.7722 3.2500567,92.7783 2.1876245,92.7844 1.2187835,92.7905 1.531227,92.7967 2.1874795,92.8028 2.0625017,92.8089 2.6875048,92.8150 2.4061384,92.8211 3.1560509,92.8272 3.0000386,92.8334 2.15641,92.8395 2.2500484,92.8456 2.1874998,92.8517 1.9999039,92.8578 2.6248741,92.8640 3.8124313,92.8701 4.7811456,92.8762 4.8124876,92.8823 3.3127172,92.8884 1.9688315,92.8946 2.1562364,92.9007 1.5001453,92.9068 1.1562705,92.9129 2.9061489,92.9190 3.4687965,92.9252 2.5938482,92.9313 1.5312263,92.9374 2.3436909,92.9435 3.6562052,92.9496 4.4999428,92.9558 3.8125417,92.9619 1.8438069,92.9680 1.5624843,92.9741 1.750024,92.9803 1.5937607,92.9864 1.8125633,92.9925 2.4373972,92.9986 3.1872823,93.0048 3.125015,93.0109 2.8438966,93.0170 2.2813864,93.0231 1.2500432,93.0292 1.2498829,93.0354 3.0935628,93.0415 4.2187796,93.0476 3.843816,93.0537 2.5312579,93.0599 2.8125558,93.0660 4.1246791,93.0721 10.59301,93.0783 21.93655,93.0844 38.49947,93.0905 44.531754,93.0966 30.250795,93.1028 14.375535,93.1089 5.4692154,93.1150 2.6878266,93.1211 1.0938578,93.1273 0.81239337,93.1334 1.9374138,93.1395 1.9062865,93.1457 2.2499874,93.1518 2.5624993,93.1579 1.4375604,93.1640 1.6563286,93.1702 1.5000107,93.1763 3.2185953,93.1824 4.4062648,93.1886 3.4688656,93.1947 3.6874442,93.2008 4.5937071,93.2069 4.249898,93.2131 4.1249228,93.2192 2.7813518,93.2253 1.1250483,93.2315 1.3125575,93.2376 0.87508732,93.2437 0.96875435,93.2499 0.93748289,93.2560 0.87493426,93.2621 1.4686007,93.2683 2.5935709,93.2744 3.0937536,93.2805 2.4063883,93.2867 1.6562918,93.2928 1.5938044,93.2989 2.1875863,93.3051 2.3437977,93.3112 1.7811464,93.3173 4.3437223,93.3235 5.250073,93.3296 4.9374723,93.3357 4.0937147,93.3419 3.499898,93.3480 3.812396,93.3541 4.1251001,93.3603 3.437659,93.3664 4.2499685,93.3725 6.2186966,93.3787 6.7500148,93.3848 5.2499356,93.3910 4.2499061,93.3971 2.9687726,93.4032 2.7188656,93.4094 2.0000839,93.4155 2.718699,93.4216 3.3437352,93.4278 3.2813244,93.4339 2.4375336,93.4400 1.3437759,93.4462 0.93749171,93.4523 1.468722,93.4585 2.3749564,93.4646 3.0624087,93.4707 3.2811749,93.4769 3.343807,93.4830 2.2813685,93.4892 1.3438129,93.4953 0.71878952,93.5014 0.90623748,93.5076 1.0624874,93.5137 0.84378403,93.5199 0.31248862,93.5260 0.56245869,93.5321 0.84370434,93.5383 1.499879,93.5444 2.0937347,93.5506 1.7500103,93.5567 2.2813191,93.5629 2.687587,93.5690 5.2187457,93.5751 5.8438048,93.5813 2.8749897,93.5874 1.3437235,93.5936 0.59372628,93.5997 2.5311284,93.6059 3.9374981,93.6120 2.9688752,93.6181 1.2813209,93.6243 0.25000495,93.6304 0.78121942,93.6366 2.1562307,93.6427 2.2812688,93.6489 1.6562115,93.6550 2.4062204,93.6612 3.156296,93.6673 3.5311923,93.6734 2.8123696,93.6796 2.906121,93.6857 3.8749022,93.6919 3.7187901,93.6980 2.4064431,93.7042 1.6251934,93.7103 0.96881503,93.7165 0.62494075,93.7226 0.90621471,93.7288 1.0000365,93.7349 0.90622497,93.7411 1.4061496,93.7472 1.7187569,93.7534 1.0938517,93.7595 1.1562459,93.7657 2.1561823,93.7718 2.2499313,93.7780 1.8437397,93.7841 1.5938048,93.7903 1.3437676,93.7964 1.5624282,93.8026 2.3436809,93.8087 3.0000055,93.8149 3.3438141,93.8210 2.5001402,93.8272 1.5000793,93.8333 0.8124643,93.8395 1.4062003,93.8456 1.7499998,93.8518 2.5624485,93.8579 3.6249766,93.8641 2.8125885,93.8702 1.6250323,93.8764 1.2810769,93.8825 2.8747797,93.8887 3.8125241,93.8948 3.2813525,93.9010 2.2499945,93.9071 2.4689274,93.9133 1.7188157,93.9194 5.1249328,93.9256 5.3749676,93.9317 2.8125179,93.9379 1.7501379,93.9441 2.1250639,93.9502 2.7810988,93.9564 3.9997394,93.9625 4.5624251,93.9687 4.6564832,93.9748 2.2189646,93.9810 1.9999107,93.9871 2.4999337,93.9933 2.3750324,93.9995 1.1250572,94.0056 1.093786,94.0118 1.5312409,94.0179 1.562441,94.0241 2.0311632,94.0302 2.7811844,94.0364 2.5000231,94.0426 2.7498493,94.0487 5.4685001,94.0549 8.2499046,94.0610 7.3752146,94.0672 5.4377804,94.0733 9.9986811,94.0795 34.903976,94.0857 56.343178,94.0918 49.032623,94.0980 23.345404,94.1041 8.2507458,94.1103 4.9377832,94.1165 4.0627031,94.1226 3.1249256,94.1288 3.7809875,94.1349 4.6561894,94.1411 5.9064112,94.1473 5.0312967,94.1534 3.499855,94.1596 3.125046,94.1658 2.0002587,94.1719 1.4063852,94.1781 1.593727,94.1842 2.0624266,94.1904 2.4998176,94.1966 3.406059,94.2027 3.6874583,94.2089 4.6562433,94.2151 6.8124385,94.2212 6.0625682,94.2274 2.9377964,94.2335 0.90643311,94.2397 0.6874432,94.2459 1.499809,94.2520 2.749984,94.2582 3.1250792,94.2644 2.0938087,94.2705 1.3750166,94.2767 2.12502,94.2829 3.3750808,94.2890 4.1875434,94.2952 5.5625124,94.3014 6.1248913,94.3075 5.0935655,94.3137 3.9062588,94.3199 1.8126574,94.3260 1.5623833,94.3322 2.8437262,94.3384 3.6564307,94.3445 2.5312433,94.3507 2.1874554,94.3569 2.0624442,94.3630 1.9375453,94.3692 2.0000837,94.3754 3.8125017,94.3815 4.2188153,94.3877 2.6874876,94.3939 1.2499343,94.4001 1.0937387,94.4062 3.4687214,94.4124 3.9062681,94.4186 2.8125165,94.4247 2.9999182,94.4309 3.4687052,94.4371 2.5625889,94.4432 1.7813413,94.4494 0.7812143,94.4556 0.87500125,94.4618 0.40623793,94.4679 1.593542,94.4741 2.687494,94.4803 1.3439792,94.4864 0.093826622,94.4926 0.4686451,94.4988 1.4373881,94.5050 2.6560733,94.5111 3.8436956,94.5173 2.656357,94.5235 2.4062309,94.5297 3.7186813,94.5358 5.0001512,94.5420 3.1876559,94.5482 2.8749981,94.5544 2.5625336,94.5605 2.1875262,94.5667 1.6249927,94.5729 1.874964,94.5791 1.3749748,94.5852 1.1561642,94.5914 1.5936546,94.5976 2.2812288,94.6038 2.8751106,94.6099 2.9688709,94.6161 2.6249528,94.6223 1.6873583,94.6285 2.1561973,94.6346 2.468852,94.6408 1.718887,94.6470 1.4375784,94.6532 1.5624862,94.6594 1.9998279,94.6655 2.187484,94.6717 1.4376106,94.6779 1.8125809,94.6841 1.2500443,94.6902 0.99995029,94.6964 0.78122073,94.7026 1.9686719,94.7088 2.78126,94.7150 1.9375678,94.7211 1.2187276,94.7273 1.3749753,94.7335 1.7186131,94.7397 3.1873801,94.7459 3.093811,94.7520 3.2813692,94.7582 1.6250921,94.7644 1.1250286,94.7706 1.1249762,94.7768 1.9062059,94.7830 1.6875676,94.7891 0.87504995,94.7953 0.96875077,94.8015 1.4374362,94.8077 2.249923,94.8139 2.2185903,94.8201 3.7811255,94.8262 3.9062712,94.8324 3.7813256,94.8386 3.6250908,94.8448 5.2813325,94.8510 5.562561,94.8572 3.9374619,94.8633 2.5624914,94.8695 2.9062548,94.8757 2.7813411,94.8819 1.937525,94.8881 2.9998658,94.8943 4.1560616,94.9005 4.624958,94.9066 3.8438547,94.9128 3.8438449,94.9190 3.6563008,94.9252 3.6562576,94.9314 3.0625587,94.9376 2.1250679,94.9438 2.6248343,94.9499 4.5935802,94.9561 4.1874213,94.9623 2.8124933,94.9685 4.5626826,94.9747 4.6875777,94.9809 3.968703,94.9871 2.7499979,94.9933 3.1561537,94.9995 6.3435979,95.0056 8.2812796,95.0118 6.7502375,95.0180 4.1563487,95.0242 2.5624511,95.0304 1.3437189,95.0366 2.2810268,95.0428 5.7810717,95.0490 8.0310726,95.0552 14.498548,95.0614 46.152546,95.0675 88.309837,95.0737 90.689056,95.0799 57.878635,95.0861 26.220774,95.0923 19.968651,95.0985 26.74934,95.1047 36.374748,95.1109 36.250584,95.1171 22.532158,95.1233 11.719387,95.1295 4.4064922,95.1357 3.6249807,95.1419 3.1562679,95.1481 2.000031,95.1542 1.4061857,95.1604 3.1561885,95.1666 2.812479,95.1728 2.3123994,95.1790 3.531142,95.1852 6.0312772,95.1914 4.4063191,95.1976 2.9375229,95.2038 2.6875749,95.2100 2.1874964,95.2162 2.5623024,95.2224 3.4061382,95.2286 3.2500267,95.2348 2.4689229,95.2410 1.343825,95.2472 1.750042,95.2534 0.71881217,95.2596 0.81241691,95.2658 1.3124177,95.2720 2.0936277,95.2782 2.9999886,95.2844 2.8125806,95.2906 2.9375443,95.2968 2.5626035,95.3030 1.9688841,95.3092 3.0937626,95.3154 4.531239,95.3216 3.7499979,95.3278 2.2187574,95.3340 1.3437761,95.3402 1.6873894,95.3464 3.6248729,95.3526 4.8125577,95.3588 5.8126163,95.3650 5.6563215,95.3712 5.125011,95.3774 3.9374335,95.3836 2.8124375,95.3898 1.7500081,95.3960 1.0311887,95.4022 2.4686453,95.4084 3.5624621,95.4146 3.4376001,95.4208 1.9062563,95.4270 2.6561184,95.4332 3.3437488,95.4394 3.7186081,95.4456 5.6560988,95.4518 5.8126187,95.4580 3.7814639,95.4642 1.750133,95.4704 1.4062421,95.4766 2.1249337,95.4828 3.4373753,95.4890 5.1561751,95.4952 4.5938454,95.5014 2.8438706,95.5076 2.5938547,95.5138 3.1250291,95.5201 3.9374051,95.5263 3.8435874,95.5325 3.8748245,95.5387 3.687531,95.5449 3.5625916,95.5511 4.2813482,95.5573 3.4999735,95.5635 3.6247885,95.5697 3.8751256,95.5759 1.969008,95.5821 1.5625623,95.5883 2.2499785,95.5945 2.3436942,95.6008 2.1562407,95.6070 2.2811368,95.6132 3.3436384,95.6194 4.6561456,95.6256 5.6875625,95.6318 5.5627565,95.6380 6.3750191,95.6442 6.1561675,95.6504 4.6876516,95.6566 1.9999926,95.6628 1.5623084,95.6691 2.5313153,95.6753 2.3750679,95.6815 3.7187576,95.6877 4.7813067,95.6939 4.9374208,95.7001 3.9998851,95.7063 3.1562784,95.7125 1.5626003,95.7188 0.78130293,95.7250 1.1249185,95.7312 1.7812185,95.7374 1.6249501,95.7436 3.0311062,95.7498 3.7188284,95.7560 2.3126333,95.7622 2.2501018,95.7685 2.1875124,95.7747 3.0936763,95.7809 2.3749888,95.7871 1.3750335,95.7933 2.2811573,95.7995 4.7498803,95.8057 4.62501,95.8120 3.9998374,95.8182 3.7186737,95.8244 4.1251245,95.8306 5.2814465,95.8368 5.5001836,95.8430 4.2500157,95.8493 3.1874552,95.8555 2.1875587,95.8617 2.2188191,95.8679 2.1249604,95.8741 2.1874628,95.8803 3.4374774,95.8866 3.8124695,95.8928 3.4687252,95.8990 3.5312455,95.9052 2.6250143,95.9114 1.7500254,95.9177 1.2186501,95.9239 2.1560702,95.9301 2.7499404,95.9363 3.2187748,95.9425 4.6874013,95.9488 5.4374871,95.9550 4.000186,95.9612 2.5000796,95.9674 2.8124194,95.9736 4.499918,95.9799 4.1875558,95.9861 3.1250477,95.9923 1.9375253,95.9985 1.8124591,96.0047 2.4374614,96.0110 2.3438196,96.0172 1.7500695,96.0234 1.7812061,96.0296 2.1874173,96.0359 4.9375539,96.0421 4.4689546,96.0483 3.6561456,96.0545 8.3432226,96.0608 18.561735,96.0670 27.593288,96.0732 25.344009,96.0794 19.688131,96.0856 14.937576,96.0919 24.592382,96.0981 49.15461,96.1043 63.687817,96.1105 47.407955,96.1168 23.001081,96.1230 10.312782,96.1292 6.3752265,96.1354 2.719032,96.1417 1.8438015,96.1479 2.8749261,96.1541 3.8124642,96.1604 3.5624354,96.1666 3.8124583,96.1728 2.656359,96.1790 1.3126107,96.1853 0.53120393,96.1915 1.5936921,96.1977 1.7812581,96.2039 1.7188056,96.2102 1.6875272,96.2164 1.6249174,96.2226 1.0936843,96.2289 2.6875024,96.2351 4.2188511,96.2413 4.1562958,96.2476 1.2499747,96.2538 1.4999626,96.2600 2.1560907,96.2662 3.6249654,96.2725 3.0938017,96.2787 3.5625935,96.2849 2.4375324,96.2912 1.7812631,96.2974 0.81253541,96.3036 2.0624044,96.3099 2.2500567,96.3161 2.531342,96.3223 3.1874979,96.3286 3.7812669,96.3348 3.4062505,96.3410 3.9686878,96.3473 3.4062853,96.3535 2.2500739,96.3597 1.8436437,96.3660 3.2185178,96.3722 5.1873803,96.3784 4.8438754,96.3847 2.8438747,96.3909 2.0937319,96.3971 2.531311,96.4034 1.3438823,96.4096 0.53126878,96.4158 1.9060434,96.4221 3.96856,96.4283 3.6250317,96.4345 2.6563685,96.4408 1.3125274,96.4470 1.312579,96.4532 0.68762153,96.4595 0.43748873,96.4657 0.6249094,96.4720 1.4061974,96.4782 1.6562887,96.4844 1.6562169,96.4907 2.3125074,96.4969 1.4688493,96.5031 1.7499641,96.5094 2.1561725,96.5156 2.4688132,96.5219 4.7811456,96.5281 6.5310922,96.5343 4.9063897,96.5406 1.6876435,96.5468 1.6250162,96.5530 3.1562555,96.5593 4.0312157,96.5655 3.5624392,96.5718 1.9999644,96.5780 2.4062376,96.5842 2.5312998,96.5905 2.2812393,96.5967 4.093708,96.6030 3.9688179,96.6092 3.9688623,96.6155 4.5625362,96.6217 3.9686596,96.6279 2.9061832,96.6342 2.5936482,96.6404 3.2187114,96.6467 2.8124461,96.6529 3.8124194,96.6592 3.2500405,96.6654 3.5937219,96.6716 4.6248517,96.6779 6.0624876,96.6841 4.6562519,96.6904 3.9999187,96.6966 3.7500489,96.7029 3.2502303,96.7091 2.6876233,96.7153 2.8436661,96.7216 2.6875134,96.7278 2.218811,96.7341 1.7813848,96.7403 1.4688529,96.7466 2.40628,96.7528 3.999934,96.7591 4.0312028,96.7653 2.0937564,96.7716 1.7811134,96.7778 3.5310509,96.7841 5.3123999,96.7903 5.2189236,96.7965 3.2189314,96.8028 2.3750014,96.8090 3.2187338,96.8153 4.8437133,96.8215 4.6875739,96.8278 2.4376576,96.8340 1.0312494,96.8403 2.7185702,96.8465 5.1561589,96.8528 5.3439102,96.8590 3.0001333,96.8653 2.0312386,96.8715 1.3437011,96.8778 1.9061612,96.8840 1.749993,96.8903 0.93749624,96.8965 1.3123823,96.9028 2.406121,96.9090 4.4687686,96.9153 4.4062762,96.9215 4.0624933,96.9278 3.0313365,96.9340 2.6875105,96.9403 3.3748603,96.9465 4.1874299,96.9528 4.6875668,96.9590 4.7500739,96.9653 3.6876142,96.9716 2.7186055,96.9778 3.9686921,96.9841 2.5315368,96.9903 0.84385997,96.9966 1.656227,97.0028 2.4374986,97.0091 3.6248901,97.0153 4.5624213,97.0216 3.3750594,97.0278 3.3126473,97.0341 5.5625095,97.0404 7.5621896,97.0466 7.68718,97.0529 8.5624514,97.0591 10.812591,97.0654 10.625171,97.0716 9.4683065,97.0779 23.654606,97.0841 46.936466,97.0904 50.344223,97.0967 32.969524,97.1029 18.906845,97.1092 15.750559,97.1154 13.969102,97.1217 11.593813,97.1279 8.9688311,97.1342 6.0001831,97.1405 4.0314569,97.1467 3.5938432,97.1530 3.8124466,97.1592 3.3125865,97.1655 1.062595,97.1718 1.2500322,97.1780 2.9063313,97.1843 3.8124628,97.1905 3.5936854,97.1968 3.3125041,97.2031 2.8436956,97.2093 3.2811415,97.2156 2.874948,97.2218 2.4374962,97.2281 2.9062908,97.2344 2.4687786,97.2406 1.6562747,97.2469 2.2187436,97.2531 3.3749728,97.2594 3.4063337,97.2657 2.3436735,97.2719 2.4997911,97.2782 2.5937457,97.2845 2.2501686,97.2907 2.4063797,97.2970 2.9374809,97.3033 3.0937214,97.3095 3.3748965,97.3158 3.6875112,97.3220 2.7188792,97.3283 2.4062424,97.3346 3.624929,97.3408 3.2500646,97.3471 1.687549,97.3534 2.2811704,97.3596 2.9374611,97.3659 2.1562135,97.3722 1.7187594,97.3784 2.0000596,97.3847 1.5312814,97.3910 1.249939,97.3972 1.9062462,97.4035 1.9687994,97.4098 2.2500987,97.4160 1.1875799,97.4223 0.65618789,97.4286 1.2186092,97.4348 3.4685183,97.4411 5.3436308,97.4474 5.2187033,97.4536 5.1874928,97.4599 4.000021,97.4662 4.0626678,97.4725 2.5002148,97.4787 1.9062148,97.4850 1.7812364,97.4913 2.2500303,97.4975 3.1250541,97.5038 3.3125241,97.5101 2.3437037,97.5163 2.343601,97.5226 2.8749635,97.5289 2.2188678,97.5352 1.5313281,97.5414 1.093877,97.5477 1.1250217,97.5540 2.0935256,97.5602 5.0934467,97.5665 7.0000629,97.5728 6.0315475,97.5791 4.2501202,97.5853 2.2500005,97.5916 2.6250162,97.5979 0.7500208,97.6041 1.1874349,97.6104 2.0624545,97.6167 1.7811888,97.6230 3.0936432,97.6292 3.9061356,97.6355 4.1875005,97.6418 3.0001571,97.6481 1.8126669,97.6543 0.56253338,97.6606 1.03111,97.6669 1.874943,97.6732 3.1561813,97.6794 4.2187982,97.6857 2.593895,97.6920 3.1563075,97.6983 3.0937161,97.7046 3.4374669,97.7108 2.3750844,97.7171 1.2812612,97.7234 0.81243926,97.7297 0.84372663,97.7359 1.4063282,97.7422 2.0625238,97.7485 2.1250057,97.7548 2.4062333,97.7610 3.6561527,97.7673 3.5936532,97.7736 3.7185228,97.7799 4.0312042,97.7862 3.281543,97.7924 1.6251004,97.7987 1.8749771,97.8050 0.68754095,97.8113 1.3123965,97.8176 3.9685783,97.8238 5.6249166,97.8301 5.1564269,97.8364 2.2813795,97.8427 1.3123991,97.8490 4.5624981,97.8553 5.7500849,97.8615 3.7500498,97.8678 2.0937977,97.8741 1.74999,97.8804 2.281146,97.8867 3.3750231,97.8929 3.9687185,97.8992 4.6249299,97.9055 2.9688022,97.9118 1.8124886,97.9181 3.7811432,97.9244 4.656137,97.9306 4.0625267,97.9369 3.8751261,97.9432 4.0626435,97.9495 3.5000477,97.9558 2.3750317,97.9621 1.5000472,97.9684 1.9999707,97.9746 3.0937984,97.9809 2.8749363,97.9872 4.6247692,97.9935 4.9997435,97.9998 5.0938311,98.0061 3.6563811,98.0124 3.312511,98.0186 3.0624232,98.0249 3.874984,98.0312 3.281306,98.0375 3.6874914,98.0438 3.5939021,98.0501 6.2812314,98.0564 8.4061766,98.0627 6.59376,98.0689 8.1559315,98.0752 20.46804,98.0815 31.249701,98.0878 25.469198,98.0941 11.469477,98.1004 3.6877029,98.1067 10.93661,98.1130 29.436577,98.1193 37.187809,98.1255 25.0945,98.1318 12.406617,98.1381 5.8439722,98.1444 2.8439119,98.1507 1.1250921,98.1570 0.96878225,98.1633 1.656229,98.1696 2.4375119,98.1759 2.562598,98.1822 3.6563034,98.1885 4.1560364,98.1947 5.3123336,98.2010 4.5312867,98.2073 3.8438985,98.2136 2.0001109,98.2199 1.7499048,98.2262 2.2500012,98.2325 2.0938747,98.2388 1.7187481,98.2451 1.7499723,98.2514 3.2500882,98.2577 4.2187366,98.2640 3.4998465,98.2703 2.125026,98.2766 1.687598,98.2829 1.1248296,98.2892 2.9060531,98.2955 3.3749661,98.3017 3.6249897,98.3080 3.687434,98.3143 3.6250563,98.3206 4.000103,98.3269 5.0311704,98.3332 4.6875501,98.3395 2.687552,98.3458 3.0314398,98.3521 2.1251543,98.3584 3.5310469,98.3647 3.4372807,98.3710 4.3435936,98.3773 4.812613,98.3836 5.8438468,98.3899 6.281332,98.3962 4.2813063,98.4025 3.9998996,98.4088 3.8749762,98.4151 2.3437386,98.4214 2.99997,98.4277 3.1874557,98.4340 3.4063101,98.4403 2.3439279,98.4466 1.218853,98.4529 0.53128475,98.4592 0.99993736,98.4655 2.4686167,98.4718 3.9998603,98.4781 5.4687195,98.4844 3.2813826,98.4907 2.2813458,98.4970 2.9375594,98.5033 2.8750179,98.5096 2.2186806,98.5159 2.5937169,98.5222 3.375133,98.5285 3.5625842,98.5348 4.0624375,98.5411 3.9998996,98.5474 3.218673,98.5537 1.9687936,98.5601 1.0001117,98.5664 1.5624348,98.5727 3.062314,98.5790 3.156188,98.5853 2.625133,98.5916 1.6251295,98.5979 1.843628,98.6042 2.46873,98.6105 2.8437645,98.6168 3.0937755,98.6231 2.4063413,98.6294 1.9999394,98.6357 2.7500551,98.6420 2.6250398,98.6483 1.8749411,98.6546 1.6875173,98.6609 2.5312843,98.6672 3.4061692,98.6736 3.1248167,98.6799 2.9062622,98.6862 2.1251473,98.6925 1.9374117,98.6988 3.3749082,98.7051 3.6251328,98.7114 2.5000999,98.7177 1.5000274,98.7240 1.2187599,98.7303 2.9686041,98.7366 3.5311706,98.7430 2.2814121,98.7493 1.1875288,98.7556 1.9374466,98.7619 2.2499633,98.7682 4.4375138,98.7745 4.5313554,98.7808 3.437484,98.7871 2.7186325,98.7934 3.8124611,98.7998 4.0938096,98.8061 4.218811,98.8124 2.8126066,98.8187 1.4061878,98.8250 2.5936062,98.8313 3.6562626,98.8376 3.5312519,98.8439 2.6875153,98.8503 1.937542,98.8566 1.7812337,98.8629 1.7500213,98.8692 2.1562884,98.8755 2.9999585,98.8818 2.4686782,98.8881 2.4372518,98.8945 4.9059796,98.9008 5.9375911,98.9071 4.8128362,98.9134 3.1564257,98.9197 3.093781,98.9260 3.0312595,98.9323 3.0624912,98.9387 3.3123822,98.9450 3.7186289,98.9513 3.1562316,98.9576 2.843868,98.9639 1.6876231,98.9702 2.3437378,98.9766 4.7811527,98.9829 8.4999332,98.9892 17.841944,98.9955 57.838821,99.0018 120.96519,99.0082 131.56425,99.0145 80.22348,99.0208 26.752956,99.0271 10.094462,99.0334 5.34409,99.0397 4.4998684,99.0461 5.9060993,99.0524 7.8435631,99.0587 15.718385,99.0650 22.624918,99.0713 22.437508,99.0777 16.281214,99.0840 14.187512,99.0903 20.718403,99.0966 32.561848,99.1030 34.406258,99.1093 23.407059,99.1156 11.25049,99.1219 8.4999609,99.1282 7.6563783,99.1346 5.406558,99.1409 2.9377046,99.1472 2.9687829,99.1535 2.4062891,99.1599 2.3125014,99.1662 1.749928,99.1725 2.3749249,99.1788 2.5624681,99.1851 1.9686979,99.1915 1.7501079,99.1978 2.3438201,99.2041 4.8748007,99.2104 6.8124852,99.2168 4.187655,99.2231 2.0000429,99.2294 2.3125696,99.2357 2.2501292,99.2421 3.5625379,99.2484 3.9374483,99.2547 1.9998844,99.2611 1.781137,99.2674 2.2500255,99.2737 1.250098,99.2800 0.99998099,99.2864 2.1560981,99.2927 2.84372,99.2990 2.5313177,99.3053 2.3749816,99.3117 2.2499976,99.3180 2.3748801,99.3243 4.0310283,99.3307 4.8438306,99.3370 3.5001814,99.3433 3.437506,99.3496 4.7500129,99.3560 5.7501273,99.3623 5.4373775,99.3686 4.843513,99.3750 3.9687819,99.3813 3.500118,99.3876 2.9688709,99.3940 2.8750432,99.4003 4.3749275,99.4066 4.9063373,99.4129 3.0001094,99.4193 2.218807,99.4256 0.56254518,99.4319 0.68742174,99.4383 0.93747771,99.4446 1.7499268,99.4509 2.2499039,99.4573 2.6560326,99.4636 3.7185242,99.4699 4.1251321,99.4763 2.5627911,99.4826 1.531408,99.4889 2.3750138,99.4953 4.5624743,99.5016 3.968756,99.5079 2.9375215,99.5143 1.9999335,99.5206 3.4062457,99.5269 3.0000019,99.5333 2.249954,99.5396 2.5625927,99.5460 1.9376061,99.5523 1.3749866,99.5586 1.0311574,99.5650 1.8437487,99.5713 2.0624702,99.5776 3.1561868,99.5840 2.7812209,99.5903 2.1875627,99.5966 1.7812384,99.6030 2.0312798,99.6093 0.62510121,99.6157 1.3749429,99.6220 2.6562245,99.6283 3.8124268,99.6347 3.5936899,99.6410 2.8437309,99.6473 2.6250558,99.6537 2.1251082,99.6600 1.5937552,99.6664 1.3125259,99.6727 2.0000973,99.6790 2.5312152,99.6854 2.1247835,99.6917 2.4062247,99.6981 1.4377031,99.7044 0.62507796,99.7107 0.34376049,99.7171 0.031219831,99.7234 0.78112584,99.7298 1.4062833,99.7361 1.0938363,99.7425 1.4687513,99.7488 1.4999905,99.7551 0.59376305,99.7615 0.28122175,99.7678 1.1560547,99.7742 2.9998994,99.7805 4.2813406,99.7869 3.7814329,99.7932 2.6250794,99.7995 1.468708,99.8059 0.71864873,99.8122 1.4685361,99.8186 2.7812593,99.8249 2.7189612,99.8313 1.3750192,99.8376 1.7499146,99.8440 2.3436661,99.8503 2.3436558,99.8566 2.7188296,99.8630 2.4376423,99.8693 2.1875117,99.8757 1.9373065,99.8820 3.6870461,99.8884 6.4686685,99.8947 5.5627613,99.9011 4.1565814,99.9074 2.0938852,99.9138 3.9372821,99.9201 6.1248598,99.9265 6.3437204,99.9328 5.843967,99.9391 4.7501364,99.9455 4.8125515,99.9518 3.4374397,99.9582 2.5310938,99.9645 3.2499886,99.9709 4.4061055,99.9772 5.8436799,99.9836 4.8752027,99.9899 2.3439896,99.9963 0.90632838,100.0026 1.4062458,100.0090 1.4374682,100.0153 1.0936667,100.0217 1.8124009,100.0280 3.9999719,100.0344 4.5938406,100.0407 4.9375472,100.0471 4.9683809,100.0534 8.3118925,100.0598 11.96852,100.0662 15.062497,100.0725 18.469248,100.0789 31.340822,100.0852 131.64253,100.0916 343.67303,100.0979 435.25217,100.1043 298.79538,100.1106 116.63504,100.1170 50.000675,100.1233 78.18441,100.1297 110.43626,100.1360 101.34639,100.1424 54.410091,100.1487 18.533123,100.1551 7.3128805,100.1615 6.9062667,100.1678 5.9688878,100.1742 3.7186871,100.1805 5.4373226,100.1869 5.0938082,100.1932 3.7190502,100.1996 2.4376688,100.2059 2.9063125,100.2123 1.8124192,100.2187 2.3434706,100.2250 3.6873641,100.2314 4.1251092,100.2377 4.2501411,100.2441 4.0938768,100.2504 4.093863,100.2568 3.7812235,100.2632 2.3748999,100.2695 1.0937552,100.2759 1.2813194,100.2822 2.2187667,100.2886 2.1249921,100.2950 1.8124465,100.3013 1.3125019,100.3077 1.9687212,100.3140 2.4999807,100.3204 1.812556,100.3268 1.0937823,100.3331 1.531251,100.3395 1.1875017,100.3458 1.0936815,100.3522 1.7186525,100.3586 2.0313537,100.3649 1.4375781,100.3713 1.1562016,100.3777 1.3437363,100.3840 1.9374642,100.3904 2.4061937,100.3967 3.156153,100.4031 3.5310631,100.4095 3.0938249,100.4158 1.6877884,100.4222 2.6874692,100.4286 4.6248336,100.4349 3.9687655,100.4413 1.812624,100.4476 1.0937994,100.4540 1.6873538,100.4604 3.8435106,100.4667 5.3437214,100.4731 4.4689951,100.4795 3.0624845,100.4858 3.6560183,100.4922 6.0938144,100.4986 5.6565666,100.5049 3.7501101,100.5113 4.7499242,100.5177 4.0625577,100.5240 2.4373915,100.5304 2.4060576,100.5368 3.0312691,100.5431 4.4999762,100.5495 6.4376092,100.5559 4.8751464,100.5622 2.8124475,100.5686 2.4999788,100.5750 2.0625203,100.5813 1.7188069,100.5877 1.3124797,100.5941 1.3749363,100.6004 2.031198,100.6068 2.5937729,100.6132 2.0937717,100.6196 2.0000355,100.6259 1.4375535,100.6323 1.34369,100.6387 1.4062424,100.6450 1.5937747,100.6514 2.2811484,100.6578 3.0624506,100.6641 3.9999979,100.6705 4.3437715,100.6769 3.9375722,100.6833 2.8438246,100.6896 2.5937772,100.6960 3.2811792,100.7024 3.6562514,100.7087 2.5937414,100.7151 2.7499278,100.7215 2.8436649,100.7279 3.3750205,100.7342 2.9063749,100.7406 4.4686885,100.7470 6.5310454,100.7534 6.1249566,100.7597 5.1565437,100.7661 3.1876822,100.7725 3.1561468,100.7789 1.7811954,100.7852 1.9687616,100.7916 3.5312586,100.7980 5.8749986,100.8044 5.5312667,100.8107 4.40627,100.8171 1.6563605,100.8235 2.3437395,100.8299 4.4061265,100.8362 5.2186623,100.8426 4.4688373,100.8490 4.1875758,100.8554 5.593657,100.8617 5.3748412,100.8681 5.4059687,100.8745 6.1250353,100.8809 4.0316005,100.8873 1.5937996,100.8936 2.9685471,100.9000 4.6562204,100.9064 4.5313096,100.9128 5.7501769,100.9192 5.0001683,100.9255 3.4062557,100.9319 3.1249869,100.9383 2.9687316,100.9447 3.59377,100.9511 2.6874137,100.9574 2.9061339,100.9638 3.2812767,100.9702 4.4375763,100.9766 4.6875296,100.9830 4.8436956,100.9893 5.0309458,100.9957 6.8746691,101.0021 10.093871,101.0085 19.123978,101.0149 80.277313,101.0212 177.49661,101.0276 193.65721,101.0340 130.81517,101.0404 68.970436,101.0468 38.939026,101.0532 20.157495,101.0595 10.187787,101.0659 11.936894,101.0723 30.529804,101.0787 50.030155,101.0851 52.906055,101.0915 45.094128,101.0979 37.094292,101.1042 30.813295,101.1106 19.032309,101.1170 10.969187,101.1234 9.1874962,101.1298 10.812337,101.1362 13.531228,101.1425 9.5315504,101.1489 5.0940895,101.1553 3.8127081,101.1617 3.4063551,101.1681 3.8437829,101.1745 4.530983,101.1809 4.6872177,101.1873 5.4685884,101.1936 5.5002155,101.2000 3.2190783,101.2064 2.9687634,101.2128 2.8125012,101.2192 1.8437766,101.2256 1.5935367,101.2320 4.0935578,101.2384 4.37498,101.2448 4.1250372,101.2511 3.1252198,101.2575 2.1251242,101.2639 1.6874714,101.2703 1.9372709,101.2767 3.6562061,101.2831 2.875165,101.2895 2.624994,101.2959 3.4687221,101.3023 3.8438833,101.3087 2.0001018,101.3151 1.8437268,101.3214 1.6562332,101.3278 1.2187632,101.3342 2.1249213,101.3406 2.4687347,101.3470 1.3125918,101.3534 2.3124001,101.3598 3.6562583,101.3662 2.437592,101.3726 1.3437785,101.3790 1.3749455,101.3854 2.4687154,101.3918 2.531374,101.3982 2.1874685,101.4046 2.0623622,101.4109 1.5937608,101.4173 1.3438336,101.4237 1.3125397,101.4301 2.125016,101.4365 3.3749807,101.4429 3.4063215,101.4493 2.2813096,101.4557 1.8748719,101.4621 2.874948,101.4685 3.4375257,101.4749 1.5625668,101.4813 0.56257981,101.4877 0.093717046,101.4941 0.43750682,101.5005 0.74997514,101.5069 1.3123555,101.5133 1.8437572,101.5197 1.6876287,101.5261 1.6250056,101.5325 2.4062266,101.5389 3.656297,101.5453 4.625021,101.5517 4.9998422,101.5581 4.7497706,101.5645 4.7813244,101.5709 2.7813482,101.5773 2.8123758,101.5837 2.9687548,101.5901 3.1564441,101.5965 1.6563222,101.6029 1.6872729,101.6093 3.3748245,101.6157 3.8437111,101.6221 5.0311465,101.6285 6.7187924,101.6349 5.6565995,101.6413 1.9377198,101.6477 0.84368944,101.6541 1.2812589,101.6605 2.6874778,101.6669 4.124855,101.6733 4.1561031,101.6797 3.3437552,101.6861 2.9375694,101.6925 3.9999189,101.6989 4.8748264,101.7053 4.1250515,101.7117 2.8752263,101.7181 2.9062014,101.7245 5.343627,101.7309 6.7501779,101.7373 4.6877599,101.7437 2.656287,101.7502 0.46868169,101.7566 0.749856,101.7630 2.6248798,101.7694 3.9997671,101.7758 5.968657,101.7822 4.3127179,101.7886 2.562741,101.7950 1.3750691,101.8014 2.4061975,101.8078 2.3438146,101.8142 1.7500452,101.8206 1.8749936,101.8270 1.5624884,101.8334 1.7812903,101.8398 1.7499576,101.8463 4.0311589,101.8527 5.2500062,101.8591 5.0625377,101.8655 2.4062171,101.8719 2.4686508,101.8783 3.9062576,101.8847 3.9062443,101.8911 3.2811942,101.8975 2.7499466,101.9039 4.9998751,101.9104 5.5937963,101.9168 3.3126664,101.9232 1.5001057,101.9296 1.2187524,101.9360 1.8125087,101.9424 2.437505,101.9488 2.7812243,101.9552 3.2499561,101.9616 3.1562991,101.9681 2.8437808,101.9745 5.9373431,101.9809 7.6250482,101.9873 5.6251807,101.9937 2.6562209,102.0001 2.6873369,102.0065 3.1562476,102.0129 4.5623946,102.0194 10.905993,102.0258 15.187449,102.0322 11.468974,102.0386 5.5938411,102.0450 5.1248083,102.0514 6.1250792,102.0578 6.4686775,102.0643 12.905521,102.0707 20.874298,102.0771 24.406416,102.0835 19.062838,102.0899 15.81249,102.0963 34.683586,102.1028 136.77235,102.1092 267.37027,102.1156 270.09894,102.1220 152.16496,102.1284 51.597832,102.1348 28.468206,102.1413 36.124023,102.1477 37.468811,102.1541 27.688324,102.1605 15.626192,102.1669 7.5004816,102.1734 5.9373989,102.1798 3.8435392,102.1862 3.1561613,102.1926 3.1250451,102.1990 3.4063594,102.2054 2.406292,102.2119 3.4061718,102.2183 4.5000429,102.2247 3.2813089,102.2311 2.5312235,102.2375 2.9061553,102.2440 4.5622549,102.2504 6.6248837,102.2568 7.1876187,102.2632 5.5000358,102.2697 3.5938139,102.2761 3.4064174,102.2825 2.2814155,102.2889 1.1875923,102.2953 0.78122753,102.3018 1.4687214,102.3082 1.5625001,102.3146 1.2186705,102.3210 1.5936553,102.3275 2.5312803,102.3339 2.7188544,102.3403 3.2188251,102.3467 4.5625486,102.3532 4.9999456,102.3596 4.093636,102.3660 3.1563125,102.3724 0.46880311,102.3789 0.31243497,102.3853 0.9999398,102.3917 1.9374578,102.3981 4.1561456,102.4046 4.0000949,102.4110 2.9063778,102.4174 2.1249366,102.4238 4.0625114,102.4303 6.2188315,102.4367 4.8438058,102.4431 3.2499468,102.4495 1.3437011,102.4560 1.6249398,102.4624 1.4061663,102.4688 1.7187515,102.4753 1.6562805,102.4817 1.4375485,102.4881 0.71882045,102.4945 1.3124168,102.5010 2.96875,102.5074 2.781266,102.5138 2.9999259,102.5203 2.7813199,102.5267 2.375052,102.5331 1.3125679,102.5395 1.5624692,102.5460 2.1249621,102.5524 2.2813113,102.5588 4.0000281,102.5653 3.5312319,102.5717 3.2185612,102.5781 4.5622573,102.5846 4.2187171,102.5910 3.0626352,102.5974 2.0938332,102.6039 2.3125453,102.6103 2.0937505,102.6167 2.9375494,102.6232 3.6250024,102.6296 4.8749247,102.6360 4.8749547,102.6425 4.0311804,102.6489 3.1563127,102.6553 3.1563919,102.6618 2.7812405,102.6682 3.1560576,102.6746 4.093648,102.6811 3.2187173,102.6875 3.1251404,102.6939 2.1876552,102.7004 2.2812798,102.7068 1.6251103,102.7132 2.8436911,102.7197 4.4686546,102.7261 4.3125319,102.7325 3.8126078,102.7390 2.3125925,102.7454 1.2812535,102.7519 0.84356749,102.7583 3.5623243,102.7647 4.5313463,102.7712 3.6250787,102.7776 3.5312052,102.7840 3.8438039,102.7905 2.531328,102.7969 0.8125149,102.8034 2.5624909,102.8098 3.8749053,102.8162 4.0624843,102.8227 2.6563392,102.8291 2.9375398,102.8356 4.7812433,102.8420 4.7186909,102.8484 3.4374759,102.8549 2.3750644,102.8613 1.406305,102.8678 0.78127706,102.8742 0.84377515,102.8806 1.6249164,102.8871 2.7186224,102.8935 4.0311613,102.9000 4.2811246,102.9064 4.187542,102.9128 2.3126526,102.9193 2.3124497,102.9257 3.5311146,102.9322 3.9063005,102.9386 3.2813921,102.9451 2.7812908,102.9515 1.8437755,102.9579 0.96878988,102.9644 0.90628004,102.9708 2.1249774,102.9773 4.656261,102.9837 4.9686179,102.9902 5.1873188,102.9966 5.5001001,103.0030 7.1874943,103.0095 10.406084,103.0159 15.15622,103.0224 15.468758,103.0288 13.093747,103.0353 8.031292,103.0417 5.2813878,103.0482 7.0627203,103.0546 10.031067,103.0611 18.560694,103.0675 50.590984,103.0740 79.968307,103.0804 70.501907,103.0868 38.626717,103.0933 19.344313,103.0997 15.93726,103.1062 18.937178,103.1126 22.375004,103.1191 21.125542,103.1255 12.438249,103.1320 4.2502732,103.1384 1.1562725,103.1449 0.40626347,103.1513 2.2498314,103.1578 4.6562471,103.1642 4.593822,103.1707 4.9687052,103.1771 3.4687152,103.1836 3.6250167,103.1900 2.4061961,103.1965 2.593575,103.2029 3.437469,103.2094 2.7501144,103.2158 3.9998996,103.2223 6.0936265,103.2287 4.9689636,103.2352 2.1565042,103.2416 0.81255126,103.2481 0.59375691,103.2545 0.84373671,103.2610 1.1874082,103.2675 3.0310202,103.2739 4.5624957,103.2804 3.0940044,103.2868 0.93757081,103.2933 0.81245881,103.2997 1.1562494,103.3062 1.0937332,103.3126 1.2186468,103.3191 1.7187349,103.3255 1.3438843,103.3320 0.9062615,103.3384 2.5623062,103.3449 3.7499685,103.3514 2.875159,103.3578 1.5001078,103.3643 1.2188131,103.3707 1.1562475,103.3772 2.2811513,103.3836 3.9686809,103.3901 4.1562467,103.3966 3.6249831,103.4030 3.0937562,103.4095 2.6561556,103.4159 3.6561737,103.4224 3.3751278,103.4288 2.1251597,103.4353 0.71883202,103.4418 0.37496686,103.4482 0.84371388,103.4547 1.0937116,103.4611 1.2812345,103.4676 1.3437946,103.4741 1.5937544,103.4805 2.0624254,103.4870 2.3435583,103.4934 3.6248875,103.4999 3.9064002,103.5064 3.5939727,103.5128 1.4375819,103.5193 0.81245655,103.5257 1.3435897,103.5322 2.625005,103.5387 2.0313246,103.5451 1.093709,103.5516 0.75010055,103.5580 1.5000248,103.5645 4.3123798,103.5710 5.4998879,103.5774 4.9999266,103.5839 4.7501168,103.5904 3.8437352,103.5968 3.6561391,103.6033 4.0937629,103.6097 4.0001664,103.6162 3.5625377,103.6227 4.5309739,103.6291 6.2811065,103.6356 5.7814937,103.6421 2.4690077,103.6485 1.343675,103.6550 2.5311065,103.6615 3.6562119,103.6679 3.3751156,103.6744 1.7188638,103.6809 1.0625082,103.6873 2.374892,103.6938 2.8436675,103.7003 3.6250727,103.7067 3.2812719,103.7132 4.249949,103.7197 4.6562977,103.7261 5.0312872,103.7326 4.12498,103.7391 3.218756,103.7455 1.6561441,103.7520 2.0937166,103.7585 2.000154,103.7649 1.5312451,103.7714 1.5000081,103.7779 0.65627176,103.7843 0.99989998,103.7908 1.8436666,103.7973 2.1250477,103.8037 2.6563048,103.8102 3.656291,103.8167 4.1875043,103.8232 5.5937257,103.8296 4.4375801,103.8361 2.5937855,103.8426 1.0312552,103.8490 0.99998713,103.8555 1.8750166,103.8620 1.5624895,103.8685 1.4374017,103.8749 1.2812438,103.8814 1.968847,103.8879 1.5937785,103.8943 1.3748516,103.9008 3.8123472,103.9073 5.7188334,103.9138 5.2502136,103.9202 3.4687924,103.9267 3.4999204,103.9332 3.0624897,103.9397 2.3436143,103.9461 3.5935731,103.9526 3.6874969,103.9591 3.0001204,103.9656 2.3124828,103.9720 3.0311434,103.9785 2.8126676,103.9850 1.5939027,103.9915 1.6250029,103.9979 1.9999301,104.0044 3.4374177,104.0109 3.9686956,104.0174 5.2500114,104.0238 8.0938158,104.0303 9.4375134,104.0368 11.468843,104.0433 8.4999533,104.0497 5.8748212,104.0562 2.7187386,104.0627 2.6561873,104.0692 5.8746319,104.0757 13.062103,104.0821 20.562267,104.0886 22.156464,104.0951 16.188013,104.1016 9.3750467,104.1081 6.0000224,104.1145 4.5314975,104.1210 1.9376795,104.1275 1.3438361,104.1340 2.093739,104.1404 2.3750064,104.1469 2.7811456,104.1534 3.4061644,104.1599 2.6563232,104.1664 3.0626538,104.1729 3.6875877,104.1793 3.4999886,104.1858 2.1249843,104.1923 0.68751258,104.1988 1.0937716,104.2053 1.8437444,104.2117 2.5624084,104.2182 2.7810602,104.2247 2.1874804,104.2312 2.1875751,104.2377 2.281229,104.2442 1.9062607,104.2506 1.4062464,104.2571 1.3124799,104.2636 1.593833,104.2701 1.3438509,104.2766 0.93749481,104.2831 0.84366345,104.2895 1.2499762,104.2960 1.1250677,104.3025 2.187541,104.3090 1.9061663,104.3155 2.9061382,104.3220 4.593771,104.3285 3.2813847,104.3349 1.6875679,104.3414 0.59369117,104.3479 1.5312355,104.3544 2.9375088,104.3609 3.2500312,104.3674 2.3749783,104.3739 1.74986,104.3804 1.6249268,104.3868 1.9376193,104.3933 1.46869,104.3998 2.5623028,104.4063 3.4060514,104.4128 4.1875486,104.4193 2.7815514,104.4258 1.1876895,104.4323 0.53135771,104.4388 0.71873254,104.4452 1.2811441,104.4517 2.7811718,104.4582 3.3749814,104.4647 4.5312295,104.4712 3.8437958,104.4777 2.9688315,104.4842 1.8124943,104.4907 1.1249417,104.4972 1.6562055,104.5037 2.1250145,104.5102 1.6875632,104.5166 1.5312907,104.5231 1.5311975,104.5296 1.6561719,104.5361 1.6250768,104.5426 1.0000175,104.5491 1.218647,104.5556 2.4999337,104.5621 2.2188683,104.5686 2.3126116,104.5751 3.4999747,104.5816 2.1250145,104.5881 1.0000316,104.5946 0.40627605,104.6011 0.40622428,104.6076 0.78125,104.6140 1.2811743,104.6205 2.4372783,104.6270 3.2812057,104.6335 2.3126559,104.6400 1.0313692,104.6465 0.6250093,104.6530 0.71873444,104.6595 0.75005573,104.6660 0.62488365,104.6725 1.8437366,104.6790 1.5313314,104.6855 2.6249378,104.6920 2.9374573,104.6985 3.5936065,104.7050 5.3749728,104.7115 4.6563106,104.7180 3.2188377,104.7245 1.8437117,104.7310 2.3749585,104.7375 2.3438125,104.7440 2.5936832,104.7505 3.7186785,104.7570 3.7500398,104.7635 3.2499862,104.7700 3.624891,104.7765 4.0623226,104.7830 6.437366,104.7895 7.8127518,104.7960 6.1252594,104.8025 3.781358,104.8090 2.1563065,104.8155 2.031208,104.8220 1.8124669,104.8285 1.4062358,104.8350 1.6249218,104.8415 2.8748784,104.8480 3.9686239,104.8545 5.4375157,104.8610 5.8126431,104.8675 5.3126407,104.8740 2.5626473,104.8805 0.93756413,104.8870 1.1248772,104.8935 3.1561508,104.9000 3.3437696,104.9065 3.8750143,104.9130 4.0312862,104.9195 5.1875839,104.9260 3.0313425,104.9325 1.5625147,104.9390 2.2499323,104.9456 2.4997988,104.9521 4.6874619,104.9586 4.2501392,104.9651 2.9687471,104.9716 2.0624769,104.9781 2.1562462,104.9846 2.1874604,104.9911 2.0936713,104.9976 2.7500126,105.0041 2.2501502,105.0106 0.81249219,105.0171 0.93746763,105.0236 0.84375697,105.0301 3.46875,105.0366 8.8121805,105.0432 20.060938,105.0497 42.623158,105.0562 56.218658,105.0627 44.845253,105.0692 27.75091,105.0757 32.778511,105.0822 98.150581,105.0887 164.27919,105.0952 147.84807,105.1017 77.442268,105.1082 30.126654,105.1148 15.313048,105.1213 7.0315075,105.1278 4.8750978,105.1343 4.2188325,105.1408 3.5313017,105.1473 1.7499794,105.1538 2.7811875,105.1603 3.0313678,105.1668 1.7501408,105.1734 1.0312887,105.1799 2.2500007,105.1864 3.8436954,105.1929 4.5623841,105.1994 3.968694,105.2059 3.4999158,105.2124 3.8125038,105.2190 2.8126228,105.2255 2.9063003,105.2320 2.7188351,105.2385 2.8125484,105.2450 2.156275,105.2515 0.81248611,105.2580 0.62492162,105.2646 1.4062258,105.2711 2.1562369,105.2776 2.7187073,105.2841 3.7500339,105.2906 2.3437414,105.2971 1.7185837,105.3036 2.8124959,105.3102 3.7499549,105.3167 7.0622797,105.3232 8.0000191,105.3297 5.3128085,105.3362 2.3438489,105.3428 2.3121734,105.3493 4.0936413,105.3558 3.8750396,105.3623 3.6250484,105.3688 2.406424,105.3753 2.0001698,105.3819 2.1563115,105.3884 1.9999938,105.3949 0.75002164,105.4014 0.68744045,105.4079 0.96872002,105.4145 1.0625119,105.4210 1.062471,105.4275 1.8124958,105.4340 2.3750279,105.4405 1.562502,105.4471 0.96879071,105.4536 1.6563163,105.4601 2.2499909,105.4666 2.0312645,105.4731 0.4999494,105.4797 2.2187381,105.4862 3.937603,105.4927 4.8750095,105.4992 5.4061403,105.5058 5.5309944,105.5123 4.9998641,105.5188 3.812634,105.5253 3.0314186,105.5318 3.0000398,105.5384 3.5624087,105.5449 3.9375806,105.5514 2.2500904,105.5579 1.9374458,105.5645 1.5938033,105.5710 1.7499958,105.5775 1.9999431,105.5840 2.09377,105.5906 2.0000868,105.5971 2.2499206,105.6036 3.1873109,105.6101 2.9999344,105.6167 2.812552,105.6232 1.7501421,105.6297 1.0313776,105.6362 1.5624329,105.6428 2.1560953,105.6493 2.6562631,105.6558 3.0938628,105.6624 2.5311532,105.6689 2.7811811,105.6754 1.7813164,105.6819 1.4062673,105.6885 1.1250857,105.6950 0.84380907,105.7015 2.3125343,105.7081 3.8125484,105.7146 2.6249061,105.7211 2.1559758,105.7276 3.2813103,105.7342 2.531424,105.7407 1.2187084,105.7472 1.2186873,105.7538 1.9061826,105.7603 2.0000489,105.7668 1.7499276,105.7734 2.062453,105.7799 2.2500343,105.7864 2.4688096,105.7929 1.625015,105.7995 1.7499702,105.8060 1.6875836,105.8125 1.4064071,105.8191 1.2187213,105.8256 2.8123596,105.8321 3.1874387,105.8387 3.9999709,105.8452 2.2501214,105.8517 3.1563976,105.8583 2.9063315,105.8648 2.7498369,105.8713 2.7810709,105.8779 3.8750629,105.8844 4.4376655,105.8909 4.5625329,105.8975 3.9686112,105.9040 5.8749604,105.9105 7.0312963,105.9171 6.1563048,105.9236 3.1562297,105.9301 1.2186581,105.9367 2.5623908,105.9432 3.8750544,105.9498 3.1876361,105.9563 1.8438064,105.9628 0.96883863,105.9694 1.2186624,105.9759 2.2498956,105.9824 2.2499654,105.9890 1.4687216,105.9955 1.6562269,106.0021 2.0938201,106.0086 1.2813981,106.0151 0.65621662,106.0217 1.218654,106.0282 1.81242,106.0347 2.7499893,106.0413 5.4999132,106.0478 9.4368954,106.0544 14.187,106.0609 15.625146,106.0674 13.906441,106.0740 23.40502,106.0805 51.310448,106.0871 65.218422,106.0936 50.532619,106.1001 29.626637,106.1067 15.469506,106.1132 11.062971,106.1198 4.3754964,106.1263 2.8437316,106.1329 3.4374037,106.1394 3.0624771,106.1459 2.1873724,106.1525 2.2185407,106.1590 2.6250777,106.1656 1.8751667,106.1721 1.437569,106.1787 1.9687233,106.1852 2.2811995,106.1917 2.3750741,106.1983 2.1875651,106.2048 2.2499859,106.2114 1.4687691,106.2179 2.4062905,106.2245 2.9999344,106.2310 3.1872923,106.2376 3.0623388,106.2441 4.187573,106.2506 3.9376464,106.2572 3.9689381,106.2637 2.9376104,106.2703 2.1561041,106.2768 1.5311263,106.2834 2.9060683,106.2899 3.5312998,106.2965 1.3439723,106.3030 1.1875646,106.3096 1.5625492,106.3161 2.2812557,106.3227 2.6249943,106.3292 2.8125277,106.3358 2.093708,106.3423 2.0936711,106.3489 2.0000184,106.3554 3.0312197,106.3619 2.562551,106.3685 1.9062835,106.3750 3.281204,106.3816 4.7187357,106.3881 5.37503,106.3947 2.9687984,106.4012 1.9999446,106.4078 3.1248782,106.4143 3.8749282,106.4209 3.0626774,106.4274 4.1564078,106.4340 7.7185798,106.4406 7.3748293,106.4471 3.0937579,106.4537 2.6874866,106.4602 3.2813392,106.4668 1.8750788,106.4733 2.4687965,106.4799 2.062501,106.4864 4.0622993,106.4930 5.2186303,106.4995 5.2189579,106.5061 4.3751464,106.5126 4.6249084,106.5192 3.3125117,106.5257 1.2500962,106.5323 0.59375525,106.5388 1.0623958,106.5454 1.7499018,106.5520 2.8124771,106.5585 2.9063334,106.5651 3.0001202,106.5716 3.4374449,106.5782 4.9060888,106.5847 4.1562963,106.5913 2.6251149,106.5978 1.3750049,106.6044 2.062408,106.6110 2.1875091,106.6175 1.8749083,106.6241 3.468554,106.6306 3.3439112,106.6372 1.5315374,106.6437 0.96881902,106.6503 1.1248517,106.6569 2.7498021,106.6634 3.7499592,106.6700 2.2188125,106.6765 1.9374342,106.6831 2.8436632,106.6897 3.781348,106.6962 3.8751137,106.7028 4.343812,106.7093 3.1562557,106.7159 2.2187467,106.7225 1.6250187,106.7290 2.3436971,106.7356 3.0937271,106.7421 2.7500284,106.7487 3.2188394,106.7553 3.1562359,106.7618 3.7185824,106.7684 3.4999611,106.7749 4.6250911,106.7815 3.9063885,106.7881 3.4686921,106.7946 3.4998612,106.8012 3.2812924,106.8077 2.3125565,106.8143 1.3125174,106.8209 1.3750284,106.8274 1.1563256,106.8340 0.75000393,106.8406 0.93741351,106.8471 1.2812973,106.8537 2.2499597,106.8603 3.7185078,106.8668 5.7186565,106.8734 6.9376116,106.8800 7.2502098,106.8865 5.3439221,106.8931 4.5937195,106.8996 2.8123517,106.9062 1.9999372,106.9128 2.0625346,106.9193 2.7500887,106.9259 2.8437839,106.9325 2.3125045,106.9390 1.0625041,106.9456 0.7187109,106.9522 1.5936025,106.9587 4.3436298,106.9653 4.5938773,106.9719 3.0937574,106.9785 4.7810988,106.9850 6.0310097,106.9916 7.9060946,106.9982 7.9377117,107.0047 7.2191696,107.0113 5.8437424,107.0179 10.030815,107.0244 15.405739,107.0310 18.780994,107.0376 24.749226,107.0441 42.52956,107.0507 108.07867,107.0573 503.59845,107.0639 1391.3401,107.0704 1843.5969,107.0770 1347.8135,107.0836 579.54889,107.0901 266.32272,107.0967 237.3114,107.1033 224.09561,107.1099 173.09886,107.1164 92.349945,107.1230 32.56604,107.1296 12.156863,107.1361 8.6254215,107.1427 7.2498689,107.1493 8.3121538,107.1559 6.5313058,107.1624 5.1876516,107.1690 4.3438435,107.1756 3.6564026,107.1822 2.3438048,107.1887 2.8124421,107.1953 4.2813168,107.2019 6.2812657,107.2085 5.7813301,107.2150 3.9062805,107.2216 3.4686463,107.2282 3.9373271,107.2348 3.8123775,107.2413 3.4375129,107.2479 3.2185888,107.2545 4.5312514,107.2611 5.9376936,107.2676 5.6563611,107.2742 3.5938315,107.2808 3.4999783,107.2874 3.3437281,107.2939 1.750019,107.3005 2.9061062,107.3071 3.7499104,107.3137 4.8125849,107.3203 4.4687543,107.3268 4.3749924,107.3334 4.8436956,107.3400 5.5622225,107.3466 5.9061685,107.3532 4.6564474,107.3597 3.6251612,107.3663 2.6875782,107.3729 2.5312924,107.3795 3.2187724,107.3861 3.5000725,107.3926 2.4688032,107.3992 2.1874049,107.4058 2.5624044,107.4124 3.0000837,107.4190 2.0001535,107.4255 0.68755287,107.4321 0.7812537,107.4387 2.1561627,107.4453 2.843725,107.4519 2.1875024,107.4585 2.218554,107.4650 4.0933652,107.4716 6.4060154,107.4782 6.5626001,107.4848 5.3754511,107.4914 2.3439801,107.4980 2.1247904,107.5045 3.1873655,107.5111 4.7501578,107.5177 3.3439584,107.5243 3.0624597,107.5309 4.1250315,107.5375 3.9999671,107.5440 4.1873507,107.5506 3.1250176,107.5572 4.9376335,107.5638 7.4687109,107.5704 8.7186413,107.5770 6.96878,107.5836 4.90627,107.5901 3.2813089,107.5967 4.2500615,107.6033 3.0938227,107.6099 2.3124955,107.6165 2.4374361,107.6231 1.5937785,107.6297 1.5623869,107.6363 2.562429,107.6428 2.8437855,107.6494 2.9374619,107.6560 3.5625968,107.6626 3.6564553,107.6692 3.9374588,107.6758 5.6248403,107.6824 4.8438292,107.6890 2.8437669,107.6956 1.4373862,107.7022 3.3439167,107.7087 2.5624893,107.7153 1.9999136,107.7219 2.2813201,107.7285 3.4374526,107.7351 4.3436475,107.7417 4.4997492,107.7483 4.7188158,107.7549 4.1565075,107.7615 4.0312047,107.7681 5.9997787,107.7747 5.7811632,107.7812 3.7188833,107.7878 4.6877055,107.7944 6.4376049,107.8010 6.6562653,107.8076 4.281178,107.8142 2.9999735,107.8208 3.6562304,107.8274 4.0000386,107.8340 3.6251078,107.8406 1.8436395,107.8472 1.6249468,107.8538 1.9375508,107.8604 4.3435373,107.8670 6.0311351,107.8736 4.1564155,107.8802 2.7813718,107.8868 2.0312915,107.8934 2.3750358,107.8999 1.7813351,107.9065 0.90631729,107.9131 2.1562061,107.9197 3.5623181,107.9263 3.4997551,107.9329 3.9999142,107.9395 3.5627124,107.9461 2.1876793,107.9527 0.84385628,107.9593 4.0313754,107.9659 6.5000172,107.9725 4.9998164,107.9791 2.2810538,107.9857 3.7812152,107.9923 4.8751149,107.9989 4.4062114,108.0055 5.3748136,108.0121 5.8125081,108.0187 4.2813044,108.0253 3.2811608,108.0319 4.7809949,108.0385 6.312315,108.0451 6.6247511,108.0517 12.405771,108.0583 31.278439,108.0649 87.400757,108.0715 141.99721,108.0781 137.5031,108.0847 104.5947,108.0913 165.96011,108.0979 295.99255,108.1045 312.00504,108.1111 185.32344,108.1177 64.881073,108.1243 20.938786,108.1309 11.938061,108.1375 7.5940056,108.1441 6.9685793,108.1508 7.1564507,108.1574 4.8753414,108.1640 2.9687374,108.1706 3.0623581,108.1772 5.3121881,108.1838 7.4997416,108.1904 8.0313282,108.1970 6.0628085,108.2036 4.5938349,108.2102 3.5000978,108.2168 2.7188537,108.2234 2.7811906,108.2300 2.7187049,108.2366 3.2499826,108.2432 3.0938549,108.2498 2.8125443,108.2564 2.4686742,108.2630 2.9999917,108.2697 2.5314791,108.2763 1.1250288,108.2829 1.5311184,108.2895 2.9062598,108.2961 4.312427,108.3027 4.7499728,108.3093 4.6563487,108.3159 3.7187903,108.3225 3.7813666,108.3291 3.5000789,108.3357 2.4686716,108.3424 1.7187477,108.3490 2.5624557,108.3556 2.5311909,108.3622 2.0624595,108.3688 1.5312496,108.3754 1.3437796,108.3820 2.1562104,108.3886 2.343734,108.3952 2.5937347,108.4018 3.3125591,108.4085 2.5625401,108.4151 2.3435712,108.4217 3.3123872,108.4283 2.6564233,108.4349 1.6563911,108.4415 1.4999775,108.4481 2.2500341,108.4547 1.4688257,108.4614 1.4999697,108.4680 1.4686832,108.4746 1.6874384,108.4812 2.250001,108.4878 2.8438582,108.4944 1.375054,108.5010 0.50001174,108.5077 0.1250039,108.5143 0.90621394,108.5209 1.5312682,108.5275 0.65625274,108.5341 1.9686285,108.5407 3.9374444,108.5474 3.6250942,108.5540 1.718727,108.5606 2.1875391,108.5672 3.7188799,108.5738 5.7185483,108.5804 6.7497144,108.5871 5.8750305,108.5937 6.000071,108.6003 6.4374447,108.6069 5.0624814,108.6135 5.5937891,108.6201 6.5312366,108.6268 6.6875043,108.6334 7.4688749,108.6400 7.281302,108.6466 5.5311756,108.6532 3.2813687,108.6599 1.3438231,108.6665 1.406155,108.6731 1.6562933,108.6797 1.9375663,108.6863 1.3750319,108.6930 1.1562387,108.6996 0.90622401,108.7062 1.3125373,108.7128 1.7500118,108.7194 2.156249,108.7261 4.2812037,108.7327 5.3124447,108.7393 4.312531,108.7459 3.5000806,108.7525 2.9688292,108.7592 3.0311918,108.7658 1.9061762,108.7724 1.7499986,108.7790 1.5624349,108.7857 1.8124124,108.7923 2.9061873,108.7989 3.9373939,108.8055 3.781162,108.8122 3.5313177,108.8188 2.2188914,108.8254 2.1563506,108.8320 2.0625901,108.8387 1.6562498,108.8453 2.2187176,108.8519 3.5000005,108.8585 4.9062171,108.8652 5.1561909,108.8718 3.4375391,108.8784 1.343897,108.8850 1.4375888,108.8917 3.0625057,108.8983 4.0312424,108.9049 2.9686296,108.9115 2.7498462,108.9182 2.2499976,108.9248 1.4688741,108.9314 0.84382564,108.9380 1.0937694,108.9447 0.93739963,108.9513 1.9685907,108.9579 2.9060814,108.9646 3.9373147,108.9712 6.4063177,108.9778 5.4065447,108.9844 3.9689641,108.9911 4.5625768,108.9977 4.6249528,109.0043 3.7811105,109.0110 4.0936508,109.0176 6.4374804,109.0242 6.6561728,109.0309 6.687243,109.0375 8.2185879,109.0441 11.593719,109.0508 12.031199,109.0574 10.749681,109.0640 14.780565,109.0706 30.060141,109.0773 71.43425,109.0839 106.71838,109.0905 106.47058,109.0972 86.157562,109.1038 66.093102,109.1104 85.090569,109.1171 132.99771,109.1237 137.15852,109.1303 85.317085,109.1370 31.596071,109.1436 13.375204,109.1502 11.312667,109.1569 9.4063616,109.1635 7.968915,109.1701 5.7190337,109.1768 4.1253414,109.1834 2.5313725,109.1901 2.8435338,109.1967 3.9999554,109.2033 4.1563911,109.2100 5.5000334,109.2166 5.2812576,109.2232 2.656368,109.2299 1.6249762,109.2365 2.1872966,109.2431 3.4686649,109.2498 3.6564891,109.2564 2.125134,109.2631 1.8124127,109.2697 2.1872609,109.2763 3.9685814,109.2830 3.6252255,109.2896 1.8752569,109.2963 1.5000695,109.3029 2.1874936,109.3095 2.59375,109.3162 3.7186966,109.3228 3.9061723,109.3294 3.0623744,109.3361 2.6875293,109.3427 1.9064528,109.3494 1.2500312,109.3560 0.87488109,109.3626 3.6874707,109.3693 4.1874423,109.3759 4.7497973,109.3826 4.6875176,109.3892 2.6564038,109.3959 1.6876289,109.4025 0.56256694,109.4091 1.8436147,109.4158 4.1562595,109.4224 4.0625887,109.4291 4.1250768,109.4357 4.1562529,109.4424 2.9998584,109.4490 2.6561849,109.4556 3.3124914,109.4623 3.2500637,109.4689 1.5937153,109.4756 2.3749599,109.4822 2.6875999,109.4889 2.4375539,109.4955 2.0625081,109.5022 2.000035,109.5088 1.7187794,109.5154 1.2187142,109.5221 0.59376174,109.5287 0.53118503,109.5354 1.343549,109.5420 2.4687135,109.5487 2.5313995,109.5553 2.687583,109.5620 3.6561785,109.5686 4.781261,109.5753 4.2499619,109.5819 4.43748,109.5886 4.8124342,109.5952 7.8750539,109.6018 7.9686937,109.6085 8.3436241,109.6151 4.7501936,109.6218 2.3751991,109.6284 3.968694,109.6351 4.9998107,109.6417 3.2812843,109.6484 3.0312104,109.6550 5.2186027,109.6617 6.4687529,109.6683 4.3751349,109.6750 2.5000772,109.6816 1.9063345,109.6883 1.5624352,109.6949 2.2185369,109.7016 3.875006,109.7082 4.4376569,109.7149 4.2813487,109.7215 3.093838,109.7282 2.5937741,109.7349 1.3435961,109.7415 2.6247783,109.7482 4.3748798,109.7548 4.3750997,109.7615 3.1876853,109.7681 3.2189152,109.7748 2.687515,109.7814 3.4685366,109.7881 4.9998193,109.7947 5.5625196,109.8014 3.9377637,109.8080 1.1251794,109.8147 0.90614659,109.8213 1.4373823,109.8280 2.125005,109.8347 1.6875744,109.8413 1.0313585,109.8480 1.3124613,109.8546 1.3437825,109.8613 0.96869695,109.8679 3.4995596,109.8746 6.5935998,109.8812 5.5627613,109.8879 3.9062827,109.8946 5.74964,109.9012 7.6874213,109.9079 6.1253734,109.9145 2.5314062,109.9212 4.0311971,109.9278 5.468771,109.9345 5.4375525,109.9412 4.2187586,109.9478 2.9375584,109.9545 1.43767,109.9611 1.9686906,109.9678 4.749845,109.9745 4.8750734,109.9811 5.0001554,109.9878 6.2188721,109.9944 6.8437099,110.0011 5.9059129,110.0078 4.9685812,110.0144 4.0939436,110.0211 3.0313468,110.0277 2.4373841,110.0344 4.3748384,110.0411 4.5625739,110.0477 2.937613,110.0544 2.1249735,110.0610 3.8121002,110.0677 12.498288,110.0744 40.341286,110.0810 65.936539,110.0877 64.157516,110.0944 46.094959,110.1010 58.620251,110.1077 161.98897,110.1144 277.30685,110.1210 261.78818,110.1277 137.3235,110.1343 42.754524,110.1410 20.281889,110.1477 11.657194,110.1543 4.7190566,110.1610 4.3750811,110.1677 4.4375949,110.1743 3.2187865,110.1810 3.2500994,110.1877 4.5000834,110.1943 4.0937052,110.2010 2.1561074,110.2077 1.5936874,110.2143 2.499784,110.2210 5.2811413,110.2277 6.5003514,110.2343 5.5312481,110.2410 5.0935774,110.2477 4.5625024,110.2543 7.3750768,110.2610 6.0001054,110.2677 3.8437448,110.2743 2.9062848,110.2810 2.5313523,110.2877 1.5938357,110.2943 1.2187381,110.3010 1.6561694,110.3077 2.5937154,110.3144 3.4687343,110.3210 3.0312707,110.3277 1.8437873,110.3344 1.6874219,110.3410 1.7812074,110.3477 1.7813699,110.3544 2.3125427,110.3610 2.9061694,110.3677 2.2499366,110.3744 3.3749263,110.3811 2.9375267,110.3877 1.9375689,110.3944 1.9374839,110.4011 2.7812033,110.4077 3.2813182,110.4144 2.8438258,110.4211 2.5624325,110.4278 2.4061739,110.4344 2.0311882,110.4411 2.3437874,110.4478 2.0312788,110.4545 4.1560211,110.4611 6.6873693,110.4678 7.7188964,110.4745 5.3752022,110.4812 2.3750257,110.4878 1.9062721,110.4945 2.1251638,110.5012 2.0938301,110.5079 2.3750014,110.5145 4.2811699,110.5212 3.999907,110.5279 2.3125083,110.5346 2.0312049,110.5412 2.9686267,110.5479 3.1873789,110.5546 2.8125451,110.5613 2.3438823,110.5679 4.437552,110.5746 6.3750405,110.5813 5.6250305,110.5880 1.9999635,110.5947 2.1561742,110.6013 4.5312343,110.6080 5.4687715,110.6147 4.843811,110.6214 3.9687309,110.6280 2.9686546,110.6347 2.5624073,110.6414 2.531323,110.6481 1.5314597,110.6548 1.7188123,110.6614 3.1874332,110.6681 3.7500055,110.6748 2.875015,110.6815 2.5312171,110.6882 1.7811733,110.6949 2.2187181,110.7015 5.5001087,110.7082 6.6562133,110.7149 5.5311904,110.7216 3.6875453,110.7283 3.1875989,110.7349 2.2188222,110.7416 0.65621829,110.7483 0.18749645,110.7550 0.093679123,110.7617 0.59370089,110.7684 1.7186751,110.7750 3.3125086,110.7817 3.0313306,110.7884 2.9061868,110.7951 3.0311344,110.8018 3.2499042,110.8085 3.8438339,110.8151 3.8126738,110.8218 2.9999392,110.8285 3.3747685,110.8352 3.1251063,110.8419 1.2189783,110.8486 1.1874024,110.8553 3.1873531,110.8619 3.5625558,110.8686 3.4376106,110.8753 2.4061658,110.8820 2.8123982,110.8887 2.8439021,110.8954 1.8126928,110.9021 1.9063034,110.9088 3.7812808,110.9154 4.3435535,110.9221 3.9059827,110.9288 4.2186751,110.9355 3.9376192,110.9422 2.2501462,110.9489 1.9686623,110.9556 2.8123729,110.9623 3.9374609,110.9689 5.0313668,110.9756 5.5938921,110.9823 4.7499804,110.9890 4.2500434,110.9957 3.7812252,111.0024 5.7497749,111.0091 8.7496424,111.0158 11.374639,111.0225 12.999912,111.0292 13.406221,111.0359 14.218587,111.0425 18.156225,111.0492 35.777664,111.0559 115.36638,111.0626 207.80719,111.0693 226.78488,111.0760 157.78848,111.0827 85.753662,111.0894 77.715836,111.0961 132.83861,111.1028 167.68633,111.1095 150.50282,111.1162 108.65977,111.1229 84.344376,111.1296 97.342781,111.1362 108.78202,111.1429 82.127701,111.1496 39.814949,111.1563 12.876245,111.1630 4.2815685,111.1697 3.3435235,111.1764 3.9374921,111.1831 4.2501855,111.1898 4.125216,111.1965 3.0313365,111.2032 2.4061868,111.2099 3.06234,111.2166 2.2499108,111.2233 2.3438776,111.2300 1.7499903,111.2367 3.4686186,111.2434 4.40628,111.2501 3.0314012,111.2568 1.2813057,111.2635 1.0311974,111.2702 0.93740231,111.2769 1.1561903,111.2836 1.4374101,111.2903 2.9688292,111.2970 2.6251469,111.3037 2.2187524,111.3104 1.6249155,111.3171 2.7810957,111.3238 2.7188709,111.3305 2.4999216,111.3372 4.4685588,111.3439 4.3125081,111.3506 3.6562362,111.3573 3.1562214,111.3640 3.687634,111.3707 3.0001035,111.3774 3.1249251,111.3841 2.8751402,111.3908 0.93769032,111.3975 0.31253847,111.4042 0.74999058,111.4109 1.2811137,111.4176 2.1249311,111.4243 2.3124127,111.4310 3.6562042,111.4377 3.2814636,111.4444 3.4064007,111.4511 4.7499652,111.4578 4.4373221,111.4645 3.2497728,111.4712 3.7186964,111.4779 4.4686832,111.4846 5.906168,111.4913 6.1875415,111.4980 4.9688277,111.5048 3.1564097,111.5115 2.0311923,111.5182 2.5937872,111.5249 2.3750103,111.5316 3.6873775,111.5383 3.5313294,111.5450 2.5001249,111.5517 1.4063661,111.5584 2.3124022,111.5651 3.6873124,111.5718 4.0001006,111.5785 3.3439772,111.5852 3.2812681,111.5919 3.2187006,111.5987 1.3125679,111.6054 0.56254953,111.6121 0.65611941,111.6188 2.9998641,111.6255 4.3436918,111.6322 4.1250057,111.6389 2.8749959,111.6456 2.3438146,111.6523 2.0313601,111.6590 2.6562779,111.6657 2.4374824,111.6725 1.7187167,111.6792 1.4687921,111.6859 2.406275,111.6926 2.312423,111.6993 3.0624771,111.7060 2.5312626,111.7127 2.093698,111.7194 2.2497168,111.7261 4.6559658,111.7329 4.9377589,111.7396 2.6253211,111.7463 2.4685712,111.7530 4.8435955,111.7597 6.2188263,111.7664 6.6564436,111.7731 3.9376891,111.7799 1.906288,111.7866 2.8125496,111.7933 5.4374361,111.8000 5.781158,111.8067 3.9686835,111.8134 3.3124554,111.8201 4.1250887,111.8269 3.1251681,111.8336 1.8749278,111.8403 3.2811553,111.8470 5.8438568,111.8537 5.87503,111.8604 4.6249824,111.8671 5.0938349,111.8739 5.4375811,111.8806 5.6873846,111.8873 3.4998698,111.8940 2.687449,111.9007 2.8437908,111.9075 1.8438781,111.9142 1.6563121,111.9209 0.7499907,111.9276 2.3749623,111.9343 2.8749869,111.9410 1.4687612,111.9478 0.93740082,111.9545 2.12481,111.9612 3.4062333,111.9679 3.0626678,111.9746 1.7500511,111.9814 2.2186327,111.9881 3.3750398,111.9948 3.4688056,112.0015 3.906086,112.0082 4.718596,112.0150 4.6874571,112.0217 5.1561766,112.0284 5.6876574,112.0351 5.2502499,112.0418 6.4373789,112.0486 8.3743029,112.0553 17.655195,112.0620 30.499134,112.0687 42.156132,112.0755 49.311085,112.0822 132.42271,112.0889 399.38403,112.0956 591.6839,112.1023 491.42435,112.1091 232.70491,112.1158 86.473427,112.1225 63.187584,112.1292 68.312851,112.1360 69.219536,112.1427 53.407818,112.1494 30.470064,112.1561 16.812927,112.1629 10.843728,112.1696 7.0000572,112.1763 5.3751326,112.1830 3.8126194,112.1898 4.374948,112.1965 3.4061048,112.2032 2.9999504,112.2100 2.1248701,112.2167 2.8124537,112.2234 2.8750882,112.2301 4.5625629,112.2369 4.9999461,112.2436 3.2499595,112.2503 2.4689591,112.2570 1.5001538,112.2638 1.4061981,112.2705 2.3749068,112.2772 2.9062357,112.2840 2.2188148,112.2907 2.3123841,112.2974 3.8124478,112.3041 4.7813892,112.3109 3.6876092,112.3176 2.5624449,112.3243 2.4999068,112.3311 1.9687145,112.3378 2.1562264,112.3445 2.2188151,112.3513 1.5313538,112.3580 0.75006723,112.3647 0.687464,112.3715 2.0935023,112.3782 4.7498813,112.3849 4.1876326,112.3916 3.2187972,112.3984 2.9062762,112.4051 1.9063822,112.4118 0.75005233,112.4186 0.8124311,112.4253 1.9061265,112.4320 4.406147,112.4388 3.7188032,112.4455 1.8751153,112.4522 1.3438627,112.4590 0.56254739,112.4657 1.5936254,112.4724 3.0934117,112.4792 4.9996891,112.4859 5.3752046,112.4927 2.4690537,112.4994 2.2811275,112.5061 4.0934863,112.5129 5.6875305,112.5196 4.8753152,112.5263 3.9687545,112.5331 4.4062252,112.5398 3.0938857,112.5465 1.406341,112.5533 0.75004321,112.5600 1.0625069,112.5668 1.0000126,112.5735 1.3749284,112.5802 2.1872978,112.5870 3.3436923,112.5937 2.6252706,112.6004 1.1562624,112.6072 1.7810296,112.6139 1.9687737,112.6207 1.5312872,112.6274 1.6875107,112.6341 1.8749871,112.6409 2.0312569,112.6476 1.5939093,112.6544 1.0625604,112.6611 2.6874485,112.6678 4.0312433,112.6746 4.2187152,112.6813 4.3125458,112.6881 3.3750463,112.6948 0.93748069,112.7015 2.8437536,112.7083 4.468719,112.7150 3.5312831,112.7218 1.2187666,112.7285 0.18748274,112.7353 1.5937357,112.7420 2.6561818,112.7487 3.0937543,112.7555 3.0000141,112.7622 2.7499585,112.7690 1.4062682,112.7757 0.8437956,112.7825 1.062507,112.7892 0.74993461,112.7959 0.90621507,112.8027 1.7812972,112.8094 2.656328,112.8162 2.8436253,112.8229 2.7185626,112.8297 2.4063175,112.8364 2.2501705,112.8432 2.6249719,112.8499 3.6561677,112.8567 2.5311549,112.8634 2.7187574,112.8701 2.031405,112.8769 2.093643,112.8836 4.2186193,112.8904 4.6563487,112.8971 3.5314939,112.9039 2.031291,112.9106 1.6246618,112.9174 3.3437495,112.9241 1.6565286,112.9309 0.99993664,112.9376 2.1872823,112.9444 3.8749511,112.9511 2.8438931,112.9579 2.0000629,112.9646 1.9063066,112.9714 2.1250985,112.9781 2.8123841,112.9849 4.9373102,112.9916 5.7811894,112.9984 5.3123889,113.0051 4.3125014,113.0119 3.4375803,113.0186 6.0624452,113.0254 7.7499604,113.0321 8.4061089,113.0389 9.1247168,113.0456 10.187338,113.0524 12.593548,113.0591 18.249334,113.0659 52.776497,113.0726 164.21063,113.0794 256.24808,113.0861 222.69289,113.0929 128.28621,113.0996 74.814636,113.1064 58.094883,113.1132 40.844597,113.1199 30.687775,113.1267 25.562637,113.1334 20.09408,113.1402 15.031452,113.1469 10.87498,113.1537 10.187761,113.1604 6.0319228,113.1672 4.5316787,113.1739 3.6563065,113.1807 2.1249657,113.1875 1.2186019,113.1942 2.2184942,113.2010 2.8748889,113.2077 4.1249332,113.2145 4.875011,113.2212 4.1565399,113.2280 2.5312855,113.2348 3.0623786,113.2415 3.9688616,113.2483 4.0314393,113.2550 2.5313735,113.2618 2.5623808,113.2685 3.5936036,113.2753 2.4375532,113.2821 1.3751364,113.2888 0.50005025,113.2956 1.1561999,113.3023 2.4686995,113.3091 2.5937006,113.3159 1.5312351,113.3226 1.6249635,113.3294 2.5312734,113.3361 2.2187037,113.3429 2.3124418,113.3497 2.3748701,113.3564 4.0935307,113.3632 4.8125501,113.3699 3.96894,113.3767 3.6250732,113.3835 4.249979,113.3902 3.7500124,113.3970 3.2188129,113.4038 1.9063843,113.4105 2.5938876,113.4173 2.124944,113.4240 1.9998466,113.4308 1.5312395,113.4376 4.4999886,113.4443 6.4998765,113.4511 5.1875048,113.4579 4.0626245,113.4646 4.5312157,113.4714 4.3749995,113.4782 4.6875787,113.4849 3.6875772,113.4917 2.1562328,113.4984 3.0937297,113.5052 2.7188118,113.5120 1.9375046,113.5187 1.4999728,113.5255 1.0938047,113.5323 1.1562788,113.5390 1.1250039,113.5458 1.9062535,113.5526 2.437314,113.5593 4.1559992,113.5661 4.5624151,113.5729 3.8437951,113.5796 2.3127077,113.5864 1.5627323,113.5932 2.1874774,113.5999 2.4998519,113.6067 2.6247578,113.6135 4.6561446,113.6203 5.4690042,113.6270 2.531466,113.6338 0.62504542,113.6406 1.1249167,113.6473 3.0624464,113.6541 2.8751419,113.6609 2.7188466,113.6676 3.0937426,113.6744 1.9373717,113.6812 1.4997543,113.6880 3.499845,113.6947 3.9999957,113.7015 4.5001435,113.7083 3.4064245,113.7150 2.6250098,113.7218 2.1249018,113.7286 2.4062052,113.7354 1.8438959,113.7421 0.65637964,113.7489 0.96856934,113.7557 2.9372365,113.7624 5.0311146,113.7692 5.6250949,113.7760 4.7501316,113.7828 4.0624785,113.7895 3.7500079,113.7963 3.7188807,113.8031 2.0313621,113.8099 1.0937991,113.8166 0.71866876,113.8234 2.0311468,113.8302 2.1250467,113.8370 2.6562963,113.8437 3.00003,113.8505 2.0000055,113.8573 1.5937854,113.8641 1.4999512,113.8708 3.1559746,113.8776 5.0623674,113.8844 4.5940199,113.8912 2.187659,113.8980 1.5937256,113.9047 1.5623441,113.9115 2.4060163,113.9183 3.8749788,113.9251 4.6563816,113.9318 3.8126864,113.9386 2.2500491,113.9454 2.7500548,113.9522 2.9687808,113.9590 3.6873477,113.9657 4.0623498,113.9725 3.531354,113.9793 2.5000253,113.9861 4.4686074,113.9929 4.9999022,113.9996 5.3749609,114.0064 4.218751,114.0132 4.1564398,114.0200 4.7187624,114.0268 6.2186465,114.0335 5.9062805,114.0403 6.1563215,114.0471 7.2188597,114.0539 9.2809267,114.0607 18.592604,114.0674 36.467136,114.0742 55.811401,114.0810 75.903389,114.0878 113.3726,114.0946 293.4621,114.1014 1198.5624,114.1081 2328.9744,114.1149 2374.0168,114.1217 1371.8395,114.1285 442.79459,114.1353 186.78368,114.1421 155.15724,114.1488 114.75493,114.1556 66.473122,114.1624 28.720972,114.1692 13.469144,114.1760 8.1255369,114.1828 4.500267,114.1896 8.3123131,114.1963 9.5000477,114.2031 5.218926,114.2099 3.1251163,114.2167 3.1872842,114.2235 5.3435588,114.2303 5.3124838,114.2371 5.78122,114.2439 5.90628,114.2506 6.0313811,114.2574 4.6877623,114.2642 2.8438993,114.2710 2.4374578,114.2778 2.9374676,114.2846 2.0312586,114.2914 1.6562978,114.2982 0.99993575,114.3049 1.7187215,114.3117 5.2813997,114.3185 8.7186909,114.3253 9.9061136,114.3321 6.0626144,114.3389 2.8749442,114.3457 3.9687455,114.3525 2.4375186,114.3593 3.6558766,114.3661 6.2810268,114.3728 6.187758,114.3796 4.3439674,114.3864 3.8124776,114.3932 3.0627031,114.4000 2.0001307,114.4068 3.0936384,114.4136 2.0936921,114.4204 1.6250081,114.4272 2.3438156,114.4340 2.2812688,114.4408 2.4373226,114.4476 3.0936422,114.4544 3.593879,114.4612 3.2189512,114.4679 2.531177,114.4747 3.7184536,114.4815 4.6562395,114.4883 3.1875188,114.4951 3.1875,114.5019 2.5624905,114.5087 2.749918,114.5155 3.3439229,114.5223 3.4377332,114.5291 3.5938287,114.5359 1.8749402,114.5427 2.4059913,114.5495 4.9058237,114.5563 6.6247206,114.5631 5.8751898,114.5699 4.844162,114.5767 3.9377394,114.5835 4.5311217,114.5903 4.9687233,114.5971 2.0002413,114.6039 0.99998814,114.6107 2.5624168,114.6175 3.0311377,114.6243 4.3748431,114.6311 4.0625792,114.6379 2.718914,114.6447 2.4062655,114.6515 3.6874824,114.6583 3.718828,114.6651 1.8125517,114.6719 2.1561544,114.6787 3.4998219,114.6855 4.4061155,114.6923 4.3124299,114.6991 3.7500024,114.7059 4.2499657,114.7127 5.5936627,114.7195 6.4689941,114.7263 4.2189817,114.7331 2.7812359,114.7399 2.4375594,114.7467 2.1563365,114.7535 1.7812626,114.7603 1.5937152,114.7671 1.5312736,114.7739 1.3749747,114.7807 1.9997413,114.7875 3.9372182,114.7943 5.7810731,114.8011 6.6563826,114.8079 4.7504253,114.8147 4.718884,114.8215 5.5624738,114.8283 4.5937099,114.8351 4.1248488,114.8419 4.9375038,114.8487 5.2189074,114.8555 4.5625887,114.8623 4.3123217,114.8692 4.7497621,114.8760 4.6563869,114.8828 4.4690132,114.8896 3.4375727,114.8964 2.9686475,114.9032 2.5623012,114.9100 3.9999108,114.9168 4.8437777,114.9236 4.906394,114.9304 3.5625608,114.9372 1.8437316,114.9440 1.7499119,114.9508 2.9686563,114.9576 4.0311546,114.9645 5.5937405,114.9713 4.8439102,114.9781 5.3125014,114.9849 6.7500186,114.9917 5.9063959,114.9985 3.1563845,115.0053 2.7188089,115.0121 3.6557138,115.0189 12.124047,115.0257 19.218292,115.0326 24.218618,115.0394 27.62447,115.0462 38.622765,115.0530 72.683716,115.0598 171.76802,115.0666 425.26099,115.0734 603.77728,115.0802 497.61136,115.0871 261.42343,115.0939 134.03537,115.1007 137.96591,115.1075 199.37148,115.1143 227.65613,115.1211 171.19147,115.1279 83.349098,115.1347 29.877474,115.1416 20.812813,115.1484 17.750475,115.1552 12.562799,115.1620 7.8753552,115.1688 2.5003438,115.1756 1.0311915,115.1824 1.281152,115.1893 1.7187065,115.1961 3.031153,115.2029 4.1562262,115.2097 4.6563773,115.2165 3.3439028,115.2233 3.8749039,115.2302 7.0312414,115.2370 7.2500505,115.2438 5.5622768,115.2506 5.843616,115.2574 4.2502241,115.2642 3.1564367,115.2711 2.0312469,115.2779 1.7187549,115.2847 1.6249658,115.2915 2.2187858,115.2983 2.0313246,115.3052 2.9063134,115.3120 2.4061856,115.3188 1.656149,115.3256 1.9687107,115.3324 4.0311141,115.3393 5.437418,115.3461 5.7812471,115.3529 4.4999933,115.3597 3.7812281,115.3665 3.6562777,115.3734 2.99997,115.3802 4.5311999,115.3870 4.6563106,115.3938 4.218791,115.4006 3.3750489,115.4075 2.5938606,115.4143 1.6875818,115.4211 0.84372956,115.4279 0.99992055,115.4348 1.6562517,115.4416 2.6248827,115.4484 3.8747873,115.4552 3.7812879,115.4620 2.3752184,115.4689 2.1562579,115.4757 3.9998765,115.4825 5.2812004,115.4893 6.4687424,115.4962 6.1876106,115.5030 5.6874447,115.5098 7.2498155,115.5166 9.1876421,115.5235 6.7190051,115.5303 3.0626106,115.5371 1.312531,115.5439 1.9374862,115.5508 2.3125055,115.5576 2.4373999,115.5644 2.7186003,115.5712 3.4375243,115.5781 3.0313926,115.5849 1.8750087,115.5917 1.7498876,115.5986 4.7812042,115.6054 7.1875463,115.6122 5.9687853,115.6190 3.9688244,115.6259 3.0000036,115.6327 5.2810302,115.6395 6.5936079,115.6464 6.0000281,115.6532 3.5313864,115.6600 1.6564537,115.6668 1.0937904,115.6737 2.1249015,115.6805 3.562438,115.6873 3.4688566,115.6942 2.0625885,115.7010 1.9374794,115.7078 1.7812446,115.7147 1.3750143,115.7215 0.93753207,115.7283 0.37494659,115.7351 1.3124024,115.7420 1.6563083,115.7488 1.5937393,115.7556 2.2499352,115.7625 1.9687514,115.7693 1.7187494,115.7761 0.96885115,115.7830 0.71874964,115.7898 1.9998466,115.7966 3.0936987,115.8035 3.0624444,115.8103 4.5936446,115.8171 4.4999514,115.8240 3.6876864,115.8308 2.1564596,115.8376 2.6561508,115.8445 3.4372816,115.8513 5.4687576,115.8582 4.0939474,115.8650 3.5626233,115.8718 3.1874926,115.8787 3.656153,115.8855 4.1560636,115.8923 5.4687591,115.8992 3.4063342,115.9060 2.2188241,115.9128 2.3126011,115.9197 3.5625761,115.9265 3.8125725,115.9334 4.3123608,115.9402 4.1874499,115.9470 3.2188001,115.9539 2.7187841,115.9607 2.9999948,115.9675 2.406137,115.9744 2.8124852,115.9812 2.2500296,115.9881 2.1561952,115.9949 3.0937333,116.0017 3.5938482,116.0086 2.9998744,116.0154 4.6869659,116.0223 13.374299,116.0291 28.561405,116.0359 41.280682,116.0428 35.438271,116.0496 23.875559,116.0565 36.529095,116.0633 92.337837,116.0701 206.58084,116.0770 369.73749,116.0838 436.40848,116.0907 341.88873,116.0975 178.54314,116.1044 72.410164,116.1112 55.310577,116.1180 92.215355,116.1249 119.21841,116.1317 94.097328,116.1386 43.534645,116.1454 16.594933,116.1523 11.344049,116.1591 9.5002413,116.1659 7.8127003,116.1728 5.8438721,116.1796 4.2811995,116.1865 5.8747287,116.1933 7.4998875,116.2002 6.1877003,116.2070 3.2189901,116.2139 2.6250231,116.2207 3.1248074,116.2276 3.312398,116.2344 2.5939317,116.2412 1.5626273,116.2481 1.5935839,116.2549 2.8435855,116.2618 3.1562979,116.2686 2.7813356,116.2755 2.5936871,116.2823 2.9688492,116.2892 3.1875942,116.2960 3.9374363,116.3029 3.5000379,116.3097 2.8750141,116.3166 3.7497995,116.3234 5.5937061,116.3303 4.5001554,116.3371 3.9372413,116.3440 4.9062004,116.3508 3.8441396,116.3577 3.9063864,116.3645 4.3437624,116.3714 4.1250424,116.3782 3.7811494,116.3851 2.7187562,116.3919 1.6250455,116.3988 2.4063315,116.4056 3.6250863,116.4125 4.0623813,116.4193 2.2499361,116.4262 1.0625154,116.4330 1.2499405,116.4399 2.0311589,116.4467 2.2499914,116.4536 4.0936747,116.4604 5.531199,116.4673 4.1563225,116.4741 2.3751092,116.4810 1.562608,116.4879 1.6563179,116.4947 1.4687525,116.5016 1.6249567,116.5084 1.9686124,116.5153 3.1872585,116.5221 3.9373915,116.5290 4.7812743,116.5358 3.7189963,116.5427 1.3125844,116.5495 2.7495832,116.5564 6.0620222,116.5633 10.468798,116.5701 11.219142,116.5770 9.3439713,116.5838 6.2814269,116.5907 3.8438206,116.5975 3.7498651,116.6044 3.5935874,116.6113 3.3124425,116.6181 3.218966,116.6250 1.9377581,116.6318 1.4061842,116.6387 1.9062189,116.6455 2.1562245,116.6524 2.6560833,116.6593 2.5313251,116.6661 1.2501041,116.6730 1.7499962,116.6798 2.1562948,116.6867 2.0938201,116.6936 3.0312116,116.7004 4.4685459,116.7073 3.9061,116.7141 3.7812104,116.7210 4.4062052,116.7279 5.0000129,116.7347 3.7812645,116.7416 3.749908,116.7484 3.8126163,116.7553 2.4377425,116.7622 2.2501457,116.7690 2.06252,116.7759 1.9374779,116.7828 1.1874313,116.7896 2.406091,116.7965 3.3124208,116.8033 3.0937142,116.8102 3.1250505,116.8171 3.1563644,116.8239 2.4686646,116.8308 2.3436816,116.8377 2.2187872,116.8445 2.7187426,116.8514 2.6876416,116.8583 1.7189375,116.8651 2.0625303,116.8720 3.3437696,116.8789 2.1875043,116.8857 0.78115463,116.8926 2.6249659,116.8994 3.5937552,116.9063 3.0000782,116.9132 1.7500223,116.9200 1.9686984,116.9269 3.1875334,116.9338 4.0624199,116.9406 3.4998941,116.9475 1.8125798,116.9544 0.96878344,116.9613 1.437385,116.9681 2.5312293,116.9750 4.1874204,116.9819 4.4686337,116.9887 4.000164,116.9956 2.9062684,117.0025 3.1247675,117.0093 4.6875463,117.0162 5.3438978,117.0231 6.1560025,117.0299 8.3745546,117.0368 11.405788,117.0437 14.812387,117.0505 13.844205,117.0574 11.062679,117.0643 14.655311,117.0712 36.808826,117.0780 104.05561,117.0849 187.80815,117.0918 198.06535,117.0986 138.6933,117.1055 82.28466,117.1124 62.407158,117.1193 48.375771,117.1261 30.594778,117.1330 20.844584,117.1399 12.500711,117.1468 6.8127761,117.1536 2.84374,117.1605 1.7187061,117.1674 2.4687693,117.1742 2.28139,117.1811 1.7498987,117.1880 2.9997845,117.1949 3.0313182,117.2017 2.8127141,117.2086 2.6251519,117.2155 2.5625041,117.2224 2.1560774,117.2292 2.2810779,117.2361 1.9688189,117.2430 1.5626415,117.2499 1.7500354,117.2568 2.9999731,117.2636 3.8125455,117.2705 2.3750226,117.2774 2.5937054,117.2843 2.499917,117.2911 2.6249766,117.2980 2.1563044,117.3049 3.1874621,117.3118 4.3748856,117.3186 4.5312204,117.3255 3.8125274,117.3324 3.5623412,117.3393 3.4686711,117.3462 2.9063981,117.3530 2.343972,117.3599 2.3126309,117.3668 2.4374123,117.3737 1.9373846,117.3806 1.9999248,117.3874 2.3125782,117.3943 2.3751588,117.4012 2.3437865,117.4081 2.2499428,117.4150 1.9061564,117.4218 1.4685957,117.4287 2.3748572,117.4356 3.5625679,117.4425 3.7189341,117.4494 3.0938718,117.4563 0.81257725,117.4631 0.31246811,117.4700 0.90617824,117.4769 1.4999228,117.4838 1.8748379,117.4907 3.2811713,117.4976 3.0938308,117.5044 2.0937667,117.5113 2.5311434,117.5182 3.31251,117.5251 2.90623,117.5320 3.5938566,117.5389 2.2813542,117.5457 3.6561322,117.5526 4.2186313,117.5595 4.0313215,117.5664 2.5000687,117.5733 3.1560936,117.5802 3.7812572,117.5871 3.2814379,117.5939 1.5314192,117.6008 0.71881205,117.6077 0.93746841,117.6146 1.1874496,117.6215 1.374999,117.6284 1.000041,117.6353 0.62501073,117.6422 0.74997824,117.6490 1.0312059,117.6559 1.406243,117.6628 1.5312924,117.6697 1.9062897,117.6766 2.343745,117.6835 2.4687428,117.6904 1.5312041,117.6973 2.3436906,117.7041 2.9687617,117.7110 3.2499869,117.7179 3.0312605,117.7248 3.2186637,117.7317 3.4999056,117.7386 4.156321,117.7455 3.0313327,117.7524 2.2500601,117.7593 1.437555,117.7662 1.999885,117.7731 3.562263,117.7799 4.3748741,117.7868 6.3751359,117.7937 8.000103,117.8006 7.5311975,117.8075 3.8751919,117.8144 0.78137648,117.8213 1.6873124,117.8282 2.999896,117.8351 2.7500842,117.8420 1.906345,117.8489 0.93754411,117.8558 1.1874044,117.8627 4.2811713,117.8696 5.6250472,117.8765 4.0625043,117.8833 2.9999871,117.8902 2.562588,117.8971 1.3126239,117.9040 0.40628955,117.9109 0.31249213,117.9178 1.0000005,117.9247 1.6562731,117.9316 1.6562219,117.9385 1.7187196,117.9454 1.0625671,117.9523 0.93738467,117.9592 2.812247,117.9661 5.2812057,117.9730 5.0313554,117.9799 3.7186756,117.9868 4.8438048,117.9937 4.3752661,118.0006 3.0000744,118.0075 1.2812455,118.0144 1.1561587,118.0213 2.2809708,118.0282 4.3434095,118.0351 5.9373894,118.0420 5.468926,118.0489 4.6249108,118.0558 8.1242332,118.0627 15.780599,118.0696 18.531616,118.0765 19.750254,118.0834 28.936861,118.0903 46.279163,118.0972 85.15332,118.1041 110.65541,118.1110 96.72068,118.1179 61.127533,118.1248 47.997784,118.1317 126.30392,118.1386 241.52565,118.1455 252.50438,118.1524 147.44583,118.1593 46.473797,118.1662 16.032404,118.1731 15.999881,118.1800 16.656498,118.1869 10.469123,118.1938 4.6565595,118.2007 1.9688944,118.2076 1.5311774,118.2145 1.3749138,118.2214 1.9997671,118.2283 4.0311189,118.2352 3.6565263,118.2421 1.7814484,118.2491 4.2812686,118.2560 7.0312624,118.2629 7.8748679,118.2698 5.9373703,118.2767 5.5935502,118.2836 5.124949,118.2905 3.9063566,118.2974 5.0936327,118.3043 6.4061527,118.3112 5.5626745,118.3181 3.4690361,118.3250 1.7501825,118.3319 1.6874154,118.3388 3.124835,118.3458 3.499975,118.3527 2.718751,118.3596 3.4376259,118.3665 1.9688467,118.3734 1.4686744,118.3803 1.7499366,118.3872 3.1249874,118.3941 2.937531,118.4010 2.4688406,118.4079 3.031256,118.4148 2.625026,118.4218 1.5937585,118.4287 0.96873641,118.4356 1.2187845,118.4425 1.4374661,118.4494 1.1874533,118.4563 2.8124382,118.4632 3.2186856,118.4701 2.5938244,118.4770 2.0625732,118.4840 1.8749903,118.4909 1.9999721,118.4978 2.0312417,118.5047 2.1562827,118.5116 1.9375385,118.5185 1.12503,118.5254 1.843751,118.5323 1.6562097,118.5393 2.5935802,118.5462 2.5311632,118.5531 2.2189016,118.5600 0.9064045,118.5669 1.8124834,118.5738 2.7811923,118.5808 2.6250083,118.5877 2.3437059,118.5946 1.999979,118.6015 1.5313083,118.6084 2.0312812,118.6153 2.1250234,118.6222 2.5624933,118.6292 2.2499652,118.6361 1.9372146,118.6430 4.0622396,118.6499 5.875092,118.6568 6.0627894,118.6637 6.0626426,118.6707 5.5936246,118.6776 5.3749056,118.6845 5.3125238,118.6914 6.0938067,118.6983 6.4064422,118.7053 6.093894,118.7122 5.4684796,118.7191 5.4374404,118.7260 3.2813461,118.7329 4.5311298,118.7399 7.4374719,118.7468 8.0001297,118.7537 4.6250424,118.7606 2.8437409,118.7675 3.3747985,118.7745 5.4685512,118.7814 5.0002718,118.7883 6.093914,118.7952 7.2186852,118.8021 6.5309572,118.8091 6.0624161,118.8160 4.2815151,118.8229 3.5000646,118.8298 3.4999239,118.8368 4.3123693,118.8437 4.2811465,118.8506 4.1874881,118.8575 4.0938678,118.8644 3.6875796,118.8714 2.6876683,118.8783 0.93759966,118.8852 1.6249226,118.8921 3.9687428,118.8991 4.8123593,118.9060 4.3747926,118.9129 4.5937905,118.9198 5.2188845,118.9268 5.2812815,118.9337 3.4062541,118.9406 3.5937109,118.9475 4.2187428,118.9545 4.4374828,118.9614 4.2811928,118.9683 3.8436646,118.9752 4.0313282,118.9822 2.2189229,118.9891 1.6875468,118.9960 2.0000017,119.0030 3.0623524,119.0099 5.2497821,119.0168 7.0935311,119.0237 9.1560268,119.0307 11.999987,119.0376 12.062268,119.0445 15.031035,119.0515 33.059338,119.0584 113.14699,119.0653 218.65013,119.0722 220.44188,119.0792 130.57037,119.0861 71.220169,119.0930 130.67778,119.1000 267.95874,119.1069 307.62759,119.1138 205.66817,119.1208 76.539116,119.1277 35.126053,119.1346 31.375183,119.1415 34.719219,119.1485 26.438316,119.1554 14.906816,119.1623 6.3127251,119.1693 5.874783,119.1762 6.9063854,119.1831 5.2502084,119.1901 2.9687397,119.1970 3.0312047,119.2039 3.2187757,119.2109 2.8751442,119.2178 1.3751134,119.2247 1.4999486,119.2317 2.1561358,119.2386 2.562382,119.2455 4.6561222,119.2525 5.2498598,119.2594 5.0313468,119.2663 3.2815158,119.2733 1.3751109,119.2802 1.4687413,119.2872 1.9999303,119.2941 2.9996531,119.3010 5.4685597,119.3080 5.8126273,119.3149 4.9063616,119.3218 3.7813811,119.3288 2.718771,119.3357 3.4374282,119.3426 4.1564307,119.3496 1.9375956,119.3565 1.9372938,119.3635 2.6873784,119.3704 3.3750637,119.3773 5.0937643,119.3843 6.5313497,119.3912 4.3126154,119.3981 3.2186103,119.4051 3.5312395,119.4120 3.1250241,119.4190 3.2812853,119.4259 4.0000138,119.4328 4.3124833,119.4398 3.2813373,119.4467 0.99999595,119.4537 1.2810919,119.4606 2.3748181,119.4675 2.812696,119.4745 1.4377385,119.4814 4.0311446,119.4884 5.6561208,119.4953 4.8437147,119.5023 3.8438342,119.5092 3.9375839,119.5161 3.1562843,119.5231 3.4374731,119.5300 2.7499342,119.5370 1.8437201,119.5439 2.0000827,119.5509 1.8750545,119.5578 2.3435249,119.5647 3.7185664,119.5717 3.7812119,119.5786 6.2186718,119.5856 7.0310979,119.5925 6.65623,119.5995 4.6251869,119.6064 3.4688368,119.6134 3.4063299,119.6203 2.5627444,119.6272 2.0313828,119.6342 3.3749244,119.6411 6.5000234,119.6481 6.0937152,119.6550 3.8123591,119.6620 2.2501249,119.6689 2.2187409,119.6759 3.0936484,119.6828 1.9063034,119.6898 2.2812834,119.6967 5.0936551,119.7037 6.8748679,119.7106 5.0624323,119.7176 3.6250281,119.7245 3.2189846,119.7315 2.1564343,119.7384 0.96873224,119.7454 1.31239,119.7523 2.6250207,119.7592 2.281405,119.7662 2.4372921,119.7731 4.9057555,119.7801 6.2499428,119.7870 5.1253829,119.7940 2.4064682,119.8009 2.2809715,119.8079 4.3433857,119.8149 6.5002675,119.8218 4.3442144,119.8288 3.4061079,119.8357 3.9060481,119.8427 4.0938148,119.8496 3.3438573,119.8566 3.90611,119.8635 4.7809081,119.8705 5.2812061,119.8774 4.4692044,119.8844 1.250302,119.8913 0.43743849,119.8983 1.0937078,119.9052 1.6250019,119.9122 1.7500132,119.9191 1.906245,119.9261 2.0938063,119.9330 1.4375267,119.9400 3.1248705,119.9470 5.3437204,119.9539 4.8126373,119.9609 2.3749888,119.9678 1.5623648,119.9748 1.5936937,119.9817 2.8437455,119.9887 5.4061728,119.9956 7.0938148,120.0026 5.4375591,120.0096 3.3750377,120.0165 1.9688048,120.0235 3.4996145,120.0304 9.2494602,120.0374 12.156485,120.0443 9.8441868,120.0513 8.9059353,120.0583 15.561337,120.0652 41.716621,120.0722 69.498604,120.0791 72.782127,120.0861 57.562977,120.0931 72.903999,120.1000 106.27914,120.1070 110.34431,120.1139 80.252563,120.1209 45.533947,120.1279 24.345438,120.1348 12.750776,120.1418 8.1250925,120.1487 7.4686618,120.1557 6.1248727,120.1627 6.0311408,120.1696 3.6563859,120.1766 1.6876057,120.1835 0.9999966,120.1905 2.062433,120.1975 3.6249537,120.2044 3.8125532,120.2114 4.0937414,120.2184 3.9688077,120.2253 2.5000069,120.2323 2.4061363,120.2392 3.2499578,120.2462 3.2812676,120.2532 2.8437951,120.2601 2.6873991,120.2671 4.2499046,120.2741 3.0314093,120.2810 1.4688928,120.2880 1.2499591,120.2950 1.1562493,120.3019 1.5312374,120.3089 3.2186594,120.3159 4.5623488,120.3228 4.3750281,120.3298 2.6565213,120.3368 1.9375974,120.3437 1.6873729,120.3507 2.2185297,120.3577 2.6874037,120.3646 5.2498918,120.3716 6.6875463,120.3786 8.6251316,120.3855 8.0314846,120.3925 5.6875658,120.3995 5.0308809,120.4064 5.7187352,120.4134 5.0627608,120.4204 4.1876655,120.4273 5.3123884,120.4343 6.1246257,120.4413 8.0936813,120.4482 5.3440838,120.4552 3.6251929,120.4622 2.7811475,120.4691 3.5935426,120.4761 5.3123479,120.4831 5.4375081,120.4901 6.2187395,120.4970 6.4060249,120.5040 7.7497892,120.5110 7.1876125,120.5179 5.1254025,120.5249 2.9690089,120.5319 2.0624709,120.5389 1.9688013,120.5458 1.7500905,120.5528 1.6874335,120.5598 2.0936399,120.5667 2.4062488,120.5737 2.1874962,120.5807 2.1250823,120.5877 0.65636218,120.5946 0.56245977,120.6016 0.62502861,120.6086 0.71864808,120.6156 2.7185624,120.6225 3.5312686,120.6295 3.1252012,120.6365 2.8126645,120.6435 4.8437381,120.6504 4.4061561,120.6574 2.4374542,120.6644 1.8125412,120.6714 2.3126354,120.6783 3.5935116,120.6853 8.3120203,120.6923 8.2500391,120.6993 4.7190485,120.7062 2.8750854,120.7132 3.3124955,120.7202 3.1564031,120.7272 1.7187828,120.7342 1.6248965,120.7411 2.6248531,120.7481 3.8750756,120.7551 3.3437583,120.7621 5.999898,120.7690 7.062737,120.7760 3.5626645,120.7830 1.843632,120.7900 2.3747501,120.7970 3.9686089,120.8039 5.8436003,120.8109 7.2187319,120.8179 5.7813969,120.8249 4.3127279,120.8319 2.6563194,120.8388 3.0934973,120.8458 3.4061742,120.8528 3.3125784,120.8598 2.8750892,120.8668 2.0626435,120.8737 2.2501698,120.8807 1.9061477,120.8877 2.5934122,120.8947 3.9375021,120.9017 3.3439279,120.9087 2.6562688,120.9156 2.1562786,120.9226 1.9064085,120.9296 1.5937623,120.9366 2.0935884,120.9436 1.9374561,120.9506 2.5937712,120.9575 2.6249404,120.9645 2.6873882,120.9715 3.7499633,120.9785 3.7188821,120.9855 2.6562636,120.9925 3.2809029,120.9995 5.6248512,121.0064 7.6250968,121.0134 9.7813177,121.0204 10.500105,121.0274 9.8434038,121.0344 20.091564,121.0414 55.495918,121.0484 92.434898,121.0553 104.31387,121.0623 86.159012,121.0693 73.281044,121.0763 104.08989,121.0833 143.27905,121.0903 140.25191,121.0973 110.28306,121.1043 114.74668,121.1112 183.68085,121.1182 235.71719,121.1252 199.63138,121.1322 106.32045,121.1392 36.44109,121.1462 13.250578,121.1532 8.2189903,121.1602 7.3440676,121.1672 4.906467,121.1742 3.0625107,121.1811 2.6564,121.1881 1.6876104,121.1951 2.5937624,121.2021 1.9688351,121.2091 3.5312502,121.2161 4.00002,121.2231 4.5624752,121.2301 2.7811618,121.2371 2.6562219,121.2441 3.0000384,121.2511 3.0937178,121.2581 3.9687045,121.2650 5.7498436,121.2720 5.8124609,121.2790 2.6250753,121.2860 2.6875832,121.2930 2.5936635,121.3000 3.6245687,121.3070 7.2184272,121.3140 9.1875744,121.3210 6.8752904,121.3280 3.6565194,121.3350 2.1251216,121.3420 2.0626335,121.3490 1.7501065,121.3560 3.2186685,121.3630 3.1875408,121.3700 2.8124597,121.3770 3.5623672,121.3840 2.9375532,121.3910 1.7500356,121.3979 2.0624056,121.4049 4.8123989,121.4119 6.6249876,121.4189 6.3748102,121.4259 5.8435574,121.4329 5.468821,121.4399 4.2502875,121.4469 2.125293,121.4539 1.6562827,121.4609 2.9685166,121.4679 4.6248121,121.4749 3.4689958,121.4819 2.0002267,121.4889 1.4062293,121.4959 1.5936241,121.5029 4.2185974,121.5099 4.0937905,121.5169 2.593904,121.5239 2.0312855,121.5309 2.6874993,121.5379 2.7499065,121.5449 3.1561897,121.5519 3.2500703,121.5589 3.0626147,121.5659 2.37501,121.5729 4.1248798,121.5799 5.2186427,121.5869 4.8125615,121.5939 5.5312395,121.6009 6.8435311,121.6079 5.6560922,121.6149 4.7501574,121.6220 3.7503085,121.6290 3.1251504,121.6360 1.8437139,121.6430 1.87489,121.6500 1.9688022,121.6570 2.8124504,121.6640 3.4686239,121.6710 2.4688838,121.6780 1.2500827,121.6850 2.4061,121.6920 3.5935032,121.6990 5.9058971,121.7060 7.8749585,121.7130 7.0314798,121.7200 5.0938416,121.7270 4.3437514,121.7340 4.7812314,121.7410 5.0940223,121.7480 2.5315299,121.7551 1.9374168,121.7621 3.5624087,121.7691 2.8124952,121.7761 2.2499979,121.7831 4.2499743,121.7901 5.2810946,121.7971 4.8748899,121.8041 3.1564236,121.8111 2.3125837,121.8181 2.8750131,121.8251 3.0000663,121.8321 3.8436284,121.8392 4.9687409,121.8462 4.0938258,121.8532 3.5623519,121.8602 3.3438053,121.8672 1.9063327,121.8742 1.9373993,121.8812 2.2812505,121.8882 2.2813058,121.8952 2.3124456,121.9022 3.4996898,121.9093 5.5310564,121.9163 5.28157,121.9233 2.5316043,121.9303 1.1875148,121.9373 2.4375257,121.9443 4.0313511,121.9513 4.0312104,121.9583 3.1872807,121.9654 4.3748059,121.9724 4.3437428,121.9794 4.156363,121.9864 4.8124733,121.9934 5.7812066,122.0004 5.7812791,122.0074 5.8749933,122.0145 4.3438063,122.0215 3.937314,122.0285 5.5620222,122.0355 9.56215,122.0425 11.125052,122.0495 15.15596,122.0565 22.311918,122.0636 32.154869,122.0706 62.966076,122.0776 97.686462,122.0846 109.8124,122.0916 128.74809,122.0986 295.99777,122.1057 1040.0508,122.1127 1923.3042,122.1197 1905.698,122.1267 1075.787,122.1337 354.9389,122.1408 154.97415,122.1478 106.90956,122.1548 68.752441,122.1618 37.408115,122.1688 14.875909,122.1758 9.9688339,122.1829 7.2814469,122.1899 7.7814045,122.1969 7.1250238,122.2039 6.8122568,122.2109 6.2813644,122.2180 4.156353,122.2250 5.5623717,122.2320 5.2187662,122.2390 4.0938759,122.2460 4.0002046,122.2531 5.3751054,122.2601 4.5625038,122.2671 4.0623178,122.2741 5.5310302,122.2812 6.9687657,122.2882 7.0626326,122.2952 6.0937557,122.3022 6.1248832,122.3092 5.687427,122.3163 4.5313768,122.3233 2.718837,122.3303 3.5624073,122.3373 3.8751056,122.3444 2.3750401,122.3514 2.6250527,122.3584 1.875083,122.3654 1.1249754,122.3725 2.0624661,122.3795 2.9374092,122.3865 6.5936546,122.3935 7.1563907,122.4006 4.3437867,122.4076 3.5312011,122.4146 1.9376265,122.4216 1.5938268,122.4287 2.3125489,122.4357 1.4999374,122.4427 0.90617549,122.4498 1.0624386,122.4568 2.6561441,122.4638 4.1562095,122.4708 3.6563923,122.4779 2.0312364,122.4849 2.7496607,122.4919 4.656065,122.4989 4.9688516,122.5060 6.0626922,122.5130 5.3439975,122.5200 2.9686997,122.5271 3.2811675,122.5341 3.4063146,122.5411 3.2499785,122.5482 3.0938444,122.5552 3.0626242,122.5622 4.3750567,122.5692 3.2499902,122.5763 2.3436816,122.5833 2.9685445,122.5903 4.6560359,122.5974 6.0313487,122.6044 4.4377007,122.6114 3.8749399,122.6185 4.5622764,122.6255 4.6562819,122.6325 3.8127866,122.6396 2.2186968,122.6466 3.3748353,122.6536 3.9062526,122.6607 3.0937994,122.6677 2.7188694,122.6747 1.8436717,122.6818 2.2186887,122.6888 3.5312514,122.6958 4.4374928,122.7029 3.6562889,122.7099 4.2500181,122.7169 4.3436251,122.7240 5.2187433,122.7310 3.6875474,122.7380 3.1874409,122.7451 2.7814598,122.7521 2.5938563,122.7591 2.0936692,122.7662 3.9375236,122.7732 5.2812757,122.7803 5.7186909,122.7873 5.4061375,122.7943 4.281271,122.8014 3.6251388,122.8084 3.2186816,122.8154 3.8436196,122.8225 2.9375079,122.8295 3.2185867,122.8366 4.4687333,122.8436 4.4373879,122.8506 6.0624008,122.8577 4.8127251,122.8647 3.0314424,122.8717 1.6250892,122.8788 1.8749071,122.8858 2.4374044,122.8929 2.9062445,122.8999 3.8750718,122.9069 4.4687705,122.9140 3.906249,122.9210 2.5000899,122.9281 1.2813334,122.9351 1.0312274,122.9421 1.4374552,122.9492 2.1249158,122.9562 3.9061399,122.9633 4.31252,122.9703 3.0627093,122.9774 2.6251876,122.9844 2.3750491,122.9914 2.0936933,122.9985 1.4375091,123.0055 1.4374034,123.0126 4.1558299,123.0196 6.0934763,123.0267 8.4687815,123.0337 10.31227,123.0407 15.624434,123.0478 32.371986,123.0548 88.712654,123.0619 147.18344,123.0689 153.90816,123.0760 112.94218,123.0830 79.656418,123.0901 109.80762,123.0971 169.96497,123.1041 219.09079,123.1112 268.12268,123.1182 276.75153,123.1253 234.90981,123.1323 185.66002,123.1394 148.47319,123.1464 92.723412,123.1535 38.19001,123.1605 13.156876,123.1676 8.6566114,123.1746 5.6563258,123.1817 4.3438325,123.1887 2.7189045,123.1958 3.4063206,123.2028 2.3749235,123.2099 2.4998345,123.2169 2.7188301,123.2240 2.0624516,123.2310 3.6561561,123.2381 3.5626235,123.2451 2.156419,123.2522 1.1250778,123.2592 0.65629208,123.2663 1.5936236,123.2733 3.374748,123.2804 4.3749499,123.2874 3.0001578,123.2945 2.5936604,123.3015 4.4997663,123.3086 5.2812543,123.3156 5.5938516,123.3227 4.2189069,123.3297 2.0314193,123.3368 2.3126035,123.3438 2.6875226,123.3509 1.3748852,123.3579 1.1249728,123.3650 1.56235,123.3720 3.718329,123.3791 5.68749,123.3861 4.8439903,123.3932 4.1564813,123.4003 2.2187383,123.4073 2.5936494,123.4144 2.5000665,123.4214 3.1251204,123.4285 1.5313861,123.4355 0.71877009,123.4426 1.3750224,123.4496 2.5624526,123.4567 2.687259,123.4638 3.8748376,123.4708 4.3438725,123.4779 4.4688797,123.4849 2.9375656,123.4920 1.0313492,123.4990 0.46872616,123.5061 1.0937418,123.5132 0.59381473,123.5202 0.78119695,123.5273 0.43750313,123.5343 0.40619454,123.5414 1.5934998,123.5484 3.1248176,123.5555 3.5313184,123.5626 3.4375336,123.5696 4.2499356,123.5767 3.9063792,123.5837 2.3438601,123.5908 1.9999682,123.5979 2.4061666,123.6049 2.9999766,123.6120 3.187546,123.6190 3.3125544,123.6261 2.4688816,123.6332 1.7187428,123.6402 3.6562073,123.6473 6.5938268,123.6543 6.5313077,123.6614 4.3750434,123.6685 1.9372332,123.6755 3.3747025,123.6826 3.4375854,123.6897 2.3753371,123.6967 0.43760532,123.7038 1.6248534,123.7108 2.1249828,123.7179 2.2813218,123.7250 2.2812519,123.7320 3.5311348,123.7391 4.3123994,123.7462 4.4374957,123.7532 3.343785,123.7603 2.4687226,123.7674 2.437495,123.7744 3.3126986,123.7815 3.5937858,123.7886 4.9060893,123.7956 3.1249785,123.8027 2.7187448,123.8097 3.1249475,123.8168 3.6251035,123.8239 2.0625439,123.8309 2.7186248,123.8380 2.5625615,123.8451 2.4062359,123.8521 2.7811196,123.8592 3.3750648,123.8663 3.343909,123.8734 3.4375107,123.8804 3.2812104,123.8875 3.6875048,123.8946 4.0313272,123.9016 3.7812932,123.9087 2.9686625,123.9158 2.4374714,123.9228 2.3124421,123.9299 3.5935442,123.9370 5.5937514,123.9440 4.9378195,123.9511 2.750092,123.9582 2.3748376,123.9653 4.3124819,123.9723 4.8437848,123.9794 3.7499394,123.9865 2.8125911,123.9935 3.1876121,124.0006 5.1875567,124.0077 6.9375772,124.0148 5.8435822,124.0218 4.4683876,124.0289 4.2498293,124.0360 4.1251502,124.0430 4.905972,124.0501 14.905255,124.0572 31.4049,124.0643 44.311184,124.0713 48.749409,124.0784 67.463531,124.0855 176.77065,124.0926 283.08899,124.0996 268.31921,124.1067 163.66554,124.1138 115.84122,124.1209 220.48645,124.1279 349.49335,124.1350 327.72824,124.1421 181.26376,124.1492 59.912758,124.1562 21.032465,124.1633 12.406494,124.1704 12.750278,124.1775 10.781469,124.1845 8.5625963,124.1916 6.0939198,124.1987 3.6251049,124.2058 3.5311799,124.2128 3.3436887,124.2199 4.7501144,124.2270 5.9062781,124.2341 5.8123317,124.2412 4.5624261,124.2482 3.9687047,124.2553 4.9062891,124.2624 5.0626678,124.2695 3.2813771,124.2765 1.9687536,124.2836 1.5937195,124.2907 1.0624872,124.2978 1.5623755,124.3049 2.7499776,124.3119 2.312607,124.3190 1.53128,124.3261 2.093611,124.3332 3.6872587,124.3403 4.9998269,124.3474 5.1876068,124.3544 3.9378941,124.3615 1.7188982,124.3686 1.9061292,124.3757 1.7811613,124.3828 1.9063401,124.3898 2.5312834,124.3969 3.4998879,124.4040 3.0312767,124.4111 2.3124483,124.4182 3.6874242,124.4253 3.5938017,124.4323 3.4062181,124.4394 3.2187881,124.4465 3.1250641,124.4536 2.3125904,124.4607 1.187619,124.4678 0.46876281,124.4749 1.96863,124.4819 3.4371915,124.4890 4.1560707,124.4961 4.3438568,124.5032 4.750206,124.5103 5.5625458,124.5174 5.6560307,124.5245 4.6560779,124.5315 4.3439231,124.5386 3.1563265,124.5457 3.1563432,124.5528 3.2189782,124.5599 6.2812548,124.5670 8.5622969,124.5741 7.062283,124.5812 4.1875134,124.5882 3.5001025,124.5953 3.2814128,124.6024 1.7500913,124.6095 1.9374305,124.6166 2.9061553,124.6237 2.8751087,124.6308 1.0939188,124.6379 1.4687877,124.6450 1.7499778,124.6520 2.124867,124.6591 1.843678,124.6662 2.5624118,124.6733 3.2187719,124.6804 2.3125536,124.6875 2.1562779,124.6946 1.6875224,124.7017 2.6249058,124.7088 3.3125539,124.7159 2.2812808,124.7230 1.6250013,124.7300 1.5624156,124.7371 2.4686325,124.7442 2.687604,124.7513 3.1876624,124.7584 6.2188745,124.7655 6.90627,124.7726 3.8749483,124.7797 1.8435479,124.7868 2.7809494,124.7939 4.2186365,124.8010 4.9999542,124.8081 4.7814136,124.8152 2.9689822,124.8223 2.0626011,124.8294 1.3438692,124.8365 2.3436878,124.8435 4.1561165,124.8506 5.1874638,124.8577 3.7188661,124.8648 4.7501898,124.8719 5.2499976,124.8790 4.6247354,124.8861 2.7499082,124.8932 2.1563985,124.9003 4.031281,124.9074 5.3750353,124.9145 4.5312152,124.9216 4.5000052,124.9287 3.5313241,124.9358 3.5310075,124.9429 5.6248488,124.9500 5.2813983,124.9571 4.1251307,124.9642 2.1562626,124.9713 2.1873903,124.9784 2.9374428,124.9855 4.1562562,124.9926 4.531229,124.9997 4.156198,125.0068 3.5937996,125.0139 4.0313597,125.0210 4.4063048,125.0281 6.5624576,125.0352 7.7807221,125.0423 13.093014,125.0494 17.343536,125.0565 19.655672,125.0636 39.965321,125.0707 94.464516,125.0778 121.37473,125.0849 102.50249,125.0920 73.345932,125.0991 67.530685,125.1062 100.09026,125.1133 143.15231,125.1204 165.18634,125.1275 146.59734,125.1346 100.25527,125.1417 53.878689,125.1488 27.65765,125.1559 17.625105,125.1631 11.906428,125.1702 6.4688506,125.1773 5.3438993,125.1844 3.9064,125.1915 3.8750222,125.1986 3.2812831,125.2057 5.5310149,125.2128 7.1872902,125.2199 7.656106,125.2270 6.5002437,125.2341 2.8440247,125.2412 1.1874943,125.2483 1.8436722,125.2554 4.1249938,125.2625 7.5001736,125.2696 8.0625563,125.2768 6.3437252,125.2839 2.9686499,125.2910 1.8123952,125.2981 2.6250629,125.3052 3.7813582,125.3123 4.4376011,125.3194 3.5936522,125.3265 4.062274,125.3336 3.562566,125.3407 3.000067,125.3478 3.3124585,125.3549 2.2188542,125.3621 0.8750236,125.3692 2.437392,125.3763 4.1873822,125.3834 5.0312128,125.3905 3.5938923,125.3976 3.812377,125.4047 6.0934892,125.4118 6.4063106,125.4189 5.6252871,125.4261 3.3126609,125.4332 1.4374869,125.4403 1.3435344,125.4474 3.8122103,125.4545 5.3438687,125.4616 4.2502046,125.4687 3.0625391,125.4758 2.7812581,125.4830 2.8748326,125.4901 3.8749127,125.4972 3.2190094,125.5043 2.4376445,125.5114 4.4373531,125.5185 4.6561828,125.5256 3.5624664,125.5328 3.5937819,125.5399 3.3749876,125.5470 3.5000086,125.5541 3.5937099,125.5612 4.4686642,125.5683 3.7501454,125.5755 3.3125362,125.5826 3.3437226,125.5897 3.6875138,125.5968 3.3123484,125.6039 4.0622025,125.6110 4.9373722,125.6182 6.2814851,125.6253 5.219027,125.6324 4.531322,125.6395 3.0938196,125.6466 2.7813029,125.6537 2.0625761,125.6609 2.7498345,125.6680 4.2496996,125.6751 4.4999981,125.6822 5.093853,125.6893 4.906415,125.6965 3.9374986,125.7036 2.9374459,125.7107 2.6875739,125.7178 3.4375455,125.7249 3.2499249,125.7321 3.5937173,125.7392 2.718925,125.7463 1.9375715,125.7534 1.5937057,125.7605 2.4373519,125.7677 3.1874754,125.7748 2.7501805,125.7819 2.3750834,125.7890 1.4687213,125.7962 0.65618324,125.8033 1.3125274,125.8104 1.0000837,125.8175 1.3437455,125.8247 1.624954,125.8318 2.0310349,125.8389 3.468435,125.8460 5.8750358,125.8531 5.8438969,125.8603 4.6875792,125.8674 2.6250465,125.8745 1.8749239,125.8816 1.7188514,125.8888 3.3126514,125.8959 4.5000458,125.9030 4.7813025,125.9101 5.0624404,125.9173 4.343689,125.9244 2.3125045,125.9315 0.68748146,125.9387 0.84368324,125.9458 1.3748821,125.9529 1.8437939,125.9600 1.937492,125.9672 3.1873236,125.9743 5.1874213,125.9814 5.2814393,125.9885 3.1877375,125.9957 2.218796,126.0028 2.4061778,126.0099 2.8436325,126.0171 3.6247776,126.0242 4.6247401,126.0313 5.281249,126.0384 8.4685459,126.0456 15.280325,126.0527 20.717775,126.0598 24.030714,126.0670 34.468315,126.0741 53.998573,126.0812 108.55372,126.0884 251.83089,126.0955 373.15115,126.1026 375.06857,126.1097 264.22903,126.1169 159.1945,126.1240 83.628784,126.1311 44.813709,126.1383 31.21933,126.1454 25.657095,126.1525 21.907049,126.1597 14.000705,126.1668 6.2501011,126.1739 6.1874518,126.1811 6.5313745,126.1882 6.1875582,126.1953 4.562613,126.2025 3.0938745,126.2096 2.6249065,126.2167 4.6249528,126.2239 3.562434,126.2310 3.7498169,126.2381 3.4061854,126.2453 3.1251633,126.2524 3.1563654,126.2596 5.4373708,126.2667 5.5935836,126.2738 4.4373741,126.2810 4.3751221,126.2881 4.0628901,126.2952 4.9377584,126.3024 4.2499623,126.3095 0.31237414,126.3166 1.5623914,126.3238 3.5310628,126.3309 6.3122745,126.3381 6.406167,126.3452 6.6561537,126.3523 5.843791,126.3595 5.2503753,126.3666 2.7502449,126.3738 1.468734,126.3809 1.0311906,126.3880 1.6249028,126.3952 2.9687173,126.4023 3.9375875,126.4094 2.906276,126.4166 2.4375162,126.4237 1.2188418,126.4309 0.906196,126.4380 0.9063049,126.4451 0.46877325,126.4523 2.1562109,126.4594 3.0625885,126.4666 2.5625291,126.4737 0.24997261,126.4809 0.46863115,126.4880 3.249824,126.4951 4.2501097,126.5023 1.9688867,126.5094 1.1562486,126.5166 1.4686531,126.5237 2.3435915,126.5309 2.3437161,126.5380 2.593785,126.5451 4.8437247,126.5523 7.5936117,126.5594 7.624979,126.5666 8.0937557,126.5737 9.9687376,126.5809 10.093707,126.5880 7.2500429,126.5952 3.6564465,126.6023 2.0000892,126.6094 3.2499321,126.6166 3.4062827,126.6237 2.5624845,126.6309 2.874907,126.6380 3.1561589,126.6452 4.8124475,126.6523 5.0314369,126.6595 2.9688842,126.6666 1.5312468,126.6738 1.218766,126.6809 1.8750709,126.6881 2.3751194,126.6952 3.6249504,126.7024 3.2499878,126.7095 1.3124306,126.7167 2.8435104,126.7238 3.1249738,126.7309 3.9062791,126.7381 4.6563115,126.7452 4.6249533,126.7524 4.4997778,126.7595 5.6562581,126.7667 5.0938993,126.7738 3.3750803,126.7810 1.9063395,126.7881 1.3437699,126.7953 1.7499813,126.8024 1.5626321,126.8096 2.0623755,126.8168 4.6872411,126.8239 4.9376583,126.8311 2.406436,126.8382 2.0937521,126.8454 2.2810767,126.8525 3.1248386,126.8597 4.4999814,126.8668 6.781271,126.8740 7.7812729,126.8811 6.3749604,126.8883 3.5938945,126.8954 1.9064844,126.9026 1.2812082,126.9097 2.6874528,126.9169 3.124958,126.9240 4.6873026,126.9312 6.4374895,126.9384 7.2501831,126.9455 7.1563945,126.9527 5.1249981,126.9598 2.3749619,126.9670 2.0937824,126.9741 2.4373388,126.9813 3.593576,126.9884 4.5312042,126.9956 5.0622878,127.0028 5.9372811,127.0099 6.4688134,127.0171 10.312359,127.0242 23.186172,127.0314 45.030224,127.0385 48.125561,127.0457 34.000965,127.0529 23.218645,127.0600 34.498619,127.0672 47.34248,127.0743 55.061047,127.0815 88.684464,127.0886 142.02826,127.0958 158.93794,127.1030 124.3778,127.1101 84.126961,127.1173 68.875931,127.1244 68.655739,127.1316 80.686455,127.1388 82.750183,127.1459 67.345863,127.1531 39.002579,127.1603 18.876125,127.1674 12.906789,127.1746 9.4691439,127.1817 5.7814903,127.1889 2.6562595,127.1961 3.6249416,127.2032 3.781399,127.2104 3.9063458,127.2175 3.5937788,127.2247 2.6561527,127.2319 3.8436759,127.2390 4.0938482,127.2462 4.4374738,127.2534 5.0622783,127.2605 6.1247725,127.2677 6.5626121,127.2749 6.0940814,127.2820 3.4063406,127.2892 2.3123581,127.2963 3.0624809,127.3035 3.4376531,127.3107 2.6875734,127.3178 1.5000011,127.3250 0.93749517,127.3322 1.4062574,127.3393 1.250078,127.3465 1.6875322,127.3537 2.7812953,127.3608 2.9686151,127.3680 3.7184019,127.3752 4.2498908,127.3823 3.2812703,127.3895 2.437608,127.3967 2.0625658,127.4038 2.5624485,127.4110 4.7187824,127.4182 5.4375253,127.4253 6.2811313,127.4325 4.9688134,127.4397 2.0001786,127.4469 1.5313189,127.4540 1.3125324,127.4612 1.0624492,127.4684 1.1562265,127.4755 1.4999769,127.4827 2.2812023,127.4899 2.6562216,127.4970 2.0624838,127.5042 3.7499731,127.5114 4.4688268,127.5186 4.6564364,127.5257 3.718751,127.5329 3.5311053,127.5401 3.4062476,127.5472 3.3436556,127.5544 4.4684529,127.5616 5.0623975,127.5688 4.5315518,127.5759 2.3752537,127.5831 2.1249955,127.5903 2.3749838,127.5975 1.5000032,127.6046 1.781222,127.6118 2.6873107,127.6190 3.7497916,127.6261 4.5311942,127.6333 6.4063931,127.6405 7.0626292,127.6477 5.7498918,127.6548 4.9374375,127.6620 4.4376369,127.6692 4.2815285,127.6764 2.687557,127.6835 1.2499367,127.6907 1.1562929,127.6979 1.9998956,127.7051 3.905983,127.7123 5.3437076,127.7194 4.6252031,127.7266 3.4375362,127.7338 2.8436744,127.7410 2.656177,127.7481 3.0313883,127.7553 2.3438215,127.7625 3.9686427,127.7697 4.3748989,127.7769 4.2499542,127.7840 3.3124299,127.7912 3.843843,127.7984 3.0001643,127.8056 4.0935574,127.8127 4.7811389,127.8199 3.8439639,127.8271 2.1875546,127.8343 3.3124108,127.8415 5.4062963,127.8486 6.3438697,127.8558 6.0314684,127.8630 2.6874774,127.8702 2.8123734,127.8774 1.468823,127.8846 1.4062465,127.8917 2.7497909,127.8989 3.3123553,127.9061 3.0313721,127.9133 2.9064169,127.9205 3.7812977,127.9276 4.1249375,127.9348 4.7498121,127.9420 4.9685569,127.9492 5.4061704,127.9564 4.2500534,127.9636 3.156472,127.9707 3.125313,127.9779 4.6563253,127.9851 6.4685593,127.9923 6.3434787,127.9995 6.9686866,128.0067 7.3127146,128.0138 5.0625896,128.0210 4.5935373,128.0282 6.4372401,128.0354 8.5935717,128.0426 10.374655,128.0498 15.186888,128.0570 20.842955,128.0642 49.464935,128.0713 141.96043,128.0785 235.80722,128.0857 238.65984,128.0929 164.81912,128.1001 115.47133,128.1073 212.78677,128.1145 830.8371,128.1216 1664.733,128.1288 1748.5304,128.1360 1036.0681,128.1432 349.69366,128.1504 147.31688,128.1576 121.34501,128.1648 85.690918,128.1720 48.627625,128.1792 24.157555,128.1864 13.250915,128.1935 8.1252909,128.2007 7.0624866,128.2079 2.9688103,128.2151 1.9062501,128.2223 4.4684496,128.2295 8.5620956,128.2367 7.874887,128.2439 6.9065065,128.2511 4.3438764,128.2583 4.8437414,128.2655 4.2812071,128.2726 5.250021,128.2798 3.6565309,128.2870 2.2813346,128.2942 2.0312707,128.3014 1.9688751,128.3086 2.4688215,128.3158 3.8749828,128.3230 3.9062483,128.3302 3.312396,128.3374 2.9999433,128.3446 3.1874449,128.3518 4.8437247,128.3590 3.5313029,128.3662 1.6563083,128.3734 1.5312097,128.3806 3.5624034,128.3877 4.2812858,128.3949 4.468709,128.4021 3.1562161,128.4093 2.8126845,128.4165 3.7500858,128.4237 4.7810855,128.4309 4.0000086,128.4381 2.406363,128.4453 2.468792,128.4525 2.6562243,128.4597 2.7812364,128.4669 3.1562686,128.4741 3.6561892,128.4813 3.0623293,128.4885 3.4375072,128.4957 3.7188504,128.5029 5.9060431,128.5101 7.1250534,128.5173 5.375309,128.5245 3.156323,128.5317 1.5935614,128.5389 1.8435588,128.5461 2.2499237,128.5533 2.6562984,128.5605 2.8749664,128.5677 4.6561623,128.5749 4.5001316,128.5821 5.2500172,128.5893 7.0625367,128.5965 6.9686933,128.6037 5.2186022,128.6109 3.5311987,128.6181 3.156332,128.6253 2.9375937,128.6325 2.8438435,128.6397 2.343987,128.6469 1.8125043,128.6541 2.5622826,128.6613 2.5311852,128.6685 2.8126786,128.6757 1.9064345,128.6829 1.3124623,128.6901 1.6873726,128.6973 2.2185981,128.7045 3.2186167,128.7118 3.8126645,128.7190 2.6876986,128.7262 2.3125746,128.7334 2.5937049,128.7406 3.1873021,128.7478 2.5624065,128.7550 2.0937779,128.7622 1.9375231,128.7694 1.8438348,128.7766 1.5624865,128.7838 2.1560116,128.7910 4.0623908,128.7982 5.3752151,128.8054 4.9062867,128.8126 4.9060855,128.8198 4.7188554,128.8271 3.6250303,128.8343 4.437366,128.8415 5.5938382,128.8487 2.7189748,128.8559 1.8125937,128.8631 2.3750508,128.8703 3.8750844,128.8775 5.12502,128.8847 3.187413,128.8919 1.4061469,128.8991 1.7497529,128.9064 4.5935001,128.9136 5.3125067,128.9208 4.7814198,128.9280 4.5000153,128.9352 6.0624166,128.9424 6.1252036,128.9496 5.1564274,128.9568 4.8748226,128.9640 5.4997025,128.9713 7.4062734,128.9785 8.0001354,128.9857 6.9689331,128.9929 5.0314069,129.0001 7.2497044,129.0073 9.8433733,129.0145 9.8746786,129.0217 15.155403,129.0290 31.373785,129.0362 45.404678,129.0434 57.187008,129.0506 93.927383,129.0578 394.4621,129.0650 983.742,129.0722 1246.7234,129.0795 933.19312,129.0867 486.74548,129.0939 274.47766,129.1011 174.22321,129.1083 136.96721,129.1155 182.05687,129.1227 234.43576,129.1300 232.75443,129.1372 157.53839,129.1444 80.754898,129.1516 42.032799,129.1588 26.5315,129.1660 12.531798,129.1733 8.0318127,129.1805 4.4377918,129.1877 3.8752098,129.1949 4.000072,129.2021 6.6872678,129.2094 7.56249,129.2166 7.1251383,129.2238 5.1248283,129.2310 5.3435163,129.2382 4.7812529,129.2455 5.4063549,129.2527 5.8438249,129.2599 7.312592,129.2671 5.8437862,129.2743 3.8436956,129.2816 2.3750243,129.2888 3.1251035,129.2960 5.5938177,129.3032 6.9999876,129.3104 4.8438749,129.3177 2.8124518,129.3249 1.2498921,129.3321 2.5937684,129.3393 4.5312047,129.3465 5.3436694,129.3538 3.1249621,129.3610 2.6875267,129.3682 1.8438094,129.3754 1.5938674,129.3827 1.3750094,129.3899 1.8748722,129.3971 2.9374123,129.4043 4.062345,129.4116 5.9061794,129.4188 5.4376125,129.4260 3.7189744,129.4332 3.0311487,129.4405 4.5622177,129.4477 4.7499237,129.4549 4.1876144,129.4621 3.7189171,129.4694 3.8124988,129.4766 4.0937724,129.4838 2.5938845,129.4910 1.343887,129.4983 1.3437809,129.5055 4.2186685,129.5127 6.4997921,129.5199 6.0311999,129.5272 4.5626411,129.5344 3.7188406,129.5416 2.8125865,129.5489 1.9999743,129.5561 2.71859,129.5633 3.9061959,129.5705 4.0311952,129.5778 4.9687004,129.5850 5.1563053,129.5922 3.937659,129.5995 3.2500665,129.6067 5.1562042,129.6139 5.5313005,129.6211 3.937489,129.6284 3.2499676,129.6356 2.8750527,129.6428 1.7186284,129.6501 3.1874104,129.6573 5.1875544,129.6645 4.8125243,129.6718 3.0625925,129.6790 3.343751,129.6862 4.9998322,129.6935 5.8748579,129.7007 5.0312209,129.7079 4.5312772,129.7152 3.562742,129.7224 3.2814155,129.7296 3.906184,129.7369 3.5311239,129.7441 2.5311534,129.7513 1.781396,129.7586 1.2812124,129.7658 2.6249275,129.7730 2.4375007,129.7803 3.1875832,129.7875 2.750129,129.7947 2.3437159,129.8020 1.1249515,129.8092 1.7500523,129.8164 1.4063832,129.8237 1.8124094,129.8309 2.6248071,129.8381 3.3437421,129.8454 1.9375446,129.8526 2.5624878,129.8598 2.0001481,129.8671 2.3125994,129.8743 2.43749,129.8816 2.9061925,129.8888 1.8749698,129.8960 1.4998599,129.9033 3.312268,129.9105 5.0936799,129.9177 5.0001945,129.9250 3.6251659,129.9322 3.0937316,129.9395 2.6250601,129.9467 1.9688269,129.9539 1.6563025,129.9612 1.4687223,129.9684 0.99992502,129.9757 1.3437167,129.9829 2.031297,129.9901 1.3750334,129.9974 1.156126,130.0046 2.749624,130.0119 5.5936952,130.0191 6.2815914,130.0263 7.0627165,130.0336 7.7499628,130.0408 9.9995432,130.0481 15.655922,130.0553 20.780453,130.0626 43.747082,130.0698 91.807465,130.0770 146.12233,130.0843 163.15369,130.0915 231.86432,130.0988 384.02148,130.1060 435.81696,130.1133 304.8577,130.1205 153.56712,130.1277 214.57877,130.1350 438.89029,130.1422 503.81619,130.1495 342.58066,130.1567 146.69791,130.1640 149.39862,130.1712 280.42758,130.1785 332.28482,130.1857 235.54349,130.1930 104.69626,130.2002 37.658588,130.2074 18.781658,130.2147 10.812744,130.2219 5.6250548,130.2292 3.8441324,130.2364 2.718935,130.2437 3.7187548,130.2509 4.7187829,130.2582 4.3748646,130.2654 3.6247523,130.2727 3.9375541,130.2799 2.9064341,130.2872 3.2499428,130.2944 4.7812905,130.3017 3.8752816,130.3089 2.2813978,130.3162 1.6873348,130.3234 3.4686658,130.3307 5.3749995,130.3379 6.8123517,130.3452 5.9063148,130.3524 3.4376209,130.3597 2.3437908,130.3669 2.8436968,130.3742 6.0623713,130.3814 7.8749428,130.3887 8.1562271,130.3959 4.187633,130.4032 2.281249,130.4104 4.1560464,130.4177 5.1875434,130.4249 5.218926,130.4322 5.1875892,130.4394 3.4062312,130.4467 4.9375606,130.4539 5.2500978,130.4612 4.5936313,130.4684 4.3748236,130.4757 4.7499413,130.4830 5.1249919,130.4902 5.21875,130.4975 6.562439,130.5047 6.8435392,130.5120 6.7811098,130.5192 5.1877313,130.5265 4.4064455,130.5337 3.5626516,130.5410 2.093863,130.5482 2.2184978,130.5555 2.9372258,130.5628 3.8437147,130.5700 3.5314763,130.5773 5.0937176,130.5845 6.5000186,130.5918 3.6564703,130.5990 2.874902,130.6063 3.5935369,130.6136 4.4999352,130.6208 3.3128154,130.6281 2.5939033,130.6353 3.7185237,130.6426 4.1874385,130.6499 2.9064517,130.6571 1.1563706,130.6644 1.3437102,130.6716 2.0624354,130.6789 3.0623438,130.6861 3.5936058,130.6934 4.031343,130.7007 3.1876769,130.7079 2.4063456,130.7152 3.6560469,130.7224 6.624702,130.7297 6.4063158,130.7370 5.0628071,130.7442 4.9063663,130.7515 5.1249213,130.7588 3.1249852,130.7660 3.0936191,130.7733 3.7811489,130.7805 4.0624681,130.7878 3.9688878,130.7951 3.4063718,130.8023 2.9999771,130.8096 2.8435912,130.8169 5.2498035,130.8241 6.1249962,130.8314 6.3751998,130.8386 4.2189713,130.8459 2.7500584,130.8532 4.0936408,130.8604 6.7812681,130.8677 7.2500734,130.8750 6.0624022,130.8822 4.4375796,130.8895 3.4375105,130.8968 3.9061382,130.9040 4.0624695,130.9113 3.3434777,130.9186 5.2810869,130.9258 5.5938773,130.9331 6.4375215,130.9404 5.9063854,130.9476 3.4689808,130.9549 2.5936794,130.9622 5.9683194,130.9694 12.374846,130.9767 15.500399,130.9840 15.750244,130.9912 14.343555,130.9985 14.187085,131.0058 20.155327,131.0130 29.060938,131.0203 47.77882,131.0276 97.523323,131.0348 364.76166,131.0421 1141.7332,131.0494 1734.4821,131.0567 1487.8083,131.0639 792.71552,131.0712 372.36487,131.0785 237.53726,131.0857 225.55386,131.0930 457.16183,131.1003 767.57977,131.1076 774.60864,131.1148 480.27576,131.1221 197.57745,131.1294 98.628235,131.1366 80.375168,131.1439 66.844307,131.1512 54.626774,131.1585 30.376842,131.1657 21.875048,131.1730 30.937204,131.1803 35.031425,131.1875 25.313238,131.1948 10.625639,131.2021 6.2191257,131.2094 5.593739,131.2166 5.1250057,131.2239 4.6564837,131.2312 3.2500854,131.2385 3.0624099,131.2457 3.2811306,131.2530 3.9375005,131.2603 4.9062109,131.2676 5.2498198,131.2748 5.8125496,131.2821 3.625258,131.2894 3.0314448,131.2967 1.5313201,131.3040 2.9373665,131.3112 5.0935965,131.3185 5.5937924,131.3258 4.3749814,131.3331 4.1561999,131.3403 3.5937259,131.3476 5.4687209,131.3549 8.0314274,131.3622 6.5000772,131.3695 4.1872454,131.3767 4.187283,131.3840 5.0624132,131.3913 5.500041,131.3986 3.875361,131.4058 2.4999626,131.4131 6.1247921,131.4204 6.5938249,131.4277 4.8438153,131.4350 3.6252475,131.4423 1.2500769,131.4495 1.9373069,131.4568 3.8749554,131.4641 3.2187853,131.4714 2.5312929,131.4787 1.6875718,131.4859 2.7499473,131.4932 3.8748641,131.5005 5.1249242,131.5078 5.7499523,131.5151 5.3749275,131.5224 4.7187243,131.5296 3.9063523,131.5369 3.1249554,131.5442 3.8123577,131.5515 3.5627038,131.5588 2.3752949,131.5661 1.7188818,131.5733 1.1562254,131.5806 3.1561916,131.5879 5.125082,131.5952 5.0312705,131.6025 3.3748112,131.6098 3.0312135,131.6170 2.5314238,131.6243 2.3437588,131.6316 4.3124394,131.6389 3.8125958,131.6462 3.5310209,131.6535 6.9058757,131.6608 8.62502,131.6681 5.5939264,131.6753 2.9688792,131.6826 2.2813993,131.6899 2.5313368,131.6972 1.6874365,131.7045 0.9686197,131.7118 1.5937415,131.7191 1.625124,131.7264 1.9061974,131.7336 3.5623364,131.7409 5.4062796,131.7482 4.4064207,131.7555 3.1251433,131.7628 3.6250632,131.7701 3.8749008,131.7774 3.2811897,131.7847 2.9375179,131.7920 3.4062574,131.7992 3.2188118,131.8065 1.6248887,131.8138 2.374949,131.8211 4.4063611,131.8284 4.8438296,131.8357 2.0312245,131.8430 0.62487429,131.8503 1.1874255,131.8576 2.8123598,131.8649 3.5312791,131.8722 3.0313659,131.8795 2.6561985,131.8868 3.9999771,131.8940 4.9063282,131.9013 4.2500787,131.9086 3.4375994,131.9159 3.0937424,131.9232 2.1873879,131.9305 1.2499025,131.9378 2.3748481,131.9451 2.8123865,131.9524 4.2499967,131.9597 4.6876688,131.9670 3.4063563,131.9743 2.9061737,131.9816 4.5938106,131.9889 5.0939121,131.9962 4.8124375,132.0035 4.4998841,132.0108 4.8751526,132.0181 4.8751478,132.0254 4.5624504,132.0327 7.3428974,132.0399 21.809807,132.0472 53.40366,132.0545 72.468452,132.0618 77.156349,132.0691 81.217819,132.0764 86.405792,132.0837 77.688087,132.0910 73.374611,132.0983 95.029274,132.1056 120.49821,132.1129 119.9382,132.1202 92.78437,132.1275 58.003551,132.1348 29.627224,132.1421 15.406711,132.1494 14.874688,132.1567 18.593796,132.1640 17.000566,132.1713 10.656744,132.1786 6.5000339,132.1859 5.4997249,132.1932 4.8751016,132.2005 3.4065926,132.2078 1.4377148,132.2151 1.3750587,132.2224 3.2500482,132.2297 3.0312309,132.2370 2.2187207,132.2444 1.1875186,132.2517 1.7499931,132.2590 0.62493503,132.2663 0.99986589,132.2736 1.593647,132.2809 2.1249359,132.2882 3.4375005,132.2955 3.531307,132.3028 3.5625908,132.3101 4.8439407,132.3174 5.5313296,132.3247 4.8436022,132.3320 3.6247478,132.3393 4.6561799,132.3466 4.0002313,132.3539 2.4687881,132.3612 2.0936158,132.3685 1.9062195,132.3758 3.5311852,132.3831 4.6560903,132.3904 4.9063392,132.3978 2.5625851,132.4051 2.0937614,132.4124 1.3439623,132.4197 1.2499452,132.4270 2.3747671,132.4343 3.0311699,132.4416 2.9689329,132.4489 2.3125865,132.4562 3.6872978,132.4635 5.5936074,132.4708 5.812633,132.4781 5.9065037,132.4855 6.4376669,132.4928 6.4374714,132.5001 5.2186613,132.5074 4.7188005,132.5147 3.343673,132.5220 2.8748875,132.5293 2.0625598,132.5366 1.2813261,132.5439 1.3438298,132.5513 0.90622985,132.5586 1.6249944,132.5659 1.374949,132.5732 2.0623417,132.5805 2.718749,132.5878 2.9062691,132.5951 3.4060471,132.6024 4.8436365,132.6097 4.4377236,132.6171 2.7501884,132.6244 2.2185011,132.6317 4.3435411,132.6390 4.8126664,132.6463 3.500206,132.6536 2.93753,132.6609 3.437489,132.6683 4.2187037,132.6756 4.1561561,132.6829 2.7188013,132.6902 1.7813522,132.6975 1.468766,132.7048 2.4998856,132.7122 3.5937006,132.7195 4.1250458,132.7268 3.7500215,132.7341 3.8748569,132.7414 4.2499371,132.7487 4.1876097,132.7560 3.7188115,132.7634 3.0624409,132.7707 2.5313721,132.7780 1.6563642,132.7853 2.8748569,132.7926 2.5625744,132.8000 1.3751067,132.8073 1.4063077,132.8146 1.281256,132.8219 2.8437011,132.8292 4.4062729,132.8365 3.1875467,132.8439 1.5000063,132.8512 1.4375272,132.8585 3.6251092,132.8658 4.7187357,132.8731 3.7498891,132.8805 2.28104,132.8878 2.906009,132.8951 4.5936561,132.9024 4.7189579,132.9098 3.0314832,132.9171 2.7811506,132.9244 4.562294,132.9317 4.4686389,132.9390 4.4063344,132.9464 4.0626755,132.9537 2.9688582,132.9610 3.1563573,132.9683 4.1875381,132.9757 4.7811933,132.9830 4.4686251,132.9903 2.6559756,132.9976 3.6249564,133.0049 3.062695,133.0123 3.9688776,133.0196 3.9373043,133.0269 7.905787,133.0342 13.874605,133.0416 23.405304,133.0489 34.686111,133.0562 37.812714,133.0635 42.311741,133.0709 86.745392,133.0782 145.90213,133.0855 186.99405,133.0928 314.29599,133.1002 538.20251,133.1075 631.21985,133.1148 508.92203,133.1222 297.6731,133.1295 143.51079,133.1368 57.192303,133.1441 29.344379,133.1515 23.062876,133.1588 14.063154,133.1661 6.7501998,133.1734 5.1873779,133.1808 4.0625896,133.1881 3.2502577,133.1954 2.0625844,133.2028 2.6558592,133.2101 4.8434525,133.2174 5.3128405,133.2248 3.6877925,133.2321 3.5312045,133.2394 3.718559,133.2467 4.0623264,133.2541 4.5938087,133.2614 4.3127971,133.2687 5.2190619,133.2761 3.906127,133.2834 3.2185578,133.2907 3.0311635,133.2981 2.4999492,133.3054 2.2813363,133.3127 2.6875622,133.3201 2.7811956,133.3274 3.9685998,133.3347 4.53128,133.3421 4.4377017,133.3494 4.9998183,133.3567 6.0934048,133.3641 5.1562452,133.3714 3.875201,133.3787 2.5939119,133.3861 3.0625296,133.3934 4.7813454,133.4007 3.3751047,133.4081 1.9374353,133.4154 2.6873288,133.4227 4.2499375,133.4301 4.6875439,133.4374 4.5624428,133.4447 3.4686904,133.4521 4.4687538,133.4594 5.7499552,133.4668 5.6564097,133.4741 2.531508,133.4814 1.0625666,133.4888 0.87478864,133.4961 2.8124125,133.5034 2.4064395,133.5108 1.3750423,133.5181 1.5936918,133.5254 2.6562197,133.5328 3.0311084,133.5401 3.2811799,133.5475 3.375123,133.5548 3.6249392,133.5621 4.2185016,133.5695 5.3435693,133.5768 5.0314727,133.5842 5.5315785,133.5915 5.5624919,133.5988 5.0935388,133.6062 4.6875043,133.6135 3.5313096,133.6209 3.3436718,133.6282 4.7814245,133.6355 4.125206,133.6429 3.4999702,133.6502 2.156179,133.6576 1.8749511,133.6649 2.312515,133.6723 3.3437803,133.6796 4.0311117,133.6869 6.1248674,133.6943 7.1875882,133.7016 5.5001054,133.7090 4.4687533,133.7163 2.7187693,133.7237 3.8124382,133.7310 3.7812347,133.7383 1.7814378,133.7457 0.50002891,133.7530 2.2498245,133.7604 3.2498074,133.7677 4.093709,133.7751 4.40626,133.7824 5.6249433,133.7898 4.2500758,133.7971 2.5314209,133.8044 3.2501745,133.8118 3.3752041,133.8191 2.1248202,133.8265 2.9058914,133.8338 4.7498598,133.8412 6.2187967,133.8485 5.3127251,133.8559 3.5313902,133.8632 1.9688469,133.8706 2.6563487,133.8779 4.6250019,133.8853 5.6873283,133.8926 4.9373679,133.9000 3.7812471,133.9073 2.8438118,133.9147 2.7188244,133.9220 2.4063034,133.9294 2.156249,133.9367 2.406198,133.9441 2.8438103,133.9514 1.2811769,133.9588 2.187361,133.9661 2.2813227,133.9735 2.3124335,133.9808 3.6561084,133.9882 3.9687307,133.9955 4.594017,134.0029 4.6564994,134.0102 4.1249709,134.0176 3.06248,134.0249 1.0623091,134.0323 2.4373667,134.0396 3.1561043,134.0470 5.2184882,134.0543 8.5936918,134.0617 11.811922,134.0690 21.810703,134.0764 39.810825,134.0837 49.468922,134.0911 50.718998,134.0984 70.402527,134.1058 122.3388,134.1132 157.28107,134.1205 129.09874,134.1279 65.911301,134.1352 25.283127,134.1426 13.375579,134.1499 9.9688377,134.1573 9.8438063,134.1646 7.1564121,134.1720 6.8125806,134.1793 5.9687877,134.1867 5.5312357,134.1941 6.2499084,134.2014 5.8436947,134.2088 3.0627167,134.2161 2.3126633,134.2235 3.5312812,134.2308 4.2187452,134.2382 5.1873217,134.2456 3.343755,134.2529 3.1876159,134.2603 3.749836,134.2676 3.4062378,134.2750 3.9688227,134.2824 2.2187989,134.2897 2.5624394,134.2971 3.8122661,134.3044 5.687396,134.3118 5.0938787,134.3192 2.7189922,134.3265 1.937577,134.3339 2.7499061,134.3412 3.9061859,134.3486 4.4688888,134.3560 3.5937686,134.3633 4.1249394,134.3707 3.4999528,134.3780 3.3125761,134.3854 3.3126261,134.3928 2.4999425,134.4001 3.1560853,134.4075 4.5311322,134.4149 5.0937767,134.4222 4.4375429,134.4296 3.5000937,134.4369 2.4999259,134.4443 4.5623755,134.4517 4.8125648,134.4590 4.4063649,134.4664 2.5313492,134.4738 3.8749106,134.4811 5.4998798,134.4885 4.281333,134.4959 3.9688573,134.5032 3.4061668,134.5106 3.5623531,134.5179 2.7500179,134.5253 2.2813401,134.5327 1.2188723,134.5400 1.2500852,134.5474 3.1250548,134.5548 2.7499769,134.5621 1.5936334,134.5695 1.5624396,134.5769 1.7498714,134.5842 2.5625343,134.5916 2.5626757,134.5990 4.1250424,134.6063 3.718785,134.6137 3.1561134,134.6211 2.8434117,134.6285 3.5623639,134.6358 2.9690948,134.6432 1.1252264,134.6506 1.187421,134.6579 2.9686263,134.6653 4.59374,134.6727 4.968637,134.6800 5.8746653,134.6874 5.1875925,134.6948 3.8128011,134.7021 2.875109,134.7095 2.0938072,134.7169 1.5625964,134.7243 0.74988431,134.7316 2.1247888,134.7390 2.781327,134.7464 2.6560149,134.7537 5.781065,134.7611 6.4690752,134.7685 7.687623,134.7759 7.2499838,134.7832 5.0312743,134.7906 4.0001392,134.7980 3.7188435,134.8054 2.9999835,134.8127 1.6559813,134.8201 3.6248846,134.8275 3.3750923,134.8348 4.6875339,134.8422 5.2813311,134.8496 5.2186923,134.8570 6.5936728,134.8643 6.3747921,134.8717 6.5312123,134.8791 5.875246,134.8865 5.3439693,134.8938 6.2188373,134.9012 3.9687674,134.9086 2.1561458,134.9160 4.030973,134.9234 6.1872859,134.9307 8.1250525,134.9381 8.7188978,134.9455 8.8746443,134.9529 9.780818,134.9602 10.718789,134.9676 12.687662,134.9750 13.000076,134.9824 14.031097,134.9897 17.561991,134.9971 23.155552,135.0045 27.031443,135.0119 26.187628,135.0193 34.530521,135.0266 39.218639,135.0340 39.249168,135.0414 53.622734,135.0488 93.807289,135.0562 173.40015,135.0635 263.11578,135.0709 408.45856,135.0783 1006.2715,135.0857 4263.8032,135.0931 10003.314,135.1004 11772.032,135.1078 7856.3584,135.1152 3108.5479,135.1226 1197.6909,135.1300 837.01862,135.1374 544.33813,135.1447 319.29779,135.1521 180.94693,135.1595 95.067612,135.1669 49.720863,135.1743 30.59502,135.1817 17.500854,135.1890 15.968749,135.1964 15.656254,135.2038 13.375055,135.2112 10.094052,135.2186 6.3752646,135.2260 10.187263,135.2333 11.749784,135.2407 13.124624,135.2481 11.219052,135.2555 8.4378691,135.2629 7.5001287,135.2703 6.0001645,135.2777 5.6559,135.2850 8.2812796,135.2924 7.5938973,135.2998 7.3124232,135.3072 5.812408,135.3146 6.1875978,135.3220 6.7188773,135.3294 6.2813768,135.3368 3.4062254,135.3441 5.2494259,135.3515 7.8123288,135.3589 7.8753166,135.3663 7.2503438,135.3737 6.4688454,135.3811 5.4062748,135.3885 4.5310721,135.3959 7.6874294,135.4033 5.9064598,135.4106 3.8124411,135.4180 4.5936685,135.4254 4.0937376,135.4328 7.1875381,135.4402 9.0626411,135.4476 7.9998798,135.4550 7.687408,135.4624 8.7189322,135.4698 5.4065423,135.4772 3.1874685,135.4846 3.4060786,135.4919 4.749836,135.4993 7.1872945,135.5067 9.281682,135.5141 8.5940428,135.5215 7.4685068,135.5289 5.7184234,135.5363 6.9377279,135.5437 6.2813816,135.5511 6.4060216,135.5585 4.8439169,135.5659 2.8436873,135.5733 5.2185864,135.5807 8.2186842,135.5881 8.1250219,135.5955 4.1877294,135.6028 2.7813799,135.6102 2.6562529,135.6176 2.312511,135.6250 2.1874707,135.6324 2.9688628,135.6398 2.750155,135.6472 2.6874785,135.6546 2.2499189,135.6620 2.1560977,135.6694 6.2500358,135.6768 8.0625219,135.6842 8.343646,135.6916 6.0625067,135.6990 2.624954,135.7064 2.8751216,135.7138 4.1875792,135.7212 6.3123169,135.7286 6.4685559,135.7360 6.0313878,135.7434 2.6250358,135.7508 3.9060366,135.7582 4.8124971,135.7656 5.8436723,135.7730 5.0626645,135.7804 2.5939624,135.7878 3.4999709,135.7952 4.8748279,135.8026 5.4373837,135.8100 4.2187867,135.8174 3.6875391,135.8248 4.7187967,135.8322 5.8749967,135.8396 5.9686475,135.8470 6.0624542,135.8544 4.0627394,135.8618 1.8751392,135.8692 1.6248738,135.8766 2.2187357,135.8840 2.4999688,135.8914 3.9374681,135.8988 3.125062,135.9062 2.4999187,135.9136 2.9060299,135.9210 5.2498012,135.9284 8.3122349,135.9358 10.750006,135.9432 8.3441849,135.9506 5.6565161,135.9580 3.7813613,135.9654 5.4062443,135.9729 7.9999347,135.9803 7.3123569,135.9877 4.0936351,135.9951 6.0621786,136.0025 10.155716,136.0099 12.687757,136.0173 19.62435,136.0247 64.366875,136.0321 192.95619,136.0395 280.99762,136.0469 227.22775,136.0543 118.35211,136.0617 71.813438,136.0691 103.27569,136.0765 207.98567,136.0840 496.74185,136.0914 1077.3199,136.0988 1554.1104,136.1062 1368.7933,136.1136 783.8562,136.1210 519.88232,136.1284 537.12445,136.1358 447.9838,136.1432 226.7977,136.1506 85.631584,136.1580 39.126587,136.1655 21.219101,136.1729 19.187649,136.1803 14.750477,136.1877 8.0942326,136.1951 5.0315924,136.2025 5.125133,136.2099 5.5938377,136.2173 8.0000229,136.2247 9.4062099,136.2322 7.5937624,136.2396 5.3125377,136.2470 6.1248956,136.2544 5.6875215,136.2618 3.8439255,136.2692 2.6874502,136.2766 3.9998577,136.2841 3.2812469,136.2915 3.5313563,136.2989 4.4061613,136.3063 5.4686365,136.3137 4.2188416,136.3211 3.9374774,136.3285 4.1250806,136.3360 3.7501853,136.3434 3.3437474,136.3508 3.031213,136.3582 1.8437666,136.3656 2.1874256,136.3730 4.4373603,136.3804 6.4372783,136.3879 7.1874962,136.3953 6.2813745,136.4027 5.0311913,136.4101 4.9999676,136.4175 5.6252079,136.4249 6.31248,136.4324 5.6559963,136.4398 5.3750815,136.4472 4.5314617,136.4546 3.6875968,136.4620 2.2187667,136.4695 2.6249485,136.4769 3.4374738,136.4843 3.5937617,136.4917 3.0626054,136.4991 1.4686561,136.5066 2.8123291,136.5140 2.8125675,136.5214 3.6251025,136.5288 5.0313578,136.5362 5.3748846,136.5437 5.843533,136.5511 4.1250253,136.5585 4.00003,136.5659 5.9998188,136.5733 7.8122816,136.5808 10.750061,136.5882 9.531477,136.5956 5.7501078,136.6030 2.3438923,136.6104 1.4375812,136.6179 2.1874588,136.6253 2.8124957,136.6327 3.1249802,136.6401 2.9686782,136.6476 2.6877103,136.6550 2.4064209,136.6624 3.0309536,136.6698 3.3435125,136.6773 3.3752062,136.6847 2.7189112,136.6921 2.6561925,136.6995 2.8124936,136.7070 2.4687321,136.7144 2.4686773,136.7218 3.4062028,136.7292 4.000082,136.7367 2.9376681,136.7441 3.2813799,136.7515 3.1249084,136.7589 1.9059787,136.7664 3.3434837,136.7738 4.9688325,136.7812 4.8750701,136.7886 6.0310998,136.7961 6.1249323,136.8035 5.1252275,136.8109 3.3752005,136.8184 3.0936859,136.8258 5.6249652,136.8332 5.7813673,136.8406 2.9688735,136.8481 2.1561351,136.8555 2.9686797,136.8629 5.0938334,136.8704 4.6875186,136.8778 3.7186534,136.8852 5.2811699,136.8926 7.8436007,136.9001 9.2498016,136.9075 7.9060783,136.9149 6.374918,136.9224 5.2503266,136.9298 2.9377604,136.9372 2.3750844,136.9447 2.7187705,136.9521 5.6248384,136.9595 5.9998937,136.9670 5.6875134,136.9744 6.2502728,136.9818 6.0936675,136.9893 7.6556792,136.9967 9.1249046,137.0041 6.5316329,137.0116 3.4689376,137.0190 3.1561723,137.0264 8.3431005,137.0339 21.967459,137.0413 35.655872,137.0487 36.500683,137.0562 30.593769,137.0636 46.308983,137.0710 105.86914,137.0785 151.09122,137.0859 153.49976,137.0933 163.12372,137.1008 182.27911,137.1082 184.53197,137.1156 147.97337,137.1231 114.59705,137.1305 97.188919,137.1380 76.283127,137.1454 61.814423,137.1528 42.439072,137.1603 20.844843,137.1677 9.6568499,137.1751 7.781261,137.1826 9.5936441,137.1900 7.7502093,137.1975 3.6565678,137.2049 1.8438412,137.2123 3.3124073,137.2198 4.7499547,137.2272 6.4063239,137.2347 5.5313482,137.2421 5.1249232,137.2495 5.1250224,137.2570 5.2813315,137.2644 4.312531,137.2719 2.2187552,137.2793 0.65613902,137.2867 2.7812159,137.2942 5.1247835,137.3016 7.9058957,137.3091 6.4062643,137.3165 4.3439808,137.3239 3.937695,137.3314 4.6250057,137.3388 4.7812343,137.3463 4.0310936,137.3537 5.2184572,137.3612 4.8436027,137.3686 4.9377589,137.3760 3.3128657,137.3835 2.6250529,137.3909 2.9998612,137.3984 3.4687514,137.4058 2.8752143,137.4133 2.4063528,137.4207 3.218756,137.4281 4.4374251,137.4356 4.5623846,137.4430 4.1874933,137.4505 2.5313735,137.4579 2.3750019,137.4654 2.3436694,137.4728 2.9687831,137.4803 2.9688003,137.4877 2.9374189,137.4952 3.4060581,137.5026 5.1250172,137.5101 3.9063463,137.5175 3.6874785,137.5249 2.9686279,137.5324 5.187418,137.5398 4.4377952,137.5473 1.9689329,137.5547 0.81239587,137.5622 0.37498158,137.5696 1.0311542,137.5771 2.5309284,137.5845 4.4060516,137.5920 3.7502222,137.5994 2.500176,137.6069 2.9375079,137.6143 4.0001087,137.6218 3.718735,137.6292 4.9373569,137.6367 5.0311613,137.6441 4.8124795,137.6516 3.7499714,137.6590 2.7812083,137.6665 3.2187877,137.6739 3.9064035,137.6814 3.4062271,137.6888 3.7809644,137.6963 4.656178,137.7037 4.5940208,137.7112 4.0939951,137.7186 5.5937452,137.7261 5.2499757,137.7335 4.6248789,137.7410 4.9375868,137.7485 5.4064255,137.7559 4.8125682,137.7634 1.7812359,137.7708 1.1561257,137.7783 1.6875986,137.7857 2.312433,137.7932 3.9060156,137.8006 5.4998746,137.8081 6.5312166,137.8155 5.0938067,137.8230 2.6876061,137.8305 4.000248,137.8379 3.8749235,137.8454 3.9685545,137.8528 2.906409,137.8603 1.7188812,137.8677 1.8749235,137.8752 1.49988,137.8827 1.7500644,137.8901 1.4688606,137.8976 1.0937697,137.9050 1.2499514,137.9125 1.1563123,137.9199 0.4687883,137.9274 0.99986666,137.9349 1.8436407,137.9423 2.1874681,137.9498 2.5311892,137.9572 2.5936828,137.9647 2.7812679,137.9721 3.7189147,137.9796 4.0313592,137.9871 3.781179,137.9945 2.9375951,138.0020 2.6250978,138.0094 3.3124566,138.0169 3.2811105,138.0244 5.6555624,138.0318 14.343086,138.0393 16.875015,138.0468 13.781814,138.0542 11.40627,138.0617 21.217642,138.0691 35.905338,138.0766 42.437061,138.0841 40.781258,138.0915 53.028965,138.0990 114.61874,138.1065 179.93445,138.1139 158.97321,138.1214 84.505585,138.1288 40.157658,138.1363 40.623707,138.1438 53.999519,138.1512 49.251324,138.1587 32.470493,138.1662 15.469951,138.1736 8.5316887,138.1811 5.3751612,138.1886 3.500031,138.1960 2.5313678,138.2035 1.1564381,138.2110 0.81248391,138.2184 1.8436815,138.2259 2.4061821,138.2334 2.6563005,138.2408 2.2813814,138.2483 1.937537,138.2558 1.4062845,138.2632 0.78120029,138.2707 1.4059478,138.2782 2.6249599,138.2856 2.0000832,138.2931 2.6249592,138.3006 2.5313575,138.3080 1.843847,138.3155 1.9061803,138.3230 2.3750679,138.3304 2.5000284,138.3379 2.8123393,138.3454 3.5624712,138.3528 3.6250479,138.3603 3.3124115,138.3678 3.7186923,138.3753 5.0002117,138.3827 4.3125887,138.3902 4.7498055,138.3977 3.7186134,138.4051 2.7813268,138.4126 3.4063566,138.4201 6.2499723,138.4276 7.843595,138.4350 5.8125296,138.4425 2.2189367,138.4500 1.0625627,138.4574 1.6249698,138.4649 2.0312788,138.4724 1.781351,138.4799 1.8124037,138.4873 2.4373584,138.4948 2.3438408,138.5023 2.0625353,138.5098 3.1250181,138.5172 3.8124528,138.5247 3.4686818,138.5322 2.6875205,138.5397 1.7188731,138.5471 1.4063731,138.5546 1.718659,138.5621 2.4373865,138.5696 2.8749967,138.5770 1.6563673,138.5845 2.7500377,138.5920 4.3124857,138.5995 2.7500815,138.6069 1.187411,138.6144 2.1872845,138.6219 3.34377,138.6294 3.5313127,138.6368 5.0311699,138.6443 6.0935979,138.6518 6.468626,138.6593 6.2185726,138.6668 5.3437843,138.6742 4.5001831,138.6817 4.7188354,138.6892 4.2813807,138.6967 4.7187691,138.7041 4.6561856,138.7116 4.6563649,138.7191 3.9688661,138.7266 4.2185884,138.7341 5.4061561,138.7415 3.7814019,138.7490 2.7500997,138.7565 3.9999213,138.7640 4.3437371,138.7715 6.3437171,138.7789 6.4687905,138.7864 6.06251,138.7939 4.9998507,138.8014 7.374927,138.8089 6.0002117,138.8164 4.2814951,138.8238 3.5310533,138.8313 4.6872501,138.8388 4.4687171,138.8463 4.6562104,138.8538 4.1561747,138.8613 4.3751435,138.8687 3.093905,138.8762 3.8437703,138.8837 5.5939903,138.8912 5.59377,138.8987 5.3436403,138.9062 5.0312772,138.9136 4.5935688,138.9211 7.4060311,138.9286 6.9375777,138.9361 4.9686389,138.9436 6.3434424,138.9511 6.9062481,138.9586 6.9063978,138.9660 7.8752713,138.9735 10.436924,138.9810 15.217982,138.9885 17.499823,138.9960 19.4063,139.0035 17.781538,139.0110 19.87463,139.0184 25.718317,139.0259 30.030882,139.0334 38.248894,139.0409 56.872993,139.0484 91.371307,139.0559 164.58284,139.0634 305.02029,139.0709 713.35095,139.0784 2740.3672,139.0858 5931.229,139.0933 6622.4351,139.1008 4235.1958,139.1083 1567.5032,139.1158 658.18109,139.1233 604.62659,139.1308 538.97876,139.1383 399.23221,139.1458 227.19987,139.1533 116.28786,139.1608 62.315159,139.1682 36.907253,139.1757 25.06299,139.1832 18.25054,139.1907 14.156965,139.1982 10.656661,139.2057 10.062516,139.2132 7.6250763,139.2207 6.9688349,139.2282 7.7500434,139.2357 7.6247129,139.2432 6.3436818,139.2507 4.7187843,139.2582 5.4062014,139.2657 5.4999967,139.2731 5.2186236,139.2806 5.3124924,139.2881 5.7500982,139.2956 5.3439965,139.3031 3.4063616,139.3106 5.9062462,139.3181 6.2498956,139.3256 7.5621901,139.3331 6.2185893,139.3406 4.5315461,139.3481 2.3753188,139.3556 2.4686921,139.3631 5.0624881,139.3706 6.7187781,139.3781 6.2187958,139.3856 4.5312862,139.3931 4.0311584,139.4006 5.2499509,139.4081 4.1873441,139.4156 5.1872549,139.4231 5.2187724,139.4306 4.2502174,139.4381 4.3749909,139.4456 5.5624161,139.4531 5.5313063,139.4606 5.2188935,139.4681 3.1250381,139.4756 4.1873202,139.4831 5.5000005,139.4906 4.0001426,139.4981 2.8751042,139.5056 4.6250086,139.5131 5.062449,139.5206 4.3752093,139.5281 2.7186606,139.5356 6.1871529,139.5431 7.9063234,139.5506 6.0314822,139.5581 2.9688523,139.5656 2.9687796,139.5731 2.7498722,139.5806 4.4999862,139.5881 3.3437788,139.5956 3.9687235,139.6031 4.9375429,139.6106 4.9060545,139.6181 4.843781,139.6256 3.3126185,139.6331 3.6249676,139.6406 4.5312052,139.6481 3.937511,139.6556 3.1251223,139.6631 2.5625432,139.6706 1.8125322,139.6781 1.7811779,139.6857 1.906136,139.6932 1.8437643,139.7007 2.4688528,139.7082 1.81249,139.7157 3.4997442,139.7232 5.3748846,139.7307 5.1561637,139.7382 5.3436136,139.7457 5.3125992,139.7532 5.3752699,139.7607 5.219017,139.7682 4.5312843,139.7757 2.4686859,139.7832 2.2186229,139.7908 2.9375091,139.7983 2.9374843,139.8058 3.5623879,139.8133 3.0312388,139.8208 2.9375794,139.8283 3.2187171,139.8358 5.1560745,139.8433 5.3437328,139.8508 6.2813592,139.8583 5.593811,139.8658 5.0938606,139.8734 2.7502697,139.8809 1.5934565,139.8884 4.2183714,139.8959 6.1562138,139.9034 4.5315833,139.9109 3.1566155,139.9184 3.187453,139.9259 2.84372,139.9334 1.0312548,139.9410 1.2499446,139.9485 2.0624244,139.9560 1.9687171,139.9635 2.3124731,139.9710 3.3434916,139.9785 5.7186441,139.9860 5.8127275,139.9936 5.8124952,140.0011 5.9998503,140.0086 6.3750038,140.0161 5.3438754,140.0236 4.2186327,140.0311 7.0935211,140.0386 12.281095,140.0462 16.499969,140.0537 16.468699,140.0612 21.748932,140.0687 43.809242,140.0762 126.95528,140.0837 347.28967,140.0913 557.92822,140.0988 513.1402,140.1063 308.79477,140.1138 293.58508,140.1213 450.92731,140.1288 448.13327,140.1364 263.76642,140.1439 103.9465,140.1514 51.409073,140.1589 33.189301,140.1664 24.813681,140.1739 18.125818,140.1815 11.187863,140.1890 6.5939198,140.1965 3.2188356,140.2040 1.8751789,140.2115 2.3437352,140.2191 3.4998081,140.2266 3.3122802,140.2341 4.9997487,140.2416 7.4062819,140.2491 6.187851,140.2567 3.8440104,140.2642 2.9687767,140.2717 2.499948,140.2792 1.6249682,140.2868 1.5938256,140.2943 1.312396,140.3018 2.1248186,140.3093 2.5935948,140.3168 3.187459,140.3244 2.7502565,140.3319 1.9064481,140.3394 2.4062591,140.3469 3.1562381,140.3545 2.7810686,140.3620 3.9061809,140.3695 3.1874685,140.3770 3.1874557,140.3846 1.6252261,140.3921 1.0625848,140.3996 1.6250165,140.4071 2.5313809,140.4147 2.4686854,140.4222 3.0622056,140.4297 2.9685631,140.4372 3.5312533,140.4448 3.8749962,140.4523 5.5939093,140.4598 6.2814293,140.4673 6.7186737,140.4749 4.6561975,140.4824 2.999979,140.4899 2.5624998,140.4974 2.5938554,140.5050 2.5313194,140.5125 3.3124566,140.5200 3.2185869,140.5276 3.874917,140.5351 3.4688926,140.5426 2.4999945,140.5501 3.3747623,140.5577 4.5000358,140.5652 3.2503119,140.5727 1.4688505,140.5803 1.1873295,140.5878 2.5622954,140.5953 3.4375432,140.6028 3.5940003,140.6104 1.7814084,140.6179 1.6874565,140.6254 2.7185912,140.6330 4.0623889,140.6405 4.1251035,140.6480 6.4687982,140.6556 6.7187252,140.6631 4.7500753,140.6706 2.1562765,140.6782 2.4687974,140.6857 1.1875421,140.6932 1.5000012,140.7008 1.4062393,140.7083 3.624893,140.7158 4.8749304,140.7234 2.8438864,140.7309 1.9374777,140.7384 5.5311604,140.7460 5.0001273,140.7535 3.3437798,140.7610 2.1248577,140.7686 2.9998465,140.7761 2.6875288,140.7836 2.1875811,140.7912 2.4374635,140.7987 5.1250291,140.8062 5.7187738,140.8138 5.374907,140.8213 4.7811399,140.8288 4.6873889,140.8364 5.4062457,140.8439 3.3127007,140.8515 2.2189701,140.8590 1.4999467,140.8665 1.749788,140.8741 2.3749998,140.8816 3.9376626,140.8891 4.5001068,140.8967 3.4375196,140.9042 3.4999623,140.9118 5.8436704,140.9193 5.6562767,140.9268 3.4687076,140.9344 2.0624025,140.9419 1.7500609,140.9494 2.156389,140.9570 3.1875246,140.9645 4.2810869,140.9721 3.656116,140.9796 2.8748932,140.9871 4.2184653,140.9947 6.6560483,141.0022 7.843626,141.0098 11.437285,141.0173 12.749974,141.0249 12.5939,141.0324 11.968893,141.0399 12.281304,141.0475 13.125148,141.0550 13.937003,141.0626 23.216806,141.0701 50.090504,141.0777 104.71424,141.0852 163.0592,141.0927 186.68637,141.1003 190.09131,141.1078 227.71205,141.1154 299.90085,141.1229 298.03552,141.1305 202.54239,141.1380 101.22719,141.1455 56.502193,141.1531 48.24992,141.1606 41.938179,141.1682 26.969877,141.1757 15.657076,141.1833 8.7504005,141.1908 6.3753729,141.1984 3.0001678,141.2059 3.3749497,141.2135 3.2500248,141.2210 4.5311766,141.2286 4.7500386,141.2361 3.9376497,141.2436 2.968802,141.2512 3.4375453,141.2587 4.8750334,141.2663 4.6562986,141.2738 2.4688008,141.2814 1.4687316,141.2889 2.8125832,141.2965 3.8750157,141.3040 3.6559994,141.3116 3.3747952,141.3191 3.093708,141.3267 4.8126698,141.3342 4.5000181,141.3418 4.4685245,141.3493 4.5936804,141.3569 4.343853,141.3644 3.3751192,141.3720 3.5624967,141.3795 2.3438725,141.3871 1.4376075,141.3946 2.5310972,141.4022 6.2187591,141.4097 4.1876669,141.4173 4.875011,141.4248 6.4373913,141.4324 6.7498002,141.4399 5.0934377,141.4475 5.8749537,141.4551 4.6879506,141.4626 2.7189817,141.4702 4.3436122,141.4777 5.2812786,141.4853 2.7501953,141.4928 1.5937794,141.5004 1.9686204,141.5079 2.6247127,141.5155 3.6873324,141.5230 3.5314119,141.5306 2.4376702,141.5381 1.5626149,141.5457 2.0625939,141.5533 3.343833,141.5608 3.8437574,141.5684 4.3747878,141.5759 3.2186978,141.5835 2.1564424,141.5910 0.87498879,141.5986 1.4684576,141.6062 2.9998083,141.6137 3.1564639,141.6213 3.1564751,141.6288 2.5624101,141.6364 2.3436978,141.6439 2.4375541,141.6515 4.1873126,141.6591 5.218646,141.6666 3.0001218,141.6742 2.5001194,141.6817 1.406296,141.6893 2.0936799,141.6969 3.1875525,141.7044 2.2187376,141.7120 2.6874409,141.7195 2.6250477,141.7271 2.2187243,141.7347 1.9060544,141.7422 3.5623391,141.7498 3.5626276,141.7573 2.750212,141.7649 1.6563663,141.7725 2.0624683,141.7800 3.3124809,141.7876 3.9688063,141.7951 6.9686489,141.8027 8.1562567,141.8103 4.9688811,141.8178 3.9999716,141.8254 3.6874402,141.8330 3.3750074,141.8405 2.4063184,141.8481 2.0624871,141.8556 2.9998896,141.8632 3.4373701,141.8708 4.3750658,141.8783 3.0313716,141.8859 2.718725,141.8935 3.0624993,141.9010 3.5311861,141.9086 3.3749635,141.9162 2.6874909,141.9237 2.7498746,141.9313 3.3435891,141.9389 4.125,141.9464 4.0628152,141.9540 2.4374979,141.9616 2.5622737,141.9691 2.5313761,141.9767 3.5001175,141.9843 3.7188642,141.9918 4.5312881,141.9994 5.5932775,142.0070 7.468256,142.0145 7.7812872,142.0221 7.7815971,142.0297 6.4375978,142.0372 5.8123121,142.0448 7.9056349,142.0524 16.749159,142.0599 23.843109,142.0675 31.468575,142.0751 39.437012,142.0826 65.338516,142.0902 174.17168,142.0978 369.98535,142.1054 433.97122,142.1129 322.48322,142.1205 201.12857,142.1281 323.82379,142.1356 578.6391,142.1432 613.26013,142.1508 381.5535,142.1584 213.9079,142.1659 347.88647,142.1735 563.24054,142.1811 531.23376,142.1886 286.52148,142.1962 99.540901,142.2038 41.751797,142.2114 26.78194,142.2189 21.781403,142.2265 16.313032,142.2341 10.500831,142.2417 6.9066181,142.2492 5.4061933,142.2568 4.8123426,142.2644 5.4998779,142.2720 5.2188096,142.2795 5.4065671,142.2871 5.6253338,142.2947 3.3749709,142.3023 2.4373624,142.3098 2.2498686,142.3174 3.781023,142.3250 4.8124924,142.3326 4.3438225,142.3401 4.2187853,142.3477 2.4064395,142.3553 1.3126273,142.3629 0.9687494,142.3704 1.5624304,142.3780 2.4687817,142.3856 2.3124413,142.3932 2.6560266,142.4008 3.5625095,142.4083 4.031496,142.4159 2.3439419,142.4235 1.4062486,142.4311 1.375013,142.4387 0.56234193,142.4462 1.9061149,142.4538 2.8750312,142.4614 3.406327,142.4690 2.8437665,142.4766 1.8123956,142.4841 1.9686981,142.4917 3.4061668,142.4993 3.8437045,142.5069 3.5313497,142.5145 4.7188125,142.5220 5.0312009,142.5296 4.4063034,142.5372 2.0001073,142.5448 1.1562239,142.5524 1.9996433,142.5599 4.4685454,142.5675 6.0938606,142.5751 7.4373789,142.5827 6.8127327,142.5903 3.9064057,142.5979 5.7186899,142.6054 5.937645,142.6130 4.5626483,142.6206 2.7501516,142.6282 1.2187476,142.6358 0.28123432,142.6434 0.5624662,142.6510 1.4373999,142.6585 1.9375005,142.6661 3.5000474,142.6737 3.9375634,142.6813 3.3122802,142.6889 4.3747506,142.6965 4.1251607,142.7041 2.0314076,142.7116 1.531124,142.7192 2.5310824,142.7268 3.4687858,142.7344 3.5626729,142.7420 3.7811382,142.7496 5.437263,142.7572 5.593801,142.7647 4.2189856,142.7723 2.5313981,142.7799 2.5937507,142.7875 3.7500842,142.7951 3.4374585,142.8027 2.656287,142.8103 1.8438208,142.8179 2.2499623,142.8255 2.3125067,142.8330 2.1561689,142.8406 2.8749809,142.8482 3.8751111,142.8558 3.9687858,142.8634 3.0000544,142.8710 1.9061334,142.8786 1.6872842,142.8862 1.5313333,142.8938 1.5939002,142.9014 2.7185509,142.9090 4.4996858,142.9165 3.8125613,142.9241 2.4378572,142.9317 1.6251894,142.9393 1.937384,142.9469 3.093513,142.9545 5.5310607,142.9621 6.3123884,142.9697 5.3438005,142.9773 4.6563559,142.9849 4.5312066,142.9925 4.8751698,143.0001 2.8751712,143.0077 2.7187183,143.0153 3.2812824,143.0229 3.3750255,143.0305 4.4994302,143.0380 10.87396,143.0456 17.811924,143.0532 19.781225,143.0608 20.937548,143.0684 32.028728,143.0760 80.056824,143.0836 140.46434,143.0912 180.31073,143.0988 180.00101,143.1064 145.62901,143.1140 102.16037,143.1216 77.845673,143.1292 75.937561,143.1368 78.156441,143.1444 70.595215,143.1520 45.845547,143.1596 29.687599,143.1672 36.216747,143.1748 53.998802,143.1824 52.282421,143.1900 32.345757,143.1976 13.97015,143.2052 7.5314941,143.2128 6.593565,143.2204 6.4062061,143.2280 7.0313072,143.2356 4.5939131,143.2432 3.1875265,143.2508 3.8748217,143.2584 5.0312376,143.2660 4.1564798,143.2736 3.1875012,143.2812 2.8123295,143.2888 4.5623875,143.2964 4.6876531,143.3040 2.6876831,143.3116 2.1563289,143.3192 3.9374211,143.3268 4.6874456,143.3344 3.406389,143.3420 2.4686108,143.3496 5.5936232,143.3572 5.1250815,143.3648 4.7499237,143.3724 4.9686317,143.3800 7.8439345,143.3876 8.8752842,143.3952 7.7814059,143.4028 4.031168,143.4105 2.0309825,143.4181 3.0623193,143.4257 4.0937586,143.4333 4.0002112,143.4409 3.5625558,143.4485 3.5310555,143.4561 4.9373956,143.4637 4.4689746,143.4713 2.1250558,143.4789 3.3434551,143.4865 4.7185702,143.4941 4.6562681,143.5017 3.4066,143.5093 1.4377798,143.5169 1.2499254,143.5246 1.3124651,143.5322 1.3124851,143.5398 1.343868,143.5474 1.0311415,143.5550 2.5622506,143.5626 3.781256,143.5702 3.8749924,143.5778 3.0626221,143.5854 2.8124545,143.5930 3.5311065,143.6006 3.3436842,143.6083 3.2187369,143.6159 2.9689589,143.6235 2.0313466,143.6311 2.3438458,143.6387 1.8439027,143.6463 1.3437321,143.6539 1.1874675,143.6615 1.1560439,143.6691 2.9998379,143.6768 3.2187884,143.6844 6.3748755,143.6920 7.7811918,143.6996 6.8438926,143.7072 3.0628028,143.7148 1.7813812,143.7224 2.2187219,143.7300 2.3749552,143.7377 2.3436794,143.7453 2.2498727,143.7529 3.9683111,143.7605 5.9998412,143.7681 5.4690666,143.7757 4.0313549,143.7833 3.4373777,143.7910 4.6561508,143.7986 7.4063945,143.8062 6.4377413,143.8138 3.2814262,143.8214 0.9375186,143.8290 2.2185655,143.8367 3.3748057,143.8443 3.6250668,143.8519 2.5002201,143.8595 1.5938115,143.8671 2.249896,143.8747 2.593719,143.8824 2.1563368,143.8900 2.7812405,143.8976 3.2812572,143.9052 3.1875424,143.9128 1.3124467,143.9204 1.9375094,143.9281 2.2813952,143.9357 1.9688169,143.9433 1.1562442,143.9509 1.7811434,143.9585 2.6247807,143.9662 3.4373946,143.9738 3.3749731,143.9814 2.9374654,143.9890 3.5938826,143.9966 3.2500219,144.0043 3.4997282,144.0119 4.9998617,144.0195 7.4688196,144.0271 8.5001688,144.0347 6.6564698,144.0424 4.0623722,144.0500 8.8429317,144.0576 20.56102,144.0652 40.87331,144.0729 62.030045,144.0805 78.216866,144.0881 110.18461,144.0957 142.84258,144.1034 179.74475,144.1110 278.14667,144.1186 345.78009,144.1262 281.47839,144.1338 154.10184,144.1415 128.43405,144.1491 209.74345,144.1567 236.689,144.1643 162.35156,144.1720 76.379753,144.1796 59.717415,144.1872 80.998528,144.1948 77.345779,144.2025 46.128674,144.2101 18.033081,144.2177 9.2814922,144.2254 9.0001736,144.2330 8.1563435,144.2406 5.2189431,144.2482 4.6562066,144.2559 4.4997602,144.2635 5.7812185,144.2711 4.7499657,144.2787 4.3124671,144.2864 3.7187564,144.2940 3.5311897,144.3016 3.8124192,144.3093 4.1873784,144.3169 4.3125749,144.3245 3.2501802,144.3321 2.7500646,144.3398 4.6874576,144.3474 6.4685564,144.3550 8.0934525,144.3627 9.5938845,144.3703 7.9380221,144.3779 5.2189159,144.3856 2.4688473,144.3932 2.3750789,144.4008 3.2185462,144.4085 4.2187595,144.4161 3.3440087,144.4237 2.1874983,144.4313 3.9372933,144.4390 4.4060473,144.4466 3.6562979,144.4542 2.1562443,144.4619 2.8749697,144.4695 2.31268,144.4771 2.2499356,144.4848 2.7499034,144.4924 1.812554,144.5000 1.4689357,144.5077 0.40631369,144.5153 0.87492681,144.5229 1.5625046,144.5306 1.9686931,144.5382 2.5936348,144.5459 2.4999969,144.5535 1.6564237,144.5611 0.75011539,144.5688 0.5000217,144.5764 0.53122139,144.5840 0.96859682,144.5917 1.8748015,144.5993 2.4687796,144.6069 1.687583,144.6146 1.9374964,144.6222 1.5625882,144.6299 1.500082,144.6375 2.0312781,144.6451 3.937506,144.6528 3.1874716,144.6604 3.0311708,144.6680 3.437144,144.6757 8.4994125,144.6833 12.374939,144.6910 9.6567669,144.6986 5.5942059,144.7062 2.9374623,144.7139 3.4374042,144.7215 2.687561,144.7292 2.1562412,144.7368 1.7813109,144.7444 2.7186489,144.7521 4.7496862,144.7597 6.9687057,144.7674 6.250371,144.7750 4.3439288,144.7826 2.6873801,144.7903 2.5624714,144.7979 2.3750768,144.8056 3.2499089,144.8132 4.9059982,144.8208 4.8749733,144.8285 3.3751283,144.8361 2.1875691,144.8438 1.5313826,144.8514 1.2812356,144.8591 2.5935874,144.8667 3.2188225,144.8744 2.5939791,144.8820 0.90631342,144.8896 1.4060309,144.8973 2.7808785,144.9049 4.1874843,144.9126 3.0004256,144.9202 0.71899199,144.9279 0.62475806,144.9355 3.1559348,144.9432 5.1249871,144.9508 4.6251326,144.9584 3.9688773,144.9661 3.9376872,144.9737 4.2188864,144.9814 3.843694,144.9890 3.78105,144.9967 4.1560926,145.0043 4.7188582,145.0120 3.4063289,145.0196 3.3747087,145.0273 6.5305514,145.0349 14.468054,145.0426 28.716547,145.0502 84.083664,145.0579 224.45587,145.0655 318.71317,145.0732 331.28165,145.0808 300.87848,145.0885 251.22742,145.0961 184.12921,145.1038 239.39685,145.1114 370.77414,145.1191 364.60165,145.1267 214.82629,145.1344 82.725189,145.1420 45.156593,145.1497 43.999905,145.1573 41.406857,145.1650 31.220341,145.1726 14.813473,145.1803 9.8750038,145.1879 14.21853,145.1956 17.499825,145.2032 12.875443,145.2109 5.3131728,145.2185 2.812639,145.2262 4.0310826,145.2338 5.8124189,145.2415 5.6250176,145.2491 4.5938745,145.2568 2.4999504,145.2644 2.6875246,145.2721 3.1875775,145.2798 4.0936718,145.2874 4.0938358,145.2951 2.6875064,145.3027 2.3749936,145.3104 1.1250622,145.3180 1.2499769,145.3257 1.4375571,145.3333 0.71880114,145.3410 1.4373475,145.3487 3.0622375,145.3563 3.7811804,145.3640 5.3752322,145.3716 3.8127303,145.3793 1.2187904,145.3869 1.0000331,145.3946 1.343781,145.4023 1.2499827,145.4099 1.2812032,145.4176 1.2499645,145.4252 0.59374917,145.4329 1.0936784,145.4405 2.1560934,145.4482 2.2499213,145.4559 2.2810149,145.4635 4.1560059,145.4712 4.5313835,145.4788 3.5314679,145.4865 3.2501876,145.4942 2.0939164,145.5018 0.46877906,145.5095 0.81234413,145.5171 1.9685969,145.5248 2.8748167,145.5325 4.1248765,145.5401 4.3750443,145.5478 5.4689846,145.5555 4.6565452,145.5631 3.437562,145.5708 2.3124964,145.5784 4.2186394,145.5861 6.3434029,145.5938 7.7184801,145.6014 7.4999495,145.6091 6.6250186,145.6168 4.9690051,145.6244 3.750288,145.6321 3.0001519,145.6397 3.250021,145.6474 2.9061122,145.6551 2.9060268,145.6627 4.1250491,145.6704 3.1252716,145.6781 1.9376302,145.6857 1.9373367,145.6934 2.9373655,145.7011 2.500087,145.7087 2.1875393,145.7164 1.7811987,145.7241 2.3436325,145.7317 2.4374821,145.7394 2.6563714,145.7471 2.4688628,145.7547 4.4998894,145.7624 5.8123922,145.7701 5.0622134,145.7777 6.4372888,145.7854 5.5000701,145.7931 4.3753572,145.8007 1.6878074,145.8084 1.8125182,145.8161 2.1561053,145.8237 2.8747733,145.8314 2.781348,145.8391 1.9064618,145.8467 0.96883285,145.8544 1.2812568,145.8621 1.7811741,145.8698 2.9999292,145.8774 2.5312388,145.8851 2.9998538,145.8928 4.437449,145.9004 3.7813368,145.9081 3.531347,145.9158 3.4374731,145.9234 3.1250408,145.9311 2.0626605,145.9388 2.6249185,145.9465 3.0622716,145.9541 2.8436666,145.9618 2.0314591,145.9695 1.0939264,145.9772 2.2810247,145.9848 4.0623288,145.9925 4.1876187,146.0002 4.1564145,146.0078 4.5937233,146.0155 4.7812071,146.0232 3.187537,146.0309 3.3438497,146.0385 2.4685998,146.0462 3.7807231,146.0539 9.343195,146.0616 21.186888,146.0692 31.686066,146.0769 48.498215,146.0846 61.248943,146.0923 73.094009,146.0999 70.907242,146.1076 65.21936,146.1153 62.999176,146.1230 69.46714,146.1307 70.562569,146.1383 58.814835,146.1460 35.065254,146.1537 17.188562,146.1614 12.593794,146.1690 10.874939,146.1767 9.6252022,146.1844 6.3752971,146.1921 3.5312438,146.1998 4.468574,146.2074 4.8124399,146.2151 3.8126986,146.2228 1.6876566,146.2305 2.6562893,146.2381 2.9999421,146.2458 3.9999006,146.2535 4.2499042,146.2612 4.3435841,146.2689 3.531225,146.2766 3.1250327,146.2842 3.3123765,146.2919 3.8435907,146.2996 4.500165,146.3073 2.7815976,146.3150 1.6250832,146.3226 2.4683995,146.3303 4.7810326,146.3380 4.7189078,146.3457 4.8125005,146.3534 4.8750582,146.3611 2.8751924,146.3687 1.2813607,146.3764 1.0625893,146.3841 1.8749442,146.3918 3.812351,146.3995 5.0624704,146.4072 2.781285,146.4148 1.8125348,146.4225 1.7187878,146.4302 1.4374593,146.4379 2.0937564,146.4456 1.625111,146.4533 2.5625279,146.4609 3.9687366,146.4686 3.3124967,146.4763 2.7498474,146.4840 2.1561882,146.4917 1.9062538,146.4994 2.124953,146.5071 2.8747308,146.5148 4.531333,146.5224 2.7814128,146.5301 3.5312347,146.5378 3.7189298,146.5455 5.1250272,146.5532 5.1249824,146.5609 5.5937877,146.5686 5.2501273,146.5763 3.4373331,146.5839 4.0309296,146.5916 4.9687366,146.5993 3.4689479,146.6070 3.6564872,146.6147 2.6875608,146.6224 2.5934334,146.6301 4.687356,146.6378 4.2190146,146.6455 2.9063673,146.6531 3.5624113,146.6608 3.5623474,146.6685 3.1563253,146.6762 1.6252215,146.6839 1.0624098,146.6916 1.5310768,146.6993 2.2187595,146.7070 1.8751569,146.7147 1.2499968,146.7224 2.1248806,146.7301 3.0312648,146.7378 3.1563888,146.7455 1.4376137,146.7531 0.43750054,146.7608 1.8125364,146.7685 3.3436501,146.7762 3.6560273,146.7839 4.4373808,146.7916 4.2501001,146.7993 3.5313592,146.8070 3.3750532,146.8147 2.2499895,146.8224 1.4997463,146.8301 2.9371424,146.8378 4.5624466,146.8455 3.6565199,146.8532 2.7815847,146.8609 2.9377275,146.8686 3.5310762,146.8763 4.7811127,146.8840 4.6875224,146.8917 3.8436654,146.8994 3.3437679,146.9070 3.5000389,146.9147 4.1249456,146.9224 4.562573,146.9301 3.7189689,146.9378 2.250036,146.9455 2.6874149,146.9532 4.7497864,146.9609 5.9062014,146.9686 5.4687095,146.9763 6.9060302,146.9840 8.0000067,146.9917 7.0000148,146.9994 6.718821,147.0071 7.6252022,147.0148 7.6559815,147.0225 10.749509,147.0302 14.030857,147.0379 25.060564,147.0456 75.054527,147.0533 195.98941,147.0610 283.62064,147.0687 282.28461,147.0764 324.1647,147.0841 965.565,147.0918 2116.1655,147.0995 2490.5579,147.1072 1678.6622,147.1149 648.03418,147.1227 255.76147,147.1304 186.43924,147.1381 144.81778,147.1458 90.224106,147.1535 49.346878,147.1612 27.407293,147.1689 19.188047,147.1766 12.281519,147.1843 7.1248927,147.1920 5.781065,147.1997 5.9373312,147.2074 5.8439498,147.2151 5.0628014,147.2228 4.4375877,147.2305 4.3439145,147.2382 2.6563542,147.2459 2.687324,147.2536 3.7186661,147.2613 3.2187686,147.2690 2.8437448,147.2768 2.593909,147.2845 1.9689012,147.2922 4.1250038,147.2999 5.7812958,147.3076 4.0312576,147.3153 2.1874013,147.3230 2.3435884,147.3307 4.1249866,147.3384 5.7188511,147.3461 5.3438983,147.3538 4.2500501,147.3615 4.2812381,147.3693 3.8750486,147.3770 3.6249032,147.3847 3.1872125,147.3924 4.4997826,147.4001 3.9063714,147.4078 3.8127058,147.4155 3.1875114,147.4232 3.7812722,147.4309 4.1562972,147.4386 4.0312152,147.4464 4.6247854,147.4541 5.0309496,147.4618 5.6250672,147.4695 5.6566873,147.4772 4.1564918,147.4849 3.9686887,147.4926 3.3748803,147.5003 3.4997785,147.5081 3.6251085,147.5158 2.4689903,147.5235 1.7498909,147.5312 1.9062186,147.5389 1.250158,147.5466 0.28131068,147.5543 0.28125405,147.5620 0.40623415,147.5698 2.2185478,147.5775 6.8433785,147.5852 10.531095,147.5929 10.031278,147.6006 7.843976,147.6083 4.0001955,147.6161 5.8436666,147.6238 4.5312829,147.6315 2.4376788,147.6392 1.8438302,147.6469 5.3124027,147.6546 6.6248684,147.6624 5.3438406,147.6701 1.4376208,147.6778 1.1560977,147.6855 2.4373755,147.6932 3.6877434,147.7009 3.4376478,147.7087 2.4999614,147.7164 1.9374478,147.7241 2.9373856,147.7318 4.1562624,147.7395 3.7186837,147.7473 2.4687989,147.7550 2.1250045,147.7627 3.6249743,147.7704 3.8126259,147.7781 2.7188413,147.7859 0.90626907,147.7936 1.4687257,147.8013 1.31253,147.8090 0.90628028,147.8167 1.8435541,147.8245 3.7185123,147.8322 4.0313764,147.8399 1.9689991,147.8476 1.0625188,147.8553 1.3748819,147.8631 2.6248834,147.8708 4.468555,147.8785 4.9062209,147.8862 3.8748913,147.8940 5.5311046,147.9017 5.2502112,147.9094 4.2502275,147.9171 3.6876531,147.9248 4.5313473,147.9326 3.4063003,147.9403 0.87497312,147.9480 0.28115416,147.9557 1.9686797,147.9635 3.9061658,147.9712 5.7808766,147.9789 8.9372931,147.9866 7.9377275,147.9944 6.2500663,148.0021 5.4374676,148.0098 5.3436742,148.0176 6.3749857,148.0253 6.3438244,148.0330 6.187602,148.0407 7.4371948,148.0485 19.373974,148.0562 34.717773,148.0639 39.249828,148.0716 33.437378,148.0794 47.30925,148.0871 127.73936,148.0948 257.20822,148.1026 312.71893,148.1103 267.56918,148.1180 218.06548,148.1257 217.74997,148.1335 186.87952,148.1412 108.1321,148.1489 39.565941,148.1567 16.469349,148.1644 12.656688,148.1721 10.344135,148.1798 6.3757558,148.1876 2.9066119,148.1953 3.6561644,148.2030 2.5310872,148.2108 2.8747127,148.2185 3.0311899,148.2262 3.1565847,148.2340 2.3752513,148.2417 3.4371612,148.2494 5.9373574,148.2572 4.5628262,148.2649 1.6251208,148.2726 0.93746108,148.2804 0.62498522,148.2881 1.9998572,148.2958 3.2499373,148.3036 2.5312872,148.3113 2.1249523,148.3190 3.2811379,148.3268 4.5936842,148.3345 4.9375544,148.3422 4.8439035,148.3500 3.9063251,148.3577 5.0937123,148.3654 4.3124413,148.3732 2.937624,148.3809 2.3125727,148.3886 3.0936582,148.3964 3.7188091,148.4041 2.2500668,148.4119 2.6248324,148.4196 3.9372497,148.4273 5.406301,148.4351 4.1252556,148.4428 1.7813705,148.4505 1.4687775,148.4583 1.2499669,148.4660 3.4687116,148.4738 3.4060237,148.4815 3.6874008,148.4892 2.5313675,148.4970 3.7185485,148.5047 5.718533,148.5124 5.4065189,148.5202 2.875284,148.5279 2.156111,148.5357 2.8749526,148.5434 2.562583,148.5511 2.7188425,148.5589 3.0313036,148.5666 2.281281,148.5744 1.0625498,148.5821 0.84378874,148.5899 0.81248951,148.5976 0.68744987,148.6053 1.0624883,148.6131 1.7499914,148.6208 2.0311708,148.6286 2.5937049,148.6363 3.3750229,148.6440 3.7499948,148.6518 3.2812219,148.6595 2.7498775,148.6673 2.5625458,148.6750 1.5940115,148.6828 0.78134084,148.6905 0.99980724,148.6982 2.4996352,148.7060 4.4685497,148.7137 4.343904,148.7215 3.8126671,148.7292 4.0938249,148.7370 4.7501092,148.7447 4.5937414,148.7525 4.2811193,148.7602 3.4374726,148.7680 4.0001245,148.7757 3.1563261,148.7834 2.7500982,148.7912 1.2500753,148.7989 1.6248196,148.8067 2.5936573,148.8144 3.9998915,148.8222 5.0310063,148.8299 5.9064045,148.8377 3.1877418,148.8454 2.2500162,148.8532 2.4687276,148.8609 3.843653,148.8687 4.1562166,148.8764 4.3127007,148.8842 3.5314491,148.8919 3.2498581,148.8997 2.843457,148.9074 5.4682894,148.9152 9.4995461,148.9229 12.093422,148.9307 12.156346,148.9384 10.062955,148.9462 9.3753338,148.9539 8.0003815,148.9617 5.5314617,148.9694 3.2811127,148.9772 2.9685752,148.9849 5.4371724,148.9927 11.09317,149.0004 16.999853,149.0082 26.592901,149.0159 58.77552,149.0237 221.18945,149.0314 699.23364,149.0392 1098.0479,149.0469 943.56561,149.0547 470.53943,149.0624 186.57463,149.0702 165.24838,149.0780 169.78288,149.0857 146.00319,149.0935 123.31014,149.1012 197.86276,149.1090 327.27194,149.1167 333.81891,149.1245 214.32526,149.1322 114.66123,149.1400 97.312286,149.1477 91.439819,149.1555 62.191025,149.1633 34.127533,149.1710 15.34482,149.1788 8.4381475,149.1865 4.5314593,149.1943 8.0935621,149.2020 10.968596,149.2098 12.28115,149.2176 8.4378042,149.2253 5.2501721,149.2331 2.8126249,149.2408 1.5624963,149.2486 1.8749758,149.2563 1.6250842,149.2641 0.87496126,149.2719 1.4999305,149.2796 2.2185438,149.2874 5.1874766,149.2951 5.5940523,149.3029 5.9063168,149.3107 4.9061809,149.3184 3.3436143,149.3262 3.0938313,149.3339 2.0000763,149.3417 2.749872,149.3495 2.9686389,149.3572 3.0313649,149.3650 3.0313294,149.3727 4.9684682,149.3805 5.6560531,149.3883 5.2811651,149.3960 3.7189085,149.4038 1.9690638,149.4116 1.4375768,149.4193 3.6562433,149.4271 4.4062753,149.4348 2.0625911,149.4426 1.5312732,149.4504 1.5624533,149.4581 2.5625069,149.4659 3.8748991,149.4737 4.4685903,149.4814 3.499846,149.4892 3.1249628,149.4970 3.5625973,149.5047 3.3439219,149.5125 2.9063435,149.5203 5.6562276,149.5280 7.3749247,149.5358 6.718574,149.5436 4.7498455,149.5513 5.8748674,149.5591 6.6875896,149.5669 5.2502904,149.5746 2.2501094,149.5824 2.0937448,149.5902 2.8437233,149.5979 2.4687624,149.6057 1.84376,149.6135 2.0626009,149.6212 1.4061612,149.6290 3.4684887,149.6368 5.6563072,149.6445 4.7501068,149.6523 2.4064136,149.6601 0.87494761,149.6678 1.9373162,149.6756 3.2812145,149.6834 4.5313177,149.6911 2.4376397,149.6989 1.9688318,149.7067 4.3125935,149.7145 5.56251,149.7222 4.4375019,149.7300 2.9686759,149.7378 2.8750305,149.7455 1.5625451,149.7533 2.1248577,149.7611 2.749929,149.7689 3.0311592,149.7766 3.5625186,149.7844 3.1876094,149.7922 3.3125978,149.7999 2.2187722,149.8077 3.9062762,149.8155 5.4376187,149.8233 4.6874514,149.8310 2.781189,149.8388 1.6875223,149.8466 2.2811353,149.8544 3.8435953,149.8621 3.5625374,149.8699 2.2813723,149.8777 2.0625434,149.8855 1.437552,149.8932 3.5000377,149.9010 4.4687152,149.9088 3.9687445,149.9166 4.7187457,149.9243 3.8438237,149.9321 2.7499392,149.9399 2.7184877,149.9477 3.9372802,149.9554 4.5000305,149.9632 3.2501476,149.9710 3.1562314,149.9788 4.21876,149.9865 4.250103,149.9943 1.9063591,150.0021 2.4375634,150.0099 6.1564221,150.0177 11.093161,150.0254 21.840971,150.0332 52.776649,150.0410 94.091774,150.0488 96.220963,150.0566 71.59613,150.0643 53.469536,150.0721 55.655487,150.0799 72.561363,150.0877 150.67212,150.0955 453.0571,150.1032 829.69739,150.1110 848.64459,150.1188 512.40753,150.1266 237.25912,150.1344 264.45807,150.1421 380.55768,150.1499 342.54065,150.1577 192.29474,150.1655 70.944809,150.1733 37.688969,150.1811 25.500818,150.1888 15.656924,150.1966 10.312617,150.2044 7.9375973,150.2122 4.6251249,150.2200 2.8437822,150.2278 3.0311272,150.2355 4.9999928,150.2433 8.3438921,150.2511 6.0315852,150.2589 1.343889,150.2667 0.12495656,150.2745 1.1560768,150.2822 2.9998913,150.2900 2.0312908,150.2978 2.5310352,150.3056 5.0311232,150.3134 4.7501574,150.3212 3.8437011,150.3290 4.843595,150.3367 4.9689336,150.3445 3.6564109,150.3523 4.4060273,150.3601 6.6246958,150.3679 7.0624871,150.3757 5.1251659,150.3835 3.406527,150.3913 2.1564157,150.3990 1.718618,150.4068 3.3124235,150.4146 4.0314126,150.4224 3.4688177,150.4302 5.0622206,150.4380 7.4997416,150.4458 9.8437252,150.4536 9.6878548,150.4614 5.718924,150.4691 2.9684625,150.4769 4.437449,150.4847 4.2189422,150.4925 3.6876056,150.5003 4.5313172,150.5081 5.2189198,150.5159 5.4062648,150.5237 5.3436017,150.5315 5.4373689,150.5393 4.937377,150.5471 4.0313306,150.5548 2.0627069,150.5626 2.0936773,150.5704 4.0622678,150.5782 4.2500925,150.5860 2.6876872,150.5938 1.3124448,150.6016 3.1873498,150.6094 4.8436589,150.6172 4.4063082,150.6250 4.125092,150.6328 3.7187386,150.6406 3.4373951,150.6484 5.2499037,150.6562 5.1877599,150.6640 3.2502527,150.6718 1.1249764,150.6796 1.2499636,150.6873 2.906121,150.6951 3.7499278,150.7029 3.1875176,150.7107 1.9063615,150.7185 0.68759608,150.7263 0.84371138,150.7341 0.93737823,150.7419 1.6249161,150.7497 1.8750257,150.7575 1.9374721,150.7653 2.6250207,150.7731 2.2501357,150.7809 1.5313339,150.7887 1.3122928,150.7965 3.4684381,150.8043 6.2186689,150.8121 8.4378157,150.8199 5.9378791,150.8277 3.8750055,150.8355 1.9685014,150.8433 3.2185891,150.8511 4.0625925,150.8589 4.0939236,150.8667 4.031332,150.8745 5.5623155,150.8823 4.6558299,150.8901 4.0311499,150.8979 4.6252565,150.9057 4.7190437,150.9135 3.7813797,150.9213 4.9373775,150.9291 6.9374576,150.9369 7.2499404,150.9447 6.7499003,150.9525 5.1251516,150.9603 2.4063253,150.9681 2.9059534,150.9759 3.9061413,150.9837 4.1250443,150.9915 4.5934606,150.9993 5.9373493,151.0071 5.2502451,151.0149 3.6253524,151.0228 4.5622311,151.0306 12.311378,151.0384 26.186529,151.0462 37.561474,151.0540 45.811462,151.0618 50.936794,151.0696 78.589684,151.0774 211.91817,151.0852 483.00714,151.0930 645.86749,151.1008 646.03705,151.1086 609.60211,151.1164 542.25977,151.1242 404.48047,151.1320 258.25745,151.1398 177.75362,151.1476 124.25385,151.1555 82.534836,151.1633 51.19038,151.1711 30.345551,151.1789 16.907045,151.1867 7.9063892,151.1945 6.5936675,151.2023 5.0941544,151.2101 4.0626636,151.2179 3.7500892,151.2257 2.5310035,151.2335 4.4685888,151.2414 4.1565847,151.2492 3.4686937,151.2570 4.4686913,151.2648 2.5314162,151.2726 1.6875957,151.2804 1.7813619,151.2882 2.2813013,151.2960 2.3124425,151.3038 2.8745983,151.3117 6.2496519,151.3195 6.6563759,151.3273 3.9064488,151.3351 3.3749225,151.3429 3.9686399,151.3507 3.9064336,151.3585 2.6564424,151.3663 2.3437212,151.3742 3.5936863,151.3820 5.2188029,151.3898 4.5937347,151.3976 3.4062381,151.4054 2.3751349,151.4132 1.9375374,151.4210 2.6562586,151.4289 2.4687583,151.4367 1.9999596,151.4445 2.9375591,151.4523 2.3439062,151.4601 1.7499117,151.4679 0.99970955,151.4757 1.9374936,151.4836 2.187603,151.4914 3.062449,151.4992 4.1563191,151.5070 2.906383,151.5148 2.1563106,151.5226 1.2500306,151.5305 1.7499415,151.5383 3.1872575,151.5461 5.2497945,151.5539 5.3125696,151.5617 3.1565073,151.5696 1.0000359,151.5774 1.5622718,151.5852 2.9062085,151.5930 3.1250563,151.6008 3.1875474,151.6086 2.2501545,151.6165 1.8125745,151.6243 1.1875079,151.6321 3.4062591,151.6399 4.4060278,151.6477 3.1873975,151.6556 1.9688582,151.6634 1.4062618,151.6712 1.4687426,151.6790 1.562485,151.6869 2.1874905,151.6947 2.8437486,151.7025 2.968904,151.7103 1.8126162,151.7181 0.65626132,151.7260 0.46860582,151.7338 1.843605,151.7416 2.4375882,151.7494 2.406177,151.7573 3.8125498,151.7651 4.6874919,151.7729 6.3434415,151.7807 6.1561718,151.7886 5.0314026,151.7964 3.6564467,151.8042 2.7501121,151.8120 3.0312579,151.8198 3.8747296,151.8277 6.3122282,151.8355 5.2189093,151.8433 3.0940704,151.8512 2.218874,151.8590 2.1874902,151.8668 2.4061656,151.8746 3.8436291,151.8825 3.2500834,151.8903 2.0624089,151.8981 2.7497604,151.9059 3.4375534,151.9138 3.5314422,151.9216 2.5626814,151.9294 1.6249281,151.9372 2.4686675,151.9451 3.5313666,151.9529 4.3749075,151.9607 5.8436766,151.9686 6.062706,151.9764 3.8750026,151.9842 2.2498903,151.9920 3.1563575,151.9999 3.2497666,152.0077 4.8119941,152.0155 7.0935225,152.0234 8.7813511,152.0312 9.6563463,152.0390 11.312372,152.0469 15.499618,152.0547 23.717344,152.0625 51.871254,152.0704 118.58762,152.0782 191.49519,152.0860 208.96899,152.0938 180.19171,152.1017 165.81041,152.1095 321.28546,152.1173 677.2807,152.1252 823.69171,152.1330 573.12726,152.1408 229.24446,152.1487 89.661995,152.1565 59.187771,152.1643 42.063389,152.1722 27.438917,152.1800 14.094655,152.1878 9.6251822,152.1957 7.2815099,152.2035 4.9376702,152.2114 4.2500238,152.2192 4.2501411,152.2270 2.8439958,152.2349 1.5937752,152.2427 2.406251,152.2505 3.8438208,152.2584 2.7500172,152.2662 2.031215,152.2740 2.9686565,152.2819 5.7498693,152.2897 6.1875424,152.2975 6.5936913,152.3054 6.7186866,152.3132 4.0623326,152.3211 5.4998202,152.3289 5.2501144,152.3367 3.9690456,152.3446 1.0627906,152.3524 1.1563175,152.3603 1.0312152,152.3681 2.0625279,152.3759 5.8438263,152.3838 6.1250033,152.3916 2.7499444,152.3995 1.7811463,152.4073 2.7812755,152.4151 3.3125939,152.4230 3.3124173,152.4308 3.1561317,152.4387 3.1563387,152.4465 2.2188573,152.4543 2.374928,152.4622 3.3434713,152.4700 5.2499566,152.4779 4.1564627,152.4857 2.1251249,152.4935 1.4375316,152.5014 3.4374108,152.5092 2.6562421,152.5171 1.2812291,152.5249 1.8749295,152.5328 2.3437796,152.5406 2.6250546,152.5484 1.5625503,152.5563 0.87503302,152.5641 1.1247818,152.5720 2.8747125,152.5798 2.6251595,152.5877 1.9690081,152.5955 2.4375639,152.6034 3.6249824,152.6112 3.8123913,152.6190 2.624887,152.6269 1.9374716,152.6347 2.2187781,152.6426 1.8751411,152.6504 1.4063004,152.6583 3.5310612,152.6661 4.4684672,152.6740 4.1562128,152.6818 2.6253519,152.6897 2.3439853,152.6975 2.1875255,152.7054 1.6874801,152.7132 1.2812328,152.7211 0.75000644,152.7289 0.46877712,152.7368 1.1561514,152.7446 2.7498751,152.7525 2.6562712,152.7603 2.812341,152.7681 3.5622022,152.7760 5.3751407,152.7838 4.5627546,152.7917 3.9062316,152.7995 2.6249835,152.8074 1.6251781,152.8152 1.0311799,152.8231 3.6245346,152.8310 5.9999461,152.8388 4.3753586,152.8467 2.9689741,152.8545 4.2499733,152.8624 4.6249113,152.8702 2.2499914,152.8781 1.8125358,152.8859 1.2500095,152.8938 1.531051,152.9016 3.1871853,152.9095 3.9688513,152.9173 3.812984,152.9252 3.0000646,152.9330 3.6247816,152.9409 3.6562495,152.9487 4.5626364,152.9566 3.2813962,152.9644 2.8437355,152.9723 2.3123457,152.9802 2.8747208,152.9880 4.3434939,152.9959 7.9686337,153.0037 10.312652,153.0116 8.9690619,153.0194 9.7809153,153.0273 13.749472,153.0351 19.312149,153.0430 22.21792,153.0509 42.806973,153.0587 115.98944,153.0666 196.5247,153.0744 233.37631,153.0823 227.5683,153.0901 191.34764,153.0980 171.43628,153.1059 190.27684,153.1137 239.4341,153.1216 243.31451,153.1294 195.22333,153.1373 151.12775,153.1452 132.09502,153.1530 116.40932,153.1609 79.660774,153.1687 40.3466,153.1766 15.157315,153.1844 7.9065542,153.1923 6.6564646,153.2002 4.1564703,153.2080 2.3125772,153.2159 1.8749222,153.2238 3.0311067,153.2316 4.125092,153.2395 4.4375696,153.2473 4.4059691,153.2552 5.6560855,153.2631 4.7187481,153.2709 4.0313692,153.2788 4.2814693,153.2866 4.2500277,153.2945 3.2499268,153.3024 2.7497637,153.3102 4.0311995,153.3181 3.9064598,153.3260 3.6563389,153.3338 3.4063029,153.3417 2.5938704,153.3496 2.2187145,153.3574 2.4375567,153.3653 2.7189384,153.3731 4.0311375,153.3810 5.1873493,153.3889 4.3436251,153.3967 4.1250243,153.4046 4.0001764,153.4125 4.1562686,153.4203 4.3125563,153.4282 4.218564,153.4361 4.1247606,153.4439 3.7500863,153.4518 3.2189589,153.4597 2.0940084,153.4675 1.5936893,153.4754 1.4686084,153.4833 3.031225,153.4911 3.3749182,153.4990 1.9374287,153.5069 2.4372315,153.5148 3.9686208,153.5226 3.8440604,153.5305 3.2502031,153.5384 5.4374242,153.5462 6.062429,153.5541 5.7813458,153.5620 4.2812896,153.5698 5.1561179,153.5777 6.1249471,153.5856 4.6561966,153.5934 3.6250885,153.6013 1.656352,153.6092 1.6250691,153.6171 1.4688665,153.6249 1.2500046,153.6328 2.6250198,153.6407 3.7813239,153.6485 2.9062519,153.6564 2.6874077,153.6643 3.1876032,153.6722 5.843832,153.6800 6.1561918,153.6879 5.6246281,153.6958 6.0935068,153.7037 4.9377818,153.7115 3.0627313,153.7194 2.1562388,153.7273 2.6872969,153.7351 3.59361,153.7430 3.0938594,153.7509 1.718863,153.7588 3.1874261,153.7666 4.9687386,153.7745 2.9376452,153.7824 1.7500495,153.7903 2.6561327,153.7981 3.6250377,153.8060 3.4063447,153.8139 2.937397,153.8218 2.3748207,153.8297 2.4687026,153.8375 2.0939238,153.8454 2.031301,153.8533 2.5937283,153.8612 2.5000384,153.8690 2.1562333,153.8769 2.3124917,153.8848 2.1563017,153.8927 2.3125212,153.9006 3.2810926,153.9084 3.8746829,153.9163 4.8437018,153.9242 4.1253037,153.9321 2.500232,153.9399 1.2813259,153.9478 1.5937073,153.9557 1.4999247,153.9636 1.2499558,153.9715 2.4685929,153.9793 3.8124313,153.9872 2.8437734,153.9951 3.3750792,154.0030 4.8437481,154.0109 9.0623922,154.0188 10.312582,154.0266 8.7185812,154.0345 7.9685698,154.0424 8.2499857,154.0503 13.780503,154.0582 29.623295,154.0660 48.747658,154.0739 72.747948,154.0818 103.46178,154.0897 232.76495,154.0976 437.04993,154.1055 489.47479,154.1133 332.51703,154.1212 157.88385,154.1291 129.02876,154.1370 159.34244,154.1449 138.59892,154.1528 77.380493,154.1607 33.440189,154.1685 17.657173,154.1764 12.562726,154.1843 10.062429,154.1922 8.4374723,154.2001 6.3436842,154.2080 6.6564488,154.2159 5.5628924,154.2237 4.6563349,154.2316 1.812451,154.2395 1.3124828,154.2474 2.1563299,154.2553 3.1563087,154.2632 3.0624366,154.2711 3.2186227,154.2790 2.3125045,154.2868 1.8750535,154.2947 1.3126184,154.3026 0.49995464,154.3105 1.9686332,154.3184 2.4061806,154.3263 2.9061971,154.3342 2.6876934,154.3421 2.2188494,154.3500 3.312542,154.3578 5.343647,154.3657 4.7497654,154.3736 3.4062805,154.3815 1.7188978,154.3894 2.0311775,154.3973 2.6561866,154.4052 2.0626154,154.4131 1.5312722,154.4210 1.4687003,154.4289 2.1875005,154.4368 2.6874304,154.4446 2.4373527,154.4525 3.4688294,154.4604 4.7502432,154.4683 6.8124804,154.4762 6.031085,154.4841 5.6563077,154.4920 5.0314388,154.4999 4.4063096,154.5078 2.6561909,154.5157 1.875003,154.5236 2.0623639,154.5315 3.437134,154.5394 5.093482,154.5473 5.6876068,154.5552 5.8752933,154.5631 5.7190075,154.5709 3.5000634,154.5788 2.3123732,154.5867 2.5311756,154.5946 2.3750467,154.6025 1.3751053,154.6104 2.8437114,154.6183 4.6249232,154.6262 4.1875114,154.6341 2.0937421,154.6420 2.1247973,154.6499 3.4061823,154.6578 2.4690402,154.6657 1.7188573,154.6736 4.2499518,154.6815 4.9999547,154.6894 3.7813251,154.6973 3.9687984,154.7052 3.9373722,154.7131 2.68753,154.7210 2.8125451,154.7289 2.5624874,154.7368 2.687402,154.7447 3.4684687,154.7526 3.9999218,154.7605 4.2189469,154.7684 3.9688969,154.7763 2.5938475,154.7842 1.4687606,154.7921 3.7186513,154.8000 5.5000529,154.8079 5.2812977,154.8158 3.2812014,154.8237 2.0937579,154.8316 2.5312788,154.8395 2.7187366,154.8474 3.2499886,154.8553 3.6250739,154.8632 3.5937605,154.8711 3.9374957,154.8790 4.2188048,154.8869 3.4062924,154.8948 1.9999781,154.9027 2.2186022,154.9106 4.1873674,154.9185 5.3123698,154.9265 4.7810397,154.9344 5.280961,154.9423 7.4375463,154.9502 5.1566534,154.9581 3.812551,154.9660 4.0311933,154.9739 3.9061427,154.9818 4.4060097,154.9897 4.906363,154.9976 4.5316448,155.0055 4.437469,155.0134 5.1245108,155.0213 8.7809496,155.0292 10.124793,155.0371 20.592365,155.0450 44.934845,155.0530 71.747551,155.0609 91.093292,155.0688 92.219368,155.0767 106.43642,155.0846 133.71535,155.0925 173.74571,155.1004 204.24574,155.1083 231.58997,155.1162 323.14407,155.1241 588.88635,155.1320 830.93103,155.1400 764.79773,155.1479 454.58511,155.1558 185.85736,155.1637 79.349396,155.1716 47.220482,155.1795 33.501316,155.1874 20.000782,155.1953 11.281653,155.2032 5.6566172,155.2112 3.4687309,155.2191 4.1248865,155.2270 3.9689171,155.2349 1.6565582,155.2428 3.031095,155.2507 6.874579,155.2586 7.9061794,155.2665 5.3128157,155.2745 2.1877437,155.2824 1.4999094,155.2903 2.4998326,155.2982 3.0938168,155.3061 1.7189689,155.3140 0.99996024,155.3219 1.8436111,155.3299 1.9999883,155.3378 2.3125002,155.3457 3.3437054,155.3536 3.9687636,155.3615 3.3125465,155.3694 2.499948,155.3773 2.843729,155.3853 4.5625358,155.3932 4.9372668,155.4011 5.0936975,155.4090 3.4066315,155.4169 1.9689571,155.4248 0.50000781,155.4328 0.2811951,155.4407 0.43746063,155.4486 1.0624713,155.4565 1.0936056,155.4644 2.0311964,155.4724 2.9689205,155.4803 2.5001252,155.4882 2.1874359,155.4961 1.7810421,155.5040 3.3747823,155.5120 4.781384,155.5199 3.031548,155.5278 1.9374279,155.5357 2.4059687,155.5436 4.7499323,155.5516 3.4063604,155.5595 1.7813696,155.5674 1.8124031,155.5753 3.2186594,155.5832 4.4376669,155.5912 3.5625885,155.5991 2.6873748,155.6070 3.0624478,155.6149 2.5000784,155.6228 1.6563212,155.6308 1.5626502,155.6387 1.3750789,155.6466 0.74999958,155.6545 0.74986547,155.6625 2.1248055,155.6704 5.7813048,155.6783 6.0937824,155.6862 5.1873817,155.6942 3.3436446,155.7021 2.9377005,155.7100 1.2501566,155.7179 2.9060092,155.7259 3.7497525,155.7338 4.0312676,155.7417 3.1877582,155.7496 2.0001676,155.7576 1.0936773,155.7655 1.8748888,155.7734 1.8126074,155.7813 1.0314021,155.7893 1.0000077,155.7972 1.9061862,155.8051 2.1873236,155.8130 3.7186589,155.8210 2.6563215,155.8289 2.1248808,155.8368 3.4685721,155.8448 4.7189064,155.8527 4.6875939,155.8606 4.7186432,155.8685 3.8125494,155.8765 2.5314057,155.8844 3.6250794,155.8923 4.7187114,155.9003 3.6250501,155.9082 2.1248677,155.9161 3.7497611,155.9240 4.2500696,155.9320 3.7812955,155.9399 4.9373922,155.9478 6.4687066,155.9558 5.6251163,155.9637 3.2189715,155.9716 1.5002038,155.9796 0.46878293,155.9875 1.2499558,155.9954 2.7812705,156.0034 3.9685571,156.0113 5.2184763,156.0192 4.8438053,156.0272 3.6877635,156.0351 3.718576,156.0430 7.311964,156.0510 11.249484,156.0589 16.06217,156.0668 19.405882,156.0748 28.623545,156.0827 50.871807,156.0906 98.714767,156.0986 141.3091,156.1065 182.96605,156.1144 209.53055,156.1224 202.37663,156.1303 178.31421,156.1382 170.18549,156.1462 219.27634,156.1541 252.93663,156.1620 211.4446,156.1700 124.87983,156.1779 126.24392,156.1858 195.39961,156.1938 211.15977,156.2017 136.54094,156.2097 54.287495,156.2176 22.345413,156.2255 18.719076,156.2335 16.156651,156.2414 13.469298,156.2493 8.6565437,156.2573 3.8750262,156.2652 1.9686064,156.2732 2.8124232,156.2811 3.468622,156.2890 3.9062111,156.2970 3.343806,156.3049 2.7499549,156.3129 3.1248827,156.3208 4.9063339,156.3287 4.2189336,156.3367 3.5313189,156.3446 4.5313258,156.3526 5.9063745,156.3605 4.281219,156.3684 1.7811475,156.3764 3.1248848,156.3843 4.3748703,156.3923 3.7187881,156.4002 3.3126352,156.4082 2.53142,156.4161 2.500016,156.4240 3.7186089,156.4320 4.6562314,156.4399 4.0938449,156.4479 2.7187142,156.4558 2.6250443,156.4638 0.81257892,156.4717 0.65626109,156.4796 1.8125387,156.4876 2.1562676,156.4955 1.5311908,156.5035 1.4373648,156.5114 2.2497396,156.5194 3.4062462,156.5273 3.71875,156.5353 6.124804,156.5432 7.4374847,156.5511 6.4064131,156.5591 3.9377418,156.5670 2.3750885,156.5750 2.1249745,156.5829 2.6874192,156.5909 4.0000796,156.5988 6.2500181,156.6068 9.1562939,156.6147 8.4062767,156.6227 4.8436289,156.6306 2.0623822,156.6386 4.8746977,156.6465 6.2187223,156.6545 4.875144,156.6624 4.6877508,156.6704 2.9375281,156.6783 2.7185302,156.6863 2.5314016,156.6942 1.5939461,156.7022 1.7188002,156.7101 3.9688294,156.7181 6.1250439,156.7260 6.3749661,156.7340 2.7499733,156.7419 1.1249992,156.7499 1.4684501,156.7578 4.0621057,156.7658 5.0625448,156.7737 6.3128676,156.7817 6.6878619,156.7896 6.4687023,156.7976 5.3122668,156.8055 4.4997096,156.8135 4.8121691,156.8214 6.5936599,156.8294 5.1878037,156.8373 3.7814136,156.8453 3.7187803,156.8532 4.3752384,156.8612 4.3125215,156.8692 3.9996262,156.8771 4.8745766,156.8851 5.6874647,156.8930 4.8438597,156.9010 4.2813973,156.9089 5.0624495,156.9169 8.1871796,156.9248 12.312376,156.9328 15.437806,156.9407 13.344175,156.9487 10.625102,156.9567 7.5313826,156.9646 5.6875353,156.9726 7.6246991,156.9805 10.999755,156.9885 11.03117,156.9964 12.593365,157.0044 16.749392,157.0124 18.968222,157.0203 23.217991,157.0283 30.03031,157.0362 42.904526,157.0442 70.715347,157.0521 132.14983,157.0601 294.88156,157.0681 705.32776,157.0760 1236.3162,157.0840 2164.3599,157.0919 4184.3276,157.0999 5355.9131,157.1079 4115.8149,157.1158 1893.4181,157.1238 695.1778,157.1317 442.22729,157.1397 344.22858,157.1477 241.66269,157.1556 163.66089,157.1636 110.16041,157.1716 71.908745,157.1795 52.750912,157.1875 45.468819,157.1954 38.781975,157.2034 22.657534,157.2114 12.844664,157.2193 9.0312252,157.2273 11.187521,157.2353 8.1877337,157.2432 8.1250267,157.2512 6.0000906,157.2591 4.9999475,157.2671 5.0937214,157.2751 5.7188268,157.2830 6.6875339,157.2910 5.6875033,157.2990 4.0938749,157.3069 6.5624628,157.3149 8.6560783,157.3229 8.2812443,157.3308 5.4374003,157.3388 4.3437304,157.3468 5.7815146,157.3547 7.218996,157.3627 6.5000587,157.3707 6.6562428,157.3786 3.0625043,157.3866 4.3749557,157.3946 3.2188587,157.4025 2.6561503,157.4105 5.218452,157.4185 7.7499871,157.4264 6.8126988,157.4344 4.4997435,157.4424 5.7496824,157.4503 5.5626521,157.4583 4.0627337,157.4663 2.7501903,157.4742 2.0312576,157.4822 2.8748832,157.4902 4.6562495,157.4982 5.1251154,157.5061 3.5625615,157.5141 2.8747537,157.5221 2.8438118,157.5300 1.5938585,157.5380 2.2187543,157.5460 3.5937665,157.5539 5.1874447,157.5619 4.0312548,157.5699 3.5312717,157.5779 2.0938361,157.5858 1.7186168,157.5938 3.0624142,157.6018 5.0312696,157.6098 5.1563668,157.6177 3.9375403,157.6257 4.0624003,157.6337 3.8124962,157.6416 2.3751311,157.6496 2.2187662,157.6576 4.3749003,157.6656 7.2188306,157.6735 6.4999809,157.6815 5.6560626,157.6895 6.749908,157.6975 7.1563549,157.7054 6.9063835,157.7134 4.3436284,157.7214 5.2498875,157.7294 7.000011,157.7373 6.4375525,157.7453 4.0937247,157.7533 3.562562,157.7613 2.6877275,157.7693 1.593837,157.7772 1.7183149,157.7852 5.905602,157.7932 7.812654,157.8012 6.1255131,157.8091 6.593852,157.8171 6.4685807,157.8251 7.2811012,157.8331 6.1876965,157.8411 4.250247,157.8490 3.1561971,157.8570 3.6249564,157.8650 4.5938115,157.8730 4.9375601,157.8809 4.3749886,157.8889 5.4373722,157.8969 5.2811694,157.9049 4.8750348,157.9129 2.3439012,157.9208 1.6562226,157.9288 2.6873455,157.9368 5.5313139,157.9448 7.2188954,157.9528 7.0313511,157.9608 4.9684625,157.9687 5.4060426,157.9767 5.8440075,157.9847 6.5311408,157.9927 8.2810125,158.0007 7.9689384,158.0086 7.1564703,158.0166 8.812048,158.0246 14.749262,158.0326 21.186647,158.0406 30.936451,158.0486 35.56205,158.0566 38.499348,158.0645 55.996868,158.0725 117.33655,158.0805 230.42549,158.0885 390.48315,158.0965 593.79578,158.1045 727.99744,158.1124 666.72772,158.1204 594.03003,158.1284 670.18011,158.1364 700.63116,158.1444 589.32001,158.1524 856.23053,158.1604 2314.1851,158.1683 3649.7627,158.1763 3206.8706,158.1843 1595.3293,158.1923 506.521,158.2003 233.94386,158.2083 164.97456,158.2163 114.19118,158.2243 78.940277,158.2323 47.064651,158.2402 26.688734,158.2482 15.688242,158.2562 14.187812,158.2642 9.9064398,158.2722 6.9065413,158.2802 4.2190046,158.2882 3.4997454,158.2962 5.6871347,158.3042 7.2187438,158.3121 5.5627823,158.3201 2.7503829,158.3281 2.1561863,158.3361 3.343478,158.3441 5.1563272,158.3521 4.7502508,158.3601 4.4061441,158.3681 6.6247582,158.3761 9.4999037,158.3841 7.5939918,158.3921 5.3751149,158.4001 4.8748856,158.4080 5.7812119,158.4160 6.0311332,158.4240 4.8750134,158.4320 4.1562886,158.4400 4.5314465,158.4480 4.2500792,158.4560 5.0311275,158.4640 5.0312591,158.4720 3.2814813,158.4800 1.7501038,158.4880 3.624691,158.4960 4.4060774,158.5040 3.2813714,158.5120 2.4061725,158.5200 3.9684253,158.5280 5.1875515,158.5360 5.000145,158.5440 5.9062891,158.5520 5.0314798,158.5600 3.8437259,158.5679 5.1560702,158.5759 6.5000238,158.5839 7.2813883,158.5919 6.2814178,158.5999 4.3437643,158.6079 4.7811427,158.6159 5.7187719,158.6239 3.562639,158.6319 2.8438642,158.6399 3.2499228,158.6479 2.8747368,158.6559 3.1562414,158.6639 3.1876602,158.6719 3.3124785,158.6799 3.0625832,158.6879 1.7811215,158.6959 4.2496376,158.7039 5.7188873,158.7119 6.3752317,158.7199 6.7499757,158.7279 7.9062395,158.7359 6.8125811,158.7439 5.8436356,158.7519 4.8749065,158.7599 4.1251073,158.7679 3.2500477,158.7759 3.812465,158.7839 3.9061346,158.7919 3.5938854,158.7999 2.1874483,158.8080 4.374629,158.8160 6.2186708,158.8240 5.5939322,158.8320 3.8750477,158.8400 4.1875701,158.8480 2.6877799,158.8560 1.9375564,158.8640 2.5310681,158.8720 4.3123379,158.8800 5.249989,158.8880 4.500061,158.8960 4.093823,158.9040 3.3749049,158.9120 4.3750262,158.9200 4.2812448,158.9280 5.9683146,158.9360 8.8747921,158.9440 11.062971,158.9520 10.281443,158.9600 10.24982,158.9681 8.8124857,158.9761 5.6876211,158.9841 6.5626869,158.9921 10.218416,159.0001 14.21832,159.0081 16.374655,159.0161 19.311508,159.0241 33.841183,159.0321 66.840126,159.0401 113.2468,159.0481 145.05923,159.0561 186.52621,159.0642 256.14893,159.0722 409.00577,159.0802 1033.3939,159.0882 2557.9521,159.0962 3544.0498,159.1042 2834.0017,159.1122 1372.3599,159.1202 725.92303,159.1282 771.64917,159.1362 714.51691,159.1443 434.68146,159.1523 218.25856,159.1603 239.01927,159.1683 384.271,159.1763 397.94583,159.1843 245.26656,159.1923 99.884636,159.2003 41.846115,159.2084 25.062904,159.2164 17.281666,159.2244 13.437935,159.2324 8.1564102,159.2404 6.562541,159.2484 5.7813668,159.2564 6.2813535,159.2645 5.6562195,159.2725 6.2498841,159.2805 5.9375978,159.2885 5.0626469,159.2965 3.21894,159.3045 3.8126462,159.3125 3.7812049,159.3206 2.5936201,159.3286 3.6249182,159.3366 6.0624981,159.3446 8.0314083,159.3526 7.8124051,159.3606 6.8434258,159.3687 6.6873422,159.3767 8.0623541,159.3847 7.1254277,159.3927 2.2503955,159.4007 2.7499337,159.4088 4.8435926,159.4168 6.5309992,159.4248 5.5311975,159.4328 4.7812295,159.4408 4.0314703,159.4488 3.0314312,159.4569 3.4374609,159.4649 2.0311482,159.4729 2.7811575,159.4809 3.9375303,159.4889 4.218761,159.4970 3.6875718,159.5050 3.0939031,159.5130 3.5937064,159.5210 5.124898,159.5290 4.6249695,159.5371 5.2187886,159.5451 4.9375291,159.5531 4.3438325,159.5611 4.4063344,159.5692 4.4686694,159.5772 4.0313148,159.5852 4.2188339,159.5932 3.9687412,159.6012 2.8750668,159.6093 1.3749775,159.6173 1.4998854,159.6253 1.3750089,159.6333 1.687521,159.6414 2.1561501,159.6494 2.5311606,159.6574 3.1875949,159.6654 2.5312185,159.6735 3.0933781,159.6815 4.3747649,159.6895 5.031271,159.6975 5.4689364,159.7056 5.1564441,159.7136 6.3750038,159.7216 6.6562977,159.7296 5.1251025,159.7377 2.0937512,159.7457 2.3749545,159.7537 3.3124406,159.7617 5.5625076,159.7698 4.7189159,159.7778 3.5624435,159.7858 3.4060514,159.7939 4.6562943,159.8019 5.656157,159.8099 6.4375019,159.8179 4.4375181,159.8260 4.0937467,159.8340 3.2814865,159.8420 3.718811,159.8501 5.7812195,159.8581 6.4687386,159.8661 5.593586,159.8741 4.6250095,159.8822 3.6877692,159.8902 2.8750639,159.8982 1.6249851,159.9063 1.281077,159.9143 2.5936136,159.9223 3.2813838,159.9304 2.968874,159.9384 3.6873989,159.9464 4.9686809,159.9545 4.1563315,159.9625 2.1561227,159.9705 2.1873705,159.9786 4.406199,159.9866 5.8751974,159.9946 3.6875801,160.0027 4.4060555,160.0107 6.0625134,160.0187 6.0313153,160.0268 6.3121696,160.0348 8.5310469,160.0428 10.718695,160.0509 12.999559,160.0589 17.686722,160.0669 31.029886,160.0750 57.559204,160.0830 134.04996,160.0910 328.82486,160.0991 521.80273,160.1071 548.41388,160.1151 399.42068,160.1232 253.07062,160.1312 180.12775,160.1392 141.19049,160.1473 103.78576,160.1553 65.909081,160.1634 50.374676,160.1714 70.029205,160.1794 92.468666,160.1875 82.28344,160.1955 48.002457,160.2035 20.501564,160.2116 5.7815452,160.2196 6.2498899,160.2277 6.1564341,160.2357 4.2815871,160.2437 4.0936069,160.2518 6.0308504,160.2598 6.5001369,160.2679 4.4379416,160.2759 3.0627034,160.2839 3.0937343,160.2920 1.9374866,160.3000 1.4375004,160.3081 2.3437021,160.3161 3.0935309,160.3241 4.6560359,160.3322 6.4063191,160.3402 6.4065194,160.3483 3.9688506,160.3563 2.3124058,160.3643 2.5000067,160.3724 2.4375982,160.3804 1.5312364,160.3885 2.1873708,160.3965 3.1250365,160.4046 2.9376769,160.4126 3.5312824,160.4207 4.2811913,160.4287 6.6250587,160.4367 6.6874733,160.4448 5.6561165,160.4528 2.7499294,160.4609 3.1563675,160.4689 3.1251111,160.4770 2.3124135,160.4850 3.5313036,160.4931 3.3750434,160.5011 3.4061191,160.5091 2.7812445,160.5172 2.1562753,160.5252 1.6561096,160.5333 2.4998677,160.5413 3.4063725,160.5494 2.9062386,160.5574 5.0310464,160.5655 5.4686527,160.5735 4.7188244,160.5816 3.9689384,160.5896 2.5938802,160.5977 2.2188377,160.6057 2.8436575,160.6138 3.2186759,160.6218 3.1249704,160.6299 4.3436232,160.6379 4.4373889,160.6460 4.4062262,160.6540 3.6877508,160.6621 3.2502043,160.6701 2.0625923,160.6782 2.2185397,160.6862 3.5935814,160.6943 4.4687209,160.7023 6.2810807,160.7104 5.9374857,160.7184 3.8127928,160.7265 2.4063749,160.7345 3.812428,160.7426 3.3125486,160.7506 3.2498126,160.7587 4.062254,160.7667 4.8437285,160.7748 3.3440058,160.7828 2.2813456,160.7909 2.2812328,160.7989 4.531352,160.8070 6.7186432,160.8150 7.1247549,160.8231 5.2812071,160.8311 3.4689043,160.8392 3.4377263,160.8472 3.4688025,160.8553 3.7499249,160.8634 4.9996233,160.8714 6.3121443,160.8795 5.2814484,160.8875 4.3440061,160.8956 4.4689493,160.9036 4.9375811,160.9117 7.4998422,160.9197 9.4995327,160.9278 11.155972,160.9359 9.5940065,160.9439 7.5941243,160.9520 10.468729,160.9600 15.749579,160.9681 18.124561,160.9761 18.34334,160.9842 19.718781,160.9923 21.81291,161.0003 25.437357,161.0084 34.404556,161.0164 56.622036,161.0245 93.493202,161.0326 191.14096,161.0406 620.21832,161.0487 1992.8721,161.0567 3161.5786,161.0648 2763.6775,161.0728 1399.7588,161.0809 486.67746,161.0890 268.56503,161.0970 334.828,161.1051 560.98315,161.1132 645.16217,161.1212 469.39731,161.1293 207.64174,161.1373 103.12943,161.1454 81.470703,161.1535 63.408268,161.1615 37.220165,161.1696 16.18832,161.1776 13.87523,161.1857 16.468964,161.1938 14.281797,161.2018 9.9691992,161.2099 6.3752484,161.2180 3.2811177,161.2260 2.0934706,161.2341 5.0622716,161.2422 6.937212,161.2502 8.468895,161.2583 5.1567316,161.2663 5.0626907,161.2744 3.9687803,161.2825 2.0937011,161.2905 1.4687423,161.2986 2.3750064,161.3067 4.2812157,161.3147 3.6247945,161.3228 4.2496471,161.3309 5.6560578,161.3389 5.219141,161.3470 3.4688661,161.3551 5.156127,161.3631 4.937654,161.3712 3.9689534,161.3793 1.2501242,161.3873 1.4372981,161.3954 2.718576,161.4035 3.5937574,161.4115 2.8750086,161.4196 3.2501774,161.4277 2.6876233,161.4358 3.0000365,161.4438 4.2186651,161.4519 4.9059935,161.4600 2.8438919,161.4680 1.4688665,161.4761 2.6562407,161.4842 2.6873612,161.4922 4.2186303,161.5003 3.7500947,161.5084 2.687752,161.5165 2.2188292,161.5245 3.6248426,161.5326 3.5623801,161.5407 2.9061284,161.5487 2.7501252,161.5568 2.1875622,161.5649 3.2183757,161.5730 5.5623488,161.5810 4.5002956,161.5891 2.4065363,161.5972 0.81256503,161.6052 1.6560633,161.6133 2.5312085,161.6214 3.5624321,161.6295 4.4687262,161.6375 3.531405,161.6456 2.9064155,161.6537 2.4998724,161.6618 5.281024,161.6698 5.3437195,161.6779 3.1563597,161.6860 1.500182,161.6941 1.1875699,161.7021 1.9062927,161.7102 3.1561735,161.7183 3.4061341,161.7264 3.49985,161.7344 3.5001347,161.7425 1.7501205,161.7506 2.2186182,161.7587 2.65628,161.7668 2.4687488,161.7748 2.8751364,161.7829 3.2812862,161.7910 4.6872807,161.7991 5.5313487,161.8071 5.0000467,161.8152 4.3436975,161.8233 3.5001945,161.8314 2.1563306,161.8395 1.4999965,161.8475 2.2498896,161.8556 3.7809043,161.8637 5.062242,161.8718 4.4686699,161.8799 4.5002098,161.8879 3.3127263,161.8960 2.2189007,161.9041 1.1562546,161.9122 2.593477,161.9203 4.1249542,161.9283 4.4373479,161.9364 5.4372654,161.9445 5.0002823,161.9526 4.2500854,161.9607 5.9995537,161.9688 8.3124638,161.9768 9.7190714,161.9849 7.7189531,161.9930 5.25002,162.0011 3.8439052,162.0092 3.7812486,162.0172 4.1248097,162.0253 6.4685955,162.0334 13.124187,162.0415 26.528433,162.0496 73.899963,162.0577 143.58946,162.0658 158.31528,162.0738 107.16123,162.0819 51.471603,162.0900 34.593533,162.0981 53.590511,162.1062 98.902344,162.1143 127.00008,162.1224 110.87762,162.1304 97.280907,162.1385 102.24897,162.1466 95.346191,162.1547 59.598114,162.1628 26.064602,162.1709 16.59408,162.1790 10.469099,162.1870 6.7189946,162.1951 4.1250734,162.2032 3.3435736,162.2113 3.7186775,162.2194 3.7188761,162.2275 3.4376063,162.2356 3.7188792,162.2437 2.9064171,162.2518 2.4687583,162.2598 3.1561761,162.2679 3.5937436,162.2760 3.2812696,162.2841 2.6250272,162.2922 1.6250017,162.3003 2.5934653,162.3084 4.4060459,162.3165 4.5312958,162.3246 3.375144,162.3327 3.0001197,162.3408 3.5000393,162.3488 3.2188339,162.3569 3.4999547,162.3650 3.6874952,162.3731 3.0938215,162.3812 2.4687693,162.3893 3.0626624,162.3974 3.7187574,162.4055 2.5310647,162.4136 1.7497569,162.4217 2.6875234,162.4298 3.3751924,162.4379 2.8126016,162.4460 1.9687688,162.4541 2.093693,162.4622 2.5622158,162.4702 3.5309775,162.4783 4.4997988,162.4864 6.7501063,162.4945 5.4690118,162.5026 4.2186961,162.5107 4.0937557,162.5188 5.4376326,162.5269 4.9688077,162.5350 3.5932724,162.5431 5.5934687,162.5512 5.3126993,162.5593 4.2503371,162.5674 2.437887,162.5755 1.2813119,162.5836 1.6874182,162.5917 1.5936939,162.5998 2.312324,162.6079 3.2500083,162.6160 3.3752427,162.6241 3.3751493,162.6322 3.2500474,162.6403 3.0311995,162.6484 3.0934279,162.6565 4.6871457,162.6646 4.4688826,162.6727 3.8128452,162.6808 2.5626218,162.6889 1.7812264,162.6970 1.4687306,162.7051 1.2500449,162.7132 1.0313103,162.7213 1.1562341,162.7294 2.3123431,162.7375 3.1248569,162.7456 3.8748822,162.7537 4.5625248,162.7618 3.3438485,162.7699 2.9686267,162.7780 4.5935955,162.7861 5.2813649,162.7942 3.6252594,162.8023 2.4062624,162.8104 2.4373388,162.8185 3.5624352,162.8266 3.9687986,162.8347 4.0000553,162.8428 4.7188468,162.8509 5.4687619,162.8590 5.5312114,162.8671 3.1249835,162.8752 2.3749626,162.8833 2.6562314,162.8915 3.7186177,162.8996 5.8124828,162.9077 6.687686,162.9158 7.1252017,162.9239 4.062521,162.9320 3.9058337,162.9401 6.5620251,162.9482 8.3749638,162.9563 7.5314074,162.9644 5.6877408,162.9725 3.1253328,162.9806 3.5628068,162.9887 5.624845,162.9968 9.5618887,163.0049 11.437097,163.0131 12.687516,163.0212 12.218964,163.0293 9.0311108,163.0374 14.280323,163.0455 31.841427,163.0536 58.903507,163.0617 81.685043,163.0698 121.55348,163.0779 284.54013,163.0860 530.54584,163.0942 582.07312,163.1023 373.14975,163.1104 159.3569,163.1185 104.9689,163.1266 120.68559,163.1347 167.40195,163.1428 242.24597,163.1509 254.62674,163.1590 180.00679,163.1672 81.318947,163.1753 31.815504,163.1834 14.157113,163.1915 10.000093,163.1996 7.7810349,163.2077 6.9059777,163.2158 6.2187409,163.2239 8.0003233,163.2321 6.5315924,163.2402 5.0937858,163.2483 3.8124287,163.2564 5.7186646,163.2645 6.0001822,163.2726 3.9376857,163.2807 3.8750627,163.2889 2.5311201,163.2970 2.6558914,163.3051 2.7498701,163.3132 3.3751588,163.3213 4.1250668,163.3294 5.0936861,163.3376 3.5624723,163.3457 3.4687827,163.3538 3.6563289,163.3619 3.8124545,163.3700 3.0624323,163.3781 3.5001092,163.3863 2.9374795,163.3944 2.3749938,163.4025 2.5313568,163.4106 2.8438973,163.4187 2.906034,163.4268 4.1557169,163.4350 5.5936742,163.4431 5.0001936,163.4512 3.8751221,163.4593 4.4688225,163.4674 4.0626025,163.4756 2.6877718,163.4837 2.0314796,163.4918 2.2186532,163.4999 2.1872706,163.5080 1.8436934,163.5162 2.1249843,163.5243 3.5937915,163.5324 5.2188978,163.5405 5.937386,163.5487 5.0622964,163.5568 3.687614,163.5649 1.8127599,163.5730 2.0626016,163.5811 3.4687212,163.5893 3.7498186,163.5974 4.3123755,163.6055 3.7499909,163.6136 3.0938332,163.6218 1.9062347,163.6299 3.1248767,163.6380 4.8122745,163.6461 6.281106,163.6543 4.6252646,163.6624 3.4377196,163.6705 5.0001702,163.6786 5.0624027,163.6867 4.7498932,163.6949 2.062613,163.7030 1.7187029,163.7111 2.125031,163.7193 2.5624237,163.7274 2.9998863,163.7355 2.1876786,163.7436 2.9062846,163.7518 5.0937114,163.7599 5.6874266,163.7680 5.2811756,163.7761 4.7186484,163.7843 3.6563299,163.7924 1.9377042,163.8005 2.6562371,163.8086 3.1871552,163.8168 5.1246147,163.8249 5.1877632,163.8330 3.6253195,163.8412 1.9063612,163.8493 1.6250242,163.8574 3.5938127,163.8656 2.9999437,163.8737 1.499949,163.8818 1.718752,163.8899 1.906157,163.8981 2.2186871,163.9062 3.4685743,163.9143 5.8750038,163.9225 6.1876922,163.9306 5.5001197,163.9387 4.1249046,163.9469 3.9063566,163.9550 3.7812481,163.9631 2.9372818,163.9713 2.8126433,163.9794 2.312562,163.9875 5.3122344,163.9957 8.1561584,164.0038 7.2501802,164.0119 6.0001893,164.0201 4.0625472,164.0282 4.2499819,164.0363 3.5314217,164.0445 4.8123651,164.0526 9.9059954,164.0607 15.59318,164.0689 22.311226,164.0770 34.653667,164.0851 73.340561,164.0933 112.31077,164.1014 153.8367,164.1095 299.54044,164.1177 531.38751,164.1258 576.75769,164.1339 392.24139,164.1421 211.0112,164.1502 210.3716,164.1583 242.68776,164.1665 185.47594,164.1746 89.850494,164.1828 36.472252,164.1909 19.125719,164.1990 13.968482,164.2072 11.968732,164.2153 7.7505193,164.2234 4.5314288,164.2316 5.6875496,164.2397 3.750315,164.2479 1.5002466,164.2560 1.6875819,164.2641 2.2188029,164.2723 1.9999033,164.2804 3.343322,164.2886 4.9059081,164.2967 4.5314264,164.3048 3.2501521,164.3130 3.7812412,164.3211 4.3440886,164.3293 3.5314879,164.3374 2.6247644,164.3455 3.5622845,164.3537 4.0001664,164.3618 3.0625362,164.3700 3.6248481,164.3781 4.093751,164.3863 3.1564608,164.3944 2.5001135,164.4025 4.0936975,164.4107 3.9686685,164.4188 3.8436909,164.4270 2.8125591,164.4351 1.2812462,164.4433 1.9998727,164.4514 2.7499704,164.4595 2.6563563,164.4677 3.6249824,164.4758 5.499886,164.4840 4.9062996,164.4921 2.2188566,164.5003 1.4688628,164.5084 1.1251396,164.5166 1.1562548,164.5247 1.2499671,164.5329 2.5309339,164.5410 6.3747716,164.5491 8.2503824,164.5573 7.1565289,164.5654 5.8434358,164.5736 3.9061608,164.5817 2.9064038,164.5899 3.9999998,164.5980 4.2498703,164.6062 5.1558533,164.6143 5.6873598,164.6225 4.7501578,164.6306 4.0003309,164.6388 2.2814503,164.6469 2.312309,164.6551 5.2808762,164.6632 7.0311551,164.6714 5.6252575,164.6795 3.250196,164.6877 3.7499228,164.6958 5.4063239,164.7040 3.7502861,164.7121 2.4999797,164.7203 3.031112,164.7284 4.4060802,164.7366 4.1562076,164.7447 3.5626502,164.7529 3.5624659,164.7610 4.4060307,164.7692 4.687407,164.7773 3.3751338,164.7855 2.2502491,164.7936 1.1564888,164.8018 1.4999728,164.8099 2.2499032,164.8181 1.34372,164.8262 1.7497108,164.8344 3.9997392,164.8426 5.187686,164.8507 3.7503171,164.8589 2.1874959,164.8670 3.1249602,164.8752 3.1875203,164.8833 4.0935416,164.8915 4.0935583,164.8996 3.5624919,164.9078 4.1564164,164.9159 4.1561651,164.9241 5.3434811,164.9323 5.4375553,164.9404 4.2815495,164.9486 3.6563768,164.9567 3.1560495,164.9649 3.5312009,164.9730 3.0314295,164.9812 3.9375169,164.9894 4.6873713,164.9975 5.9998245,165.0057 6.2500215,165.0138 6.6872306,165.0220 10.249617,165.0301 12.187692,165.0383 13.593326,165.0465 22.780149,165.0546 39.153763,165.0628 79.056366,165.0709 184.86227,165.0791 351.9863,165.0873 534.47449,165.0954 956.04608,165.1036 1417.9741,165.1117 1365.2832,165.1199 816.24377,165.1281 331.37354,165.1362 161.94394,165.1444 119.37658,165.1525 105.34375,165.1607 94.533051,165.1689 66.440369,165.1770 40.127159,165.1852 20.501751,165.1934 8.06322,165.2015 6.0312772,165.2097 7.8748107,165.2178 6.3750601,165.2260 4.9062824,165.2342 4.4685669,165.2423 4.5313835,165.2505 3.6878023,165.2587 3.8439157,165.2668 3.0000184,165.2750 4.5622711,165.2832 4.7501059,165.2913 4.0937734,165.2995 3.5936365,165.3076 1.9063385,165.3158 1.5000504,165.3240 1.0936943,165.3321 2.1559994,165.3403 4.5938363,165.3485 4.8126969,165.3566 3.2187626,165.3648 3.4375303,165.3730 4.9063559,165.3811 4.4687915,165.3893 2.6250076,165.3975 2.7498899,165.4056 3.3434303,165.4138 4.4375229,165.4220 2.1876473,165.4302 2.093632,165.4383 3.8748937,165.4465 5.3751431,165.4547 3.9065366,165.4628 4.1562595,165.4710 4.6248918,165.4792 3.6875975,165.4873 2.656194,165.4955 2.874774,165.5037 2.4374514,165.5118 2.1247606,165.5200 3.7498393,165.5282 4.2814822,165.5364 5.8751397,165.5445 7.6875515,165.5527 7.3751326,165.5609 5.9377189,165.5690 3.593533,165.5772 2.8744302,165.5854 5.0935745,165.5936 5.4062252,165.6017 6.4690299,165.6099 6.1254835,165.6181 4.8750772,165.6262 3.7187533,165.6344 4.6250629,165.6426 3.5624998,165.6508 2.9999506,165.6589 3.2811539,165.6671 4.124671,165.6753 6.4995041,165.6835 7.6250625,165.6916 5.6879139,165.6998 3.8753922,165.7080 2.4063697,165.7162 3.2497404,165.7243 4.3437247,165.7325 3.9062743,165.7407 2.5312483,165.7489 1.7187443,165.7570 1.656356,165.7652 0.9063772,165.7734 1.5936838,165.7816 3.9374375,165.7898 4.3747706,165.7979 7.5311303,165.8061 5.8126264,165.8143 4.1875572,165.8225 3.3126595,165.8306 1.8439236,165.8388 0.9062348,165.8470 1.4060299,165.8552 3.3123372,165.8634 3.6249461,165.8715 3.3750196,165.8797 3.4063258,165.8879 2.3751516,165.8961 3.1876483,165.9043 5.0001187,165.9124 4.8749447,165.9206 2.6561098,165.9288 1.968851,165.9370 0.87497544,165.9452 3.468523,165.9533 5.0936966,165.9615 3.5939491,165.9697 3.1251304,165.9779 2.6874757,165.9861 3.43717,165.9942 4.4996138,166.0024 5.6252155,166.0106 3.3753383,166.0188 2.4062054,166.0270 2.8748622,166.0352 4.7187972,166.0433 3.9064493,166.0515 3.9057279,166.0597 12.092861,166.0679 25.96727,166.0761 55.152645,166.0843 110.68189,166.0924 195.67839,166.1006 284.83652,166.1088 302.59799,166.1170 215.13368,166.1252 142.06638,166.1334 121.9384,166.1416 111.84616,166.1497 70.472725,166.1579 34.752285,166.1661 21.594505,166.1743 17.531549,166.1825 12.687605,166.1907 9.1876402,166.1989 7.6563206,166.2071 6.3748684,166.2152 5.2815905,166.2234 4.1251869,166.2316 6.1873832,166.2398 5.6249371,166.2480 4.3124127,166.2562 4.0312729,166.2644 3.5627265,166.2726 2.437782,166.2807 2.4063196,166.2889 2.3124213,166.2971 1.6249795,166.3053 1.2813194,166.3135 2.2813284,166.3217 3.9374518,166.3299 5.2185979,166.3381 4.7814345,166.3463 1.8751847,166.3545 0.78099924,166.3627 2.4996133,166.3708 4.8435812,166.3790 5.7502275,166.3872 4.1566463,166.3954 2.5625355,166.4036 2.3749216,166.4118 2.56249,166.4200 2.2185919,166.4282 2.4061306,166.4364 2.375006,166.4446 2.0001414,166.4528 1.6563036,166.4610 2.5936606,166.4692 2.8438241,166.4773 1.6874431,166.4855 4.2499137,166.4937 5.0937839,166.5019 3.625098,166.5101 1.9064268,166.5183 1.7188185,166.5265 2.1562545,166.5347 1.2811632,166.5429 0.90627187,166.5511 0.43753228,166.5593 0.65621066,166.5675 1.0312719,166.5757 1.406258,166.5839 1.8437772,166.5921 2.5000374,166.6003 2.9687219,166.6085 2.7499743,166.6167 1.5937606,166.6249 2.5623243,166.6331 5.9998016,166.6413 6.3125281,166.6495 4.093977,166.6577 2.0936759,166.6659 3.1559906,166.6741 3.9374728,166.6823 3.2814276,166.6905 3.0314682,166.6987 2.5937517,166.7069 3.1249015,166.7151 3.3123703,166.7233 3.0000319,166.7315 2.5310683,166.7397 2.8750076,166.7479 1.5627201,166.7561 1.4999368,166.7643 2.5936151,166.7725 4.0624495,166.7807 3.7502048,166.7889 2.3752196,166.7971 1.3749187,166.8053 1.8435661,166.8135 2.3749757,166.8217 2.7188249,166.8299 2.4375668,166.8381 2.0937576,166.8463 1.9062284,166.8545 3.3749835,166.8627 4.374908,166.8709 4.2500377,166.8791 2.9063683,166.8873 1.9687411,166.8955 2.1249099,166.9037 2.4062719,166.9119 1.0001638,166.9201 0.50004941,166.9283 0.65629417,166.9365 1.1249646,166.9447 2.3747804,166.9529 3.8749096,166.9612 3.6875033,166.9694 2.5311813,166.9776 2.000104,166.9858 1.4063008,166.9940 1.9999018,167.0022 3.2186716,167.0104 4.7186174,167.0186 10.656176,167.0268 19.593193,167.0350 43.371536,167.0432 79.558594,167.0514 91.437553,167.0596 75.720566,167.0678 74.810188,167.0761 129.68086,167.0843 192.77554,167.0925 246.65337,167.1007 270.22006,167.1089 248.8163,167.1171 202.53395,167.1253 162.40825,167.1335 128.22292,167.1417 84.878769,167.1499 67.938744,167.1582 60.781578,167.1664 54.438484,167.1746 34.689423,167.1828 18.157238,167.1910 10.500259,167.1992 6.3749709,167.2074 4.7189503,167.2156 3.5000925,167.2239 5.1874933,167.2321 4.6877871,167.2403 4.8124237,167.2485 5.3436537,167.2567 5.0938401,167.2649 5.281302,167.2731 3.218894,167.2813 2.1249118,167.2896 2.4371223,167.2978 4.1873708,167.3060 4.4065681,167.3142 3.3753381,167.3224 1.9064192,167.3306 1.7187414,167.3388 3.0624111,167.3471 2.5937278,167.3553 1.2812868,167.3635 1.2187817,167.3717 2.2498922,167.3799 3.4686162,167.3881 2.0625911,167.3964 0.96890241,167.4046 0.5312537,167.4128 2.6248584,167.4210 3.2185042,167.4292 3.2811725,167.4374 2.0314481,167.4457 1.3750823,167.4539 1.9686165,167.4621 2.9374261,167.4703 4.0627079,167.4785 4.6875749,167.4868 5.1560411,167.4950 4.6872687,167.5032 4.0625167,167.5114 3.3125458,167.5196 5.0621767,167.5279 7.3123598,167.5361 6.0002542,167.5443 3.4376805,167.5525 2.5312822,167.5607 2.2501192,167.5690 1.999997,167.5772 2.6562903,167.5854 4.0938416,167.5936 6.1873932,167.6018 6.5624342,167.6101 5.2502389,167.6183 2.5002286,167.6265 0.90616953,167.6347 0.74985683,167.6430 1.0624869,167.6512 1.5000679,167.6594 3.2186506,167.6676 3.7498655,167.6758 3.2811799,167.6841 3.7187586,167.6923 3.3750415,167.7005 2.8435669,167.7087 4.343668,167.7170 5.0937338,167.7252 5.5311899,167.7334 4.9064827,167.7416 3.0626276,167.7499 3.6563165,167.7581 3.2813344,167.7663 1.7811648,167.7745 1.3750256,167.7828 1.406444,167.7910 1.906306,167.7992 3.2498808,167.8074 2.6874208,167.8157 2.7812386,167.8239 2.5937994,167.8321 2.3749747,167.8404 1.8124669,167.8486 3.0938041,167.8568 2.9375176,167.8650 2.4687839,167.8733 0.53127879,167.8815 1.187378,167.8897 2.4058607,167.8980 4.5621147,167.9062 6.1250954,167.9144 5.9692092,167.9226 4.4690723,167.9309 2.5938151,167.9391 1.1561579,167.9473 2.2186601,167.9556 4.406239,167.9638 6.3437257,167.9720 9.9685736,167.9803 10.968631,167.9885 9.0623941,167.9967 7.4375057,168.0049 6.3440051,168.0132 5.9375439,168.0214 4.4997196,168.0296 5.1248355,168.0379 7.2812433,168.0461 12.749601,168.0543 21.81078,168.0626 47.215584,168.0708 83.871918,168.0790 112.12302,168.0873 124.49986,168.0955 127.62497,168.1037 148.18307,168.1120 200.21368,168.1202 205.12619,168.1284 158.63014,168.1367 117.65743,168.1449 144.21599,168.1532 166.65688,168.1614 137.38074,168.1696 67.506126,168.1779 23.096134,168.1861 10.812862,168.1943 7.5315561,168.2026 5.1564903,168.2108 4.6874032,168.2190 5.0935273,168.2273 6.0312691,168.2355 5.0627308,168.2438 2.4688442,168.2520 1.6248258,168.2602 2.4998324,168.2685 3.4062548,168.2767 3.0314419,168.2849 1.7814233,168.2932 1.5937096,168.3014 2.7810268,168.3097 4.5935597,168.3179 7.0937624,168.3261 7.3439493,168.3344 4.6252441,168.3426 4.9060998,168.3509 7.1251521,168.3591 5.4063387,168.3673 6.249815,168.3756 4.5624499,168.3838 4.6248813,168.3921 3.5313554,168.4003 3.5313678,168.4085 2.6875086,168.4168 4.9374156,168.4250 4.8124833,168.4333 3.1563268,168.4415 2.6564381,168.4498 2.9063005,168.4580 1.999981,168.4662 1.5624894,168.4745 2.062475,168.4827 1.8123937,168.4910 2.9998848,168.4992 3.4686944,168.5075 3.2814701,168.5157 2.7501414,168.5239 3.2183802,168.5322 5.7810626,168.5404 8.6876278,168.5487 9.1876936,168.5569 6.0939283,168.5652 3.9375658,168.5734 3.6561911,168.5817 5.2499847,168.5899 3.7499588,168.5982 3.7810988,168.6064 4.7811213,168.6146 4.4687653,168.6229 2.9064376,168.6311 2.6250134,168.6394 3.3123937,168.6476 4.2501616,168.6559 4.0312881,168.6641 5.3123198,168.6724 4.9063005,168.6806 3.6562395,168.6889 4.0937004,168.6971 3.7188175,168.7054 2.0936699,168.7136 3.8747284,168.7219 6.2186756,168.7301 6.7814527,168.7384 5.1565237,168.7466 1.7814034,168.7549 0.8125459,168.7631 1.249965,168.7714 2.7184563,168.7796 4.2809553,168.7879 4.2188854,168.7961 3.3751514,168.8044 2.8749506,168.8126 2.9375403,168.8209 3.6251657,168.8291 1.7189032,168.8374 0.99987829,168.8456 1.5308441,168.8539 3.1560912,168.8621 3.000164,168.8704 2.687649,168.8786 3.0000184,168.8869 6.7813382,168.8951 5.7814059,168.9034 3.0623972,168.9117 1.7187119,168.9199 1.6251621,168.9282 3.2188656,168.9364 4.406157,168.9447 5.593679,168.9529 5.4062452,168.9612 4.1250572,168.9694 2.7186718,168.9777 2.9373422,168.9859 4.5620756,168.9942 8.6558418,169.0025 9.9376259,169.0107 8.6565809,169.0190 6.3125696,169.0272 7.1555414,169.0355 13.999545,169.0437 26.090338,169.0520 81.211975,169.0603 148.05669,169.0685 201.62233,169.0768 219.49815,169.0850 274.7092,169.0933 387.05243,169.1015 413.41016,169.1098 314.45044,169.1181 198.94696,169.1263 156.15559,169.1346 215.73862,169.1428 338.20844,169.1511 379.41092,169.1594 267.39011,169.1676 122.76096,169.1759 47.066303,169.1841 21.845482,169.1924 10.469213,169.2007 12.593529,169.2089 12.156413,169.2172 8.6252031,169.2254 6.9377146,169.2337 6.8752952,169.2420 6.843761,169.2502 6.3125458,169.2585 4.187717,169.2668 1.9064182,169.2750 0.59354413,169.2833 2.4998119,169.2915 3.2500882,169.2998 4.0625315,169.3081 4.9375238,169.3163 5.4375887,169.3246 3.999867,169.3329 2.4998536,169.3411 3.1251311,169.3494 2.4375274,169.3577 2.0625091,169.3659 2.1875541,169.3742 2.1875105,169.3824 2.0936704,169.3907 2.8435783,169.3990 3.6873848,169.4072 3.8125067,169.4155 3.5939162,169.4238 1.4064776,169.4320 0.53137928,169.4403 0.56254458,169.4486 0.99996173,169.4568 1.2187239,169.4651 1.406268,169.4734 1.874983,169.4816 2.687499,169.4899 2.7812819,169.4982 5.250072,169.5065 4.6561685,169.5147 1.7497762,169.5230 2.2813237,169.5313 1.9687698,169.5395 2.5312097,169.5478 1.3749802,169.5561 2.0000012,169.5643 2.1874535,169.5726 2.9061747,169.5809 3.2501659,169.5891 4.1875935,169.5974 3.9374063,169.6057 3.2811208,169.6140 2.3750629,169.6222 1.9061708,169.6305 2.843684,169.6388 2.406425,169.6470 1.7813705,169.6553 1.8437008,169.6636 2.0935643,169.6719 4.4371834,169.6801 5.499784,169.6884 5.0627451,169.6967 3.3129623,169.7050 1.6251308,169.7132 1.8122466,169.7215 3.2811089,169.7298 3.8438158,169.7380 5.0001373,169.7463 5.8125505,169.7546 3.875031,169.7629 0.75006998,169.7711 0.71875304,169.7794 0.4999955,169.7877 1.5936155,169.7960 2.6560419,169.8042 2.781239,169.8125 2.1874449,169.8208 2.4687958,169.8291 2.0314291,169.8373 2.0936496,169.8456 2.6248548,169.8539 3.0001059,169.8622 2.4999449,169.8705 3.4061723,169.8787 2.6876585,169.8870 2.3127077,169.8953 1.7189064,169.9036 3.9687936,169.9118 4.0311027,169.9201 4.2494688,169.9284 5.4372206,169.9367 4.6565619,169.9450 3.7500873,169.9532 6.2186198,169.9615 7.0001168,169.9698 6.468657,169.9781 5.3750858,169.9864 3.2814379,169.9946 3.6874521,170.0029 4.2188802,170.0112 3.6559641,170.0195 5.3120823,170.0278 6.124876,170.0360 6.7813888,170.0443 6.5312371,170.0526 10.874331,170.0609 17.155207,170.0692 25.405016,170.0775 41.654427,170.0857 69.309807,170.0940 98.903862,170.1023 117.5923,170.1106 173.1722,170.1189 457.39203,170.1271 939.18201,170.1354 1074.7356,170.1437 733.73431,170.1520 307.3735,170.1603 132.28784,170.1686 94.782883,170.1769 74.220612,170.1851 49.658463,170.1934 28.095358,170.2017 20.938339,170.2100 16.906563,170.2183 10.937631,170.2266 7.5314417,170.2349 5.5940681,170.2431 5.2501402,170.2514 5.2501082,170.2597 3.343966,170.2680 1.7814573,170.2763 1.5000346,170.2846 2.1874156,170.2929 1.9062023,170.3011 3.2499657,170.3094 2.7500169,170.3177 1.6876439,170.3260 2.1874852,170.3343 4.1560917,170.3426 4.4687576,170.3509 4.4373183,170.3592 7.4374008,170.3675 8.6564569,170.3757 7.3127618,170.3840 5.3126159,170.3923 3.2186441,170.4006 5.1247177,170.4089 4.3748469,170.4172 4.4061742,170.4255 6.2812285,170.4338 6.5313387,170.4421 8.0000296,170.4504 8.5627642,170.4586 6.4687061,170.4669 6.5933695,170.4752 6.3747921,170.4835 4.9688201,170.4918 4.4376211,170.5001 4.5001431,170.5084 2.750351,170.5167 0.78132421,170.5250 1.0936503,170.5333 1.9687288,170.5416 2.0312247,170.5499 2.0936379,170.5582 2.9373879,170.5665 3.3436873,170.5748 4.0937934,170.5830 4.1877074,170.5913 5.8125954,170.5996 4.9063206,170.6079 2.0312386,170.6162 3.8124743,170.6245 5.1249847,170.6328 5.5311885,170.6411 4.0312881,170.6494 2.9375191,170.6577 2.1562259,170.6660 2.8747737,170.6743 4.6559968,170.6826 4.68748,170.6909 3.250205,170.6992 2.4377537,170.7075 2.3437724,170.7158 2.4373043,170.7241 3.0623071,170.7324 5.3125834,170.7407 7.0002828,170.7490 5.0626459,170.7573 3.0937638,170.7656 1.1561979,170.7739 0.90626854,170.7822 1.2499424,170.7905 2.2185972,170.7988 2.0625503,170.8071 1.593679,170.8154 2.4687207,170.8237 2.1562507,170.8320 3.4999285,170.8403 5.6249323,170.8486 4.6249256,170.8569 3.1251826,170.8652 2.4063337,170.8735 4.7812247,170.8818 7.1251378,170.8901 7.656435,170.8984 6.2185707,170.9067 6.0620866,170.9150 4.3125443,170.9233 3.2502956,170.9316 2.7187934,170.9399 3.0312665,170.9482 3.3438077,170.9565 2.7187395,170.9648 2.7497201,170.9731 4.2496858,170.9814 5.7186666,170.9897 6.1251426,170.9980 7.5623755,171.0063 11.062032,171.0146 12.37503,171.0229 11.062239,171.0312 17.374037,171.0396 28.248871,171.0479 48.998005,171.0562 77.964348,171.0645 146.52248,171.0728 254.05078,171.0811 383.92725,171.0894 534.79755,171.0977 837.67065,171.1060 1535.6229,171.1143 2000.4896,171.1226 1699.5865,171.1309 955.4978,171.1392 480.84271,171.1475 286.88739,171.1559 209.97456,171.1642 166.62851,171.1725 114.65938,171.1808 63.096806,171.1891 35.877411,171.1974 22.7822,171.2057 14.87552,171.2140 7.7504849,171.2223 5.0000329,171.2306 6.6560779,171.2389 9.7498407,171.2473 8.5625906,171.2556 5.8440762,171.2639 3.8127303,171.2722 4.8436923,171.2805 5.7812252,171.2888 4.2187576,171.2971 2.4998922,171.3054 4.531209,171.3138 5.8125324,171.3221 5.4999704,171.3304 4.1875134,171.3387 5.09378,171.3470 6.8124495,171.3553 5.5937066,171.3636 4.0938587,171.3719 3.5936613,171.3803 4.8433695,171.3886 4.6250467,171.3969 3.6250663,171.4052 3.9999905,171.4135 3.2813857,171.4218 3.562741,171.4301 2.156316,171.4385 3.3747706,171.4468 5.5936356,171.4551 5.1564789,171.4634 1.5627966,171.4717 1.3437635,171.4800 1.374851,171.4884 2.2809606,171.4967 3.3746159,171.5050 5.0312815,171.5133 3.5317359,171.5216 2.8752451,171.5299 3.4374518,171.5383 4.2186766,171.5466 3.5000255,171.5549 1.1563123,171.5632 1.4687934,171.5715 2.468518,171.5799 3.4684331,171.5882 3.3436909,171.5965 2.8751678,171.6048 2.8751776,171.6131 4.0624609,171.6214 5.9060249,171.6298 5.6874447,171.6381 3.3752367,171.6464 1.4689066,171.6547 1.531383,171.6630 2.2188685,171.6714 2.3124738,171.6797 1.7812015,171.6880 1.9686525,171.6963 2.624917,171.7047 3.6247847,171.7130 4.5624442,171.7213 2.9378119,171.7296 2.0001876,171.7379 2.0624816,171.7463 3.2186644,171.7546 2.749892,171.7629 3.6561217,171.7712 6.1873436,171.7796 9.1248245,171.7879 8.8750496,171.7962 5.4377651,171.8045 5.5623865,171.8129 7.5308785,171.8212 7.9689331,171.8295 4.7504339,171.8378 2.2813094,171.8462 2.0622263,171.8545 3.3436027,171.8628 3.562557,171.8711 3.4375613,171.8795 3.0625997,171.8878 3.3438928,171.8961 3.0939097,171.9044 2.6561606,171.9128 4.4059944,171.9211 3.6872959,171.9294 5.4998717,171.9377 7.0623784,171.9461 5.8439345,171.9544 4.7502642,171.9627 5.5937414,171.9711 5.5937614,171.9794 3.7812943,171.9877 2.5938175,171.9960 2.9372318,172.0044 5.4371629,172.0127 8.2498283,172.0210 10.874636,172.0294 12.374555,172.0377 14.499293,172.0460 20.218527,172.0544 24.094095,172.0627 34.780033,172.0710 60.684193,172.0793 90.869896,172.0877 156.26691,172.0960 390.18347,172.1043 816.77698,172.1127 1040.0323,172.1210 824.0351,172.1293 433.87457,172.1377 235.57283,172.1460 182.22191,172.1543 152.69089,172.1627 117.12636,172.1710 133.90199,172.1793 193.84015,172.1877 197.09814,172.1960 120.35201,172.2043 44.066982,172.2127 15.532219,172.2210 10.563041,172.2293 9.656723,172.2377 10.062737,172.2460 7.3441668,172.2543 5.2187285,172.2627 6.9684267,172.2710 6.4688072,172.2793 4.5937991,172.2877 3.3123741,172.2960 3.4687331,172.3044 2.9064217,172.3127 3.3750277,172.3210 3.9062295,172.3294 2.969008,172.3377 2.2499604,172.3460 2.8435447,172.3544 3.3749607,172.3627 5.8124051,172.3710 6.8126411,172.3794 4.1564088,172.3877 4.0935583,172.3961 5.3437343,172.4044 5.3748693,172.4127 4.4998641,172.4211 4.0314488,172.4294 3.468915,172.4378 3.3125958,172.4461 3.3125548,172.4544 4.3436413,172.4628 4.7813292,172.4711 3.0938001,172.4795 4.3435764,172.4878 3.7188268,172.4961 2.562453,172.5045 3.1558964,172.5128 5.8746428,172.5212 7.0001526,172.5295 5.2190204,172.5378 4.8124156,172.5462 5.5624118,172.5545 5.6876831,172.5629 5.5002527,172.5712 3.6876764,172.5796 1.3439093,172.5879 1.4062096,172.5962 3.4998655,172.6046 3.0938373,172.6129 3.5624108,172.6213 5.5620193,172.6296 6.3747702,172.6380 7.156589,172.6463 6.7190704,172.6547 7.0935931,172.6630 6.6873841,172.6713 3.3438365,172.6797 2.4063804,172.6880 2.187619,172.6964 1.8750882,172.7047 1.8124629,172.7131 2.8748987,172.7214 2.4061892,172.7298 2.9999907,172.7381 3.1874518,172.7465 3.2811344,172.7548 2.6562228,172.7632 2.6249862,172.7715 2.9063079,172.7799 3.8749869,172.7882 5.1249666,172.7965 4.2501669,172.8049 2.0625851,172.8132 1.7809974,172.8216 3.2809782,172.8299 6.4999361,172.8383 11.750001,172.8466 13.094033,172.8550 10.187638,172.8633 6.8438015,172.8717 6.8750272,172.8800 7.6248994,172.8884 6.3437219,172.8967 4.4375191,172.9051 4.7496095,172.9134 10.218317,172.9218 11.218875,172.9301 12.624991,172.9385 14.65587,172.9468 15.062582,172.9552 11.906748,172.9636 10.31226,172.9719 14.155338,172.9803 20.593042,172.9886 25.343874,172.9970 27.437218,173.0053 32.686333,173.0137 44.842545,173.0220 60.342331,173.0304 76.623016,173.0387 104.80677,173.0471 183.20876,173.0554 334.60437,173.0638 612.50537,173.0721 1459.5415,173.0805 5337.2441,173.0889 10716.147,173.0972 11568.499,173.1056 7376.3193,173.1139 2919.2495,173.1223 1187.8545,173.1306 797.36902,173.1390 537.52423,173.1474 366.51321,173.1557 260.91452,173.1641 179.10039,173.1724 133.12817,173.1808 116.34444,173.1891 94.252281,173.1975 58.191212,173.2059 27.721161,173.2142 14.125757,173.2226 11.187513,173.2309 12.218377,173.2393 13.093894,173.2476 13.062779,173.2560 13.718938,173.2644 10.843948,173.2727 13.218375,173.2811 13.749748,173.2894 14.719091,173.2978 10.563172,173.3062 6.2187648,173.3145 6.3120818,173.3229 8.1557856,173.3312 8.9999704,173.3396 8.5627432,173.3480 9.2501526,173.3563 8.9686384,173.3647 11.843341,173.3731 11.687398,173.3814 11.750558,173.3898 6.1568732,173.3981 3.4997818,173.4065 6.5307655,173.4149 6.6563754,173.4232 5.7190704,173.4316 6.0313067,173.4400 5.4062943,173.4483 4.4686356,173.4567 4.9686637,173.4651 6.0626516,173.4734 5.1875896,173.4818 7.6875839,173.4901 9.5938311,173.4985 8.2188196,173.5069 5.8749447,173.5152 6.812243,173.5236 8.1561794,173.5320 8.0000486,173.5403 7.0001082,173.5487 6.2812157,173.5571 7.5622578,173.5654 7.3749151,173.5738 7.7189608,173.5822 6.6251068,173.5905 8.6559811,173.5989 9.3434725,173.6073 9.8127213,173.6156 6.2815766,173.6240 5.718924,173.6324 6.8433838,173.6407 11.218198,173.6491 11.906251,173.6575 11.750196,173.6659 10.249988,173.6742 11.093659,173.6826 7.5316944,173.6910 6.0942521,173.6993 6.562459,173.7077 6.937243,173.7161 4.5623884,173.7244 5.6249609,173.7328 6.2497883,173.7412 8.4059525,173.7496 10.843607,173.7579 11.531225,173.7663 10.750288,173.7747 9.4690199,173.7830 8.6877165,173.7914 7.7816095,173.7998 5.3125491,173.8082 2.9062133,173.8165 1.9687315,173.8249 2.6874299,173.8333 4.8122602,173.8417 6.2809443,173.8500 7.3124919,173.8584 6.9689698,173.8668 6.625104,173.8752 6.343699,173.8835 6.5001082,173.8919 5.0000639,173.9003 6.0934687,173.9086 6.999814,173.9170 6.812572,173.9254 7.5938907,173.9338 8.0310354,173.9422 10.343697,173.9505 10.187665,173.9589 10.781363,173.9673 8.1250839,173.9757 6.7186012,173.9840 7.9998236,173.9924 10.874702,174.0008 12.187271,174.0092 14.249961,174.0175 15.59352,174.0259 16.999437,174.0343 21.906242,174.0427 28.093229,174.0511 36.935322,174.0594 51.153873,174.0678 73.716904,174.0762 150.76596,174.0846 429.18091,174.0930 772.94482,174.1013 811.7674,174.1097 566.74731,174.1181 390.35107,174.1265 386.65247,174.1349 370.7532,174.1432 323.87924,174.1516 321.77856,174.1600 425.63379,174.1684 731.31378,174.1768 1811.7413,174.1851 7224.1333,174.1935 16432.82,174.2019 19991.951,174.2103 14236.022,174.2187 5878.0166,174.2270 2128.5408,174.2354 1364.941,174.2438 924.8241,174.2522 563.8999,174.2606 386.07401,174.2690 255.13498,174.2773 161.66554,174.2857 97.131073,174.2941 61.220898,174.3025 36.063602,174.3109 24.532282,174.3193 20.625652,174.3277 19.21933,174.3360 18.219015,174.3444 17.062252,174.3528 13.781199,174.3612 14.62517,174.3696 16.968582,174.3780 14.687193,174.3864 12.312793,174.3947 8.7187271,174.4031 11.24988,174.4115 11.937896,174.4199 11.968692,174.4283 11.718636,174.4367 10.937778,174.4451 10.531683,174.4535 9.6559858,174.4618 12.687033,174.4702 14.000155,174.4786 12.187599,174.4870 10.750181,174.4954 7.8752661,174.5038 7.6247849,174.5122 8.312439,174.5206 7.812243,174.5290 9.7185116,174.5373 9.3129339,174.5457 7.9688849,174.5541 7.8750539,174.5625 7.031002,174.5709 7.9686203,174.5793 5.9377227,174.5877 6.2185297,174.5961 7.8125029,174.6045 7.2192855,174.6129 6.0937943,174.6213 7.6874499,174.6297 8.7188063,174.6380 10.093246,174.6464 10.249813,174.6548 6.6564131,174.6632 6.7187729,174.6716 6.2501845,174.6800 6.0312548,174.6884 7.8438044,174.6968 7.312634,174.7052 6.6873417,174.7136 6.0001502,174.7220 4.8749652,174.7304 5.1874175,174.7388 4.3750744,174.7472 5.6561294,174.7556 5.7499022,174.7640 5.062717,174.7724 3.0001135,174.7807 3.5936337,174.7891 5.2189178,174.7975 5.6875486,174.8059 6.1563468,174.8143 2.8747933,174.8227 4.9372215,174.8311 7.5311589,174.8395 9.6872663,174.8479 9.1563177,174.8563 6.3752427,174.8647 6.5628762,174.8731 5.1252179,174.8815 4.7187605,174.8899 5.8436332,174.8983 4.2496405,174.9067 5.9377255,174.9151 6.1251664,174.9235 6.6561623,174.9319 5.5313134,174.9403 5.0312901,174.9487 3.9373274,174.9571 4.968523,174.9655 4.7499733,174.9739 6.2186747,174.9823 7.9998736,174.9907 9.6249075,174.9991 15.406217,175.0075 16.905846,175.0159 17.249649,175.0243 13.718696,175.0327 13.656096,175.0411 20.531,175.0495 44.525837,175.0579 151.85733,175.0663 357.13773,175.0747 463.09222,175.0831 407.44717,175.0915 305.29022,175.0999 231.75792,175.1084 167.16211,175.1168 129.71907,175.1252 131.81096,175.1336 127.28297,175.1420 111.53319,175.1504 106.06181,175.1588 116.28071,175.1672 122.84268,175.1756 160.83751,175.1840 401.41541,175.1924 1289.8054,175.2008 2180.4565,175.2092 2043.1265,175.2176 1116.996,175.2260 382.44809,175.2344 165.63367,175.2428 106.84764,175.2512 83.064957,175.2597 63.907867,175.2681 38.626629,175.2765 19.875761,175.2849 12.750539,175.2933 10.281627,175.3017 8.7813635,175.3101 5.5937881,175.3185 5.2185659,175.3269 6.2499433,175.3353 7.7190261,175.3437 5.3438931,175.3521 4.2500806,175.3606 2.8125234,175.3690 2.99997,175.3774 2.5000913,175.3858 4.2499647,175.3942 4.5310392,175.4026 4.4687319,175.4110 4.4374714,175.4194 6.7499909,175.4278 6.8126101,175.4363 6.1249576,175.4447 4.8750162,175.4531 4.1561313,175.4615 5.9059782,175.4699 7.5001979,175.4783 6.6877298,175.4867 3.8748298,175.4951 5.3749323,175.5036 5.562531,175.5120 5.4061418,175.5204 6.1249599,175.5288 6.969028,175.5372 5.3438158,175.5456 4.1562018,175.5540 3.4063635,175.5625 3.1249402,175.5709 3.9999783,175.5793 2.3127625,175.5877 1.0625398,175.5961 2.4060941,175.6045 2.6877646,175.6129 2.4061065,175.6214 3.5932734,175.6298 3.8437183,175.6382 3.9066772,175.6466 2.3439639,175.6550 3.0936093,175.6634 6.1561265,175.6719 7.9999185,175.6803 5.7500982,175.6887 3.0939167,175.6971 3.4689612,175.7055 5.4998522,175.7140 4.4998794,175.7224 5.4374938,175.7308 4.5310779,175.7392 5.7186046,175.7476 5.1249499,175.7561 4.1564765,175.7645 2.7498872,175.7729 5.2499089,175.7813 4.0002432,175.7897 4.6875811,175.7982 6.0624313,175.8066 5.3436856,175.8150 3.8748729,175.8234 3.7811646,175.8318 3.8439765,175.8403 3.0938122,175.8487 5.0623727,175.8571 5.4997191,175.8655 6.3748269,175.8739 5.8128529,175.8824 5.6253223,175.8908 6.3125129,175.8992 4.656353,175.9076 3.7500615,175.9161 2.5937696,175.9245 1.2187415,175.9329 1.9374622,175.9413 2.0623398,175.9498 3.8435175,175.9582 4.000052,175.9666 4.5312357,175.9750 4.0001154,175.9835 2.593894,175.9919 4.3749275,176.0003 4.2811284,176.0087 3.0624707,176.0172 2.1563535,176.0256 3.3436928,176.0340 6.0934277,176.0424 9.4370966,176.0509 14.342934,176.0593 25.341873,176.0677 45.873047,176.0761 60.999779,176.0846 54.938576,176.0930 44.750805,176.1014 41.030869,176.1098 44.591953,176.1183 60.46682,176.1267 74.749207,176.1351 82.312546,176.1436 85.124985,176.1520 86.657585,176.1604 67.595688,176.1688 44.626671,176.1773 26.595041,176.1857 35.121582,176.1941 96.304939,176.2026 155.5596,176.2110 143.34897,176.2194 76.194412,176.2279 23.096827,176.2363 11.50045,176.2447 10.937678,176.2532 10.530851,176.2616 11.249828,176.2700 7.6881146,176.2784 3.562788,176.2869 3.1249068,176.2953 4.874794,176.3037 5.8436103,176.3122 5.0939255,176.3206 4.4064617,176.3290 4.2812214,176.3375 4.7812586,176.3459 5.4063931,176.3543 5.1561918,176.3628 5.0625334,176.3712 5.1250644,176.3796 3.875026,176.3881 2.8435953,176.3965 5.2810926,176.4049 6.5623798,176.4134 5.2501698,176.4218 2.1252079,176.4303 2.4374781,176.4387 1.937407,176.4471 3.5935984,176.4556 4.6874223,176.4640 6.0000668,176.4724 4.968833,176.4809 3.7814069,176.4893 4.0001802,176.4977 8.031126,176.5062 9.0311804,176.5146 5.4686513,176.5231 2.593694,176.5315 3.2498381,176.5399 6.8121977,176.5484 7.2812314,176.5568 6.500073,176.5652 7.7812181,176.5737 9.2503386,176.5821 5.5001478,176.5906 3.8122864,176.5990 3.8751264,176.6074 3.2190032,176.6159 2.2500975,176.6243 1.8436269,176.6328 3.1247163,176.6412 5.6563849,176.6496 2.8126276,176.6581 4.6248879,176.6665 4.5314317,176.6750 2.8746362,176.6834 5.2809319,176.6919 4.8126388,176.7003 4.2501311,176.7087 3.8128161,176.7172 4.2187891,176.7256 7.2186513,176.7341 8.0937443,176.7425 5.9063492,176.7510 4.2188377,176.7594 3.5311906,176.7678 2.5625193,176.7763 4.0937953,176.7847 5.3436251,176.7932 6.0622172,176.8016 7.2498693,176.8101 7.1564951,176.8185 6.2813964,176.8270 5.8124242,176.8354 4.4059701,176.8438 6.4060669,176.8523 8.7500772,176.8607 11.125217,176.8692 7.7190084,176.8776 4.8749685,176.8861 3.9682281,176.8945 8.1245852,176.9030 8.4063959,176.9114 7.3441129,176.9199 6.2503757,176.9283 6.562458,176.9368 8.999651,176.9452 10.749709,176.9536 9.9371233,176.9621 13.843411,176.9705 13.969041,176.9790 18.968853,176.9874 25.811567,176.9959 30.186405,177.0043 34.99968,177.0128 36.031265,177.0212 39.967762,177.0297 52.872562,177.0381 77.310188,177.0466 118.46291,177.0550 236.48447,177.0635 429.45276,177.0719 565.42755,177.0804 657.67578,177.0888 1099.6858,177.0973 3484.0122,177.1057 8965.2031,177.1142 12568.628,177.1227 10221.795,177.1311 5401.3921,177.1396 3038.3887,177.1480 2274.6614,177.1565 1400.1163,177.1649 688.32568,177.1734 431.1716,177.1818 305.66623,177.1903 212.10178,177.1987 131.6942,177.2072 79.316681,177.2156 49.970646,177.2241 30.937748,177.2325 23.125204,177.2410 19.875273,177.2495 17.750191,177.2579 12.094338,177.2664 8.718894,177.2748 14.311933,177.2833 16.499825,177.2917 13.625281,177.3002 10.84403,177.3086 10.53156,177.3171 11.156347,177.3256 9.656311,177.3340 5.9378119,177.3425 6.1248217,177.3509 7.4371438,177.3594 9.5935936,177.3678 7.2813668,177.3763 6.9376659,177.3848 6.8126402,177.3932 3.8753057,177.4017 4.8121114,177.4101 8.1870346,177.4186 8.4379282,177.4271 10.125366,177.4355 13.74998,177.4440 15.999743,177.4524 13.093645,177.4609 8.8748722,177.4694 7.4686685,177.4778 7.6250873,177.4863 6.9062843,177.4947 7.1561165,177.5032 7.8124061,177.5117 7.5000038,177.5201 6.8439326,177.5286 4.9378896,177.5370 4.843627,177.5455 6.2810912,177.5540 6.2190757,177.5624 5.0626035,177.5709 6.406374,177.5794 5.5314045,177.5878 3.9374719,177.5963 2.4999015,177.6048 3.4375141,177.6132 3.593679,177.6217 4.7809615,177.6301 5.5936055,177.6386 6.2500329,177.6471 6.0938745,177.6555 5.6563144,177.6640 5.8438048,177.6725 4.4999948,177.6809 3.1565568,177.6894 3.5315385,177.6979 4.1250339,177.7063 2.9061418,177.7148 1.3749051,177.7233 1.8749261,177.7317 2.8123727,177.7402 3.7811403,177.7487 5.4996152,177.7571 8.1247797,177.7656 7.7502308,177.7741 5.1251192,177.7825 6.5937872,177.7910 6.4688568,177.7995 5.0312967,177.8079 4.4687581,177.8164 3.9374108,177.8249 4.2186761,177.8333 5.2499499,177.8418 5.2813554,177.8503 4.2813282,177.8588 5.2186375,177.8672 5.749959,177.8757 5.750185,177.8842 5.4374285,177.8926 7.4373422,177.9011 8.3749084,177.9096 7.3748941,177.9180 5.8751926,177.9265 5.3752041,177.9350 5.2502098,177.9435 3.9688718,177.9519 3.2187603,177.9604 4.6559396,177.9689 7.6557913,177.9773 7.3748121,177.9858 9.6876965,177.9943 9.1562834,178.0028 9.1874552,178.0112 10.437585,178.0197 10.812341,178.0282 11.000011,178.0367 10.812495,178.0451 10.499505,178.0536 18.341942,178.0621 40.465633,178.0706 73.21566,178.0790 113.58958,178.0875 168.80812,178.0960 285.13663,178.1045 653.70349,178.1129 1152.5905,178.1214 1260.6389,178.1299 916.81714,178.1384 564.70947,178.1468 391.66998,178.1553 266.35648,178.1638 189.7225,178.1723 171.96881,178.1807 138.0365,178.1892 79.53717,178.1977 35.689758,178.2062 24.812975,178.2147 20.156916,178.2231 12.250845,178.2316 7.5941095,178.2401 4.7501264,178.2486 2.9688451,178.2571 2.7812257,178.2655 3.1873794,178.2740 6.7811432,178.2825 9.0311012,178.2910 7.2812157,178.2994 6.7189388,178.3079 5.5625925,178.3164 8.1248741,178.3249 7.7187333,178.3334 6.6249876,178.3419 5.718802,178.3503 4.6875286,178.3588 4.7185435,178.3673 5.0002489,178.3758 3.406471,178.3843 3.6559687,178.3927 6.0311217,178.4012 6.5937905,178.4097 7.2185817,178.4182 5.5624452,178.4267 5.8753777,178.4352 5.3440328,178.4436 7.0624714,178.4521 7.1874452,178.4606 6.7500138,178.4691 4.531323,178.4776 2.9063182,178.4861 2.906184,178.4945 4.2185173,178.5030 6.624784,178.5115 7.1251144,178.5200 5.500175,178.5285 6.6875,178.5370 6.9060369,178.5455 7.0621662,178.5539 7.6251388,178.5624 7.5942264,178.5709 6.2814007,178.5794 5.6249299,178.5879 3.1563222,178.5964 2.6561115,178.6049 4.8434129,178.6134 5.9997582,178.6218 7.1562233,178.6303 6.0316014,178.6388 5.6878095,178.6473 5.0935621,178.6558 4.031178,178.6643 3.1562839,178.6728 3.9061995,178.6813 4.9687476,178.6898 4.9062734,178.6982 4.8124571,178.7067 4.3122854,178.7152 4.937439,178.7237 4.3126178,178.7322 3.3751767,178.7407 2.1252224,178.7492 1.3749686,178.7577 1.9687419,178.7662 1.2188814,178.7747 1.2500798,178.7831 1.312499,178.7916 1.3435643,178.8001 1.6875179,178.8086 1.4063276,178.8171 2.3122287,178.8256 4.0310202,178.8341 5.5001621,178.8426 3.8439226,178.8511 4.6563101,178.8596 6.5626378,178.8681 5.0001211,178.8766 2.4998882,178.8851 3.2184014,178.8936 5.4373732,178.9021 4.2189522,178.9105 2.562659,178.9190 2.031208,178.9275 3.1874232,178.9360 5.0312972,178.9445 5.7501469,178.9530 4.2500973,178.9615 3.9685173,178.9700 4.0935521,178.9785 6.0313783,178.9870 6.0312848,178.9955 5.5621161,179.0040 8.6554852,179.0125 13.811959,179.0210 14.656535,179.0295 15.437838,179.0380 17.936577,179.0465 28.654922,179.0550 38.310596,179.0635 85.865128,179.0720 250.76277,179.0805 420.76917,179.0890 453.75354,179.0975 380.91022,179.1060 403.45752,179.1145 524.30273,179.1230 523.2309,179.1315 343.3042,179.1400 171.60637,179.1485 104.40773,179.1570 92.781532,179.1655 75.470589,179.1740 55.971104,179.1825 36.783104,179.1910 25.938841,179.1995 18.188471,179.2080 12.531964,179.2165 5.7191133,179.2250 4.0937719,179.2335 3.968955,179.2420 3.687686,179.2505 3.8437109,179.2590 5.9686446,179.2675 5.4062748,179.2760 4.6248255,179.2845 3.3125288,179.2930 4.5936933,179.3015 8.5622807,179.3100 9.7500763,179.3185 6.5003295,179.3270 1.3128159,179.3355 1.3123908,179.3440 3.6872053,179.3525 5.9686308,179.3610 6.1876001,179.3696 4.187685,179.3781 1.7187382,179.3866 2.7501543,179.3951 1.5937006,179.4036 2.8746011,179.4121 4.7499919,179.4206 5.5937371,179.4291 4.8748908,179.4376 6.6563077,179.4461 5.7502418,179.4546 5.1564312,179.4631 7.1251378,179.4716 7.0625415,179.4801 5.4059505,179.4887 5.9997864,179.4972 5.5626345,179.5057 4.4063635,179.5142 3.4062328,179.5227 2.4063029,179.5312 2.1875954,179.5397 2.1561942,179.5482 3.6873736,179.5567 4.1561356,179.5652 4.8750262,179.5737 3.0940256,179.5823 2.1876488,179.5908 1.6560686,179.5993 2.2498498,179.6078 3.718684,179.6163 4.4375725,179.6248 2.7814896,179.6333 1.5624821,179.6418 4.7185769,179.6503 6.5935268,179.6589 5.8750496,179.6674 2.8752534,179.6759 2.6561439,179.6844 3.7812066,179.6929 3.0936255,179.7014 4.2499499,179.7099 3.8438931,179.7185 4.3438597,179.7270 3.6873159,179.7355 5.3745437,179.7440 6.6877012,179.7525 4.2192478,179.7610 2.3751338,179.7695 0.90626746,179.7781 1.0309104,179.7866 3.3435194,179.7951 3.4375145,179.8036 4.2500868,179.8121 3.8438888,179.8206 4.3751168,179.8292 3.6873426,179.8377 5.9060059,179.8462 5.6248789,179.8547 6.1561689,179.8632 4.5941896,179.8717 2.2189848,179.8803 2.2812595,179.8888 1.8437614,179.8973 2.8437161,179.9058 4.0938907,179.9143 4.0624857,179.9228 3.7811816,179.9314 2.218786,179.9399 3.2184117,179.9484 5.1245875,179.9569 5.1563573,179.9654 2.9066288,179.9740 2.4375248,179.9825 2.7810638,179.9910 3.3749759,179.9995 6.1878037,180.0080 8.9061775,180.0166 13.155643,180.0251 11.374791,180.0336 9.3126001,180.0421 8.6561241,180.0506 11.84283,180.0592 20.467691,180.0677 37.091751,180.0762 62.216297,180.0847 84.123535,180.0933 95.686592,180.1018 118.15289,180.1103 160.24547,180.1188 176.87611,180.1274 161.90656,180.1359 262.13818,180.1444 516.75946,180.1529 615.25397,180.1614 441.18042,180.1700 194.89279,180.1785 84.973251,180.1870 49.720627,180.1955 38.532204,180.2041 30.594475,180.2126 20.68833,180.2211 13.656856,180.2297 9.0628004,180.2382 6.7187958,180.2467 4.8127398,180.2552 3.4373674,180.2638 4.7498541,180.2723 4.6250758,180.2808 3.4688158,180.2893 3.0937231,180.2979 2.5625179,180.3064 2.4374948,180.3149 3.7187395,180.3234 5.50001,180.3320 5.6874814,180.3405 3.6248829,180.3490 3.9060428,180.3576 4.1874938,180.3661 6.5312614,180.3746 5.7499866,180.3832 4.5627317,180.3917 2.844012,180.4002 2.0001888,180.4087 1.9373975,180.4173 3.0934682,180.4258 3.7497425,180.4343 5.9376011,180.4429 4.3128505,180.4514 2.656245,180.4599 2.4062147,180.4685 1.5313605,180.4770 1.5937419,180.4855 3.5309918,180.4941 5.1248674,180.5026 4.2501216,180.5111 3.1876488,180.5197 2.7811873,180.5282 3.8436019,180.5367 3.4065154,180.5452 1.4688627,180.5538 2.4061141,180.5623 3.5312586,180.5709 4.0001321,180.5794 2.0312941,180.5879 1.4997741,180.5965 1.9062053,180.6050 1.7501515,180.6135 2.5623951,180.6221 4.0624743,180.6306 3.7812524,180.6391 3.1563714,180.6477 2.1249509,180.6562 2.937222,180.6647 3.3439693,180.6733 2.3125796,180.6818 2.7185893,180.6903 3.3124311,180.6989 2.8750737,180.7074 2.1875799,180.7160 2.4688425,180.7245 3.5002327,180.7330 3.0313504,180.7416 2.6562068,180.7501 3.1561618,180.7586 4.1560202,180.7672 4.374826,180.7757 4.3435826,180.7843 5.7498312,180.7928 5.6564417,180.8013 5.343699,180.8099 6.0000429,180.8184 4.5628967,180.8270 3.9689512,180.8355 2.8124828,180.8440 3.0309315,180.8526 4.6247072,180.8611 4.6561337,180.8697 3.7813175,180.8782 3.6563959,180.8867 3.6876934,180.8953 4.4376965,180.9038 5.8750443,180.9124 5.6248884,180.9209 4.2182641,180.9295 6.6558471,180.9380 6.1565337,180.9465 3.9691808,180.9551 3.2812471,180.9636 5.8434029,180.9722 6.6874452,180.9807 4.9065695,180.9893 3.1875937,180.9978 4.4685907,181.0063 6.250123,181.0149 9.1876297,181.0234 12.499454,181.0320 16.467539,181.0405 25.497589,181.0491 61.995007,181.0576 133.96196,181.0662 209.55612,181.0747 264.52594,181.0833 299.5574,181.0918 327.02908,181.1003 312.69287,181.1089 251.22752,181.1174 180.50497,181.1260 151.09279,181.1345 205.36682,181.1431 308.96259,181.1516 328.87979,181.1602 234.3226,181.1687 126.35098,181.1773 71.722206,181.1858 45.783924,181.1944 24.938656,181.2029 17.562725,181.2115 16.188114,181.2200 10.78196,181.2286 5.5314035,181.2371 3.7184601,181.2457 4.9998198,181.2542 4.8750877,181.2628 5.7501574,181.2713 4.5000043,181.2799 2.6252093,181.2884 1.0312204,181.2970 2.78105,181.3055 3.2501929,181.3141 3.968714,181.3226 2.9685881,181.3312 3.1563191,181.3397 2.7812877,181.3483 2.1875434,181.3568 2.6564186,181.3654 5.4063439,181.3739 4.2187815,181.3825 2.8748832,181.3910 3.093224,181.3996 5.4995918,181.4082 5.9687986,181.4167 5.7502198,181.4253 5.0317001,181.4338 3.7814548,181.4424 3.5311325,181.4509 2.7812736,181.4595 2.2500739,181.4680 2.0311773,181.4766 2.2187455,181.4851 1.968906,181.4937 2.0936625,181.5023 1.8749505,181.5108 1.7812421,181.5194 2.0313139,181.5279 3.1251063,181.5365 4.7186928,181.5450 5.0937681,181.5536 4.6876345,181.5622 3.656131,181.5707 3.3122294,181.5793 2.6875231,181.5878 2.4375803,181.5964 2.5939677,181.6049 1.3438044,181.6135 1.9995283,181.6221 4.4682813,181.6306 5.2500038,181.6392 3.8754022,181.6477 2.2815201,181.6563 1.437525,181.6649 3.1876957,181.6734 3.5938189,181.6820 4.0308924,181.6905 3.7497206,181.6991 3.3440087,181.7077 1.9377729,181.7162 1.9998643,181.7248 3.156121,181.7333 2.9375725,181.7419 2.125077,181.7505 1.7500113,181.7590 3.7182083,181.7676 7.7495918,181.7762 7.4376826,181.7847 5.5941381,181.7933 3.844142,181.8018 2.125098,181.8104 0.59371865,181.8190 1.3125114,181.8275 2.343838,181.8361 3.3748534,181.8447 2.3436973,181.8532 1.0938216,181.8618 1.1874751,181.8704 1.968703,181.8789 2.4999657,181.8875 2.9374259,181.8961 4.3437219,181.9046 5.2498832,181.9132 5.5311508,181.9217 4.9377656,181.9303 3.843821,181.9389 3.5936644,181.9474 2.9688284,181.9560 1.8438002,181.9646 2.3749902,181.9731 2.7186146,181.9817 3.4999492,181.9903 3.7187831,181.9989 3.8749356,182.0074 5.7185259,182.0160 11.8746,182.0246 16.562496,182.0331 15.406496,182.0417 11.374854,182.0503 12.061972,182.0588 19.374119,182.0674 38.122963,182.0760 84.901794,182.0845 139.02629,182.0931 152.90598,182.1017 120.87842,182.1102 106.74863,182.1188 159.58485,182.1274 252.96277,182.1360 256.84924,182.1445 171.41531,182.1531 110.47108,182.1617 121.24879,182.1702 126.22075,182.1788 88.003922,182.1874 47.376823,182.1960 35.031082,182.2045 30.62525,182.2131 21.126432,182.2217 11.938438,182.2303 9.1251221,182.2388 5.8754129,182.2474 1.9690536,182.2560 0.687594,182.2645 0.53124583,182.2731 1.3436831,182.2817 1.6249094,182.2903 1.7811993,182.2988 1.4376076,182.3074 1.1875716,182.3160 1.406193,182.3246 1.7187252,182.3331 1.8437308,182.3417 2.5622551,182.3503 3.406199,182.3589 2.1878648,182.3674 0.50016028,182.3760 0.49977866,182.3846 1.6560944,182.3932 1.8438416,182.4018 1.7501247,182.4103 1.3438148,182.4189 1.5936675,182.4275 4.1874576,182.4361 4.0000429,182.4446 2.8750012,182.4532 3.2187343,182.4618 4.4374957,182.4704 4.9063711,182.4790 3.3438795,182.4875 3.4998379,182.4961 5.2811003,182.5047 7.0000792,182.5133 6.625114,182.5219 5.1563015,182.5304 4.9062672,182.5390 4.0936065,182.5476 4.7185526,182.5562 5.3435636,182.5648 4.3748784,182.5733 3.9690778,182.5819 2.1876411,182.5905 2.8748167,182.5991 3.5938027,182.6077 3.3125987,182.6163 3.4375293,182.6248 4.2500234,182.6334 3.6562519,182.6420 2.312412,182.6506 3.1560392,182.6592 5.3437042,182.6677 5.3439531,182.6763 3.9064457,182.6849 2.3124976,182.6935 2.8748455,182.7021 3.7185133,182.7107 4.9062576,182.7193 4.4065619,182.7278 3.5310516,182.7364 4.7185755,182.7450 3.0314939,182.7536 2.968822,182.7622 2.8749268,182.7708 3.4062815,182.7793 1.4377004,182.7879 0.50013906,182.7965 0.84354657,182.8051 2.6872537,182.8137 3.5311816,182.8223 3.8749814,182.8309 4.2500172,182.8395 3.5314755,182.8480 3.1876328,182.8566 4.906002,182.8652 5.8123703,182.8738 8.906414,182.8824 10.218828,182.8910 8.6249342,182.8996 5.9061394,182.9082 6.687345,182.9168 7.7498531,182.9253 6.8435235,182.9339 5.843698,182.9425 5.6562581,182.9511 6.3752227,182.9597 5.0316539,182.9683 3.8125374,182.9769 2.9686937,182.9855 3.4687409,182.9941 5.6559505,183.0027 9.7495146,183.0112 11.718464,183.0198 11.375025,183.0284 10.844135,183.0370 15.28097,183.0456 26.373466,183.0542 45.090385,183.0628 89.119385,183.0714 183.7675,183.0800 369.63126,183.0886 598.98108,183.0972 739.39447,183.1058 870.64606,183.1144 881.0072,183.1230 684.90411,183.1315 385.59045,183.1401 215.32401,183.1487 148.09709,183.1573 118.18885,183.1659 95.62748,183.1745 66.909019,183.1831 46.876198,183.1917 37.719463,183.2003 26.907587,183.2089 15.657469,183.2175 13.031675,183.2261 14.96911,183.2347 10.094068,183.2433 5.1250057,183.2519 2.1874235,183.2605 1.9687396,183.2691 2.4999928,183.2777 1.9061825,183.2863 2.843421,183.2949 6.2810454,183.3035 6.9064503,183.3121 5.1876626,183.3207 4.3750825,183.3293 2.9063351,183.3379 3.2811942,183.3465 3.749994,183.3551 3.0313849,183.3637 2.8438344,183.3723 2.1248703,183.3809 5.1559381,183.3895 6.468627,183.3981 5.3440099,183.4067 4.3128133,183.4153 2.843857,183.4239 1.8748732,183.4325 2.406059,183.4411 3.8747547,183.4497 5.4061389,183.4583 4.844017,183.4669 3.250129,183.4755 3.0622103,183.4841 4.4997559,183.4927 5.3123741,183.5013 4.9063997,183.5099 4.1876931,183.5185 3.9063914,183.5271 3.0626612,183.5357 3.8123832,183.5443 6.2186193,183.5529 6.9062653,183.5615 6.0001564,183.5701 4.1875753,183.5787 3.499984,183.5873 3.4062467,183.5959 3.2188091,183.6045 1.9062608,183.6131 3.2185588,183.6218 3.4375324,183.6304 2.9688618,183.6390 3.3126528,183.6476 2.0938063,183.6562 1.7499411,183.6648 1.6875093,183.6734 2.6874053,183.6820 3.6246183,183.6906 5.0934954,183.6992 4.9063525,183.7078 6.500227,183.7164 6.0002985,183.7250 3.4688172,183.7336 2.5312474,183.7423 1.5000902,183.7509 1.2812142,183.7595 2.9059827,183.7681 3.7186379,183.7767 3.1249735,183.7853 4.5312223,183.7939 4.7502193,183.8025 2.6877015,183.8111 2.2187841,183.8197 1.5312698,183.8284 1.7186862,183.8370 2.2811837,183.8456 2.0937324,183.8542 2.0625293,183.8628 1.281309,183.8714 1.2813427,183.8800 0.37504828,183.8886 1.2811747,183.8972 2.2813048,183.9059 3.1248448,183.9145 3.5621905,183.9231 4.8746572,183.9317 7.593595,183.9403 7.7503376,183.9489 4.3753581,183.9575 2.5627296,183.9662 2.4061608,183.9748 3.093688,183.9834 5.6249099,183.9920 7.2497096,184.0006 6.593853,184.0092 4.1564789,184.0178 3.2499299,184.0265 5.9996896,184.0351 10.749429,184.0437 14.155517,184.0523 14.999916,184.0609 16.093441,184.0695 26.998253,184.0781 52.371338,184.0868 104.71083,184.0954 208.57904,184.1040 364.14233,184.1126 434.72067,184.1212 338.70389,184.1299 182.66905,184.1385 113.65865,184.1471 113.68757,184.1557 100.19016,184.1643 73.064972,184.1729 55.906944,184.1816 42.188625,184.1902 27.658022,184.1988 14.157399,184.2074 7.4688406,184.2160 6.0310946,184.2247 5.6251817,184.2333 3.8440545,184.2419 2.7188694,
[truncated: 2,249,554 more chars]
