# Supplementary material for: Polypy: A Framework to Interpret Polymer Properties from Mass Spectrometry Data
Source: Polymers (Basel). 2024 Jun 22;16(13):1771. doi: 10.3390/polym16131771 (PMC11244493; doi:10.3390/polym16131771)
Supplement: Supplementary file 1 [file polymers-16-01771-s001.zip › Aryl_resins_MS_raw_data/VV_27c_20min.ascii]

0.2955,+,NANO-ESI,ms1,-,profile,44.9217-2505.2681,136512,44.9217 0.031243084,44.9260 -7.4003458e-007,44.9302 0.031244861,44.9345 0.50001973,44.9388 1.0625366,44.9430 1.3750577,44.9473 1.7187324,44.9515 0.84371787,44.9558 0.65628976,44.9600 1.1562389,44.9643 1.24998,44.9686 0.78125143,44.9728 0.53124034,44.9771 0.53123558,44.9813 1.5312389,44.9856 1.4687369,44.9898 0.93751442,44.9941 0.90625465,44.9984 0.5937236,45.0026 0.53126258,45.0069 1.187534,45.0111 1.0937297,45.0154 0.53121507,45.0196 0.12503794,45.0239 0.5000782,45.0282 0.87504518,45.0324 0.87493062,45.0367 0.31244817,45.0409 0.40628284,45.0452 0.46873778,45.0495 0.40623522,45.0537 0.62499738,45.0580 0.53123546,45.0622 0.87503606,45.0665 1.8750248,45.0708 1.8124778,45.0750 0.96876788,45.0793 1.1562339,45.0836 0.96871734,45.0878 0.71875256,45.0921 0.21871947,45.0963 0.031237848,45.1006 1.1250489,45.1049 1.3750328,45.1091 0.71874893,45.1134 0.71879715,45.1177 1.0937955,45.1219 1.062431,45.1262 0.46866271,45.1305 0.31250638,45.1347 0.50005639,45.1390 0.62502098,45.1432 0.96873754,45.1475 1.2187145,45.1518 1.2187361,45.1560 1.000052,45.1603 1.1874939,45.1646 0.49992439,45.1688 0.53126156,45.1731 2.0625422,45.1774 3.5625103,45.1816 2.9062419,45.1859 1.1562105,45.1902 0.4062326,45.1944 0.59378856,45.1987 1.3750646,45.2030 1.7812381,45.2072 0.99994177,45.2115 2.0624704,45.2158 2.1874878,45.2201 1.6874998,45.2243 0.49999306,45.2286 2.4455629e-005,45.2329 0.37504458,45.2371 0.53125632,45.2414 0.56246775,45.2457 0.68747646,45.2499 0.99999452,45.2542 0.84374255,45.2585 0.56251353,45.2627 0.28126827,45.2670 0.84375411,45.2713 2.5937481,45.2756 3.1874871,45.2798 1.4999814,45.2841 -4.2672309e-006,45.2884 -4.5414129e-007,45.2926 6.085017e-006,45.2969 0.09377455,45.3012 0.18749213,45.3055 0.031224756,45.3097 0.093773894,45.3140 0.43752915,45.3183 0.4375059,45.3226 0.31246758,45.3268 -3.4134962e-005,45.3311 0.031288385,45.3354 0.56257707,45.3397 1.3125715,45.3439 1.8124563,45.3482 1.2811683,45.3525 1.249997,45.3568 0.65622133,45.3610 0.031235328,45.3653 0.093751304,45.3696 0.437498,45.3739 0.62506574,45.3781 0.81254929,45.3824 0.6562134,45.3867 0.40620834,45.3910 0.37497771,45.3952 0.12497924,45.3995 0.187518,45.4038 1.1563017,45.4081 1.8124987,45.4123 1.1249827,45.4166 0.84376055,45.4209 0.56251431,45.4252 0.56246573,45.4295 0.1874609,45.4337 1.0000173,45.4380 1.9999903,45.4423 1.1874907,45.4466 0.093764693,45.4509 0.28124905,45.4551 0.093735985,45.4594 1.2975583e-005,45.4637 0.18752497,45.4680 0.21874195,45.4723 0.093727827,45.4765 -8.0808659e-006,45.4808 0.28125694,45.4851 1.1562551,45.4894 1.3124982,45.4937 0.59375328,45.4979 0.18749529,45.5022 0.093754925,45.5065 0.37501121,45.5108 0.34374058,45.5151 0.09373612,45.5194 1.1250106,45.5236 1.5000117,45.5279 0.90624356,45.5322 0.062487427,45.5365 0.093757503,45.5408 0.50000501,45.5451 0.4375129,45.5493 1.6250139,45.5536 2.2499957,45.5579 1.9375147,45.5622 0.84373456,45.5665 0.68746877,45.5708 0.53124321,45.5750 0.34375009,45.5793 0.78124899,45.5836 0.78124899,45.5879 0.87500429,45.5922 -9.4567704e-006,45.5965 0.46883485,45.6008 1.2814296,45.6051 2.4062507,45.6093 1.7498214,45.6136 0.49994919,45.6179 0.78127617,45.6222 0.65621799,45.6265 0.28124136,45.6308 0.093759999,45.6351 0.31250402,45.6394 1.5937603,45.6436 2.2812707,45.6479 1.4062564,45.6522 0.46871558,45.6565 0.43748209,45.6608 1.1875223,45.6651 1.2187489,45.6694 0.90625334,45.6737 0.84374696,45.6780 0.56249511,45.6822 0.59374905,45.6865 0.99998873,45.6908 1.4687475,45.6951 2.4062688,45.6994 3.375031,45.7037 3.4687324,45.7080 1.4374597,45.7123 0.031239374,45.7166 0.25001001,45.7209 0.59377742,45.7252 1.0625641,45.7295 1.2500718,45.7337 1.1249875,45.7380 0.71866727,45.7423 0.34371489,45.7466 0.34378028,45.7509 0.59377009,45.7552 0.49996275,45.7595 0.46873403,45.7638 0.84377497,45.7681 0.68750298,45.7724 0.5312562,45.7767 0.5624944,45.7810 0.4687452,45.7853 0.5313077,45.7896 0.93750775,45.7939 0.87494981,45.7982 0.78123742,45.8025 0.71874201,45.8068 0.5312317,45.8111 0.18747076,45.8153 -7.5478774e-006,45.8196 0.031257953,45.8239 0.093770817,45.8282 0.25001848,45.8325 0.24997082,45.8368 0.093745574,45.8411 0.34374979,45.8454 0.46882421,45.8497 1.1250807,45.8540 0.96868521,45.8583 0.65619493,45.8626 0.62501055,45.8669 1.3438174,45.8712 2.125001,45.8755 1.4374191,45.8798 0.4999828,45.8841 0.84376585,45.8884 1.8749909,45.8927 1.9374723,45.8970 1.1562431,45.9013 0.062516287,45.9056 0.093741186,45.9099 -1.1146876e-005,45.9142 8.2650058e-006,45.9185 0.093740247,45.9228 0.34383127,45.9271 1.5938709,45.9314 1.8438134,45.9357 1.8124799,45.9400 1.5936581,45.9443 1.6874467,45.9486 1.3437139,45.9529 0.78120458,45.9572 0.09373761,45.9616 0.093774781,45.9659 0.28129095,45.9702 0.93754292,45.9745 1.906285,45.9788 2.4687304,45.9831 1.6561855,45.9874 0.78123635,45.9917 0.93749595,45.9960 0.78123814,46.0003 0.71872848,46.0046 0.31248668,46.0089 0.34375337,46.0132 0.031249134,46.0175 5.9624028e-007,46.0218 0.75002944,46.0261 2.6250491,46.0304 3.1875079,46.0347 1.9374567,46.0390 0.96873039,46.0434 1.0312623,46.0477 0.87499374,46.0520 0.71873051,46.0563 0.65624166,46.0606 0.43750143,46.0649 0.031246211,46.0692 0.18751423,46.0735 0.81251711,46.0778 0.84373587,46.0821 0.093732044,46.0864 6.6349585e-006,46.0908 0.21883847,46.0951 1.0937839,46.0994 1.1561769,46.1037 0.74996173,46.1080 0.28124204,46.1123 0.31251228,46.1166 0.56250745,46.1209 0.81248683,46.1252 0.50002313,46.1295 0.59381169,46.1339 0.78126007,46.1382 0.78119588,46.1425 0.74999386,46.1468 1.0000535,46.1511 1.2500057,46.1554 0.9374395,46.1597 0.78123677,46.1640 1.8125336,46.1684 2.312505,46.1727 1.5937583,46.1770 0.74997222,46.1813 0.37496462,46.1856 0.18748516,46.1899 1.4179932e-006,46.1942 0.28125158,46.1986 0.65629816,46.2029 0.84379721,46.2072 0.68749785,46.2115 0.81245822,46.2158 0.46874627,46.2201 0.84381771,46.2244 1.1874791,46.2288 0.62492079,46.2331 0.031238599,46.2374 0.65632832,46.2417 1.6875162,46.2460 0.6874339,46.2503 0.18745014,46.2547 0.50010616,46.2590 1.2813226,46.2633 0.78114605,46.2676 0.15618904,46.2719 -4.9200753e-006,46.2763 1.9752224e-006,46.2806 -2.9805869e-006,46.2849 9.9480567e-006,46.2892 0.28129545,46.2935 0.56252688,46.2978 0.49996331,46.3022 1.4375211,46.3065 2.5312746,46.3108 1.6562104,46.3151 0.5937314,46.3194 0.4375419,46.3238 0.78126806,46.3281 0.49993894,46.3324 0.28121898,46.3367 0.3124994,46.3410 0.093754277,46.3454 0.093749978,46.3497 -3.0890126e-006,46.3540 8.0039393e-007,46.3583 0.093749002,46.3627 0.34374908,46.3670 0.87504798,46.3713 1.2812943,46.3756 1.3124996,46.3799 1.3124667,46.3843 0.87496799,46.3886 0.53124428,46.3929 0.18748538,46.3972 0.18752386,46.4016 0.59380913,46.4059 0.99999154,46.4102 0.59368938,46.4145 0.09373036,46.4189 1.2645365e-006,46.4232 -1.772051e-006,46.4275 5.8241994e-006,46.4318 0.18750736,46.4362 0.18749359,46.4405 0.031244295,46.4448 3.371934e-007,46.4491 -5.1905988e-007,46.4535 0.031255931,46.4578 0.34376717,46.4621 0.78129238,46.4665 0.81253481,46.4708 0.96875185,46.4751 1.0624975,46.4794 0.84372222,46.4838 0.65622407,46.4881 0.84374774,46.4924 0.65622413,46.4967 0.031219298,46.5011 0.093810253,46.5054 1.437573,46.5097 1.9687569,46.5141 1.5311965,46.5184 0.24993736,46.5227 0.031240927,46.5271 -3.0402532e-006,46.5314 0.093767889,46.5357 0.56254274,46.5400 1.0625918,46.5444 1.7501028,46.5487 1.8437067,46.5530 1.062418,46.5574 1.0937086,46.5617 1.0311909,46.5660 0.37497282,46.5704 0.1874999,46.5747 0.59382319,46.5790 1.2813256,46.5834 1.2499346,46.5877 0.37491909,46.5920 -1.1048621e-006,46.5964 0.21877688,46.6007 0.90629607,46.6050 1.843762,46.6094 1.6562172,46.6137 0.78121173,46.6180 0.093736127,46.6224 0.093754344,46.6267 0.59374398,46.6310 1.1562494,46.6354 1.5625135,46.6397 1.1874899,46.6440 0.46878722,46.6484 1.2187986,46.6527 1.3125317,46.6570 1.1562922,46.6614 1.5000417,46.6657 1.8125211,46.6701 1.4686956,46.6744 0.84367508,46.6787 0.3749246,46.6831 -2.6801674e-005,46.6874 7.2711869e-006,46.6917 -2.280223e-006,46.6961 1.8490744e-006,46.7004 0.031249767,46.7048 0.34380138,46.7091 1.281304,46.7134 1.4062763,46.7178 1.2499893,46.7221 0.68748373,46.7264 0.8437618,46.7308 1.2812386,46.7351 1.6874831,46.7395 1.2187091,46.7438 0.75002462,46.7481 1.4375131,46.7525 1.0624292,46.7568 0.18749681,46.7612 0.18752727,46.7655 0.18747571,46.7698 -2.2588074e-005,46.7742 2.2184993e-005,46.7785 0.2812964,46.7829 0.53125042,46.7872 0.28120202,46.7916 -1.6622116e-005,46.7959 1.0625083,46.8002 1.625002,46.8046 1.6875284,46.8089 0.84378862,46.8133 1.062482,46.8176 0.62498206,46.8220 0.43755066,46.8263 0.90632248,46.8306 1.750003,46.8350 1.3436642,46.8393 0.62492883,46.8437 0.90626353,46.8480 1.0000432,46.8524 0.99999976,46.8567 0.87496823,46.8611 0.31247386,46.8654 1.2812583,46.8698 2.750026,46.8741 2.6562581,46.8784 1.4374776,46.8828 0.21873868,46.8871 0.18752499,46.8915 0.46873528,46.8958 0.18747953,46.9002 0.18750723,46.9045 0.18749498,46.9089 0.09374626,46.9132 0.031246115,46.9176 5.9384388e-006,46.9219 0.093773931,46.9263 0.18749738,46.9306 0.28124711,46.9350 0.9375118,46.9393 0.96873969,46.9437 0.56249112,46.9480 0.53126508,46.9524 0.50001335,46.9567 0.31247595,46.9611 0.093758643,46.9654 1.5000561,46.9698 2.1874793,46.9741 1.3436943,46.9785 0.43749464,46.9828 0.093749009,46.9872 -3.9982842e-006,46.9915 1.579165e-006,46.9959 0.093764141,47.0002 0.43751335,47.0046 0.53128588,47.0089 0.59379303,47.0133 0.68745822,47.0176 0.28121495,47.0220 0.25001758,47.0263 0.37503529,47.0307 0.62501049,47.0350 0.46868435,47.0394 0.50001258,47.0438 1.718865,47.0481 3.5625026,47.0525 2.1874206,47.0568 1.3749827,47.0612 0.62496525,47.0655 0.031228477,47.0699 0.18754417,47.0742 0.53129101,47.0786 0.93748337,47.0829 0.71873152,47.0873 0.81249952,47.0917 0.5312354,47.0960 0.40625453,47.1004 0.68752068,47.1047 0.81248701,47.1091 0.31246394,47.1134 0.062487703,47.1178 0.18749189,47.1222 0.31250924,47.1265 0.093755387,47.1309 0.093755864,47.1352 0.5000264,47.1396 0.84375477,47.1439 0.65621936,47.1483 0.093732551,47.1527 -1.09719e-006,47.1570 9.5015148e-006,47.1614 0.1875596,47.1657 0.75007176,47.1701 1.0624696,47.1745 0.56241816,47.1788 1.6249938,47.1832 3.5625222,47.1875 4.2187405,47.1919 2.5937307,47.1963 1.1875203,47.2006 0.65629625,47.2050 0.59374952,47.2093 0.40619102,47.2137 0.09372519,47.2181 0.093795374,47.2224 0.68750656,47.2268 0.87500089,47.2312 1.3125281,47.2355 0.87500221,47.2399 0.71875733,47.2442 0.71875834,47.2486 0.62496871,47.2530 0.31244406,47.2573 1.09496e-006,47.2617 0.28131148,47.2661 0.62502867,47.2704 0.90630001,47.2748 1.4062717,47.2792 1.1561946,47.2835 0.71869737,47.2879 0.37497458,47.2923 0.37499094,47.2966 0.18747793,47.3010 -1.2532571e-005,47.3054 0.062545873,47.3097 0.50008941,47.3141 1.031319,47.3185 1.5000002,47.3228 1.7499455,47.3272 1.6874583,47.3316 1.031186,47.3359 0.40622187,47.3403 0.50001287,47.3447 0.84376365,47.3490 1.6562845,47.3534 1.9375007,47.3578 1.2812186,47.3621 0.49997464,47.3665 0.12498713,47.3709 0.09376324,47.3752 0.40625513,47.3796 0.24998333,47.3840 -4.3654577e-006,47.3883 1.2628662e-006,47.3927 -6.8558307e-007,47.3971 1.4794905e-006,47.4015 0.093775705,47.4058 0.81253713,47.4102 1.3437377,47.4146 0.8749764,47.4189 0.53125799,47.4233 0.34375027,47.4277 0.31250098,47.4321 0.28123504,47.4364 0.25003716,47.4408 0.71876228,47.4452 0.37496039,47.4495 0.18749455,47.4539 0.093731768,47.4583 -2.0253858e-005,47.4627 0.031303942,47.4670 0.84379113,47.4714 0.99995559,47.4758 0.81250459,47.4802 0.87501794,47.4845 0.53125,47.4889 0.43748182,47.4933 0.34375095,47.4977 0.96875066,47.5020 0.99999404,47.5064 0.90624636,47.5108 0.437502,47.5152 0.53127921,47.5195 0.62501329,47.5239 0.96875679,47.5283 1.2813054,47.5327 1.6562424,47.5370 0.81244695,47.5414 0.59369993,47.5458 -3.4811106e-005,47.5502 0.062516816,47.5546 0.06249816,47.5589 0.28128374,47.5633 0.75001448,47.5677 0.65621448,47.5721 0.18747455,47.5764 0.09375567,47.5808 0.93750072,47.5852 0.7812503,47.5896 0.2500298,47.5940 0.59379953,47.5983 0.81250674,47.6027 0.53121638,47.6071 0.75001222,47.6115 1.0312232,47.6159 0.40623081,47.6202 0.50002629,47.6246 0.49998429,47.6290 0.37499648,47.6334 0.68750387,47.6378 1.3437448,47.6421 1.2187293,47.6465 0.3124862,47.6509 0.56250584,47.6553 1.5625157,47.6597 2.1562555,47.6641 1.5000168,47.6684 1.5625782,47.6728 2.5625839,47.6772 2.6874933,47.6816 1.4373884,47.6860 0.2811718,47.6904 0.34375173,47.6947 0.59375101,47.6991 0.53124183,47.7035 0.31249949,47.7079 0.093749084,47.7123 9.2430264e-006,47.7167 0.25001118,47.7210 0.28125742,47.7254 0.37500137,47.7298 0.34373942,47.7342 0.18748792,47.7386 -4.5142801e-006,47.7430 0.59375495,47.7474 1.1250052,47.7517 1.1250265,47.7561 0.81250352,47.7605 0.3749758,47.7649 0.90625286,47.7693 2.531256,47.7737 3.2187419,47.7781 2.0312421,47.7825 0.87499905,47.7868 0.84374774,47.7912 0.5312857,47.7956 0.53127527,47.8000 0.53120959,47.8044 0.31248921,47.8088 0.28128919,47.8132 0.71879351,47.8176 0.99997646,47.8220 0.71869218,47.8264 0.49999073,47.8307 0.49999544,47.8351 0.031251732,47.8395 0.18750843,47.8439 0.34377587,47.8483 1.3437796,47.8527 1.3437234,47.8571 0.5000211,47.8615 0.71877003,47.8659 0.68749511,47.8703 0.78123707,47.8747 0.40619767,47.8790 0.12500399,47.8834 0.37502122,47.8878 0.37497735,47.8922 0.031232323,47.8966 1.5898753e-006,47.9010 0.12501468,47.9054 0.50000083,47.9098 0.31248674,47.9142 0.093758911,47.9186 0.1874997,47.9230 0.093742356,47.9274 -4.192289e-006,47.9318 6.7087253e-006,47.9362 0.28126708,47.9406 0.50000006,47.9450 0.31249356,47.9494 0.2812444,47.9537 0.21874121,47.9581 0.28124842,47.9625 0.031251021,47.9669 0.093750015,47.9713 -2.7381029e-007,47.9757 -3.1870231e-006,47.9801 1.3023429e-005,47.9845 0.50000972,47.9889 0.62499899,47.9933 0.50002778,47.9977 0.31250033,48.0021 0.18747593,48.0065 0.40627357,48.0109 0.90626955,48.0153 0.99996704,48.0197 0.40622142,48.0241 0.093755111,48.0285 0.12501369,48.0329 0.21875338,48.0373 0.18748483,48.0417 0.34373713,48.0461 0.56249893,48.0505 0.56250429,48.0549 0.18750611,48.0593 0.093743645,48.0637 1.5448463e-006,48.0681 0.18751788,48.0725 0.34374207,48.0769 0.18751378,48.0813 0.68753523,48.0857 0.84375894,48.0901 0.68748379,48.0945 1.3437562,48.0989 2.2187414,48.1033 1.4062105,48.1077 0.18750943,48.1121 0.15624669,48.1165 0.12502177,48.1209 0.53129727,48.1253 0.84372675,48.1298 0.68745524,48.1342 0.28122669,48.1386 0.031274393,48.1430 0.50006443,48.1474 1.0625128,48.1518 1.7187064,48.1562 1.218749,48.1606 1.0312625,48.1650 1.3437109,48.1694 0.65623188,48.1738 0.093744107,48.1782 0.78124541,48.1826 1.250021,48.1870 0.81252825,48.1914 0.62499565,48.1958 0.49997082,48.2002 0.34375796,48.2046 0.34378695,48.2091 0.75001216,48.2135 0.56247497,48.2179 0.34372944,48.2223 0.53126711,48.2267 0.46876773,48.2311 0.40624055,48.2355 0.3749744,48.2399 0.1874699,48.2443 2.2674543e-005,48.2487 0.3438338,48.2531 1.000015,48.2576 1.2499251,48.2620 0.93746096,48.2664 0.5937624,48.2708 0.50005299,48.2752 0.78124505,48.2796 0.93745071,48.2840 1.5625336,48.2884 2.2188315,48.2928 2.1250122,48.2972 2.5624359,48.3017 2.281188,48.3061 1.2187345,48.3105 0.18751524,48.3149 0.18748581,48.3193 0.031262401,48.3237 0.28125915,48.3281 0.21874225,48.3325 0.65626746,48.3370 1.0624998,48.3414 0.68747956,48.3458 0.18748805,48.3502 -2.469792e-007,48.3546 -5.7130632e-007,48.3590 2.5325226e-006,48.3634 0.12503934,48.3679 0.5000149,48.3723 1.2187159,48.3767 1.7812322,48.3811 1.7500433,48.3855 1.0625614,48.3899 0.71871734,48.3944 0.53124088,48.3988 0.90627772,48.4032 0.84370959,48.4076 0.37495077,48.4120 0.21875888,48.4164 0.53126025,48.4209 0.18747911,48.4253 -6.6356542e-006,48.4297 1.2382684e-005,48.4341 0.28128541,48.4385 0.50000113,48.4429 0.28120992,48.4474 4.1660014e-006,48.4518 0.65629536,48.4562 0.99998772,48.4606 0.5000059,48.4650 0.56252193,48.4695 0.56250966,48.4739 1.0000216,48.4783 1.5624801,48.4827 2.3749654,48.4871 2.4687111,48.4916 0.84375113,48.4960 0.37508151,48.5004 1.1250404,48.5048 1.0624523,48.5092 1.8124459,48.5137 1.7812417,48.5181 0.81252003,48.5225 0.34374139,48.5269 0.18747565,48.5314 0.18749042,48.5358 0.18750051,48.5402 5.046219e-006,48.5446 0.18753888,48.5490 0.4062649,48.5535 0.468732,48.5579 0.71876073,48.5623 0.93750578,48.5667 0.59372276,48.5712 0.21875718,48.5756 0.53126425,48.5800 0.46875417,48.5844 1.1562847,48.5889 1.8750054,48.5933 1.6249573,48.5977 0.68749112,48.6021 1.0000187,48.6066 0.40625715,48.6110 0.71875328,48.6154 0.81246638,48.6198 0.21871082,48.6243 1.2778022e-005,48.6287 0.18753256,48.6331 0.4062621,48.6375 0.46871865,48.6420 0.1249723,48.6464 -1.4857052e-006,48.6508 0.75001293,48.6553 1.187554,48.6597 0.74999148,48.6641 0.28120714,48.6685 0.21875127,48.6730 0.18749169,48.6774 0.093745746,48.6818 0.21876802,48.6863 0.53125751,48.6907 0.78127813,48.6951 0.84377384,48.6996 1.1562413,48.7040 1.0312763,48.7084 1.0312862,48.7128 1.0624797,48.7173 1.0937017,48.7217 0.40620294,48.7261 1.2187388,48.7306 2.3124995,48.7350 1.8437692,48.7394 0.93754447,48.7439 1.0312445,48.7483 1.0312142,48.7527 0.56247848,48.7572 0.093777969,48.7616 0.50003064,48.7660 0.75003248,48.7705 0.87497765,48.7749 0.46869224,48.7793 0.34376112,48.7838 0.40625003,48.7882 0.12498507,48.7926 0.62502295,48.7971 1.3750254,48.8015 1.2812164,48.8059 0.31248185,48.8104 0.093747325,48.8148 0.093747839,48.8192 0.75003654,48.8237 1.2499937,48.8281 0.71873116,48.8325 0.34375197,48.8370 0.3124955,48.8414 0.18748908,48.8459 0.12501472,48.8503 0.53131109,48.8547 0.81250626,48.8592 0.4374426,48.8636 0.093729682,48.8680 0.18750659,48.8725 0.31251514,48.8769 0.4062531,48.8814 0.18747951,48.8858 0.09374094,48.8902 0.031247431,48.8947 1.45866e-006,48.8991 -9.3457611e-006,48.9035 0.031290229,48.9080 0.56259805,48.9124 1.0000336,48.9169 0.81242257,48.9213 1.1874695,48.9257 2.156271,48.9302 2.1562092,48.9346 1.6874886,48.9391 1.343757,48.9435 0.87498671,48.9480 0.78124803,48.9524 0.74999464,48.9568 0.31248766,48.9613 4.9622754e-006,48.9657 0.18751323,48.9702 0.3437539,48.9746 0.28123567,48.9790 0.093739487,48.9835 0.093756564,48.9879 0.37501335,48.9924 0.43749285,48.9968 0.40630615,49.0013 1.4376072,49.0057 2.1562297,49.0101 1.1561633,49.0146 0.8749789,49.0190 1.0312358,49.0235 0.46872711,49.0279 0.18751067,49.0324 0.37503666,49.0368 0.75003284,49.0413 0.65621817,49.0457 0.59374654,49.0502 1.0625222,49.0546 1.1249826,49.0590 0.96877581,49.0635 0.78127843,49.0679 0.78119802,49.0724 0.59371382,49.0768 0.53126484,49.0813 1.9062479,49.0857 3.1875079,49.0902 3.0625019,49.0946 1.3749804,49.0991 0.2812309,49.1035 -9.1150059e-006,49.1080 6.531573e-006,49.1124 0.3750096,49.1169 0.40625131,49.1213 0.24999726,49.1258 0.31251222,49.1302 0.2812613,49.1347 0.187475,49.1391 -7.4669097e-006,49.1436 0.18750243,49.1480 0.37502909,49.1525 0.90630788,49.1569 0.93751371,49.1614 0.62496537,49.1658 0.28121546,49.1703 0.53122944,49.1747 1.0312421,49.1792 1.0312589,49.1836 0.68749529,49.1881 0.68749303,49.1925 0.53124166,49.1970 0.31250525,49.2014 0.43751711,49.2059 0.28124389,49.2103 0.62502909,49.2148 1.5000479,49.2192 0.81246209,49.2237 0.40620211,49.2282 0.093744703,49.2326 0.031253673,49.2371 0.09374892,49.2415 -3.6699626e-006,49.2460 0.34375107,49.2504 -4.9001073e-007,49.2549 0.031268623,49.2593 0.21878512,49.2638 1.2812552,49.2683 1.4687374,49.2727 0.49998724,49.2772 0.93758053,49.2816 1.5000446,49.2861 0.93741715,49.2905 0.56245857,49.2950 0.3124842,49.2994 0.28125241,49.3039 0.78125113,49.3084 0.43749148,49.3128 0.21876931,49.3173 0.34381032,49.3217 0.87507784,49.3262 0.93742526,49.3307 0.18742043,49.3351 0.40628025,49.3396 0.59374756,49.3440 0.62498891,49.3485 0.49999857,49.3529 0.65625358,49.3574 0.59374785,49.3619 0.31248054,49.3663 0.093750075,49.3708 0.50004023,49.3753 0.87500346,49.3797 0.46873137,49.3842 0.46874151,49.3886 0.2812331,49.3931 0.68753308,49.3976 1.5313436,49.4020 2.2500191,49.4065 1.5311677,49.4109 0.90618247,49.4154 0.34373966,49.4199 0.21876277,49.4243 0.31250194,49.4288 0.37501025,49.4333 0.53127593,49.4377 0.68749452,49.4422 0.65625119,49.4466 0.84374148,49.4511 0.56250417,49.4556 0.93753326,49.4600 0.93749082,49.4645 0.65621126,49.4690 0.3437303,49.4734 0.84374988,49.4779 0.18749031,49.4824 0.18756002,49.4868 0.53128564,49.4913 0.65619707,49.4958 0.43747115,49.5002 0.37499303,49.5047 0.31250626,49.5092 0.46875095,49.5136 0.2500222,49.5181 0.56252176,49.5226 2.0313098,49.5270 3.5312939,49.5315 2.3749824,49.5360 0.96870857,49.5404 0.56247014,49.5449 0.84376901,49.5494 1.0312098,49.5538 2.3749709,49.5583 3.4687593,49.5628 2.4062438,49.5672 1.1249958,49.5717 0.43749943,49.5762 0.53127611,49.5807 0.87501776,49.5851 0.53121018,49.5896 0.09374591,49.5941 0.21878071,49.5985 0.31250483,49.6030 0.28123134,49.6075 0.25001052,49.6120 0.46874532,49.6164 0.15621138,49.6209 0.18749753,49.6254 0.28126076,49.6298 0.34376377,49.6343 0.50003791,49.6388 0.71880156,49.6433 0.93751079,49.6477 0.78123665,49.6522 0.59373313,49.6567 0.49998784,49.6612 0.46872371,49.6656 0.24997434,49.6701 0.28123569,49.6746 0.093733564,49.6790 0.34376594,49.6835 0.96877158,49.6880 1.0000011,49.6925 0.5937258,49.6969 0.093733728,49.7014 3.2441781e-006,49.7059 -1.0304716e-006,49.7104 8.7744149e-007,49.7148 0.093760192,49.7193 0.53125709,49.7238 0.65625167,49.7283 0.37499392,49.7328 0.1875073,49.7372 0.81255943,49.7417 2.5000658,49.7462 2.6250274,49.7507 1.7188512,49.7551 2.2188463,49.7596 2.2186551,49.7641 1.2810739,49.7686 0.43741485,49.7731 0.093739085,49.7775 0.031244621,49.7820 0.093750834,49.7865 0.031251978,49.7910 0.18751726,49.7955 0.5000034,49.7999 0.34373584,49.8044 0.28124106,49.8089 0.093757272,49.8134 0.18752974,49.8179 0.84381598,49.8223 1.6875495,49.8268 1.5311755,49.8313 0.28117368,49.8358 -7.3529748e-007,49.8403 -9.9075157e-007,49.8447 0.093805976,49.8492 1.7188585,49.8537 3.1875575,49.8582 3.8124604,49.8627 2.4374311,49.8672 1.4061776,49.8716 0.21871403,49.8761 0.40625486,49.8806 0.49999052,49.8851 0.31250206,49.8896 0.093755305,49.8941 0.37501538,49.8985 1.6875068,49.9030 2.0624819,49.9075 1.1874865,49.9120 0.031275935,49.9165 0.34383684,49.9210 0.90632379,49.9254 1.0937146,49.9299 0.74992865,49.9344 0.46869981,49.9389 0.28124264,49.9434 0.28126431,49.9479 0.18748568,49.9524 0.093734816,49.9569 0.031247929,49.9613 0.093749747,49.9658 0.49999443,49.9703 0.87500125,49.9748 0.87501138,49.9793 0.65627319,49.9838 0.50000501,49.9883 0.62500632,49.9928 0.9063254,49.9972 1.5313185,50.0017 1.4062538,50.0062 1.2499173,50.0107 0.46865219,50.0152 0.093752503,50.0197 0.18753213,50.0242 1.0312362,50.0287 1.6562281,50.0332 1.4375215,50.0376 0.68751025,50.0421 0.43751982,50.0466 0.81248915,50.0511 0.46872947,50.0556 0.34374988,50.0601 0.093724519,50.0646 -7.3262754e-006,50.0691 7.6586311e-006,50.0736 0.18750387,50.0781 0.093740612,50.0826 0.50000244,50.0871 1.8750188,50.0915 2.5624974,50.0960 1.7499938,50.1005 0.15628567,50.1050 0.50003284,50.1095 0.59376329,50.1140 1.0625391,50.1185 1.4687434,50.1230 1.3124226,50.1275 0.84374726,50.1320 0.93751591,50.1365 0.78120399,50.1410 0.18748152,50.1455 0.03125219,50.1500 0.12504019,50.1545 0.65631789,50.1590 1.2187374,50.1635 1.5312063,50.1680 3.2189033,50.1725 4.9376049,50.1770 2.9998536,50.1814 0.84361547,50.1859 0.093723334,50.1904 0.21875875,50.1949 0.28123906,50.1994 0.18749952,50.2039 7.4173886e-007,50.2084 2.3314672e-007,50.2129 -1.6745963e-006,50.2174 6.465938e-006,50.2219 0.18753907,50.2264 0.50002539,50.2309 0.49998412,50.2354 0.31246153,50.2399 0.2188078,50.2444 0.96885657,50.2489 1.2187209,50.2534 0.68739605,50.2579 0.09370093,50.2624 3.0356412e-006,50.2669 -6.3012044e-007,50.2714 0.093749166,50.2759 0.34375188,50.2804 0.46877617,50.2849 0.59376329,50.2894 0.5624826,50.2939 0.28125283,50.2984 0.37500691,50.3029 0.46875256,50.3074 0.75001413,50.3119 2.5312641,50.3165 3.8749731,50.3210 2.5312164,50.3255 1.281248,50.3300 -9.3226191e-007,50.3345 4.9851894e-007,50.3390 -1.0618296e-006,50.3435 1.1562492,50.3480 1.2812871,50.3525 1.0937901,50.3570 0.65622884,50.3615 0.49996865,50.3660 1.0938128,50.3705 2.3438535,50.3750 3.499979,50.3795 2.3123915,50.3840 0.53119725,50.3885 0.093742557,50.3930 8.0210639e-006,50.3975 0.18752277,50.4020 0.34377351,50.4066 0.46873403,50.4111 0.4062193,50.4156 0.50003189,50.4201 0.75006819,50.4246 1.0312766,50.4291 0.68743348,50.4336 0.34372628,50.4381 0.65625751,50.4426 0.37495789,50.4471 -9.571073e-006,50.4516 0.40625259,50.4561 0.31249905,50.4607 1.9062567,50.4652 3.4687984,50.4697 4.0625205,50.4742 1.6562097,50.4787 0.18747176,50.4832 0.031238297,50.4877 0.34375501,50.4922 0.50000203,50.4967 0.21874432,50.5012 0.093765348,50.5058 0.28125408,50.5103 0.18752761,50.5148 1.3437977,50.5193 2.4062381,50.5238 1.6874608,50.5283 0.40621293,50.5328 0.21881816,50.5373 1.1876702,50.5419 2.1250107,50.5464 1.4060793,50.5509 0.49993533,50.5554 0.5312525,50.5599 0.18748735,50.5644 0.28132164,50.5689 0.8750791,50.5735 1.1250411,50.5780 1.5624456,50.5825 1.7811697,50.5870 1.4687036,50.5915 0.43749291,50.5960 0.2812576,50.6005 0.031227086,50.6051 3.4428924e-006,50.6096 -1.9255704e-006,50.6141 4.2594788e-006,50.6186 0.18751402,50.6231 0.50001508,50.6276 0.43749663,50.6322 0.21871822,50.6367 0.093818128,50.6412 1.1251285,50.6457 1.9062215,50.6502 1.4373825,50.6548 0.28119943,50.6593 0.12503684,50.6638 0.40629506,50.6683 0.49995199,50.6728 0.18748039,50.6773 0.50001019,50.6819 0.21872523,50.6864 0.31250161,50.6909 0.40625283,50.6954 0.87501413,50.6999 1.2500031,50.7045 0.7499792,50.7090 0.43751884,50.7135 0.78129935,50.7180 1.3750203,50.7225 1.4999677,50.7271 0.68745488,50.7316 0.093750127,50.7361 0.31251159,50.7406 0.37499735,50.7452 0.37499571,50.7497 0.31249288,50.7542 -1.3405075e-005,50.7587 2.7582766e-005,50.7632 0.53131199,50.7678 1.1249907,50.7723 1.6561987,50.7768 2.250031,50.7813 3.531302,50.7859 2.7811892,50.7904 1.5937014,50.7949 0.68751991,50.7994 0.31248906,50.8040 0.093744129,50.8085 0.031244155,50.8130 0.56252712,50.8175 1.2500652,50.8221 1.406249,50.8266 1.2499584,50.8311 1.5312469,50.8356 1.5312434,50.8402 0.68747324,50.8447 0.031242561,50.8492 8.2124529e-007,50.8537 -1.674729e-006,50.8583 5.8782343e-006,50.8628 0.28125516,50.8673 0.93750238,50.8719 1.5937487,50.8764 1.6874806,50.8809 0.78128088,50.8854 0.56257927,50.8900 1.0312526,50.8945 0.5936799,50.8990 0.12500069,50.9036 0.37504038,50.9081 0.53122991,50.9126 0.53121459,50.9171 0.28123426,50.9217 0.093744591,50.9262 0.093788192,50.9307 0.50003785,50.9353 0.53122407,50.9398 0.37499106,50.9443 0.34376281,50.9489 0.31250504,50.9534 0.31248254,50.9579 1.0625107,50.9625 1.2187716,50.9670 0.40620604,50.9715 0.15622053,50.9761 0.093749367,50.9806 7.4658042e-006,50.9851 0.50003886,50.9897 0.93752331,50.9942 1.0312146,50.9987 0.46873775,51.0033 0.65628767,51.0078 1.1563359,51.0123 1.4999796,51.0169 0.49991941,51.0214 0.24998158,51.0259 0.28128597,51.0305 0.65628803,51.0350 0.46871907,51.0395 0.34372854,51.0441 0.34378433,51.0486 0.68753874,51.0531 0.68744773,51.0577 0.24994129,51.0622 -1.019867e-005,51.0667 0.031262189,51.0713 0.12501654,51.0758 0.50000918,51.0804 0.81253546,51.0849 1.0625421,51.0894 1.3124703,51.0940 0.37495041,51.0985 0.25003889,51.1030 0.59378934,51.1076 0.4999375,51.1121 0.093699917,51.1167 -1.8839432e-007,51.1212 8.4890092e-007,51.1257 0.031263147,51.1303 0.093745612,51.1348 -1.1987346e-005,51.1394 3.2799853e-006,51.1439 0.21879762,51.1484 0.90628332,51.1530 0.62495726,51.1575 0.37500405,51.1621 0.93752599,51.1666 2.1874695,51.1711 1.9999715,51.1757 0.87499893,51.1802 0.18749797,51.1848 0.28124446,51.1893 0.3124969,51.1938 0.093756363,51.1984 0.37505025,51.2029 0.84378076,51.2075 1.0000058,51.2120 0.84372067,51.2166 0.31244916,51.2211 0.12500271,51.2256 0.31250033,51.2302 0.1874952,51.2347 0.093769766,51.2393 0.18749599,51.2438 0.093746185,51.2484 0.18751544,51.2529 0.18748832,51.2575 0.093733087,51.2620 0.031238005,51.2665 1.6249563e-005,51.2711 0.46880147,51.2756 1.0937554,51.2802 0.8749609,51.2847 0.37498516,51.2893 0.28127012,51.2938 0.68750679,51.2984 0.62496191,51.3029 0.2813251,51.3075 1.0001457,51.3120 1.5625321,51.3166 1.8124101,51.3211 1.1561351,51.3257 0.40621349,51.3302 0.18751635,51.3348 0.31250054,51.3393 0.18748154,51.3439 0.3125129,51.3484 0.59376281,51.3529 0.43749484,51.3575 0.21875696,51.3620 0.24999595,51.3666 0.18747681,51.3711 0.43751952,51.3757 0.65628284,51.3802 0.40621462,51.3848 0.40622392,51.3894 1.1563052,51.3939 1.5625883,51.3985 1.374992,51.4030 0.74992645,51.4076 0.53121787,51.4121 0.65627486,51.4167 0.78127563,51.4212 0.71872777,51.4258 1.4999976,51.4303 2.1875384,51.4349 1.6250083,51.4394 0.96867889,51.4440 0.031209441,51.4485 0.21884167,51.4531 1.0937976,51.4576 0.81241345,51.4622 0.15619962,51.4667 2.7547371e-006,51.4713 -1.6186222e-006,51.4759 0.093767673,51.4804 0.56251711,51.4850 0.7499845,51.4895 0.62498444,51.4941 1.2499986,51.4986 1.6874982,51.5032 1.156248,51.5077 0.50000221,51.5123 -1.9902948e-006,51.5169 9.8651726e-006,51.5214 0.40627891,51.5260 0.84375805,51.5305 0.84375513,51.5351 1.0000058,51.5396 1.0624928,51.5442 1.3124881,51.5488 1.3437322,51.5533 0.90626866,51.5579 0.40629828,51.5624 0.53124356,51.5670 0.31245878,51.5715 0.34376189,51.5761 0.53124392,51.5807 0.4375664,51.5852 1.2188582,51.5898 1.4061993,51.5943 0.84366095,51.5989 1.6562247,51.6035 2.5624895,51.6080 2.1874645,51.6126 0.093755893,51.6171 0.37507302,51.6217 0.75001812,51.6263 0.56244284,51.6308 0.18746021,51.6354 0.062517293,51.6400 1.0313071,51.6445 1.3750062,51.6491 0.74995363,51.6536 0.99998307,51.6582 1.9062393,51.6628 1.4062347,51.6673 0.50000066,51.6719 5.3676462e-007,51.6765 1.1340655e-006,51.6810 0.093762189,51.6856 0.40627393,51.6901 0.68749279,51.6947 0.62500209,51.6993 0.87499487,51.7038 0.46880698,51.7084 1.2188179,51.7130 1.0311909,51.7175 0.43742552,51.7221 0.12501033,51.7267 0.78131682,51.7312 1.5312676,51.7358 1.9687474,51.7404 1.3437138,51.7449 0.40620443,51.7495 0.37501857,51.7541 0.71877193,51.7586 0.56245416,51.7632 0.31246778,51.7678 0.34375972,51.7723 0.18749584,51.7769 0.59377331,51.7815 1.843753,51.7860 1.8750082,51.7906 1.25003,51.7952 0.4687109,51.7997 0.21877013,51.8043 0.75005835,51.8089 1.2499765,51.8135 1.5312051,51.8180 1.3124954,51.8226 0.96874785,51.8272 0.31250033,51.8317 0.43751243,51.8363 0.59374136,51.8409 0.40623009,51.8454 -1.3110653e-005,51.8500 0.093772687,51.8546 0.53128737,51.8592 0.68750989,51.8637 1.2812153,51.8683 1.3437438,51.8729 0.81250238,51.8775 0.78123736,51.8820 0.8749963,51.8866 0.53125447,51.8912 0.34374312,51.8957 0.40630978,51.9003 1.7813604,51.9049 2.3437579,51.9095 1.6874628,51.9140 1.1249381,51.9186 0.74996227,51.9232 0.59373057,51.9278 0.37507558,51.9323 1.3125248,51.9369 0.84365004,51.9415 0.28121626,51.9461 0.031267345,51.9506 0.40629581,51.9552 0.49999082,51.9598 0.34373859,51.9644 0.53123534,51.9689 0.43747231,51.9735 0.34374803,51.9781 0.34377125,51.9827 0.56252331,51.9873 0.78126162,51.9918 0.90623611,51.9964 0.62501323,52.0010 1.343797,52.0056 1.5624837,52.0101 0.93745452,52.0147 0.28121966,52.0193 -1.2785887e-005,52.0239 1.6444053e-005,52.0285 0.093749404,52.0330 -1.4056352e-005,52.0376 4.4502294e-006,52.0422 -3.7434304e-006,52.0468 1.0524163e-005,52.0514 0.18751182,52.0559 0.59373879,52.0605 0.93751633,52.0651 0.87503839,52.0697 0.59377426,52.0743 0.68753362,52.0788 0.99999869,52.0834 0.81242007,52.0880 0.21870548,52.0926 0.187527,52.0972 0.50000638,52.1017 0.3437258,52.1063 0.031255912,52.1109 0.18751737,52.1155 0.18749087,52.1201 0.18749823,52.1247 0.31255102,52.1292 0.65629625,52.1338 0.81245536,52.1384 0.71871066,52.1430 1.7500074,52.1476 1.1562529,52.1522 0.96872211,52.1567 0.74998188,52.1613 1.3750113,52.1659 2.0624957,52.1705 1.0937467,52.1751 1.5319124e-006,52.1797 0.093785554,52.1843 0.59385133,52.1888 1.1562619,52.1934 0.74991959,52.1980 0.37497127,52.2026 0.53124744,52.2072 0.68747705,52.2118 0.3437334,52.2164 2.8450249e-006,52.2210 0.18749863,52.2255 0.34375039,52.2301 0.18749969,52.2347 0.3124989,52.2393 0.31250143,52.2439 0.56255937,52.2485 1.2188085,52.2531 1.2812105,52.2577 0.65619874,52.2623 0.62499285,52.2668 0.87501442,52.2714 1.3126204,52.2760 2.1876149,52.2806 1.9998676,52.2852 0.62487191,52.2898 0.18749797,52.2944 -8.1966809e-006,52.2990 1.9680172e-006,52.3036 3.2554954e-007,52.3082 -3.2707906e-006,52.3127 0.093778998,52.3173 2.4063461,52.3219 4.187562,52.3265 3.4686737,52.3311 1.4686587,52.3357 0.093733706,52.3403 8.7844364e-007,52.3449 0.031257406,52.3495 0.093753278,52.3541 0.43751425,52.3587 1.0938114,52.3633 1.5313009,52.3679 1.6874524,52.3725 0.62492138,52.3771 -1.0255441e-005,52.3816 0.37502965,52.3862 2.3750346,52.3908 2.2812386,52.3954 0.68745565,52.4000 0.18752958,52.4046 0.96882188,52.4092 1.2499985,52.4138 0.71868819,52.4184 0.18745449,52.4230 0.74999893,52.4276 1.2187591,52.4322 0.62499934,52.4368 0.62503904,52.4414 1.2500612,52.4460 2.0000734,52.4506 3.0938206,52.4552 2.9063032,52.4598 2.5624721,52.4644 2.1561542,52.4690 1.3437064,52.4736 1.0624502,52.4782 1.5624503,52.4828 1.7187515,52.4874 0.87502587,52.4920 0.53124368,52.4966 0.37496957,52.5012 0.56252122,52.5058 1.0312725,52.5104 1.5312281,52.5150 1.7812223,52.5196 1.1249914,52.5242 0.40624115,52.5288 0.53130764,52.5334 0.90629864,52.5380 1.4062539,52.5426 1.6874592,52.5472 0.49992889,52.5518 0.093754016,52.5564 0.3125405,52.5610 1.0938395,52.5656 2.0937703,52.5702 1.4999655,52.5748 1.0312159,52.5794 0.5936957,52.5840 0.31248355,52.5886 0.28126907,52.5932 0.43748257,52.5978 0.031216713,52.6024 2.4494937e-005,52.6070 0.31251931,52.6116 0.40624741,52.6162 0.75004429,52.6208 1.7187928,52.6254 1.3749669,52.6301 0.53119105,52.6347 0.12498547,52.6393 0.50003219,52.6439 0.87499958,52.6485 0.40621984,52.6531 0.093740955,52.6577 0.093765073,52.6623 0.18750036,52.6669 0.093733512,52.6715 0.093742661,52.6761 0.31251377,52.6807 0.3750214,52.6853 0.31252691,52.6899 0.53124905,52.6946 0.37497294,52.6992 0.28122908,52.7038 0.62501538,52.7084 3.0000145,52.7130 3.0624895,52.7176 2.2812431,52.7222 1.3749863,52.7268 3.0937607,52.7314 3.406245,52.7360 1.7500066,52.7406 1.0625757,52.7453 1.0000019,52.7499 0.59372085,52.7545 0.43748748,52.7591 0.37504345,52.7637 0.96875405,52.7683 0.53116149,52.7729 0.093733937,52.7775 2.740049e-006,52.7821 0.062506266,52.7868 0.12500672,52.7914 0.093751222,52.7960 0.093756557,52.8006 0.25006101,52.8052 0.56250703,52.8098 0.43746033,52.8144 0.593723,52.8191 1.3437613,52.8237 1.7500657,52.8283 1.6249759,52.8329 0.68744099,52.8375 0.37498489,52.8421 -9.0924932e-006,52.8467 0.031289428,52.8514 0.40628174,52.8560 0.28120351,52.8606 -2.6107269e-005,52.8652 0.093779624,52.8698 0.65627211,52.8744 0.84377319,52.8790 0.87506729,52.8837 0.96875703,52.8883 0.68742275,52.8929 1.5937179,52.8975 2.8750036,52.9021 3.5937278,52.9068 2.3437352,52.9114 0.59376401,52.9160 0.46878749,52.9206 0.90625823,52.9252 0.68746418,52.9298 0.18748224,52.9345 0.093744986,52.9391 4.7626972e-006,52.9437 0.90628362,52.9483 2.3750083,52.9529 3.4374697,52.9576 2.3437355,52.9622 1.0625253,52.9668 1.5937563,52.9714 0.78123271,52.9760 0.21879061,52.9807 0.6250633,52.9853 0.84372771,52.9899 0.56251276,52.9945 1.0313005,52.9991 1.0312017,53.0038 0.68744916,53.0084 1.6249912,53.0130 1.8749738,53.0176 0.59372467,53.0223 0.1875633,53.0269 1.0938359,53.0315 1.8437608,53.0361 1.7187074,53.0407 1.0624359,53.0454 0.34371284,53.0500 0.24997944,53.0546 0.18752299,53.0592 0.8125335,53.0639 0.93748826,53.0685 0.59376329,53.0731 0.65626001,53.0777 0.74998063,53.0824 0.6249755,53.0870 0.21874741,53.0916 0.28130233,53.0962 0.65628028,53.1009 0.65623683,53.1055 0.71870905,53.1101 0.34370476,53.1148 0.031256519,53.1194 0.12499628,53.1240 0.31250399,53.1286 0.40625343,53.1333 0.031231375,53.1379 0.093770482,53.1425 0.87503535,53.1471 1.6249882,53.1518 1.9062461,53.1564 2.1249897,53.1610 0.5937236,53.1657 0.12500431,53.1703 -8.9799545e-007,53.1749 1.8155828e-006,53.1795 0.093795128,53.1842 0.43755797,53.1888 0.56248242,53.1934 0.31244713,53.1981 0.093721025,53.2027 -6.3391799e-006,53.2073 0.12502095,53.2120 0.46876946,53.2166 0.37497932,53.2212 0.093732707,53.2259 0.87503761,53.2305 1.281276,53.2351 0.87496972,53.2397 0.093719184,53.2444 -4.0119562e-006,53.2490 0.12500089,53.2536 0.093748547,53.2583 8.0684362e-007,53.2629 9.7042303e-008,53.2675 -1.1952312e-006,53.2722 4.6843807e-006,53.2768 0.18754761,53.2814 0.68755746,53.2861 1.062462,53.2907 0.53120732,53.2953 0.56250316,53.3000 0.53123742,53.3046 0.62499529,53.3093 0.43748891,53.3139 0.093752064,53.3185 0.28129441,53.3232 0.68751127,53.3278 0.4687112,53.3324 0.24998948,53.3371 0.31250468,53.3417 0.31250134,53.3463 0.40625942,53.3510 0.49999949,53.3556 0.34373635,53.3603 0.093737192,53.3649 0.031261869,53.3695 0.37500358,53.3742 0.49999827,53.3788 1.5312612,53.3834 2.1249962,53.3881 1.437494,53.3927 0.18748957,53.3974 -3.8398493e-006,53.4020 0.093761228,53.4066 0.28127372,53.4113 0.46876571,53.4159 1.4062649,53.4206 2.0937445,53.4252 1.7187196,53.4298 1.0937343,53.4345 0.74998993,53.4391 0.28126928,53.4438 0.87501693,53.4484 1.906234,53.4530 1.4062294,53.4577 1.0937432,53.4623 0.093770891,53.4670 0.56251228,53.4716 1.0000386,53.4763 1.5625294,53.4809 1.5312719,53.4855 2.4375165,53.4902 2.3749428,53.4948 1.2187009,53.4995 0.34372583,53.5041 -7.975319e-006,53.5088 0.031266294,53.5134 0.21877535,53.5180 0.56250656,53.5227 0.49997386,53.5273 0.09372513,53.5320 0.28134668,53.5366 2.6876125,53.5413 4.0624461,53.5459 2.8436406,53.5506 1.9374803,53.5552 1.7500113,53.5598 1.7187972,53.5645 1.6250439,53.5691 1.3749744,53.5738 1.1249709,53.5784 0.87497252,53.5831 2.0624886,53.5877 2.3437359,53.5924 1.0000025,53.5970 0.37502864,53.6017 0.28124082,53.6063 0.18750048,53.6110 0.31250712,53.6156 0.18746734,53.6203 0.031236136,53.6249 0.1874993,53.6296 0.59377599,53.6342 0.93751621,53.6389 0.5937252,53.6435 0.093735427,53.6482 -2.4814153e-006,53.6528 6.9281396e-006,53.6575 0.43750319,53.6621 0.46874201,53.6668 0.03124981,53.6714 -3.1185855e-006,53.6761 1.2990129e-005,53.6807 0.34377131,53.6854 0.43748435,53.6900 0.18750155,53.6947 0.59389192,53.6993 1.750172,53.7040 1.9999336,53.7086 1.0623089,53.7133 0.68744987,53.7179 1.0000263,53.7226 1.218771,53.7272 1.1250519,53.7319 1.1874602,53.7365 0.31243441,53.7412 1.2187507,53.7459 1.5000144,53.7505 0.96877718,53.7552 0.74999028,53.7598 0.7499606,53.7645 0.37501547,53.7691 0.56256312,53.7738 0.65622002,53.7784 0.21870787,53.7831 0.40625522,53.7878 0.53124058,53.7924 0.46874028,53.7971 0.093750954,53.8017 1.1250058,53.8064 1.8124903,53.8110 1.1875058,53.8157 0.18751378,53.8203 0.2812537,53.8250 0.40626445,53.8297 0.68756568,53.8343 1.5625011,53.8390 1.1561872,53.8436 0.28121576,53.8483 5.1593565e-007,53.8530 0.31250519,53.8576 0.34379202,53.8623 0.68754774,53.8669 0.49994734,53.8716 0.28120425,53.8763 0.093746565,53.8809 -1.0172921e-005,53.8856 3.9629773e-005,53.8902 0.43757647,53.8949 0.78126383,53.8996 1.1874961,53.9042 1.3436954,53.9089 0.49994716,53.9135 0.062495187,53.9182 -6.0074658e-006,53.9229 0.21878524,53.9275 0.75003725,53.9322 1.1562434,53.9368 0.843714,53.9415 0.37501553,53.9462 0.87502569,53.9508 0.68744481,53.9555 0.093744725,53.9602 0.59385294,53.9648 1.3126194,53.9695 1.7187585,53.9742 1.4061164,53.9788 0.87490344,53.9835 0.18751146,53.9881 0.5625211,53.9928 0.65627724,53.9975 0.71872854,54.0021 0.49997979,54.0068 0.87506664,54.0115 1.0312922,54.0161 0.84367442,54.0208 0.093691736,54.0255 0.3125172,54.0301 0.31248927,54.0348 0.093740128,54.0395 -9.4617155e-007,54.0441 -2.1125329e-006,54.0488 9.3974259e-006,54.0535 0.31251487,54.0581 0.50001264,54.0628 0.65623665,54.0675 0.34376603,54.0721 0.84384716,54.0768 1.8125756,54.0815 1.8124318,54.0861 0.93739522,54.0908 1.4375219,54.0955 2.3750365,54.1002 2.1249869,54.1048 1.3749688,54.1095 0.40621918,54.1142 0.12497975,54.1188 7.2892726e-006,54.1235 0.12502132,54.1282 0.28125995,54.1328 0.56252265,54.1375 0.96877438,54.1422 1.0624563,54.1469 0.43749276,54.1515 0.56261581,54.1562 1.1250511,54.1609 0.90614229,54.1655 0.18740952,54.1702 0.093791224,54.1749 0.53135347,54.1796 1.3125217,54.1842 0.9374277,54.1889 0.99997437,54.1936 2.2499897,54.1983 2.937463,54.2029 1.9374759,54.2076 0.3437472,54.2123 0.18752633,54.2170 0.7187925,54.2216 0.90624213,54.2263 0.53125191,54.2310 0.50002867,54.2357 0.4374679,54.2403 0.34379634,54.2450 0.87509453,54.2497 1.0312113,54.2544 0.65615034,54.2590 0.40620905,54.2637 0.40624774,54.2684 0.18748382,54.2731 4.6572095e-006,54.2777 0.50004232,54.2824 1.406317,54.2871 1.4687045,54.2918 0.21867646,54.2965 -1.7469592e-006,54.3011 2.8356726e-005,54.3058 0.31256029,54.3105 0.50000447,54.3152 0.53125745,54.3198 0.96874815,54.3245 0.96874022,54.3292 0.90628237,54.3339 0.84370834,54.3386 0.49994814,54.3432 0.37500665,54.3479 0.18748128,54.3526 -1.5250721e-005,54.3573 0.65626234,54.3620 2.1250155,54.3666 2.2812686,54.3713 1.3437526,54.3760 0.49997765,54.3807 0.18748274,54.3854 -8.7149765e-006,54.3901 0.031281359,54.3947 0.43759158,54.3994 1.375105,54.4041 2.0624628,54.4088 1.1248671,54.4135 0.31244963,54.4182 0.031247454,54.4228 -2.4392725e-006,54.4275 0.18750307,54.4322 0.37502545,54.4369 0.65626627,54.4416 0.68748426,54.4463 0.50001281,54.4509 0.43754706,54.4556 0.71876657,54.4603 0.87499255,54.4650 1.2186892,54.4697 0.43745461,54.4744 0.43750998,54.4790 0.37499878,54.4837 0.71875846,54.4884 0.81249893,54.4931 0.49999872,54.4978 0.18749709,54.5025 6.9615606e-007,54.5072 0.18753201,54.5119 0.40625447,54.5165 0.18746637,54.5212 0.031246332,54.5259 0.28126556,54.5306 0.53125167,54.5353 0.49999827,54.5400 0.31250367,54.5447 0.21875283,54.5494 0.40622669,54.5540 1.9375391,54.5587 2.8750467,54.5634 1.6874876,54.5681 0.81245583,54.5728 0.21872938,54.5775 0.56250536,54.5822 0.31250241,54.5869 0.75005418,54.5916 1.4375511,54.5963 1.562498,54.6010 0.78118998,54.6056 0.18744211,54.6103 1.5093144e-005,54.6150 0.6562795,54.6197 0.78123856,54.6244 0.50001127,54.6291 0.40627736,54.6338 0.49999893,54.6385 0.46873248,54.6432 0.43746853,54.6479 0.18750364,54.6526 0.46875077,54.6573 0.15622129,54.6620 6.330265e-007,54.6666 -1.2081719e-007,54.6713 -1.4984184e-007,54.6760 7.2027478e-007,54.6807 -2.7315348e-006,54.6854 1.0206885e-005,54.6901 1.1562703,54.6948 1.5624961,54.6995 1.1874902,54.7042 0.40627959,54.7089 1.1250337,54.7136 1.0624455,54.7183 0.21881211,54.7230 0.78128362,54.7277 0.68743443,54.7324 1.2187756,54.7371 1.7188505,54.7418 2.2501187,54.7465 1.9686897,54.7512 1.3437098,54.7559 1.1874702,54.7606 0.65617824,54.7653 0.59369338,54.7700 0.49995989,54.7747 0.50001115,54.7794 0.1874899,54.7841 1.4828742e-006,54.7888 0.18751319,54.7935 0.31249648,54.7982 0.093738079,54.8029 5.793749e-007,54.8076 -3.6876579e-006,54.8123 0.031268366,54.8170 0.28130621,54.8217 0.75000966,54.8264 0.81244588,54.8311 0.28121811,54.8358 0.062531933,54.8405 0.37507331,54.8452 0.62498593,54.8499 0.43742982,54.8546 0.34374785,54.8593 0.43751228,54.8640 0.34374207,54.8687 0.18748496,54.8734 0.18751183,54.8781 0.37505198,54.8828 0.68755352,54.8875 0.93755841,54.8922 1.2187577,54.8969 0.93744266,54.9016 0.49991241,54.9063 0.031201566,54.9110 8.7795488e-006,54.9157 -4.117559e-006,54.9204 0.37509122,54.9251 1.8126497,54.9298 2.968735,54.9345 2.1560981,54.9392 1.2187058,54.9439 1.9062721,54.9486 1.6250044,54.9534 2.0625331,54.9581 2.9687433,54.9628 2.8749423,54.9675 0.96871299,54.9722 0.12505262,54.9769 0.50008184,54.9816 0.78124011,54.9863 0.46866488,54.9910 0.031226736,54.9957 0.34377486,55.0004 0.46874595,55.0051 0.37500107,55.0098 0.4375062,55.0145 0.49999464,55.0193 0.2187306,55.0240 0.031254947,55.0287 0.31250966,55.0334 0.34377775,55.0381 0.68751121,55.0428 1.6249571,55.0475 2.2812347,55.0522 1.7499981,55.0569 0.74999958,55.0616 5.8515309e-007,55.0664 5.4196253e-006,55.0711 0.18750922,55.0758 0.31250933,55.0805 0.2812542,55.0852 0.21874385,55.0899 0.34374902,55.0946 0.31248808,55.0993 1.0000454,55.1041 1.2188001,55.1088 1.34372,55.1135 0.96873498,55.1182 1.0000095,55.1229 0.62495613,55.1276 0.093739174,55.1323 0.50003272,55.1370 0.4999741,55.1418 0.21875229,55.1465 0.53125924,55.1512 0.37499017,55.1559 0.31253672,55.1606 0.71876252,55.1653 0.78122109,55.1701 1.0624895,55.1748 0.7812317,55.1795 0.56248766,55.1842 0.68752235,55.1889 0.81250936,55.1936 0.34372523,55.1983 0.031246237,55.2031 0.31252158,55.2078 0.28124323,55.2125 0.15626977,55.2172 0.6250391,55.2219 0.93747687,55.2267 0.49995944,55.2314 0.062483843,55.2361 6.778379e-006,55.2408 0.1875378,55.2455 0.75002062,55.2502 0.90622866,55.2550 0.71882635,55.2597 1.7500696,55.2644 2.0312145,55.2691 1.6561651,55.2738 0.68742639,55.2786 0.093767233,55.2833 0.18752988,55.2880 1.0313083,55.2927 2.1562476,55.2974 1.6249322,55.3022 1.2499728,55.3069 0.74999422,55.3116 0.34375259,55.3163 0.093750507,55.3211 0.4688212,55.3258 1.2187917,55.3305 2.0937521,55.3352 2.531249,55.3399 2.5624366,55.3447 1.6249629,55.3494 0.65623945,55.3541 0.28124547,55.3588 4.7770936e-007,55.3636 1.2000963e-006,55.3683 0.062512331,55.3730 0.18749957,55.3777 0.093738899,55.3825 -5.2206224e-006,55.3872 1.4894422e-005,55.3919 0.37502527,55.3966 0.56249547,55.4014 0.31247649,55.4061 0.031237064,55.4108 0.31250951,55.4155 0.50002021,55.4203 0.34374815,55.4250 0.21874382,55.4297 0.21876957,55.4344 0.31250474,55.4392 0.37497908,55.4439 0.34376368,55.4486 0.62504584,55.4533 1.9999863,55.4581 3.9687302,55.4628 4.6562901,55.4675 3.0624957,55.4723 0.62498873,55.4770 0.93752772,55.4817 1.2813205,55.4864 1.9062424,55.4912 1.6249008,55.4959 1.2812133,55.5006 0.7499947,55.5054 0.43749624,55.5101 0.28124201,55.5148 0.25008523,55.5196 2.4376044,55.5243 3.2499294,55.5290 1.9686384,55.5337 0.43749267,55.5385 0.31251198,55.5432 0.31249541,55.5479 0.21874684,55.5527 0.12497895,55.5574 4.2316296e-005,55.5621 0.50012082,55.5669 1.2189029,55.5716 2.1251156,55.5763 2.4061737,55.5811 1.9685419,55.5858 1.9061351,55.5905 1.999985,55.5953 0.031248875,55.6000 0.15627499,55.6047 0.37501603,55.6095 0.31246668,55.6142 0.031240484,55.6189 0.40628105,55.6237 0.68753713,55.6284 2.0625217,55.6331 2.4687417,55.6379 1.4687444,55.6426 0.4062342,55.6473 0.56253433,55.6521 1.2188256,55.6568 1.4062251,55.6616 1.0624506,55.6663 1.499956,55.6710 1.1562172,55.6758 0.59377205,55.6805 0.31249124,55.6852 0.18748817,55.6900 0.71877164,55.6947 1.3437871,55.6995 1.2812475,55.7042 0.81247032,55.7089 0.49999613,55.7137 0.40622154,55.7184 -2.9871289e-005,55.7231 2.0432282e-005,55.7279 0.18751797,55.7326 0.21876241,55.7374 0.24999818,55.7421 0.4375129,55.7468 1.0937656,55.7516 2.1875587,55.7563 3.2187791,55.7611 1.999933,55.7658 1.0311891,55.7705 0.43746179,55.7753 0.5625298,55.7800 0.3125537,55.7848 0.50000334,55.7895 0.40621749,55.7943 0.53127468,55.7990 1.1562724,55.8037 1.2812326,55.8085 1.3125117,55.8132 0.90623045,55.8180 1.0000229,55.8227 1.3749996,55.8275 0.87494707,55.8322 0.75000912,55.8369 0.50000209,55.8417 0.24996677,55.8464 0.093781613,55.8512 0.50008845,55.8559 0.74998742,55.8607 0.49996161,55.8654 0.37495697,55.8702 0.093731873,55.8749 0.37502444,55.8796 0.71873999,55.8844 0.78131473,55.8891 1.1875272,55.8939 0.65616226,55.8986 0.12497542,55.9034 0.21878485,55.9081 0.71881533,55.9129 1.7500863,55.9176 1.9374022,55.9224 0.28113586,55.9271 0.40634069,55.9319 1.4688412,55.9366 1.7499403,55.9414 0.71867305,55.9461 0.40622637,55.9509 0.18748412,55.9556 0.062506601,55.9604 -7.5745193e-006,55.9651 0.18752211,55.9699 0.56255442,55.9746 0.87504238,55.9794 1.6249552,55.9841 1.0624471,55.9889 0.68752462,55.9936 0.81252074,55.9984 0.71874732,56.0031 0.53121543,56.0079 0.50004911,56.0126 1.0626521,56.0174 1.7187961,56.0221 1.7186043,56.0269 0.65612745,56.0316 -5.1265747e-006,56.0364 3.5353189e-006,56.0411 0.21878824,56.0459 0.50004041,56.0506 0.46873605,56.0554 0.40621665,56.0601 0.34373304,56.0649 1.0312623,56.0696 1.8750175,56.0744 1.4374789,56.0791 0.87497592,56.0839 1.5625002,56.0887 1.437529,56.0934 1.0937643,56.0982 0.46873161,56.1029 0.37498626,56.1077 0.093735673,56.1124 9.7117681e-006,56.1172 0.093764551,56.1219 0.18753739,56.1267 0.46875501,56.1315 0.28120801,56.1362 0.28124124,56.1410 1.7812577,56.1457 2.2187569,56.1505 1.4375337,56.1552 1.0625386,56.1600 0.99996966,56.1648 0.78120798,56.1695 0.3437275,56.1743 0.12502822,56.1790 1.0312874,56.1838 1.0624771,56.1886 0.5624612,56.1933 0.031254295,56.1981 0.50011182,56.2028 1.5939009,56.2076 2.1250577,56.2123 1.9999599,56.2171 1.8123677,56.2219 1.031134,56.2266 0.59371483,56.2314 0.12498608,56.2361 4.0278815e-006,56.2409 -1.2263037e-006,56.2457 8.7699971e-007,56.2504 -2.2818072e-006,56.2552 8.2510105e-006,56.2600 0.093770251,56.2647 0.37502953,56.2695 0.71877998,56.2742 0.62495065,56.2790 0.87499034,56.2838 1.0937946,56.2885 0.43750033,56.2933 0.31245604,56.2981 -3.6529378e-005,56.3028 1.1993695e-005,56.3076 0.093791552,56.3124 0.5937978,56.3171 0.68745977,56.3219 0.4999845,56.3266 1.8126688,56.3314 3.5625787,56.3362 2.8123233,56.3409 0.74988836,56.3457 3.8536969e-006,56.3505 -9.8032945e-007,56.3552 0.031249419,56.3600 0.37507266,56.3648 0.96883327,56.3695 0.84367365,56.3743 0.18742305,56.3791 0.093751125,56.3838 0.78125948,56.3886 1.9687793,56.3934 2.2187872,56.3981 1.9687616,56.4029 1.5625138,56.4077 1.937482,56.4124 0.99993354,56.4172 0.18747975,56.4220 6.1306986e-007,56.4267 -3.1645777e-007,56.4315 0.34374842,56.4363 0.65624976,56.4411 0.31249976,56.4458 0.18750551,56.4506 0.093788251,56.4554 0.43753815,56.4601 0.9688555,56.4649 2.2813015,56.4697 1.968644,56.4744 0.99994975,56.4792 0.65624613,56.4840 0.93748301,56.4888 0.9687438,56.4935 0.74998051,56.4983 0.31247699,56.5031 0.0937417,56.5078 0.18750751,56.5126 0.40625924,56.5174 0.2812736,56.5222 0.37504464,56.5269 2.0625019,56.5317 2.7186918,56.5365 1.6562186,56.5413 0.71878332,56.5460 0.62500358,56.5508 0.31247619,56.5556 0.093735747,56.5604 1.6654894e-005,56.5651 0.43757048,56.5699 0.75000811,56.5747 0.406187,56.5795 0.12496814,56.5842 0.12504941,56.5890 0.68752599,56.5938 0.53120887,56.5986 0.2812506,56.6033 0.53127259,56.6081 0.78124261,56.6129 0.49997097,56.6177 0.093724385,56.6224 2.9606479e-005,56.6272 0.50015807,56.6320 1.8751714,56.6368 2.5937519,56.6416 1.9372844,56.6463 0.37486488,56.6511 0.218761,56.6559 0.093739159,56.6607 0.18756847,56.6654 0.56248719,56.6702 0.12493519,56.6750 0.28126767,56.6798 0.53126544,56.6846 0.5625053,56.6893 0.43748829,56.6941 0.12499741,56.6989 0.25003362,56.7037 0.62503266,56.7085 0.53123736,56.7132 0.40621597,56.7180 0.43749714,56.7228 0.8750236,56.7276 1.1250057,56.7324 1.0937182,56.7372 0.46872273,56.7419 0.1874944,56.7467 3.5926757e-006,56.7515 0.062511154,56.7563 0.18749067,56.7611 0.093742341,56.7659 1.0499698e-006,56.7706 0.093805484,56.7754 0.65630203,56.7802 1.406263,56.7850 2.9687767,56.7898 3.93749,56.7946 2.4686868,56.7993 0.5936901,56.8041 0.12499045,56.8089 0.31251103,56.8137 0.68749428,56.8185 0.37498617,56.8233 0.31251401,56.8281 0.25003415,56.8328 0.34375072,56.8376 0.46880135,56.8424 0.93754971,56.8472 0.74992955,56.8520 1.0937346,56.8568 3.0937719,56.8616 3.4999697,56.8663 1.8125305,56.8711 1.1875488,56.8759 1.0937413,56.8807 0.90618896,56.8855 0.1562029,56.8903 0.062490284,56.8951 2.2136442e-006,56.8999 0.68756825,56.9047 1.437579,56.9094 1.5312885,56.9142 1.2499255,56.9190 0.84365499,56.9238 0.93748254,56.9286 0.53124326,56.9334 3.8187241e-006,56.9382 0.09375748,56.9430 0.28126374,56.9478 0.59377164,56.9526 0.90627003,56.9573 1.3437397,56.9621 1.7187103,56.9669 0.96873933,56.9717 0.31253734,56.9765 0.78126007,56.9813 0.56247228,56.9861 0.18747927,56.9909 -2.0424857e-006,56.9957 0.1875089,57.0005 0.28124785,57.0053 0.093744971,57.0101 0.031247009,57.0149 3.422814e-006,57.0197 0.062516674,57.0244 0.12499696,57.0292 0.062495481,57.0340 0.2500582,57.0388 1.1250604,57.0436 1.3749551,57.0484 0.59368032,57.0532 0.093730889,57.0580 0.18750863,57.0628 0.68752909,57.0676 0.78128916,57.0724 0.59372157,57.0772 0.12495214,57.0820 0.12502034,57.0868 0.78127444,57.0916 1.1562647,57.0964 1.2188138,57.1012 1.5939577,57.1060 2.5001097,57.1108 2.0310187,57.1156 0.43729883,57.1204 -9.272766e-006,57.1252 7.0809601e-006,57.1300 0.28128141,57.1348 0.43756068,57.1396 0.875072,57.1444 1.2499716,57.1492 0.68739295,57.1540 0.43745726,57.1588 0.90629005,57.1636 1.5937862,57.1684 0.68745112,57.1732 0.09375865,57.1780 0.40629336,57.1828 0.43749359,57.1876 0.68751425,57.1924 0.96873367,57.1972 0.65626669,57.2020 0.84379292,57.2068 0.56246477,57.2116 0.31245857,57.2164 0.53126377,57.2212 0.7500301,57.2260 1.6249975,57.2308 2.2187219,57.2356 1.4999657,57.2404 0.093733728,57.2452 0.093748309,57.2500 0.031249536,57.2548 0.12501195,57.2596 0.68754971,57.2644 1.437518,57.2692 1.0937395,57.2740 0.99998552,57.2788 0.68747073,57.2836 0.37497517,57.2884 0.031255618,57.2932 0.46879655,57.2980 1.0937512,57.3028 0.87496221,57.3077 0.59373015,57.3125 0.37499997,57.3173 0.31249693,57.3221 0.031264398,57.3269 0.40626353,57.3317 0.53124821,57.3365 0.74998748,57.3413 0.43749064,57.3461 0.28127068,57.3509 0.31253156,57.3557 0.62499338,57.3605 0.4374764,57.3653 0.3124845,57.3702 0.031243144,57.3750 1.6562935,57.3798 3.3437884,57.3846 2.6250124,57.3894 1.4687423,57.3942 0.81246644,57.3990 1.0312252,57.4038 0.65623635,57.4086 0.37499121,57.4134 0.28124735,57.4182 0.18750143,57.4231 0.31254032,57.4279 1.7500486,57.4327 2.3124866,57.4375 1.8124653,57.4423 1.0312328,57.4471 0.87498379,57.4519 0.40623617,57.4567 -1.4281999e-006,57.4616 7.0808227e-007,57.4664 0.093768977,57.4712 0.37501514,57.4760 1.1875199,57.4808 1.5937259,57.4856 0.65630561,57.4904 1.2814057,57.4952 2.3749924,57.5001 1.6248444,57.5049 0.2499581,57.5097 0.65627366,57.5145 0.43746325,57.5193 0.093735985,57.5241 0.031242898,57.5289 0.28130817,57.5338 0.96877867,57.5386 1.1249886,57.5434 1.90626,57.5482 2.4999576,57.5530 2.4687133,57.5578 1.7187591,57.5627 0.43752313,57.5675 0.59373319,57.5723 0.1874719,57.5771 0.18750539,57.5819 0.093737058,57.5867 0.093813241,57.5916 1.3439108,57.5964 2.2499998,57.6012 1.4686555,57.6060 0.96870238,57.6108 0.53125292,57.6157 0.53126234,57.6205 0.34371573,57.6253 0.18746336,57.6301 0.093729839,57.6349 0.3125053,57.6398 0.18749845,57.6446 0.18749909,57.6494 0.18750206,57.6542 1.4062642,57.6590 2.2812481,57.6639 1.3437326,57.6687 0.50001466,57.6735 2.8437786,57.6783 4.0312462,57.6831 2.6562357,57.6880 0.78127319,57.6928 0.71879822,57.6976 1.3437667,57.7024 1.5312357,57.7073 1.2187088,57.7121 0.49997586,57.7169 0.50000262,57.7217 0.40624085,57.7265 0.24998768,57.7314 0.093749277,57.7362 0.28124914,57.7410 0.18748857,57.7458 0.2812553,57.7507 0.53126317,57.7555 0.5312798,57.7603 0.56250244,57.7651 0.4375546,57.7700 1.0313387,57.7748 1.5000352,57.7796 1.7186915,57.7844 0.90614051,57.7893 0.43746635,57.7941 0.34373736,57.7989 0.0937398,57.8038 -4.8483189e-006,57.8086 1.328138e-005,57.8134 0.25002009,57.8182 0.49999684,57.8231 0.37498605,57.8279 0.34373832,57.8327 0.28128508,57.8375 0.56257588,57.8424 0.87498444,57.8472 1.1874201,57.8520 1.7499877,57.8569 1.8437754,57.8617 0.68749952,57.8665 0.1874796,57.8713 0.18754034,57.8762 0.56256336,57.8810 0.87499541,57.8858 0.59369928,57.8907 0.4062587,57.8955 0.53130537,57.9003 0.81253934,57.9052 0.96871883,57.9100 0.65615493,57.9148 0.28125304,57.9197 0.84379405,57.9245 1.0312696,57.9293 1.1562324,57.9342 0.68745589,57.9390 0.8749662,57.9438 0.74999899,57.9486 0.59377122,57.9535 0.56251174,57.9583 0.68751776,57.9631 0.68749058,57.9680 0.40622008,57.9728 0.031224733,57.9777 0.12509102,57.9825 0.84383339,57.9873 0.93746525,57.9922 0.74991965,57.9970 0.18746264,58.0018 0.37502673,58.0067 0.68750882,58.0115 1.000001,58.0163 0.90622228,58.0212 0.34374157,58.0260 0.50000387,58.0308 0.50001806,58.0357 1.1875499,58.0405 1.218724,58.0453 0.28120941,58.0502 0.31250057,58.0550 0.24999768,58.0599 0.31250635,58.0647 0.31248787,58.0695 0.062486883,58.0744 3.452076e-006,58.0792 -6.5942795e-006,58.0841 0.50001538,58.0889 1.6250401,58.0937 2.5312748,58.0986 2.8437238,58.1034 1.5312037,58.1082 0.3125,58.1131 0.1875069,58.1179 0.31252891,58.1228 0.50006384,58.1276 0.68748921,58.1324 0.34370312,58.1373 0.59372884,58.1421 0.49999151,58.1470 0.49999353,58.1518 1.2187783,58.1567 3.0312736,58.1615 2.8124943,58.1663 1.906263,58.1712 1.3750424,58.1760 2.5000103,58.1809 1.9061927,58.1857 0.71870971,58.1905 0.18748082,58.1954 0.031248022,58.2002 0.40625995,58.2051 0.53124362,58.2099 0.3750135,58.2148 1.2813076,58.2196 2.2500391,58.2245 2.87497,58.2293 1.5624557,58.2341 0.62498432,58.2390 0.62500054,58.2438 0.59377009,58.2487 0.78139359,58.2535 2.6875539,58.2584 2.3123887,58.2632 1.4061764,58.2681 0.5000093,58.2729 1.3750861,58.2778 1.9062572,58.2826 1.5311561,58.2874 0.81243306,58.2923 0.59376925,58.2971 0.34376302,58.3020 0.31248099,58.3068 0.093742579,58.3117 0.59378558,58.3165 1.3125581,58.3214 1.5624926,58.3262 0.96869975,58.3311 0.49997562,58.3359 0.18749203,58.3408 0.31256461,58.3456 0.87505972,58.3505 1.499948,58.3553 1.1561798,58.3602 0.68756127,58.3650 1.156273,58.3699 1.9062514,58.3747 2.8125281,58.3796 1.9061888,58.3844 0.37495983,58.3893 0.71874213,58.3941 0.68753976,58.3990 0.59373766,58.4038 0.093713418,58.4087 0.2187625,58.4135 0.31249189,58.4184 0.093744256,58.4232 0.18751912,58.4281 0.56251466,58.4330 0.49997634,58.4378 0.093747497,58.4427 0.28128588,58.4475 0.50002086,58.4524 0.40621492,58.4572 0.093725815,58.4621 0.12502003,58.4669 0.24999177,58.4718 0.43750036,58.4766 1.1875159,58.4815 1.5937511,58.4863 1.6250299,58.4912 2.1876647,58.4961 3.0313358,58.5009 2.2186608,58.5058 1.2811061,58.5106 0.46869606,58.5155 0.84375364,58.5203 0.40624893,58.5252 0.56260204,58.5301 0.93751121,58.5349 0.93745154,58.5398 0.68746579,58.5446 0.37496075,58.5495 0.37498444,58.5543 0.5625087,58.5592 0.90627313,58.5641 0.93752533,58.5689 1.0937386,58.5738 0.75002152,58.5786 1.3750486,58.5835 1.4062365,58.5884 1.0936854,58.5932 0.093694597,58.5981 2.0832947e-005,58.6029 0.37507108,58.6078 0.78125167,58.6127 0.34369165,58.6175 0.62499052,58.6224 0.84373808,58.6272 -8.6906393e-006,58.6321 2.2162549e-006,58.6370 -1.7349782e-007,58.6418 -1.5226503e-006,58.6467 0.18755651,58.6515 0.87504452,58.6564 0.71873951,58.6613 0.93747723,58.6661 1.15622,58.6710 1.1249841,58.6759 0.46873313,58.6807 0.78124136,58.6856 0.7500118,58.6904 0.68753076,58.6953 0.31249055,58.7002 0.093725994,58.7050 -1.2395923e-005,58.7099 3.7829996e-005,58.7148 0.71880329,58.7196 0.84370053,58.7245 0.84375185,58.7294 1.6250849,58.7342 1.75002,58.7391 0.93741411,58.7440 0.062436461,58.7488 1.7550637e-005,58.7537 0.12502547,58.7586 0.6875239,58.7634 1.093806,58.7683 1.9687492,58.7732 1.6874547,58.7780 1.3125154,58.7829 1.0312548,58.7878 1.0937331,58.7926 0.62495494,58.7975 0.1874754,58.8024 0.18748845,58.8072 0.28131667,58.8121 0.81262052,58.8170 1.156343,58.8218 1.5937417,58.8267 1.0935948,58.8316 0.31240395,58.8365 0.37504062,58.8413 1.2500457,58.8462 1.3124524,58.8511 0.24996629,58.8559 0.093744583,58.8608 -1.2544783e-005,58.8657 3.4660368e-006,58.8705 -1.318202e-006,58.8754 0.093749523,58.8803 0.093750998,58.8852 -1.1467079e-006,58.8900 0.50000155,58.8949 1.5624987,58.8998 1.5625112,58.9047 0.84376806,58.9095 0.65634,58.9144 1.0938035,58.9193 0.78119957,58.9241 0.53118646,58.9290 0.56247127,58.9339 1.7188412,58.9388 2.5000384,58.9436 1.4999183,58.9485 2.1562288,58.9534 2.2500069,58.9583 1.0937063,58.9631 0.093729369,58.9680 9.9810586e-007,58.9729 0.093789458,58.9778 0.56255323,58.9826 0.75002885,58.9875 0.84380698,58.9924 1.0625199,58.9973 2.0624259,59.0021 2.1874423,59.0070 2.1562488,59.0119 1.6249778,59.0168 1.1562186,59.0217 1.0624957,59.0265 1.1874907,59.0314 0.65628421,59.0363 0.71878618,59.0412 0.74997604,59.0460 0.59371763,59.0509 0.18748572,59.0558 1.961786e-006,59.0607 3.7075554e-006,59.0656 0.093767017,59.0704 0.8750248,59.0753 1.6875052,59.0802 1.7499771,59.0851 0.78124577,59.0900 0.3437458,59.0948 0.34373319,59.0997 0.59377736,59.1046 0.78129882,59.1095 0.81250018,59.1144 0.62496841,59.1192 0.62504369,59.1241 1.0000538,59.1290 1.0624642,59.1339 0.99996662,59.1388 1.1874905,59.1437 0.90627789,59.1485 0.87504572,59.1534 0.93746746,59.1583 0.78121322,59.1632 0.78124464,59.1681 0.56245804,59.1730 0.093725681,59.1778 -3.5700054e-006,59.1827 0.093793646,59.1876 0.50004667,59.1925 0.937464,59.1974 0.18745102,59.2023 0.12502252,59.2071 0.43756944,59.2120 1.2500038,59.2169 1.2187036,59.2218 0.74996614,59.2267 0.40624568,59.2316 0.25002503,59.2365 0.37502363,59.2413 0.46878785,59.2462 0.87502116,59.2511 0.74994737,59.2560 0.28119615,59.2609 0.093740053,59.2658 0.18752505,59.2707 0.50003201,59.2756 0.4374755,59.2804 0.093713164,59.2853 6.1913406e-006,59.2902 0.37501019,59.2951 0.65626258,59.3000 1.5625101,59.3049 1.9062322,59.3098 1.2187322,59.3147 1.1874995,59.3196 1.0625197,59.3244 1.3437556,59.3293 0.53127497,59.3342 1.1562679,59.3391 0.71870351,59.3440 0.46875662,59.3489 1.1562623,59.3538 0.8749752,59.3587 0.25000006,59.3636 0.2187791,59.3685 0.43752223,59.3734 0.43747273,59.3782 0.31247303,59.3831 0.46874282,59.3880 0.65624571,59.3929 0.6562494,59.3978 0.18749717,59.4027 4.229652e-007,59.4076 0.12500241,59.4125 0.24998748,59.4174 0.09379264,59.4223 0.59388238,59.4272 1.3437802,59.4321 1.2499665,59.4370 1.0312096,59.4419 0.75001478,59.4468 1.1250333,59.4517 1.2500112,59.4566 1.7187853,59.4614 1.5311799,59.4663 0.87499863,59.4712 1.2500386,59.4761 1.6874614,59.4810 1.7499279,59.4859 0.71869379,59.4908 0.31250095,59.4957 0.34376371,59.5006 0.49999431,59.5055 0.18747832,59.5104 -5.7149455e-006,59.5153 1.3125008,59.5202 1.9062535,59.5251 1.3750749,59.5300 2.1876669,59.5349 3.2188504,59.5398 2.4999149,59.5447 1.4685696,59.5496 0.37492323,59.5545 0.18751346,59.5594 0.18748747,59.5643 0.09375298,59.5692 0.43758407,59.5741 1.4063482,59.5790 1.7499747,59.5839 1.218663,59.5888 0.59369618,59.5937 0.28125373,59.5986 0.59377283,59.6035 0.81252277,59.6084 1.7500701,59.6133 1.9062246,59.6182 0.81242794,59.6231 0.46872845,59.6280 0.46875268,59.6329 1.593755,59.6378 2.4375401,59.6427 2.7187867,59.6476 1.4999748,59.6525 0.90631992,59.6574 1.5000703,59.6623 1.7499686,59.6672 1.7811557,59.6721 1.2499244,59.6771 1.250028,59.6820 2.156261,59.6869 3.0000298,59.6918 3.5937934,59.6967 3.8438075,59.7016 4.7188148,59.7065 3.6250362,59.7114 2.5936775,59.7163 1.2810804,59.7212 0.18744634,59.7261 0.31251088,59.7310 0.43750843,59.7359 0.28124261,59.7408 0.093737923,59.7457 0.37502179,59.7506 0.37503001,59.7555 0.28123167,59.7605 0.18747446,59.7654 -2.4559135e-006,59.7703 0.031256523,59.7752 0.062510677,59.7801 0.18751179,59.7850 0.37499088,59.7899 0.40629241,59.7948 0.90629739,59.7997 1.0937521,59.8046 1.625043,59.8095 1.96877,59.8145 1.5936784,59.8194 0.87492806,59.8243 0.37500691,59.8292 0.65625328,59.8341 0.56250304,59.8390 0.5312584,59.8439 0.37497166,59.8488 0.37496433,59.8537 0.78131121,59.8587 1.2813498,59.8636 1.2812544,59.8685 1.4687002,59.8734 1.2812459,59.8783 1.40627,59.8832 1.5624688,59.8881 1.1874958,59.8930 1.1250149,59.8980 0.68746924,59.9029 0.37494716,59.9078 0.59377992,59.9127 1.0625858,59.9176 1.0625014,59.9225 0.49991289,59.9274 0.28120607,59.9324 0.28126174,59.9373 0.1562355,59.9422 0.31250671,59.9471 0.62501603,59.9520 0.31249109,59.9569 0.093735971,59.9619 8.4576704e-006,59.9668 0.31252095,59.9717 0.49999997,59.9766 0.34373525,59.9815 0.18748412,59.9864 0.18753147,59.9914 1.8125819,59.9963 2.1875005,60.0012 0.84366143,60.0061 -2.4066478e-005,60.0110 0.18755387,60.0159 0.65632379,60.0209 1.4374943,60.0258 1.2187126,60.0307 1.1874743,60.0356 0.59370214,60.0405 0.28125039,60.0455 0.40629283,60.0504 1.093794,60.0553 1.5625315,60.0602 2.1562722,60.0651 2.6876519,60.0701 2.9375286,60.0750 1.4685411,60.0799 0.43739799,60.0848 0.31249693,60.0897 0.31248513,60.0947 0.28135294,60.0996 1.1876386,60.1045 1.5937376,60.1094 1.8436446,60.1144 1.7811798,60.1193 1.4999782,60.1242 0.74996376,60.1291 0.4062677,60.1340 0.43754157,60.1390 0.5937562,60.1439 0.31250104,60.1488 0.34373569,60.1537 0.18748519,60.1587 0.28129274,60.1636 0.50003254,60.1685 0.78123736,60.1734 0.99998045,60.1784 1.2812874,60.1833 1.4688104,60.1882 1.4687697,60.1931 1.4061729,60.1981 2.156229,60.2030 3.1563525,60.2079 2.7812326,60.2128 1.5936905,60.2178 0.78122294,60.2227 0.31242409,60.2276 -2.3047594e-005,60.2326 0.21878113,60.2375 1.0937662,60.2424 1.3125128,60.2473 1.156227,60.2523 0.49997655,60.2572 0.43751121,60.2621 0.59376729,60.2670 0.53128225,60.2720 1.1562871,60.2769 2.3750505,60.2818 2.8749766,60.2868 1.593703,60.2917 0.81252533,60.2966 0.6875217,60.3016 0.68746513,60.3065 0.34367439,60.3114 0.093751967,60.3163 0.34377861,60.3213 0.40623552,60.3262 0.28122917,60.3311 0.093730263,60.3361 0.12502339,60.3410 0.65628904,60.3459 0.87499392,60.3509 0.40622678,60.3558 0.15623321,60.3607 0.093733668,60.3657 0.12499481,60.3706 0.31250057,60.3755 0.49999964,60.3805 0.31250086,60.3854 1.4360708e-006,60.3903 -4.2160946e-006,60.3953 0.2812601,60.4002 1.0312736,60.4051 0.96874708,60.4101 0.9999851,60.4150 0.96874976,60.4199 0.78127432,60.4249 0.59373975,60.4298 0.093721621,60.4347 3.2448168e-006,60.4397 0.093761832,60.4446 0.31250349,60.4495 0.68748617,60.4545 1.7812492,60.4594 2.2812545,60.4644 1.4687351,60.4693 0.12507011,60.4742 1.1251557,60.4792 2.2500103,60.4841 1.9998761,60.4890 1.3124768,60.4940 1.1562697,60.4989 0.93748885,60.5039 0.78127444,60.5088 0.99994588,60.5137 0.49995598,60.5187 0.59380287,60.5236 0.9062528,60.5286 0.59370565,60.5335 0.18747523,60.5384 -2.1879932e-006,60.5434 0.09376841,60.5483 0.34376326,60.5533 0.8437584,60.5582 1.2812393,60.5631 0.93748653,60.5681 0.87502211,60.5730 0.75003254,60.5780 0.78125042,60.5829 0.49995363,60.5878 0.093725771,60.5928 0.031251498,60.5977 -2.6803593e-006,60.6027 4.8199254e-006,60.6076 0.21876611,60.6126 0.93751365,60.6175 1.4375011,60.6224 0.90623057,60.6274 0.49998468,60.6323 0.40625799,60.6373 0.28124741,60.6422 -5.8464539e-006,60.6472 -2.7396911e-007,60.6521 6.943636e-006,60.6570 0.28128877,60.6620 0.75000608,60.6669 0.90621841,60.6719 0.78129256,60.6768 1.8751125,60.6818 2.812535,60.6867 2.6249092,60.6917 1.1561493,60.6966 0.34372994,60.7016 1.6250507,60.7065 3.781286,60.7115 3.4999692,60.7164 1.9062066,60.7213 0.65624827,60.7263 0.71875131,60.7312 0.21875185,60.7362 0.1875073,60.7411 0.1874965,60.7461 0.34375757,60.7510 0.50000024,60.7560 0.31248647,60.7609 0.093761906,60.7659 0.40625489,60.7708 0.5625186,60.7758 1.2500658,60.7807 2.2187824,60.7857 1.8124671,60.7906 0.9374454,60.7956 0.65626109,60.8005 1.4063046,60.8055 1.6249822,60.8104 0.6874274,60.8154 0.37500849,60.8203 2.3437796,60.8253 1.6874716,60.8302 1.4374856,60.8352 1.3437426,60.8401 1.3437631,60.8451 0.50005525,60.8500 0.7812593,60.8550 0.46868399,60.8600 0.031215703,60.8649 4.924801e-006,60.8699 -3.2406131e-006,60.8748 8.0379687e-006,60.8798 0.062505752,60.8847 0.062485598,60.8897 0.31253183,60.8946 0.65632236,60.8996 0.59374976,60.9045 0.43745261,60.9095 0.40622586,60.9144 0.40624708,60.9194 1.5938069,60.9244 1.8125403,60.9293 1.0624987,60.9343 0.87497365,60.9392 0.49994349,60.9442 0.37497458,60.9491 0.56249273,60.9541 0.5312624,60.9591 0.81250894,60.9640 0.68755203,60.9690 1.187606,60.9739 1.375013,60.9789 1.0624033,60.9838 1.2187207,60.9888 1.7500526,60.9938 1.7499536,60.9987 0.49992567,61.0037 0.43750915,61.0086 1.0312569,61.0136 0.74998206,61.0185 0.21881579,61.0235 0.81257868,61.0285 0.90619695,61.0334 0.37494692,61.0384 0.2812658,61.0433 0.34376448,61.0483 0.31246129,61.0533 0.15622695,61.0582 0.43749911,61.0632 0.43750563,61.0682 0.21877033,61.0731 0.18748948,61.0781 0.18749397,61.0830 0.18749385,61.0880 0.093739167,61.0930 -2.7630622e-007,61.0979 0.093759693,61.1029 0.31252256,61.1079 0.71877384,61.1128 0.81248462,61.1178 0.34371725,61.1227 0.031239793,61.1277 1.6575653e-006,61.1327 0.093746439,61.1376 0.34376019,61.1426 0.68757075,61.1476 0.78125733,61.1525 0.68746942,61.1575 0.84381044,61.1625 1.0000316,61.1674 0.78118777,61.1724 0.21866915,61.1774 1.7721031e-005,61.1823 0.31256887,61.1873 0.49999461,61.1923 0.40621719,61.1972 0.59373611,61.2022 0.56248558,61.2072 0.5937869,61.2121 1.0626578,61.2171 2.0001109,61.2221 1.9685938,61.2270 0.96872044,61.2320 1.9063433,61.2370 1.656114,61.2419 0.31239039,61.2469 0.03128355,61.2519 0.81255478,61.2568 1.4999932,61.2618 1.4999728,61.2668 1.1562623,61.2717 1.0000217,61.2767 1.1249682,61.2817 0.53121471,61.2867 0.18749696,61.2916 0.09374804,61.2966 0.093766339,61.3016 0.3750816,61.3065 1.2187994,61.3115 1.3124903,61.3165 1.0937046,61.3214 0.62495589,61.3264 0.53123891,61.3314 0.53121841,61.3364 0.62498772,61.3413 0.56249619,61.3463 0.31250644,61.3513 0.093753695,61.3563 0.093750641,61.3612 0.18751141,61.3662 0.40625554,61.3712 0.62504083,61.3761 1.7187726,61.3811 1.5312605,61.3861 2.7499845,61.3911 2.8749766,61.3960 1.8437848,61.4010 1.093807,61.4060 1.8438176,61.4110 1.9999912,61.4159 1.0936648,61.4209 0.40616363,61.4259 0.12498012,61.4309 0.2187712,61.4359 2.187547,61.4408 3.8437426,61.4458 2.2187004,61.4508 1.0937533,61.4558 0.50004399,61.4607 0.78126305,61.4657 0.49995357,61.4707 0.18746927,61.4757 0.093743399,61.4806 0.093756415,61.4856 0.40626401,61.4906 0.59375244,61.4956 0.31247729,61.5006 2.8098923e-006,61.5055 0.12502718,61.5105 0.37501252,61.5155 0.71872753,61.5205 0.40623954,61.5255 0.56252146,61.5304 0.90629667,61.5354 1.0938002,61.5404 0.87499231,61.5454 0.71868736,61.5504 0.43745548,61.5553 0.46877095,61.5603 1.0000799,61.5653 1.937516,61.5703 1.4686565,61.5753 0.9374553,61.5803 1.1562521,61.5852 1.1562498,61.5902 0.3125011,61.5952 0.031250775,61.6002 -1.8076561e-006,61.6052 6.4595979e-006,61.6101 0.031244446,61.6151 1.575448e-005,61.6201 0.59377956,61.6251 0.74999607,61.6301 0.62498772,61.6351 0.6875006,61.6401 0.62499136,61.6450 0.093720637,61.6500 0.37510985,61.6550 1.468896,61.6600 1.6875238,61.6650 1.5623919,61.6700 0.96865112,61.6749 1.0000031,61.6799 1.0000184,61.6849 1.1875151,61.6899 1.0937146,61.6949 0.7812131,61.6999 0.37501404,61.7049 0.40629545,61.7099 0.74997354,61.7148 0.62494981,61.7198 0.43748134,61.7248 0.093785971,61.7298 1.1875817,61.7348 1.8125222,61.7398 1.4062541,61.7448 1.1250101,61.7498 0.96869677,61.7548 0.46869811,61.7597 0.34376517,61.7647 0.56253165,61.7697 0.71875107,61.7747 0.49994433,61.7797 0.12497892,61.7847 0.53139782,61.7897 1.3438108,61.7947 1.2499509,61.7997 2.3437562,61.8047 2.2812209,61.8096 2.0312469,61.8146 3.3749409,61.8196 3.5624197,61.8246 2.3437555,61.8296 0.8750155,61.8346 0.37498298,61.8396 0.78123707,61.8446 0.87502861,61.8496 1.0937777,61.8546 2.09376,61.8596 3.906235,61.8646 3.9687483,61.8696 2.7188153,61.8746 1.7813034,61.8795 1.1874771,61.8845 0.65615779,61.8895 0.31246218,61.8945 0.81254631,61.8995 1.3124973,61.9045 1.1562316,61.9095 0.71876454,61.9145 0.68751323,61.9195 0.90623164,61.9245 0.65625715,61.9295 0.43755633,61.9345 0.59373868,61.9395 0.31242049,61.9445 0.56247675,61.9495 3.3750265,61.9545 4.437501,61.9595 4.1562505,61.9645 2.7499986,61.9695 1.9375091,61.9745 1.7187872,61.9795 1.6250204,61.9845 2.0937448,61.9895 1.9687567,61.9945 1.9062415,61.9995 1.4374717,62.0045 1.2500027,62.0095 1.2187616,62.0145 1.124993,62.0195 0.99998486,62.0245 0.90625256,62.0295 0.46874118,62.0345 0.34372422,62.0395 0.18750261,62.0445 0.43754652,62.0495 1.2500634,62.0545 2.0312643,62.0595 1.9374598,62.0645 1.4999586,62.0695 1.2187524,62.0745 1.2187464,62.0795 1.0624771,62.0845 0.78124249,62.0895 0.37499139,62.0945 0.31249613,62.0995 0.28126499,62.1045 0.46876571,62.1095 0.46872619,62.1145 0.18748192,62.1195 0.34377289,62.1245 1.4062958,62.1295 2.2499959,62.1345 1.7499733,62.1395 1.5937709,62.1445 1.5625186,62.1495 1.5312772,62.1545 1.750036,62.1595 1.5936954,62.1645 0.687451,62.1696 0.6874941,62.1746 0.40623549,62.1796 0.4062494,62.1846 0.15624757,62.1896 0.12500785,62.1946 0.12498911,62.1996 0.15624508,62.2046 0.28124425,62.2096 0.093746178,62.2146 0.21879806,62.2196 0.68758506,62.2246 1.3125207,62.2296 0.96863925,62.2347 0.093715869,62.2397 0.53128582,62.2447 0.49999529,62.2497 0.59374756,62.2547 0.43746805,62.2597 0.59375411,62.2647 0.75003898,62.2697 2.125005,62.2747 3.1874926,62.2797 3.6562274,62.2847 2.0937705,62.2898 1.531312,62.2948 1.0312399,62.2998 1.1562142,62.3048 1.4374901,62.3098 1.3125148,62.3148 0.96877241,62.3198 0.84374267,62.3248 0.4999575,62.3299 0.15623638,62.3349 0.31256038,62.3399 0.78122193,62.3449 0.21870007,62.3499 0.37506917,62.3549 1.3437824,62.3599 1.4374559,62.3649 0.5937075,62.3700 0.18749285,62.3750 0.18752111,62.3800 0.46877772,62.3850 0.62498182,62.3900 0.28120735,62.3950 2.5101679e-006,62.4000 0.28129286,62.4051 0.53123856,62.4101 0.18748212,62.4151 0.43751466,62.4201 0.75000978,62.4251 1.1562502,62.4301 0.90622807,62.4352 0.5937534,62.4402 0.31250045,62.4452 0.53122628,62.4502 0.74999863,62.4552 0.84385532,62.4602 1.6563007,62.4653 1.4374125,62.4703 0.74994701,62.4753 0.53126943,62.4803 0.93751627,62.4853 0.78124613,62.4904 0.78123659,62.4954 0.34372038,62.5004 0.093754612,62.5054 0.37514204,62.5104 1.4375962,62.5155 1.5311811,62.5205 1.1561488,62.5255 0.28119075,62.5305 0.68748987,62.5355 1.5000086,62.5406 1.7500345,62.5456 0.65624791,62.5506 0.75005656,62.5556 1.3125575,62.5606 1.1249461,62.5657 0.49991661,62.5707 0.18749151,62.5757 0.59379661,62.5807 0.74997485,62.5857 0.28124619,62.5908 0.53127021,62.5958 0.4374603,62.6008 0.03122953,62.6058 8.5272795e-006,62.6109 0.40630355,62.6159 2.5625448,62.6209 3.8437119,62.6259 3.2186973,62.6310 0.874991,62.6360 0.09375003,62.6410 0.031251676,62.6460 0.18751056,62.6511 0.84374982,62.6561 1.0624951,62.6611 0.93754995,62.6661 0.78130579,62.6712 0.71872592,62.6762 0.71871001,62.6812 0.49996483,62.6862 0.43749195,62.6913 0.68749481,62.6963 0.75000787,62.7013 1.0000374,62.7064 1.2813257,62.7114 1.3125486,62.7164 1.1562245,62.7214 1.6874325,62.7265 1.6874841,62.7315 1.6562846,62.7365 1.3437773,62.7416 1.2499421,62.7466 0.40617442,62.7516 2.0983489e-006,62.7566 0.093775243,62.7617 0.3750096,62.7667 0.28124538,62.7717 0.34380582,62.7768 0.75006247,62.7818 1.5625676,62.7868 2.0937309,62.7919 1.4374034,62.7969 0.84369522,62.8019 0.46872616,62.8069 0.31249422,62.8120 0.31249452,62.8170 0.093745537,62.8220 0.18752003,62.8271 0.50000662,62.8321 0.34373051,62.8371 0.093748644,62.8422 0.31251168,62.8472 0.4375132,62.8522 0.71878928,62.8573 0.93752789,62.8623 1.0312144,62.8673 0.43744355,62.8724 0.093761548,62.8774 0.31250688,62.8824 0.28124517,62.8875 0.21878144,62.8925 0.3437756,62.8975 0.53123522,62.9026 0.53126121,62.9076 0.78126228,62.9127 0.6874702,62.9177 0.9062556,62.9227 1.2812532,62.9278 1.1562387,62.9328 1.0625134,62.9378 1.34384,62.9429 1.8124838,62.9479 0.71863383,62.9529 0.25002551,62.9580 0.46882105,62.9630 0.68745333,62.9681 0.28117794,62.9731 -2.7971514e-006,62.9781 0.093757354,62.9832 0.18750872,62.9882 0.40633321,62.9933 0.812549,62.9983 0.65620184,63.0033 0.34367543,63.0084 -2.7672773e-005,63.0134 0.31253225,63.0185 0.62501132,63.0235 0.84376895,63.0285 0.93749344,63.0336 0.56246334,63.0386 0.18748805,63.0437 0.18751489,63.0487 0.40625098,63.0537 0.40626034,63.0588 0.62502038,63.0638 0.49999064,63.0689 0.3124693,63.0739 -1.7043856e-005,63.0789 0.18750279,63.0840 0.34375533,63.0890 0.71875805,63.0941 0.5624944,63.0991 0.1875197,63.1042 0.34378251,63.1092 0.78125602,63.1143 1.156276,63.1193 1.2500162,63.1243 1.4375054,63.1294 2.0625043,63.1344 1.5624627,63.1395 1.0311958,63.1445 0.43749782,63.1496 1.4062612,63.1546 1.1562473,63.1597 0.53122258,63.1647 0.31259838,63.1697 1.4688711,63.1748 2.4062259,63.1798 2.7187188,63.1849 2.0624394,63.1899 0.93748629,63.1950 0.84372479,63.2000 1.2499712,63.2051 1.4687959,63.2101 1.2187531,63.2152 0.46869668,63.2202 0.21873342,63.2253 0.28125066,63.2303 0.31249028,63.2354 0.40626732,63.2404 0.34379309,63.2455 0.68752742,63.2505 0.78123498,63.2556 0.84373003,63.2606 1.0312968,63.2657 2.0000479,63.2707 2.187474,63.2758 1.3437275,63.2808 1.000007,63.2859 0.87493426,63.2909 0.093692958,63.2960 0.68764621,63.3010 1.8751142,63.3061 1.9061894,63.3111 1.0936702,63.3162 0.6249252,63.3212 0.12499446,63.3263 0.4687615,63.3313 1.1249913,63.3364 1.0312368,63.3414 0.18747133,63.3465 0.34375983,63.3515 0.59376103,63.3566 0.37505695,63.3616 0.6562987,63.3667 0.78121972,63.3718 0.90623724,63.3768 1.7812179,63.3819 0.90622246,63.3869 0.21875314,63.3920 0.12498137,63.3970 0.031246796,63.4021 0.18749933,63.4071 0.50007099,63.4122 1.8125514,63.4173 2.1563094,63.4223 2.4687171,63.4274 0.78113276,63.4324 0.28124949,63.4375 0.18751758,63.4425 0.37498298,63.4476 0.31249481,63.4526 0.46876988,63.4577 1.0625697,63.4628 2.3126104,63.4678 2.3749683,63.4729 1.5936465,63.4779 1.9061918,63.4830 1.9374717,63.4881 0.87500811,63.4931 0.28128749,63.4982 0.68752712,63.5032 1.1561905,63.5083 0.90639877,63.5134 2.5002472,63.5184 2.7499161,63.5235 1.5622582,63.5285 0.28114954,63.5336 0.093782224,63.5387 0.50001991,63.5437 0.7812435,63.5488 0.37497246,63.5538 -8.4717667e-006,63.5589 9.7983248e-006,63.5640 0.18754233,63.5690 0.5937891,63.5741 0.84374106,63.5791 0.40619969,63.5842 0.031216271,63.5893 1.4263039e-005,63.5943 0.1874966,63.5994 0.34383202,63.6045 0.87512028,63.6095 0.99994707,63.6146 0.68745804,63.6197 0.84377176,63.6247 0.96874499,63.6298 1.0624551,63.6348 0.74995571,63.6399 1.0624774,63.6450 0.74996573,63.6500 0.59384221,63.6551 0.68754339,63.6602 0.43742391,63.6652 0.40624666,63.6703 0.87502229,63.6754 2.1874979,63.6804 3.4687285,63.6855 2.4999671,63.6906 0.78124017,63.6956 2.2944189e-006,63.7007 8.5823549e-006,63.7058 0.21876739,63.7108 0.406286,63.7159 0.50000066,63.7210 0.18745498,63.7260 0.03123147,63.7311 0.093781993,63.7362 0.50004834,63.7413 0.62499046,63.7463 0.40622327,63.7514 0.56252009,63.7565 0.96873128,63.7615 0.28125864,63.7666 0.59382802,63.7717 0.84372729,63.7767 0.59368849,63.7818 0.75002021,63.7869 1.2187449,63.7920 0.68748021,63.7970 0.75002277,63.8021 0.59375376,63.8072 0.53124505,63.8122 0.84371966,63.8173 0.53124762,63.8224 0.40629515,63.8275 0.96876085,63.8325 1.2187302,63.8376 0.81246161,63.8427 0.12497057,63.8477 1.6227639e-006,63.8528 -1.1552791e-006,63.8579 2.9984894e-006,63.8630 0.093758769,63.8680 0.34377572,63.8731 0.6249941,63.8782 0.18747209,63.8833 0.031249098,63.8883 0.12499809,63.8934 0.093749151,63.8985 0.031250104,63.9036 0.093774348,63.9086 0.53129119,63.9137 0.8437441,63.9188 0.5937236,63.9239 0.28124836,63.9289 0.31252927,63.9340 0.68750048,63.9391 0.59371477,63.9442 0.40625092,63.9492 0.71880895,63.9543 2.4687994,63.9594 3.3124864,63.9645 2.4062288,63.9696 1.2187328,63.9746 0.78121388,63.9797 0.28123096,63.9848 0.18748504,63.9899 -1.5916739e-005,63.9950 5.3486501e-006,64.0000 -5.4768234e-006,64.0051 1.6559759e-005,64.0102 0.2813035,64.0153 0.81254733,64.0203 1.1875333,64.0254 1.0937797,64.0305 0.87495416,64.0356 0.59370905,64.0407 0.7811991,64.0458 0.34370065,64.0508 1.2125398e-005,64.0559 0.18753853,64.0610 0.78130221,64.0661 0.74996859,64.0712 0.24994704,64.0762 0.093738884,64.0813 0.031254746,64.0864 0.093762793,64.0915 0.31250861,64.0966 0.40626287,64.1017 0.56251615,64.1067 0.40625229,64.1118 0.40624666,64.1169 0.93751281,64.1220 1.2187687,64.1271 0.75000048,64.1322 0.49998704,64.1372 0.6874885,64.1423 0.84372675,64.1474 0.28121957,64.1525 -1.0569969e-005,64.1576 2.021923e-005,64.1627 0.53129309,64.1678 0.93753421,64.1728 0.81250095,64.1779 0.81249899,64.1830 0.59374005,64.1881 0.40618792,64.1932 0.1874748,64.1983 0.093750872,64.2034 1.0937696,64.2084 3.7500498,64.2135 4.9375291,64.2186 3.2500224,64.2237 1.5937614,64.2288 0.6562295,64.2339 0.49992791,64.2390 0.093714319,64.2441 0.18752,64.2492 0.31249502,64.2542 0.18749994,64.2593 0.43752134,64.2644 0.65625328,64.2695 0.34373724,64.2746 0.59372717,64.2797 0.68759578,64.2848 1.1250902,64.2899 1.1561645,64.2950 0.71866077,64.3001 0.34373915,64.3051 1.2812812,64.3102 2.7187443,64.3153 2.375062,64.3204 1.7500608,64.3255 0.74991459,64.3306 0.31248608,64.3357 0.65632278,64.3408 1.2188495,64.3459 2.3750682,64.3510 2.7499347,64.3561 1.6249051,64.3612 0.78115284,64.3663 0.18746527,64.3714 0.37502277,64.3764 0.71874207,64.3815 0.53123468,64.3866 0.74999696,64.3917 1.6875043,64.3968 1.6562471,64.4019 1.0937485,64.4070 0.7499972,64.4121 0.50001347,64.4172 0.46878394,64.4223 1.0312536,64.4274 0.8437286,64.4325 0.68756109,64.4376 1.250062,64.4427 1.3437672,64.4478 2.343745,64.4529 2.2499156,64.4580 1.2811821,64.4631 -9.6689337e-006,64.4682 2.6343344e-006,64.4733 -8.675334e-007,64.4784 8.3562145e-007,64.4835 -2.4751118e-006,64.4886 0.12504105,64.4937 0.59378523,64.4988 0.62497503,64.5039 0.46872202,64.5090 0.18748377,64.5141 0.062512904,64.5192 0.12500033,64.5243 0.34376672,64.5294 0.7501027,64.5345 1.250073,64.5396 1.156129,64.5447 0.62490511,64.5498 0.53127092,64.5549 0.31249443,64.5600 0.28124407,64.5651 0.18749267,64.5702 0.031262141,64.5753 0.093733542,64.5804 0.031303283,64.5855 0.46881336,64.5906 0.53118324,64.5957 0.24998501,64.6008 0.50003916,64.6059 0.40622789,64.6110 0.28122103,64.6161 0.3437714,64.6212 0.68749315,64.6263 0.24996895,64.6314 0.31249952,64.6365 0.31250075,64.6416 0.093749695,64.6467 0.49999848,64.6518 0.3125608,64.6569 1.593817,64.6620 1.9062047,64.6671 0.71868336,64.6722 0.093739994,64.6774 0.18753771,64.6825 0.62500483,64.6876 0.31246939,64.6927 0.34376612,64.6978 0.78129983,64.7029 0.87502074,64.7080 0.53125638,64.7131 1.0624973,64.7182 1.5312499,64.7233 1.9062713,64.7284 1.9687258,64.7335 1.5937278,64.7386 1.1562976,64.7437 1.2500169,64.7489 1.2186624,64.7540 0.3437134,64.7591 0.5000149,64.7642 0.59376603,64.7693 0.84383553,64.7744 1.2500814,64.7795 1.8125633,64.7846 2.1874318,64.7897 1.0310831,64.7948 0.09370207,64.8000 0.18753158,64.8051 0.65626812,64.8102 0.65624046,64.8153 0.4062517,64.8204 0.53127819,64.8255 0.65622491,64.8306 0.3749851,64.8357 1.9688208,64.8409 3.6250432,64.8460 2.9687212,64.8511 1.6561778,64.8562 0.4687109,64.8613 0.093775555,64.8664 0.31253058,64.8715 0.31245777,64.8766 0.03125874,64.8818 0.25002015,64.8869 0.093706578,64.8920 0.18752854,64.8971 1.0937858,64.9022 2.0624812,64.9073 1.5938046,64.9124 1.0625035,64.9176 0.37496921,64.9227 0.78130865,64.9278 1.4061996,64.9329 0.43742105,64.9380 0.1249949,64.9431 0.40626493,64.9483 0.59378403,64.9534 0.43751401,64.9585 0.40623814,64.9636 0.40622133,64.9687 0.093731165,64.9738 0.031237507,64.9790 4.8220285e-005,64.9841 0.81262285,64.9892 1.406181,64.9943 0.6561507,64.9994 0.40627602,65.0046 0.18749186,65.0097 0.093744017,65.0148 0.093747929,65.0199 -4.2594106e-006,65.0250 5.7695615e-007,65.0302 1.9521995e-006,65.0353 0.12506327,65.0404 0.68757063,65.0455 1.0625339,65.0506 1.1250138,65.0558 1.062471,65.0609 1.5936997,65.0660 1.1561733,65.0711 0.093732275,65.0762 0.56253958,65.0814 0.75001067,65.0865 0.53123105,65.0916 0.2812238,65.0967 0.09373524,65.1019 0.56250167,65.1070 1.4062672,65.1121 1.8750815,65.1172 1.5625476,65.1223 0.81255651,65.1275 2.0625398,65.1326 2.0311489,65.1377 1.0311613,65.1428 0.62498522,65.1480 0.62498659,65.1531 0.12497262,65.1582 3.8115168e-006,65.1633 0.18752246,65.1685 0.53125715,65.1736 0.34372646,65.1787 0.18749876,65.1838 0.50003517,65.1890 1.2188053,65.1941 1.6562996,65.1992 1.6562302,65.2043 2.1561732,65.2095 2.093713,65.2146 1.4062413,65.2197 0.34374318,65.2249 1.7792015e-006,65.2300 0.18749902,65.2351 0.53125006,65.2402 0.78124923,65.2454 0.31250203,65.2505 0.031246491,65.2556 1.4391549e-005,65.2608 0.31251568,65.2659 1.0937347,65.2710 1.9999909,65.2761 1.5624942,65.2813 1.7455264e-005,65.2864 0.28129163,65.2915 0.49999815,65.2967 0.187466,65.3018 0.28128272,65.3069 0.84376973,65.3121 0.59369206,65.3172 0.093732573,65.3223 0.37501141,65.3275 0.37498873,65.3326 0.093766719,65.3377 0.18753925,65.3428 0.28124237,65.3480 0.28127852,65.3531 0.93766248,65.3582 1.781278,65.3634 1.1873411,65.3685 0.6562081,65.3736 0.96875262,65.3788 0.499973,65.3839 0.28124124,65.3890 0.12499168,65.3942 0.093738526,65.3993 0.18749712,65.4044 0.34375256,65.4096 0.18749294,65.4147 0.50002092,65.4199 0.87505454,65.4250 1.3749802,65.4301 0.59371126,65.4353 0.49999675,65.4404 0.18753473,65.4455 0.87506682,65.4507 1.2499497,65.4558 0.7187162,65.4609 0.74999142,65.4661 0.37496659,65.4712 0.18751259,65.4764 0.1875162,65.4815 0.34374556,65.4866 0.6875127,65.4918 0.93752831,65.4969 0.78130758,65.5020 1.0312499,65.5072 1.0624371,65.5123 1.2187182,65.5175 0.65622652,65.5226 0.12502626,65.5277 0.18752345,65.5329 0.62502372,65.5380 0.93750578,65.5432 0.62496793,65.5483 0.46873945,65.5534 0.56249285,65.5586 0.31247973,65.5637 0.031247864,65.5689 0.093773089,65.5740 0.18749855,65.5791 0.28123024,65.5843 1.3750463,65.5894 2.5312982,65.5946 2.7500646,65.5997 2.8750079,65.6049 1.2499299,65.6100 1.1874861,65.6151 2.4062736,65.6203 4.2812872,65.6254 3.9687605,65.6306 1.9999251,65.6357 1.2186897,65.6409 0.96879512,65.6460 0.90628076,65.6511 0.68746173,65.6563 0.21871403,65.6614 0.37502596,65.6666 0.62502348,65.6717 0.68747151,65.6769 0.6874547,65.6820 0.40629387,65.6872 0.93757802,65.6923 1.6562513,65.6975 1.4374369,65.7026 0.59369224,65.7077 0.03124693,65.7129 0.093752168,65.7180 0.093759224,65.7232 0.12500738,65.7283 0.12498674,65.7335 0.50008595,65.7386 1.5938473,65.7438 1.5624382,65.7489 0.59371501,65.7541 0.5937649,65.7592 0.46869734,65.7644 0.1562029,65.7695 0.78124845,65.7747 1.5625361,65.7798 1.7500254,65.7850 1.7187506,65.7901 1.6875018,65.7953 1.5937543,65.8004 1.2187308,65.8056 0.68746924,65.8107 0.18750735,65.8159 0.65627533,65.8210 0.78123224,65.8262 0.68751651,65.8313 1.0937428,65.8365 0.34371498,65.8416 0.40624681,65.8468 0.3437365,65.8519 0.3125037,65.8571 0.093747281,65.8622 0.18753164,65.8674 0.93755406,65.8725 1.1249912,65.8777 0.43744865,65.8829 0.093738623,65.8880 1.343756,65.8932 1.9374924,65.8983 1.0624979,65.9035 0.18750304,65.9086 0.18749347,65.9138 0.25000277,65.9189 0.62501621,65.9241 0.87501782,65.9292 1.0938275,65.9344 1.9375235,65.9396 1.4374403,65.9447 1.4374909,65.9499 1.0625174,65.9550 1.0312445,65.9602 0.93747318,65.9653 1.0000975,65.9705 1.7812729,65.9756 1.6248822,65.9808 1.0624907,65.9860 0.62499887,65.9911 0.2499582,65.9963 0.093740039,66.0014 0.56252438,66.0066 1.0000271,66.0118 0.75001121,66.0169 0.53127837,66.0221 0.56249237,66.0272 0.37499747,66.0324 0.46875313,66.0375 0.31246525,66.0427 0.18746705,66.0479 -1.6606398e-005,66.0530 1.750011,66.0582 2.6562612,66.0633 2.3437521,66.0685 0.40627727,66.0737 1.1250459,66.0788 1.2499703,66.0840 0.59370619,66.0892 0.21875213,66.0943 0.12497937,66.0995 1.8058352e-005,66.1046 0.31257021,66.1098 1.0624914,66.1150 2.2499645,66.1201 2.3437221,66.1253 1.1874835,66.1305 0.28128317,66.1356 0.28127554,66.1408 0.28122854,66.1459 0.68746579,66.1511 1.2500437,66.1563 1.8750896,66.1614 0.96873915,66.1666 0.71868867,66.1718 0.49999875,66.1769 0.46877596,66.1821 0.75000656,66.1873 0.90620303,66.1924 0.62495589,66.1976 0.6562534,66.2028 0.74999195,66.2079 0.31249195,66.2131 0.093758993,66.2183 0.093765572,66.2234 0.18750471,66.2286 0.49999806,66.2338 1.0938141,66.2389 1.3125019,66.2441 0.53118056,66.2493 0.12499194,66.2544 0.18749683,66.2596 0.093745358,66.2648 0.093760274,66.2699 0.18749827,66.2751 0.31252056,66.2803 0.93763858,66.2854 1.65626,66.2906 0.78110659,66.2958 0.43746442,66.3009 0.93752408,66.3061 1.0312694,66.3113 0.93749613,66.3165 0.7187829,66.3216 0.81258589,66.3268 1.3438113,66.3320 1.2811453,66.3371 0.40614325,66.3423 0.4062762,66.3475 1.1562587,66.3527 0.68759686,66.3578 1.5313764,66.3630 2.0000641,66.3682 2.0624425,66.3733 1.3436409,66.3785 0.93746603,66.3837 0.59369606,66.3889 0.2812196,66.3940 0.34381196,66.3992 0.9375267,66.4044 1.2499791,66.4096 1.9687871,66.4147 2.5937567,66.4199 1.9687126,66.4251 1.2499403,66.4303 0.53120947,66.4354 0.40626276,66.4406 2.6875055,66.4458 4.3437366,66.4510 3.3125255,66.4561 1.468827,66.4613 1.7813675,66.4665 3.5625348,66.4717 3.3436959,66.4768 2.1561866,66.4820 1.1874523,66.4872 2.0312338,66.4924 3.0311892,66.4975 2.5312166,66.5027 1.2500149,66.5079 0.84374261,66.5131 0.87499535,66.5183 0.84373724,66.5234 0.18752779,66.5286 0.50003225,66.5338 0.6562857,66.5390 1.5312725,66.5441 2.5624256,66.5493 2.7812674,66.5545 2.5625703,66.5597 1.4999745,66.5649 0.62495959,66.5700 0.4062739,66.5752 0.59374291,66.5804 0.5312227,66.5856 0.34374085,66.5908 0.43749598,66.5960 0.78125799,66.6011 0.62498522,66.6063 0.40624624,66.6115 0.3437275,66.6167 0.81263489,66.6219 2.6251931,66.6270 2.7811761,66.6322 1.3748577,66.6374 0.74994045,66.6426 0.56247705,66.6478 0.24997711,66.6530 0.31247923,66.6581 0.50002134,66.6633 0.59379458,66.6685 0.49998182,66.6737 0.093718193,66.6789 0.31252074,66.6841 0.81255192,66.6892 1.1875277,66.6944 0.74996507,66.6996 0.4062154,66.7048 0.50000709,66.7100 0.68752432,66.7152 0.99996454,66.7204 0.468721,66.7255 0.12501048,66.7307 0.09375035,66.7359 0.062488858,66.7411 -4.3155469e-006,66.7463 0.56248724,66.7515 0.75004739,66.7567 0.43757415,66.7619 0.75003356,66.7670 0.93743134,66.7722 0.24993293,66.7774 0.4375447,66.7826 0.90627432,66.7878 1.1562543,66.7930 1.2500023,66.7982 1.0312333,66.8034 0.59370351,66.8086 0.34371406,66.8137 0.37506407,66.8189 1.3125914,66.8241 1.8749861,66.8293 1.5311749,66.8345 0.71872354,66.8397 0.28125638,66.8449 0.093731441,66.8501 0.18751399,66.8553 0.59375936,66.8605 0.40622255,66.8657 0.1562539,66.8708 0.50000048,66.8760 0.18748774,66.8812 0.062519856,66.8864 0.18754376,66.8916 0.59380734,66.8968 0.87503725,66.9020 1.1562339,66.9072 1.343739,66.9124 1.2813343,66.9176 1.3124849,66.9228 0.68736148,66.9280 0.093680114,66.9332 0.031297468,66.9384 0.56267118,66.9436 1.4376045,66.9487 1.6561725,66.9539 2.1248953,66.9591 2.1562405,66.9643 1.1562403,66.9695 1.0312905,66.9747 1.1563164,66.9799 0.9999578,66.9851 0.62488616,66.9903 0.31245092,66.9955 0.84377968,67.0007 1.4374924,67.0059 1.1875094,67.0111 1.1562642,67.0163 0.71875232,67.0215 0.49996626,67.0267 0.031215878,67.0319 0.65626818,67.0371 1.0000318,67.0423 1.0625426,67.0475 1.7500632,67.0527 2.1562669,67.0579 2.1874337,67.0631 1.5624284,67.0683 0.53122807,67.0735 0.28125632,67.0787 0.31252235,67.0839 0.40623647,67.0891 0.15625776,67.0943 0.46880585,67.0995 0.46870813,67.1047 0.12499313,67.1099 0.50008029,67.1151 0.87502211,67.1203 0.93747431,67.1255 0.68748087,67.1307 0.59374338,67.1359 0.56247687,67.1411 0.31245646,67.1463 0.093761489,67.1515 0.59384483,67.1567 1.4062461,67.1619 1.093679,67.1671 0.65625083,67.1723 0.59376615,67.1775 0.96880841,67.1827 2.0000107,67.1879 1.6561667,67.1931 0.46870273,67.1983 0.28125972,67.2035 1.0625416,67.2088 1.7187729,67.2140 1.4062638,67.2192 0.90624166,67.2244 0.34372008,67.2296 0.28124434,67.2348 0.37498128,67.2400 0.56249779,67.2452 0.59374642,67.2504 0.34376398,67.2556 0.4063029,67.2608 0.87500542,67.2660 0.99996889,67.2712 0.9374736,67.2764 0.4375073,67.2816 0.40626425,67.2869 0.34373114,67.2921 0.1874672,67.2973 -1.6220414e-005,67.3025 0.5625003,67.3077 1.3125087,67.3129 1.5938058,67.3181 1.4375235,67.3233 1.093713,67.3285 0.84373111,67.3337 0.71877575,67.3389 1.3125137,67.3442 1.4062434,67.3494 1.2187886,67.3546 0.99998933,67.3598 0.87495011,67.3650 0.81247336,67.3702 0.56249326,67.3754 0.87502474,67.3806 1.6249971,67.3858 1.0937334,67.3911 0.4687317,67.3963 3.7329206e-005,67.4015 0.71880227,67.4067 0.84372413,67.4119 0.50000542,67.4171 0.56254244,67.4223 0.65621644,67.4275 0.43745053,67.4328 0.18748079,67.4380 0.12502204,67.4432 1.0625929,67.4484 1.7500439,67.4536 1.3124437,67.4588 0.59367341,67.4640 0.093719341,67.4693 0.09377031,67.4745 0.31249821,67.4797 0.093736939,67.4849 0.093791194,67.4901 0.43756014,67.4953 1.6250513,67.5006 2.3437722,67.5058 0.99990875,67.5110 0.40616801,67.5162 0.87500691,67.5214 0.87499398,67.5266 0.50000858,67.5319 0.18750112,67.5371 0.21873626,67.5423 0.093747355,67.5475 6.5887903e-006,67.5527 0.46882129,67.5579 1.468798,67.5632 1.4061832,67.5684 0.78119648,67.5736 0.18754524,67.5788 0.40630302,67.5840 0.6874786,67.5893 0.96873569,67.5945 0.90625191,67.5997 0.4062764,67.6049 0.99998391,67.6101 0.68743014,67.6154 0.093756072,67.6206 0.50001949,67.6258 0.50006598,67.6310 1.1562694,67.6363 1.6875281,67.6415 2.8126049,67.6467 2.812562,67.6519 2.4374232,67.6571 1.1873078,67.6624 0.56244034,67.6676 0.53128618,67.6728 0.37500811,67.6780 0.65626305,67.6833 0.93749845,67.6885 0.65624338,67.6937 0.28125462,67.6989 0.46878693,67.7041 1.1875155,67.7094 0.90621358,67.7146 0.74998659,67.7198 0.90624231,67.7250 0.65628284,67.7303 0.50000465,67.7355 1.062483,67.7407 2.2812538,67.7459 1.8126121,67.7512 2.156327,67.7564 1.7499002,67.7616 0.90614539,67.7669 0.093705602,67.7721 0.093761899,67.7773 0.40631744,67.7825 1.3750591,67.7878 1.9061748,67.7930 1.4374341,67.7982 0.75000519,67.8034 0.093746707,67.8087 0.49999759,67.8139 0.78127235,67.8191 0.81253928,67.8244 0.71876496,67.8296 0.81257266,67.8348 1.3750089,67.8400 0.93739432,67.8453 0.28120375,67.8505 -8.4027497e-006,67.8557 2.2994598e-005,67.8610 0.18753113,67.8662 0.28126085,67.8714 0.31247744,67.8767 0.093714543,67.8819 -2.2084616e-006,67.8871 6.2924556e-007,67.8924 -3.0833721e-007,67.8976 6.0410082e-007,67.9028 -2.1082401e-006,67.9080 7.8295552e-006,67.9133 0.18750992,67.9185 0.50009853,67.9237 1.1877011,67.9290 2.0938487,67.9342 2.4687412,67.9394 2.8436172,67.9447 1.7498085,67.9499 0.40617025,67.9551 0.21879628,67.9604 0.75008845,67.9656 0.87496156,67.9709 0.40617251,67.9761 0.43748656,67.9813 0.53123969,67.9866 0.21877529,67.9918 0.53133118,67.9970 1.0000441,68.0023 0.74997824,68.0075 0.71869791,68.0127 1.2499571,68.0180 0.31248012,68.0232 0.12499159,68.0284 0.21876124,68.0337 0.46875718,68.0389 0.65630192,68.0442 0.6875546,68.0494 0.5624615,68.0546 1.4687102,68.0599 2.4687662,68.0651 2.0624814,68.0703 0.31254929,68.0756 0.8751353,68.0808 1.437511,68.0861 1.2186822,68.0913 0.99991333,68.0965 0.74994802,68.1018 0.7500326,68.1070 2.6875365,68.1123 4.1562204,68.1175 3.2186863,68.1227 1.1562365,68.1280 0.21876375,68.1332 0.18748176,68.1385 0.093789674,68.1437 0.65635544,68.1489 1.4062831,68.1542 1.3436712,68.1594 0.90617442,68.1647 0.40624449,68.1699 0.18749714,68.1752 0.09375079,68.1804 0.28126875,68.1856 0.53125525,68.1909 0.43747297,68.1961 0.18749687,68.2014 0.71876651,68.2066 1.1875185,68.2119 1.656251,68.2171 0.8124823,68.2223 0.40624493,68.2276 1.4062614,68.2328 2.0312674,68.2381 1.2499914,68.2433 0.56252676,68.2486 0.7500205,68.2538 0.53124779,68.2591 0.43747309,68.2643 0.40623361,68.2695 0.50002384,68.2748 0.3437545,68.2800 0.37502798,68.2853 0.50000721,68.2905 0.34367916,68.2958 -3.9940871e-005,68.3010 1.2275445e-005,68.3063 -9.1579504e-006,68.3115 2.4357514e-005,68.3168 0.50007629,68.3220 1.0625,68.3273 0.65617591,68.3325 0.12498748,68.3378 0.37502974,68.3430 0.68750501,68.3483 0.59374237,68.3535 0.59375656,68.3588 0.68749201,68.3640 0.28121185,68.3693 0.062541366,68.3745 1.3438616,68.3798 2.2187693,68.3850 1.843675,68.3903 0.84369624,68.3955 0.46874321,68.4008 0.499984,68.4060 1.3124895,68.4113 1.6249993,68.4165 1.0625004,68.4218 0.093747415,68.4270 -3.9875167e-006,68.4323 -3.7054328e-006,68.4375 0.34376636,68.4428 2.0000999,68.4480 2.8437974,68.4533 1.5936763,68.4585 0.31242961,68.4638 0.031239329,68.4690 0.12502959,68.4743 0.40624335,68.4796 0.40624049,68.4848 0.56257528,68.4901 1.1251414,68.4953 1.7500526,68.5006 1.9999031,68.5058 1.062417,68.5111 0.9374758,68.5163 1.0625242,68.5216 1.1249419,68.5268 0.46873701,68.5321 1.0938041,68.5374 0.59370941,68.5426 0.37498847,68.5479 0.53124785,68.5531 0.56249863,68.5584 0.50003302,68.5636 0.65632045,68.5689 0.87498677,68.5742 0.43738648,68.5794 2.4089521e-005,68.5847 0.46884492,68.5899 0.6562295,68.5952 0.4374409,68.6005 0.15621573,68.6057 0.37504318,68.6110 0.75003201,68.6162 0.53120685,68.6215 0.21870889,68.6267 0.21876058,68.6320 0.46878982,68.6373 0.56251514,68.6425 0.50000191,68.6478 0.62497813,68.6530 0.49996927,68.6583 0.31249842,68.6636 0.90626526,68.6688 1.5312339,68.6741 0.65622419,68.6794 0.40626341,68.6846 0.53128207,68.6899 0.78127712,68.6951 1.1249684,68.7004 1.4062765,68.7057 2.0626066,68.7109 1.5624852,68.7162 0.74993187,68.7215 0.56247383,68.7267 0.37498182,68.7320 0.18746911,68.7372 0.031246316,68.7425 0.43753591,68.7478 1.0938551,68.7530 1.9688296,68.7583 1.5312312,68.7636 1.1249427,68.7688 1.3749357,68.7741 1.7499561,68.7794 0.99996978,68.7846 0.18748677,68.7899 9.7142874e-006,68.7952 0.15627056,68.8004 0.18749908,68.8057 0.21873634,68.8110 0.031232955,68.8162 3.0669066e-006,68.8215 0.28127709,68.8268 0.59377265,68.8320 0.53122681,68.8373 0.18747829,68.8426 0.09378127,68.8478 0.50002342,68.8531 0.78120846,68.8584 0.3437233,68.8636 0.18752703,68.8689 0.71880722,68.8742 1.5937769,68.8795 1.374948,68.8847 0.4374516,68.8900 -4.9648206e-006,68.8953 -2.6854314e-006,68.9005 0.15628816,68.9058 0.50006878,68.9111 0.6875053,68.9163 0.37492889,68.9216 0.1874973,68.9269 0.59376144,68.9322 0.59369624,68.9374 0.43756801,68.9427 0.93757242,68.9480 1.3125204,68.9532 1.562469,68.9585 1.2499262,68.9638 0.71871978,68.9691 0.18748015,68.9743 0.18749855,68.9796 0.18750173,68.9849 -1.000207e-006,68.9902 0.84379065,68.9954 2.1563032,69.0007 2.4062033,69.0060 0.87498301,69.0113 0.53131527,69.0165 0.81249088,69.0218 0.40619266,69.0271 0.21874304,69.0324 0.31248856,69.0376 0.1875194,69.0429 0.53132623,69.0482 0.65624958,69.0535 0.46869546,69.0587 0.62497389,69.0640 0.59374267,69.0693 0.28127664,69.0746 0.49999961,69.0798 0.28123915,69.0851 0.75010103,69.0904 1.7187629,69.0957 3.0936847,69.1009 3.3124671,69.1062 2.0625029,69.1115 1.093762,69.1168 0.4062061,69.1221 0.093729198,69.1273 0.1250104,69.1326 1.1563323,69.1379 1.6875256,69.1432 1.2187169,69.1485 0.40619826,69.1537 -2.9110919e-005,69.1590 0.18753943,69.1643 0.65634239,69.1696 2.0001831,69.1749 2.6562154,69.1801 1.5936157,69.1854 0.99998856,69.1907 0.96877503,69.1960 1.1874522,69.2013 0.71870375,69.2065 0.90626591,69.2118 0.74995625,69.2171 0.71880847,69.2224 2.9688809,69.2277 3.4999337,69.2330 1.0311369,69.2382 0.53126234,69.2435 0.87507701,69.2488 1.3750111,69.2541 0.87490988,69.2594 0.28119853,69.2647 0.49998298,69.2699 1.1562718,69.2752 1.7812945,69.2805 1.812552,69.2858 1.3750029,69.2911 0.84372365,69.2964 0.65623546,69.3017 0.5624941,69.3069 1.2187215,69.3122 0.49996182,69.3175 0.062500007,69.3228 0.18750025,69.3281 0.21875322,69.3334 0.09375836,69.3387 0.18749547,69.3439 -8.2398728e-006,69.3492 2.1305348e-006,69.3545 -2.8150441e-007,69.3598 0.03124864,69.3651 0.43753627,69.3704 0.84375739,69.3757 0.37498185,69.3810 0.21877719,69.3863 0.59378773,69.3915 0.87501311,69.3968 0.78122801,69.4021 0.90625596,69.4074 1.3749766,69.4127 1.6562097,69.4180 1.8750274,69.4233 1.9688134,69.4286 1.4687654,69.4339 1.3749378,69.4391 0.81245041,69.4444 0.56248409,69.4497 0.18750033,69.4550 0.031249832,69.4603 0.093791969,69.4656 0.34378242,69.4709 0.34373969,69.4762 0.37498891,69.4815 0.28123742,69.4868 1.65625,69.4921 3.2812531,69.4974 3.2500091,69.5027 2.0937583,69.5079 1.2187749,69.5132 1.5937657,69.5185 1.5624819,69.5238 1.0624675,69.5291 1.0624779,69.5344 0.49998802,69.5397 0.31248721,69.5450 -7.9498805e-006,69.5503 0.50000113,69.5556 0.31250066,69.5609 0.31249851,69.5662 0.74999946,69.5715 1.093751,69.5768 1.0937504,69.5821 0.43752164,69.5874 0.37500077,69.5927 0.12497615,69.5980 1.1967566e-005,69.6033 0.093744911,69.6086 0.12502548,69.6139 0.593822,69.6192 1.1562389,69.6245 0.78119707,69.6298 0.53126907,69.6350 0.81249797,69.6403 0.49997082,69.6456 0.31254128,69.6509 0.56250292,69.6562 0.34371758,69.6615 0.18748792,69.6668 0.093728341,69.6721 0.093750983,69.6774 0.40633047,69.6827 0.78126574,69.6880 0.62495863,69.6933 0.68752152,69.6986 0.68752497,69.7039 0.84374893,69.7092 1.031219,69.7145 0.74995112,69.7198 0.40622732,69.7251 0.56251705,69.7305 0.56253052,69.7358 0.28125298,69.7411 0.37503827,69.7464 0.8437618,69.7517 0.53116852,69.7570 -2.8943798e-005,69.7623 0.031279225,69.7676 0.18750882,69.7729 0.093717679,69.7782 2.3687026e-005,69.7835 0.28131253,69.7888 0.56256461,69.7941 1.1251456,69.7994 2.2813163,69.8047 2.3436372,69.8100 1.15615,69.8153 0.71869469,69.8206 0.53124094,69.8259 0.78130364,69.8312 1.5625242,69.8365 1.5937009,69.8418 1.5311606,69.8471 0.21876687,69.8524 0.59389752,69.8578 1.5625811,69.8631 1.7186437,69.8684 1.0311708,69.8737 0.93751037,69.8790 0.62495559,69.8843 0.18745874,69.8896 -1.2981833e-005,69.8949 0.12503675,69.9002 0.65634483,69.9055 1.0312389,69.9108 0.53114849,69.9161 0.84379655,69.9215 1.9063282,69.9268 1.624943,69.9321 0.59368747,69.9374 0.28123707,69.9427 0.59374082,69.9480 0.7500093,69.9533 0.62501436,69.9586 0.34374642,69.9639 0.18748382,69.9692 9.9388299e-006,69.9746 0.28128594,69.9799 0.34372807,69.9852 0.03122299,69.9905 0.18751082,69.9958 0.3750042,70.0011 0.31255126,70.0064 0.87504792,70.0117 1.1874677,70.0171 0.59375179,70.0224 0.78128457,70.0277 0.6562261,70.0330 0.40618742,70.0383 0.18748108,70.0436 0.31250766,70.0489 0.18748416,70.0542 -1.5970908e-006,70.0596 0.09378694,70.0649 0.37503409,70.0702 0.84377879,70.0755 1.8124973,70.0808 1.3124819,70.0861 1.2500052,70.0915 1.0937361,70.0968 0.99996644,70.1021 0.84373063,70.1074 1.0312523,70.1127 0.6562441,70.1180 0.34375826,70.1233 0.65629494,70.1287 1.4687594,70.1340 1.3437082,70.1393 0.65622246,70.1446 0.18750216,70.1499 0.34376225,70.1553 0.34373993,70.1606 0.093738116,70.1659 0.093749627,70.1712 0.12499682,70.1765 0.093765281,70.1818 0.3438352,70.1872 1.9375409,70.1925 1.1561688,70.1978 0.46871743,70.2031 1.0937697,70.2084 1.7812423,70.2138 1.9062437,70.2191 0.90627038,70.2244 0.81256187,70.2297 1.2813424,70.2350 2.4375703,70.2404 3.0937631,70.2457 2.5312116,70.2510 1.1560829,70.2563 0.093656205,70.2617 0.18753439,70.2670 0.37503248,70.2723 1.1875972,70.2776 2.7187629,70.2829 2.8124325,70.2883 3.468719,70.2936 2.4374804,70.2989 1.8750155,70.3042 0.93752289,70.3096 0.90624607,70.3149 0.62497169,70.3202 0.90625781,70.3255 1.281312,70.3309 1.2500311,70.3362 1.3125143,70.3415 1.5000051,70.3468 1.9061965,70.3522 1.8437052,70.3575 0.87495297,70.3628 -3.9238486e-005,70.3681 2.5667025e-005,70.3735 0.093745261,70.3788 0.18749075,70.3841 0.6875518,70.3894 1.437574,70.3948 2.7500701,70.4001 3.1249671,70.4054 2.5624022,70.4108 1.7499465,70.4161 0.6249826,70.4214 0.40625176,70.4267 0.50000978,70.4321 1.062487,70.4374 1.0312937,70.4427 1.4688524,70.4481 1.6562825,70.4534 1.4686878,70.4587 0.84369659,70.4640 0.59376097,70.4694 0.68746245,70.4747 0.31247962,70.4800 0.40627369,70.4854 0.62501752,70.4907 1.2812426,70.4960 0.87499028,70.5014 0.28127122,70.5067 0.31251329,70.5120 0.3124814,70.5173 0.28125626,70.5227 0.50000888,70.5280 0.31245163,70.5333 -2.1412658e-005,70.5387 0.031267319,70.5440 0.12499582,70.5493 -1.3177179e-005,70.5547 0.18750854,70.5600 1.0938096,70.5653 2.1562762,70.5707 1.1562138,70.5760 0.49996221,70.5813 0.062502779,70.5867 0.43755752,70.5920 1.031356,70.5973 1.4375254,70.6027 1.0936395,70.6080 0.84369469,70.6134 0.75006622,70.6187 1.1250269,70.6240 1.4061495,70.6294 0.78120393,70.6347 0.34376046,70.6400 0.031259339,70.6454 0.37505397,70.6507 0.62499505,70.6560 0.28120184,70.6614 0.031240365,70.6667 0.093751311,70.6721 0.28125092,70.6774 -2.6599291e-006,70.6827 1.6442843e-007,70.6881 0.37500462,70.6934 1.9999975,70.6987 1.9062531,70.7041 0.18751383,70.7094 0.31250751,70.7148 0.40628302,70.7201 0.84381801,70.7254 1.1562294,70.7308 0.59369528,70.7361 0.34378779,70.7415 0.59375513,70.7468 0.40618333,70.7521 0.031223271,70.7575 0.93757313,70.7628 2.9375396,70.7682 3.3124809,70.7735 2.1250072,70.7789 1.2499816,70.7842 0.8749814,70.7895 1.0312661,70.7949 1.0312353,70.8002 0.87496793,70.8056 0.4374795,70.8109 0.093736231,70.8162 1.0179922e-007,70.8216 -2.1682838e-006,70.8269 0.093780503,70.8323 0.75005001,70.8376 1.5937353,70.8430 1.3437082,70.8483 0.37498525,70.8537 0.34374934,70.8590 0.46882474,70.8643 1.4375565,70.8697 1.2186679,70.8750 0.59370136,70.8804 0.71877807,70.8857 0.78127152,70.8911 0.9687652,70.8964 0.68746465,70.9018 0.49997166,70.9071 0.8437624,70.9125 0.71873981,70.9178 0.53125364,70.9232 0.6563167,70.9285 0.71878242,70.9338 0.62499762,70.9392 0.74996769,70.9445 0.5624547,70.9499 0.3749947,70.9552 0.18747911,70.9606 0.12501697,70.9659 0.84382194,70.9713 2.5937827,70.9766 3.437464,70.9820 2.4062145,70.9873 1.4999826,70.9927 0.65623295,70.9980 0.43749279,71.0034 0.37499875,71.0087 0.28124273,71.0141 0.18752012,71.0194 0.43751898,71.0248 0.62504399,71.0301 1.0625522,71.0355 1.1250063,71.0408 1.0311906,71.0462 0.37492391,71.0515 0.031235313,71.0569 0.093777224,71.0622 0.40626118,71.0676 0.46872741,71.0729 0.65625942,71.0783 0.59377092,71.0837 0.46883342,71.0890 1.0000209,71.0944 0.74990088,71.0997 0.2499664,71.1051 0.15624344,71.1104 -1.4765519e-005,71.1158 0.18753177,71.1211 0.53129435,71.1265 0.62500703,71.1318 0.68748027,71.1372 0.4374972,71.1426 0.34373206,71.1479 0.28121898,71.1533 0.59374279,71.1586 0.56249744,71.1640 0.093755551,71.1693 0.50003964,71.1747 1.1250595,71.1800 1.1250083,71.1854 0.56242251,71.1908 -3.5703273e-005,71.1961 0.18752214,71.2015 0.18748713,71.2068 -1.0716611e-005,71.2122 0.31251308,71.2175 0.6250537,71.2229 1.3125497,71.2283 1.4999667,71.2336 0.71867347,71.2390 0.28129274,71.2443 0.75007886,71.2497 0.68745315,71.2551 0.18743736,71.2604 0.031236203,71.2658 0.18759343,71.2711 1.0001066,71.2765 1.4375366,71.2819 1.5936923,71.2872 1.2186785,71.2926 1.0624508,71.2979 0.81253332,71.3033 2.218823,71.3087 2.3436966,71.3140 2.0937059,71.3194 2.6874661,71.3248 2.7500105,71.3301 2.000042,71.3355 1.4999912,71.3408 1.0312063,71.3462 0.28124854,71.3516 0.68752199,71.3569 0.81246752,71.3623 0.40624964,71.3677 0.25001356,71.3730 0.18747193,71.3784 -9.3230392e-006,71.3838 0.093777403,71.3891 0.31249723,71.3945 0.28128043,71.3998 0.90634578,71.4052 1.3124949,71.4106 0.71865684,71.4159 0.49998343,71.4213 0.87504804,71.4267 0.78124511,71.4320 1.1250093,71.4374 2.0937891,71.4428 1.749963,71.4481 0.43748379,71.4535 0.68750668,71.4589 0.53121668,71.4642 0.28121561,71.4696 -7.2957887e-006,71.4750 0.31252739,71.4803 0.56249905,71.4857 0.3437326,71.4911 0.093737081,71.4964 6.3471366e-006,71.5018 0.093777277,71.5072 0.1874989,71.5126 0.18747491,71.5179 0.40625536,71.5233 0.50000244,71.5287 0.18750271,71.5340 0.18752706,71.5394 0.28124627,71.5448 0.50002575,71.5501 0.96877736,71.5555 0.84375131,71.5609 0.68748206,71.5663 0.37503499,71.5716 1.8438247,71.5770 2.6875803,71.5824 3.9374731,71.5877 2.9061258,71.5931 1.6874306,71.5985 0.59375876,71.6039 0.81250566,71.6092 0.18744329,71.6146 -5.2679857e-006,71.6200 1.5840933e-006,71.6254 0.12505111,71.6307 0.84385878,71.6361 1.8750018,71.6415 1.6561272,71.6469 0.21870244,71.6522 5.6548251e-006,71.6576 0.78126395,71.6630 1.7500385,71.6684 1.8437486,71.6737 1.1874976,71.6791 1.2188139,71.6845 1.156319,71.6899 0.87493652,71.6952 0.31241924,71.7006 0.12497506,71.7060 0.031244904,71.7114 0.75003284,71.7167 1.1562791,71.7221 2.1250274,71.7275 2.6874969,71.7329 2.1249657,71.7382 0.68746418,71.7436 0.062496051,71.7490 0.31250945,71.7544 0.6875006,71.7598 1.2500054,71.7651 1.2499894,71.7705 1.0312922,71.7759 1.68765,71.7813 3.3126092,71.7867 4.1874022,71.7920 3.2186213,71.7974 1.1562003,71.8028 0.12496123,71.8082 -1.2581958e-005,71.8136 0.6876139,71.8189 1.6251159,71.8243 1.4061842,71.8297 0.81238639,71.8351 0.093703061,71.8405 2.9447094e-006,71.8458 -2.4261531e-006,71.8512 0.031276155,71.8566 0.43760294,71.8620 1.3437924,71.8674 1.2186719,71.8728 0.68748069,71.8781 0.75002921,71.8835 0.81244683,71.8889 0.4061994,71.8943 0.12500636,71.8997 0.031242017,71.9051 1.976684e-005,71.9104 0.53131229,71.9158 1.375,71.9212 1.281204,71.9266 1.1874892,71.9320 0.90624028,71.9374 0.37501347,71.9427 0.71877629,71.9481 2.03124,71.9535 1.9687272,71.9589 0.49998912,71.9643 0.31249073,71.9697 0.031268075,71.9751 0.62504005,71.9805 1.0624967,71.9858 1.0625213,71.9912 1.3437994,71.9966 1.2187341,72.0020 0.78119224,72.0074 0.18745743,72.0128 -1.1015255e-005,72.0182 0.34376341,72.0236 0.6875065,72.0289 0.62501615,72.0343 0.28126699,72.0397 0.37496942,72.0451 0.25000322,72.0505 0.31253153,72.0559 0.43750888,72.0613 0.40624458,72.0667 0.18745752,72.0721 -1.5840611e-005,72.0774 0.062525377,72.0828 0.40626103,72.0882 0.28122175,72.0936 0.031262226,72.0990 0.37505654,72.1044 0.71875209,72.1098 1.0625335,72.1152 1.7500472,72.1206 1.8749573,72.1260 0.93742907,72.1314 0.43747234,72.1368 0.34375313,72.1421 0.31248724,72.1475 -8.4054564e-006,72.1529 0.093767479,72.1583 0.50001311,72.1637 0.71874082,72.1691 0.43748355,72.1745 0.18749522,72.1799 0.28130963,72.1853 1.187564,72.1907 1.5624676,72.1961 1.8749802,72.2015 2.0312438,72.2069 1.062462,72.2123 0.28122577,72.2177 0.12499849,72.2231 0.34375361,72.2285 0.43750292,72.2339 1.6875635,72.2393 1.9376137,72.2447 1.6250256,72.2500 0.93735528,72.2554 0.031169463,72.2608 0.78132826,72.2662 2.1875269,72.2716 1.74998,72.2770 0.84374762,72.2824 0.53132176,72.2878 1.0938193,72.2932 1.312485,72.2986 1.2812095,72.3040 1.3124372,72.3094 0.99994165,72.3148 0.65621275,72.3202 0.96881676,72.3256 2.187546,72.3310 1.3437229,72.3364 1.0312507,72.3418 0.53122795,72.3472 0.31246018,72.3526 0.40625131,72.3580 0.62506801,72.3634 0.93753099,72.3688 0.68743503,72.3742 0.093695343,72.3796 -5.1854022e-007,72.3850 -1.0700969e-006,72.3904 4.7994222e-006,72.3958 0.56261867,72.4012 2.6251638,72.4066 3.1561534,72.4120 1.0935757,72.4175 0.093747132,72.4229 0.31249952,72.4283 0.093754664,72.4337 0.50001812,72.4391 1.5312967,72.4445 2.250025,72.4499 1.2186744,72.4553 0.28121749,72.4607 0.59377295,72.4661 1.687503,72.4715 2.4687452,72.4769 1.7499982,72.4823 0.81250101,72.4877 0.18753001,72.4931 0.40630662,72.4985 1.000071,72.5039 1.1874522,72.5093 0.40613896,72.5147 0.18748991,72.5201 0.31249988,72.5256 0.12499024,72.5310 0.18749848,72.5364 0.093766928,72.5418 0.2812888,72.5472 0.68749291,72.5526 0.5937202,72.5580 0.18748495,72.5634 5.4472212e-006,72.5688 0.59375262,72.5742 0.28133738,72.5796 1.2188729,72.5850 1.9374759,72.5905 1.0311292,72.5959 0.28117692,72.6013 0.18749551,72.6067 0.37501094,72.6121 0.50001216,72.6175 0.40624112,72.6229 0.53124249,72.6283 0.40625963,72.6337 0.46876958,72.6392 0.53124994,72.6446 0.34373653,72.6500 0.28123575,72.6554 0.31249225,72.6608 0.18750335,72.6662 -1.0260989e-006,72.6716 3.2822272e-006,72.6770 0.18754776,72.6825 0.53129786,72.6879 0.74998099,72.6933 0.62496299,72.6987 0.75000507,72.7041 0.68748277,72.7095 0.18746567,72.7149 0.031261496,72.7203 0.18752401,72.7258 0.59375429,72.7312 0.43747386,72.7366 -1.1079259e-005,72.7420 2.5615452e-007,72.7474 1.005661e-005,72.7528 0.40631419,72.7583 0.93754667,72.7637 0.93747616,72.7691 0.4061816,72.7745 -3.4279008e-005,72.7799 0.031259131,72.7853 0.093747407,72.7908 1.1869784e-006,72.7962 0.093787543,72.8016 0.50006306,72.8070 0.75003141,72.8124 0.6561951,72.8178 0.28119761,72.8233 0.37503046,72.8287 0.71880996,72.8341 1.0625135,72.8395 0.78119856,72.8449 0.40620181,72.8504 0.18747543,72.8558 0.18750787,72.8612 0.18751279,72.8666 0.093729928,72.8720 0.18753536,72.8775 0.75004476,72.8829 0.68746823,72.8883 0.53124404,72.8937 1.2187889,72.8991 1.6562704,72.9046 1.0937192,72.9100 0.68747324,72.9154 0.49997869,72.9208 0.78123409,72.9262 1.3437445,72.9317 1.1874969,72.9371 0.84382915,72.9425 0.68755591,72.9479 1.0311879,72.9534 0.93746769,72.9588 0.68751568,72.9642 1.5625002,72.9696 2.0937638,72.9751 2.4062436,72.9805 0.90624034,72.9859 0.59372044,72.9913 0.12497751,72.9968 0.09374851,73.0022 0.5000006,73.0076 2.0625615,73.0130 3.281265,73.0185 2.6249614,73.0239 1.0937444,73.0293 0.87500995,73.0347 0.68750709,73.0402 0.84375906,73.0456 1.1250018,73.0510 1.4062495,73.0564 1.1874816,73.0619 0.59373319,73.0673 0.68748862,73.0727 0.37500635,73.0781 0.34375611,73.0836 0.18747419,73.0890 0.093742557,73.0944 1.1371924e-006,73.0999 3.9959887e-006,73.1053 0.18755923,73.1107 0.75008643,73.1161 1.3125116,73.1216 1.1249139,73.1270 0.59368449,73.1324 0.40624323,73.1379 0.093745582,73.1433 0.031253904,73.1487 0.18753374,73.1542 0.43759206,73.1596 0.71874022,73.1650 0.7187447,73.1704 1.5000695,73.1759 1.8750116,73.1813 1.6248996,73.1867 0.53115165,73.1922 0.28126711,73.1976 0.28126353,73.2030 0.37499255,73.2085 0.093728751,73.2139 0.093789123,73.2193 0.59379011,73.2248 0.75000173,73.2302 0.87500453,73.2356 1.7812752,73.2411 2.5625193,73.2465 1.874939,73.2519 0.37493065,73.2574 0.56251907,73.2628 0.84386075,73.2682 1.0313216,73.2737 0.93743068,73.2791 0.40615398,73.2845 0.093718469,73.2900 -1.6837672e-006,73.2954 3.1024297e-007,73.3009 4.4299179e-007,73.3063 0.093768939,73.3117 0.40626487,73.3172 0.49999946,73.3226 0.65624738,73.3280 0.53128129,73.3335 0.46880278,73.3389 0.56248647,73.3444 0.43749923,73.3498 0.84383929,73.3552 1.3749905,73.3607 0.87489158,73.3661 0.62499291,73.3715 0.59375548,73.3770 0.34372666,73.3824 0.31247783,73.3879 0.18748677,73.3933 0.34376028,73.3987 0.34374058,73.4042 0.18750055,73.4096 0.34378099,73.4151 0.75001711,73.4205 0.59374779,73.4259 0.75000185,73.4314 0.87497813,73.4368 0.31245962,73.4423 0.031277951,73.4477 0.56257153,73.4531 1.0937887,73.4586 1.0936888,73.4640 0.4374218,73.4695 0.031271361,73.4749 0.34381127,73.4804 0.65628076,73.4858 0.71876359,73.4912 0.84372932,73.4967 0.62491846,73.5021 0.18746869,73.5076 0.031265691,73.5130 0.18750946,73.5185 0.31252095,73.5239 0.68749762,73.5294 0.62500852,73.5348 1.0000782,73.5402 1.906285,73.5457 1.8124803,73.5511 1.7187328,73.5566 1.3437765,73.5620 1.5313329,73.5675 1.6249784,73.5729 0.96863049,73.5784 1.6249752,73.5838 2.6250036,73.5893 2.3749447,73.5947 0.49999133,73.6001 0.21879925,73.6056 0.50003183,73.6110 0.59370852,73.6165 0.18745549,73.6219 0.093752988,73.6274 0.093767978,73.6328 0.34375834,73.6383 0.34375697,73.6437 0.59378552,73.6492 0.90623635,73.6546 0.62500089,73.6601 0.62503749,73.6655 0.50000107,73.6710 0.53121918,73.6764 0.28118753,73.6819 0.031284101,73.6873 0.7188766,73.6928 2.0000472,73.6982 1.8124125,73.7037 0.49990264,73.7091 0.18750151,73.7146 0.31249475,73.7200 0.62498039,73.7255 0.9062494,73.7309 0.53126895,73.7364 0.21878015,73.7418 0.40629631,73.7473 0.81248885,73.7527 0.53117353,73.7582 0.25002173,73.7637 0.50007635,73.7691 0.81248569,73.7746 0.37492204,73.7800 0.031247277,73.7855 0.18751694,73.7909 0.18750142,73.7964 0.18749472,73.8018 0.40622592,73.8073 0.31250206,73.8127 0.87502855,73.8182 1.0000107,73.8237 0.65622008,73.8291 0.031253014,73.8346 0.34376583,73.8400 0.37498868,73.8455 0.312518,73.8509 0.46876776,73.8564 0.31246433,73.8618 0.18747139,73.8673 0.87508059,73.8728 1.781324,73.8782 1.5311819,73.8837 0.49992606,73.8891 0.28126195,73.8946 0.90627038,73.9000 0.90622783,73.9055 0.18749842,73.9110 0.093750067,73.9164 0.18754123,73.9219 1.0000652,73.9273 1.4687486,73.9328 1.1249738,73.9383 0.40623179,73.9437 0.56251884,73.9492 0.78121877,73.9546 0.71876442,73.9601 2.1563148,73.9656 2.5312107,73.9710 1.499941,73.9765 0.18746555,73.9819 0.28129625,73.9874 1.2188593,73.9929 1.5937308,73.9983 1.0312046,74.0038 1.4688389,74.0093 2.0937648,74.0147 1.1249137,74.0202 1.312533,74.0256 2.4688742,74.0311 2.4687397,74.0366 1.6562042,74.0420 1.2499658,74.0475 0.90615594,74.0530 0.49991891,74.0584 0.093770154,74.0639 0.50009102,74.0694 0.68748301,74.0748 0.31243905,74.0803 0.24998677,74.0857 0.50000203,74.0912 0.46873227,74.0967 0.43760562,74.1021 1.5625794,74.1076 1.1250004,74.1131 1.5000726,74.1185 2.6250658,74.1240 1.6873587,74.1295 0.71860176,74.1349 0.93753695,74.1404 1.2499965,74.1459 1.7499728,74.1513 1.9374752,74.1568 1.2187481,74.1623 0.40627712,74.1677 0.65623778,74.1732 0.34372008,74.1787 0.21875203,74.1842 2.0937989,74.1896 3.4375246,74.1951 2.4999673,74.2006 0.59376216,74.2060 1.2500781,74.2115 1.5312393,74.2170 0.687392,74.2224 0.0625064,74.2279 0.31255251,74.2334 0.53123605,74.2389 0.78125578,74.2443 0.99999118,74.2498 0.68747443,74.2553 0.4999862,74.2607 0.21872172,74.2662 0.031279366,74.2717 0.28122252,74.2772 0.53134578,74.2826 2.031466,74.2881 2.4999909,74.2936 2.7185836,74.2990 1.5624051,74.3045 1.2499973,74.3100 0.59374446,74.3155 0.49999633,74.3209 0.31248218,74.3264 0.093738608,74.3319 -3.9442612e-006,74.3374 0.093771987,74.3428 0.59378207,74.3483 0.90627533,74.3538 1.1875414,74.3593 1.9688071,74.3647 1.9687012,74.3702 1.0936555,74.3757 0.87502855,74.3812 0.6875459,74.3866 0.74997401,74.3921 0.46873224,74.3976 0.5312528,74.4031 0.74999636,74.4085 1.3125299,74.4140 1.2500272,74.4195 0.59372425,74.4250 0.31244385,74.4305 0.40623647,74.4359 1.3750061,74.4414 1.968729,74.4469 1.5624883,74.4524 0.50000042,74.4578 4.666942e-006,74.4633 0.031241298,74.4688 3.0148807e-005,74.4743 0.40630257,74.4798 0.75002396,74.4852 1.125069,74.4907 1.7813072,74.4962 2.0624604,74.5017 2.1562092,74.5072 1.9063109,74.5126 1.7186881,74.5181 0.99991006,74.5236 1.0938165,74.5291 1.2500597,74.5346 1.7812928,74.5401 2.0937142,74.5455 1.3123816,74.5510 0.28117898,74.5565 0.031270549,74.5620 0.50000858,74.5675 0.43751439,74.5729 0.6875388,74.5784 0.84373862,74.5839 0.71872979,74.5894 0.68750352,74.5949 0.74999243,74.6004 0.40621361,74.6058 -9.5034247e-006,74.6113 0.093797319,74.6168 1.0313219,74.6223 2.5000384,74.6278 3.3125148,74.6333 2.4687283,74.6388 0.78116089,74.6442 0.3437306,74.6497 1.0000772,74.6552 1.906325,74.6607 2.9062231,74.6662 1.8436325,74.6717 0.37495905,74.6772 0.31250432,74.6826 0.09373609,74.6881 -5.4407201e-007,74.6936 1.3560071e-007,74.6991 1.7190649e-009,74.7046 -1.4250247e-007,74.7101 5.6834295e-007,74.7156 -2.1310523e-006,74.7211 7.9565452e-006,74.7266 0.093780778,74.7320 0.18748927,74.7375 0.12497051,74.7430 0.31250206,74.7485 0.18749844,74.7540 0.031259738,74.7595 0.28131971,74.7650 1.2187792,74.7705 1.2811917,74.7760 0.65620393,74.7814 0.50000292,74.7869 0.6875388,74.7924 1.8749915,74.7979 2.4687731,74.8034 3.3750386,74.8089 2.4062135,74.8144 1.0312042,74.8199 -2.0683263e-005,74.8254 2.0256526e-005,74.8309 0.4063082,74.8364 1.1250995,74.8419 1.4063399,74.8474 1.9374783,74.8528 2.0311713,74.8583 1.3436761,74.8638 1.7812049,74.8693 2.5937796,74.8748 2.4374886,74.8803 0.7812289,74.8858 0.68749237,74.8913 0.34372321,74.8968 0.093742318,74.9023 0.031288132,74.9078 0.34381595,74.9133 0.84374708,74.9188 0.96870607,74.9243 0.5937174,74.9298 0.18748066,74.9353 0.03125738,74.9408 0.31251588,74.9463 0.31248307,74.9518 0.09375795,74.9573 0.56257749,74.9628 1.8125193,74.9683 1.6561756,74.9737 0.84373677,74.9792 0.43760073,74.9847 0.81256729,74.9902 0.87497067,74.9957 0.71873939,75.0012 0.71873719,75.0067 0.59369653,75.0122 0.53121835,75.0177 0.59371525,75.0232 0.28125349,75.0287 0.90636665,75.0342 2.0001063,75.0397 2.0936422,75.0452 0.81238359,75.0507 0.37499133,75.0562 0.18747531,75.0617 0.4375295,75.0672 0.81259888,75.0727 1.718799,75.0782 1.7186986,75.0837 1.0936742,75.0892 0.49995846,75.0948 0.68751889,75.1003 0.84376073,75.1058 0.50002432,75.1113 0.71884006,75.1168 1.2187704,75.1223 0.87492728,75.1278 0.43746525,75.1333 0.75008899,75.1388 1.4687804,75.1443 0.90625966,75.1498 1.5625618,75.1553 1.8748634,75.1608 1.0311325,75.1663 0.093759276,75.1718 0.031253286,75.1773 0.093750589,75.1828 -1.2826117e-005,75.1883 2.9876644e-005,75.1938 0.81267679,75.1993 2.4063671,75.2048 2.3749053,75.2103 1.7499089,75.2158 1.6561825,75.2214 1.2500684,75.2269 1.2813554,75.2324 1.5624359,75.2379 1.4061806,75.2434 1.1249439,75.2489 0.59372991,75.2544 0.4062385,75.2599 -1.9001305e-005,75.2654 0.093810081,75.2709 0.71881139,75.2764 0.99996978,75.2819 0.8124392,75.2875 0.28122512,75.2930 0.18749562,75.2985 0.18750046,75.3040 0.31252149,75.3095 0.40629008,75.3150 0.37500909,75.3205 0.40623146,75.3260 0.49998325,75.3315 0.43750334,75.3370 0.21876304,75.3426 0.21873079,75.3481 0.18753266,75.3536 0.6251238,75.3591 1.1563232,75.3646 1.0311012,75.3701 0.12487731,75.3756 0.093771137,75.3811 0.18753609,75.3867 0.59383565,75.3922 1.1251194,75.3977 1.6249704,75.4032 0.96861881,75.4087 0.87498415,75.4142 0.81246549,75.4197 0.18745847,75.4253 2.8879194e-006,75.4308 0.031248845,75.4363 1.7292945e-006,75.4418 0.18752798,75.4473 0.68751544,75.4528 0.75001287,75.4583 0.50004417,75.4639 0.53125185,75.4694 0.34367537,75.4749 -3.8090537e-005,75.4804 1.0217742e-005,75.4859 -2.7772085e-006,75.4914 8.9023877e-007,75.4970 -7.8356436e-007,75.5025 2.2441432e-006,75.5080 0.093762666,75.5135 0.25000253,75.5190 0.18749844,75.5245 0.18749054,75.5301 0.031253181,75.5356 0.3437652,75.5411 0.53128314,75.5466 0.59377623,75.5521 0.49997348,75.5577 0.46874031,75.5632 1.1562734,75.5687 2.0625069,75.5742 3.2187169,75.5797 2.7187202,75.5853 1.1562384,75.5908 0.31249568,75.5963 1.6387901e-006,75.6018 -2.3134842e-006,75.6073 7.6156944e-006,75.6129 0.18751137,75.6184 0.43751773,75.6239 1.4688233,75.6294 2.2187738,75.6349 1.531172,75.6405 0.31244668,75.6460 5.6928216e-006,75.6515 0.18752387,75.6570 0.50001419,75.6626 0.68751365,75.6681 0.65627456,75.6736 0.65630132,75.6791 0.90623456,75.6846 0.56246328,75.6902 0.40621209,75.6957 0.093692988,75.7012 0.093815245,75.7067 0.9063341,75.7123 1.4687556,75.7178 1.3124645,75.7233 0.49996111,75.7288 0.50004059,75.7344 0.81252015,75.7399 0.53120518,75.7454 0.34373286,75.7510 0.84376073,75.7565 1.4062545,75.7620 1.0624508,75.7675 0.18746309,75.7731 0.90627146,75.7786 2.4375043,75.7841 2.4374883,75.7896 1.0000148,75.7952 0.18749128,75.8007 0.12498207,75.8062 0.31250006,75.8118 0.5,75.8173 0.34374979,75.8228 0.59377205,75.8283 1.2500169,75.8339 0.90626621,75.8394 1.1250532,75.8449 0.96873313,75.8505 0.71870905,75.8560 0.9687835,75.8615 1.0000222,75.8670 0.78128648,75.8726 1.1875557,75.8781 2.0312681,75.8836 2.0937099,75.8892 1.4686687,75.8947 0.8124789,75.9002 0.84378564,75.9058 0.93748367,75.9113 1.3437946,75.9168 2.0314198,75.9224 2.8125443,75.9279 2.2186782,75.9334 1.7187351,75.9390 1.4999497,75.9445 0.9686774,75.9500 0.75001019,75.9556 0.99995524,75.9611 0.65617722,75.9666 0.40622696,75.9722 0.093736589,75.9777 0.031252161,75.9832 -5.2226869e-007,75.9888 1.9375459,75.9943 3.8125107,75.9998 3.1875262,76.0054 2.4063301,76.0109 1.906244,76.0164 1.2499273,76.0220 0.84373689,76.0275 0.96879035,76.0331 0.6562531,76.0386 0.53120053,76.0441 0.37499541,76.0497 0.56254649,76.0552 0.53125662,76.0607 1.031239,76.0663 1.4999934,76.0718 1.4062204,76.0774 0.78120327,76.0829 0.5625369,76.0884 0.93754447,76.0940 0.68743604,76.0995 -4.6739799e-005,76.1050 1.6065851e-005,76.1106 0.31252301,76.1161 0.9687981,76.1217 1.4062679,76.1272 1.0624563,76.1327 0.37495807,76.1383 0.062485576,76.1438 0.18751945,76.1494 0.50005579,76.1549 0.40621945,76.1604 0.031211127,76.1660 0.59376687,76.1715 0.87499905,76.1771 1.218774,76.1826 0.46874225,76.1882 0.12497979,76.1937 0.093761452,76.1992 0.12500457,76.2048 0.12498964,76.2103 0.031228721,76.2159 0.18751307,76.2214 0.28125471,76.2270 0.12499084,76.2325 0.15632382,76.2380 0.71885586,76.2436 1.0625035,76.2491 1.2187144,76.2547 1.562457,76.2602 0.93745285,76.2658 0.93757063,76.2713 1.2812921,76.2769 1.3124586,76.2824 0.99998629,76.2879 0.71873355,76.2935 0.46870124,76.2990 0.31245023,76.3046 0.43752721,76.3101 0.53132635,76.3157 0.68750995,76.3212 0.90618432,76.3268 0.81246114,76.3323 0.49999222,76.3379 0.28127027,76.3434 0.62502623,76.3490 0.65623134,76.3545 0.31247231,76.3601 0.21876551,76.3656 0.78127819,76.3712 0.90624249,76.3767 0.71873987,76.3823 0.8125028,76.3878 0.7500053,76.3934 0.5000115,76.3989 0.71875471,76.4045 0.43748146,76.4100 0.18747421,76.4156 0.18751165,76.4211 0.96879572,76.4267 1.9062753,76.4322 2.2499948,76.4378 1.5624683,76.4433 0.43746674,76.4489 0.1874779,76.4544 1.0000314,76.4600 3.4062674,76.4655 3.8125033,76.4711 3.0937936,76.4766 1.4063088,76.4822 1.4687638,76.4877 1.1249139,76.4933 0.3749184,76.4988 0.062554352,76.5044 0.50007921,76.5099 0.56246465,76.5155 0.34369215,76.5211 0.31249046,76.5266 0.50002366,76.5322 1.1562694,76.5377 1.4374923,76.5433 1.1562065,76.5488 1.2187576,76.5544 1.4375437,76.5599 0.65625095,76.5655 0.50002515,76.5710 0.84374571,76.5766 0.84375495,76.5822 1.1563424,76.5877 1.8125449,76.5933 1.8436913,76.5988 0.99988216,76.6044 0.59373111,76.6099 0.78125286,76.6155 0.31249788,76.6211 0.531376,76.6266 1.5625272,76.6322 1.7499288,76.6377 1.4374267,76.6433 0.87498301,76.6489 2.1250219,76.6544 2.0312619,76.6600 0.65629309,76.6655 0.7500084,76.6711 0.53117001,76.6767 0.093720332,76.6822 0.56253874,76.6878 0.56248325,76.6933 0.43749762,76.6989 0.53126454,76.7045 0.68750024,76.7100 0.49997175,76.7156 0.31249729,76.7211 0.46875861,76.7267 0.37499151,76.7323 0.21873833,76.7378 0.031246491,76.7434 0.093783103,76.7489 0.50008178,76.7545 1.3439156,76.7601 2.12497,76.7656 1.2185979,76.7712 1.0000646,76.7768 1.5000533,76.7823 1.1561325,76.7879 0.31243882,76.7935 0.28127387,76.7990 0.53125215,76.8046 1.1250421,76.8101 1.5624819,76.8157 0.87495756,76.8213 0.59375292,76.8268 0.46870553,76.8324 0.093774281,76.8380 0.5938673,76.8435 1.1562228,76.8491 0.78114611,76.8547 0.68750709,76.8602 1.5313064,76.8658 1.9375392,76.8714 1.7812705,76.8769 1.9686995,76.8825 2.0624609,76.8881 1.3749937,76.8936 0.37496743,76.8992 0.28123882,76.9048 0.37500632,76.9103 0.78125149,76.9159 0.56249189,76.9215 0.093749486,76.9271 -1.6956591e-007,76.9326 0.093758844,76.9382 0.46875179,76.9438 0.65626866,76.9493 0.75004673,76.9549 0.84373868,76.9605 0.40619799,76.9660 0.28129184,76.9716 0.71876597,76.9772 0.68745655,76.9828 0.28126785,76.9883 0.46877563,76.9939 0.68753225,76.9995 0.96876669,77.0050 1.5624908,77.0106 1.4062451,77.0162 1.0312347,77.0218 0.40619847,77.0273 0.59376246,77.0329 1.156346,77.0385 1.1874751,77.0440 0.53118181,77.0496 0.62503141,77.0552 0.87505633,77.0608 0.87500829,77.0663 0.74991882,77.0719 0.84369045,77.0775 1.3750182,77.0831 1.3437757,77.0886 0.65623105,77.0942 0.18746926,77.0998 -3.2938397e-006,77.1054 2.2266258e-006,77.1109 -5.6128733e-006,77.1165 2.0226498e-005,77.1221 0.18754466,77.1277 0.37503293,77.1332 0.43745551,77.1388 0.34373054,77.1444 0.75001407,77.1500 0.3437134,77.1556 0.031245118,77.1611 0.093758926,77.1667 0.18750465,77.1723 0.28128543,77.1779 0.59375262,77.1834 0.43747655,77.1890 0.37501791,77.1946 0.78128105,77.2002 1.0937476,77.2058 1.6249671,77.2113 1.8749793,77.2169 1.5312599,77.2225 0.37504986,77.2281 0.68757319,77.2337 1.0624697,77.2392 1.7499233,77.2448 1.5938032,77.2504 1.6875371,77.2560 1.156175,77.2616 1.0624354,77.2671 1.0312512,77.2727 1.5937635,77.2783 1.8437628,77.2839 0.75002205,77.2895 1.6562483,77.2951 2.2187676,77.3006 1.7813036,77.3062 0.6874873,77.3118 0.53120077,77.3174 0.24996068,77.3230 0.031230411,77.3285 1.6271426e-006,77.3341 0.093748175,77.3397 0.031254951,77.3453 0.031255554,77.3509 0.12503937,77.3565 0.62507975,77.3621 1.3438092,77.3676 1.6875204,77.3732 2.2500305,77.3788 2.4999795,77.3844 2.2187483,77.3900 2.2812436,77.3956 1.6562468,77.4012 1.4686736,77.4067 0.28112838,77.4123 0.093761392,77.4179 0.18751571,77.4235 0.50003576,77.4291 1.3438308,77.4347 2.0312133,77.4403 0.87490302,77.4458 0.21873511,77.4514 -1.5119416e-006,77.4570 0.093758829,77.4626 0.2812995,77.4682 0.68756813,77.4738 0.90625829,77.4794 0.96868998,77.4850 0.96870619,77.4906 0.9374935,77.4961 0.43747842,77.5017 0.03124604,77.5073 -9.7426928e-006,77.5129 0.21883824,77.5185 1.1250799,77.5241 0.96871096,77.5297 0.7499463,77.5353 0.40620482,77.5409 0.281234,77.5465 0.093742773,77.5521 2.5427444e-006,77.5576 -6.8638792e-007,77.5632 2.0259711e-007,77.5688 -1.2394905e-007,77.5744 0.28131053,77.5800 1.0000827,77.5856 0.99994576,77.5912 0.31245148,77.5968 0.68761694,77.6024 1.843851,77.6080 2.1874378,77.6136 1.3437253,77.6192 1.3125458,77.6248 1.4687394,77.6304 1.3436494,77.6360 0.53116918,77.6415 0.37497762,77.6471 0.46884859,77.6527 1.3126353,77.6583 1.2499063,77.6639 0.34362432,77.6695 0.093726553,77.6751 0.56256646,77.6807 1.8438134,77.6863 4.0625114,77.6919 4.59374,77.6975 2.8124557,77.7031 1.093691,77.7087 0.28125468,77.7143 0.5313704,77.7199 1.4689211,77.7255 2.124985,77.7311 1.4061109,77.7367 0.84368342,77.7423 0.40617922,77.7479 -3.9331906e-005,77.7535 0.28130153,77.7591 2.1250589,77.7647 2.6249466,77.7703 1.0312271,77.7759 0.78129494,77.7815 0.78123254,77.7871 0.37498811,77.7927 0.31247962,77.7983 -1.8829243e-005,77.8039 0.28125766,77.8095 0.40624905,77.8151 0.46874911,77.8207 0.50000584,77.8263 1.0313202,77.8319 1.6563197,77.8375 1.3124373,77.8431 0.31241369,77.8487 1.0696278e-005,77.8543 0.1250224,77.8599 0.12498103,77.8655 0.37499744,77.8711 1.4063555,77.8767 1.9063163,77.8823 1.3124577,77.8879 0.93753266,77.8935 1.4687755,77.8991 1.5311882,77.9047 0.9373948,77.9103 1.2187195,77.9159 2.4687886,77.9215 2.2812202,77.9271 1.0937599,77.9328 1.3750917,77.9384 2.2500386,77.9440 2.1562197,77.9496 1.1874418,77.9552 0.2499748,77.9608 0.40624228,77.9664 0.18747282,77.9720 -3.8877356e-006,77.9776 0.093775108,77.9832 0.65628451,77.9888 0.87503386,77.9944 0.96881557,78.0000 0.96869731,78.0056 0.3436757,78.0112 0.18749534,78.0169 0.1874841,78.0225 0.56260484,78.0281 1.2812847,78.0337 0.93741721,78.0393 0.78124005,78.0449 1.0625138,78.0505 0.96872956,78.0561 0.3749606,78.0617 0.031240487,78.0673 -8.3366758e-006,78.0729 0.031292856,78.0786 0.78134978,78.0842 1.4062488,78.0898 0.84365368,78.0954 0.28129414,78.1010 0.7188642,78.1066 1.0000335,78.1122 1.1249306,78.1178 0.6248669,78.1235 0.65622735,78.1291 0.18757975,78.1347 0.5938313,78.1403 1.0624645,78.1459 1.1249617,78.1515 1.1562986,78.1571 0.93749291,78.1627 0.56247532,78.1684 0.78119946,78.1740 0.40619019,78.1796 0.78124863,78.1852 0.56250185,78.1908 2.9493517e-006,78.1964 0.37502009,78.2020 1.2187577,78.2077 1.2812482,78.2133 0.87502706,78.2189 1.4063773,78.2245 2.7813208,78.2301 3.2499077,78.2357 3.1249356,78.2414 2.5937049,78.2470 1.2187189,78.2526 0.65624714,78.2582 0.34374467,78.2638 0.18750134,78.2694 0.2812641,78.2751 0.59380251,78.2807 1.0000511,78.2863 0.96871907,78.2919 0.53119522,78.2975 0.21873167,78.3031 0.28125751,78.3088 0.68751961,78.3144 0.74998045,78.3200 0.31247577,78.3256 0.28130287,78.3312 0.90627635,78.3369 0.87494814,78.3425 0.5937342,78.3481 0.68749684,78.3537 0.34375787,78.3593 0.75004834,78.3650 1.1249782,78.3706 1.062459,78.3762 0.78127092,78.3818 0.5625037,78.3874 0.28122592,78.3931 0.37498775,78.3987 0.84386957,78.4043 1.4063506,78.4099 1.9686961,78.4156 2.1874018,78.4212 1.5624375,78.4268 1.1249931,78.4324 0.49999866,78.4381 0.34375289,78.4437 -3.5185408e-006,78.4493 0.1875104,78.4549 0.53125077,78.4605 0.31248328,78.4662 0.093775772,78.4718 0.40633464,78.4774 1.4687767,78.4830 1.6875191,78.4887 3.1251094,78.4943 3.6562252,78.4999 1.6248667,78.5055 0.53120095,78.5112 0.18747613,78.5168 0.093755685,78.5224 0.28130728,78.5281 0.71882385,78.5337 1.4999983,78.5393 1.3124044,78.5449 0.40619588,78.5506 0.093741678,78.5562 -5.0680492e-006,78.5618 0.0312583,78.5674 0.40627453,78.5731 0.6875487,78.5787 0.96881282,78.5843 0.93745571,78.5900 0.34369013,78.5956 0.28128469,78.6012 0.50001526,78.6068 0.43748528,78.6125 0.59374243,78.6181 0.71872121,78.6237 0.46872026,78.6294 0.093746938,78.6350 -8.6597011e-006,78.6406 2.0445763e-005,78.6463 0.56254864,78.6519 0.87497628,78.6575 0.15620349,78.6632 0.12502328,78.6688 0.81253463,78.6744 0.8437435,78.6800 0.28121382,78.6857 0.093760081,78.6913 0.53127366,78.6969 0.56248635,78.7026 0.31248152,78.7082 0.12500358,78.7138 0.12501404,78.7195 0.40625826,78.7251 0.56250972,78.7307 0.68752778,78.7364 0.87499285,78.7420 0.96874279,78.7476 1.8750944,78.7533 2.5938036,78.7589 1.999945,78.7646 1.218699,78.7702 0.65618324,78.7758 0.71880805,78.7815 0.90630013,78.7871 0.53123295,78.7927 0.65623367,78.7984 0.37495673,78.8040 0.59373868,78.8096 0.81251121,78.8153 1.6875341,78.8209 1.875053,78.8266 3.9062474,78.8322 3.7499607,78.8378 2.2812672,78.8435 0.68743241,78.8491 0.40623036,78.8547 0.5000242,78.8604 0.31247222,78.8660 0.2187314,78.8717 0.093737006,78.8773 0.093757294,78.8829 0.28127125,78.8886 0.59377086,78.8942 0.90629059,78.8999 0.96876878,78.9055 0.62495404,78.9111 0.43752164,78.9168 0.78125012,78.9224 0.31241739,78.9281 -3.6338943e-006,78.9337 0.093771763,78.9393 0.12499551,78.9450 0.1249837,78.9506 0.31248805,78.9563 0.18751614,78.9619 1.0312891,78.9676 1.6562921,78.9732 2.0937436,78.9788 1.1874413,78.9845 0.59373099,78.9901 0.90625918,78.9958 0.87500924,79.0014 0.68751407,79.0071 0.40622908,79.0127 0.12499466,79.0183 0.34375241,79.0240 0.68752396,79.0296 1.7813541,79.0353 2.8125999,79.0409 3.0624537,79.0466 2.4374111,79.0522 2.9687276,79.0579 4.0312476,79.0635 3.8438003,79.0691 2.6563058,79.0748 2.2187841,79.0804 2.562434,79.0861 1.531145,79.0917 1.6249712,79.0974 2.6249897,79.1030 3.0312519,79.1087 1.8750408,79.1143 0.40626526,79.1200 0.37494749,79.1256 0.28124037,79.1313 0.50004393,79.1369 0.68753469,79.1426 0.49996516,79.1482 0.18744852,79.1539 0.31249648,79.1595 0.31250107,79.1652 0.093751788,79.1708 -5.4943557e-006,79.1765 0.18751565,79.1821 0.87507516,79.1878 1.7188132,79.1934 1.3749671,79.1991 0.4999364,79.2047 0.15620983,79.2104 -1.7536211e-005,79.2160 0.5625062,79.2217 0.87504661,79.2273 0.90626925,79.2330 0.28120232,79.2386 0.12498047,79.2443 0.15626809,79.2499 0.71879774,79.2556 1.2500496,79.2612 1.6249697,79.2669 1.0625055,79.2725 1.2188779,79.2782 1.6562722,79.2838 0.99985629,79.2895 0.40617606,79.2952 0.43752727,79.3008 0.65624118,79.3065 0.49999607,79.3121 0.65624845,79.3178 0.40624151,79.3234 0.50001591,79.3291 0.6875006,79.3347 0.46875888,79.3404 0.78125435,79.3461 0.18746054,79.3517 -2.2041586e-005,79.3574 7.1557483e-006,79.3630 -6.5800332e-006,79.3687 1.1562635,79.3743 2.2187593,79.3800 1.6562523,79.3856 0.50001818,79.3913 0.65626645,79.3970 1.000016,79.4026 1.156245,79.4083 0.99999243,79.4139 1.4375076,79.4196 1.34376,79.4253 1.5312755,79.4309 1.7500937,79.4366 1.6563077,79.4422 1.343653,79.4479 0.71861833,79.4536 0.09372469,79.4592 0.18756443,79.4649 0.84387046,79.4705 1.9688185,79.4762 1.9686518,79.4819 0.87490958,79.4875 0.53125787,79.4932 0.78125924,79.4988 0.8750425,79.5045 1.2500685,79.5102 1.4687229,79.5158 1.3749048,79.5215 0.62495816,79.5271 0.34373039,79.5328 0.093745202,79.5385 0.62502915,79.5441 0.78124523,79.5498 0.37498751,79.5555 0.093758836,79.5611 0.21876575,79.5668 0.31252342,79.5725 0.53124017,79.5781 0.4374828,79.5838 0.49999398,79.5894 0.65624297,79.5951 1.9062307,79.6008 0.78125197,79.6064 0.56257534,79.6121 0.75003046,79.6178 1.0312295,79.6234 1.2186987,79.6291 1.062461,79.6348 1.1875495,79.6404 1.2500509,79.6461 1.3437393,79.6518 0.90619081,79.6574 0.12496413,79.6631 0.093809433,79.6688 0.50006676,79.6744 0.56245202,79.6801 0.18743739,79.6858 0.21875939,79.6914 2.1562922,79.6971 4.5000405,79.7028 4.0625095,79.7084 2.2500293,79.7141 1.1562078,79.7198 0.71884859,79.7255 1.5313921,79.7311 1.281101,79.7368 0.43733492,79.7425 0.12497171,79.7481 0.34379819,79.7538 0.59374022,79.7595 0.18746045,79.7651 0.093755797,79.7708 0.28125826,79.7765 0.28125197,79.7822 0.37499991,79.7878 0.34375051,79.7935 0.50005424,79.7992 1.6250496,79.8048 1.4374788,79.8105 1.4374794,79.8162 1.4062482,79.8219 1.1249902,79.8275 0.53121692,79.8332 0.093720116,79.8389 0.093747705,79.8446 0.093746938,79.8502 0.031264931,79.8559 0.59383029,79.8616 1.3125622,79.8673 0.99990869,79.8729 0.12492696,79.8786 0.40631714,79.8843 1.5625292,79.8900 1.2812068,79.8956 0.56252301,79.9013 2.0627165,79.9070 5.6876464,79.9127 5.6873298,79.9183 1.9685596,79.9240 0.59369659,79.9297 0.43750298,79.9354 0.68751258,79.9410 0.43747517,79.9467 0.093772836,79.9524 0.28130153,79.9581 0.34372371,79.9638 0.12495194,79.9694 -2.8807995e-006,79.9751 0.093752399,79.9808 0.093766078,79.9865 0.40633279,79.9921 0.75002891,79.9978 0.56241637,80.0035 0.28119323,80.0092 0.37503171,80.0149 0.62502557,80.0205 0.43750772,80.0262 0.37499753,80.0319 0.18745534,80.0376 -5.5697324e-006,80.0433 0.31251708,80.0489 0.37500429,80.0546 0.50000769,80.0603 0.59378833,80.0660 1.1875527,80.0717 1.3125015,80.0774 1.0312395,80.0830 1.6876104,80.0887 2.6563003,80.0944 2.1249437,80.1001 1.4999325,80.1058 1.6249733,80.1114 2.6250794,80.1171 2.3436954,80.1228 0.65613151,80.1285 0.093722202,80.1342 0.18749899,80.1399 0.28125066,80.1456 0.90626317,80.1512 1.2499968,80.1569 0.78125215,80.1626 0.9063977,80.1683 1.6875274,80.1740 1.0624487,80.1797 1.3750983,80.1853 1.5624926,80.1910 1.1248802,80.1967 0.62493777,80.2024 0.62501413,80.2081 0.59375179,80.2138 0.31245077,80.2195 0.43766475,80.2252 2.5001266,80.2308 2.5624123,80.2365 1.9686747,80.2422 1.0312251,80.2479 1.0937762,80.2536 0.96869403,80.2593 0.43743917,80.2650 0.093723379,80.2707 -2.0882062e-006,80.2763 -5.2826103e-006,80.2820 2.3220897e-005,80.2877 0.31255028,80.2934 0.49999502,80.2991 0.40621725,80.3048 0.71875679,80.3105 0.87498939,80.3162 0.28123802,80.3219 0.50011885,80.3276 1.968771,80.3332 1.4061284,80.3389 0.18754137,80.3446 0.71888298,80.3503 1.3750859,80.3560 1.6874567,80.3617 1.312379,80.3674 0.74992502,80.3731 0.37496895,80.3788 0.28124073,80.3845 0.093738593,80.3902 -6.6855323e-006,80.3959 0.031263616,80.4016 0.5312804,80.4072 0.87500775,80.4129 0.56254488,80.4186 0.65628684,80.4243 0.6874122,80.4300 0.59371382,80.4357 1.6875514,80.4414 2.4687254,80.4471 0.99999285,80.4528 0.71877623,80.4585 0.2499907,80.4642 0.34375003,80.4699 0.40623561,80.4756 0.18747574,80.4813 0.062502809,80.4870 0.15625133,80.4927 0.093748339,80.4984 0.37510002,80.5041 1.7813162,80.5098 1.5311774,80.5155 0.62494868,80.5212 0.78126347,80.5269 0.99998629,80.5326 0.34371132,80.5383 0.093742058,80.5440 0.31249532,80.5497 0.7499975,80.5554 0.18751636,80.5611 0.7188431,80.5668 1.8751189,80.5725 2.4061818,80.5782 1.2186508,80.5839 0.81254476,80.5896 1.1250575,80.5953 2.2187424,80.6010 2.9062166,80.6067 2.4062717,80.6124 1.6250641,80.6181 1.1250342,80.6238 1.1249913,80.6295 1.3124795,80.6352 1.4686724,80.6409 1.1562033,80.6466 0.71879458,80.6523 0.74999356,80.6580 0.99991924,80.6637 1.1875054,80.6694 1.5937762,80.6751 1.1562401,80.6808 0.90625566,80.6865 0.78122342,80.6922 0.56250066,80.6979 0.59375572,80.7036 0.18745793,80.7093 0.031270947,80.7150 0.5001142,80.7207 1.1876085,80.7264 1.8749914,80.7321 1.531118,80.7378 0.62491596,80.7435 0.46874478,80.7492 0.53125328,80.7549 0.65624565,80.7606 0.96881884,80.7664 1.7500819,80.7721 1.9062653,80.7778 1.5625539,80.7835 2.1250691,80.7892 3.8437812,80.7949 4.1562266,80.8006 2.9061439,80.8063 1.6249206,80.8120 0.99997592,80.8177 0.96877897,80.8234 1.0000265,80.8291 0.68739492,80.8348 0.093714535,80.8406 0.65628684,80.8463 0.81247085,80.8520 0.37499654,80.8577 0.31250393,80.8634 0.28123415,80.8691 0.28128982,80.8748 0.50008833,80.8805 0.84380132,80.8862 0.84371734,80.8919 0.65624863,80.8977 0.90623748,80.9034 1.3437237,80.9091 1.87498,80.9148 1.7811712,80.9205 0.7812205,80.9262 1.4062686,80.9319 1.5938045,80.9376 1.2812953,80.9434 0.62499928,80.9491 0.62501609,80.9548 0.6562236,80.9605 0.37498152,80.9662 0.62500805,80.9719 0.53121305,80.9776 0.40625322,80.9833 0.90627414,80.9891 1.2812262,80.9948 0.81248099,81.0005 0.81248963,81.0062 0.56250042,81.0119 0.65630364,81.0176 0.56247205,81.0233 1.2811934,81.0291 2.2187719,81.0348 1.8750196,81.0405 0.34378093,81.0462 0.81247985,81.0519 0.90624022,81.0576 0.90628356,81.0634 0.50000459,81.0691 0.34373331,81.0748 0.24996373,81.0805 0.093731731,81.0862 0.34373564,81.0919 1.1875595,81.0977 2.4375856,81.1034 2.0624588,81.1091 0.62493038,81.1148 0.56252897,81.1205 0.78126538,81.1263 0.56246388,81.1320 0.71876955,81.1377 0.96882814,81.1434 0.90627223,81.1491 0.49991176,81.1549 0.18745293,81.1606 0.31250235,81.1663 0.18749355,81.1720 0.31253397,81.1777 0.68753088,81.1835 1.7812207,81.1892 1.2812424,81.1949 0.50002903,81.2006 0.78123522,81.2063 0.75002432,81.2121 0.96887988,81.2178 1.5313605,81.2235 1.5623964,81.2292 0.65612251,81.2350 0.31243676,81.2407 -1.6040332e-005,81.2464 0.34388119,81.2521 0.93757552,81.2579 0.96864402,81.2636 0.71866137,81.2693 0.8125062,81.2750 0.78123689,81.2807 0.53124827,81.2865 0.84380025,81.2922 1.6251857,81.2979 4.4063916,81.3036 4.3436975,81.3094 4.2499232,81.3151 2.3749247,81.3208 1.1249127,81.3266 0.53123766,81.3323 1.0625721,81.3380 1.8124995,81.3437 1.7811812,81.3495 1.2812016,81.3552 0.84370631,81.3609 1.0313712,81.3666 2.1876841,81.3724 2.6562049,81.3781 1.4373376,81.3838 0.28117982,81.3896 0.0937346,81.3953 0.031236054,81.4010 8.0840955e-006,81.4067 0.093749925,81.4125 0.12503974,81.4182 0.56259018,81.4239 0.90624785,81.4297 0.56241834,81.4354 0.21871585,81.4411 0.093754537,81.4468 0.15628663,81.4526 0.31250653,81.4583 0.28123379,81.4640 0.53124106,81.4698 0.34373391,81.4755 0.75005019,81.4812 1.5937744,81.4870 1.2812477,81.4927 1.0312501,81.4984 0.81250972,81.5042 1.2813047,81.5099 2.1875811,81.5156 2.7499831,81.5214 2.0624042,81.5271 1.5312033,81.5328 0.81245935,81.5386 0.62498194,81.5443 0.93749046,81.5500 0.37500688,81.5558 0.3437528,81.5615 0.18748748,81.5672 0.18751545,81.5730 0.9375481,81.5787 0.59374821,81.5844 0.40619445,81.5902 0.12497586,81.5959 0.21883036,81.6016 1.343835,81.6074 1.468675,81.6131 0.53117245,81.6189 0.28133297,81.6246 0.93761522,81.6303 1.2187276,81.6361 1.2812053,81.6418 1.2187456,81.6475 0.93749392,81.6533 0.59368789,81.6590 0.093690857,81.6647 0.46881023,81.6705 1.7500288,81.6762 1.624962,81.6820 0.84372175,81.6877 0.68750238,81.6934 1.0313339,81.6992 1.6250224,81.7049 1.2186875,81.7107 0.87494266,81.7164 0.46877202,81.7221 0.90631175,81.7279 0.96875739,81.7336 1.1875019,81.7394 1.8437122,81.7451 1.7812798,81.7508 1.5312533,81.7566 1.3437368,81.7623 1.749992,81.7681 1.0312306,81.7738 0.87499344,81.7796 0.18744968,81.7853 -7.2022644e-006,81.7910 -4.5016395e-006,81.7968 2.5211666e-005,81.8025 0.31254286,81.8083 0.84377348,81.8140 1.4687344,81.8198 1.093729,81.8255 2.4687409,81.8312 2.9687836,81.8370 2.4375653,81.8427 1.3437465,81.8485 1.5311686,81.8542 0.78119057,81.8600 0.2812672,81.8657 0.53137785,81.8715 1.3125914,81.8772 1.0311606,81.8829 0.37488267,81.8887 -2.2352426e-005,81.8944 0.1875407,81.9002 0.34376091,81.9059 0.31247008,81.9117 0.031221841,81.9174 0.093819387,81.9232 0.53130776,81.9289 0.4999356,81.9347 0.093692571,81.9404 -5.772029e-006,81.9462 1.6608088e-005,81.9519 0.50005227,81.9577 0.93748593,81.9634 0.28120512,81.9692 0.12505552,81.9749 0.46879262,81.9806 0.43745708,81.9864 0.18745016,81.9921 -1.4147159e-005,81.9979 1.5808532e-006,82.0036 0.87499809,82.0094 1.5625107,82.0151 1.3437531,82.0209 0.093742162,82.0266 -7.2475568e-006,82.0324 0.09378501,82.0382 0.96888328,82.0439 2.031307,82.0497 1.5936933,82.0554 1.0312082,82.0612 0.78122944,82.0669 0.71870124,82.0727 0.21870793,82.0784 2.5937657,82.0842 4.3750062,82.0899 3.4687738,82.0957 1.6875261,82.1014 0.59374958,82.1072 0.96872127,82.1129 0.93745673,82.1187 0.59375221,82.1244 0.37506935,82.1302 0.656326,82.1360 1.0312357,82.1417 1.0311617,82.1475 0.53120118,82.1532 0.093749203,82.1590 0.093793817,82.1647 0.40632048,82.1705 0.84377092,82.1762 0.81254441,82.1820 0.90626365,82.1878 0.90619886,82.1935 1.0624081,82.1993 0.5624426,82.2050 0.40626925,82.2108 0.68750733,82.2165 1.0624733,82.2223 0.50003529,82.2281 0.62510145,82.2338 1.3125647,82.2396 1.4374387,82.2453 0.62494749,82.2511 0.62498671,82.2568 0.28119442,82.2626 0.093758807,82.2684 0.40631831,82.2741 1.0625496,82.2799 0.99997711,82.2856 0.59374201,82.2914 0.68752807,82.2972 1.093732,82.3029 0.68740135,82.3087 0.093731493,82.3144 0.28127214,82.3202 0.31253573,82.3260 0.84381384,82.3317 0.71870339,82.3375 0.34373012,82.3432 0.31249446,82.3490 0.093689345,82.3548 0.75002939,82.3605 2.8438087,82.3663 3.3124676,82.3721 1.4999523,82.3778 0.093743585,82.3836 1.1319726e-005,82.3894 0.093775637,82.3951 0.28128046,82.4009 0.40624207,82.4066 0.43749765,82.4124 0.59379083,82.4182 0.96884751,82.4239 1.500103,82.4297 1.6561949,82.4355 0.90610778,82.4412 0.21866508,82.4470 0.093729712,82.4528 0.1875183,82.4585 0.3125515,82.4643 1.0937954,82.4701 1.781261,82.4758 1.6562207,82.4816 1.0624737,82.4874 1.5624672,82.4931 0.96872312,82.4989 0.65628964,82.5047 0.34382024,82.5104 0.65631211,82.5162 0.74995512,82.5220 0.34366024,82.5277 0.21871816,82.5335 0.31252915,82.5393 0.81249523,82.5450 0.5312742,82.5508 1.1251287,82.5566 1.8124853,82.5623 1.1873859,82.5681 0.24995281,82.5739 -2.3338169e-005,82.5797 0.21880043,82.5854 1.000071,82.5912 1.1875117,82.5970 0.99997455,82.6027 0.81248981,82.6085 0.96878344,82.6143 0.87496597,82.6201 0.28119546,82.6258 0.18750732,82.6316 0.43752021,82.6374 0.43747213,82.6431 0.093717247,82.6489 0.12505603,82.6547 0.50012678,82.6605 0.93751413,82.6662 0.93740141,82.6720 0.71868777,82.6778 0.18746765,82.6836 1.2807833e-005,82.6893 0.093750574,82.6951 0.34373206,82.7009 0.093754262,82.7066 0.59375024,82.7124 0.68755031,82.7182 1.0625473,82.7240 0.71868885,82.7297 -4.824825e-005,82.7355 0.50001621,82.7413 0.093775958,82.7471 0.34378919,82.7529 0.49999759,82.7586 0.31245613,82.7644 0.4375,82.7702 1.2188133,82.7760 1.3125499,82.7817 1.249963,82.7875 0.7186898,82.7933 0.4687641,82.7991 0.62498665,82.8048 0.18746255,82.8106 0.093739435,82.8164 0.31253162,82.8222 0.65636587,82.8280 1.0312846,82.8337 0.68738693,82.8395 0.37499371,82.8453 1.0938646,82.8511 2.2187443,82.8569 1.5936369,82.8626 1.1562215,82.8684 1.4062825,82.8742 1.5624872,82.8800 1.8437457,82.8858 1.3437419,82.8915 0.28123602,82.8973 0.3125636,82.9031 0.96887189,82.9089 1.6563941,82.9147 2.1875193,82.9204 1.7810724,82.9262 1.1873536,82.9320 0.81246281,82.9378 0.18751146,82.9436 0.18747883,82.9494 0.56269205,82.9551 1.9377035,82.9609 1.8437109,82.9667 1.5310922,82.9725 0.49983263,82.9783 0.18750888,82.9841 0.37503344,82.9898 0.43755031,82.9956 1.9688766,83.0014 3.093791,83.0072 2.0936363,83.0130 0.7811659,83.0188 0.43749845,83.0246 0.31245288,83.0303 0.12495571,83.0361 0.34375095,83.0419 0.53131551,83.0477 0.90634704,83.0535 1.5937177,83.0593 2.2186527,83.0651 2.3437235,83.0709 1.9375228,83.0766 0.46876252,83.0824 0.59374243,83.0882 0.53129005,83.0940 0.56257784,83.0998 1.0625873,83.1056 1.8125241,83.1114 1.937484,83.1172 1.9061705,83.1229 0.93738431,83.1287 0.40621197,83.1345 0.49998772,83.1403 0.96884578,83.1461 1.0938877,83.1519 1.7499882,83.1577 1.3436265,83.1635 0.43742397,83.1693 0.18750349,83.1751 0.50002074,83.1808 0.49997109,83.1866 0.18750133,83.1924 1.0000232,83.1982 1.0624778,83.2040 0.78125101,83.2098 0.53125733,83.2156 0.28122064,83.2214 3.1946332e-005,83.2272 0.31254673,83.2330 0.34372869,83.2388 0.18745975,83.2446 -1.5411277e-005,83.2504 0.18751514,83.2561 0.65626723,83.2619 1.0312926,83.2677 1.343812,83.2735 1.0937363,83.2793 0.93746221,83.2851 1.6874866,83.2909 2.9999902,83.2967 4.5000343,83.3025 5.0937781,83.3083 3.7812407,83.3141 1.749959,83.3199 0.34373495,83.3257 0.31247875,83.3315 0.093716547,83.3373 -5.3425711e-006,83.3431 0.12505081,83.3489 0.62506276,83.3547 0.8125307,83.3605 1.1875345,83.3663 1.1250193,83.3721 0.99996823,83.3779 0.90616119,83.3837 0.62498224,83.3895 0.62500614,83.3953 0.28125328,83.4011 0.34375185,83.4069 0.18744732,83.4127 -1.9084773e-005,83.4185 4.3071896e-006,83.4243 1.857834e-006,83.4301 0.093754664,83.4359 0.18751185,83.4417 0.96880943,83.4475 2.0937579,83.4533 1.5936784,83.4591 0.093735471,83.4649 0.40629232,83.4707 0.93750054,83.4765 0.75007606,83.4823 0.90636539,83.4881 1.0312225,83.4939 0.90614486,83.4997 0.68743736,83.5055 0.59374601,83.5113 0.46874997,83.5171 1.0624994,83.5229 2.4062526,83.5287 3.5625246,83.5345 2.5312858,83.5403 0.93748569,83.5461 0.31249699,83.5519 0.49998453,83.5577 1.2812251,83.5635 2.6875389,83.5693 2.9062719,83.5751 1.8437659,83.5809 0.59377426,83.5867 0.56244743,83.5925 0.28122786,83.5983 0.40628421,83.6041 0.62499785,83.6099 0.90623689,83.6157 1.2187949,83.6216 2.031249,83.6274 1.6250079,83.6332 2.0313241,83.6390 2.3436885,83.6448 1.5312027,83.6506 1.0312264,83.6564 0.37499547,83.6622 0.50003964,83.6680 0.93755889,83.6738 1.1250017,83.6796 0.81243092,83.6854 0.81250393,83.6912 1.062475,83.6971 0.5937053,83.7029 0.90627825,83.7087 1.3750159,83.7145 1.1562788,83.7203 0.9375422,83.7261 0.8124153,83.7319 1.812499,83.7377 2.5937734,83.7435 0.78118891,83.7493 0.43748507,83.7552 0.34377575,83.7610 0.78128946,83.7668 1.5624777,83.7726 0.68744045,83.7784 0.59384888,83.7842 1.1564173,83.7900 1.4061766,83.7958 1.0936834,83.8017 0.96874815,83.8075 0.62492061,83.8133 0.59371978,83.8191 0.71877754,83.8249 0.93749523,83.8307 0.28122258,83.8365 0.5000543,83.8423 1.312596,83.8482 1.2500404,83.8540 0.93744999,83.8598 0.6561479,83.8656 0.65620518,83.8714 1.2499934,83.8772 1.1250101,83.8831 0.71880656,83.8889 0.46876431,83.8947 0.50003111,83.9005 0.78129405,83.9063 0.8437978,83.9121 0.96869886,83.9179 0.78113616,83.9238 0.84373474,83.9296 0.59372813,83.9354 0.18750882,83.9412 0.37504467,83.9470 0.81253272,83.9529 0.84379089,83.9587 0.90632027,83.9645 1.1562524,83.9703 1.2811812,83.9761 0.71865869,83.9819 1.249958,83.9878 3.2812853,83.9936 3.4688003,83.9994 1.6562804,84.0052 0.65624559,84.0110 1.062485,84.0169 1.1874707,84.0227 0.90622604,84.0285 0.53122598,84.0343 0.12498004,84.0401 1.6357868e-005,84.0460 0.18751295,84.0518 0.43749708,84.0576 0.84376019,84.0634 1.0625151,84.0693 0.68749237,84.0751 0.37498009,84.0809 0.24999635,84.0867 0.31250837,84.0925 0.37501749,84.0984 0.78130013,84.1042 2.0000827,84.1100 3.406286,84.1158 3.3437197,84.1217 2.2186646,84.1275 0.65616918,84.1333 0.28123921,84.1391 0.62507331,84.1450 1.031378,84.1508 1.5937207,84.1566 1.0311871,84.1624 0.56249541,84.1683 0.34368873,84.1741 0.093704447,84.1799 1.4500015e-005,84.1857 0.34376982,84.1916 0.59377253,84.1974 1.1875122,84.2032 1.0937876,84.2090 0.96870941,84.2149 0.18742681,84.2207 0.18753579,84.2265 0.71880651,84.2323 0.87516081,84.2382 1.7501715,84.2440 2.1249387,84.2498 3.0935612,84.2557 3.5936811,84.2615 3.1874747,84.2673 1.2811978,84.2731 0.31250709,84.2790 0.68756241,84.2848 1.0938034,84.2906 0.87494075,84.2965 0.18741634,84.3023 -2.5002091e-006,84.3081 6.9353441e-006,84.3140 0.18751371,84.3198 0.34375867,84.3256 0.31247663,84.3314 0.093786784,84.3373 0.50008887,84.3431 0.68748403,84.3489 0.37491202,84.3548 -3.1198288e-005,84.3606 0.093773924,84.3664 1.5000409,84.3723 2.531348,84.3781 2.7187512,84.3839 1.5624224,84.3898 1.437544,84.3956 1.2500144,84.4014 0.59368169,84.4073 0.3749595,84.4131 0.18747187,84.4189 4.4573126e-006,84.4248 0.4062736,84.4306 0.9063046,84.4364 1.5937617,84.4423 1.187443,84.4481 0.53121746,84.4539 0.18748687,84.4598 0.34376231,84.4656 0.87500024,84.4715 0.59374088,84.4773 2.5797353e-006,84.4831 0.093750298,84.4890 0.37499818,84.4948 0.4999989,84.5006 4.0339514e-006,84.5065 0.40625453,84.5123 0.96877652,84.5181 1.4687685,84.5240 0.90621823,84.5298 0.093740791,84.5357 0.0937621,84.5415 0.09374997,84.5473 0.093738005,84.5532 -1.328844e-005,84.5590 3.8808266e-006,84.5649 -2.2339113e-006,84.5707 0.093752682,84.5765 0.43751335,84.5824 0.65626931,84.5882 0.68750328,84.5941 0.6562705,84.5999 1.4062828,84.6057 2.0937366,84.6116 1.5624496,84.6174 0.031222828,84.6233 0.12505761,84.6291 0.40629503,84.6349 0.68752444,84.6408 1.0937042,84.6466 0.43746597,84.6525 0.56253487,84.6583 0.78134406,84.6641 1.8750218,84.6700 3.1874275,84.6758 4.0000277,84.6817 4.2813563,84.6875 3.9062502,84.6934 1.7811084,84.6992 0.71865886,84.7051 0.12497751,84.7109 0.50000697,84.7167 0.59378213,84.7226 0.75011492,84.7284 1.0312321,84.7343 0.74995375,84.7401 1.4063225,84.7460 3.374963,84.7518 2.8749213,84.7577 1.1874621,84.7635 -1.9219004e-005,84.7693 0.093762256,84.7752 0.40630075,84.7810 0.90627235,84.7869 0.71872258,84.7927 0.40621576,84.7986 0.0312289,84.8044 4.2312163e-006,84.8103 -3.3529973e-006,84.8161 0.031259187,84.8220 0.40628934,84.8278 0.78131628,84.8337 1.0625015,84.8395 0.81245905,84.8454 0.65622431,84.8512 0.3124637,84.8571 0.21875554,84.8629 0.7500484,84.8688 1.2813445,84.8746 2.0000947,84.8805 2.1875486,84.8863 1.8436753,84.8922 1.2186505,84.8980 1.0624577,84.9039 0.53126711,84.9097 0.5625295,84.9156 0.49997556,84.9214 0.62498981,84.9273 0.8437202,84.9331 0.74996942,84.9390 0.37497371,84.9448 0.093752153,84.9507 0.28134269,84.9565 0.96880603,84.9624 0.9686873,84.9682 0.40619785,84.9741 0.28125021,84.9799 0.4687987,84.9858 0.62502182,84.9917 0.43743646,84.9975 0.18746871,85.0034 0.46878052,85.0092 0.6562621,85.0151 0.53123677,85.0209 0.31245676,85.0268 0.18751904,85.0326 0.71879303,85.0385 1.0624723,85.0443 0.96877074,85.0502 0.87501806,85.0561 0.62502658,85.0619 1.0937715,85.0678 0.96867269,85.0736 0.31246746,85.0795 0.18754627,85.0853 0.34373459,85.0912 0.7188006,85.0971 1.7188997,85.1029 2.1249855,85.1088 1.343614,85.1146 0.78125662,85.1205 1.3751308,85.1263 1.7187145,85.1322 1.1561309,85.1381 1.1562204,85.1439 1.2187344,85.1498 0.75009048,85.1556 1.1876192,85.1615 1.4686903,85.1674 0.99989307,85.1732 0.53121126,85.1791 0.53123534,85.1849 0.31248263,85.1908 0.59373963,85.1967 1.4375427,85.2025 1.5625783,85.2084 1.3438478,85.2142 1.562572,85.2201 1.562439,85.2260 0.87488782,85.2318 0.53119367,85.2377 0.40624014,85.2436 0.37498984,85.2494 0.31254813,85.2553 0.59376907,85.2611 1.1249682,85.2670 1.5000746,85.2729 0.93754131,85.2787 1.4687034,85.2846 1.3124281,85.2905 1.0937616,85.2963 1.5938454,85.3022 1.6875575,85.3081 1.5311761,85.3139 0.78118217,85.3198 0.78127646,85.3256 0.78121752,85.3315 0.43749198,85.3374 0.90634513,85.3432 1.4999861,85.3491 0.99990582,85.3550 0.43745548,85.3608 0.21873763,85.3667 0.62509382,85.3726 0.96878618,85.3784 1.2812073,85.3843 1.1874648,85.3902 0.49994755,85.3960 -2.265193e-005,85.4019 2.2060047e-005,85.4078 0.18756807,85.4137 0.40623912,85.4195 0.28120276,85.4254 0.56254548,85.4313 0.75000328,85.4371 0.37494648,85.4430 0.12499526,85.4489 0.31250238,85.4547 0.1875006,85.4606 0.18751532,85.4665 0.31251928,85.4723 0.50001413,85.4782 0.43748522,85.4841 0.62500477,85.4900 0.93752259,85.4958 0.81246161,85.5017 0.28123233,85.5076 0.21878321,85.5134 0.28126222,85.5193 0.40624496,85.5252 0.31246662,85.5311 0.093721434,85.5369 1.7227489e-006,85.5428 0.062521227,85.5487 0.18752366,85.5546 0.34373969,85.5604 0.15622054,85.5663 0.21876986,85.5722 0.71880126,85.5780 0.99996668,85.5839 0.31248924,85.5898 0.81261969,85.5957 1.4376038,85.6015 2.2499547,85.6074 2.4373751,85.6133 1.7812215,85.6192 1.9687679,85.6250 1.9999686,85.6309 1.0624772,85.6368 0.5625214,85.6427 0.34372735,85.6486 -3.0009933e-005,85.6544 0.093782365,85.6603 0.50000751,85.6662 0.65622479,85.6721 0.65624803,85.6779 0.40624583,85.6838 0.093777239,85.6897 0.62506253,85.6956 1.0000006,85.7014 0.87494582,85.7073 0.65623724,85.7132 0.53129905,85.7191 0.62502944,85.7250 0.46872786,85.7308 0.34369725,85.7367 0.21873266,85.7426 0.53130603,85.7485 0.84380317,85.7544 0.87501854,85.7602 0.71870005,85.7661 0.28119096,85.7720 0.28122807,85.7779 0.49998549,85.7838 0.50004315,85.7896 0.53125453,85.7955 0.37496552,85.8014 0.34373862,85.8073 0.5312739,85.8132 0.37501878,85.8191 0.18746658,85.8249 2.7227879e-006,85.8308 0.093749672,85.8367 -1.4163738e-006,85.8426 0.093777344,85.8485 0.28124994,85.8544 0.31248417,85.8602 0.093728155,85.8661 2.8910061e-005,85.8720 0.18751752,85.8779 1.0624636,85.8838 1.4062482,85.8897 0.65627021,85.8955 0.68750632,85.9014 0.43748996,85.9073 0.1874782,85.9132 0.093836382,85.9191 0.68759114,85.9250 1.2186999,85.9309 1.218694,85.9367 1.0625123,85.9426 0.99999827,85.9485 0.56243634,85.9544 0.031239627,85.9603 0.28125352,85.9662 0.21874349,85.9721 0.18754579,85.9780 0.31254116,85.9838 0.43747488,85.9897 1.0938007,85.9956 2.468832,86.0015 2.3436842,86.0074 0.62493175,86.0133 0.53127676,86.0192 0.84374195,86.0251 1.593695,86.0309 1.2812432,86.0368 0.65624225,86.0427 0.18751952,86.0486 0.31255376,86.0545 0.59379852,86.0604 2.1250618,86.0663 3.4063087,86.0722 3.4374807,86.0781 1.7811303,86.0840 0.46865737,86.0899 0.12497462,86.0957 0.34376225,86.1016 0.43750021,86.1075 0.12500134,86.1134 0.21874882,86.1193 0.53127992,86.1252 1.3437911,86.1311 1.0937264,86.1370 0.62495923,86.1429 0.34374204,86.1488 0.75001848,86.1547 0.65627402,86.1606 0.78122348,86.1665 0.12500826,86.1724 0.2812843,86.1783 0.53119135,86.1841 0.56250215,86.1900 0.62506628,86.1959 0.93757385,86.2018 1.4063189,86.2077 1.2499944,86.2136 0.84364396,86.2195 0.71872902,86.2254 1.5000812,86.2313 1.6875,86.2372 0.93741763,86.2431 0.40619412,86.2490 0.65624237,86.2549 0.40627202,86.2608 0.37501234,86.2667 0.21873519,86.2726 0.28123078,86.2785 0.4062334,86.2844 0.65626311,86.2903 0.96879756,86.2962 1.2188231,86.3021 1.6875097,86.3080 1.2811832,86.3139 0.37499776,86.3198 0.53127992,86.3257 0.65621084,86.3316 0.62495935,86.3375 0.75003844,86.3434 1.0625687,86.3493 1.2813216,86.3552 2.1250017,86.3611 2.1250074,86.3670 2.812685,86.3729 3.5624955,86.3788 2.3435421,86.3847 1.1873667,86.3906 0.37497106,86.3965 0.50000703,86.4024 0.2812494,86.4083 0.34378794,86.4142 0.56251973,86.4201 0.49995312,86.4260 0.093704529,86.4319 1.1005255e-006,86.4378 0.50003159,86.4437 1.0625193,86.4496 1.3750039,86.4555 1.1250495,86.4614 0.5937531,86.4673 0.31242803,86.4732 0.18748091,86.4791 0.50005072,86.4850 2.0625327,86.4910 3.2187219,86.4969 2.0311916,86.5028 0.49997765,86.5087 2.0623011e-005,86.5146 0.46882305,86.5205 1.5626067,86.5264 2.1563003,86.5323 2.2499008,86.5382 0.93737692,86.5441 0.37502432,86.5500 0.50006276,86.5559 0.56249714,86.5618 0.40620211,86.5677 0.40625244,86.5736 0.75000489,86.5796 0.5624851,86.5855 0.81253916,86.5914 1.5625691,86.5973 2.0312426,86.6032 1.3749179,86.6091 0.81250358,86.6150 0.90629166,86.6209 0.9374854,86.6268 0.59368795,86.6327 0.18746312,86.6386 0.18749478,86.6446 0.56251466,86.6505 0.96877122,86.6564 0.78123629,86.6623 0.15625724,86.6682 0.40628487,86.6741 0.62500787,86.6800 0.53125548,86.6859 0.78129077,86.6918 0.90626079,86.6978 0.68745035,86.7037 0.62497777,86.7096 0.62499261,86.7155 0.28121731,86.7214 -2.0471314e-005,86.7273 0.031290133,86.7332 0.90630072,86.7392 1.2499595,86.7451 0.40620852,86.7510 0.15625715,86.7569 0.18749572,86.7628 0.18753208,86.7687 0.62505549,86.7746 0.59371442,86.7806 0.40619877,86.7865 0.65625179,86.7924 0.96884459,86.7983 2.9063342,86.8042 3.8126497,86.8101 5.0001531,86.8160 4.5937109,86.8220 3.0310447,86.8279 1.0623038,86.8338 0.43746868,86.8397 0.78128022,86.8456 1.5312778,86.8516 1.3749738,86.8575 0.84371394,86.8634 0.46873239,86.8693 0.28126386,86.8752 0.31251606,86.8811 0.4062494,86.8871 0.59379572,86.8930 1.2500291,86.8989 0.90618271,86.9048 0.21875603,86.9107 0.75004739,86.9167 0.93745065,86.9226 0.40621078,86.9285 0.34375572,86.9344 1.0312507,86.9403 0.81250656,86.9463 0.84375495,86.9522 1.4062681,86.9581 1.8125216,86.9640 1.0937592,86.9699 0.34372342,86.9759 0.093719825,86.9818 0.18756898,86.9877 0.68759066,86.9936 1.7812463,86.9996 1.2811579,87.0055 0.18748048,87.0114 0.31252053,87.0173 0.34374571,87.0232 0.59376585,87.0292 0.90625739,87.0351 1.0625362,87.0410 1.0937988,87.0469 1.0312672,87.0529 0.81238693,87.0588 0.18741435,87.0647 0.18751068,87.0706 0.093749568,87.0766 0.18752575,87.0825 0.50002623,87.0884 0.78126818,87.0943 0.96873868,87.1003 0.49999532,87.1062 0.49997908,87.1121 0.46880087,87.1180 1.4063292,87.1240 1.5624979,87.1299 1.2500072,87.1358 1.2812809,87.1418 1.3749903,87.1477 0.96876067,87.1536 1.0312111,87.1595 0.87488151,87.1655 0.74999553,87.1714 0.93752646,87.1773 1.1875811,87.1833 1.6563182,87.1892 1.2812135,87.1951 0.843701,87.2010 0.78126663,87.2070 0.87499148,87.2129 0.46867239,87.2188 0.43755832,87.2248 1.0000843,87.2307 1.2499074,87.2366 0.68743432,87.2426 0.87509519,87.2485 1.3437746,87.2544 2.6562409,87.2603 3.5937448,87.2663 2.906189,87.2722 1.0937276,87.2781 0.68747944,87.2841 0.3124752,87.2900 0.37499675,87.2959 0.37503403,87.3019 0.53130966,87.3078 0.78125829,87.3137 0.78119826,87.3197 0.53120607,87.3256 0.21872701,87.3315 0.062525615,87.3375 0.59382492,87.3434 1.0000483,87.3493 1.2187554,87.3553 1.0624852,87.3612 0.99994367,87.3671 0.71868211,87.3731 0.74998528,87.3790 1.0000347,87.3850 1.5937982,87.3909 1.9374744,87.3968 1.4062135,87.4028 0.68749654,87.4087 0.40627667,87.4146 0.87516707,87.4206 2.1252081,87.4265 2.3436322,87.4324 0.74976754,87.4384 0.28119645,87.4443 0.18748122,87.4503 0.28124928,87.4562 0.50001603,87.4621 0.78129584,87.4681 1.7500447,87.4740 2.2812352,87.4800 1.9062065,87.4859 0.68746507,87.4918 0.093729123,87.4978 2.060216e-005,87.5037 0.21877843,87.5097 0.81257778,87.5156 1.4687854,87.5215 0.93741918,87.5275 0.28118646,87.5334 0.21877547,87.5394 1.0313678,87.5453 2.1250827,87.5512 1.8124148,87.5572 0.96864146,87.5631 0.68748271,87.5691 0.56250024,87.5750 0.43756196,87.5809 0.68759227,87.5869 0.93745422,87.5928 0.59364176,87.5988 0.31255412,87.6047 0.90632915,87.6107 0.87494868,87.6166 0.78121078,87.6225 0.87504238,87.6285 1.2812618,87.6344 0.8124119,87.6404 0.46874568,87.6463 0.78130645,87.6523 0.68746066,87.6582 0.18748127,87.6642 0.37505081,87.6701 0.56246746,87.6761 0.18746181,87.6820 0.18753237,87.6879 0.28122488,87.6939 0.49997699,87.6998 1.1562557,87.7058 0.87499511,87.7117 0.34376699,87.7177 0.31252709,87.7236 0.62501836,87.7296 0.90624487,87.7355 0.81250447,87.7415 0.87502366,87.7474 0.71873075,87.7534 0.34370527,87.7593 0.093750805,87.7653 0.68758732,87.7712 1.6562812,87.7772 1.4999713,87.7831 1.1562214,87.7891 0.84374583,87.7950 0.90627891,87.8010 0.71870875,87.8069 0.40621638,87.8129 1.4062726,87.8188 1.6249946,87.8248 1.1875491,87.8307 0.90631914,87.8367 0.93742073,87.8426 0.8124944,87.8486 1.3437802,87.8545 1.0000284,87.8605 1.1250468,87.8664 0.90616816,87.8724 0.34369174,87.8783 0.18749593,87.8843 0.49998552,87.8902 0.65626723,87.8962 0.40630239,87.9021 0.56255859,87.9081 0.78122878,87.9140 0.6561448,87.9200 0.24996258,87.9259 0.093768455,87.9319 0.093742147,87.9379 1.5363741e-005,87.9438 0.18755448,87.9498 0.49997941,87.9557 0.37506977,87.9617 0.93763971,87.9676 1.5937119,87.9736 1.0936234,87.9795 0.18740918,87.9855 0.093792662,87.9915 0.62509596,87.9974 1.3126053,88.0034 2.5624714,88.0093 1.7498212,88.0153 0.093699686,88.0212 1.1746112e-005,88.0272 0.43752256,88.0332 2.687618,88.0391 4.1563454,88.0451 2.7811635,88.0510 0.84363729,88.0570 0.62498504,88.0629 0.53124028,88.0689 0.34374979,88.0749 1.0625277,88.0808 2.3750141,88.0868 2.843745,88.0927 1.468731,88.0987 0.15626799,88.1047 0.37502947,88.1106 1.5313009,88.1166 3.8750956,88.1225 4.4375229,88.1285 2.7186394,88.1345 0.74989784,88.1404 0.31248119,88.1464 0.12502311,88.1524 0.31254566,88.1583 0.37497008,88.1643 0.21875224,88.1702 0.71879148,88.1762 0.90626734,88.1822 0.75001776,88.1881 1.2186712,88.1941 0.031188289,88.2001 1.2198954e-005,88.2060 0.28127411,88.2120 1.4687628,88.2179 1.406238,88.2239 0.87501889,88.2299 1.0312688,88.2358 0.874964,88.2418 0.18748485,88.2478 0.31259689,88.2537 0.87508428,88.2597 2.124902,88.2657 1.3748977,88.2716 1.1562502,88.2776 0.3125124,88.2836 0.50003868,88.2895 0.68748331,88.2955 0.093716547,88.3015 0.093815669,88.3074 0.53131098,88.3134 0.56245315,88.3194 0.21867804,88.3253 9.2975079e-006,88.3313 0.18755777,88.3373 0.34375796,88.3432 0.37495595,88.3492 0.62499011,88.3552 0.62502909,88.3611 0.50001848,88.3671 0.46871904,88.3731 0.65622067,88.3790 0.87502468,88.3850 0.59374452,88.3910 0.31248128,88.3970 0.18749216,88.4029 -9.022915e-006,88.4089 0.34375721,88.4149 0.5937615,88.4208 0.53125781,88.4268 0.37499079,88.4328 0.093737096,88.4388 -3.9365691e-006,88.4447 0.09375874,88.4507 2.2500525,88.4567 3.5937891,88.4626 2.0937266,88.4686 1.0000044,88.4746 1.093819,88.4806 1.7500355,88.4865 1.8124263,88.4925 0.96866632,88.4985 0.15623677,88.5045 0.093775675,88.5104 0.21876879,88.5164 0.3125504,88.5224 0.5312326,88.5283 0.53133881,88.5343 1.5313342,88.5403 1.1248834,88.5463 0.78125614,88.5522 1.3438004,88.5582 1.3749502,88.5642 0.84369826,88.5702 0.81245279,88.5761 0.34371665,88.5821 0.40628147,88.5881 0.68751448,88.5941 0.93746477,88.6001 0.18752541,88.6060 0.50004554,88.6120 0.75007403,88.6180 1.4687713,88.6240 1.3124255,88.6299 1.3124382,88.6359 0.74994361,88.6419 0.28128549,88.6479 1.6875871,88.6539 2.9687672,88.6598 3.0000141,88.6658 1.5937166,88.6718 0.5000031,88.6778 0.78127849,88.6838 0.71878833,88.6897 1.1562629,88.6957 0.74985927,88.7017 0.37494749,88.7077 0.75007069,88.7137 1.4062752,88.7196 0.81244308,88.7256 0.81248671,88.7316 1.7500017,88.7376 2.1250134,88.7436 1.718824,88.7495 1.1875123,88.7555 0.74992025,88.7615 0.18743505,88.7675 0.031287469,88.7735 0.62506139,88.7795 0.93757725,88.7854 1.9999884,88.7914 1.6561443,88.7974 0.87498814,88.8034 0.43753934,88.8094 0.49998605,88.8154 0.18743174,88.8213 0.18750817,88.8273 1.0625747,88.8333 1.4687964,88.8393 0.9688468,88.8453 1.5313401,88.8513 1.6248755,88.8573 0.87486613,88.8632 0.53120565,88.8692 0.093726918,88.8752 1.9954614e-005,88.8812 0.31251457,88.8872 0.34374791,88.8932 0.37500823,88.8992 0.50001299,88.9051 0.56249756,88.9111 0.34371376,88.9171 0.5000934,88.9231 2.5625815,88.9291 1.6561675,88.9351 0.53117418,88.9411 0.18750396,88.9471 0.78130245,88.9530 1.3437454,88.9590 1.0624523,88.9650 0.37497944,88.9710 0.18750452,88.9770 0.2187514,88.9830 0.68755376,88.9890 1.1250473,88.9950 0.84373319,89.0010 0.8749814,89.0070 1.1875752,89.0129 1.9375545,89.0189 1.8124316,89.0249 1.0311706,89.0309 0.40620142,89.0369 0.18749051,89.0429 0.6875239,89.0489 1.4375004,89.0549 1.312502,89.0609 1.4375114,89.0669 0.71877575,89.0729 0.90624332,89.0789 1.1563735,89.0849 2.3751671,89.0908 2.2500792,89.0968 2.3437898,89.1028 2.2499366,89.1088 2.3437171,89.1148 2.3436959,89.1208 2.0624323,89.1268 1.8436414,89.1328 1.4374093,89.1388 1.1875492,89.1448 1.1562504,89.1508 0.46866527,89.1568 0.15628882,89.1628 0.59382713,89.1688 0.68748426,89.1748 0.43741655,89.1808 -4.3700846e-005,89.1868 1.0768083e-005,89.1928 0.34374776,89.1988 1.5625035,89.2048 1.6562462,89.2108 0.65631831,89.2168 0.65637642,89.2227 1.3437203,89.2287 1.2186595,89.2347 0.96875405,89.2407 1.0624723,89.2467 0.49996084,89.2527 0.40624291,89.2587 0.37499377,89.2647 0.50000566,89.2707 0.93753332,89.2767 1.6563252,89.2827 1.187548,89.2887 1.1561972,89.2947 0.84371561,89.3007 0.8125459,89.3067 2.3438425,89.3127 3.2813637,89.3187 3.562526,89.3247 2.3123093,89.3307 0.81234443,89.3367 0.21875611,89.3427 0.093742318,89.3488 0.093759939,89.3548 0.84376127,89.3608 1.1874948,89.3668 0.9687466,89.3728 0.74998271,89.3788 0.21879102,89.3848 0.75010544,89.3908 1.2187579,89.3968 2.5624895,89.4028 4.0000072,89.4088 3.4374857,89.4148 1.1249857,89.4208 1.1249856,89.4268 1.0313751,89.4328 2.0001564,89.4388 2.0935996,89.4448 0.71857482,89.4508 1.343739,89.4568 1.5937343,89.4628 0.65622824,89.4688 0.031242723,89.4748 0.31252521,89.4808 0.50000381,89.4869 0.43751088,89.4929 0.40626451,89.4989 0.31245995,89.5049 -2.0270487e-005,89.5109 0.18754084,89.5169 0.53125954,89.5229 0.62499779,89.5289 0.75001156,89.5349 0.78125006,89.5409 0.53121924,89.5469 0.24998234,89.5529 0.34377125,89.5589 0.6250245,89.5650 0.96876258,89.5710 1.0937432,89.5770 0.99997371,89.5830 0.78126144,89.5890 0.68752849,89.5950 0.49995846,89.6010 0.28124908,89.6070 0.21876453,89.6130 0.12496658,89.6191 0.21878117,89.6251 0.75002432,89.6311 0.71876144,89.6371 0.4687559,89.6431 0.31246966,89.6491 0.18746333,89.6551 0.21878091,89.6611 0.78132725,89.6671 1.0625654,89.6732 2.3126132,89.6792 2.9999654,89.6852 1.2810657,89.6912 0.78115535,89.6972 0.25002396,89.7032 0.31255141,89.7092 0.65625274,89.7153 0.49995226,89.7213 0.12498658,89.7273 0.31250942,89.7333 0.21875656,89.7393 0.2812314,89.7453 0.12503366,89.7513 0.78144079,89.7574 1.7499907,89.7634 0.99991083,89.7694 1.1250234,89.7754 0.90622103,89.7814 0.59369177,89.7874 0.28119317,89.7935 0.093740858,89.7995 0.031240756,89.8055 0.34378076,89.8115 1.1563003,89.8175 1.4064296,89.8236 2.1252348,89.8296 2.5312047,89.8356 1.8748704,89.8416 1.4373162,89.8476 0.31236821,89.8536 0.093757324,89.8597 0.56251043,89.8657 1.343781,89.8717 1.0624669,89.8777 0.031229537,89.8837 3.0520775e-006,89.8898 0.78124964,89.8958 0.84375566,89.9018 0.18750107,89.9078 0.43750191,89.9138 0.68751109,89.9199 1.0937946,89.9259 1.7187803,89.9319 1.6249933,89.9379 0.99999523,89.9440 0.5937165,89.9500 0.18746209,89.9560 -2.3770412e-005,89.9620 0.093852587,89.9680 1.2501119,89.9741 0.9687047,89.9801 0.71868151,89.9861 0.43745378,89.9921 0.81262857,89.9982 1.8750668,90.0042 1.499892,90.0102 0.87493962,90.0162 0.53123689,90.0223 0.50003588,90.0283 0.81247306,90.0343 0.99997187,90.0403 0.90624011,90.0464 0.1874947,90.0524 0.18750459,90.0584 0.093736984,90.0644 0.12499066,90.0705 0.18754901,90.0765 0.68758142,90.0825 0.93752062,90.0885 1.0311725,90.0946 0.40619513,90.1006 0.28132042,90.1066 0.5938077,90.1127 0.74995041,90.1187 0.37491274,90.1247 0.99999666,90.1307 2.4999988,90.1368 2.1250198,90.1428 1.7501091,90.1488 0.96874511,90.1549 0.53115672,90.1609 0.18747275,90.1669 0.093746915,90.1729 0.093747467,90.1790 0.18749177,90.1850 0.093757659,90.1910 0.1875222,90.1971 0.24999675,90.2031 0.31252199,90.2091 0.93753308,90.2152 0.99998111,90.2212 0.78127772,90.2272 0.96876442,90.2332 0.62496412,90.2393 0.59376973,90.2453 1.0937833,90.2513 1.3124591,90.2574 0.46870381,90.2634 0.25000697,90.2694 0.50002271,90.2755 0.53124279,90.2815 0.34370431,90.2875 0.031243233,90.2936 0.18756747,90.2996 0.65630805,90.3056 0.8437869,90.3117 0.9062202,90.3177 0.53119671,90.3237 0.5312236,90.3298 0.46874532,90.3358 0.65625489,90.3419 0.49997717,90.3479 0.34373349,90.3539 0.093741044,90.3600 0.18754902,90.3660 0.59380704,90.3720 0.75000161,90.3781 0.9999584,90.3841 1.0000782,90.3901 2.656343,90.3962 2.3124485,90.4022 1.5311595,90.4083 0.56241584,90.4143 0.093725875,90.4203 0.031257402,90.4264 0.09377066,90.4324 0.53128648,90.4384 1.1250101,90.4445 1.2500266,90.4505 1.0000242,90.4566 0.59380263,90.4626 2.1875248,90.4686 2.6561229,90.4747 1.3749731,90.4807 0.71882141,90.4868 1.9687272,90.4928 2.6561968,90.4988 2.3124893,90.5049 2.6250505,90.5109 2.3125765,90.5170 1.3437583,90.5230 0.81241208,90.5290 0.68747199,90.5351 0.78125107,90.5411 0.53126848,90.5472 0.90634793,90.5532 1.6876512,90.5593 2.3124139,90.5653 0.90603971,90.5713 0.093735464,90.5774 0.28135389,90.5834 0.90632772,90.5895 0.87499803,90.5955 0.81249946,90.6016 0.81252944,90.6076 1.1875203,90.6137 1.1561422,90.6197 0.68740165,90.6257 0.37499636,90.6318 0.62499702,90.6378 0.43748325,90.6439 0.37507665,90.6499 0.62501729,90.6560 0.2811673,90.6620 0.09373717,90.6681 0.5312646,90.6741 0.2812449,90.6802 0.28133667,90.6862 0.81261456,90.6922 1.3126154,90.6983 3.1249757,90.7043 2.31231,90.7104 0.90620208,90.7164 1.4376175,90.7225 2.9375803,90.7285 3.3748705,90.7346 1.9687073,90.7406 1.9376367,90.7467 1.7499839,90.7527 0.93734497,90.7588 0.28118598,90.7648 0.31250575,90.7709 0.093748197,90.7769 0.40634358,90.7830 1.7501503,90.7890 2.5313373,90.7951 2.6561904,90.8011 1.5310689,90.8072 0.4374173,90.8132 0.43751091,90.8193 0.81249821,90.8253 0.65624803,90.8314 0.40627205,90.8374 0.59376639,90.8435 0.59374952,90.8495 0.53122175,90.8556 0.093728133,90.8616 0.093756638,90.8677 0.093744852,90.8738 -3.1778968e-006,90.8798 7.277618e-007,90.8859 0.093749024,90.8919 0.50000155,90.8980 1.0625267,90.9040 0.59378994,90.9101 0.4999944,90.9161 0.31250849,90.9222 0.62504214,90.9282 0.6562326,90.9343 0.43743274,90.9404 0.093724169,90.9464 0.031255431,90.9525 0.12502275,90.9585 0.50002366,90.9646 0.56249744,90.9706 0.49998659,90.9767 1.4687293,90.9827 3.0625043,90.9888 3.0624871,90.9949 0.96878099,91.0009 0.40625456,91.0070 0.31249464,91.0130 0.37502733,91.0191 0.53120446,91.0251 0.59373373,91.0312 0.093743838,91.0373 2.7637532e-005,91.0433 0.18750869,91.0494 0.34378904,91.0554 0.62485617,91.0615 4.0323997,91.0676 28.784729,91.0736 62.096161,91.0797 66.873344,91.0857 38.527824,91.0918 11.84221,91.0979 3.6249201,91.1039 1.9061484,91.1100 0.9687109,91.1160 1.2812259,91.1221 0.59371442,91.1282 0.43756196,91.1342 1.3124844,91.1403 3.1562073,91.1464 3.8124595,91.1524 2.4999659,91.1585 0.50002015,91.1645 0.18756384,91.1706 0.78138566,91.1767 2.1563852,91.1827 2.6561744,91.1888 2.5624175,91.1949 2.8124914,91.2009 2.3124385,91.2070 1.2811933,91.2130 1.5624785,91.2191 2.3125043,91.2252 1.656229,91.2312 1.4687639,91.2373 2.3125458,91.2434 2.5312371,91.2494 0.90619051,91.2555 0.093738101,91.2616 0.3125467,91.2676 0.81259775,91.2737 1.2187725,91.2798 0.81239307,91.2858 0.74998438,91.2919 0.78129083,91.2980 0.49997479,91.3040 0.46874157,91.3101 0.56250882,91.3162 0.59374583,91.3222 0.75001532,91.3283 0.81247985,91.3344 0.37498701,91.3404 0.56254429,91.3465 0.84373581,91.3526 0.49995169,91.3587 0.093724325,91.3647 0.28128919,91.3708 1.3125762,91.3769 1.7187625,91.3829 1.1249425,91.3890 0.6249519,91.3951 0.499989,91.4011 0.28132242,91.4072 0.96887493,91.4133 1.9062594,91.4194 2.4374039,91.4254 3.218679,91.4315 3.4687212,91.4376 1.5312448,91.4436 0.28130952,91.4497 0.50005186,91.4558 0.49993733,91.4619 0.093687251,91.4679 1.4956513e-006,91.4740 0.187567,91.4801 0.6564033,91.4862 1.5313665,91.4922 1.812387,91.4983 0.81230408,91.5044 0.093714878,91.5105 0.28127661,91.5165 0.40625978,91.5226 0.28123161,91.5287 0.21878169,91.5348 0.96878064,91.5408 1.9687529,91.5469 2.8750243,91.5530 2.4375038,91.5591 0.59368932,91.5651 0.46878129,91.5712 1.7188501,91.5773 2.1250186,91.5834 1.8749539,91.5894 1.1561896,91.5955 1.5937228,91.6016 2.0937634,91.6077 2.1563382,91.6137 1.0000004,91.6198 0.59365505,91.6259 0.28123665,91.6320 0.53130394,91.6381 0.81248426,91.6441 0.3749232,91.6502 -3.301509e-006,91.6563 0.28129628,91.6624 0.31248656,91.6685 0.28123939,91.6745 0.50001729,91.6806 0.68751341,91.6867 0.7812351,91.6928 0.43748909,91.6989 0.65626252,91.7049 0.81253213,91.7110 0.84380388,91.7171 0.71877718,91.7232 0.74999636,91.7293 0.65623289,91.7353 0.81264085,91.7414 1.4687881,91.7475 0.99985701,91.7536 0.56239814,91.7597 0.18742688,91.7658 -2.5618283e-006,91.7718 -5.195634e-006,91.7779 2.3346513e-005,91.7840 0.28132385,91.7901 0.62498802,91.7962 0.281178,91.8023 -6.9741063e-006,91.8083 0.18753032,91.8144 0.50000757,91.8205 0.34372735,91.8266 0.093734592,91.8327 0.18749671,91.8388 0.46880019,91.8448 0.56250817,91.8509 0.31247899,91.8570 0.31260055,91.8631 0.75005388,91.8692 0.65615797,91.8753 0.28117669,91.8814 0.093749344,91.8875 0.6874963,91.8935 1.2187303,91.8996 0.78124762,91.9057 0.031253282,91.9118 -1.3958373e-006,91.9179 -3.1242819e-006,91.9240 0.03127075,91.9301 0.50002998,91.9362 0.65624964,91.9422 0.56248939,91.9483 0.21876413,91.9544 0.43755174,91.9605 0.74998212,91.9666 0.49996707,91.9727 0.50003946,91.9788 0.7500127,91.9849 0.62500262,91.9910 0.84384155,91.9970 1.4375581,92.0031 1.9061285,92.0092 1.4061456,92.0153 1.0937269,92.0214 0.5625031,92.0275 1.0313437,92.0336 2.0625238,92.0397 1.5937072,92.0458 0.84377933,92.0519 1.0938133,92.0580 1.7188203,92.0641 2.1251364,92.0701 3.9064703,92.0762 5.4374647,92.0823 4.374702,92.0884 1.7498093,92.0945 0.49995893,92.1006 0.4999837,92.1067 0.49999118,92.1128 0.50001651,92.1189 0.78122735,92.1250 0.37500629,92.1311 0.37508488,92.1372 1.0000911,92.1433 2.7812757,92.1494 4.4687395,92.1555 3.9999785,92.1616 2.5623982,92.1677 3.0937321,92.1738 3.9374912,92.1799 2.0936973,92.1860 1.1562812,92.1920 0.56255299,92.1981 0.71872932,92.2042 0.31247234,92.2103 0.59374815,92.2164 0.50002497,92.2225 0.71882713,92.2286 1.4063249,92.2347 1.6875073,92.2408 1.2186624,92.2469 1.1249793,92.2530 1.4687626,92.2591 1.1874398,92.2652 0.31243995,92.2713 -9.5633904e-006,92.2774 1.734433e-005,92.2835 0.75006121,92.2896 1.6875252,92.2957 1.4687808,92.3018 1.0000159,92.3079 0.6249367,92.3140 0.43748447,92.3201 0.50001526,92.3262 0.40621904,92.3323 0.68750024,92.3384 1.0937817,92.3445 0.81246477,92.3506 0.12496195,92.3567 0.093769416,92.3628 0.25000924,92.3689 0.28125235,92.3750 0.37500331,92.3812 0.343808,92.3873 0.93755454,92.3934 1.3437473,92.3995 1.1249357,92.4056 0.37493238,92.4117 0.31249803,92.4178 0.18748894,92.4239 0.15624267,92.4300 0.12499993,92.4361 0.18752392,92.4422 0.56253117,92.4483 0.71876901,92.4544 1.1875118,92.4605 1.7187207,92.4666 1.5624794,92.4727 1.4999967,92.4788 0.87498963,92.4849 0.37502053,92.4910 0.21874946,92.4971 0.34373373,92.5033 0.62507129,92.5094 1.1875696,92.5155 1.2812656,92.5216 1.8750181,92.5277 1.9687297,92.5338 1.9374907,92.5399 1.7499048,92.5460 0.65616107,92.5521 0.12502073,92.5582 0.40629336,92.5643 0.71873534,92.5704 0.40625587,92.5766 0.50003225,92.5827 0.65628624,92.5888 0.96876276,92.5949 0.62497675,92.6010 0.56247622,92.6071 0.18744774,92.6132 0.28125519,92.6193 0.81250578,92.6254 0.7812503,92.6316 0.62499517,92.6377 0.59377372,92.6438 0.84376204,92.6499 0.59370077,92.6560 0.12501103,92.6621 0.68757033,92.6682 1.1250277,92.6743 1.1249683,92.6805 0.68747091,92.6866 0.53124511,92.6927 0.31246731,92.6988 0.28122455,92.7049 0.65629166,92.7110 0.96885461,92.7171 1.3750331,92.7232 1.1874152,92.7294 0.84373629,92.7355 0.81247604,92.7416 0.2499361,92.7477 0.093751647,92.7538 0.53125185,92.7599 1.0312835,92.7661 1.1562456,92.7722 0.93748373,92.7783 1.9063032,92.7844 2.1250584,92.7905 1.3437153,92.7966 0.1874198,92.8028 -9.7436086e-006,92.8089 0.37502792,92.8150 0.93756527,92.8211 1.3124864,92.8272 0.43747717,92.8333 0.62501574,92.8395 0.34372312,92.8456 0.15621966,92.8517 -2.0074353e-005,92.8578 3.6360634e-006,92.8639 5.5322089e-006,92.8701 0.031239236,92.8762 0.031309575,92.8823 0.81257814,92.8884 1.0936893,92.8945 0.40619415,92.9007 0.21877243,92.9068 0.37500244,92.9129 0.96873122,92.9190 0.93752354,92.9251 0.62498897,92.9313 0.37504551,92.9374 0.93755156,92.9435 0.93750793,92.9496 0.90623361,92.9557 0.53115833,92.9619 0.18748496,92.9680 0.34378093,92.9741 0.43751678,92.9802 0.4999966,92.9864 0.93753517,92.9925 1.2187936,92.9986 0.96870244,93.0047 0.93748218,93.0109 1.3125032,93.0170 1.2187312,93.0231 1.0312542,93.0292 0.93748552,93.0354 0.49996555,93.0415 0.093746893,93.0476 0.40629077,93.0537 1.0625668,93.0599 1.4374957,93.0660 1.0312154,93.0721 1.2186992,93.0782 1.8751782,93.0844 6.8754339,93.0905 10.906454,93.0966 9.6246624,93.1027 4.0620756,93.1089 0.37492329,93.1150 0.093780272,93.1211 0.68752646,93.1272 0.37498948,93.1334 0.37498564,93.1395 0.28125784,93.1456 0.31250104,93.1518 0.21872567,93.1579 0.12498157,93.1640 7.453859e-008,93.1701 0.28132138,93.1763 1.0625117,93.1824 0.87494344,93.1885 0.40623099,93.1947 0.031240042,93.2008 0.18753077,93.2069 0.59377724,93.2131 0.53122753,93.2192 0.28122833,93.2253 0.53124887,93.2314 0.56252104,93.2376 0.40629426,93.2437 0.93757588,93.2498 1.5000327,93.2560 1.0937659,93.2621 1.1875492,93.2682 1.5000116,93.2744 1.4999181,93.2805 0.9687413,93.2866 2.5314095,93.2928 3.7186966,93.2989 2.0622978,93.3050 0.53117317,93.3112 0.18751006,93.3173 0.59379536,93.3234 0.50000298,93.3296 0.21870479,93.3357 0.18748149,93.3418 0.093754865,93.3480 4.4743119e-006,93.3541 0.093751945,93.3603 1.7188385,93.3664 3.0000885,93.3725 2.1562774,93.3787 1.9686711,93.3848 0.93741602,93.3909 0.62504655,93.3971 0.71873164,93.4032 0.40619263,93.4093 0.093738794,93.4155 0.34380352,93.4216 0.90628928,93.4278 0.96873051,93.4339 1.4686923,93.4400 1.0937214,93.4462 0.59376985,93.4523 0.3438049,93.4584 1.3125498,93.4646 1.9062603,93.4707 3.6561992,93.4769 2.7811804,93.4830 1.562489,93.4891 0.31250799,93.4953 1.5000055,93.5014 2.0625041,93.5076 2.2499969,93.5137 1.0312341,93.5198 0.46875772,93.5260 0.5000205,93.5321 0.84380519,93.5383 1.4062923,93.5444 1.1562457,93.5505 0.68746179,93.5567 0.37494567,93.5628 0.18747535,93.5690 0.40633917,93.5751 1.6875699,93.5813 1.46864,93.5874 0.093680106,93.5935 4.746997e-005,93.5997 0.5000416,93.6058 0.68748897,93.6120 0.5624699,93.6181 0.28124857,93.6243 0.34377652,93.6304 0.49998081,93.6366 0.53132439,93.6427 1.1251653,93.6488 1.2499471,93.6550 0.62484926,93.6611 0.28119466,93.6673 0.15626849,93.6734 0.28123814,93.6796 0.2812801,93.6857 0.93758237,93.6919 1.0937158,93.6980 0.49992108,93.7042 -2.5138223e-005,93.7103 2.3708128e-006,93.7164 1.5658319e-005,93.7226 0.18753603,93.7287 0.34381619,93.7349 0.81252974,93.7410 0.68741196,93.7472 0.12493286,93.7533 0.093782812,93.7595 0.46882361,93.7656 1.0624869,93.7718 0.99993324,93.7779 0.37498337,93.7841 0.062511362,93.7902 0.4375281,93.7964 0.68748212,93.8025 0.21875148,93.8087 0.37502035,93.8148 2.3125014,93.8210 3.0937531,93.8271 1.7187134,93.8333 0.34373233,93.8394 1.1755473e-005,93.8456 0.12499601,93.8517 0.49999881,93.8579 0.84377515,93.8640 0.71878934,93.8702 0.62499362,93.8763 0.31246886,93.8825 0.2812531,93.8887 0.90626454,93.8948 1.7188014,93.9010 2.3125436,93.9071 2.0937319,93.9133 0.99995291,93.9194 0.99998188,93.9256 1.6874923,93.9317 1.3749729,93.9379 0.49998549,93.9440 0.59376919,93.9502 0.84375083,93.9563 0.68747586,93.9625 0.21874514,93.9687 0.031252373,93.9748 0.12501563,93.9810 0.93752724,93.9871 1.6875476,93.9933 1.9064027,93.9994 2.1250665,94.0056 1.343612,94.0117 0.46861416,94.0179 0.031211186,94.0241 0.12504213,94.0302 0.40626848,94.0364 0.59372443,94.0425 0.31248212,94.0487 0.46878865,94.0549 1.031265,94.0610 0.6874941,94.0672 0.5937646,94.0733 1.5001411,94.0795 4.000299,94.0856 5.0626216,94.0918 4.2809973,94.0980 3.218502,94.1041 3.4062705,94.1103 2.6874785,94.1164 0.53117406,94.1226 0.31253088,94.1288 0.96878505,94.1349 0.68746662,94.1411 0.46873522,94.1472 0.56249863,94.1534 0.56245726,94.1596 0.43750355,94.1657 0.65625393,94.1719 0.46872258,94.1781 0.59373939,94.1842 0.3437421,94.1904 0.031252183,94.1965 0.031257369,94.2027 0.18751235,94.2089 0.2812694,94.2150 0.43750101,94.2212 0.31247678,94.2274 0.68749279,94.2335 0.93750602,94.2397 0.18749523,94.2459 0.12504844,94.2520 0.81254709,94.2582 0.84371287,94.2643 0.37493458,94.2705 0.59378499,94.2767 1.5313215,94.2828 0.78121942,94.2890 0.21868992,94.2952 -2.8082077e-005,94.3013 2.1444537e-005,94.3075 1.3750738,94.3137 3.0625491,94.3198 2.7186971,94.3260 2.1874297,94.3322 0.8749969,94.3383 1.1250764,94.3445 4.0000796,94.3507 4.9687152,94.3568 3.2499127,94.3630 0.49997571,94.3692 0.37498656,94.3754 0.093758404,94.3815 0.1875311,94.3877 0.28125006,94.3939 0.28121263,94.4000 0.59390491,94.4062 2.8751655,94.4124 2.3123705,94.4185 0.81233025,94.4247 -2.4387416e-005,94.4309 0.18758765,94.4371 0.59383351,94.4432 1.4687603,94.4494 1.812479,94.4556 1.4999825,94.4617 0.84372073,94.4679 0.53123236,94.4741 0.31243393,94.4803 -4.2545587e-005,94.4864 9.4209463e-006,94.4926 4.8656793e-006,94.4988 0.28131571,94.5049 0.96879232,94.5111 0.78119946,94.5173 0.53130615,94.5235 0.7813099,94.5296 0.59365803,94.5358 0.37497917,94.5420 0.87503308,94.5482 1.2500416,94.5543 1.9375123,94.5605 1.7500057,94.5667 1.5938085,94.5729 1.1250128,94.5790 0.87491238,94.5852 0.3748996,94.5914 0.21876268,94.5976 0.50008559,94.6037 2.4062388,94.6099 3.0936649,94.6161 2.218714,94.6223 1.375,94.6284 1.0000241,94.6346 1.1562583,94.6408 0.81247908,94.6470 0.031215174,94.6532 6.0421124e-005,94.6593 0.53135574,94.6655 0.65617764,94.6717 0.093665667,94.6779 0.093766108,94.6840 0.53127217,94.6902 0.65627861,94.6964 0.65622503,94.7026 0.12496442,94.7088 2.0712725e-006,94.7149 0.093751065,94.7211 0.093761146,94.7273 0.21878815,94.7335 0.78130656,94.7397 1.1562464,94.7458 0.68754679,94.7520 1.0000157,94.7582 0.68740374,94.7644 0.37499416,94.7706 0.31250602,94.7768 0.53129154,94.7829 0.71872824,94.7891 0.78118873,94.7953 0.71873361,94.8015 -1.2600147e-005,94.8077 0.21879888,94.8138 0.43748656,94.8200 0.2187468,94.8262 0.5312596,94.8324 0.34371921,94.8386 0.18749492,94.8448 -2.1619284e-005,94.8510 1.1563013,94.8571 1.8125932,94.8633 1.8749918,94.8695 1.187476,94.8757 1.249964,94.8819 0.53124648,94.8881 0.7501334,94.8942 1.5938369,94.9004 1.4998807,94.9066 0.53115922,94.9128 0.50003225,94.9190 0.56245315,94.9252 0.46870846,94.9314 0.50007266,94.9376 0.87512112,94.9437 1.2812246,94.9499 0.68737072,94.9561 1.4375288,94.9623 2.5624831,94.9685 1.2812297,94.9747 0.50001347,94.9809 0.28119996,94.9871 0.093745656,94.9932 -4.9392825e-006,94.9994 1.70746e-006,95.0056 -1.8903086e-006,95.0118 5.8541127e-006,95.0180 0.18752278,95.0242 0.87501544,95.0304 1.843751,95.0366 2.0312133,95.0428 1.3437759,95.0490 0.74987298,95.0551 1.0943609,95.0613 14.470609,95.0675 28.594788,95.0737 29.624294,95.0799 18.029678,95.0861 5.1239705,95.0923 1.2186379,95.0985 1.6876986,95.1047 3.6566772,95.1109 5.5938311,95.1171 3.5621562,95.1233 1.9685026,95.1294 0.37493008,95.1356 0.96875477,95.1418 1.6562182,95.1480 1.0937397,95.1542 0.06252674,95.1604 0.53128934,95.1666 1.3749945,95.1728 1.3750226,95.1790 1.1562772,95.1852 0.31243163,95.1914 0.12500045,95.1976 0.56255448,95.2038 1.1249735,95.2100 0.84371787,95.2162 1.031263,95.2224 2.1250918,95.2286 3.5938148,95.2348 2.9999211,95.2410 1.9999397,95.2472 0.87500834,95.2534 1.0625046,95.2596 1.0312573,95.2658 1.0937393,95.2720 0.74995726,95.2781 1.2187266,95.2843 1.3437734,95.2905 1.4062699,95.2967 0.68752897,95.3029 0.81249362,95.3091 0.40620974,95.3153 0.18750626,95.3215 0.28122506,95.3277 0.34372458,95.3339 0.34375903,95.3401 0.53127491,95.3463 1.1250134,95.3525 0.99996376,95.3587 0.78126103,95.3649 1.3750998,95.3711 1.2188832,95.3773 1.3437235,95.3835 0.90610272,95.3898 0.56244189,95.3960 0.18750432,95.4022 0.43757573,95.4084 1.0000054,95.4146 0.49995592,95.4208 0.28126436,95.4270 0.31248361,95.4332 0.28121072,95.4394 0.031250019,95.4456 0.2188293,95.4518 0.56258237,95.4580 1.6875373,95.4642 2.3437316,95.4704 1.4686667,95.4766 0.6874339,95.4828 0.31252116,95.4890 0.56252462,95.4952 0.7499842,95.5014 0.59374547,95.5076 0.31246263,95.5138 0.40622944,95.5200 0.75000781,95.5262 0.93750983,95.5324 0.53126603,95.5387 0.18749511,95.5449 0.46876335,95.5511 1.0937537,95.5573 1.0937692,95.5635 1.343763,95.5697 1.0624957,95.5759 0.96874964,95.5821 0.62497109,95.5883 0.46872243,95.5945 0.50002831,95.6007 0.78131557,95.6069 0.71871251,95.6131 0.18742095,95.6194 -1.0598926e-005,95.6256 1.6500373e-006,95.6318 3.9999613e-006,95.6380 0.093776293,95.6442 0.34380987,95.6504 1.1249841,95.6566 0.68743223,95.6628 0.12499172,95.6690 0.093752556,95.6752 -3.1652326e-007,95.6815 -8.7966652e-007,95.6877 3.8355261e-006,95.6939 0.031250194,95.7001 0.18758276,95.7063 0.65628576,95.7125 0.37495312,95.7187 0.31246826,95.7249 0.28126726,95.7312 0.84382665,95.7374 1.5000423,95.7436 1.5625058,95.7498 0.96872342,95.7560 1.0624138,95.7622 0.81245637,95.7684 1.0938089,95.7747 0.96878779,95.7809 2.1562667,95.7871 2.5312533,95.7933 1.718758,95.7995 0.84371567,95.8057 0.53117359,95.8119 0.74996406,95.8182 2.0000131,95.8244 3.0937591,95.8306 2.1562324,95.8368 0.49998856,95.8430 6.6746761e-006,95.8492 0.53125995,95.8555 1.437515,95.8617 1.5312417,95.8679 0.6875456,95.8741 0.59383285,95.8803 0.74996042,95.8865 0.49993041,95.8928 0.21871084,95.8990 1.3367165e-005,95.9052 2.1250765,95.9114 3.1563208,95.9176 2.7812467,95.9239 1.7500103,95.9301 1.9687599,95.9363 1.5311852,95.9425 0.87492436,95.9487 0.12495835,95.9550 0.093751892,95.9612 0.3124972,95.9674 0.093759008,95.9736 0.21875887,95.9798 0.50005972,95.9861 1.0938181,95.9923 0.96870464,95.9985 0.28117567,96.0047 0.1249717,96.0109 2.0368323e-005,96.0172 0.37508428,96.0234 0.87501401,96.0296 0.687451,96.0358 0.71877921,96.0421 0.96879488,96.0483 1.2187724,96.0545 1.7187514,96.0607 3.4687283,96.0670 4.093832,96.0732 5.3750415,96.0794 4.5311317,96.0856 3.8750122,96.0919 5.8751454,96.0981 7.5938091,96.1043 6.0936499,96.1105 3.3748493,96.1168 2.2812219,96.1230 2.0312932,96.1292 2.0625165,96.1354 2.1249607,96.1417 2.687412,96.1479 2.6875348,96.1541 1.906316,96.1603 0.53124541,96.1666 0.59372211,96.1728 0.31245351,96.1790 0.37501961,96.1852 0.90628409,96.1915 0.90620202,96.1977 0.40632311,96.2039 0.87516087,96.2102 1.2813195,96.2164 1.3436548,96.2226 0.59356016,96.2288 0.18746489,96.2351 0.500027,96.2413 0.56248206,96.2475 0.53126293,96.2538 0.68756044,96.2600 1.6249852,96.2662 1.593697,96.2725 0.90622997,96.2787 0.28125292,96.2849 0.50003493,96.2911 0.74998993,96.2974 0.34370753,96.3036 0.031241134,96.3098 4.7102048e-006,96.3161 -1.6015445e-005,96.3223 0.68763137,96.3285 3.4689181,96.3348 3.0311894,96.3410 1.7186363,96.3472 0.74991411,96.3535 0.18750457,96.3597 0.37503174,96.3659 0.65627283,96.3722 1.0625299,96.3784 0.96871728,96.3846 0.74994272,96.3909 0.37496933,96.3971 0.093755834,96.4033 2.1800908e-007,96.4096 0.031252507,96.4158 0.687572,96.4220 2.7187781,96.4283 3.2500279,96.4345 2.6875606,96.4407 1.1874417,96.4470 1.0312009,96.4532 1.6250042,96.4595 1.1250011,96.4657 0.8749578,96.4719 0.4062297,96.4782 0.78130496,96.4844 0.96874863,96.4906 0.65631253,96.4969 1.625103,96.5031 2.1249571,96.5094 1.9061216,96.5156 0.37493873,96.5218 0.18757895,96.5281 0.53129172,96.5343 0.53119326,96.5405 0.18744726,96.5468 0.28129849,96.5530 0.56249392,96.5593 0.21875876,96.5655 0.78135061,96.5717 1.4062656,96.5780 1.4687291,96.5842 1.1874758,96.5905 0.96871853,96.5967 0.84371471,96.6030 0.59375924,96.6092 0.65624833,96.6154 0.43750152,96.6217 0.8437705,96.6279 1.0936981,96.6342 0.68751281,96.6404 1.125167,96.6466 2.3126109,96.6529 2.9062023,96.6591 2.2499111,96.6654 1.2812405,96.6716 1.0937407,96.6779 0.62487411,96.6841 1.1874419,96.6903 2.4687982,96.6966 3.3125966,96.7028 3.4687755,96.7091 2.3437123,96.7153 1.7812063,96.7216 0.812648,96.7278 1.6564548,96.7341 1.8749332,96.7403 1.2810131,96.7466 0.31235474,96.7528 0.18753947,96.7590 0.31250593,96.7653 0.2187074,96.7715 0.15637228,96.7778 1.1251714,96.7840 1.593721,96.7903 1.187417,96.7965 0.74989551,96.8028 0.18743476,96.8090 0.37505031,96.8153 0.843759,96.8215 0.53121251,96.8278 0.43750364,96.8340 0.40625042,96.8403 1.0312597,96.8465 1.3750675,96.8528 3.0312884,96.8590 2.7186589,96.8653 1.3437014,96.8715 0.18752794,96.8778 0.18746926,96.8840 -1.8982557e-005,96.8903 0.218796,96.8965 0.6874904,96.9028 0.53121167,96.9090 1.0312629,96.9153 1.0625147,96.9215 0.84375954,96.9278 0.31248069,96.9340 0.031235348,96.9403 0.031266082,96.9465 0.31257042,96.9528 0.90627021,96.9590 1.4999371,96.9653 2.0312252,96.9715 2.2499909,96.9778 1.6562748,96.9840 0.87508339,96.9903 1.6563517,96.9965 1.9687345,97.0028 1.1561688,97.0091 0.96873009,97.0153 1.1250573,97.0216 1.0624998,97.0278 0.53118122,97.0341 1.4999901,97.0403 2.7812986,97.0466 2.6250596,97.0528 1.3437864,97.0591 1.0938085,97.0654 1.2811337,97.0716 3.9692214,97.0779 20.657476,97.0841 34.438038,97.0904 31.499319,97.0966 17.655178,97.1029 4.9683137,97.1092 2.656225,97.1154 2.1562159,97.1217 3.7188494,97.1279 5.5000224,97.1342 4.7498226,97.1404 2.5623956,97.1467 1.0312667,97.1530 0.31250516,97.1592 0.28125438,97.1655 0.31250399,97.1717 0.34376171,97.1780 0.46879724,97.1843 0.50001395,97.1905 0.6250003,97.1968 0.65623301,97.2030 0.37494531,97.2093 0.43747181,97.2156 0.49999365,97.2218 0.18751131,97.2281 0.18752298,97.2343 0.50003713,97.2406 0.65623379,97.2469 0.40623081,97.2531 0.50003916,97.2594 0.59377933,97.2657 0.74998975,97.2719 0.68744773,97.2782 0.59374881,97.2844 1.1563158,97.2907 3.1562438,97.2970 2.4686713,97.3032 0.87497634,97.3095 0.093758516,97.3158 -2.3514265e-006,97.3220 2.1708317e-006,97.3283 0.093742393,97.3346 0.56251758,97.3408 0.6562447,97.3471 0.18751119,97.3533 0.50006253,97.3596 0.62502193,97.3659 0.74993306,97.3721 0.59371638,97.3784 0.25002611,97.3847 0.18748564,97.3909 0.18750592,97.3972 0.71874607,97.4035 1.1562623,97.4097 1.5000037,97.4160 0.56248903,97.4223 0.093747795,97.4285 0.031234697,97.4348 -5.6212821e-006,97.4411 0.093761601,97.4474 0.25,97.4536 0.09373828,97.4599 6.0580419e-006,97.4662 0.093785971,97.4724 0.31249967,97.4787 0.093715332,97.4850 0.12501521,97.4912 1.0625439,97.4975 1.1562303,97.5038 0.21871579,97.5100 0.31250489,97.5163 0.37502983,97.5226 1.1562822,97.5289 1.2813096,97.5351 2.0938311,97.5414 2.4062257,97.5477 2.0936418,97.5539 0.78119808,97.5602 0.71879321,97.5665 1.7500061,97.5728 2.4687159,97.5790 2.4999642,97.5853 1.5624901,97.5916 0.84378707,97.5979 0.43761888,97.6041 1.3750392,97.6104 1.5624064,97.6167 0.8436842,97.6229 0.37508219,97.6292 1.000132,97.6355 1.3124468,97.6418 0.90609527,97.6480 0.28120837,97.6543 0.37513247,97.6606 1.0313283,97.6669 1.3124043,97.6731 1.0311745,97.6794 0.40622789,97.6857 0.093739204,97.6920 0.18750317,97.6983 0.28128991,97.7045 0.78130549,97.7108 0.75003886,97.7171 1.031226,97.7234 0.96866024,97.7296 1.6875172,97.7359 2.4375854,97.7422 2.6249371,97.7485 0.90623301,97.7547 0.90630674,97.7610 0.90624458,97.7673 1.1250187,97.7736 1.4999835,97.7799 1.687539,97.7861 1.5312848,97.7924 0.99992096,97.7987 0.96868199,97.8050 1.2188007,97.8113 1.6250532,97.8175 1.3750168,97.8238 1.3749666,97.8301 0.90618509,97.8364 0.62497252,97.8427 0.18756303,97.8489 0.56252348,97.8552 0.53120422,97.8615 0.59374237,97.8678 0.37495703,97.8741 0.031231321,97.8804 0.21880087,97.8866 0.59377396,97.8929 0.49994826,97.8992 0.093723476,97.9055 -1.6042641e-006,97.9118 0.2188051,97.9181 0.8438248,97.9243 0.93746078,97.9306 0.40619057,97.9369 0.40629542,97.9432 0.84376258,97.9495 0.56248081,97.9558 0.34377766,97.9620 0.34371418,97.9683 0.18745524,97.9746 0.18749201,97.9809 0.031243339,97.9872 -1.4277271e-006,97.9935 0.7187534,97.9998 1.0937468,98.0060 0.78128099,98.0123 0.31259787,98.0186 0.93751436,98.0249 0.81241357,98.0312 0.34369862,98.0375 -5.5169112e-006,98.0438 0.031249106,98.0501 0.093765177,98.0563 0.56252491,98.0626 0.78125185,98.0689 1.218931,98.0752 5.0003242,98.0815 9.1876364,98.0878 8.4371758,98.0941 3.2496879,98.1004 0.56257355,98.1067 0.78134632,98.1129 1.5625122,98.1192 1.9686884,98.1255 1.7187958,98.1318 2.3750548,98.1381 1.9686797,98.1444 1.1561486,98.1507 2.0937264,98.1570 3.6875365,98.1633 3.4374528,98.1696 1.3749754,98.1759 0.84378844,98.1821 1.1562647,98.1884 1.0937316,98.1947 0.56245697,98.2010 0.62498319,98.2073 1.9062946,98.2136 2.3437519,98.2199 0.87497836,98.2262 0.18748029,98.2325 -2.1304108e-005,98.2388 8.6449218e-006,98.2451 0.031235877,98.2514 0.40631607,98.2577 1.1563948,98.2640 1.4061948,98.2703 0.59366143,98.2765 0.62502688,98.2828 1.0000618,98.2891 1.4375269,98.2954 1.2187243,98.3017 1.0311838,98.3080 0.40617982,98.3143 0.31251371,98.3206 0.43753001,98.3269 0.37499997,98.3332 0.18750167,98.3395 0.68757379,98.3458 1.2812786,98.3521 1.1249062,98.3584 0.18743388,98.3647 0.093767285,98.3710 0.31250411,98.3773 0.31250748,98.3836 0.68760747,98.3899 1.9689388,98.3962 3.8124547,98.4025 3.3748364,98.4088 2.1874402,98.4151 0.49996796,98.4214 0.25000373,98.4277 0.15628108,98.4340 0.37507218,98.4403 0.68745124,98.4466 0.62498158,98.4529 3.1563103,98.4592 3.3749411,98.4655 0.68744183,98.4718 0.093739636,98.4781 0.31250703,98.4844 0.50006002,98.4907 0.81253695,98.4970 0.68747014,98.5033 0.4062584,98.5096 0.71878785,98.5159 1.3438337,98.5222 1.9688088,98.5285 2.062485,98.5348 1.9374352,98.5411 1.1248714,98.5474 0.1874543,98.5537 0.34378779,98.5600 0.59375703,98.5663 0.53123647,98.5726 1.1249869,98.5789 0.53127539,98.5852 1.125008,98.5916 0.74997526,98.5979 0.59374082,98.6042 0.28123084,98.6105 0.093773469,98.6168 0.62503952,98.6231 1.2188029,98.6294 1.7187129,98.6357 1.0624758,98.6420 1.0626489,98.6483 1.2812895,98.6546 1.0311195,98.6609 0.49990818,98.6672 0.18749055,98.6735 0.18750289,98.6798 0.18748739,98.6862 0.12502931,98.6925 0.34383562,98.6988 0.81259131,98.7051 1.0624878,98.7114 0.93741375,98.7177 0.71868396,98.7240 0.37498391,98.7303 0.53125137,98.7366 0.18747455,98.7429 0.18752365,98.7492 0.50009412,98.7556 0.75007218,98.7619 0.65615052,98.7682 0.12490865,98.7745 0.18752335,98.7808 0.34374392,98.7871 0.28126794,98.7934 0.68750131,98.7997 0.75013483,98.8060 1.5313972,98.8124 1.3123615,98.8187 0.4060919,98.8250 2.2187409,98.8313 3.5937667,98.8376 2.2187226,98.8439 0.031246038,98.8502 0.1250229,98.8565 0.37509504,98.8629 0.71883118,98.8692 0.74993986,98.8755 0.53115588,98.8818 0.96880287,98.8881 1.8751274,98.8944 2.6249537,98.9007 1.562408,98.9071 1.3125085,98.9134 1.7500002,98.9197 1.5624481,98.9260 0.81246388,98.9323 0.12500717,98.9386 0.18748491,98.9450 0.50000262,98.9513 1.093791,98.9576 0.62501496,98.9639 0.71875519,98.9702 1.1874961,98.9765 2.4063418,98.9829 3.1874814,98.9892 3.6882272,98.9955 23.033379,99.0018 52.251362,99.0081 57.967564,99.0145 33.622833,99.0208 9.5616541,99.0271 3.3125038,99.0334 2.1249738,99.0397 1.8437808,99.0460 2.750016,99.0524 4.2187595,99.0587 4.5624838,99.0650 3.937453,99.0713 2.6249254,99.0776 0.9062168,99.0840 0.5938046,99.0903 1.4063332,99.0966 2.4062619,99.1029 2.0625222,99.1093 1.7499604,99.1156 0.65613693,99.1219 0.43749166,99.1282 0.68756682,99.1345 0.87506944,99.1409 1.187476,99.1472 1.156186,99.1535 1.2812431,99.1598 1.5312445,99.1662 1.1562288,99.1725 0.74996352,99.1788 0.21874407,99.1851 1.7813048,99.1915 3.4687948,99.1978 3.0000007,99.2041 1.6562004,99.2104 0.59376895,99.2168 0.968768,99.2231 0.49996117,99.2294 0.37497115,99.2357 0.90627199,99.2421 1.7812935,99.2484 1.3124471,99.2547 0.65626138,99.2610 0.68753976,99.2674 0.53120196,99.2737 0.24996364,99.2800 0.09376277,99.2863 0.28127867,99.2927 0.40628061,99.2990 0.49995461,99.3053 -3.3194265e-005,99.3117 0.18757112,99.3180 0.59378922,99.3243 0.93747348,99.3306 0.93753403,99.3370 1.5001267,99.3433 1.6874653,99.3496 0.78111017,99.3560 0.28119478,99.3623 0.12497553,99.3686 0.031287819,99.3749 0.78135008,99.3813 1.5625482,99.3876 2.6562486,99.3939 2.7187293,99.4003 1.4061834,99.4066 0.34370992,99.4129 0.37497976,99.4193 0.12497342,99.4256 0.031249253,99.4319 0.0312539,99.4383 0.093747891,99.4446 -4.0981949e-006,99.4509 0.18750064,99.4573 0.34376934,99.4636 0.71878529,99.4699 0.74998629,99.4763 0.34371859,99.4826 0.093742922,99.4889 -6.3190682e-006,99.4953 0.031263512,99.5016 0.50008118,99.5079 0.71879321,99.5143 0.46870697,99.5206 0.3749944,99.5269 0.68751693,99.5333 1.1875496,99.5396 1.8125575,99.5459 1.6562341,99.5523 1.3436632,99.5586 0.56243563,99.5649 0.24998182,99.5713 1.1249806,99.5776 1.5625644,99.5839 2.1563349,99.5903 2.3437116,99.5966 2.3124115,99.6030 2.3437212,99.6093 1.9062511,99.6156 0.96874619,99.6220 0.34375638,99.6283 0.43749967,99.6346 9.4479719e-007,99.6410 0.031253148,99.6473 -1.3532908e-005,99.6537 2.8818002e-005,99.6600 0.2187915,99.6663 0.31253028,99.6727 0.65626013,99.6790 1.0312188,99.6854 0.74995595,99.6917 0.15622702,99.6980 0.37502316,99.7044 0.68748558,99.7107 0.43751043,99.7171 0.50002587,99.7234 0.28122815,99.7297 0.18751058,99.7361 0.40625367,99.7424 0.53122902,99.7488 0.28124243,99.7551 0.093752362,99.7615 0.18754941,99.7678 0.46881628,99.7741 0.59372568,99.7805 0.53121477,99.7868 0.81255573,99.7932 1.500013,99.7995 1.0936652,99.8059 0.40624559,99.8122 1.1876473,99.8185 2.5313151,99.8249 2.1874509,99.8312 1.4373989,99.8376 0.4999029,99.8439 0.40624931,99.8503 0.68753242,99.8566 0.93755257,99.8630 1.062497,99.8693 0.90623355,99.8757 1.1875027,99.8820 1.0937811,99.8883 0.68752813,99.8947 0.62494367,99.9010 0.53119838,99.9074 0.31246632,99.9137 0.12503806,99.9201 0.59385657,99.9264 0.81253809,99.9328 0.6248911,99.9391 0.18741985,99.9455 0.093760312,99.9518 -6.5636054e-006,99.9582 0.031251132,99.9645 0.40626076,99.9709 1.2187606,99.9772 1.3437473,99.9836 1.9375179,99.9899 1.8750167,99.9963 0.96871603,100.0026 -2.6132233e-005,100.0090 7.7842624e-006,100.0153 0.093769021,100.0217 0.34375253,100.0280 0.34379932,100.0344 0.43754023,100.0407 0.96880096,100.0471 1.7500329,100.0534 1.9686787,100.0598 1.5312159,100.0661 1.5312669,100.0725 1.6563119,100.0788 2.6564994,100.0852 14.876904,100.0915 45.127209,100.0979 59.062214,100.1042 40.810398,100.1106 13.967261,100.1170 5.968719,100.1233 9.937726,100.1297 14.46875,100.1360 14.124731,100.1424 9.2808781,100.1487 3.7185843,100.1551 2.2189505,100.1614 3.0001323,100.1678 3.0311213,100.1741 1.9686854,100.1805 1.1561971,100.1869 0.56246918,100.1932 0.62509555,100.1996 1.0312953,100.2059 0.78109193,100.2123 0.21868201,100.2186 0.53129846,100.2250 0.68745744,100.2314 0.37498376,100.2377 0.1875145,100.2441 0.09375336,100.2504 0.5312925,100.2568 0.59388238,100.2631 0.99996752,100.2695 0.34360993,100.2759 0.37500423,100.2822 1.0312493,100.2886 0.99998343,100.2949 0.50002509,100.3013 0.31249788,100.3077 0.18745752,100.3140 0.56251442,100.3204 0.8750487,100.3267 1.0937725,100.3331 2.4374855,100.3395 2.312449,100.3458 0.87497467,100.3522 0.031268291,100.3585 0.37500367,100.3649 0.46877623,100.3713 0.75005823,100.3776 0.93751353,100.3840 0.78117138,100.3904 0.12499447,100.3967 0.43752369,100.4031 0.34372163,100.4094 0.28125024,100.4158 0.18748188,100.4222 0.5624916,100.4285 2.2187772,100.4349 2.3750212,100.4413 2.0937612,100.4476 0.74999207,100.4540 0.53123325,100.4604 0.68751854,100.4667 0.68751174,100.4731 0.40621471,100.4794 0.3125245,100.4858 0.40627199,100.4922 0.24999017,100.4985 0.31250799,100.5049 0.34379867,100.5113 0.59375125,100.5176 0.56242472,100.5240 0.93750179,100.5304 1.0312849,100.5367 1.1562538,100.5431 0.87497169,100.5495 0.59372294,100.5558 0.40628242,100.5622 0.53128189,100.5686 0.53122413,100.5749 1.1561985,100.5813 1.0938188,100.5877 1.8438704,100.5941 2.3438077,100.6004 2.1562433,100.6068 1.4998664,100.6132 0.84366751,100.6195 1.2501144,100.6259 1.8126653,100.6323 1.7187431,100.6386 1.3748339,100.6450 0.78113228,100.6514 0.46873164,100.6578 0.406239,100.6641 0.093740642,100.6705 3.0098065e-005,100.6769 0.65633434,100.6832 1.5625139,100.6896 1.281211,100.6960 0.68746668,100.7024 0.4062188,100.7087 0.4999935,100.7151 0.40625912,100.7215 0.34376729,100.7278 0.93766052,100.7342 1.9064234,100.7406 1.9687459,100.7470 1.8436126,100.7533 1.1873983,100.7597 0.9999584,100.7661 0.46873951,100.7725 2.031328,100.7788 4.4687662,100.7852 3.9061623,100.7916 1.4061849,100.7980 0.18753774,100.8043 0.5938015,100.8107 1.375098,100.8171 2.5937927,100.8235 2.3123977,100.8298 1.3124733,100.8362 0.81252158,100.8426 0.62496179,100.8490 0.87499893,100.8553 0.84376192,100.8617 0.49994412,100.8681 0.43746424,100.8745 0.3437435,100.8809 0.093737178,100.8872 0.031252861,100.8936 0.12499558,100.9000 0.093748502,100.9064 0.03124629,100.9128 1.7653227e-005,100.9191 0.37511513,100.9255 1.0312972,100.9319 0.74987221,100.9383 0.18743451,100.9447 0.031290013,100.9510 0.43753538,100.9574 0.62501371,100.9638 0.65622121,100.9702 0.59376943,100.9766 1.250043,100.9829 1.4375018,100.9893 1.4999373,100.9957 0.46871015,101.0021 0.50007391,101.0085 1.3437831,101.0148 2.4687693,101.0212 5.2812304,101.0276 5.3750396,101.0340 2.8749983,101.0404 1.1249198,101.0468 2.1875088,101.0531 2.9687924,101.0595 3.2812395,101.0659 1.3124331,101.0723 1.1249872,101.0787 1.7500026,101.0851 3.4376204,101.0914 4.5939245,101.0978 3.9688342,101.1042 2.8749754,101.1106 1.8123367,101.1170 0.81237143,101.1234 0.43743908,101.1298 0.96880019,101.1361 2.8126082,101.1425 2.5624826,101.1489 2.1249151,101.1553 1.1875459,101.1617 1.4063867,101.1681 1.5624119,101.1745 0.5310989,101.1808 0.093717061,101.1872 -1.6524317e-006,101.1936 0.093765803,101.2000 0.24999852,101.2064 0.12499874,101.2128 0.18749525,101.2192 0.40624651,101.2256 0.84375334,101.2320 0.56249541,101.2383 0.093728781,101.2447 7.6590928e-005,101.2511 0.56262791,101.2575 0.78123063,101.2639 0.59367365,101.2703 0.37494048,101.2767 0.12497143,101.2831 0.031247633,101.2895 -3.2509595e-006,101.2959 0.18750414,101.3022 0.40627757,101.3086 0.87507188,101.3150 1.000034,101.3214 0.71867269,101.3278 0.2187027,101.3342 0.68758172,101.3406 1.2813001,101.3470 0.87497866,101.3534 0.56245947,101.3598 0.18743557,101.3662 -2.2281685e-005,101.3726 1.2718283e-005,101.3790 0.093788534,101.3854 0.31255686,101.3917 0.84377807,101.3981 0.96871102,101.4045 0.78119314,101.4109 2.7187624,101.4173 5.3438134,101.4237 5.2187538,101.4301 3.2499194,101.4365 0.43751758,101.4429 0.40626073,101.4493 0.281268,101.4557 0.87509501,101.4621 1.1874536,101.4685 0.81244594,101.4749 1.2814679,101.4813 2.4376719,101.4877 2.1560504,101.4941 1.156106,101.5005 0.93756294,101.5069 0.96878517,101.5133 1.4061867,101.5197 0.99992269,101.5261 1.0311933,101.5325 0.78126776,101.5389 1.8750354,101.5453 1.8437268,101.5517 0.78125066,101.5581 1.2812576,101.5645 1.499984,101.5709 0.68747598,101.5773 0.49999306,101.5837 0.43749076,101.5901 0.18749826,101.5965 0.46881688,101.6029 1.1562864,101.6093 1.0625757,101.6157 1.1563051,101.6221 0.93751156,101.6285 0.9999032,101.6349 0.24988936,101.6413 1.4063009,101.6477 2.6249926,101.6541 3.0625567,101.6605 2.4375629,101.6669 1.2811595,101.6733 0.53118187,101.6797 0.53125566,101.6861 0.46873125,101.6925 0.28123873,101.6989 1.0625193,101.7053 1.5624958,101.7117 0.74999982,101.7181 0.62508297,101.7245 1.1250272,101.7309 0.71870279,101.7373 0.53119415,101.7437 0.4687604,101.7501 0.87506497,101.7565 1.031204,101.7629 0.5312686,101.7693 1.1563537,101.7758 1.2812365,101.7822 0.84372222,101.7886 0.75011134,101.7950 1.1875163,101.8014 0.71854424,101.8078 0.093675584,101.8142 0.31253406,101.8206 0.21873438,101.8270 0.12499618,101.8334 0.15625405,101.8398 0.49997967,101.8462 0.50009638,101.8526 0.81262732,101.8591 1.0313202,101.8655 1.9064543,101.8719 2.6249428,101.8783 1.2496578,101.8847 0.12495229,101.8911 1.0938607,101.8975 1.9062623,101.9039 1.906184,101.9103 0.71865362,101.9167 0.093758985,101.9232 0.28131407,101.9296 2.031301,101.9360 2.499949,101.9424 1.3125273,101.9488 1.0625768,101.9552 1.3749388,101.9616 1.5937259,101.9680 1.7813361,101.9744 1.5312718,101.9809 1.0312538,101.9873 1.2499372,101.9937 0.74990642,102.0001 0.93748254,102.0065 0.78121567,102.0129 0.84378272,102.0193 0.87504923,102.0258 1.2812874,102.0322 1.7812575,102.0386 1.5624582,102.0450 0.62493575,102.0514 0.15631154,102.0578 1.5939504,102.0642 4.1564217,102.0707 4.6562791,102.0771 3.2811995,102.0835 1.6873727,102.0899 2.0623512,102.0963 2.3750911,102.1027 8.5627527,102.1092 15.718839,102.1156 16.406122,102.1220 9.9685793,102.1284 4.5312066,102.1348 2.7812128,102.1412 3.1875362,102.1477 4.1875563,102.1541 2.7186563,102.1605 0.9685995,102.1669 0.15619172,102.1733 0.18755013,102.1797 0.31249014,102.1862 0.2813108,102.1926 0.87508297,102.1990 0.99994469,102.2054 0.93741924,102.2118 0.96875912,102.2183 0.99999666,102.2247 1.6249776,102.2311 1.875013,102.2375 1.1249793,102.2439 0.28127256,102.2504 0.7188918,102.2568 1.4688714,102.2632 1.7499146,102.2696 1.3436171,102.2761 0.84370416,102.2825 0.49999744,102.2889 0.843853,102.2953 1.0000194,102.3017 0.74992102,102.3082 0.93750006,102.3146 0.71875054,102.3210 0.37495956,102.3274 0.18745859,102.3339 0.31254414,102.3403 0.93752003,102.3467 0.68750668,102.3531 0.84375179,102.3596 0.40620977,102.3660 0.31248364,102.3724 0.31252825,102.3788 0.87510109,102.3853 1.0937151,102.3917 0.68754822,102.3981 1.2188579,102.4045 1.0936284,102.4110 0.9061408,102.4174 0.62497038,102.4238 0.43749699,102.4302 0.87508398,102.4367 1.4063694,102.4431 1.7812294,102.4495 0.99986655,102.4559 0.18743926,102.4624 2.1743333e-006,102.4688 0.74999762,102.4752 1.1562511,102.4817 0.74999845,102.4881 1.1768219e-005,102.4945 0.34383059,102.5009 0.90629792,102.5074 0.6874342,102.5138 0.18744478,102.5202 0.28125533,102.5267 0.65624672,102.5331 0.71874446,102.5395 0.34376541,102.5460 0.78133416,102.5524 1.8751554,102.5588 2.2812736,102.5652 1.406119,102.5717 0.49985793,102.5781 1.0937531,102.5845 2.7188232,102.5910 2.8437188,102.5974 0.87498242,102.6038 0.68748766,102.6103 0.12496705,102.6167 -1.66935e-006,102.6231 8.5809761e-006,102.6296 0.21875501,102.6360 0.18751043,102.6424 0.46876523,102.6489 0.49999717,102.6553 0.53125685,102.6617 0.2500501,102.6682 0.46873194,102.6746 0.49999154,102.6810 0.81256318,102.6875 2.3749676,102.6939 2.2812243,102.7003 1.3749845,102.7068 0.53120387,102.7132 0.062504254,102.7197 0.15628612,102.7261 0.59378529,102.7325 1.5000182,102.7390 1.2187443,102.7454 0.99997908,102.7518 0.62497771,102.7583 0.81246257,102.7647 0.59373301,102.7711 0.093768828,102.7776 0.21876286,102.7840 0.15625378,102.7905 0.093718886,102.7969 2.230149e-005,102.8033 0.53137666,102.8098 1.4687908,102.8162 1.3123957,102.8227 0.40620366,102.8291 0.375038,102.8355 0.56247902,102.8420 0.18745391,102.8484 0.031232677,102.8548 0.031279411,102.8613 0.40632242,102.8677 0.7812798,102.8742 0.90621847,102.8806 1.0000234,102.8871 1.250061,102.8935 1.093843,102.8999 1.2500244,102.9064 1.2500436,102.9128 1.9063047,102.9193 1.6248188,102.9257 0.59356409,102.9321 -3.4177614e-005,102.9386 4.5506877e-006,102.9450 1.5978794e-005,102.9515 0.09375526,102.9579 0.21876135,102.9644 1.4062892,102.9708 1.8750663,102.9772 2.5624843,102.9837 1.6249766,102.9901 1.3749866,102.9966 0.4686794,103.0030 0.093740314,103.0095 0.03125203,103.0159 0.28126761,103.0224 0.87503099,103.0288 1.0937803,103.0353 1.4062499,103.0417 1.2812901,103.0481 1.968758,103.0546 2.0937667,103.0610 6.3137026,103.0675 24.190248,103.0739 41.313934,103.0804 37.560966,103.0868 20.435024,103.0933 6.2800388,103.0997 2.9998662,103.1062 2.6250045,103.1126 2.0937538,103.1191 1.0311617,103.1255 0.68749589,103.1320 1.0000687,103.1384 1.3437377,103.1449 1.1874623,103.1513 0.71869838,103.1578 0.18744831,103.1642 -2.0853781e-006,103.1707 0.093787782,103.1771 0.40625226,103.1836 0.59371686,103.1900 1.0937675,103.1965 2.1562476,103.2029 1.4999818,103.2094 0.18749775,103.2158 -7.0363285e-007,103.2223 0.093806304,103.2287 0.46879604,103.2352 1.4999545,103.2416 1.6249443,103.2481 1.1562915,103.2545 0.59382302,103.2610 0.9062202,103.2674 0.59372038,103.2739 0.40625191,103.2803 0.96879399,103.2868 1.9375136,103.2932 1.8124446,103.2997 1.4375288,103.3062 1.7812752,103.3126 1.0311725,103.3191 0.28120169,103.3255 0.0937621,103.3320 0.18749523,103.3384 0.43752235,103.3449 0.71875745,103.3513 0.34375203,103.3578 0.68767625,103.3642 1.9376069,103.3707 3.0310841,103.3772 3.2186306,103.3836 2.7499921,103.3901 1.6562692,103.3965 0.75004125,103.4030 1.6875248,103.4094 1.8749683,103.4159 1.0625033,103.4224 1.2500528,103.4288 1.6875257,103.4353 1.6250308,103.4417 1.7499768,103.4482 1.4374508,103.4547 1.5625457,103.4611 2.1875215,103.4676 1.749915,103.4740 0.81249332,103.4805 0.56255454,103.4869 0.62501907,103.4934 0.71873784,103.4999 0.65626705,103.5063 0.96872675,103.5128 0.68743747,103.5193 1.4375484,103.5257 2.562494,103.5322 2.5936477,103.5386 1.2500232,103.5451 0.43759423,103.5516 2.0625992,103.5580 4.7812271,103.5645 3.4998386,103.5709 0.87493396,103.5774 0.0313049,103.5839 0.50006157,103.5903 0.59370917,103.5968 0.53124505,103.6033 0.9687947,103.6097 0.8749457,103.6162 0.21871674,103.6227 0.31253064,103.6291 0.24998805,103.6356 0.43747446,103.6420 1.6562654,103.6485 2.0625217,103.6550 1.4062265,103.6614 0.09372706,103.6679 3.5195644e-006,103.6744 0.031239813,103.6808 3.7241563e-005,103.6873 0.50008088,103.6938 1.0312997,103.7002 2.0937972,103.7067 2.3750706,103.7132 1.9374219,103.7196 0.90610325,103.7261 0.53122985,103.7326 0.43755206,103.7390 0.46874726,103.7455 0.18744123,103.7520 0.31250209,103.7584 0.3437407,103.7649 0.18748298,103.7714 0.34376755,103.7778 0.40627119,103.7843 0.37500167,103.7908 0.56253093,103.7973 0.90623856,103.8037 0.49994469,103.8102 0.31249091,103.8167 0.34375402,103.8231 0.40631726,103.8296 0.50002354,103.8361 0.28118765,103.8425 1.6250092,103.8490 3.0312679,103.8555 2.2499883,103.8620 1.0937885,103.8684 0.84373868,103.8749 0.5312115,103.8814 0.71879351,103.8878 0.62503701,103.8943 0.49992892,103.9008 0.18744779,103.9073 0.8125211,103.9137 1.0000316,103.9202 1.5000553,103.9267 1.9062456,103.9332 1.1249379,103.9396 0.56252378,103.9461 0.93757147,103.9526 0.90623784,103.9591 0.84375435,103.9655 0.90624535,103.9720 0.53116137,103.9785 -1.8424222e-005,103.9850 0.28131035,103.9914 0.65626955,103.9979 0.65620244,104.0044 0.18747443,104.0109 0.28126061,104.0173 0.18748216,104.0238 0.093739182,104.0303 0.43757594,104.0368 1.0314057,104.0432 1.4687877,104.0497 1.2185996,104.0562 0.37491783,104.0627 1.1253868,104.0692 5.5318561,104.0756 10.469108,104.0821 13.530891,104.0886 10.562111,104.0951 6.937449,104.1015 2.7185707,104.1080 1.8122454,104.1145 0.40609595,104.1210 0.28126958,104.1275 0.21876611,104.1339 0.37503606,104.1404 0.53125489,104.1469 1.2500423,104.1534 2.3437603,104.1599 1.9062338,104.1663 1.5312798,104.1728 1.3750291,104.1793 1.0625027,104.1858 1.0937424,104.1923 2.4999471,104.1988 2.9062474,104.2052 3.2499826,104.2117 1.6562167,104.2182 1.156302,104.2247 1.5312833,104.2312 1.5000027,104.2377 1.0624976,104.2441 2.1249547,104.2506 2.9061799,104.2571 2.2813013,104.2636 0.93758905,104.2701 1.1874431,104.2766 0.84366244,104.2830 0.21874142,104.2895 0.18750022,104.2960 0.21877787,104.3025 0.59379137,104.3090 0.65621036,104.3155 0.46881658,104.3220 1.2813643,104.3284 1.1874266,104.3349 0.6561355,104.3414 0.18748091,104.3479 0.3125177,104.3544 0.56255198,104.3609 1.0625156,104.3674 0.78123337,104.3738 0.50001895,104.3803 0.37496835,104.3868 0.18746094,104.3933 0.18750121,104.3998 0.37506896,104.4063 0.78129256,104.4128 0.75001025,104.4193 0.75000161,104.4258 0.78120345,104.4322 0.62496704,104.4387 0.37496215,104.4452 0.28122559,104.4517 1.0000151,104.4582 1.5624946,104.4647 1.218738,104.4712 0.53127384,104.4777 0.78130865,104.4842 2.0626054,104.4907 2.6876731,104.4971 2.9374566,104.5036 1.4372816,104.5101 0.37490019,104.5166 0.87498349,104.5231 2.218858,104.5296 2.8750551,104.5361 2.7812061,104.5426 2.7812288,104.5491 1.3124671,104.5556 0.37499711,104.5621 0.43754542,104.5686 0.5625301,104.5751 0.59369755,104.5816 0.49998069,104.5880 0.59373933,104.5945 0.28123376,104.6010 0.84385097,104.6075 1.6250758,104.6140 1.4999727,104.6205 0.7811783,104.6270 0.59366345,104.6335 0.28123403,104.6400 0.31251818,104.6465 0.37497166,104.6530 0.34376219,104.6595 0.65630311,104.6660 0.7500149,104.6725 0.56249833,104.6790 0.68749213,104.6855 0.68750328,104.6920 1.4374653,104.6985 2.4374764,104.7050 2.8752198,104.7115 2.9376898,104.7180 2.1873527,104.7245 1.3747938,104.7310 0.3437025,104.7375 0.18752828,104.7440 0.62498641,104.7505 0.6562199,104.7570 0.531286,104.7635 0.59376633,104.7700 0.34370813,104.7765 0.093738995,104.7830 0.37506443,104.7895 1.2500628,104.7960 1.3436865,104.8025 0.37492755,104.8090 -1.1993754e-006,104.8155 0.12502667,104.8220 0.84378469,104.8285 1.0624917,104.8350 0.62495476,104.8415 0.03128292,104.8480 0.34382308,104.8545 0.5000065,104.8610 0.65620446,104.8675 0.84372056,104.8740 0.90623373,104.8805 0.09371905,104.8870 0.18755403,104.8935 0.65628648,104.9000 0.59371513,104.9065 0.74996221,104.9130 0.78121793,104.9195 0.50005525,104.9260 0.65638095,104.9325 1.218806,104.9390 1.1561534,104.9455 0.71864271,104.9520 0.5312739,104.9585 0.59385389,104.9650 0.96878141,104.9716 0.99988532,104.9781 0.37495723,104.9846 0.84389323,104.9911 2.1251013,104.9976 2.4999683,105.0041 1.8124067,105.0106 1.0936747,105.0171 0.74999601,105.0236 0.71873194,105.0301 0.31246012,105.0366 0.093768127,105.0431 1.4064761,105.0496 3.7815349,105.0561 4.6875954,105.0627 4.2810788,105.0692 3.2498629,105.0757 8.5324984,105.0822 29.877224,105.0887 48.188309,105.0952 41.810738,105.1017 19.154247,105.1082 6.0932531,105.1147 3.7187328,105.1212 3.5311556,105.1278 3.0311494,105.1343 1.999976,105.1408 0.93746161,105.1473 0.65621454,105.1538 -2.5130013e-005,105.1603 0.093772769,105.1668 0.40626261,105.1733 0.40623072,105.1799 0.093734175,105.1864 4.1206868e-006,105.1929 0.093748033,105.1994 0.093750671,105.2059 2.3331393e-006,105.2124 -6.9379489e-006,105.2189 2.5420448e-005,105.2254 0.28129235,105.2320 0.90635753,105.2385 1.8750479,105.2450 1.7813392,105.2515 2.687753,105.2580 3.7811861,105.2645 2.5309241,105.2710 1.0623959,105.2776 0.90633589,105.2841 0.84377813,105.2906 0.7499482,105.2971 0.8124826,105.3036 1.6563128,105.3101 2.3124838,105.3167 1.4686452,105.3232 0.24995211,105.3297 0.18755086,105.3362 0.50005609,105.3427 0.5624699,105.3492 0.24995585,105.3558 0.15626229,105.3623 1.0938265,105.3688 1.9063537,105.3753 1.8437089,105.3818 0.62487513,105.3884 0.18745857,105.3949 0.062483888,105.4014 -8.0762338e-006,105.4079 2.8131435e-006,105.4144 -3.1759598e-006,105.4210 9.8912451e-006,105.4275 0.18751667,105.4340 1.0937568,105.4405 1.468776,105.4470 0.75005555,105.4536 0.90623122,105.4601 0.71868372,105.4666 0.40622833,105.4731 0.093745992,105.4796 0.093787491,105.4862 0.43752351,105.4927 0.8437472,105.4992 0.65625972,105.5057 0.37499267,105.5123 0.24995729,105.5188 -2.5489386e-005,105.5253 0.18750598,105.5318 1.0625324,105.5383 1.9688119,105.5449 2.250066,105.5514 2.0625055,105.5579 1.4062287,105.5644 1.1249429,105.5710 0.37492734,105.5775 0.50005662,105.5840 1.4376067,105.5905 1.9374582,105.5971 0.90614295,105.6036 0.18746924,105.6101 1.4201585e-005,105.6166 0.68764728,105.6232 1.7813886,105.6297 1.6874343,105.6362 0.87485254,105.6427 0.40623188,105.6493 0.78124899,105.6558 0.40618497,105.6623 1.1510969e-005,105.6689 0.1875228,105.6754 0.18749051,105.6819 0.59385091,105.6884 1.6563742,105.6950 1.7812401,105.7015 1.4373705,105.7080 0.78119928,105.7146 0.90630567,105.7211 1.4062821,105.7276 1.656242,105.7341 1.3749435,105.7407 0.74995112,105.7472 0.24996692,105.7537 -1.0723106e-006,105.7603 0.093760543,105.7668 1.3437487,105.7733 1.4375082,105.7799 0.3125602,105.7864 0.68763679,105.7929 1.2501576,105.7995 1.562489,105.8060 1.3123822,105.8125 0.99987704,105.8190 0.71870929,105.8256 1.1250592,105.8321 1.1874887,105.8386 0.90622723,105.8452 1.0000168,105.8517 1.4062608,105.8582 1.0312564,105.8648 1.1249882,105.8713 1.281267,105.8778 1.5312629,105.8844 1.218659,105.8909 0.40618369,105.8975 0.093749195,105.9040 -2.9615449e-006,105.9105 0.093755901,105.9171 0.28125271,105.9236 0.21876481,105.9301 0.43755913,105.9367 0.65627986,105.9432 0.40618747,105.9497 0.1875264,105.9563 0.56254178,105.9628 0.87496996,105.9693 1.7187679,105.9759 2.0624833,105.9824 1.7499329,105.9890 0.34372208,105.9955 0.093759328,106.0020 -4.4556145e-006,106.0086 8.941578e-006,106.0151 0.18752186,106.0216 0.37498888,106.0282 0.031228404,106.0347 0.18750653,106.0413 0.12500687,106.0478 0.031244719,106.0543 -5.9528711e-006,106.0609 0.093754902,106.0674 0.37503734,106.0740 1.812562,106.0805 3.6875787,106.0870 4.8440638,106.0936 6.3440232,106.1001 7.0311451,106.1067 5.8747063,106.1132 4.5622959,106.1197 2.6561999,106.1263 1.4062145,106.1328 1.8124915,106.1394 2.4062381,106.1459 1.4374682,106.1525 0.18749094,106.1590 0.28128305,106.1655 0.68754148,106.1721 1.0624835,106.1786 0.62495917,106.1852 1.4687834,106.1917 3.0313303,106.1983 2.8750968,106.2048 1.9375384,106.2113 1.2811396,106.2179 0.59361494,106.2244 0.50007254,106.2310 1.1250346,106.2375 0.93743008,106.2441 0.84390634,106.2506 2.7501647,106.2572 3.0936997,106.2637 1.999833,106.2703 2.1249342,106.2768 3.6250219,106.2834 3.9375401,106.2899 2.1563466,106.2964 1.7187427,106.3030 1.4686222,106.3095 0.78121293,106.3161 0.46876216,106.3226 0.31242055,106.3292 0.093705215,106.3357 0.12508269,106.3423 0.84385622,106.3488 1.0937127,106.3554 0.68744677,106.3619 0.93749237,106.3685 1.1874624,106.3750 1.3125544,106.3816 1.5937827,106.3881 1.187481,106.3947 0.8125695,106.4012 0.96879292,106.4078 0.84366322,106.4143 0.84365582,106.4209 0.93747795,106.4274 0.5312441,106.4340 0.1875197,106.4405 0.34380829,106.4471 0.81252593,106.4536 0.68746251,106.4602 0.5625006,106.4667 0.84379458,106.4733 1.0312301,106.4798 0.87497109,106.4864 0.96878713,106.4929 1.4062454,106.4995 1.2187244,106.5061 0.81246847,106.5126 0.34373406,106.5192 0.28124937,106.5257 0.18747574,106.5323 0.093749084,106.5388 0.65624487,106.5454 3.2500863,106.5519 4.0625486,106.5585 2.5624278,106.5650 0.40622309,106.5716 0.50000846,106.5782 0.8437438,106.5847 0.96873444,106.5913 0.68749255,106.5978 0.31250289,106.6044 0.18750755,106.6109 0.28132403,106.6175 0.93758613,106.6240 1.2499781,106.6306 0.71868706,106.6372 0.43750134,106.6437 0.84377474,106.6503 1.2812457,106.6568 1.1875223,106.6634 1.2500424,106.6700 2.0625501,106.6765 2.375087,106.6831 3.3438203,106.6896 3.8751221,106.6962 3.8749523,106.7027 2.0309298,106.7093 0.21860452,106.7159 0.18755785,106.7224 0.81259924,106.7290 1.249989,106.7355 0.87488949,106.7421 0.37497401,106.7487 0.37503013,106.7552 0.65629917,106.7618 0.75001335,106.7684 0.75007975,106.7749 1.437531,106.7815 1.3750267,106.7880 1.6876514,106.7946 2.4374144,106.8012 2.0622969,106.8077 1.3124377,106.8143 0.71879643,106.8209 1.468814,106.8274 1.499935,106.8340 0.4374043,106.8405 0.031282905,106.8471 0.31259787,106.8537 0.56249416,106.8602 0.46865159,106.8668 0.5624876,106.8734 1.5937599,106.8799 0.96874988,106.8865 0.12501793,106.8931 0.43754372,106.8996 1.3750343,106.9062 1.2499561,106.9128 0.56253463,106.9193 1.8438616,106.9259 2.4375172,106.9325 2.2811518,106.9390 1.0624326,106.9456 0.68746805,106.9522 0.28124419,106.9587 0.68757248,106.9653 1.156329,106.9719 0.9687537,106.9784 0.84367943,106.9850 1.124956,106.9916 1.5000845,106.9981 2.0001221,107.0047 1.7188829,107.0113 2.18767,107.0178 4.0313497,107.0244 6.5942812,107.0310 10.344235,107.0375 11.937474,107.0441 15.312743,107.0507 37.600262,107.0573 191.4651,107.0638 531.43835,107.0704 708.21692,107.0770 523.03113,107.0835 215.09999,107.0901 66.900215,107.0967 48.125031,107.1033 43.905754,107.1098 35.530201,107.1164 22.06131,107.1230 9.6240788,107.1295 3.4683793,107.1361 2.1562781,107.1427 2.1875236,107.1493 1.5624974,107.1558 1.4062363,107.1624 2.5000031,107.1690 3.0937371,107.1756 2.7187133,107.1821 1.6562676,107.1887 1.9375834,107.1953 1.687463,107.2019 1.3749228,107.2084 2.0000007,107.2150 2.1250193,107.2216 1.2499948,107.2282 0.5937416,107.2347 0.84375095,107.2413 0.28132355,107.2479 0.81258917,107.2545 1.1562239,107.2610 1.0936563,107.2676 0.4999752,107.2742 0.374989,107.2808 0.3437427,107.2873 0.53126353,107.2939 0.81252253,107.3005 1.5312774,107.3071 0.874933,107.3137 -3.4899116e-005,107.3202 0.031259689,107.3268 0.031245241,107.3334 0.49999455,107.3400 1.0938885,107.3466 1.4688774,107.3531 1.1249057,107.3597 0.68738866,107.3663 0.5312413,107.3729 0.84378564,107.3795 1.2812918,107.3860 4.0000648,107.3926 4.3749685,107.3992 2.1874318,107.4058 0.43755057,107.4124 1.7188857,107.4189 2.4688416,107.4255 3.2186675,107.4321 2.6247761,107.4387 1.7187556,107.4453 1.0313869,107.4518 1.2812217,107.4584 0.99995035,107.4650 0.74997061,107.4716 0.78135127,107.4782 1.312575,107.4848 1.2811767,107.4913 1.2186335,107.4979 0.99995875,107.5045 1.1876354,107.5111 1.5313103,107.5177 1.2499168,107.5243 0.78114665,107.5309 0.18745068,107.5374 -7.3525953e-006,107.5440 0.093808025,107.5506 1.0001116,107.5572 1.0312295,107.5638 0.40615183,107.5704 0.25001547,107.5770 0.93753916,107.5835 0.96870399,107.5901 0.37495065,107.5967 0.031266831,107.6033 0.12500562,107.6099 0.68747693,107.6165 1.0000175,107.6231 0.90632039,107.6296 0.93755543,107.6362 1.3124888,107.6428 0.9687025,107.6494 0.31245896,107.6560 0.40626851,107.6626 0.78126156,107.6692 0.84382617,107.6758 1.0000373,107.6824 0.56240159,107.6889 0.87499648,107.6955 1.2500184,107.7021 0.87497544,107.7087 0.4062351,107.7153 0.2187372,107.7219 0.28128541,107.7285 1.0000364,107.7351 1.2500058,107.7417 0.93750888,107.7483 1.0937788,107.7549 1.0311491,107.7614 0.37500536,107.7680 1.5939871,107.7746 3.8751163,107.7812 4.4061136,107.7878 3.2185655,107.7944 2.1249473,107.8010 0.53126222,107.8076 0.37498489,107.8142 0.1874541,107.8208 0.3437649,107.8274 0.5313319,107.8340 0.90629506,107.8406 0.90624136,107.8472 1.0000272,107.8538 1.0937151,107.8604 0.71868503,107.8669 0.93753457,107.8735 1.5937492,107.8801 1.0624567,107.8867 0.68760288,107.8933 1.6876523,107.8999 2.9374614,107.9065 1.906085,107.9131 0.843687,107.9197 0.31250852,107.9263 0.21876141,107.9329 0.40629733,107.9395 0.75002408,107.9461 0.62491196,107.9527 0.03119977,107.9593 0.093792617,107.9659 0.18751031,107.9725 0.28126332,107.9791 0.43749303,107.9857 0.31246808,107.9923 0.4062947,107.9989 0.781322,108.0055 1.0000215,108.0121 1.4374492,108.0187 1.1249757,108.0253 1.0625075,108.0319 0.84369957,108.0385 1.7187531,108.0451 1.8125157,108.0517 1.1564304,108.0583 7.0326648,108.0649 24.596441,108.0715 45.938747,108.0781 47.748188,108.0847 30.685743,108.0913 24.844305,108.0979 40.21954,108.1045 45.624332,108.1111 31.123356,108.1177 13.186657,108.1243 6.8437629,108.1309 6.437408,108.1375 3.2811685,108.1441 1.6874808,108.1507 0.90625757,108.1573 0.53123158,108.1639 0.37508923,108.1705 0.68754923,108.1771 0.49990851,108.1838 0.18743388,108.1904 0.12506264,108.1970 0.65627247,108.2036 0.4374364,108.2102 0.56252313,108.2168 0.65629452,108.2234 0.59373885,108.2300 0.37494698,108.2366 0.09371949,108.2432 -1.8769322e-005,108.2498 0.093777627,108.2564 0.7813161,108.2630 1.4062824,108.2696 1.718698,108.2762 1.8750129,108.2828 2.8437703,108.2895 1.9062433,108.2961 1.5312839,108.3027 0.8749482,108.3093 0.56244469,108.3159 0.49998826,108.3225 0.28125128,108.3291 0.18751231,108.3357 0.34375998,108.3423 0.34373376,108.3489 0.437489,108.3555 0.75000858,108.3622 0.56251079,108.3688 0.31249383,108.3754 0.062481645,108.3820 4.9812243e-006,108.3886 0.18753229,108.3952 0.71879685,108.4018 1.249981,108.4084 0.56246156,108.4150 0.15624107,108.4217 0.12500833,108.4283 0.18750492,108.4349 0.21877885,108.4415 1.2500745,108.4481 3.0313313,108.4547 3.5624688,108.4613 1.4686801,108.4680 0.7499553,108.4746 0.74996287,108.4812 2.1250107,108.4878 2.9063079,108.4944 3.4062839,108.5010 2.0624154,108.5076 0.40631095,108.5143 1.2188309,108.5209 1.3124491,108.5275 0.96867746,108.5341 0.4374575,108.5407 0.21877193,108.5473 0.62500548,108.5539 0.53122801,108.5606 0.18747185,108.5672 6.6538478e-006,108.5738 0.53130347,108.5804 1.5000242,108.5870 1.3124774,108.5936 1.5937434,108.6003 1.4687299,108.6069 0.87497801,108.6135 0.68760592,108.6201 1.4688758,108.6267 1.4687686,108.6334 1.1562361,108.6400 1.3124495,108.6466 1.2499086,108.6532 0.7186991,108.6598 0.62507141,108.6664 1.0625985,108.6731 0.968714,108.6797 0.68738598,108.6863 0.28118461,108.6929 -2.1560911e-005,108.6995 3.4362653e-005,108.7062 0.65629393,108.7128 0.78123116,108.7194 0.31245211,108.7260 1.8216857e-005,108.7327 0.37512982,108.7393 1.5001198,108.7459 1.9373988,108.7525 0.65609503,108.7591 0.093747884,108.7658 0.21883589,108.7724 1.4063884,108.7790 2.4688184,108.7856 2.0311408,108.7923 0.59367484,108.7989 0.62507147,108.8055 0.7812556,108.8121 0.56239051,108.8188 0.28123072,108.8254 0.78133786,108.8320 1.2499723,108.8386 1.0312334,108.8453 0.87503165,108.8519 0.53122199,108.8585 0.3749474,108.8651 0.1562102,108.8718 0.3125152,108.8784 0.56250906,108.8850 1.843744,108.8916 3.5000355,108.8983 3.8751235,108.9049 2.9688227,108.9115 1.5625352,108.9181 2.5625234,108.9248 2.5311198,108.9314 1.1873505,108.9380 0.21870898,108.9447 0.34377444,108.9513 0.56249255,108.9579 0.34375495,108.9645 0.50003278,108.9712 0.62500596,108.9778 0.59371477,108.9844 0.21870734,108.9911 0.093771517,108.9977 0.31250951,109.0043 0.18750736,109.0109 0.93752909,109.0176 1.0624884,109.0242 0.43746206,109.0308 -1.5434902e-005,109.0375 1.5625029,109.0441 2.8125432,109.0507 3.0313201,109.0574 1.8439095,109.0640 3.8128736,109.0706 9.0944204,109.0773 22.219435,109.0839 29.00012,109.0905 24.937471,109.0972 19.531038,109.1038 15.468237,109.1104 15.499612,109.1171 15.59353,109.1237 12.374922,109.1303 10.312365,109.1370 5.9998736,109.1436 2.9998419,109.1502 1.6249021,109.1569 3.0312972,109.1635 3.031244,109.1701 1.0311624,109.1768 0.59372914,109.1834 0.65624732,109.1900 0.40625596,109.1967 0.68752617,109.2033 0.49999088,109.2099 0.75008011,109.2166 1.1562375,109.2232 0.65614051,109.2298 0.56248361,109.2365 1.0313826,109.2431 2.2188365,109.2498 2.0311372,109.2564 1.1561655,109.2630 0.78121406,109.2697 0.34372225,109.2763 0.18750298,109.2829 0.53127104,109.2896 2.8750484,109.2962 2.8750267,109.3029 1.4687694,109.3095 0.78122884,109.3161 0.49993658,109.3228 0.43751842,109.3294 0.93757099,109.3361 1.6250141,109.3427 2.0937128,109.3493 2.437453,109.3560 2.8749714,109.3626 2.9374831,109.3693 1.6874802,109.3759 0.031247215,109.3825 2.100908e-006,109.3892 0.37504557,109.3958 1.5001121,109.4025 2.4374802,109.4091 1.1249051,109.4158 0.71888602,109.4224 1.8438098,109.4290 1.53111,109.4357 0.87497145,109.4423 0.81259114,109.4490 1.0937954,109.4556 0.96866328,109.4623 0.53117806,109.4689 0.62503463,109.4755 0.96882749,109.4822 1.8437876,109.4888 2.0624225,109.4955 0.93740535,109.5021 1.5938674,109.5088 2.2502019,109.5154 2.2187064,109.5221 1.4373858,109.5287 1.2811459,109.5354 0.71868002,109.5420 0.53124315,109.5486 0.12500878,109.5553 0.37505662,109.5619 0.56255233,109.5686 1.1875017,109.5752 1.4999876,109.5819 1.5001576,109.5885 1.375078,109.5952 1.218513,109.6018 0.031114951,109.6085 0.031275719,109.6151 7.5534845e-006,109.6218 0.21878223,109.6284 0.78128242,109.6351 1.8437731,109.6417 2.0937314,109.6484 1.4062221,109.6550 0.74999428,109.6617 1.1250074,109.6683 1.4687194,109.6750 0.84374177,109.6816 0.40628982,109.6883 0.81257075,109.6949 1.6562933,109.7016 2.0312579,109.7082 2.0312424,109.7149 1.6561724,109.7215 1.0000004,109.7282 1.4375349,109.7348 2.4999976,109.7415 3.5624869,109.7481 1.2186767,109.7548 0.68749821,109.7614 0.31250528,109.7681 0.093709648,109.7747 -2.6325713e-006,109.7814 2.5851002e-006,109.7881 0.12501548,109.7947 0.59380764,109.8014 1.1562846,109.8080 0.84371507,109.8147 0.34369713,109.8213 -3.7320347e-005,109.8280 5.6523881e-005,109.8346 0.50005019,109.8413 0.5937078,109.8479 0.34372649,109.8546 0.28124529,109.8613 0.78126591,109.8679 0.68750679,109.8746 0.28120875,109.8812 0.12502307,109.8879 0.78126931,109.8945 0.37495863,109.9012 3.5371709e-006,109.9079 1.0000083,109.9145 1.8750347,109.9212 2.0000165,109.9278 0.68749261,109.9345 1.2500257,109.9411 2.2812223,109.9478 2.4687076,109.9545 1.3750029,109.9611 1.218776,109.9678 1.8124781,109.9744 1.1875241,109.9811 0.56257612,109.9878 0.87495732,109.9944 0.56244421,110.0011 0.28129032,110.0077 0.37506607,110.0144 0.56251228,110.0211 0.8436898,110.0277 0.81252271,110.0344 1.0625988,110.0410 1.375116,110.0477 2.0312457,110.0544 1.749859,110.0610 1.6250013,110.0677 3.1875522,110.0743 7.3753529,110.0810 12.218937,110.0877 8.5622997,110.0943 4.7185245,110.1010 4.0938292,110.1077 12.21969,110.1143 25.500937,110.1210 30.405893,110.1277 19.717525,110.1343 7.7181916,110.1410 3.3437936,110.1476 1.7187039,110.1543 1.1561228,110.1610 0.34383261,110.1676 1.0314878,110.1743 2.0937779,110.1810 1.8435642,110.1876 0.6248408,110.1943 0.281268,110.2010 1.1252087,110.2076 2.2500286,110.2143 1.2810301,110.2210 0.31248963,110.2276 0.84385514,110.2343 1.2813182,110.2410 1.4375198,110.2476 1.343677,110.2543 1.7500753,110.2610 2.5001543,110.2676 1.8436424,110.2743 1.0310643,110.2810 0.37493652,110.2877 0.6562708,110.2943 0.93750685,110.3010 1.1874539,110.3077 0.34377334,110.3143 0.68755871,110.3210 0.62500554,110.3277 0.74998492,110.3343 0.87497669,110.3410 0.99995613,110.3477 1.5939095,110.3543 2.9688509,110.3610 1.9685487,110.3677 0.59365582,110.3744 0.12505093,110.3810 0.28126356,110.3877 0.49997723,110.3944 0.65626276,110.4011 0.90623838,110.4077 1.1250484,110.4144 1.7813233,110.4211 1.6249841,110.4277 0.78115618,110.4344 0.12498094,110.4411 0.71879107,110.4478 0.87495947,110.4544 0.74997842,110.4611 0.93758589,110.4678 0.50000525,110.4745 0.28116924,110.4811 0.34374371,110.4878 0.18747647,110.4945 0.18752302,110.5012 1.2812812,110.5078 1.3437438,110.5145 0.81247818,110.5212 0.031223116,110.5279 7.215031e-006,110.5345 0.093759179,110.5412 0.59377396,110.5479 1.0937911,110.5546 1.3751247,110.5612 1.9376348,110.5679 1.9374741,110.5746 1.3123032,110.5813 0.31241113,110.5880 0.37499928,110.5946 -2.5804135e-005,110.6013 0.31252304,110.6080 0.34373122,110.6147 0.37503517,110.6213 1.4375749,110.6280 3.0312631,110.6347 2.7186751,110.6414 0.90623844,110.6481 0.84379697,110.6547 0.96873045,110.6614 0.84372866,110.6681 0.81250572,110.6748 0.59374696,110.6815 0.28121156,110.6881 -1.3941155e-005,110.6948 0.18751927,110.7015 1.0312687,110.7082 1.5937619,110.7149 1.21872,110.7216 0.34375101,110.7282 0.43755293,110.7349 0.6562587,110.7416 0.93745506,110.7483 0.53124243,110.7550 0.56244946,110.7616 0.00014714961,110.7683 1.500311,110.7750 2.812475,110.7817 2.1247141,110.7884 0.28112286,110.7951 0.50004476,110.8018 0.43747172,110.8084 0.093749732,110.8151 0.093754545,110.8218 0.031237565,110.8285 0.40628156,110.8352 0.84376615,110.8419 0.62499577,110.8485 0.5937345,110.8552 0.37501845,110.8619 1.0937911,110.8686 1.3124832,110.8753 0.59373885,110.8820 0.6250245,110.8887 1.2499779,110.8954 1.0624623,110.9020 0.81249356,110.9087 0.31248274,110.9154 0.21873602,110.9221 0.34384513,110.9288 0.78133237,110.9355 0.96867931,110.9422 1.4687133,110.9489 2.0000219,110.9555 1.500011,110.9622 1.2812202,110.9689 0.78121614,110.9756 0.75005871,110.9823 1.5312361,110.9890 1.0624229,110.9957 0.59375602,111.0024 0.62502408,111.0091 1.4999893,111.0158 1.3437605,111.0224 1.3750914,111.0291 1.6249661,111.0358 1.2814083,111.0425 4.8759751,111.0492 25.161066,111.0559 87.851776,111.0626 145.15918,111.0693 132.83842,111.0760 69.712006,111.0827 28.184597,111.0894 15.030673,111.0961 17.093672,111.1028 21.250128,111.1094 21.499952,111.1161 18.49968,111.1228 17.625038,111.1295 20.844236,111.1362 22.406199,111.1429 15.686856,111.1496 7.2806883,111.1563 2.5936494,111.1630 2.9688196,111.1697 2.6249177,111.1764 1.8748995,111.1831 1.156201,111.1898 2.5625236,111.1965 2.9999804,111.2032 2.0624614,111.2099 1.5937399,111.2166 0.53126746,111.2233 0.78129816,111.2300 1.2499772,111.2367 0.87497455,111.2434 0.93752635,111.2501 0.59371459,111.2568 0.37498316,111.2635 0.37503189,111.2702 0.84377241,111.2769 1.9061931,111.2836 2.8437164,111.2903 3.374995,111.2970 1.99998,111.3037 0.53124857,111.3104 0.34375802,111.3171 0.53135133,111.3238 0.96888041,111.3305 1.0625077,111.3372 0.99987805,111.3439 0.46865189,111.3506 0.28122452,111.3573 0.093802549,111.3640 0.78142279,111.3707 1.8750771,111.3774 1.6873873,111.3841 0.78109986,111.3908 0.406225,111.3975 0.46877307,111.4042 0.18746734,111.4109 0.34373736,111.4176 1.2187679,111.4243 1.8437454,111.4310 1.6249954,111.4377 0.93749726,111.4444 0.28129718,111.4511 0.718768,111.4578 0.68748111,111.4645 0.37504047,111.4712 0.40626496,111.4779 0.49997619,111.4846 0.62494862,111.4913 0.6250757,111.4980 1.4377509,111.5047 3.3751028,111.5114 4.3123507,111.5181 3.3123307,111.5248 2.1249247,111.5316 1.0625355,111.5383 1.2501053,111.5450 2.0312622,111.5517 2.3436654,111.5584 1.468667,111.5651 0.46876645,111.5718 0.4062942,111.5785 0.34371758,111.5852 0.59372354,111.5919 0.56247956,111.5986 0.46874806,111.6053 0.37502134,111.6120 0.87506473,111.6188 2.0625186,111.6255 1.5624371,111.6322 0.59369344,111.6389 0.093756348,111.6456 0.50001991,111.6523 0.68747431,111.6590 0.49999112,111.6657 0.37511924,111.6724 0.93755168,111.6791 1.4374259,111.6859 1.1874456,111.6926 0.53120613,111.6993 0.15627572,111.7060 0.56250334,111.7127 0.21872996,111.7194 0.18750013,111.7261 0.1875357,111.7328 0.31249636,111.7395 0.093708239,111.7463 0.093762487,111.7530 0.24999817,111.7597 0.12500255,111.7664 0.62502724,111.7731 0.78123522,111.7798 0.093720652,111.7865 2.1024618e-007,111.7933 9.4336218e-007,111.8000 0.03125466,111.8067 0.28127882,111.8134 0.68749851,111.8201 0.53127891,111.8268 1.6251401,111.8335 2.2812757,111.8403 1.4061592,111.8470 0.43740875,111.8537 0.18746255,111.8604 0.40632775,111.8671 0.65634269,111.8738 0.78121191,111.8806 0.40613568,111.8873 0.1249861,111.8940 0.40637642,111.9007 1.2813312,111.9074 1.3124877,111.9141 1.0624853,111.9209 0.65617436,111.9276 0.28115189,111.9343 -1.4783769e-005,111.9410 0.31259856,111.9477 1.187529,111.9545 0.90617365,111.9612 0.37501916,111.9679 1.1563556,111.9746 1.9374572,111.9813 1.1248744,111.9881 0.43758631,111.9948 0.71881807,112.0015 0.78118002,112.0082 0.53118759,112.0149 0.18748666,112.0217 0.71882689,112.0284 1.4375275,112.0351 1.1561979,112.0418 0.59366298,112.0485 0.78152436,112.0553 4.8757749,112.0620 10.625389,112.0687 11.906023,112.0754 11.531103,112.0822 26.346313,112.0889 75.410545,112.0956 113.18857,112.1023 95.746384,112.1090 42.714966,112.1158 14.186629,112.1225 10.375046,112.1292 13.656162,112.1359 13.312274,112.1427 9.6560469,112.1494 4.5936265,112.1561 1.5937183,112.1628 0.49996424,112.1696 0.40622151,112.1763 0.34377065,112.1830 1.0625542,112.1897 1.5624808,112.1965 0.96868557,112.2032 0.2187334,112.2099 0.1250606,112.2167 0.68763959,112.2234 1.6876447,112.2301 1.9686503,112.2368 0.96856731,112.2436 0.62495041,112.2503 0.18748556,112.2570 0.18750295,112.2637 -1.0448433e-006,112.2705 0.18754496,112.2772 0.90629762,112.2839 0.99996257,112.2907 0.656232,112.2974 0.46879989,112.3041 0.5000506,112.3109 0.96875632,112.3176 0.99996918,112.3243 0.65618885,112.3310 0.093715236,112.3378 0.18750747,112.3445 0.43761638,112.3512 0.87495434,112.3580 0.2499256,112.3647 0.40633044,112.3714 0.50004476,112.3782 1.0624892,112.3849 0.81240243,112.3916 0.40623441,112.3984 0.40628073,112.4051 0.65625209,112.4118 0.59372938,112.4186 0.43749362,112.4253 0.40624955,112.4320 0.2813313,112.4388 0.71879506,112.4455 0.74996746,112.4522 1.0000895,112.4590 1.84382,112.4657 1.5936911,112.4724 0.96863639,112.4792 0.4686715,112.4859 0.18746911,112.4926 2.4725892e-005,112.4994 0.50004584,112.5061 0.62497199,112.5128 0.43747517,112.5196 0.3437452,112.5263 0.28127968,112.5330 0.59377056,112.5398 0.56246257,112.5465 0.093720801,112.5533 1.0625105,112.5600 2.7812614,112.5667 2.2499709,112.5735 0.093803987,112.5802 0.31253219,112.5869 0.18746354,112.5937 0.18749538,112.6004 0.18748337,112.6072 0.18749595,112.6139 0.093733311,112.6206 0.093770936,112.6274 0.59383577,112.6341 1.2500613,112.6409 1.4062285,112.6476 1.6249632,112.6543 1.4062783,112.6611 1.281214,112.6678 0.62496299,112.6746 0.84381455,112.6813 0.96879125,112.6880 1.1874374,112.6948 0.59368193,112.7015 0.31248161,112.7083 0.093735762,112.7150 0.093786232,112.7217 0.37510082,112.7285 0.78126991,112.7352 0.81242675,112.7420 1.2187587,112.7487 1.5937716,112.7555 1.3749604,112.7622 2.1562831,112.7689 3.1875658,112.7757 2.7812047,112.7824 1.7499409,112.7892 2.7500923,112.7959 3.4063456,112.8027 2.4686818,112.8094 1.0311271,112.8162 0.31243971,112.8229 0.28124312,112.8296 0.031262212,112.8364 0.28128213,112.8431 0.59374636,112.8499 0.96876395,112.8566 1.0937215,112.8634 0.18746097,112.8701 0.2187631,112.8769 0.65631926,112.8836 1.7813463,112.8904 1.5624474,112.8971 0.62492937,112.9039 0.21870956,112.9106 2.4572833e-005,112.9174 0.59383124,112.9241 0.99998158,112.9308 0.87495571,112.9376 0.37498686,112.9443 0.65623045,112.9511 0.56248313,112.9578 0.34374753,112.9646 0.34385195,112.9713 1.2814733,112.9781 2.5938621,112.9848 2.4998302,112.9916 1.3748648,112.9983 0.59368759,113.0051 0.0311657,113.0118 0.093839705,113.0186 0.78138274,113.0253 1.281265,113.0321 2.2187455,113.0388 4.156342,113.0456 5.2813277,113.0524 4.3750267,113.0591 5.0312648,113.0659 9.0321922,113.0726 23.157415,113.0794 32.093544,113.0861 27.936604,113.0929 16.655695,113.0996 8.8124084,113.1064 5.4372969,113.1131 3.1872251,113.1199 1.2811111,113.1266 1.1875114,113.1334 1.2500395,113.1401 0.87497824,113.1469 0.93750036,113.1537 0.71871519,113.1604 0.78126156,113.1672 1.1875241,113.1739 1.3749517,113.1807 1.8124658,113.1874 2.4062274,113.1942 1.7186896,113.2009 0.65622258,113.2077 0.31250891,113.2145 0.49999467,113.2212 0.53130186,113.2280 1.0002095,113.2347 2.2814538,113.2415 2.718627,113.2482 1.562242,113.2550 0.59367859,113.2618 0.12500811,113.2685 0.78132349,113.2753 1.4062986,113.2820 1.1250601,113.2888 1.5312817,113.2956 2.218725,113.3023 2.4688106,113.3091 2.312489,113.3158 2.8749049,113.3226 3.2499542,113.3294 3.0937192,113.3361 1.2812132,113.3429 0.53124958,113.3496 0.37501889,113.3564 1.1875049,113.3632 1.7500479,113.3699 1.8125247,113.3767 2.7499597,113.3834 4.218751,113.3902 3.53125,113.3970 1.5312271,113.4037 0.74995738,113.4105 0.37499925,113.4173 0.40632281,113.4240 0.68757182,113.4308 1.1874787,113.4375 1.0311606,113.4443 0.6249662,113.4511 0.40622082,113.4578 0.28124744,113.4646 0.6876049,113.4714 1.1250678,113.4781 0.99992764,113.4849 0.74999148,113.4917 1.5000566,113.4984 1.6874568,113.5052 1.1874689,113.5120 0.84375584,113.5187 0.6249904,113.5255 0.53123587,113.5323 0.37496537,113.5390 0.25000912,113.5458 0.5000872,113.5526 1.0312765,113.5593 1.750036,113.5661 3.1562774,113.5729 2.9999719,113.5796 3.0936706,113.5864 3.1562228,113.5932 4.2813349,113.5999 3.3750052,113.6067 1.7811782,113.6135 0.56243253,113.6202 0.09372434,113.6270 -2.4730285e-005,113.6338 0.093824498,113.6405 0.625072,113.6473 1.125087,113.6541 1.6562539,113.6608 1.2810947,113.6676 1.1562417,113.6744 1.3438486,113.6812 2.3126397,113.6879 2.5938435,113.6947 1.9374645,113.7015 1.2811151,113.7082 0.65612054,113.7150 0.2811951,113.7218 0.43747696,113.7286 0.37496528,113.7353 1.1251992,113.7421 2.3752198,113.7489 1.8750187,113.7556 1.9061385,113.7624 1.3123456,113.7692 2.7499809,113.7760 4.0937972,113.7827 3.5312877,113.7895 2.062495,113.7963 0.96872216,113.8031 0.56243229,113.8098 0.34368432,113.8166 0.093706504,113.8234 0.12499645,113.8302 0.6563217,113.8369 1.1876193,113.8437 0.87504959,113.8505 0.84367758,113.8573 0.81243497,113.8640 0.93750274,113.8708 0.56245399,113.8776 0.12494273,113.8844 -8.7750896e-006,113.8911 -3.1467271e-006,113.8979 0.12502791,113.9047 1.0000403,113.9115 0.99995297,113.9183 0.12500393,113.9250 0.40639567,113.9318 1.2500539,113.9386 1.2498847,113.9454 0.40615562,113.9521 0.49999821,113.9589 1.0937732,113.9657 1.2187366,113.9725 0.53132814,113.9793 2.0938272,113.9860 1.31244,113.9928 1.2812197,113.9996 1.5313082,114.0064 1.4375336,114.0132 1.1874593,114.0199 0.93740475,114.0267 0.81246138,114.0335 0.68752897,114.0403 0.7812475,114.0471 0.9375245,114.0539 1.1564047,114.0606 2.937788,114.0674 5.062706,114.0742 7.4062448,114.0810 7.2499008,114.0878 7.7187943,114.0945 22.877583,114.1013 115.22517,114.1081 227.28464,114.1149 232.18404,114.1217 134.40067,114.1285 45.997196,114.1353 17.124695,114.1420 14.437428,114.1488 18.124901,114.1556 12.999682,114.1624 5.218503,114.1692 0.78118217,114.1760 0.8125053,114.1827 0.78118384,114.1895 0.53126556,114.1963 0.625036,114.2031 0.78128177,114.2099 0.71878368,114.2167 0.59368491,114.2235 0.34370664,114.2303 0.37504697,114.2370 0.40624946,114.2438 0.40626079,114.2506 0.65625513,114.2574 0.6249367,114.2642 0.34372464,114.2710 0.21882205,114.2778 0.62503576,114.2846 0.8124491,114.2913 0.49999562,114.2981 0.5000028,114.3049 0.34371275,114.3117 0.68749905,114.3185 0.53129345,114.3253 0.2187245,114.3321 0.093712613,114.3389 0.53127289,114.3457 0.90627354,114.3525 0.46875972,114.3592 0.34377933,114.3660 0.84385902,114.3728 1.6563323,114.3796 1.7186846,114.3864 1.1561636,114.3932 1.0937353,114.4000 1.0312161,114.4068 0.93743712,114.4136 0.75000602,114.4204 0.50009137,114.4272 1.0000339,114.4340 0.84372628,114.4407 1.0624435,114.4475 0.96874028,114.4543 0.62514424,114.4611 1.6876428,114.4679 1.8124045,114.4747 0.84355557,114.4815 0.093702577,114.4883 0.40629634,114.4951 0.8437795,114.5019 0.74996483,114.5087 0.093717188,114.5155 0.093756124,114.5223 0.21876366,114.5291 1.3749807,114.5359 1.1562517,114.5427 0.71876085,114.5495 0.093736432,114.5563 0.37500659,114.5631 0.90630394,114.5699 1.2501106,114.5767 2.3438385,114.5835 2.2499642,114.5902 1.7813349,114.5970 1.9375157,114.6038 1.6248585,114.6106 1.7499698,114.6174 1.6561776,114.6242 0.62493646,114.6310 0.34378868,114.6378 0.53134066,114.6446 1.3437448,114.6514 2.343699,114.6582 2.6562676,114.6650 1.8437868,114.6718 0.78121471,114.6786 0.59368306,114.6854 0.43749705,114.6922 0.59379339,114.6990 1.0312667,114.7058 0.74997306,114.7126 0.31244576,114.7194 -3.0022393e-005,114.7262 0.093780182,114.7330 0.50005382,114.7399 0.87504297,114.7467 1.1562977,114.7535 1.37499,114.7603 1.0311604,114.7671 0.59369183,114.7739 0.2812646,114.7807 0.40629381,114.7875 0.71883702,114.7943 1.312559,114.8011 1.3123883,114.8079 0.59372348,114.8147 0.81249756,114.8215 0.28123367,114.8283 0.34379739,114.8351 0.34372008,114.8419 0.18744753,114.8487 0.09373685,114.8555 0.5001598,114.8623 1.8750865,114.8691 1.9687494,114.8759 1.8124727,114.8827 1.718645,114.8895 3.0937259,114.8964 3.7812433,114.9032 4.1250472,114.9100 4.7812862,114.9168 3.5936902,114.9236 0.96868223,114.9304 0.12495209,114.9372 0.50009537,114.9440 1.4689339,114.9508 1.9062498,114.9576 1.3748435,114.9644 0.9998973,114.9712 0.78124154,114.9781 0.53127939,114.9849 0.40626532,114.9917 0.6250388,114.9985 1.4688922,115.0053 2.5626984,115.0121 3.2188885,115.0189 4.124949,115.0257 4.7499733,115.0325 5.2500916,115.0393 5.2814751,115.0462 7.3441133,115.0530 16.377043,115.0598 64.295235,115.0666 211.67564,115.0734 314.03354,115.0802 257.95322,115.0870 122.73485,115.0938 44.77652,115.1007 31.59288,115.1075 25.186422,115.1143 21.999496,115.1211 16.624771,115.1279 10.562309,115.1347 5.4059539,115.1415 2.0623717,115.1483 0.84370351,115.1552 0.53117788,115.1620 0.31244695,115.1688 -2.1726513e-005,115.1756 0.093764544,115.1824 1.2812531,115.1892 0.84373385,115.1961 0.093770139,115.2029 0.50003701,115.2097 1.8749799,115.2165 2.2187498,115.2233 2.1251035,115.2301 1.8125833,115.2369 1.4375316,115.2438 0.93746346,115.2506 0.65617746,115.2574 0.65617532,115.2642 0.34370944,115.2710 0.43757412,115.2779 0.62505597,115.2847 0.75007147,115.2915 1.3126644,115.2983 2.0625482,115.3051 2.1248548,115.3119 2.4061058,115.3188 2.1874096,115.3256 1.593761,115.3324 1.5312774,115.3392 1.1561837,115.3460 0.68748301,115.3529 0.50002712,115.3597 0.59383208,115.3665 1.281267,115.3733 1.2187716,115.3802 1.2187543,115.3870 0.59367466,115.3938 0.53126103,115.4006 0.593701,115.4074 0.18744342,115.4143 0.093752332,115.4211 0.37500283,115.4279 0.43751091,115.4347 1.2500952,115.4415 1.750111,115.4484 1.4374177,115.4552 0.40614933,115.4620 0.21878634,115.4688 0.59391582,115.4757 1.5000689,115.4825 1.6873709,115.4893 1.7186531,115.4961 1.3749375,115.5030 0.59373111,115.5098 0.18750373,115.5166 0.093760006,115.5234 0.28126654,115.5303 0.59375751,115.5371 0.6562919,115.5439 0.59382492,115.5507 0.59371459,115.5576 0.28118485,115.5644 0.96876162,115.5712 2.2500215,115.5780 3.4375103,115.5849 2.8749833,115.5917 1.7187226,115.5985 1.0312827,115.6054 1.1875657,115.6122 1.3437059,115.6190 1.2499846,115.6258 1.2500144,115.6327 0.81251132,115.6395 1.0625266,115.6463 0.99993157,115.6532 0.68746227,115.6600 0.49999881,115.6668 0.37500179,115.6736 0.50011355,115.6805 0.87508303,115.6873 0.74990749,115.6941 0.56240445,115.7010 0.34373492,115.7078 0.15621549,115.7146 0.2500979,115.7215 1.9064406,115.7283 2.0311961,115.7351 0.93736237,115.7420 0.40620649,115.7488 0.53124833,115.7556 1.2187896,115.7625 1.5000124,115.7693 1.4062388,115.7761 1.0625159,115.7830 1.2499639,115.7898 0.7812342,115.7966 0.87506539,115.8035 0.84374213,115.8103 0.43743029,115.8171 0.21872666,115.8240 0.34376973,115.8308 0.31246203,115.8376 0.093855724,115.8445 0.65628791,115.8513 0.28113592,115.8581 0.093724601,115.8650 0.37503228,115.8718 0.78132761,115.8786 0.84373981,115.8855 0.4999212,115.8923 0.2499661,115.8991 2.8691104e-006,115.9060 1.3407875e-005,115.9128 0.31256461,115.9197 0.75000697,115.9265 0.37493482,115.9333 -2.5197973e-005,115.9402 0.093764834,115.9470 0.37508008,115.9538 1.0626525,115.9607 1.4687784,115.9675 1.2498988,115.9744 0.90616155,115.9812 0.56245965,115.9880 0.40621537,115.9949 0.18752813,116.0017 0.37499875,116.0086 0.21881588,116.0154 1.6252075,116.0222 3.9064419,116.0291 5.6564937,116.0359 5.9062858,116.0428 3.5934393,116.0496 1.6559432,116.0564 3.1566367,116.0633 21.880232,116.0701 93.668839,116.0770 196.57231,116.0838 223.87149,116.0906 152.73811,116.0975 64.116585,116.1043 25.247663,116.1112 17.687067,116.1180 17.343887,116.1249 17.187452,116.1317 13.249245,116.1385 7.4992971,116.1454 4.3123789,116.1522 2.2187774,116.1591 0.87490582,116.1659 0.21874033,116.1728 0.18745342,116.1796 1.7499291e-005,116.1865 0.50010371,116.1933 0.96877265,116.2001 0.90616173,116.2070 0.1874519,116.2138 0.37511575,116.2207 0.90624899,116.2275 0.49989098,116.2344 0.43746749,116.2412 1.2813143,116.2481 3.7813017,116.2549 3.3436921,116.2618 1.3749498,116.2686 -4.3772475e-006,116.2755 1.0720737e-006,116.2823 0.34375072,116.2892 0.18749109,116.2960 3.4348228e-005,116.3028 0.62499791,116.3097 0.62501138,116.3165 2.187531,116.3234 2.24999,116.3302 1.7499868,116.3371 0.59378374,116.3439 2.5000815,116.3508 4.0937457,116.3576 3.6874197,116.3645 1.9687068,116.3713 0.34373957,116.3782 0.18751037,116.3850 0.28133816,116.3919 0.75007588,116.3987 1.1874295,116.4056 0.78118438,116.4124 0.56250536,116.4193 0.75008345,116.4262 1.2500148,116.4330 0.7498706,116.4399 0.21873297,116.4467 0.18753074,116.4536 0.34374601,116.4604 0.56248456,116.4673 1.6562445,116.4741 1.8124892,116.4810 0.87498933,116.4878 0.87504202,116.4947 1.0000435,116.5015 1.6250967,116.5084 2.5938468,116.5152 2.1561697,116.5221 0.87485147,116.5290 0.062443506,116.5358 0.031260792,116.5427 0.093789734,116.5495 0.78130805,116.5564 1.3751289,116.5632 1.6875204,116.5701 0.93739998,116.5769 0.84369493,116.5838 0.74994713,116.5907 0.56250477,116.5975 0.62499529,116.6044 0.40622351,116.6112 0.18753067,116.6181 0.43756026,116.6249 0.96874821,116.6318 1.1250182,116.6387 1.0624895,116.6455 0.96867102,116.6524 0.34371659,116.6592 0.031253871,116.6661 0.28129458,116.6730 0.93753457,116.6798 1.1250383,116.6867 1.5001568,116.6935 1.6876037,116.7004 1.4998742,116.7073 1.0310835,116.7141 1.7499563,116.7210 1.7187473,116.7278 0.78120959,116.7347 0.65628827,116.7416 1.1875845,116.7484 1.0937452,116.7553 0.90622735,116.7621 1.2814568,116.7690 2.0624907,116.7759 0.74975592,116.7827 0.12495698,116.7896 -1.4130139e-005,116.7965 8.569803e-006,116.8033 0.093754694,116.8102 0.18752179,116.8170 0.6563167,116.8239 1.3125237,116.8308 1.2187167,116.8376 0.87502801,116.8445 0.78130966,116.8514 0.62493747,116.8582 0.28114274,116.8651 0.78124744,116.8720 1.2500329,116.8788 1.2187754,116.8857 0.7812587,116.8926 1.6874752,116.8994 1.2499789,116.9063 0.71876961,116.9132 0.50001377,116.9200 0.46873233,116.9269 0.46877462,116.9338 0.78126293,116.9406 0.75000197,116.9475 0.81251937,116.9544 0.84385264,116.9612 1.5937924,116.9681 1.343624,116.9750 0.46866068,116.9818 0.18748885,116.9887 0.68751913,116.9956 1.2812537,117.0024 1.4687674,117.0093 1.0000474,117.0162 1.0625113,117.0230 1.0000074,117.0299 1.8125094,117.0368 1.8437278,117.0437 1.1562897,117.0505 1.1562576,117.0574 1.5000967,117.0643 2.9689424,117.0711 5.8448086,117.0780 23.596903,117.0849 53.158951,117.0918 58.248978,117.0986 35.746834,117.1055 12.185314,117.1124 6.2181244,117.1192 5.2811031,117.1261 2.8124437,117.1330 1.6875932,117.1399 1.4062241,117.1467 0.71860945,117.1536 0.18746272,117.1605 0.59393156,117.1674 1.8439437,117.1742 1.9686276,117.1811 0.71850419,117.1880 0.1249534,117.1948 0.12501839,117.2017 0.18752439,117.2086 0.46879023,117.2155 1.6563158,117.2223 2.0312757,117.2292 1.4374866,117.2361 0.71869278,117.2430 0.28115299,117.2499 0.03125941,117.2567 0.37502906,117.2636 0.49999338,117.2705 0.68750679,117.2774 0.74999934,117.2842 1.8124753,117.2911 1.8749827,117.2980 0.84375888,117.3049 0.18752262,117.3117 0.343766,117.3186 0.46873257,117.3255 0.18747015,117.3324 -1.3696441e-006,117.3393 0.18758646,117.3461 0.84380031,117.3530 0.65616238,117.3599 0.093712993,117.3668 0.12500332,117.3737 0.59376729,117.3805 1.4687896,117.3874 1.3124882,117.3943 1.0624737,117.4012 0.43748406,117.4081 0.21873924,117.4149 0.12499874,117.4218 0.18751954,117.4287 0.18750016,117.4356 0.093731679,117.4425 -2.6191639e-005,117.4493 0.031339362,117.4562 0.8127231,117.4631 1.4687139,117.4700 1.2498448,117.4769 1.4374609,117.4838 0.74995559,117.4906 0.093727551,117.4975 0.37504867,117.5044 1.843841,117.5113 2.4999878,117.5182 1.4999113,117.5251 0.43747437,117.5319 0.40627,117.5388 0.18750045,117.5457 0.65630931,117.5526 0.9687975,117.5595 0.81244969,117.5664 1.9375039,117.5733 2.4999778,117.5801 1.1249372,117.5870 0.43750298,117.5939 1.2187792,117.6008 3.0313478,117.6077 3.6875913,117.6146 2.499965,117.6215 1.8436612,117.6284 1.5313258,117.6352 1.5626291,117.6421 1.4999132,117.6490 0.84358257,117.6559 0.56246769,117.6628 1.156338,117.6697 2.4376457,117.6766 3.8751371,117.6835 4.2187448,117.6903 2.4998884,117.6972 2.6249304,117.7041 2.6249423,117.7110 1.2812607,117.7179 0.75008386,117.7248 0.87496215,117.7317 0.4998624,117.7386 0.09369158,117.7455 0.093780518,117.7524 0.34387848,117.7592 1.1251131,117.7661 1.9999465,117.7730 2.2499268,117.7799 1.5624809,117.7868 0.99995339,117.7937 0.46869832,117.8006 0.1874859,117.8075 0.093753412,117.8144 0.43750352,117.8213 1.3437437,117.8282 1.9374762,117.8351 1.7187988,117.8420 1.3751506,117.8488 1.4999655,117.8557 0.74985504,117.8626 0.093724273,117.8695 5.7729721e-006,117.8764 0.53129548,117.8833 2.0312994,117.8902 2.1562312,117.8971 1.4062107,117.9040 0.87502098,117.9109 2.0001352,117.9178 2.9062295,117.9247 2.093646,117.9316 1.1250224,117.9385 1.0312933,117.9454 1.9062237,117.9523 1.4687123,117.9592 0.78123933,117.9661 0.34369823,117.9730 0.12501962,117.9799 0.59388989,117.9868 1.343817,117.9937 1.4373795,118.0006 0.78119785,118.0075 0.43753004,118.0144 0.59379107,118.0213 0.99996692,118.0282 1.0624325,118.0351 1.68753,118.0420 2.4377899,118.0489 3.7503166,118.0558 6.4063516,118.0627 9.4374218,118.0696 9.3122625,118.0765 6.7813706,118.0834 8.6255522,118.0903 15.750666,118.0972 25.031622,118.1041 25.186966,118.1110 19.06179,118.1179 13.187327,118.1248 13.31296,118.1317 25.25145,118.1386 47.438412,118.1455 51.74921,118.1524 32.435989,118.1593 13.967964,118.1662 6.7185874,118.1731 4.374826,118.1800 3.5624239,118.1869 3.3437579,118.1938 3.1250303,118.2007 0.87496305,118.2076 0.4061951,118.2145 0.18748246,118.2214 0.28128773,118.2283 0.50001401,118.2352 0.50001377,118.2421 0.87511986,118.2490 1.5626709,118.2559 2.1564167,118.2628 2.7812665,118.2697 2.2185423,118.2767 1.3122892,118.2836 0.78115553,118.2905 0.28122178,118.2974 -4.1290809e-006,118.3043 0.093823887,118.3112 0.68764615,118.3181 1.1563251,118.3250 1.0623903,118.3319 0.78114957,118.3388 0.84371066,118.3457 0.53120542,118.3526 0.34376669,118.3595 0.34374925,118.3665 0.28123808,118.3734 0.78124595,118.3803 0.78127593,118.3872 0.37504637,118.3941 0.50001746,118.4010 0.90627599,118.4079 1.0624838,118.4148 0.59370565,118.4217 0.18748343,118.4286 0.7188772,118.4356 1.7501371,118.4425 3.0623741,118.4494 2.7811544,118.4563 1.8750216,118.4632 0.406239,118.4701 0.59374022,118.4770 0.78124797,118.4839 0.71875519,118.4908 0.56253976,118.4978 0.74998981,118.5047 0.59371686,118.5116 0.81249738,118.5185 0.81254083,118.5254 1.031301,118.5323 1.3125124,118.5392 1.9687806,118.5462 1.8749393,118.5531 1.8124213,118.5600 1.6249558,118.5669 0.84377658,118.5738 0.56251246,118.5807 0.71875608,118.5876 1.1251091,118.5946 1.9687619,118.6015 1.7186118,118.6084 0.93748796,118.6153 0.90637898,118.6222 1.5937783,118.6291 1.624988,118.6361 1.3125141,118.6430 0.81243044,118.6499 0.31241888,118.6568 0.21875109,118.6637 0.28123784,118.6706 0.18747094,118.6776 0.093791515,118.6845 0.31252903,118.6914 0.21867682,118.6983 0.12504153,118.7052 1.281404,118.7122 1.9687953,118.7191 1.4374434,118.7260 0.71863765,118.7329 0.18742321,118.7398 0.093770407,118.7467 0.37509203,118.7537 1.3751539,118.7606 2.7499313,118.7675 2.4685578,118.7744 1.4687525,118.7814 1.0001253,118.7883 2.6251547,118.7952 3.5938056,118.8021 2.406162,118.8090 1.0310814,118.8160 0.18740512,118.8229 0.18751839,118.8298 0.65626681,118.8367 0.87497842,118.8436 0.18747373,118.8506 0.093782909,118.8575 0.81262732,118.8644 1.5312964,118.8713 1.2498996,118.8783 0.59372979,118.8852 0.87504798,118.8921 1.4062164,118.8990 1.5312477,118.9060 2.5937381,118.9129 1.5311861,118.9198 0.28124243,118.9267 0.18753244,118.9337 0.28128099,118.9406 0.28121912,118.9475 0.21872419,118.9544 0.12499855,118.9614 0.093747564,118.9683 0.31254041,118.9752 0.71878064,118.9821 0.78120291,118.9891 0.53124171,118.9960 0.62514448,119.0029 1.3751856,119.0099 1.9375489,119.0168 1.8751354,119.0237 2.5314722,119.0306 3.7813599,119.0376 5.8123989,119.0445 6.9996476,119.0514 9.3762856,119.0584 37.004414,119.0653 78.284599,119.0722 86.06086,119.0791 58.745693,119.0861 30.686708,119.0930 47.599453,119.0999 99.786469,119.1069 115.21658,119.1138 73.899918,119.1207 24.027426,119.1277 7.6558809,119.1346 6.8127127,119.1415 6.968441,119.1484 6.4684138,119.1554 5.7498035,119.1623 3.9373569,119.1692 2.0312357,119.1762 1.3125139,119.1831 2.437494,119.1900 2.4061859,119.1970 1.3436966,119.2039 0.15627784,119.2108 0.81257176,119.2178 2.1251593,119.2247 3.5003424,119.2316 6.8437858,119.2386 6.6559949,119.2455 5.3747678,119.2524 2.1248808,119.2594 0.78130043,119.2663 0.87498236,119.2733 2.2187693,119.2802 3.7813256,119.2871 3.781184,119.2941 1.5936698,119.3010 0.37500054,119.3079 0.46878448,119.3149 0.96879864,119.3218 0.87496555,119.3287 0.49993032,119.3357 0.21873698,119.3426 0.18752645,119.3496 0.25003198,119.3565 1.5626125,119.3634 2.8437619,119.3704 1.8748767,119.3773 0.28124207,119.3842 0.68755311,119.3912 0.84370637,119.3981 0.62510157,119.4051 1.812736,119.4120 2.8438108,119.4189 2.562324,119.4259 1.062295,119.4328 0.62496835,119.4398 0.49997988,119.4467 0.21872012,119.4536 0.093753211,119.4606 0.0937929,119.4675 0.50008821,119.4745 1.1562331,119.4814 1.0624129,119.4883 0.40622127,119.4953 0.71882421,119.5022 1.2813458,119.5092 1.5625089,119.5161 1.4998974,119.5231 0.59371644,119.5300 0.65634441,119.5369 0.96884674,119.5439 1.0937055,119.5508 0.49990726,119.5578 0.9062525,119.5647 2.4061861,119.5717 1.6874962,119.5786 1.6250229,119.5855 1.5624744,119.5925 1.624985,119.5994 0.84372169,119.6064 0.40627179,119.6133 0.62501979,119.6203 1.2499883,119.6272 2.5624804,119.6342 2.6875713,119.6411 2.4689057,119.6481 2.2500095,119.6550 1.8749067,119.6619 0.84362918,119.6689 0.12500618,119.6758 0.34382221,119.6828 0.40622401,119.6897 0.53122824,119.6967 0.56251192,119.7036 0.90632832,119.7106 1.1250116,119.7175 0.53114492,119.7245 0.18749622,119.7314 1.8750929,119.7384 2.7812102,119.7453 1.9061757,119.7523 0.56252736,119.7592 1.0937665,119.7662 1.68753,119.7731 1.7812743,119.7801 0.87491059,119.7870 0.031219803,119.7940 0.34378114,119.8009 0.65623868,119.8079 0.71872258,119.8148 0.31251988,119.8218 0.31256655,119.8287 0.43752438,119.8357 0.43743375,119.8426 0.74995548,119.8496 2.4687834,119.8565 2.9374955,119.8635 1.437489,119.8704 0.9687764,119.8774 1.7500641,119.8843 1.7187712,119.8913 0.74993807,119.8983 0.18744281,119.9052 0.093753353,119.9122 0.56250376,119.9191 0.75000346,119.9261 0.31251395,119.9330 0.37499028,119.9400 0.46884456,119.9469 1.0313423,119.9539 0.93748093,119.9608 0.99995041,119.9678 0.84369987,119.9748 0.96873009,119.9817 0.74995261,119.9887 0.18747926,119.9956 0.28128386,120.0026 0.75000125,120.0095 0.71878177,120.0165 0.84375393,120.0234 0.46871871,120.0304 1.2500621,120.0374 1.9062769,120.0443 1.4999113,120.0513 1.4061908,120.0582 3.3755026,120.0652 9.6262274,120.0722 17.375856,120.0791 17.124556,120.0861 11.186798,120.0930 13.750234,120.1000 20.750679,120.1069 23.156099,120.1139 14.24896,120.1209 5.1866727,120.1278 1.4373413,120.1348 3.50021,120.1417 6.5937157,120.1487 6.0310783,120.1557 3.6874812,120.1626 2.5312333,120.1696 2.0624788,120.1766 1.7812485,120.1835 1.6875354,120.1905 1.6249815,120.1974 1.1249515,120.2044 0.937473,120.2114 0.68749613,120.2183 0.37499619,120.2253 0.093719713,120.2323 0.21877658,120.2392 0.46876818,120.2462 0.68748367,120.2531 1.0000007,120.2601 1.3125062,120.2671 1.125016,120.2740 0.59371251,120.2810 0.031225145,120.2880 0.18751605,120.2949 0.093726359,120.3019 3.1959447e-005,120.3089 1.0313308,120.3158 1.6249853,120.3228 0.84370112,120.3298 0.6249907,120.3367 0.18750222,120.3437 0.49999896,120.3507 0.78126711,120.3576 1.3125523,120.3646 1.0624875,120.3716 0.81247824,120.3785 0.968768,120.3855 1.0937231,120.3925 1.4687296,120.3994 1.6563826,120.4064 1.1876398,120.4134 1.437477,120.4203 1.5624958,120.4273 2.3749273,120.4343 1.8748759,120.4412 1.2187132,120.4482 0.46874195,120.4552 1.0312314,120.4621 0.21874033,120.4691 0.28129005,120.4761 0.40625048,120.4831 0.56246114,120.4900 0.75007725,120.4970 0.75013757,120.5040 0.84369135,120.5109 0.3436048,120.5179 0.093706891,120.5249 0.34378621,120.5319 0.81254292,120.5388 0.75001633,120.5458 0.4999564,120.5528 0.12496623,120.5597 0.28130329,120.5667 0.65630513,120.5737 0.84372097,120.5807 0.28117377,120.5876 0.40624976,120.5946 1.0000075,120.6016 0.59377193,120.6086 0.40626425,120.6155 0.34372672,120.6225 0.46875933,120.6295 0.34373191,120.6365 0.1875166,120.6434 0.34381646,120.6504 0.75004524,120.6574 1.1874672,120.6644 0.8436904,120.6713 0.49995476,120.6783 0.31249765,120.6853 0.46884686,120.6923 1.0625925,120.6992 1.4687349,120.7062 0.9374153,120.7132 0.40620756,120.7202 1.1562597,120.7272 1.3749911,120.7341 1.8437916,120.7411 2.0937488,120.7481 1.0936667,120.7551 0.093734443,120.7620 5.193182e-006,120.7690 -3.3188524e-006,120.7760 0.031274546,120.7830 0.46877581,120.7900 0.81248379,120.7969 0.59371138,120.8039 0.250036,120.8109 0.40634772,120.8179 2.3750181,120.8249 2.4686451,120.8318 1.6250155,120.8388 2.6876414,120.8458 2.7814183,120.8528 3.312603,120.8598 2.4998174,120.8667 1.2497654,120.8737 0.40622199,120.8807 0.81263107,120.8877 1.4375613,120.8947 1.2812063,120.9017 0.65621984,120.9086 0.56244272,120.9156 0.59369862,120.9226 0.84380358,120.9296 1.6249977,120.9366 0.81248653,120.9436 1.1563661,120.9505 2.0939169,120.9575 2.9687207,120.9645 2.0310745,120.9715 1.4999218,120.9785 1.1562186,120.9855 0.5938015,120.9924 0.49999884,120.9994 0.40625447,121.0064 2.7500687,121.0134 4.3749657,121.0204 3.5937371,121.0274 2.9375625,121.0344 4.9065204,121.0413 10.969612,121.0483 18.250692,121.0553 19.405842,121.0623 13.030733,121.0693 16.688829,121.0763 41.784649,121.0833 66.501419,121.0903 56.779171,121.0972 32.68438,121.1042 14.842909,121.1112 22.907795,121.1182 33.281696,121.1252 27.717627,121.1322 13.686234,121.1392 6.9057717,121.1462 6.2812591,121.1532 5.2812471,121.1601 2.9375594,121.1671 1.9689445,121.1741 2.0311623,121.1811 1.1246668,121.1881 0.15612778,121.1951 0.28132033,121.2021 0.50000584,121.2091 1.0312335,121.2161 1.4999853,121.2231 1.9374653,121.2301 1.3438225,121.2370 2.09389,121.2440 2.2499528,121.2510 1.7812173,121.2580 1.5312395,121.2650 0.74996442,121.2720 0.93765461,121.2790 2.843924,121.2860 4.2811556,121.2930 3.9997427,121.3000 1.9061584,121.3070 0.9375242,121.3140 0.62500185,121.3210 0.46874392,121.3280 0.43756863,121.3350 0.93755466,121.3420 0.74994743,121.3489 0.34365889,121.3559 0.34390554,121.3629 1.7502744,121.3699 2.2186356,121.3769 1.09358,121.3839 0.8751868,121.3909 1.9064658,121.3979 2.7186573,121.4049 2.0935824,121.4119 1.8436434,121.4189 2.312489,121.4259 2.9688282,121.4329 3.031204,121.4399 1.593799,121.4469 1.7188727,121.4539 1.7499855,121.4609 1.499892,121.4679 1.0624983,121.4749 1.6564177,121.4819 3.2500379,121.4889 3.9685347,121.4959 3.2497847,121.5029 1.6874723,121.5099 0.53125727,121.5169 0.093764529,121.5239 0.28127986,121.5309 0.28124702,121.5379 0.28124192,121.5449 0.21873088,121.5519 0.18753682,121.5589 0.6250298,121.5659 0.59372419,121.5729 0.62501675,121.5799 0.59373999,121.5869 0.34372354,121.5939 0.68751812,121.6009 0.74997598,121.6079 0.093760476,121.6149 0.56256586,121.6219 0.90624124,121.6289 0.6874302,121.6359 0.28121346,121.6429 0.81254303,121.6499 1.281312,121.6569 1.4375155,121.6639 1.4061916,121.6710 0.74995381,121.6780 0.37500781,121.6850 0.31250238,121.6920 0.1874841,121.6990 0.09375757,121.7060 0.24999313,121.7130 -5.053318e-007,121.7200 0.31253684,121.7270 0.75004095,121.7340 1.5001005,121.7410 2.3125422,121.7480 1.8125019,121.7550 1.624949,121.7620 0.65611291,121.7690 0.062454149,121.7760 6.7086748e-006,121.7831 0.28131664,121.7901 1.0314195,121.7971 1.9063348,121.8041 1.6560932,121.8111 0.62485415,121.8181 0.28129196,121.8251 0.78138131,121.8321 1.6875975,121.8391 2.1249421,121.8461 1.624948,121.8531 0.68748081,121.8602 0.7812686,121.8672 1.1562916,121.8742 0.87491018,121.8812 0.56238252,121.8882 0.49999398,121.8952 0.53133506,121.9022 0.62505573,121.9092 1.1875207,121.9162 2.0625131,121.9233 2.7187169,121.9303 1.906356,121.9373 2.3751299,121.9443 2.2811813,121.9513 2.0936394,121.9583 1.9686567,121.9653 1.5311958,121.9723 0.65625042,121.9794 0.24999452,121.9864 0.18746307,121.9934 0.1249701,122.0004 0.93754166,122.0074 2.9063997,122.0144 3.8751864,122.0214 3.7812209,122.0285 2.8436337,122.0355 3.8125165,122.0425 4.2500758,122.0495 3.0311675,122.0565 0.90601373,122.0635 0.31265929,122.0706 6.0943999,122.0776 14.43828,122.0846 19.406422,122.0916 20.999109,122.0986 25.001699,122.1056 95.942368,122.1127 187.00258,122.1197 190.24736,122.1267 112.77706,122.1337 41.060589,122.1407 15.343178,122.1477 6.5622668,122.1548 3.4685202,122.1618 1.812287,122.1688 2.2500339,122.1758 6.0626588,122.1828 7.9061809,122.1899 4.6561155,122.1969 2.2188485,122.2039 1.2500437,122.2109 1.0624067,122.2179 0.93751228,122.2250 1.1562802,122.2320 1.0936707,122.2390 0.53121358,122.2460 0.84377629,122.2530 0.81251931,122.2601 1.3750193,122.2671 1.4375032,122.2741 1.5937718,122.2811 1.5311804,122.2882 0.68745124,122.2952 0.28130576,122.3022 0.40623444,122.3092 0.18747818,122.3162 0.40627486,122.3233 0.46873337,122.3303 0.68747938,122.3373 0.96872944,122.3443 0.56247932,122.3514 0.18756221,122.3584 0.50006127,122.3654 0.49996877,122.3724 0.53123206,122.3795 0.74998313,122.3865 0.56254423,122.3935 0.84379047,122.4005 0.99999738,122.4076 0.68746883,122.4146 0.53124869,122.4216 0.75009799,122.4286 0.74992263,122.4357 0.37498283,122.4427 0.93763649,122.4497 2.2812495,122.4568 2.531121,122.4638 1.6561562,122.4708 0.78129572,122.4778 1.1562831,122.4849 0.78120482,122.4919 0.15621832,122.4989 0.18761738,122.5059 0.93760729,122.5130 1.2498553,122.5200 0.87492287,122.5270 0.81266266,122.5341 2.1563084,122.5411 3.8124299,122.5481 4.2186737,122.5552 2.1249983,122.5622 0.62505454,122.5692 1.0625172,122.5762 1.5625542,122.5833 2.5312779,122.5903 1.3436459,122.5973 0.7499088,122.6044 0.90633506,122.6114 1.6875502,122.6184 1.2186781,122.6255 0.56243193,122.6325 0.18746395,122.6395 -1.9330853e-005,122.6466 0.18756752,122.6536 0.65633547,122.6606 0.59373444,122.6677 0.90622342,122.6747 0.56251311,122.6817 1.468763,122.6888 1.7499373,122.6958 0.53120494,122.7028 0.34376276,122.7099 0.4375661,122.7169 0.75000179,122.7239 0.84374475,122.7310 1.2500403,122.7380 1.0311792,122.7450 0.37495103,122.7521 0.28127286,122.7591 0.25006369,122.7662 0.81256711,122.7732 1.8125293,122.7802 2.1563139,122.7873 2.1249828,122.7943 1.6561822,122.8013 2.1563013,122.8084 2.4687815,122.8154 2.3437052,122.8224 1.9374248,122.8295 1.3124251,122.8365 0.49999654,122.8436 0.53125268,122.8506 0.90623379,122.8576 1.687493,122.8647 1.9375099,122.8717 1.3125122,122.8788 0.87508631,122.8858 1.0625936,122.8928 1.1250937,122.8999 1.6875138,122.9069 2.0310991,122.9140 1.9373658,122.9210 0.74993783,122.9280 0.28132993,122.9351 0.84391028,122.9421 1.312481,122.9492 1.5623976,122.9562 2.4688406,122.9632 3.5313573,122.9703 3.1248813,122.9773 1.3748208,122.9844 0.15626748,122.9914 0.59380203,122.9985 0.53120613,123.0055 0.12495299,123.0125 4.6949885e-006,123.0196 0.093741193,123.0266 0.31260043,123.0337 1.4377192,123.0407 2.843796,123.0478 5.0002327,123.0548 12.375855,123.0619 22.282032,123.0689 24.62496,123.0759 18.530422,123.0830 12.593394,123.0900 21.250633,123.0971 30.375511,123.1041 32.718361,123.1112 30.061832,123.1182 25.437441,123.1253 23.719027,123.1323 18.312368,123.1394 14.374425,123.1464 11.093529,123.1534 8.5938625,123.1605 4.8435707,123.1675 1.4684855,123.1746 0.53121883,123.1816 0.84381735,123.1887 1.0624951,123.1957 0.62491763,123.2028 0.093747884,123.2098 0.093752831,123.2169 0.031245641,123.2239 0.62508798,123.2310 1.4688873,123.2380 1.5624872,123.2451 0.65608287,123.2521 0.43751669,123.2592 0.96886826,123.2662 0.87495887,123.2733 0.62489182,123.2803 0.12495191,123.2874 7.7614468e-006,123.2944 0.18752909,123.3015 0.78137219,123.3085 2.0001299,123.3156 1.9374601,123.3226 0.90614122,123.3297 1.0624928,123.3367 1.7188148,123.3438 2.2813313,123.3509 2.8124676,123.3579 2.0623925,123.3650 1.1874346,123.3720 0.28120527,123.3791 0.093730308,123.3861 -6.8754653e-006,123.3932 0.12502493,123.4002 0.43750829,123.4073 0.34376404,123.4143 0.4688378,123.4214 1.3750073,123.4284 1.3124073,123.4355 1.1562377,123.4426 1.3125123,123.4496 0.46872792,123.4567 0.62498933,123.4637 1.4687899,123.4708 1.9062905,123.4778 1.0937136,123.4849 0.31244859,123.4920 -1.3669756e-005,123.4990 1.0175212e-005,123.5061 0.093800731,123.5131 0.37504089,123.5202 0.43746018,123.5272 0.28121307,123.5343 0.46876058,123.5414 0.59373236,123.5484 0.46888214,123.5555 1.3126569,123.5625 2.4062037,123.5696 2.9373856,123.5767 2.0936511,123.5837 0.87502843,123.5908 1.343788,123.5978 1.6249526,123.6049 1.0624555,123.6120 0.40623173,123.6190 0.34388447,123.6261 1.6564301,123.6331 2.0937924,123.6402 1.7185577,123.6473 0.62487411,123.6543 0.37502274,123.6614 0.18751791,123.6684 0.4688074,123.6755 1.0625349,123.6826 2.5937374,123.6896 3.4686871,123.6967 2.8124328,123.7038 1.0625101,123.7108 0.46884221,123.7179 0.78126216,123.7249 1.3437353,123.7320 1.8437132,123.7391 2.2499666,123.7461 1.2499981,123.7532 0.56248349,123.7603 0.31247643,123.7673 0.18757069,123.7744 0.50008094,123.7815 0.49992171,123.7885 0.50004637,123.7956 1.4688373,123.8027 1.1874051,123.8097 0.5624277,123.8168 0.4375383,123.8239 0.78127581,123.8309 0.78116339,123.8380 0.65621132,123.8451 0.34376967,123.8521 0.062488429,123.8592 1.1250108,123.8663 1.4999716,123.8733 1.0001022,123.8804 2.6251473,123.8875 2.8124568,123.8945 1.8436977,123.9016 1.1562389,123.9087 1.218731,123.9157 0.96881855,123.9228 1.6562304,123.9299 1.2499142,123.9369 1.1562351,123.9440 1.093865,123.9511 1.8751129,123.9582 1.5936536,123.9652 0.74988085,123.9723 0.18743119,123.9794 8.3521472e-006,123.9864 0.65634876,123.9935 3.5626237,124.0006 5.4062238,124.0077 3.8124259,124.0147 1.3437092,124.0218 0.71868587,124.0289 0.031231832,124.0359 0.18754618,124.0430 0.84402281,124.0501 4.4690123,124.0572 6.5936837,124.0642 5.999887,124.0713 5.1249838,124.0784 12.657807,124.0855 43.534016,124.0925 69.001106,124.0996 65.592171,124.1067 38.184887,124.1138 18.249464,124.1208 31.064072,124.1279 53.93858,124.1350 54.999271,124.1421 32.841984,124.1491 10.123926,124.1562 3.8123679,124.1633 2.1563604,124.1704 1.5000449,124.1774 1.3749406,124.1845 1.5624208,124.1916 0.78118396,124.1987 0.18759659,124.2057 1.1877885,124.2128 2.6876175,124.2199 2.9372435,124.2270 1.7185493,124.2341 1.031243,124.2411 0.8124963,124.2482 0.37498051,124.2553 0.2500037,124.2624 0.40626973,124.2694 0.56250626,124.2765 0.2812261,124.2836 0.21875356,124.2907 0.59373218,124.2978 0.18750437,124.3048 0.40631402,124.3119 0.5000158,124.3190 0.90626138,124.3261 1.5624996,124.3332 0.96868682,124.3402 0.18746254,124.3473 0.28131104,124.3544 0.81254387,124.3615 0.74998277,124.3686 0.40619507,124.3757 0.15624164,124.3827 0.53146571,124.3898 1.5627381,124.3969 2.4374232,124.4040 1.6872516,124.4111 1.3436428,124.4182 0.93751663,124.4252 0.90628958,124.4323 0.90622342,124.4394 1.6562144,124.4465 3.8125894,124.4536 4.2500572,124.4607 2.0312784,124.4677 1.5625758,124.4748 1.6250106,124.4819 1.499898,124.4890 0.78109008,124.4961 0.031189406,124.5032 2.250036,124.5103 3.7500226,124.5173 3.5625296,124.5244 2.781245,124.5315 1.9687144,124.5386 1.3750316,124.5457 0.96876132,124.5528 0.46871656,124.5599 0.49999672,124.5669 0.50005978,124.5740 1.3750316,124.5811 2.0624361,124.5882 2.0312054,124.5953 1.2812444,124.6024 0.37508619,124.6095 2.0939698,124.6166 4.5626078,124.6237 4.562335,124.6307 2.5311573,124.6378 1.2188048,124.6449 1.0624447,124.6520 0.84366065,124.6591 0.81251198,124.6662 0.87500232,124.6733 0.56248575,124.6804 0.53122169,124.6875 0.12493548,124.6946 4.2937238e-005,124.7016 0.37513164,124.7087 0.87501371,124.7158 0.90612453,124.7229 0.78122592,124.7300 1.093834,124.7371 0.74998277,124.7442 0.62495589,124.7513 1.6563096,124.7584 3.6250198,124.7655 3.2499382,124.7726 1.5624409,124.7797 0.28125376,124.7868 0.71877384,124.7939 0.96874589,124.8010 1.0626326,124.8080 2.7813489,124.8151 2.6560962,124.8222 1.3436319,124.8293 8.7547978e-006,124.8364 0.062531658,124.8435 0.50005609,124.8506 0.90624136,124.8577 0.46868464,124.8648 0.12498745,124.8719 1.0001665,124.8790 1.7813929,124.8861 3.4999752,124.8932 3.5936375,124.9003 1.7811704,124.9074 0.62503421,124.9145 0.90623248,124.9216 0.68744302,124.9287 0.28120375,124.9358 -1.1360111e-005,124.9429 0.18754424,124.9500 0.68754125,124.9571 0.78119808,124.9642 0.15624279,124.9713 1.000064,124.9784 1.2187107,124.9855 0.43745124,124.9926 0.12499656,124.9997 0.18758397,125.0068 0.78136539,125.0139 1.8750165,125.0210 2.3749986,125.0281 5.0938859,125.0352 8.1875868,125.0423 6.9373097,125.0494 3.1872945,125.0565 1.1874915,125.0636 4.25072,125.0707 10.532322,125.0778 16.843847,125.0849 13.592805,125.0920 10.155827,125.0991 14.313148,125.1062 20.938074,125.1133 22.531408,125.1204 20.374786,125.1275 15.312021,125.1346 8.4994049,125.1417 3.5933676,125.1488 1.4061965,125.1559 1.8124621,125.1630 2.2498903,125.1701 1.1561874,125.1772 -4.528712e-006,125.1843 0.37505454,125.1914 1.5000894,125.1985 1.7499706,125.2057 1.343758,125.2128 1.5625318,125.2199 3.0937407,125.2270 4.1562533,125.2341 3.0624273,125.2412 0.90618777,125.2483 0.093751475,125.2554 0.093744665,125.2625 0.093777247,125.2696 0.59379685,125.2767 1.0312798,125.2838 1.9375168,125.2909 2.093678,125.2980 0.99995887,125.3052 0.37503254,125.3123 0.15623197,125.3194 0.062492646,125.3265 1.4688232,125.3336 3.2500384,125.3407 2.5937161,125.3478 1.0937574,125.3549 1.0938145,125.3620 1.656217,125.3691 2.7187047,125.3763 3.2812414,125.3834 1.5313125,125.3905 1.7500997,125.3976 1.9061614,125.4047 1.9374679,125.4118 3.4375608,125.4189 3.4999127,125.4260 2.1561966,125.4331 1.750006,125.4403 0.84370053,125.4474 0.31250694,125.4545 0.37508842,125.4616 1.0937877,125.4687 0.99989468,125.4758 0.21876717,125.4829 0.6563192,125.4900 0.62496489,125.4972 0.43747923,125.5043 0.53131032,125.5114 1.406392,125.5185 2.6249819,125.5256 2.6249924,125.5327 2.1563153,125.5399 1.5623807,125.5470 0.4998489,125.5541 -4.001848e-005,125.5612 0.03127588,125.5683 0.2812666,125.5754 0.3437627,125.5825 0.43755788,125.5897 0.59376788,125.5968 0.53120607,125.6039 0.93756115,125.6110 1.4687657,125.6181 0.78114963,125.6252 0.093708366,125.6324 0.093791798,125.6395 0.28127241,125.6466 0.187444,125.6537 -2.5526982e-005,125.6608 6.5028721e-006,125.6680 0.18750352,125.6751 0.4063029,125.6822 0.59379286,125.6893 0.53119934,125.6964 0.31245041,125.7036 0.09375938,125.7107 0.093791366,125.7178 0.34386462,125.7249 1.0002022,125.7320 1.9061579,125.7392 1.124964,125.7463 1.9063175,125.7534 1.5311822,125.7605 1.4061575,125.7676 0.87499434,125.7748 1.5626658,125.7819 2.0624626,125.7890 1.1248077,125.7961 0.093660541,125.8033 1.387052e-005,125.8104 5.3246013e-006,125.8175 0.031241242,125.8246 2.9693927e-005,125.8317 0.46884525,125.8389 0.96875453,125.8460 0.74991626,125.8531 0.34376523,125.8602 1.8750882,125.8674 2.5312784,125.8745 1.624936,125.8816 0.90623063,125.8887 1.5312221,125.8959 0.37493148,125.9030 1.0353178e-005,125.9101 0.18752089,125.9172 0.50002426,125.9244 0.7188074,125.9315 0.75002116,125.9386 0.93754739,125.9458 1.3437551,125.9529 0.81237501,125.9600 0.31247002,125.9671 0.46881163,125.9743 0.7188617,125.9814 1.0938102,125.9885 0.90614074,125.9956 0.62498313,126.0028 0.90621233,126.0099 1.3748908,126.0170 1.0937768,126.0242 0.18759815,126.0313 0.59382588,126.0384 0.90625083,126.0455 2.7187183,126.0527 3.4376502,126.0598 4.4690175,126.0669 5.4065223,126.0741 9.5630798,126.0812 26.782787,126.0883 59.970657,126.0955 81.657059,126.1026 75.342461,126.1097 47.279297,126.1169 27.061306,126.1240 13.749322,126.1311 7.1560011,126.1382 3.09355,126.1454 0.71868896,126.1525 0.78125995,126.1596 0.71879894,126.1668 0.78136271,126.1739 1.3750156,126.1810 1.0623465,126.1882 0.18743163,126.1953 0.50004947,126.2024 0.65624213,126.2096 0.28121376,126.2167 0.37500489,126.2239 0.28126293,126.2310 0.87501109,126.2381 2.0937512,126.2453 2.0937901,126.2524 1.5313362,126.2595 1.8750967,126.2667 3.3124757,126.2738 2.9373682,126.2809 1.8437309,126.2881 1.1562271,126.2952 0.31243283,126.3023 0.12505692,126.3095 0.62508619,126.3166 1.1875004,126.3238 1.4374293,126.3309 1.6249521,126.3380 1.374984,126.3452 0.031238053,126.3523 0.37501565,126.3594 2.4375391,126.3666 3.6875365,126.3737 2.718756,126.3809 1.3437026,126.3880 0.31248364,126.3951 0.3438603,126.4023 0.90628284,126.4094 0.71867847,126.4166 0.59376925,126.4237 1.1564142,126.4308 2.1563764,126.4380 2.1560912,126.4451 1.1560943,126.4523 0.68752402,126.4594 0.87515354,126.4665 1.7499534,126.4737 0.93735784,126.4808 0.65623486,126.4880 0.43761572,126.4951 1.187559,126.5023 0.74987686,126.5094 0.59366769,126.5165 0.68744129,126.5237 0.43752533,126.5308 0.40630057,126.5380 0.59378862,126.5451 0.90619558,126.5523 0.65630203,126.5594 1.3438725,126.5665 1.5623946,126.5737 0.84371096,126.5808 1.3126096,126.5880 1.2187893,126.5951 1.2186793,126.6023 0.6248917,126.6094 0.2812216,126.6166 0.43750054,126.6237 0.56249321,126.6309 0.4062463,126.6380 0.68754548,126.6451 0.90633518,126.6523 1.3437594,126.6594 0.84369957,126.6666 0.81251299,126.6737 0.93752974,126.6809 0.7812618,126.6880 0.59371036,126.6952 0.34368929,126.7023 0.8125717,126.7095 1.8750666,126.7166 1.7812148,126.7238 1.3124565,126.7309 0.78117615,126.7381 0.093713,126.7452 0.18754134,126.7524 0.59374797,126.7595 0.28121406,126.7667 0.031258084,126.7738 0.093787506,126.7810 0.18749458,126.7881 0.09373416,126.7953 0.71877247,126.8024 0.81247914,126.8096 0.28122106,126.8167 2.6909152e-006,126.8239 -6.8022478e-006,126.8310 0.50001812,126.8382 1.9375908,126.8453 2.6875319,126.8525 0.96867305,126.8596 0.28119293,126.8668 6.0974712e-006,126.8739 0.28130716,126.8811 0.43754417,126.8882 0.43749541,126.8954 0.81245124,126.9026 0.68748236,126.9097 0.62498772,126.9169 0.12501621,126.9240 0.31258637,126.9312 1.2500064,126.9383 1.9686891,126.9455 2.0937548,126.9526 1.6876923,126.9598 2.0938046,126.9669 1.312337,126.9741 1.9374559,126.9813 2.4374878,126.9884 1.6561862,126.9956 0.84373498,127.0027 0.65628177,127.0099 0.46874535,127.0170 0.40623644,127.0242 0.46875831,127.0314 2.0000401,127.0385 3.1250076,127.0457 2.875035,127.0528 3.2191455,127.0600 7.3760343,127.0671 16.032049,127.0743 19.374905,127.0815 21.406334,127.0886 26.062733,127.0958 27.312233,127.1029 21.999283,127.1101 14.249319,127.1173 9.4372158,127.1244 7.4687619,127.1316 11.656278,127.1387 15.687396,127.1459 12.749815,127.1531 6.2184715,127.1602 0.56239885,127.1674 0.25007248,127.1745 0.78129125,127.1817 1.1874871,127.1889 1.656219,127.1960 1.6249671,127.2032 1.0000775,127.2104 1.7188289,127.2175 2.124903,127.2247 0.68739814,127.2318 0.75001758,127.2390 2.250035,127.2462 2.3750052,127.2533 1.0312539,127.2605 0.68753922,127.2677 1.0625249,127.2748 1.1249703,127.2820 0.90619522,127.2892 0.40622786,127.2963 0.18749434,127.3035 0.093740821,127.3107 0.031266451,127.3178 0.90649605,127.3250 2.4065969,127.3321 2.9374635,127.3393 2.4060524,127.3465 2.0000021,127.3536 2.3125381,127.3608 2.4998069,127.3680 1.6874237,127.3751 1.6564258,127.3823 1.6874143,127.3895 0.99979955,127.3966 -4.4044715e-005,127.4038 0.937576,127.4110 3.8125777,127.4182 3.87502,127.4253 1.8749462,127.4325 0.71869791,127.4397 1.437525,127.4468 1.9999965,127.4540 1.1874472,127.4612 0.15621798,127.4683 0.68753362,127.4755 1.4062982,127.4827 1.2187393,127.4898 0.65622497,127.4970 0.59384561,127.5042 0.96878451,127.5114 0.7187168,127.5185 0.75001216,127.5257 0.71871036,127.5329 0.59370434,127.5400 0.31251022,127.5472 0.56253487,127.5544 1.0313256,127.5616 1.6562995,127.5687 2.1248934,127.5759 1.7187413,127.5831 2.0626593,127.5903 3.8437359,127.5974 3.5623856,127.6046 2.8125279,127.6118 2.3750966,127.6189 4.124969,127.6261 3.9060767,127.6333 2.0624173,127.6405 1.0000272,127.6476 0.093781143,127.6548 0.28126621,127.6620 0.49998346,127.6692 0.56253278,127.6763 0.62502557,127.6835 0.62499273,127.6907 1.0624831,127.6979 0.96872747,127.7050 0.74998575,127.7122 0.40626606,127.7194 0.50007516,127.7266 0.7500391,127.7338 0.6562255,127.7409 0.40614766,127.7481 -5.5674343e-005,127.7553 0.96886927,127.7625 2.4688749,127.7696 2.4687905,127.7768 1.4374187,127.7840 0.49985653,127.7912 0.093703225,127.7984 4.1874742e-007,127.8055 -5.0369431e-006,127.8127 1.9730382e-005,127.8199 0.18752711,127.8271 0.18747286,127.8343 -1.9481475e-005,127.8414 4.1256135e-006,127.8486 2.9805992e-006,127.8558 0.09375938,127.8630 0.21875836,127.8702 0.40625978,127.8773 0.59373838,127.8845 0.49997744,127.8917 0.78127801,127.8989 0.71877891,127.9061 1.4999828,127.9133 1.1875073,127.9204 0.37506124,127.9276 0.93755996,127.9348 1.0937651,127.9420 1.4062307,127.9492 1.281188,127.9563 0.65620935,127.9635 0.37498251,127.9707 0.40632999,127.9779 1.1563029,127.9851 0.93737358,127.9923 0.24995445,127.9995 0.28125468,128.0066 0.28127754,128.0138 0.71892273,128.0210 1.4062465,128.0282 1.6248529,128.0354 1.5626707,128.0426 3.031553,128.0497 3.8127759,128.0569 5.5003533,128.0641 17.504454,128.0713 68.321091,128.0785 118.40953,128.0857 115.36952,128.0929 67.899109,128.1001 27.653357,128.1072 24.376575,128.1144 76.598991,128.1216 151.72301,128.1288 163.84117,128.1360 102.36899,128.1432 34.465649,128.1504 11.468308,128.1576 7.9060912,128.1648 5.905828,128.1719 2.9998012,128.1791 0.96880138,128.1863 0.65615386,128.1935 1.1249416,128.2007 1.8437577,128.2079 1.531305,128.2151 1.3438307,128.2223 0.78124291,128.2295 0.71867245,128.2367 0.90620852,128.2438 0.49998009,128.2510 0.093844004,128.2582 1.0001106,128.2654 1.1249573,128.2726 0.78118974,128.2798 0.65618885,128.2870 0.28123361,128.2942 0.71879476,128.3014 0.9376024,128.3086 0.87496847,128.3158 0.74997562,128.3230 0.93761837,128.3302 1.1562039,128.3374 1.0310985,128.3445 0.31245816,128.3517 0.28125206,128.3589 0.093754955,128.3661 0.18751273,128.3733 0.31254038,128.3805 0.46881646,128.3877 1.3437594,128.3949 1.5312387,128.4021 1.9687932,128.4093 2.8437943,128.4165 1.8437643,128.4237 1.093801,128.4309 1.1562386,128.4381 0.78113586,128.4453 0.9061377,128.4525 1.1874384,128.4597 0.84389621,128.4669 0.81263417,128.4741 0.93744737,128.4813 0.71864432,128.4885 0.34372032,128.4957 0.59378052,128.5029 0.59372783,128.5101 0.49997437,128.5173 0.93750864,128.5245 2.2501283,128.5317 2.8750331,128.5389 1.9999142,128.5461 1.062502,128.5533 1.7812636,128.5605 2.3437381,128.5677 1.8749653,128.5749 0.78117824,128.5821 0.53123051,128.5893 1.9687698,128.5965 2.5937274,128.6037 1.5312407,128.6109 0.78130096,128.6181 0.84379393,128.6253 0.87504911,128.6325 0.84379226,128.6397 0.56241715,128.6469 0.21868722,128.6541 0.53126854,128.6613 0.84375888,128.6685 0.81249642,128.6757 0.31244466,128.6829 0.65632123,128.6901 1.6564025,128.6973 1.5937287,128.7045 0.6561296,128.7117 0.24997671,128.7189 0.40631497,128.7261 1.062488,128.7333 1.1249371,128.7405 1.843717,128.7478 1.3749896,128.7550 1.4375504,128.7622 1.031263,128.7694 1.3437054,128.7766 1.8750358,128.7838 2.1562576,128.7910 1.0936937,128.7982 0.12498022,128.8054 -8.4821704e-006,128.8126 0.031299278,128.8198 0.46888748,128.8270 0.93744361,128.8342 0.3436496,128.8414 0.28126958,128.8487 0.34378091,128.8559 0.71879888,128.8631 0.71871161,128.8703 0.37504417,128.8775 1.9063473,128.8847 2.6561711,128.8919 1.8436567,128.8991 0.7188279,128.9063 1.1563404,128.9135 1.3436975,128.9207 0.78112352,128.9280 0.28120798,128.9352 0.4062753,128.9424 0.87506741,128.9496 1.5313092,128.9568 1.2500199,128.9640 1.6249313,128.9712 1.2499208,128.9784 2.031321,128.9856 1.9375428,128.9929 0.93742937,129.0001 0.28119317,129.0073 -3.3134955e-005,129.0145 0.15637563,129.0217 1.8440006,129.0289 3.343734,129.0361 2.593574,129.0434 1.8437693,129.0506 4.5318251,129.0578 23.97118,129.0650 69.472481,129.0722 115.56706,129.0794 143.19139,129.0866 138.65532,129.0939 101.58806,129.1011 55.432224,129.1083 31.999044,129.1155 33.219604,129.1227 29.656013,129.1299 22.34239,129.1372 12.217649,129.1444 5.2496262,129.1516 3.0935009,129.1588 1.4062784,129.1660 1.9690108,129.1732 3.5627017,129.1805 3.8748355,129.1877 2.7497833,129.1949 2.1249814,129.2021 1.7501352,129.2093 1.9375232,129.2165 1.3749226,129.2238 1.7812682,129.2310 1.87498,129.2382 1.9376059,129.2454 2.593807,129.2526 2.4998574,129.2599 1.8435841,129.2671 0.93740082,129.2743 1.7500995,129.2815 3.250118,129.2887 2.7500203,129.2960 1.4686739,129.3032 0.65615392,129.3104 0.68747628,129.3176 1.2812624,129.3249 2.1562743,129.3321 2.9687631,129.3393 2.187495,129.3465 0.71876699,129.3537 0.62503767,129.3610 0.71871561,129.3682 0.59370291,129.3754 0.31250092,129.3826 0.90626806,129.3899 0.93748838,129.3971 0.40622669,129.4043 0.18750811,129.4115 0.50018042,129.4188 1.5314361,129.4260 2.2811275,129.4332 1.5310268,129.4404 0.28119591,129.4477 4.7158355e-007,129.4549 0.18752666,129.4621 0.96883166,129.4693 1.6250029,129.4766 0.6874696,129.4838 0.65626436,129.4910 1.281355,129.4982 1.7500231,129.5055 1.156165,129.5127 0.56242794,129.5199 0.18745367,129.5271 0.1874914,129.5344 0.71874988,129.5416 1.0625794,129.5488 1.937533,129.5561 1.5312314,129.5633 0.96881843,129.5705 1.4375595,129.5777 1.62493,129.5850 1.3124501,129.5922 1.0937696,129.5994 1.0314054,129.6067 1.8125961,129.6139 1.5936096,129.6211 0.96859807,129.6283 0.65627819,129.6356 1.3751117,129.6428 2.3437192,129.6500 2.0311537,129.6573 0.87492085,129.6645 0.12497175,129.6717 0.093832463,129.6790 0.65631217,129.6862 0.74992675,129.6934 0.59376776,129.7007 1.0000528,129.7079 0.78119445,129.7151 0.31243575,129.7224 -1.6156337e-005,129.7296 -6.5878671e-006,129.7368 0.093790539,129.7441 0.50011051,129.7513 0.65625316,129.7585 0.37491804,129.7658 0.18745027,129.7730 -2.6459938e-005,129.7802 0.28137437,129.7875 1.9689064,129.7947 2.2499399,129.8019 1.1248471,129.8092 0.12498713,129.8164 0.75007188,129.8236 1.1562462,129.8309 0.87496579,129.8381 1.1562639,129.8453 0.93755901,129.8526 0.71868712,129.8598 0.093660004,129.8671 0.31250444,129.8743 1.187501,129.8815 0.90626681,129.8888 0.65636969,129.8960 1.5938286,129.9032 1.7812517,129.9105 2.3125455,129.9177 2.6562176,129.9250 2.0311482,129.9322 1.0311645,129.9394 0.31248289,129.9467 0.40625101,129.9539 0.28122884,129.9612 0.31250122,129.9684 0.40624374,129.9756 0.18749849,129.9829 0.093821742,129.9901 0.81267267,129.9974 2.5939133,130.0046 3.1873946,130.0118 1.9686304,130.0191 1.9999471,130.0263 1.1874361,130.0336 1.1875039,130.0408 1.9688075,130.0480 1.6563487,130.0553 1.6875323,130.0625 3.5626109,130.0698 7.1255302,130.0770 14.251323,130.0843 27.658846,130.0915 62.972996,130.0987 115.37787,130.1060 129.99863,130.1132 90.43277,130.1205 39.059086,130.1277 32.531929,130.1350 50.782803,130.1422 55.936962,130.1494 36.841774,130.1567 16.623894,130.1639 23.938379,130.1712 47.126698,130.1784 54.593693,130.1857 35.185936,130.1929 15.029841,130.2002 4.7494555,130.2074 1.5625705,130.2147 1.3125389,130.2219 1.2499907,130.2292 0.75001103,130.2364 1.0625672,130.2436 1.687484,130.2509 1.6875176,130.2581 1.8126857,130.2654 2.0624461,130.2726 1.5310743,130.2799 1.3124559,130.2871 1.1561656,130.2944 1.0938036,130.3016 1.875062,130.3089 1.4062001,130.3161 0.87495935,130.3234 0.43750486,130.3306 0.50003725,130.3379 0.87509304,130.3451 1.4688098,130.3524 1.1561368,130.3596 0.49989259,130.3669 0.2499938,130.3741 0.18758357,130.3814 0.62502259,130.3886 0.37493211,130.3959 0.21875955,130.4031 0.28123173,130.4104 0.031217461,130.4176 0.031260192,130.4249 0.21880002,130.4322 0.84382796,130.4394 1.062445,130.4467 0.34368193,130.4539 0.1249828,130.4612 0.25008777,130.4684 0.84388238,130.4757 0.78117073,130.4829 0.37489399,130.4902 0.24999163,130.4974 0.65624797,130.5047 0.68761724,130.5119 1.1252264,130.5192 1.8437772,130.5265 1.7499406,130.5337 1.7187226,130.5410 2.25003,130.5482 2.6874044,130.5555 1.2186047,130.5627 0.65633345,130.5700 0.78130025,130.5772 0.99999994,130.5845 0.93745077,130.5918 0.65616429,130.5990 0.62500095,130.6063 0.87508845,130.6135 1.3125021,130.6208 1.1249372,130.6280 0.68748033,130.6353 0.71879697,130.6426 1.0937947,130.6498 1.1874745,130.6571 1.124945,130.6643 0.31241927,130.6716 0.74998611,130.6789 3.3437924,130.6861 4.5937371,130.6934 3.3750548,130.7006 3.0000558,130.7079 2.3124716,130.7152 1.3750066,130.7224 2.0939255,130.7297 2.3751462,130.7369 2.0623896,130.7442 1.249833,130.7515 0.68740779,130.7587 0.5937503,130.7660 0.59382331,130.7732 1.281289,130.7805 1.8749806,130.7878 2.1562579,130.7950 2.1561749,130.8023 1.4686843,130.8096 1.4375809,130.8168 0.84380364,130.8241 0.68744373,130.8314 0.49990916,130.8386 0.21870488,130.8459 1.6811902e-005,130.8531 0.093787476,130.8604 0.18749715,130.8677 0.34374914,130.8749 0.53127289,130.8822 0.75013477,130.8895 1.3751272,130.8967 1.4686893,130.9040 1.468658,130.9113 1.0624398,130.9185 1.3125967,130.9258 1.7812933,130.9331 1.2498388,130.9403 0.49996924,130.9476 0.62508625,130.9549 1.1251673,130.9621 3.1876576,130.9694 3.7810879,130.9767 2.1873896,130.9839 1.4062372,130.9912 1.4062407,130.9985 2.0000722,131.0057 1.4686384,131.0130 0.37487298,131.0203 0.81254119,131.0275 4.7194371,131.0348 20.471849,131.0421 63.848721,131.0494 105.3471,131.0566 121.81383,131.0639 120.06252,131.0712 103.30994,131.0784 73.401978,131.0857 70.006012,131.0930 178.98924,131.1003 329.38766,131.1075 337.89578,131.1148 199.01105,131.1221 67.114037,131.1293 22.779388,131.1366 17.530758,131.1439 12.874332,131.1512 7.3119869,131.1584 3.3434541,131.1657 1.8122137,131.1730 1.2499437,131.1802 3.3438911,131.1875 6.3438439,131.1948 6.0311365,131.2021 3.2811303,131.2093 3.1563509,131.2166 3.0938227,131.2239 2.187392,131.2312 1.0623821,131.2384 0.40622193,131.2457 1.125154,131.2530 2.0626245,131.2603 1.843666,131.2675 3.2811143,131.2748 2.9686639,131.2821 1.4374918,131.2894 1.955343e-005,131.2966 0.31252176,131.3039 0.75004017,131.3112 1.1875832,131.3185 0.90620345,131.3258 0.37493965,131.3330 0.7187959,131.3403 1.1250125,131.3476 1.343752,131.3549 1.6249655,131.3621 0.81243199,131.3694 -1.5731959e-005,131.3767 0.093753479,131.3840 0.28127196,131.3913 0.21876812,131.3985 0.093718603,131.4058 0.31256592,131.4131 1.0939176,131.4204 1.5312306,131.4277 1.0310961,131.4349 0.4062956,131.4422 1.2813774,131.4495 1.8125994,131.4568 2.6563129,131.4641 2.3437085,131.4713 1.7812023,131.4786 1.3123828,131.4859 0.56239033,131.4932 1.3749983,131.5005 1.7500558,131.5078 2.4062715,131.5150 3.9999535,131.5223 3.6874475,131.5296 2.4062498,131.5369 1.906305,131.5442 1.5312116,131.5515 0.37497765,131.5587 0.62502301,131.5660 0.46871328,131.5733 0.21871424,131.5806 0.031244768,131.5879 0.12500028,131.5952 0.093751781,131.6024 0.12501699,131.6097 1.1564184,131.6170 1.5938078,131.6243 1.3436505,131.6316 1.750092,131.6389 2.4375606,131.6462 2.4373989,131.6534 1.3436021,131.6607 0.093686782,131.6680 0.093788609,131.6753 0.53133124,131.6826 0.8750844,131.6899 1.1875224,131.6972 1.374926,131.7045 0.90617937,131.7117 0.56252974,131.7190 0.59376252,131.7263 0.5000264,131.7336 1.7499988,131.7409 2.5624471,131.7482 2.5312262,131.7555 1.3125144,131.7628 1.125061,131.7701 1.1251549,131.7773 1.6249709,131.7846 0.93733251,131.7919 0.7187655,131.7992 0.68746662,131.8065 0.31244963,131.8138 0.62504876,131.8211 1.2500466,131.8284 1.0312289,131.8357 0.34370399,131.8430 0.37503663,131.8503 0.78128773,131.8576 1.156213,131.8648 1.6562022,131.8721 1.6562262,131.8794 0.59373975,131.8867 0.31250226,131.8940 0.68752837,131.9013 1.9063545,131.9086 2.500103,131.9159 2.6874871,131.9232 2.8123951,131.9305 1.9374549,131.9378 1.1251286,131.9451 1.5625901,131.9524 1.2499259,131.9597 0.90615845,131.9670 0.99994624,131.9743 0.78120238,131.9815 0.34372723,131.9888 0.21885799,131.9961 0.96884221,132.0034 1.2500504,132.0107 2.4375525,132.0180 2.6874535,132.0253 1.4687567,132.0326 2.9374995,132.0399 3.3124158,132.0472 5.062571,132.0545 9.1564522,132.0618 15.65769,132.0691 29.658195,132.0764 34.21862,132.0837 26.686024,132.0910 22.406834,132.0983 33.409161,132.1056 49.157539,132.1129 52.810802,132.1202 39.747334,132.1275 19.967239,132.1348 8.2807856,132.1421 3.7809148,132.1494 2.249866,132.1567 0.78117096,132.1640 0.81242841,132.1713 1.0937184,132.1786 0.65621358,132.1859 0.124984,132.1932 0.093810737,132.2005 0.93759954,132.2078 1.3437252,132.2151 0.74992347,132.2224 0.43748093,132.2297 0.5937506,132.2370 0.62504703,132.2443 0.90630549,132.2516 0.53123111,132.2589 0.40617713,132.2662 0.28119257,132.2735 0.62504482,132.2808 1.1876041,132.2881 1.2813197,132.2954 1.2812854,132.3028 1.4374967,132.3101 1.0936626,132.3174 0.59365481,132.3247 0.2187428,132.3320 0.50002939,132.3393 0.65622729,132.3466 0.50000811,132.3539 0.75006914,132.3612 1.281263,132.3685 1.218694,132.3758 0.81245124,132.3831 0.1249758,132.3904 -2.9060362e-005,132.3977 0.093840726,132.4050 0.81254387,132.4123 0.5624606,132.4196 0.49996662,132.4270 0.06244719,132.4343 0.3125059,132.4416 0.49999872,132.4489 0.40627852,132.4562 0.28127852,132.4635 0.46877638,132.4708 0.81252009,132.4781 0.84374505,132.4854 0.78131986,132.4927 0.78124809,132.5000 0.71873009,132.5074 1.8437634,132.5147 1.7499281,132.5220 0.49995065,132.5293 0.21873617,132.5366 0.50003141,132.5439 0.93749422,132.5512 0.56247896,132.5585 0.34384066,132.5658 0.93753815,132.5732 0.87494653,132.5805 0.71869618,132.5878 0.49995857,132.5951 0.24998344,132.6024 0.18753922,132.6097 1.031441,132.6170 1.9376472,132.6243 1.5935929,132.6317 0.43734241,132.6390 0.12493791,132.6463 0.093867347,132.6536 1.3127201,132.6609 2.0938752,132.6682 2.1875014,132.6755 1.6248149,132.6829 1.2811064,132.6902 0.62491632,132.6975 0.68745732,132.7048 1.3437691,132.7121 1.6562493,132.7194 0.84373575,132.7268 0.093751296,132.7341 -9.21625e-006,132.7414 6.110341e-006,132.7487 0.093758933,132.7560 0.18750533,132.7633 0.37500486,132.7707 0.3750149,132.7780 1.2812694,132.7853 1.9062505,132.7926 1.343742,132.7999 0.46872681,132.8072 0.46872458,132.8146 0.56257665,132.8219 1.0001369,132.8292 1.7499942,132.8365 1.156109,132.8438 0.1874273,132.8512 0.093759432,132.8585 0.46877626,132.8658 1.281287,132.8731 1.9687905,132.8804 2.4062405,132.8878 1.4061718,132.8951 0.7187205,132.9024 0.50000757,132.9097 1.031275,132.9170 2.8125119,132.9244 2.7812295,132.9317 1.8749883,132.9390 2.287544e-006,132.9463 0.1875225,132.9537 0.31249204,132.9610 0.18748254,132.9683 0.62506318,132.9756 2.0937924,132.9829 2.0000048,132.9903 1.7500489,132.9976 1.2813381,133.0049 1.4687917,133.0122 1.1248794,133.0196 0.81250793,133.0269 1.1250145,133.0342 0.96870506,133.0415 1.4688427,133.0489 2.562577,133.0562 3.312288,133.0635 3.969506,133.0708 17.971943,133.0782 40.658813,133.0855 50.593582,133.0928 59.593662,133.1001 71.250694,133.1075 74.812111,133.1148 62.247742,133.1221 40.591377,133.1295 21.905001,133.1368 6.9681373,133.1441 2.1561949,133.1514 2.0625675,133.1588 0.99994445,133.1661 0.87494105,133.1734 0.37497306,133.1807 0.28122216,133.1881 0.31250492,133.1954 1.0937577,133.2027 1.5313491,133.2101 1.8751098,133.2174 2.0624568,133.2247 1.2499597,133.2321 0.7500146,133.2394 0.9999634,133.2467 0.74993169,133.2540 0.37496907,133.2614 0.18751042,133.2687 0.15626454,133.2760 0.21874812,133.2834 0.34372115,133.2907 1.1249815,133.2980 1.7500021,133.3054 1.5624992,133.3127 0.53125,133.3200 -5.4457741e-006,133.3274 0.81259912,133.3347 2.7500861,133.3420 3.0000131,133.3494 1.4999862,133.3567 0.74994445,133.3640 0.81263649,133.3714 1.4063131,133.3787 1.2185647,133.3860 1.3124154,133.3934 2.1874964,133.4007 1.7499673,133.4080 0.87505859,133.4154 0.81258297,133.4227 0.93746686,133.4300 0.40619671,133.4374 0.46874851,133.4447 0.53129613,133.4520 0.71876258,133.4594 0.7187289,133.4667 0.9062025,133.4741 0.49995947,133.4814 0.59375113,133.4887 0.71874398,133.4961 0.71875948,133.5034 0.46880037,133.5107 0.71884602,133.5181 0.99999356,133.5254 0.74989754,133.5328 0.71876186,133.5401 0.87500304,133.5474 0.31244522,133.5548 0.93760335,133.5621 1.499995,133.5695 0.28114989,133.5768 0.21875979,133.5841 0.50004405,133.5915 0.81254506,133.5988 0.74999624,133.6062 0.56245548,133.6135 0.40623331,133.6208 0.37498826,133.6282 0.093709983,133.6355 0.031245919,133.6429 0.1874992,133.6502 0.093754888,133.6575 0.1875297,133.6649 0.56253511,133.6722 0.87503171,133.6796 1.2187592,133.6869 1.0937325,133.6943 0.68750465,133.7016 0.49998912,133.7089 1.5312781,133.7163 2.2188592,133.7236 2.0937488,133.7310 0.93738031,133.7383 0.40621737,133.7457 1.1563046,133.7530 2.7500086,133.7603 3.9374549,133.7677 3.7187521,133.7750 2.1250861,133.7824 1.0313776,133.7897 1.5624311,133.7971 0.65607667,133.8044 0.28121316,133.8118 1.0312532,133.8191 1.2812587,133.8265 1.3124863,133.8338 0.81249511,133.8412 0.81248957,133.8485 0.18752809,133.8558 0.81257665,133.8632 1.3125108,133.8705 0.93742383,133.8779 0.18746774,133.8852 0.31253466,133.8926 0.7187776,133.8999 1.4063528,133.9073 1.8125677,133.9146 1.3436947,133.9220 1.0312073,133.9293 0.87501293,133.9367 0.8438015,133.9440 1.4063101,133.9514 1.6561955,133.9587 1.1561943,133.9661 1.2499977,133.9734 1.6562009,133.9808 1.9062108,133.9881 1.500003,133.9955 1.0938091,134.0028 1.1562444,134.0102 1.5937376,134.0175 3.1563349,134.0249 4.2812095,134.0322 2.6874695,134.0396 1.2188426,134.0469 0.90625948,134.0543 0.84372467,134.0616 0.84376699,134.0690 1.8752871,134.0764 4.3128896,134.0837 6.4067473,134.0911 8.5002174,134.0984 10.281759,134.1058 21.344612,134.1131 32.31245,134.1205 30.155136,134.1278 17.623796,134.1352 6.3122706,134.1425 3.1562269,134.1499 1.4997602,134.1573 0.46871027,134.1646 0.65631503,134.1720 0.53122652,134.1793 0.62499064,134.1867 0.74997365,134.1940 0.37494496,134.2014 0.18748903,134.2087 0.18750913,134.2161 0.31249601,134.2235 0.093734808,134.2308 0.031249972,134.2382 0.093763597,134.2455 0.31251675,134.2529 0.37501857,134.2603 2.7187915,134.2676 4.5312867,134.2750 4.2187729,134.2823 4.1250753,134.2897 4.0000954,134.2970 3.1873853,134.3044 0.62485582,134.3118 1.1874895,134.3191 1.8125135,134.3265 2.0312948,134.3338 1.4688684,134.3412 1.4688919,134.3486 1.5000186,134.3559 1.2185271,134.3633 0.31231299,134.3706 0.21879518,134.3780 0.28128791,134.3854 0.21871537,134.3927 0.18750226,134.4001 0.28129399,134.4075 0.3749719,134.4148 0.40621257,134.4222 0.40624407,134.4295 0.18750054,134.4369 0.093753472,134.4443 0.12499509,134.4516 0.093775921,134.4590 1.0938311,134.4664 1.1875584,134.4737 1.4063274,134.4811 2.9063592,134.4885 3.74999,134.4958 2.8436079,134.5032 2.1873348,134.5106 1.2813053,134.5179 1.2813922,134.5253 1.5000854,134.5326 2.1874406,134.5400 1.4685863,134.5474 0.84375173,134.5547 0.50010645,134.5621 0.7499584,134.5695 0.31239584,134.5768 0.34385863,134.5842 0.87510729,134.5916 1.0936769,134.5989 0.62484574,134.6063 1.2812622,134.6137 2.4688354,134.6211 2.4687045,134.6284 0.96872163,134.6358 0.43752211,134.6432 0.50002241,134.6505 1.4375275,134.6579 0.90626574,134.6653 0.81252825,134.6726 0.75005084,134.6800 1.0000131,134.6874 0.90611148,134.6947 0.21868695,134.7021 0.31256464,134.7095 0.46872807,134.7169 0.8439036,134.7242 2.0001979,134.7316 2.2812107,134.7390 1.6872284,134.7463 0.62489682,134.7537 1.1564074,134.7611 3.312479,134.7685 4.7186971,134.7758 4.5312333,134.7832 1.8124335,134.7906 0.21873584,134.7980 0.62513047,134.8053 3.7188461,134.8127 4.8438077,134.8201 3.4687574,134.8274 2.9374261,134.8348 2.9999332,134.8422 2.2811542,134.8496 0.24993931,134.8569 0.31247774,134.8643 0.46878102,134.8717 0.62500155,134.8791 0.28124121,134.8864 0.81253135,134.8938 1.5938636,134.9012 1.9062631,134.9086 1.718631,134.9159 0.78123063,134.9233 0.75004846,134.9307 1.9063901,134.9381 2.4376993,134.9455 2.9062009,134.9528 2.3436522,134.9602 2.7812796,134.9676 4.5313458,134.9750 5.8750496,134.9823 4.500071,134.9897 4.969121,134.9971 8.6566515,135.0045 9.6249943,135.0119 6.3745151,135.0192 7.1876082,135.0266 12.656857,135.0340 16.813198,135.0414 22.407377,135.0488 35.06572,135.0561 61.035622,135.0635 106.4128,135.0709 176.5701,135.0783 438.45313,135.0857 1860.7152,135.0930 4521.4839,135.1004 5429.4878,135.1078 3639.0178,135.1152 1379.7725,135.1226 466.99109,135.1299 324.14948,135.1373 226.70695,135.1447 136.42789,135.1521 70.775116,135.1595 34.685249,135.1669 20.904953,135.1742 12.967731,135.1816 6.999649,135.1890 5.1561432,135.1964 2.3747654,135.2038 2.4062936,135.2112 5.1876092,135.2185 3.5935986,135.2259 1.9061821,135.2333 2.3439727,135.2407 3.9063511,135.2481 4.2496963,135.2555 3.0623827,135.2629 3.0938387,135.2702 3.5937738,135.2776 5.12497,135.2850 3.7498834,135.2924 3.8750515,135.2998 3.7500298,135.3072 2.3748958,135.3146 1.3751688,135.3219 4.0937576,135.3293 3.9999902,135.3367 4.7190399,135.3441 4.1248236,135.3515 2.9058883,135.3589 1.7500801,135.3663 2.9064701,135.3737 2.9687557,135.3811 2.7498715,135.3884 3.1561859,135.3958 3.0937071,135.4032 2.812571,135.4106 2.5626726,135.4180 2.8437788,135.4254 2.0623627,135.4328 1.6248244,135.4402 1.3749483,135.4476 1.3438174,135.4550 0.93759543,135.4623 1.2501972,135.4697 2.0311911,135.4771 0.96841568,135.4845 0.50014627,135.4919 2.0628552,135.4993 3.1874428,135.5067 3.2185526,135.5141 3.3750205,135.5215 3.4687586,135.5289 2.4373853,135.5363 2.0624201,135.5437 1.9062278,135.5511 2.0624521,135.5585 1.312488,135.5658 1.1251199,135.5732 1.6250657,135.5806 3.4688799,135.5880 3.5937281,135.5954 1.7184932,135.6028 0.28118896,135.6102 0.37502146,135.6176 0.90624774,135.6250 1.0312549,135.6324 0.53127038,135.6398 0.78127253,135.6472 1.1562902,135.6546 0.96884006,135.6620 1.0312371,135.6694 0.93743765,135.6768 0.81240875,135.6842 0.062443301,135.6916 0.21879263,135.6990 0.40625238,135.7064 1.4687171,135.7138 1.7499906,135.7212 1.5313195,135.7286 1.2188692,135.7360 1.6876118,135.7434 1.5936604,135.7508 0.62485838,135.7582 0.31247002,135.7656 0.12495707,135.7730 0.18754643,135.7804 0.87512231,135.7878 2.0625095,135.7952 2.3124616,135.8026 1.2811763,135.8100 0.31247136,135.8174 0.5313974,135.8248 0.84379655,135.8322 1.37497,135.8396 2.2811794,135.8470 1.4999422,135.8544 1.0938202,135.8618 1.3438359,135.8692 1.9686898,135.8766 1.1873624,135.8840 0.3749648,135.8914 0.75000793,135.8988 1.4062676,135.9062 1.2812887,135.9136 1.0625192,135.9210 0.93748206,135.9284 1.3125087,135.9358 0.68749046,135.9432 0.34371236,135.9506 1.0625694,135.9580 1.7813128,135.9654 1.1249543,135.9728 1.1875074,135.9802 1.8127494,135.9876 3.4690003,135.9950 4.1249084,136.0024 3.0936964,136.0099 2.3748565,136.0173 1.7501029,136.0247 8.2197275,136.0321 26.157608,136.0395 38.000359,136.0469 29.624109,136.0543 20.593218,136.0617 23.312849,136.0691 29.095184,136.0765 45.378723,136.0839 124.67365,136.0913 370.97064,136.0987 616.70441,136.1062 586.26031,136.1136 314.84344,136.1210 118.67419,136.1284 67.8414,136.1358 54.185001,136.1432 33.997734,136.1506 15.811601,136.1580 9.4372625,136.1654 8.0622139,136.1728 3.9998753,136.1802 3.781178,136.1877 3.31264,136.1951 3.1251256,136.2025 2.062397,136.2099 2.0311542,136.2173 1.6561085,136.2247 0.43749997,136.2321 0.8438592,136.2395 1.3750633,136.2470 2.3749886,136.2544 3.7186358,136.2618 1.9062694,136.2692 1.1875868,136.2766 1.5000776,136.2840 2.0938168,136.2914 2.6561875,136.2988 2.3123839,136.3063 2.1249619,136.3137 3.25002,136.3211 3.0000162,136.3285 2.5624113,136.3359 1.4999551,136.3433 1.3750869,136.3508 1.1874837,136.3582 0.90627372,136.3656 1.3126665,136.3730 1.5312558,136.3804 1.7498759,136.3878 1.4686902,136.3952 1.1875736,136.4027 1.8749924,136.4101 1.0623648,136.4175 0.81246167,136.4249 0.50000966,136.4323 0.28128132,136.4398 0.37500471,136.4472 0.87497568,136.4546 0.37500846,136.4620 0.37505487,136.4694 0.7501173,136.4768 1.1250736,136.4843 1.3125392,136.4917 2.6562629,136.4991 2.9063025,136.5065 2.1249585,136.5139 1.5937575,136.5214 2.0626204,136.5288 1.9686632,136.5362 1.5934999,136.5436 1.5311186,136.5510 1.2187781,136.5585 0.49998134,136.5659 0.62503958,136.5733 0.81253952,136.5807 0.75001734,136.5882 0.62495208,136.5956 0.62504202,136.6030 1.4376172,136.6104 1.7500321,136.6178 1.3750011,136.6253 2.1249547,136.6327 2.6248977,136.6401 1.8124226,136.6475 0.28126448,136.6550 1.1251935,136.6624 2.6250367,136.6698 2.0310397,136.6772 0.71872669,136.6847 0.34383118,136.6921 0.68753976,136.6995 0.99998152,136.7069 1.0312057,136.7144 0.87495267,136.7218 0.87497169,136.7292 0.8437233,136.7366 1.000013,136.7441 1.9687923,136.7515 1.0937178,136.7589 0.46889701,136.7663 1.6253023,136.7738 2.9999852,136.7812 2.4685805,136.7886 1.5623493,136.7960 0.81244236,136.8035 1.1562325,136.8109 0.37497273,136.8183 0.71877342,136.8258 0.96870971,136.8332 2.1875062,136.8406 3.3438351,136.8480 3.8438792,136.8555 4.0937715,136.8629 3.0311003,136.8703 2.124953,136.8778 1.3437859,136.8852 1.6874602,136.8926 1.656248,136.9000 1.187546,136.9075 1.0937717,136.9149 0.53118694,136.9223 0.37495425,136.9298 1.0000983,136.9372 2.6875958,136.9446 2.8751445,136.9521 2.7813828,136.9595 2.7812228,136.9669 3.562345,136.9744 3.9998074,136.9818 3.124917,136.9892 1.312494,136.9967 0.68755841,137.0041 1.9062823,137.0115 3.0002437,137.0190 3.8127327,137.0264 2.9062672,137.0338 3.1250014,137.0413 2.9998357,137.0487 2.4059789,137.0561 2.0937946,137.0636 8.9694548,137.0710 17.907181,137.0784 23.125048,137.0859 26.251003,137.0933 40.409023,137.1007 57.595264,137.1082 57.279556,137.1156 36.465767,137.1231 19.092203,137.1305 12.906055,137.1379 11.84398,137.1454 10.062242,137.1528 4.4994874,137.1602 0.68734604,137.1677 1.1562731,137.1751 1.3437328,137.1826 0.78128159,137.1900 0.59375042,137.1974 0.53116673,137.2049 0.18746541,137.2123 0.21875782,137.2197 0.40626901,137.2272 0.6250127,137.2346 0.53128964,137.2421 1.6250283,137.2495 1.3126119,137.2569 2.7188382,137.2644 2.093575,137.2718 1.3436558,137.2793 1.8437952,137.2867 2.0937519,137.2941 1.4374806,137.3016 1.0312105,137.3090 0.59375489,137.3165 1.8751048,137.3239 3.1875472,137.3314 2.0312023,137.3388 1.1249206,137.3462 1.5000585,137.3537 2.9690571,137.3611 4.125226,137.3686 4.3437281,137.3760 3.7497785,137.3835 2.187216,137.3909 0.34363413,137.3983 1.0312445,137.4058 1.0625029,137.4132 1.7499969,137.4207 1.781275,137.4281 2.0001452,137.4356 2.0001125,137.4430 2.0311587,137.4505 0.81238818,137.4579 0.28120071,137.4653 0.21873106,137.4728 0.53136396,137.4802 1.7814113,137.4877 2.9374468,137.4951 2.3123393,137.5026 1.4374671,137.5100 1.656229,137.5175 1.2188329,137.5249 2.1875961,137.5324 2.6874573,137.5398 2.4686835,137.5473 1.0312383,137.5547 1.687687,137.5622 2.8126304,137.5696 2.3123636,137.5771 1.4062791,137.5845 1.5625886,137.5919 1.0935838,137.5994 0.53109396,137.6068 0.59369922,137.6143 0.59375882,137.6217 0.4062663,137.6292 0.37499344,137.6366 0.37514374,137.6441 1.1251673,137.6515 1.2499068,137.6590 0.65610152,137.6665 0.31242305,137.6739 0.031247949,137.6814 0.31259266,137.6888 0.68756014,137.6963 0.68745756,137.7037 0.8749696,137.7112 1.2812632,137.7186 1.3125525,137.7261 1.4687705,137.7335 0.96866482,137.7410 0.40617114,137.7484 0.28127366,137.7559 0.53132069,137.7633 0.49996117,137.7708 0.18744217,137.7782 0.093759939,137.7857 0.28125978,137.7932 0.28124398,137.8006 0.31250939,137.8081 0.34372303,137.8155 0.1875626,137.8230 0.71888995,137.8304 1.1250405,137.8379 1.4999645,137.8453 1.468752,137.8528 1.4062605,137.8602 0.87491041,137.8677 0.6249783,137.8752 0.6562767,137.8826 0.74998736,137.8901 1.3436962,137.8975 0.87492996,137.9050 0.18748437,137.9124 0.093784571,137.9199 1.2188473,137.9274 2.1563148,137.9348 1.781193,137.9423 0.90614688,137.9497 0.28125149,137.9572 1.8126141,137.9647 3.4375215,137.9721 3.0936551,137.9796 1.1249646,137.9870 0.87500352,137.9945 0.7500205,138.0020 1.3438144,138.0094 1.7188044,138.0169 1.5937738,138.0243 1.8750651,138.0318 2.718689,138.0393 2.0623529,138.0467 2.0937381,138.0542 0.96870255,138.0616 1.5000831,138.0691 5.718976,138.0766 8.937685,138.0840 9.3436537,138.0915 8.5319338,138.0990 19.189333,138.1064 30.657106,138.1139 28.905058,138.1213 15.060861,138.1288 8.1559505,138.1363 8.5001984,138.1437 7.9686379,138.1512 5.5935326,138.1587 2.5934875,138.1661 0.68737382,138.1736 0.34366944,138.1811 -5.7833746e-005,138.1885 0.18756327,138.1960 0.65630352,138.2035 1.1562934,138.2109 1.6250112,138.2184 1.3437089,138.2259 1.281233,138.2333 1.1874987,138.2408 0.90627736,138.2483 0.8126179,138.2557 1.1563646,138.2632 1.2811744,138.2707 1.0625074,138.2781 1.4687716,138.2856 1.8436517,138.2931 1.9061342,138.3005 1.0937067,138.3080 0.93759888,138.3155 1.0937124,138.3229 0.4686397,138.3304 1.7221968e-005,138.3379 0.25007236,138.3453 0.43750829,138.3528 0.28118894,138.3603 0.18747801,138.3678 0.31250498,138.3752 0.093723759,138.3827 0.031264599,138.3902 0.34377635,138.3976 0.90634215,138.4051 1.0625275,138.4126 0.56242472,138.4200 0.59374034,138.4275 0.84381819,138.4350 1.187559,138.4425 1.1874006,138.4499 0.81240666,138.4574 0.49998096,138.4649 1.4375651,138.4724 2.8126554,138.4798 2.1874795,138.4873 0.62491959,138.4948 1.0313034,138.5022 1.5001677,138.5097 1.812623,138.5172 1.8749164,138.5247 1.3123181,138.5321 0.59360832,138.5396 0.28124192,138.5471 1.0000732,138.5546 1.6250304,138.5620 1.3436955,138.5695 1.1249579,138.5770 2.468729,138.5845 1.9688387,138.5919 1.5938032,138.5994 0.96864623,138.6069 0.46870658,138.6144 0.09372592,138.6219 0.93758136,138.6293 2.6563241,138.6368 1.9999577,138.6443 1.2812183,138.6518 1.5312376,138.6592 1.5312297,138.6667 0.49996629,138.6742 0.12499139,138.6817 0.12499832,138.6892 0.18752083,138.6966 0.50004417,138.7041 1.0000468,138.7116 1.3437473,138.7191 1.1875817,138.7266 1.6249758,138.7340 0.93744373,138.7415 0.90620887,138.7490 0.31241119,138.7565 0.09377595,138.7640 0.031243265,138.7714 4.0160894e-006,138.7789 0.062534608,138.7864 0.34381244,138.7939 1.6562907,138.8014 2.5937066,138.8088 1.6561781,138.8163 0.59374762,138.8238 0.68756545,138.8313 1.0313026,138.8388 1.4376026,138.8463 1.9064134,138.8537 2.1874042,138.8612 1.1873183,138.8687 0.78137672,138.8762 1.281274,138.8837 1.0936996,138.8912 1.7812356,138.8986 1.8123735,138.9061 1.374939,138.9136 0.4374589,138.9211 0.093807891,138.9286 0.90635741,138.9361 0.71871728,138.9436 0.68744153,138.9510 0.74997663,138.9585 0.499971,138.9660 0.53130275,138.9735 2.3126075,138.9810 6.9691887,138.9885 13.78173,138.9960 14.999846,139.0034 9.936923,139.0109 5.749722,139.0184 5.5312696,139.0259 3.9062512,139.0334 1.4375374,139.0409 2.687916,139.0484 7.7512412,139.0559 29.472256,139.0633 79.565735,139.0708 149.07227,139.0783 469.12054,139.0858 999.08453,139.0933 1152.1473,139.1008 778.06476,139.1083 304.57449,139.1158 121.84061,139.1233 86.187225,139.1308 68.717361,139.1382 47.591816,139.1457 25.498537,139.1532 12.499168,139.1607 8.9684105,139.1682 7.6871581,139.1757 3.7184451,139.1832 2.2500272,139.1907 1.3437277,139.1982 1.3124416,139.2057 0.34374496,139.2132 0.21886967,139.2207 1.156339,139.2282 1.5624179,139.2356 1.0936904,139.2431 0.65622985,139.2506 1.1562672,139.2581 1.5000888,139.2656 1.2812734,139.2731 1.3749257,139.2806 1.0937111,139.2881 1.1250043,139.2956 0.84374171,139.3031 0.68753254,139.3106 0.75001204,139.3181 1.6874901,139.3256 0.90623331,139.3331 0.4686954,139.3406 0.093699813,139.3481 0.18757044,139.3556 1.1876485,139.3631 2.343797,139.3706 3.2187431,139.3781 1.8437266,139.3856 0.84362924,139.3931 0.1874112,139.4006 0.37512368,139.4081 1.1875728,139.4156 0.96865571,139.4230 0.46865663,139.4305 1.289932e-005,139.4380 0.37511235,139.4455 0.81261152,139.4530 1.3749732,139.4605 1.0936062,139.4680 0.56244814,139.4755 0.34372097,139.4830 0.062557623,139.4905 1.3438181,139.4980 1.4999475,139.5055 1.093737,139.5130 0.96880805,139.5205 1.3438143,139.5280 0.9374643,139.5356 0.31240958,139.5431 0.3750622,139.5506 1.1251944,139.5581 2.0312126,139.5656 1.499808,139.5731 0.90617186,139.5806 0.4375385,139.5881 1.0938354,139.5956 1.3124424,139.6031 0.40620485,139.6106 0.43752331,139.6181 0.43749884,139.6256 0.46874291,139.6331 0.53126252,139.6406 0.50003064,139.6481 0.40626472,139.6556 0.5624904,139.6631 0.43746644,139.6706 0.37498009,139.6781 0.43749985,139.6856 0.40623075,139.6931 0.062499985,139.7006 0.093755312,139.7081 0.031229742,139.7156 0.031246947,139.7232 0.0937557,139.7307 0.093729734,139.7382 7.5835742e-005,139.7457 0.59393847,139.7532 2.4375601,139.7607 2.7499006,139.7682 1.8748716,139.7757 0.34370232,139.7832 0.37511,139.7907 0.96879053,139.7982 0.68738461,139.8057 0.49996078,139.8132 0.8437838,139.8208 0.78121948,139.8283 0.18755984,139.8358 0.75017321,139.8433 1.3750408,139.8508 1.7186223,139.8583 1.2186686,139.8658 1.0313081,139.8733 1.2499458,139.8808 0.78115273,139.8883 0.43754977,139.8959 1.3750613,139.9034 1.9688185,139.9109 3.1251173,139.9184 3.2499971,139.9259 2.3749688,139.9334 1.8748989,139.9409 0.7186228,139.9484 0.21871944,139.9560 -2.2598653e-007,139.9635 0.31251812,139.9710 0.31249866,139.9785 0.46873841,139.9860 0.40624318,139.9935 0.37501445,140.0010 0.53125775,140.0086 1.0937725,140.0161 2.5937669,140.0236 2.6874716,140.0311 1.5000017,140.0386 2.3752792,140.0461 4.0628009,140.0536 4.8749442,140.0612 5.7186723,140.0687 8.7192545,140.0762 16.407448,140.0837 34.751953,140.0912 55.313309,140.0987 49.998196,140.1063 33.499287,140.1138 44.877022,140.1213 66.782898,140.1288 62.93615,140.1363 31.059801,140.1438 10.842489,140.1514 4.249702,140.1589 2.7185786,140.1664 2.3749084,140.1739 3.9688849,140.1814 5.0625277,140.1890 3.8749828,140.1965 2.7187488,140.2040 1.7811583,140.2115 1.1561633,140.2190 0.71863019,140.2266 0.71889365,140.2341 1.7814678,140.2416 2.2811654,140.2491 1.4685202,140.2566 1.7811952,140.2642 3.7187545,140.2717 3.8749785,140.2792 1.8437663,140.2867 0.25004432,140.2942 0.40628254,140.3018 0.62500888,140.3093 0.99997753,140.3168 0.81241286,140.3243 0.093710758,140.3319 1.1116348e-005,140.3394 -3.6758483e-006,140.3469 0.3125259,140.3544 0.90637118,140.3619 2.1252143,140.3695 3.2188666,140.3770 2.8123059,140.3845 1.4373214,140.3920 1.281292,140.3996 1.5001221,140.4071 1.3437454,140.4146 0.8435843,140.4221 0.56244522,140.4297 0.53122991,140.4372 0.25004938,140.4447 0.62515533,140.4522 1.0937686,140.4598 2.0311601,140.4673 2.3124313,140.4748 1.7500226,140.4824 1.8125886,140.4899 1.4061973,140.4974 0.81243777,140.5049 0.71878046,140.5125 0.68746811,140.5200 0.56244892,140.5275 0.46883073,140.5350 1.4062556,140.5426 0.87495488,140.5501 0.75006819,140.5576 0.71869856,140.5652 0.65617037,140.5727 0.56248856,140.5802 0.18750633,140.5878 0.375083,140.5953 1.5939424,140.6028 2.5312364,140.6103 1.3748707,140.6179 1.0312222,140.6254 0.87497836,140.6329 1.2812855,140.6405 2.2499921,140.6480 1.8437197,140.6555 0.87501729,140.6631 0.71879482,140.6706 1.0938138,140.6781 1.5000443,140.6857 2.9687212,140.6932 2.9061253,140.7007 1.1249237,140.7083 0.56258225,140.7158 1.1251858,140.7233 1.4687772,140.7309 1.0936089,140.7384 0.78110921,140.7459 0.093718432,140.7535 0.18758824,140.7610 0.43752247,140.7685 0.6561904,140.7761 0.87496495,140.7836 1.5937744,140.7911 2.24998,140.7987 1.0312252,140.8062 0.75002486,140.8137 0.56251603,140.8213 0.53126311,140.8288 0.75001973,140.8363 0.71871775,140.8439 0.28123116,140.8514 0.40627211,140.8590 0.71876901,140.8665 0.99996912,140.8740 0.43746054,140.8816 0.093753807,140.8891 0.65626603,140.8966 0.87506366,140.9042 0.65630817,140.9117 1.0312185,140.9193 1.2186773,140.9268 1.8437285,140.9343 2.3750308,140.9419 1.7187808,140.9494 0.56245738,140.9570 0.187484,140.9645 0.81258768,140.9720 1.2501123,140.9796 2.9375606,140.9871 4.5624089,140.9947 3.4998853,141.0022 1.7500223,141.0097 1.5937866,141.0173 2.5937719,141.0248 2.8437955,141.0324 2.4375184,141.0399 1.9374447,141.0474 1.1875635,141.0550 1.5001196,141.0625 1.9690154,141.0701 10.03356,141.0776 36.598293,141.0852 63.439579,141.0927 60.21669,141.1002 48.59103,141.1078 44.655506,141.1153 53.937553,141.1229 49.155441,141.1304 30.561255,141.1380 14.530309,141.1455 7.0308399,141.1531 3.6873019,141.1606 2.6875045,141.1682 3.4688623,141.1757 4.4061747,141.1832 3.3435402,141.1908 1.9685858,141.1983 0.43739301,141.2059 0.18750127,141.2134 0.031237654,141.2210 0.09377262,141.2285 0.40634912,141.2361 1.750026,141.2436 1.4686384,141.2512 0.18749061,141.2587 0.62502223,141.2663 0.53121996,141.2738 1.2187541,141.2814 1.0937567,141.2889 0.34374565,141.2965 0.2812466,141.3040 0.21874598,141.3115 0.34379092,141.3191 0.78124994,141.3266 0.53123128,141.3342 0.53125775,141.3417 0.53127915,141.3493 0.96876502,141.3568 0.56243336,141.3644 0.093727216,141.3719 0.18752089,141.3795 0.46874034,141.3871 0.40623835,141.3946 0.93758112,141.4022 1.750092,141.4097 2.1249104,141.4173 1.4062015,141.4248 1.3127788,141.4324 2.3126736,141.4399 2.1873031,141.4475 1.3436087,141.4550 1.0000048,141.4626 0.96872574,141.4701 0.99997956,141.4777 1.0624745,141.4852 1.0624555,141.4928 1.0624616,141.5003 0.84379458,141.5079 0.50009698,141.5155 0.56254482,141.5230 0.65617931,141.5306 0.53114361,141.5381 0.43750226,141.5457 0.31251633,141.5532 0.12497623,141.5608 -8.6228511e-006,141.5683 -4.0221294e-006,141.5759 0.34376547,141.5835 0.56249189,141.5910 0.43771225,141.5986 1.6253662,141.6061 2.562541,141.6137 2.1871765,141.6212 0.71849471,141.6288 0.43750334,141.6364 0.43748456,141.6439 0.18748218,141.6515 0.31253046,141.6590 0.4999969,141.6666 0.40622976,141.6741 0.46870843,141.6817 0.50010401,141.6893 1.7814406,141.6968 2.1562417,141.7044 1.7810874,141.7119 0.87496156,141.7195 1.0000621,141.7271 0.84380478,141.7346 1.0625107,141.7422 0.71870404,141.7497 0.78130209,141.7573 0.96877402,141.7649 1.7187214,141.7724 2.5938036,141.7800 3.8438139,141.7876 2.4373963,141.7951 0.99983251,141.8027 0.031197969,141.8102 2.6807382e-005,141.8178 0.37506035,141.8254 0.93751615,141.8329 1.3124511,141.8405 1.4999592,141.8481 1.4376123,141.8556 1.6877071,141.8632 2.4375286,141.8707 2.3124044,141.8783 1.4998679,141.8859 0.37491196,141.8934 0.093734309,141.9010 0.18751638,141.9086 0.40629339,141.9161 0.71879405,141.9237 1.281335,141.9313 2.4375606,141.9388 2.6561813,141.9464 2.5001585,141.9540 3.7503328,141.9615 4.499918,141.9691 3.0935926,141.9767 3.5311956,141.9842 3.8748367,141.9918 4.2499619,141.9994 3.4686859,142.0069 1.3124292,142.0145 1.2501447,142.0221 1.9062835,142.0296 0.81239742,142.0372 0.31241369,142.0448 0.093749709,142.0523 1.5000877,142.0599 3.0314772,142.0675 4.1876659,142.0750 4.1566443,142.0826 14.408575,142.0902 49.129166,142.0978 96.065315,142.1053 104.46725,142.1129 68.49556,142.1205 32.404465,142.1280 37.471054,142.1356 66.283295,142.1432 67.748459,142.1508 38.591095,142.1583 20.687431,142.1659 35.782467,142.1735 54.656456,142.1810 48.405132,142.1886 25.185848,142.1962 7.3115506,142.2038 2.7812536,142.2113 3.1876721,142.2189 3.6560485,142.2265 1.6561123,142.2341 2.1877031,142.2416 2.6250811,142.2492 1.6873243,142.2568 0.59354448,142.2644 0.12503217,142.2719 0.53129852,142.2795 0.84383398,142.2871 1.6251626,142.2947 1.9373723,142.3022 0.59354025,142.3098 0.062489491,142.3174 0.093741663,142.3250 4.6120981e-006,142.3325 0.062512428,142.3401 0.093777597,142.3477 0.31260753,142.3553 1.000067,142.3628 1.3124835,142.3704 1.1874797,142.3780 0.6874221,142.3856 0.62497771,142.3931 0.93751144,142.4007 0.87498051,142.4083 0.62500334,142.4159 0.99998856,142.4235 1.1562454,142.4310 0.93749881,142.4386 0.3749676,142.4462 0.18746458,142.4538 0.31251237,142.4614 0.37503913,142.4689 0.87507522,142.4765 1.1875004,142.4841 0.59368098,142.4917 0.31246343,142.4993 0.12497658,142.5068 1.0938001,142.5144 2.218792,142.5220 1.4999688,142.5296 1.5937088,142.5372 2.3750939,142.5448 3.1564407,142.5523 2.7187166,142.5599 2.031111,142.5675 1.4687059,142.5751 1.4062192,142.5827 1.0624775,142.5902 1.1249905,142.5978 0.96876764,142.6054 0.50007927,142.6130 0.90630782,142.6206 1.3437465,142.6282 1.624945,142.6358 1.3124979,142.6433 0.78120178,142.6509 0.18746245,142.6585 0.37512404,142.6661 1.0313331,142.6737 1.1561991,142.6813 0.7186296,142.6888 0.74999475,142.6964 1.2500236,142.7040 0.87497729,142.7116 0.43748727,142.7192 1.0937158,142.7268 1.3124785,142.7344 0.87502199,142.7420 0.18758185,142.7495 0.56258959,142.7571 0.74996525,142.7647 0.59374279,142.7723 0.65624911,142.7799 0.50003713,142.7875 0.8437013,142.7951 0.18736918,142.8027 0.031253926,142.8102 7.6600954e-006,142.8178 0.18751246,142.8254 0.37502131,142.8330 1.0625858,142.8406 1.6250427,142.8482 1.1874067,142.8558 0.18742047,142.8634 0.12504137,142.8710 0.90633017,142.8786 1.562525,142.8862 1.499944,142.8937 1.0625052,142.9013 1.2500536,142.9089 1.6875349,142.9165 1.749979,142.9241 0.96867049,142.9317 0.40619162,142.9393 0.093740337,142.9469 0.40631604,142.9545 0.43745914,142.9621 -3.0846404e-005,142.9697 0.50005114,142.9773 3.5626144,142.9849 6.5001373,142.9924 9.1249743,143.0000 6.1560874,143.0076 2.0624483,143.0152 0.62506384,143.0228 1.0000294,143.0304 2.2500508,143.0380 2.5625987,143.0456 3.3125753,143.0532 3.2499852,143.0608 2.2498245,143.0684 0.84367949,143.0760 4.5939918,143.0836 10.594851,143.0912 22.720932,143.0988 35.750896,143.1064 32.592495,143.1140 22.279993,143.1216 18.280767,143.1292 16.593443,143.1368 12.499546,143.1444 7.5622201,143.1520 6.5311842,143.1596 5.3751054,143.1672 9.6565685,143.1748 14.218938,143.1824 14.124807,143.1900 9.0932436,143.1976 2.2184391,143.2052 0.28120491,143.2128 0.062509619,143.2204 1.9687954,143.2280 4.0000706,143.2356 3.7187774,143.2432 2.2812159,143.2508 0.81252849,143.2584 1.375095,143.2660 1.6562371,143.2736 1.9062217,143.2812 2.8750424,143.2888 2.8124392,143.2964 1.4686198,143.3040 0.531241,143.3116 0.68756998,143.3192 0.71878028,143.3268 0.43741068,143.3344 0.15624417,143.3420 0.87504953,143.3496 0.65619689,143.3572 0.28123057,143.3648 1.250047,143.3724 1.6562804,143.3800 1.062463,143.3876 0.843732,143.3952 0.68755108,143.4028 1.0625411,143.4104 1.1562536,143.4180 0.84368879,143.4256 0.37495634,143.4332 0.37505838,143.4408 0.74999171,143.4485 0.7811867,143.4561 0.40622827,143.4637 0.031250525,143.4713 0.093771927,143.4789 0.31250411,143.4865 0.46874699,143.4941 0.96877921,143.5017 0.84375179,143.5093 0.24997136,143.5169 0.37508771,143.5245 0.84383625,143.5321 0.906277,143.5397 1.0312263,143.5473 0.87493372,143.5550 1.5936656,143.5626 0.71872318,143.5702 1.2813295,143.5778 1.6250467,143.5854 1.9374995,143.5930 1.7187408,143.6006 1.9687686,143.6082 1.7187718,143.6158 1.3751413,143.6234 2.1876922,143.6311 2.5936551,143.6387 1.7184922,143.6463 0.62493008,143.6539 0.46876016,143.6615 0.93749207,143.6691 1.2187412,143.6767 0.71869475,143.6843 1.6249716,143.6919 3.1562679,143.6996 2.9687321,143.7072 1.3124942,143.7148 0.31256902,143.7224 0.75006002,143.7300 0.8750639,143.7376 0.96875405,143.7452 1.0312619,143.7529 1.906309,143.7605 2.0311201,143.7681 0.93737036,143.7757 -1.7051047e-005,143.7833 0.031285834,143.7909 0.87510824,143.7985 3.1563106,143.8062 2.9374928,143.8138 1.8436742,143.8214 0.68746018,143.8290 0.71882671,143.8366 1.3126991,143.8442 2.0625329,143.8519 1.2184826,143.8595 0.31249973,143.8671 1.2815056,143.8747 1.9375362,143.8823 1.5310743,143.8899 0.78114468,143.8976 0.87513328,143.9052 2.0627141,143.9128 2.4061582,143.9204 1.5934995,143.9280 0.87491918,143.9357 1.4687451,143.9433 3.1249807,143.9509 3.3751311,143.9585 2.4377508,143.9661 1.8750631,143.9738 1.6872561,143.9814 0.65605265,143.9890 0.24998228,143.9966 0.031247977,144.0042 0.12499747,144.0119 0.093784206,144.0195 0.8126626,144.0271 1.5625632,144.0347 1.8436019,144.0423 0.65630645,144.0500 1.5317171,144.0576 4.0945187,144.0652 12.594877,144.0728 24.28162,144.0805 24.249365,144.0881 21.656019,144.0957 22.468887,144.1033 27.813095,144.1109 38.501289,144.1186 47.062405,144.1262 34.372974,144.1338 15.74855,144.1414 12.218913,144.1491 19.187906,144.1567 19.187235,144.1643 12.093344,144.1719 4.8748503,144.1796 3.656167,144.1872 4.531157,144.1948 3.7499485,144.2024 3.2502007,144.2101 3.7814085,144.2177 2.593632,144.2253 1.2187172,144.2329 1.8750008,144.2406 2.1875172,144.2482 1.8436791,144.2558 0.78113383,144.2635 0.34376118,144.2711 0.43755424,144.2787 0.65627968,144.2863 0.87498349,144.2940 1.0624901,144.3016 0.90617937,144.3092 0.18750317,144.3169 0.68756312,144.3245 1.4999398,144.3321 2.2188594,144.3397 3.7814405,144.3474 3.4999013,144.3550 1.1873633,144.3626 1.0313162,144.3703 2.187556,144.3779 2.5937424,144.3855 2.0311527,144.3932 0.68741328,144.4008 0.43746227,144.4084 0.21872905,144.4161 1.0937927,144.4237 1.6249828,144.4313 1.4062726,144.4389 1.531304,144.4466 1.2500813,144.4542 1.2188729,144.4618 1.3749435,144.4695 0.68737835,144.4771 0.43744731,144.4847 0.43742326,144.4924 0.50009596,144.5000 1.2501775,144.5076 1.2187468,144.5153 0.71860069,144.5229 0.18738329,144.5306 0.21878442,144.5382 0.46881607,144.5458 0.81263816,144.5535 1.500107,144.5611 1.562389,144.5687 0.78107339,144.5764 0.28120619,144.5840 0.5000568,144.5916 1.0000125,144.5993 0.68746257,144.6069 0.59374458,144.6145 0.7187444,144.6222 0.37500486,144.6298 0.50000286,144.6375 0.34373829,144.6451 0.37504536,144.6527 1.1563151,144.6604 2.4375074,144.6680 1.9374236,144.6756 1.2499359,144.6833 1.3437431,144.6909 1.2813094,144.6986 1.2188765,144.7062 1.6563473,144.7138 2.5936852,144.7215 1.8123795,144.7291 0.68746698,144.7368 0.68758351,144.7444 1.781412,144.7520 2.7187397,144.7597 2.0311689,144.7673 1.3124262,144.7750 0.56248087,144.7826 1.000091,144.7902 1.5938287,144.7979 1.4374033,144.8055 0.68732095,144.8132 0.40629348,144.8208 1.0313877,144.8285 1.4687061,144.8361 1.0311799,144.8437 0.59375656,144.8514 0.46874058,144.8590 0.65625972,144.8667 0.90626806,144.8743 1.1249609,144.8820 0.53117889,144.8896 0.37503448,144.8973 0.93756258,144.9049 1.0624911,144.9125 0.49999088,144.9202 0.68756437,144.9278 1.4062605,144.9355 1.3749665,144.9431 1.2499728,144.9508 0.96871299,144.9584 1.1875063,144.9661 1.5312374,144.9737 1.2187759,144.9814 2.8439336,144.9890 4.5001168,144.9966 4.1249456,145.0043 2.9998503,145.0119 1.3437341,145.0196 1.4375529,145.0272 1.031189,145.0349 0.90630531,145.0425 3.094116,145.0502 11.688803,145.0578 26.126575,145.0655 35.189724,145.0731 53.75264,145.0808 66.84391,145.0884 57.716228,145.0961 39.437653,145.1037 57.723206,145.1114 87.40802,145.1190 83.370804,145.1267 46.401459,145.1343 20.029217,145.1420 10.686749,145.1496 7.2496905,145.1573 3.8124142,145.1649 2.06266,145.1726 2.5000489,145.1802 2.4061749,145.1879 1.18735,145.1955 0.40620321,145.2032 0.53122473,145.2108 0.37494305,145.2185 0.6250037,145.2261 0.56251419,145.2338 0.68752968,145.2415 0.75001663,145.2491 0.84375244,145.2568 0.5936985,145.2644 0.40623987,145.2721 0.62500411,145.2797 0.78131157,145.2874 1.9065039,145.2950 3.0313041,145.3027 2.0622423,145.3103 0.37485194,145.3180 0.1249989,145.3257 0.18754978,145.3333 0.71874863,145.3410 0.31244841,145.3486 0.031244395,145.3563 0.093746446,145.3639 0.3125051,145.3716 1.5937402,145.3793 2.7500789,145.3869 3.2813621,145.3946 2.0312734,145.4022 1.6875288,145.4099 1.2812662,145.4175 0.68736345,145.4252 0.18740134,145.4329 0.34383634,145.4405 0.84377825,145.4482 1.0624524,145.4558 1.000025,145.4635 1.0000893,145.4712 1.1249757,145.4788 0.68741632,145.4865 0.6250124,145.4941 0.75003046,145.5018 0.84374058,145.5095 1.21882,145.5171 1.6251235,145.5248 1.1874138,145.5324 0.56234014,145.5401 0.31247109,145.5478 0.31247073,145.5554 0.093772762,145.5631 0.87511474,145.5707 1.7500131,145.5784 1.8437337,145.5861 2.0312307,145.5937 1.4687881,145.6014 1.2501521,145.6091 1.4062766,145.6167 1.6873741,145.6244 1.0310915,145.6320 0.12493125,145.6397 0.031287149,145.6474 0.50003809,145.6550 0.75003242,145.6627 1.0312482,145.6704 0.78121877,145.6780 0.71874762,145.6857 0.62497962,145.6934 0.68744719,145.7010 0.56256235,145.7087 0.75028569,145.7164 1.7814081,145.7240 1.7812572,145.7317 3.093673,145.7394 3.6561778,145.7470 3.7499332,145.7547 1.4998598,145.7624 2.2186441,145.7700 3.0312533,145.7777 5.3126726,145.7854 5.8437953,145.7930 4.2185755,145.8007 0.99993443,145.8084 0.84379178,145.8160 0.81256521,145.8237 0.87510532,145.8314 1.1250371,145.8390 1.4999084,145.8467 1.9999292,145.8544 3.5000098,145.8621 3.8749404,145.8697 2.4999418,145.8774 0.71877658,145.8851 0.65631938,145.8927 1.218737,145.9004 0.84368753,145.9081 0.18749054,145.9157 0.18758431,145.9234 0.8437947,145.9311 0.74992377,145.9388 0.21870631,145.9464 0.31251153,145.9541 0.40623531,145.9618 0.18748258,145.9694 -9.3568053e-007,145.9771 0.062524751,145.9848 0.18754894,145.9925 0.40624577,146.0001 0.56246805,146.0078 0.59376121,146.0155 0.37503734,146.0232 0.65627599,146.0308 0.65620136,146.0385 0.53124511,146.0462 0.5626123,146.0539 2.31251,146.0615 4.2813163,146.0692 9.0946856,146.0769 16.126305,146.0846 18.343904,146.0922 15.186695,146.0999 12.374309,146.1076 11.062502,146.1153 10.687648,146.1229 8.6560469,146.1306 9.4373398,146.1383 11.343584,146.1460 8.0620871,146.1537 2.187319,146.1613 1.4375461,146.1690 1.7499818,146.1767 2.7812455,146.1844 3.8749428,146.1920 3.6561773,146.1997 1.9374497,146.2074 0.71879351,146.2151 0.53124863,146.2228 1.4687483,146.2304 2.2500191,146.2381 1.7187051,146.2458 1.2500181,146.2535 1.9687951,146.2612 1.6562304,146.2688 0.74991602,146.2765 0.34392029,146.2842 1.4063908,146.2919 0.9998281,146.2996 0.28113148,146.3072 -1.5567266e-005,146.3149 0.093754105,146.3226 0.031258401,146.3303 0.34379774,146.3380 0.81252152,146.3457 0.81249183,146.3533 1.4687817,146.3610 1.8750613,146.3687 1.4687898,146.3764 1.2500255,146.3841 1.7187141,146.3918 2.5936432,146.3994 2.4999979,146.4071 1.687593,146.4148 0.78130758,146.4225 0.84366065,146.4302 0.28111351,146.4379 -1.527315e-005,146.4455 0.093747824,146.4532 0.062531509,146.4609 0.75007206,146.4686 1.1249727,146.4763 0.40618876,146.4840 0.3437441,146.4917 0.187509,146.4993 0.31252083,146.5070 0.43750167,146.5147 0.43751624,146.5224 0.53136516,146.5301 0.78125215,146.5378 1.0623847,146.5455 1.0624536,146.5532 0.34373993,146.5608 0.18751693,146.5685 0.12499081,146.5762 0.18749231,146.5839 0.34374782,146.5916 0.21877661,146.5993 0.31253636,146.6070 0.31246415,146.6147 0.28133073,146.6224 0.71879256,146.6300 0.37491038,146.6377 0.43751413,146.6454 0.81253141,146.6531 1.749989,146.6608 2.8749728,146.6685 2.7187185,146.6762 1.3437763,146.6839 0.5000596,146.6916 0.90620732,146.6993 0.87498558,146.7070 1.5625753,146.7146 2.2811873,146.7223 1.343693,146.7300 0.78143132,146.7377 1.343848,146.7454 1.4686406,146.7531 1.3437078,146.7608 1.5937921,146.7685 1.8125476,146.7762 2.7813137,146.7839 2.8437436,146.7916 1.4374267,146.7993 1.2499166,146.8070 0.93744892,146.8147 1.0000502,146.8224 1.3124621,146.8301 1.0311974,146.8378 2.8437593,146.8454 4.0624681,146.8531 3.1250556,146.8608 2.1250141,146.8685 1.0313287,146.8762 3.5002074,146.8839 3.2500989,146.8916 3.2186751,146.8993 2.0310087,146.9070 0.68734956,146.9147 0.28129759,146.9224 0.68758577,146.9301 0.90623128,146.9378 0.62493491,146.9455 0.53120506,146.9532 0.12499418,146.9609 0.21877241,146.9686 0.21879259,146.9763 0.68765318,146.9840 1.2813269,146.9917 1.1873512,146.9994 0.74995273,147.0071 1.3751532,147.0148 2.5937912,147.0225 2.6561902,147.0302 2.8125839,147.0379 5.8447251,147.0456 24.066994,147.0533 67.474144,147.0610 99.439293,147.0687 98.466217,147.0764 108.19997,147.0841 329.51837,147.0918 755.48529,147.0995 921.23895,147.1072 625.91357,147.1149 234.24289,147.1226 76.867683,147.1303 54.373688,147.1380 37.310436,147.1457 24.123289,147.1534 13.623156,147.1611 6.4365082,147.1688 2.8123713,147.1765 1.8126452,147.1843 1.374893,147.1920 1.1247854,147.1997 0.84375739,147.2074 0.75023824,147.2151 1.4062233,147.2228 1.6560978,147.2305 2.6875722,147.2382 2.6564012,147.2459 2.7814267,147.2536 2.5313435,147.2613 2.968761,147.2690 3.3436968,147.2767 2.9061432,147.2844 2.0624201,147.2921 1.2498724,147.2998 0.87497145,147.3075 1.6250178,147.3153 1.2498823,147.3230 0.6874643,147.3307 0.87504411,147.3384 1.1875293,147.3461 1.4687482,147.3538 1.7499503,147.3615 1.0624163,147.3692 0.68757731,147.3769 0.71882004,147.3846 0.53117085,147.3923 0.74996418,147.4001 0.81248081,147.4078 1.6249665,147.4155 0.34375659,147.4232 0.25001797,147.4309 0.12497408,147.4386 0.37500119,147.4463 0.28124234,147.4540 0.15625709,147.4617 0.78138995,147.4695 1.7500113,147.4772 1.0936483,147.4849 0.5937466,147.4926 0.46883065,147.5003 0.93753964,147.5080 0.74989647,147.5157 0.49992508,147.5234 0.90630502,147.5312 1.5938843,147.5389 2.6563253,147.5466 1.9373949,147.5543 0.68745625,147.5620 0.90626228,147.5697 0.59365547,147.5774 1.1875026,147.5852 1.8437866,147.5929 1.4687576,147.6006 1.2502117,147.6083 2.250206,147.6160 2.2810869,147.6237 1.9060003,147.6315 1.2499152,147.6392 0.18750331,147.6469 0.03124232,147.6546 -1.1231284e-006,147.6623 0.21879494,147.6700 0.62516159,147.6778 1.1875381,147.6855 1.7499768,147.6932 1.374989,147.7009 0.78113604,147.7086 0.4061929,147.7163 0.3750644,147.7241 0.87511784,147.7318 1.2187458,147.7395 0.9061501,147.7472 0.65622467,147.7549 0.68759239,147.7627 1.0624762,147.7704 0.65615118,147.7781 0.34372583,147.7858 0.21879292,147.7935 1.1250206,147.8013 2.7812212,147.8090 3.0624704,147.8167 1.4999563,147.8244 0.34375849,147.8321 0.46874323,147.8399 0.18751411,147.8476 0.18758146,147.8553 0.56265169,147.8630 1.1249701,147.8708 0.71859503,147.8785 0.56247908,147.8862 0.65621531,147.8939 0.37501305,147.9016 0.68762237,147.9094 0.87509596,147.9171 1.0000536,147.9248 1.0311699,147.9325 0.46860293,147.9403 0.37503669,147.9480 1.0000894,147.9557 2.3749688,147.9634 3.031208,147.9712 3.3750577,147.9789 3.7187328,147.9866 1.5936475,147.9943 0.65619594,148.0021 0.78124189,148.0098 1.3751158,148.0175 1.5001209,148.0252 0.90622646,148.0330 0.90624338,148.0407 1.5002091,148.0484 6.9694471,148.0562 15.156942,148.0639 17.968851,148.0716 17.249485,148.0793 18.282473,148.0871 43.443913,148.0948 95.97541,148.1025 128.84343,148.1102 112.96253,148.1180 65.682449,148.1257 39.21743,148.1334 26.155252,148.1412 12.717834,148.1489 5.4684024,148.1566 1.8434384,148.1644 0.84371829,148.1721 2.4063835,148.1798 2.7811882,148.1875 1.5623629,148.1953 0.56245834,148.2030 0.59375405,148.2107 0.46878466,148.2185 0.43754411,148.2262 0.56243384,148.2339 0.18743213,148.2417 -6.2328013e-006,148.2494 4.9355667e-006,148.2571 0.031265985,148.2649 0.093745664,148.2726 0.34373957,148.2803 0.90625113,148.2881 1.249997,148.2958 0.96881866,148.3035 0.34376347,148.3113 0.18743767,148.3190 0.18752639,148.3267 0.43753344,148.3345 0.4062143,148.3422 0.37496644,148.3499 1.43752,148.3577 2.4062395,148.3654 1.5312173,148.3731 0.34377965,148.3809 0.34379247,148.3886 0.62509614,148.3964 1.4687744,148.4041 1.0937623,148.4118 1.4376539,148.4196 2.7501111,148.4273 4.218605,148.4350 3.8747964,148.4428 2.2812085,148.4505 0.99996883,148.4582 0.84371841,148.4660 0.53126013,148.4737 0.37503105,148.4815 0.18748705,148.4892 0.40630177,148.4969 0.84386891,148.5047 1.7502059,148.5124 3.3437781,148.5202 3.5623462,148.5279 2.781163,148.5356 2.000071,148.5434 3.3751533,148.5511 3.8437018,148.5589 2.59355,148.5666 0.96864015,148.5743 0.56246567,148.5821 0.15626952,148.5898 0.75005555,148.5976 0.78124154,148.6053 0.59372008,148.6130 0.43750525,148.6208 0.59383231,148.6285 0.68753576,148.6363 0.78121901,148.6440 0.68740517,148.6518 1.2186996,148.6595 1.8125318,148.6672 1.6250134,148.6750 0.84375858,148.6827 0.53129661,148.6905 0.78131664,148.6982 0.9687193,148.7060 2.0937483,148.7137 3.624974,148.7215 2.6874442,148.7292 1.2187231,148.7369 0.093717828,148.7447 0.37504464,148.7524 0.56248897,148.7602 0.1874443,148.7679 0.031325985,148.7757 1.0313756,148.7834 1.2500243,148.7912 0.87496901,148.7989 0.84366947,148.8067 1.1874452,148.8144 0.87497169,148.8221 0.40622091,148.8299 0.093792774,148.8376 0.31263915,148.8454 0.84384525,148.8531 0.87497246,148.8609 0.68739974,148.8686 1.0936611,148.8764 1.0000089,148.8841 1.0000297,148.8919 0.40622801,148.8996 0.2812154,148.9074 0.18747014,148.9151 0.031270705,148.9229 0.4688094,148.9306 1.5312893,148.9384 1.6251471,148.9461 1.5625895,148.9539 1.2497869,148.9616 0.28110543,148.9694 0.7187711,148.9771 0.84373486,148.9849 3.2500443,148.9926 4.3438821,149.0004 3.6565547,149.0081 8.9068909,149.0159 20.34552,149.0236 56.695499,149.0314 157.16943,149.0392 253.84805,149.0469 226.80296,149.0547 119.45698,149.0624 45.058285,149.0702 30.438061,149.0779 32.250244,149.0857 28.655827,149.0934 35.785053,149.1012 99.417549,149.1089 178.32002,149.1167 177.1499,149.1244 94.770111,149.1322 40.119629,149.1400 23.468206,149.1477 21.06242,149.1555 11.999032,149.1632 7.2806516,149.1710 4.9373975,149.1787 3.9061136,149.1865 2.1246302,149.1943 1.5624319,149.2020 2.9375432,149.2098 3.0311332,149.2175 1.6249461,149.2253 1.031396,149.2330 2.0938194,149.2408 1.4687046,149.2486 1.4374316,149.2563 0.81245685,149.2641 0.87504029,149.2718 0.87495941,149.2796 0.56251055,149.2874 0.59384233,149.2951 0.93755811,149.3029 2.5937092,149.3106 5.375011,149.3184 4.9374804,149.3262 2.2811656,149.3339 0.34371102,149.3417 0.28119498,149.3494 0.1875385,149.3572 0.65629452,149.3650 0.59370917,149.3727 0.59371406,149.3805 0.93761158,149.3882 1.5939466,149.3960 2.4064395,149.4038 3.1874125,149.4115 1.8434855,149.4193 0.90619874,149.4271 0.7187894,149.4348 1.1562804,149.4426 1.5312376,149.4503 1.2500759,149.4581 1.1876407,149.4659 1.4374145,149.4736 0.90609568,149.4814 0.53119159,149.4892 0.71886617,149.4969 1.7815489,149.5047 2.3749659,149.5125 1.3747799,149.5202 0.78109491,149.5280 0.34367448,149.5358 0.40625399,149.5435 0.37499779,149.5513 0.5625,149.5591 0.40624794,149.5668 0.75004381,149.5746 1.0312487,149.5824 1.1875015,149.5901 0.93754584,149.5979 2.0000379,149.6057 2.4375188,149.6134 2.0313003,149.6212 2.4063723,149.6290 3.9064162,149.6367 4.0936375,149.6445 1.374759,149.6523 0.71865302,149.6600 0.31246907,149.6678 0.31254125,149.6756 0.28123617,149.6833 0.37499085,149.6911 0.31247956,149.6989 0.093707472,149.7067 0.12506527,149.7144 0.71883476,149.7222 0.81243742,149.7300 0.31244683,149.7377 0.18751779,149.7455 0.15626797,149.7533 0.37499121,149.7611 0.43751296,149.7688 1.5314401,149.7766 2.9064467,149.7844 3.187489,149.7921 2.4372721,149.7999 0.90614957,149.8077 0.68751192,149.8155 0.65617824,149.8232 2.0312583,149.8310 3.2500083,149.8388 3.5313652,149.8466 4.156321,149.8543 3.6874785,149.8621 3.937489,149.8699 2.4686792,149.8776 1.6875936,149.8854 1.5626802,149.8932 1.5624589,149.9010 1.3748816,149.9087 1.1248888,149.9165 0.53128153,149.9243 1.2188013,149.9321 1.5311739,149.9399 1.2499598,149.9476 0.96867418,149.9554 1.343765,149.9632 1.0937847,149.9710 0.78119713,149.9787 0.46877667,149.9865 0.59383833,149.9943 1.2187289,150.0021 3.0003407,150.0098 7.4689393,150.0176 7.2809782,150.0254 5.125453,150.0332 12.439143,150.0410 28.407124,150.0487 28.092825,150.0565 16.811493,150.0643 8.1870155,150.0721 5.7811809,150.0799 6.9686427,150.0876 17.657488,150.0954 64.067253,150.1032 128.16026,150.1110 137.99878,150.1188 88.527046,150.1265 46.309692,150.1343 37.656132,150.1421 41.750103,150.1499 31.967937,150.1577 16.030283,150.1655 8.2495852,150.1732 6.1561499,150.1810 3.4685776,150.1888 0.37497708,150.1966 0.2187801,150.2044 0.87504089,150.2122 1.2812378,150.2199 1.0625174,150.2277 1.0313312,150.2355 1.156198,150.2433 0.68750024,150.2511 0.75013357,150.2589 1.2812275,150.2666 2.4685981,150.2744 2.6561799,150.2822 1.9062486,150.2900 0.18748416,150.2978 0.71875638,150.3056 0.59379137,150.3134 0.71877664,150.3211 0.46870139,150.3289 0.031234805,150.3367 0.34379199,150.3445 0.9687798,150.3523 1.1250443,150.3601 1.2190119,150.3679 2.0313475,150.3756 1.8123308,150.3834 1.4374721,150.3912 1.7186718,150.3990 1.0936199,150.4068 0.99998212,150.4146 0.78128242,150.4224 1.2813889,150.4302 2.6250286,150.4380 2.3436768,150.4457 2.0939984,150.4535 2.6876984,150.4613 2.2809768,150.4691 1.499758,150.4769 1.0625393,150.4847 0.71875167,150.4925 0.87494123,150.5003 0.90622735,150.5081 1.1875081,150.5159 1.2187465,150.5236 1.0625118,150.5314 1.0312425,150.5392 0.65620875,150.5470 0.28121537,150.5548 -1.1376528e-005,150.5626 0.093749292,150.5704 0.37500572,150.5782 0.28133953,150.5860 1.031363,150.5938 1.5936853,150.6016 1.124929,150.6094 1.0937741,150.6172 1.0937675,150.6250 0.7187767,150.6327 0.65635967,150.6405 1.6875744,150.6483 2.2498488,150.6561 1.906123,150.6639 1.5000277,150.6717 1.281302,150.6795 0.75012434,150.6873 1.187561,150.6951 1.0623463,150.7029 0.43736395,150.7107 0.062475115,150.7185 0.031268995,150.7263 0.2500366,150.7341 0.37499842,150.7419 0.15620878,150.7497 0.3750692,150.7575 1.1875687,150.7653 1.0937029,150.7731 0.81246442,150.7809 1.4062881,150.7887 2.343837,150.7965 2.6249964,150.8043 1.9686364,150.8121 0.65616471,150.8199 0.40633494,150.8277 0.84389412,150.8355 1.5312732,150.8433 1.8750138,150.8511 3.4062874,150.8589 2.9688487,150.8667 2.6875446,150.8745 3.6873877,150.8823 2.9999008,150.8901 1.6561241,150.8979 0.37493169,150.9057 0.37500942,150.9135 0.34373534,150.9213 0.28123409,150.9291 0.49999028,150.9369 1.6875161,150.9447 3.0312586,150.9525 2.3124936,150.9603 1.0625294,150.9681 0.81271571,150.9759 2.0001671,150.9837 2.2812219,150.9915 2.5937498,150.9993 2.1874444,151.0071 1.5623436,151.0149 0.84374595,151.0227 0.90629768,151.0305 1.7502446,151.0383 5.2193913,151.0461 9.6564293,151.0539 9.2811565,151.0617 11.156367,151.0695 16.063269,151.0774 41.254292,151.0852 105.97533,151.0930 147.72078,151.1008 132.90247,151.1086 92.683113,151.1164 65.310753,151.1242 51.59317,151.1320 37.436424,151.1398 27.748867,151.1476 20.780479,151.1554 15.093148,151.1632 7.5308294,151.1710 3.4998033,151.1788 2.218667,151.1867 1.6874427,151.1945 0.68740761,151.2023 0.15626295,151.2101 0.90631396,151.2179 2.0312665,151.2257 2.2188125,151.2335 1.8751652,151.2413 1.5312396,151.2491 0.81232929,151.2569 0.3123762,151.2648 0.28120208,151.2726 0.34376907,151.2804 0.43750918,151.2882 0.18749952,151.2960 0.18749858,151.3038 0.093733333,151.3116 0.1250508,151.3194 0.65630996,151.3272 1.156222,151.3351 0.90620047,151.3429 0.28121915,151.3507 0.34374297,151.3585 1.4063032,151.3663 2.1875353,151.3741 1.374972,151.3819 0.40621868,151.3897 0.18749136,151.3976 0.28132367,151.4054 0.56251466,151.4132 0.31244892,151.4210 0.15622541,151.4288 0.31251031,151.4366 0.37498048,151.4444 -1.2877175e-005,151.4523 0.25004601,151.4601 0.46882188,151.4679 0.68752486,151.4757 0.40616649,151.4835 0.1249364,151.4913 7.046996e-006,151.4992 0.093777351,151.5070 0.37501174,151.5148 1.2187439,151.5226 1.4688001,151.5304 2.9375746,151.5382 3.5624712,151.5461 1.7186688,151.5539 0.62497318,151.5617 0.18755427,151.5695 0.34376225,151.5773 0.4999783,151.5852 0.8124854,151.5930 0.59371144,151.6008 0.18749797,151.6086 0.37501761,151.6164 0.5625447,151.6243 1.7188649,151.6321 2.3750706,151.6399 2.5312741,151.6477 2.3750248,151.6555 2.2187481,151.6634 2.6249993,151.6712 3.6561375,151.6790 2.6248674,151.6868 1.5312423,151.6946 1.0312936,151.7025 0.96876734,151.7103 0.96872103,151.7181 1.1874871,151.7259 2.1875889,151.7338 2.8438463,151.7416 1.7500224,151.7494 1.2187674,151.7572 1.156227,151.7650 1.9686412,151.7729 2.9687281,151.7807 4.7813196,151.7885 4.6249356,151.7963 1.9998631,151.8042 0.12501033,151.8120 0.37513363,151.8198 0.81255317,151.8276 1.0624056,151.8355 0.84369701,151.8433 1.7813703,151.8511 2.8125613,151.8589 2.0624235,151.8668 0.93736845,151.8746 0.18744081,151.8824 1.0626504,151.8902 2.6563427,151.8981 3.0937803,151.9059 0.9999851,151.9137 0.74990314,151.9216 0.75002569,151.9294 1.1562357,151.9372 0.84373713,151.9450 1.2500955,151.9529 2.3438132,151.9607 1.8436091,151.9685 0.40609971,151.9764 0.12502083,151.9842 0.25007534,151.9920 0.59381902,151.9998 0.84374595,152.0077 1.1874515,152.0155 1.3124994,152.0233 1.2500755,152.0312 1.312501,152.0390 1.1875417,152.0468 2.9064612,152.0547 7.2506442,152.0625 18.128954,152.0703 60.162605,152.0782 98.345985,152.0860 97.214783,152.0938 63.244759,152.1016 34.748688,152.1095 46.409454,152.1173 94.285431,152.1251 115.24996,152.1330 82.120262,152.1408 32.964378,152.1486 7.9363632,152.1565 3.7500849,152.1643 3.4063296,152.1721 4.5626411,152.1800 4.0623698,152.1878 2.4998302,152.1956 2.3438776,152.2035 3.4377472,152.2113 2.5936296,152.2192 1.6561718,152.2270 2.9999633,152.2348 3.1248865,152.2427 2.8437386,152.2505 1.7812667,152.2583 1.406286,152.2662 1.9373817,152.2740 1.2811522,152.2818 0.87502831,152.2897 0.99999845,152.2975 0.65619648,152.3054 0.31247351,152.3132 0.25004742,152.3210 0.50006151,152.3289 0.40621296,152.3367 0.21870229,152.3445 0.15624957,152.3524 0.15623973,152.3602 0.2812641,152.3681 0.81252617,152.3759 1.0312768,152.3837 1.0625647,152.3916 1.0312641,152.3994 1.1249264,152.4073 0.78117824,152.4151 1.9999768,152.4229 2.4999874,152.4308 1.7500081,152.4386 0.99997956,152.4465 0.31256828,152.4543 0.71883917,152.4621 0.6874724,152.4700 1.2500596,152.4778 2.34394,152.4857 2.843713,152.4935 1.6872743,152.5014 1.2812049,152.5092 1.1875622,152.5170 0.8750217,152.5249 0.81245255,152.5327 0.74993467,152.5406 0.28123707,152.5484 0.43750951,152.5563 0.62499893,152.5641 0.84377635,152.5719 0.59376091,152.5798 0.37494671,152.5876 0.50003207,152.5955 1.6251496,152.6033 2.1250045,152.6112 0.87487459,152.6190 0.21867704,152.6269 0.031266544,152.6347 0.46887034,152.6426 1.0312601,152.6504 0.71867114,152.6582 0.46877429,152.6661 0.4062286,152.6739 0.28122076,152.6818 0.43750447,152.6896 0.40629792,152.6975 0.71893185,152.7053 1.8126227,152.7132 2.3436894,152.7210 1.9060732,152.7289 0.62489444,152.7367 0.59372914,152.7446 0.18747786,152.7524 0.31256145,152.7603 0.65628207,152.7681 0.53116828,152.7760 0.18754674,152.7838 1.0002707,152.7917 2.2812898,152.7995 2.4998212,152.8074 2.1248715,152.8152 1.0936803,152.8231 0.18751051,152.8309 0.37506098,152.8388 0.96877736,152.8466 0.65618968,152.8545 0.28121024,152.8623 0.40627596,152.8702 0.81253666,152.8780 0.68753779,152.8859 0.65628231,152.8937 2.5938804,152.9016 4.6249814,152.9094 4.9999523,152.9173 4.8751745,152.9251 3.6248918,152.9330 1.2810192,152.9409 0.53122443,152.9487 0.59378874,152.9566 0.28127566,152.9644 0.62500471,152.9723 0.46872512,152.9801 0.18748873,152.9880 0.28135005,152.9958 1.0000951,153.0037 1.3748978,153.0115 0.53118491,153.0194 0.65627742,153.0273 1.468815,153.0351 2.3751554,153.0430 2.78124,153.0508 4.1564717,153.0587 11.844671,153.0665 22.908388,153.0744 43.815697,153.0823 66.096024,153.0901 71.280396,153.0980 54.497009,153.1058 41.436459,153.1137 48.06311,153.1215 50.062111,153.1294 38.248684,153.1373 23.779968,153.1451 17.218134,153.1530 16.96862,153.1608 15.125019,153.1687 9.2185144,153.1766 4.093348,153.1844 2.0623035,153.1923 1.2812861,153.2001 1.9062529,153.2080 1.4060808,153.2159 0.6873858,153.2237 0.15631536,153.2316 0.87512702,153.2394 1.1875125,153.2473 0.90615094,153.2552 0.68747598,153.2630 0.87512332,153.2709 1.5313388,153.2788 2.0312412,153.2866 2.3436751,153.2945 1.8125111,153.3023 1.6562328,153.3102 1.1873811,153.3181 0.56245404,153.3259 0.21874037,153.3338 0.34376499,153.3417 0.34374082,153.3495 0.18748036,153.3574 0.18750131,153.3653 0.37502229,153.3731 0.21876392,153.3810 0.1874741,153.3888 -2.0435082e-005,153.3967 -2.9495527e-006,153.4046 3.2236672e-005,153.4124 0.40640384,153.4203 0.93749624,153.4282 0.56248814,153.4360 1.156342,153.4439 1.5937861,153.4518 1.7187687,153.4596 1.2812274,153.4675 0.9998908,153.4754 0.3748638,153.4832 0.49997491,153.4911 0.15627284,153.4990 0.59382433,153.5068 1.0625248,153.5147 0.9999302,153.5226 0.59371305,153.5305 0.49999976,153.5383 0.87500221,153.5462 1.2187973,153.5541 1.5625358,153.5619 1.0624638,153.5698 0.31244606,153.5777 0.18758132,153.5855 0.65628541,153.5934 0.46867371,153.6013 0.37503651,153.6092 0.59383994,153.6170 0.81246823,153.6249 0.84367341,153.6328 0.81250024,153.6406 0.78124368,153.6485 0.62496454,153.6564 0.56250602,153.6643 0.87504691,153.6721 0.81253129,153.6800 0.62498808,153.6879 0.40616536,153.6957 0.031211808,153.7036 0.093772627,153.7115 0.53134465,153.7194 1.0626092,153.7272 1.1874357,153.7351 1.2498983,153.7430 1.0937486,153.7509 0.68747193,153.7587 0.28127697,153.7666 1.7501296,153.7745 3.625006,153.7824 3.4061456,153.7902 1.5312004,153.7981 0.781335,153.8060 1.437501,153.8139 0.93754351,153.8217 0.75006557,153.8296 0.49982187,153.8375 0.093736716,153.8454 0.62511611,153.8533 0.84375483,153.8611 0.87493116,153.8690 0.81243354,153.8769 0.50004035,153.8848 0.31255141,153.8926 0.31243312,153.9005 -7.3506584e-005,153.9084 7.1429662e-005,153.9163 0.53134859,153.9242 0.7812677,153.9320 0.6561591,153.9399 0.18742506,153.9478 1.5519024e-006,153.9557 0.031255949,153.9636 0.28128317,153.9714 0.59376144,153.9793 0.43749022,153.9872 0.5625031,153.9951 0.59375536,154.0030 0.49996799,154.0108 0.12502505,154.0187 0.50008047,154.0266 1.0000417,154.0345 2.0000293,154.0424 2.7500529,154.0502 3.0001085,154.0581 4.8439322,154.0660 8.8131466,154.0739 14.938655,154.0818 30.284559,154.0897 75.911835,154.0975 122.87823,154.1054 124.77814,154.1133 75.962463,154.1212 29.621862,154.1291 19.750134,154.1370 20.093798,154.1448 14.998925,154.1527 5.24929,154.1606 2.9998472,154.1685 1.9998224,154.1764 0.9687264,154.1843 1.1875607,154.1922 1.156211,154.2000 0.750054,154.2079 0.78146851,154.2158 1.2187747,154.2237 0.87489003,154.2316 0.59366357,154.2395 0.28116345,154.2474 0.37499297,154.2553 0.87519628,154.2631 1.4688483,154.2710 1.5937045,154.2789 1.9063202,154.2868 1.5937102,154.2947 1.4375538,154.3026 2.4686944,154.3105 1.5935881,154.3184 0.87500131,154.3262 0.7500686,154.3341 1.0000153,154.3420 0.71866238,154.3499 0.59374154,154.3578 0.68745166,154.3657 0.7499423,154.3736 0.65622956,154.3815 0.46879604,154.3894 0.75010186,154.3973 1.3124557,154.4052 1.2186499,154.4130 0.5624736,154.4209 0.21884772,154.4288 0.71882725,154.4367 0.90623897,154.4446 1.2499987,154.4525 2.687475,154.4604 3.3124366,154.4683 2.0311973,154.4762 0.4062669,154.4841 0.59379363,154.4920 0.87500113,154.4999 0.90627533,154.5078 0.74997914,154.5157 0.28119543,154.5235 0.21882772,154.5314 0.56256187,154.5393 0.96887565,154.5472 1.5938114,154.5551 1.4374236,154.5630 1.0623907,154.5709 0.49990031,154.5788 0.18746595,154.5867 0.50000477,154.5946 0.68752831,154.6025 0.40629223,154.6104 0.59384793,154.6183 0.7187162,154.6262 0.56251138,154.6341 1.3750169,154.6420 1.3124075,154.6499 1.5624819,154.6578 1.0312451,154.6657 0.46875715,154.6736 0.56251901,154.6815 0.93753505,154.6894 0.93744826,154.6973 0.781232,154.7052 1.3438352,154.7131 0.99992764,154.7210 0.40629327,154.7289 0.96893662,154.7368 2.1249814,154.7447 2.718678,154.7526 1.8749682,154.7605 1.6249962,154.7684 1.7186918,154.7763 1.2186531,154.7842 0.59372544,154.7921 0.6250003,154.8000 2.4375007,154.8079 3.1562462,154.8158 1.9062468,154.8237 0.81251287,154.8316 0.53125983,154.8395 0.68750745,154.8474 0.46876103,154.8553 0.31254211,154.8632 0.50003004,154.8711 0.90637499,154.8790 1.6252474,154.8869 2.1562104,154.8948 1.7809429,154.9027 1.249884,154.9106 0.84380543,154.9185 0.68754196,154.9264 0.96874785,154.9343 0.90624267,154.9422 1.4062974,154.9501 2.0000622,154.9580 2.3750095,154.9659 1.7498808,154.9739 0.40615058,154.9818 0.34383366,154.9897 0.81264007,154.9976 1.1562418,155.0055 1.1873437,155.0134 0.49992445,155.0213 0.40631577,155.0292 1.2501044,155.0371 2.7501421,155.0450 4.6253462,155.0529 8.4070234,155.0608 16.094442,155.0687 19.281559,155.0766 21.656422,155.0846 31.221243,155.0925 65.942299,155.1004 92.59552,155.1083 89.059639,155.1162 62.558929,155.1241 51.279911,155.1320 47.12442,155.1399 33.873749,155.1478 18.311468,155.1557 13.593312,155.1637 10.499774,155.1716 3.6561034,155.1795 1.7499229,155.1874 1.4687866,155.1953 1.3125414,155.2032 0.87495929,155.2111 0.87497777,155.2190 0.74993169,155.2269 0.21866213,155.2349 0.093766689,155.2428 0.937536,155.2507 0.43748295,155.2586 0.59386832,155.2665 1.343815,155.2744 1.3123994,155.2823 0.71868396,155.2902 0.2812258,155.2982 0.37500873,155.3061 0.40623623,155.3140 0.18749426,155.3219 0.5000478,155.3298 0.78128731,155.3377 0.84378278,155.3457 1.2812824,155.3536 1.4687067,155.3615 1.4062783,155.3694 3.0937269,155.3773 2.9374862,155.3852 2.6563461,155.3931 1.1874363,155.4011 0.53117704,155.4090 0.28123307,155.4169 0.12494765,155.4248 0.18764991,155.4327 1.1252234,155.4407 1.5311618,155.4486 0.96860176,155.4565 0.59370154,155.4644 0.31242734,155.4723 -3.2525619e-005,155.4802 0.062520474,155.4882 0.28125253,155.4961 0.28126159,155.5040 0.31250679,155.5119 0.18746729,155.5198 0.093765855,155.5278 0.50003839,155.5357 0.50001204,155.5436 0.84374017,155.5515 0.68748224,155.5594 0.093716875,155.5674 0.093853816,155.5753 0.78150171,155.5832 1.8437654,155.5911 1.2497977,155.5990 0.46858755,155.6070 0.12504192,155.6149 1.0000719,155.6228 0.99998486,155.6307 0.93746597,155.6387 0.65627855,155.6466 0.71881914,155.6545 0.59373885,155.6624 0.96872252,155.6704 2.8749642,155.6783 3.1561866,155.6862 1.7187865,155.6941 1.2188667,155.7020 1.3437462,155.7100 1.4374138,155.7179 0.90625906,155.7258 1.2188169,155.7337 1.2186966,155.7417 1.7499619,155.7496 2.5938311,155.7575 3.1250684,155.7654 2.2186811,155.7734 0.7186386,155.7813 0.49995747,155.7892 0.71873605,155.7972 0.40626356,155.8051 0.093780681,155.8130 0.18751211,155.8209 0.31248847,155.8289 0.3124848,155.8368 0.18748102,155.8447 0.18763824,155.8526 0.90641445,155.8606 0.96860403,155.8685 0.49988133,155.8764 0.43751663,155.8844 0.46880925,155.8923 1.0313973,155.9002 1.3437766,155.9081 1.2187672,155.9161 2.1251247,155.9240 2.7813635,155.9319 3.0624814,155.9399 1.999747,155.9478 0.74979866,155.9557 0.43746975,155.9637 0.31246322,155.9716 -1.4282054e-005,155.9795 1.1875206,155.9875 1.7499999,155.9954 1.2499855,156.0033 0.18748772,156.0113 0.031287823,156.0192 0.28134555,156.0271 1.0312599,156.0351 1.0624571,156.0430 0.96875203,156.0509 2.8124967,156.0589 5.0940309,156.0668 7.7192473,156.0747 11.250173,156.0827 13.93761,156.0906 18.063534,156.0985 29.127033,156.1065 45.532261,156.1144 44.967602,156.1223 29.02924,156.1303 13.749209,156.1382 18.095205,156.1461 38.533058,156.1541 48.656036,156.1620 37.185459,156.1699 16.999245,156.1779 22.876387,156.1858 42.907623,156.1937 50.218296,156.2017 33.279694,156.2096 14.873862,156.2176 5.4368081,156.2255 3.8747461,156.2334 2.2811286,156.2414 1.5313073,156.2493 2.3125727,156.2573 2.0937135,156.2652 1.6249534,156.2731 0.84377515,156.2811 0.96873522,156.2890 0.53117317,156.2969 0.50000119,156.3049 0.49996927,156.3128 0.90629315,156.3208 1.3438251,156.3287 0.96869278,156.3366 0.312426,156.3446 0.2812219,156.3525 0.18750142,156.3605 0.093752377,156.3684 0.031273626,156.3764 0.21883696,156.3843 1.8437523,156.3922 2.281265,156.4002 2.4063129,156.4081 1.2187293,156.4161 0.90614945,156.4240 0.43759117,156.4319 1.3752196,156.4399 1.5623196,156.4478 0.71863657,156.4558 1.5000348,156.4637 1.1563858,156.4717 2.5000505,156.4796 1.8435439,156.4876 1.0001106,156.4955 2.4064546,156.5034 3.4061882,156.5114 2.812443,156.5193 2.0001187,156.5273 1.4061508,156.5352 0.71852076,156.5432 0.40619957,156.5511 0.59374267,156.5591 1.7188402,156.5670 2.3751245,156.5750 1.8125297,156.5829 2.0313187,156.5908 2.4062085,156.5988 1.9373976,156.6067 3.0937295,156.6147 3.0936651,156.6226 1.3749444,156.6306 0.53134412,156.6385 1.0938026,156.6465 1.9061728,156.6544 3.1562383,156.6624 3.1562581,156.6703 1.5937927,156.6783 1.4688627,156.6862 2.0626276,156.6942 3.1562295,156.7021 2.999856,156.7101 1.2811179,156.7180 0.37494063,156.7260 0.65626323,156.7339 0.74999189,156.7419 0.68750095,156.7498 0.34376344,156.7578 0.50005221,156.7657 1.5625646,156.7737 1.9999775,156.7816 0.9999702,156.7896 0.40620941,156.7975 1.1874263,156.8055 1.5625161,156.8134 2.4062634,156.8214 1.5000037,156.8293 1.5625339,156.8373 1.0937711,156.8453 0.7499702,156.8532 0.34371769,156.8612 0.7812565,156.8691 0.53131384,156.8771 1.4063212,156.8850 2.0312941,156.8930 2.0937128,156.9009 1.343679,156.9089 1.2187406,156.9168 1.531317,156.9248 1.9063174,156.9328 1.4998984,156.9407 0.93751907,156.9487 4.156321,156.9566 7.2499886,156.9646 9.0000162,156.9725 6.4374228,156.9805 4.3124995,156.9885 4.2813401,156.9964 3.6249948,157.0044 2.343704,157.0123 3.3125274,157.0203 6.0314765,157.0282 11.094075,157.0362 13.719183,157.0442 16.907183,157.0521 25.220142,157.0601 51.94297,157.0680 139.76262,157.0760 278.6355,157.0840 399.01004,157.0919 601.85687,157.0999 717.21716,157.1078 557.69983,157.1158 282.19894,157.1238 110.08487,157.1317 67.247955,157.1397 51.873898,157.1476 42.374386,157.1556 29.655119,157.1636 13.624302,157.1715 7.6560574,157.1795 5.1562185,157.1874 5.406343,157.1954 5.5939255,157.2034 4.6560936,157.2113 3.8748126,157.2193 3.2499702,157.2273 2.3437459,157.2352 2.3750324,157.2432 1.6562749,157.2511 2.1249762,157.2591 3.0623565,157.2671 2.7812169,157.2750 2.03126,157.2830 0.49999255,157.2910 0.46877405,157.2989 0.43754622,157.3069 0.78125918,157.3149 0.99993503,157.3228 0.59367549,157.3308 0.5000211,157.3388 1.031327,157.3467 0.87502509,157.3547 1.8124908,157.3627 1.7187876,157.3706 1.6563072,157.3786 1.2812996,157.3866 1.2187781,157.3945 0.8748157,157.4025 1.1250724,157.4105 4.5002313,157.4184 4.8436122,157.4264 2.5310731,157.4344 0.62495798,157.4423 0.40621734,157.4503 -1.3885988e-005,157.4583 0.28134763,157.4662 1.0937852,157.4742 1.0624071,157.4822 0.53125912,157.4902 1.1563624,157.4981 2.0313501,157.5061 1.9062276,157.5141 1.1561021,157.5220 0.437442,157.5300 1.187739,157.5380 3.2189643,157.5459 3.3436167,157.5539 2.2187212,157.5619 1.7500635,157.5699 1.5310986,157.5778 1.5935725,157.5858 1.9062922,157.5938 1.2188323,157.6017 0.87496698,157.6097 0.84370667,157.6177 0.84372288,157.6257 0.59369755,157.6336 0.18751626,157.6416 0.50011301,157.6496 0.81249171,157.6576 0.65622663,157.6655 1.0312648,157.6735 0.93747634,157.6815 1.3125101,157.6895 1.8124856,157.6974 1.3437507,157.7054 1.8125205,157.7134 1.4062178,157.7214 0.84368777,157.7293 0.3124696,157.7373 0.59374565,157.7453 0.37499443,157.7533 0.18751225,157.7612 0.28129315,157.7692 0.62508363,157.7772 2.0625074,157.7852 1.2499132,157.7931 0.68746787,157.8011 0.49999839,157.8091 0.81254387,157.8171 1.1562721,157.8251 0.81242615,157.8330 0.18747586,157.8410 1.2644954e-006,157.8490 0.28129092,157.8570 1.1250532,157.8650 1.1249484,157.8729 0.18745536,157.8809 -5.2760845e-007,157.8889 0.18755376,157.8969 1.1251706,157.9049 1.9064204,157.9128 3.6562686,157.9208 3.9373684,157.9288 2.8436544,157.9368 2.5624564,157.9448 2.4687364,157.9527 1.9999411,157.9607 0.31244013,157.9687 0.093782701,157.9767 0.87513524,157.9847 3.3750408,157.9926 3.624861,158.0006 2.3124483,158.0086 1.5938485,158.0166 1.6563016,158.0246 0.62498522,158.0326 0.68749112,158.0405 1.4689246,158.0485 3.8440263,158.0565 5.4689431,158.0645 9.9697723,158.0725 24.408566,158.0805 52.34663,158.0885 80.283127,158.0964 99.843933,158.1044 100.62302,158.1124 82.280197,158.1204 85.065872,158.1284 111.8464,158.1364 113.27879,158.1444 89.934555,158.1523 110.72701,158.1603 279.04718,158.1683 428.78522,158.1763 371.11246,158.1843 178.36087,158.1923 49.807533,158.2003 28.62451,158.2083 20.217964,158.2162 10.030272,158.2242 5.5619678,158.2322 3.9373672,158.2402 3.4998357,158.2482 3.4374452,158.2562 2.2500277,158.2642 1.6874621,158.2722 0.62493289,158.2802 0.1875038,158.2881 0.78122807,158.2961 1.0313332,158.3041 1.6251951,158.3121 1.9688281,158.3201 1.406122,158.3281 0.4685657,158.3361 0.90624076,158.3441 2.7812841,158.3521 2.5312538,158.3601 0.93754572,158.3681 2.2499697,158.3760 2.3124387,158.3840 1.1874841,158.3920 0.37503031,158.4000 1.2500758,158.4080 1.3437378,158.4160 0.46872744,158.4240 0.68780965,158.4320 1.8126795,158.4400 1.9685696,158.4480 1.5310447,158.4560 1.4060973,158.4640 1.6562446,158.4720 2.6875813,158.4800 2.8438923,158.4880 2.1875849,158.4959 1.9999895,158.5039 1.9375648,158.5119 1.9062438,158.5199 1.3436059,158.5279 1.3123907,158.5359 1.0937122,158.5439 0.90622503,158.5519 0.71877092,158.5599 0.81255871,158.5679 0.96883452,158.5759 1.2499881,158.5839 0.81241846,158.5919 0.93745488,158.5999 0.90625554,158.6079 1.593812,158.6159 1.9062524,158.6239 1.7500192,158.6319 1.6875548,158.6399 1.6250269,158.6479 2.0313089,158.6559 2.249959,158.6639 1.7499251,158.6719 1.4374738,158.6799 1.2499075,158.6879 1.0937762,158.6959 1.0937506,158.7039 0.84368485,158.7119 0.84374279,158.7199 0.71878654,158.7279 0.46877342,158.7359 0.62499774,158.7439 0.90629208,158.7519 1.0312346,158.7599 0.46871042,158.7679 0.50012022,158.7759 0.78124976,158.7839 0.96865392,158.7919 2.9063015,158.7999 3.7500005,158.8079 2.2814229,158.8159 1.4688547,158.8239 1.4999287,158.8319 2.2499752,158.8399 1.8749914,158.8479 2.0936408,158.8559 2.1874247,158.8639 2.6562936,158.8719 1.4374899,158.8800 1.0000262,158.8880 1.3750554,158.8960 2.2500815,158.9040 2.6563272,158.9120 3.093739,158.9200 3.2810855,158.9280 1.9999022,158.9360 1.1874387,158.9440 0.96869546,158.9520 1.4377501,158.9600 2.2189054,158.9680 2.8438599,158.9760 5.3751197,158.9840 5.5622582,158.9920 3.3435533,159.0000 2.1249592,159.0081 4.3440728,159.0161 10.563035,159.0241 13.375342,159.0321 15.907068,159.0401 28.627213,159.0481 58.160477,159.0561 89.347092,159.0641 97.999344,159.0721 118.32234,159.0801 380.54089,159.0881 1114.634,159.0962 1615.8264,159.1042 1290.2872,159.1122 569.94855,159.1202 201.76227,159.1282 174.00223,159.1362 153.93227,159.1442 97.429893,159.1522 52.807781,159.1602 38.7495,159.1683 49.75053,159.1763 47.186714,159.1843 30.029539,159.1923 14.873746,159.2003 5.749228,159.2083 2.7808731,159.2163 2.5311761,159.2244 2.656292,159.2324 2.1250207,159.2404 1.6249821,159.2484 1.2187427,159.2564 1.1563338,159.2644 1.0312626,159.2724 0.81236947,159.2805 0.53119087,159.2885 0.15625899,159.2965 0.28125677,159.3045 0.56261659,159.3125 1.187598,159.3205 0.87486279,159.3285 0.37496012,159.3366 0.43746838,159.3446 -6.3988526e-005,159.3526 0.2188686,159.3606 0.81256372,159.3686 1.2499822,159.3766 2.062449,159.3847 1.7187116,159.3927 1.5937567,159.4007 0.96873122,159.4087 0.37511322,159.4167 1.0313848,159.4248 1.1249112,159.4328 0.53107256,159.4408 0.18759665,159.4488 1.2188393,159.4568 2.3750703,159.4648 3.5312047,159.4729 2.2186856,159.4809 1.7501986,159.4889 2.1561658,159.4969 0.87488592,159.5050 0.90627456,159.5130 1.5625814,159.5210 2.5313153,159.5290 2.2186606,159.5370 0.81232154,159.5451 0.34377515,159.5531 0.90629411,159.5611 0.53114069,159.5691 0.28121641,159.5771 0.09374506,159.5852 0.12501399,159.5932 0.21877275,159.6012 0.37502256,159.6092 0.93751597,159.6173 2.2812445,159.6253 2.500031,159.6333 1.1875057,159.6413 0.40619797,159.6494 0.90622586,159.6574 1.8751748,159.6654 2.4064076,159.6734 1.187373,159.6815 0.93748105,159.6895 1.7813436,159.6975 2.0624518,159.7055 2.0311608,159.7136 1.4998821,159.7216 0.62501967,159.7296 0.68765241,159.7376 2.2812228,159.7457 2.8124599,159.7537 3.3437862,159.7617 2.3749595,159.7697 2.1249545,159.7778 1.4062388,159.7858 0.87497509,159.7938 0.37497044,159.8019 0.68751436,159.8099 0.8125416,159.8179 0.53122288,159.8259 0.53127944,159.8340 1.5937899,159.8420 0.90619558,159.8500 1.1250368,159.8581 2.4377134,159.8661 3.9377291,159.8741 4.3437042,159.8821 1.8121614,159.8902 0.40606695,159.8982 0.093790203,159.9062 0.21878976,159.9143 0.65629703,159.9223 1.7187794,159.9303 3.3436909,159.9384 3.5937128,159.9464 3.0312829,159.9544 2.3125155,159.9625 2.093878,159.9705 2.7187963,159.9785 2.4685907,159.9866 0.99999714,159.9946 3.4063325,160.0026 3.4062502,160.0107 2.5937805,160.0187 1.6251707,160.0267 2.5627437,160.0348 3.5939202,160.0428 4.7814107,160.0508 8.6253757,160.0589 12.562978,160.0669 15.906754,160.0749 24.406528,160.0830 50.070316,160.0910 147.67131,160.0990 255.97841,160.1071 298.77814,160.1151 236.98901,160.1231 141.83318,160.1312 61.555832,160.1392 26.998503,160.1472 18.968359,160.1553 13.499467,160.1633 10.280707,160.1714 10.656185,160.1794 16.37538,160.1874 15.562145,160.1955 7.9994726,160.2035 3.562377,160.2115 1.0937597,160.2196 1.5312558,160.2276 1.0312028,160.2357 0.56244534,160.2437 0.21876295,160.2517 0.62503433,160.2598 0.7188136,160.2678 1.0937603,160.2759 0.81248415,160.2839 1.187546,160.2919 1.3437065,160.3000 1.1561879,160.3080 0.81248444,160.3161 0.59373957,160.3241 1.0625361,160.3321 0.87501705,160.3402 0.28118244,160.3482 0.21871492,160.3563 0.18752491,160.3643 0.46881434,160.3724 0.71880281,160.3804 1.0625408,160.3884 1.374957,160.3965 0.8436532,160.4045 0.62503457,160.4126 0.84382117,160.4206 2.0000565,160.4287 3.0625238,160.4367 2.5623598,160.4447 1.156234,160.4528 1.6563435,160.4608 2.1250095,160.4689 1.937425,160.4769 0.37494108,160.4850 0.21873614,160.4930 0.12503073,160.5011 1.8440547,160.5091 3.6250741,160.5172 2.7185698,160.5252 1.0936354,160.5332 0.56245852,160.5413 1.3126907,160.5493 2.3751261,160.5574 2.0311117,160.5654 0.81239915,160.5735 0.7499193,160.5815 0.28121808,160.5896 0.59383595,160.5976 1.4375565,160.6057 1.5624667,160.6137 1.187418,160.6218 1.031296,160.6298 1.5625869,160.6379 2.0312803,160.6459 1.9061313,160.6540 0.96871835,160.6620 0.96883547,160.6701 0.59371191,160.6781 0.31239825,160.6862 0.093691312,160.6942 0.18754676,160.7023 0.53129864,160.7103 0.96879268,160.7184 1.874989,160.7264 1.3749399,160.7345 0.74998063,160.7425 0.65625578,160.7506 0.6562295,160.7586 0.12498773,160.7667 0.21880707,160.7747 0.68757719,160.7828 0.93750745,160.7908 1.0624259,160.7989 0.90623051,160.8069 1.00006,160.8150 1.1562736,160.8231 1.531245,160.8311 1.3751214,160.8392 1.7187715,160.8472 1.3749541,160.8553 1.3124325,160.8633 0.96876192,160.8714 1.1562766,160.8794 0.87492573,160.8875 0.75002807,160.8955 0.6249522,160.9036 0.40619573,160.9117 0.87512994,160.9197 1.7814635,160.9278 2.0937757,160.9358 1.7184844,160.9439 0.62499201,160.9519 0.87518001,160.9600 1.1248583,160.9681 0.84376431,160.9761 1.5626322,160.9842 1.3436202,160.9922 1.5623852,161.0003 1.6563302,161.0083 1.8752277,161.0164 2.5001686,161.0245 5.0938187,161.0325 7.437746,161.0406 20.502916,161.0486 69.599739,161.0567 124.53413,161.0648 124.52896,161.0728 85.183716,161.0809 43.090847,161.0889 30.500914,161.0970 66.475273,161.1051 136.63084,161.1131 155.84143,161.1212 108.30482,161.1292 43.463692,161.1373 21.468199,161.1454 16.59409,161.1534 14.093437,161.1615 9.2182741,161.1695 5.3121285,161.1776 4.5624065,161.1857 3.7500196,161.1937 2.3435645,161.2018 1.3435537,161.2099 0.28118384,161.2179 0.96882653,161.2260 1.6250907,161.2341 1.8749995,161.2421 1.6874281,161.2502 1.2811729,161.2582 0.46884495,161.2663 2.2189732,161.2744 3.9375896,161.2824 4.2497888,161.2905 2.562367,161.2986 1.6562822,161.3066 1.7186843,161.3147 0.99996519,161.3228 0.21873733,161.3308 0.18753161,161.3389 0.50001913,161.3470 0.56252563,161.3550 1.2812883,161.3631 1.3749715,161.3712 1.5624419,161.3792 3.6875095,161.3873 5.1249976,161.3954 2.4374647,161.4034 0.59378082,161.4115 0.28126737,161.4196 0.4062444,161.4276 0.37500122,161.4357 0.43749622,161.4438 0.40625513,161.4519 0.59380615,161.4599 0.78129399,161.4680 0.68751037,161.4761 0.68745053,161.4841 0.18740363,161.4922 0.50002861,161.5003 1.2812951,161.5083 1.0624913,161.5164 0.37496692,161.5245 0.21871316,161.5326 0.43749335,161.5406 0.031259481,161.5487 0.093726493,161.5568 0.34381369,161.5648 1.4064335,161.5729 2.0314496,161.5810 2.5937908,161.5891 2.0310845,161.5971 1.2810533,161.6052 0.43741089,161.6133 0.37511227,161.6214 0.59377366,161.6294 0.68754786,161.6375 3.093821,161.6456 3.5624952,161.6537 2.5624526,161.6617 1.0623933,161.6698 0.93749893,161.6779 0.7813192,161.6860 1.3125218,161.6940 2.0311227,161.7021 2.0312517,161.7102 2.1250782,161.7183 1.0313857,161.7263 1.312495,161.7344 1.2185606,161.7425 1.0624331,161.7506 0.18754154,161.7586 0.78132045,161.7667 0.68743271,161.7748 0.2811662,161.7829 0.3437784,161.7910 0.81261247,161.7990 0.81250411,161.8071 0.34369877,161.8152 0.28123522,161.8233 0.18745127,161.8313 0.093722947,161.8394 0.093761779,161.8475 0.18751578,161.8556 0.84382868,161.8637 2.0312934,161.8717 1.7499354,161.8798 0.74994087,161.8879 0.093709469,161.8960 0.31255323,161.9041 1.5314548,161.9121 2.0626087,161.9202 1.1249158,161.9283 0.90618193,161.9364 0.81244081,161.9445 0.75001693,161.9526 1.0625215,161.9606 0.87498295,161.9687 0.68753874,161.9768 0.71874088,161.9849 1.0624394,161.9930 0.74990505,162.0010 0.12495872,162.0091 0.093781345,162.0172 0.43756524,162.0253 0.78124261,162.0334 0.56248295,162.0415 1.281293,162.0495 3.9688065,162.0576 5.2813535,162.0657 7.0001116,162.0738 7.5000992,162.0819 7.6560941,162.0900 5.1561947,162.0981 10.438318,162.1061 19.438915,162.1142 27.094416,162.1223 23.530592,162.1304 18.811768,162.1385 19.124674,162.1466 15.186999,162.1547 6.3743219,162.1628 0.49968979,162.1708 5.7035209e-005,162.1789 0.50002664,162.1870 0.87502122,162.1951 0.9062503,162.2032 1.0937788,162.2113 1.0624406,162.2194 0.12497813,162.2275 0.31265351,162.2355 0.93756533,162.2436 1.1249502,162.2517 0.78122717,162.2598 1.4376768,162.2679 2.4689214,162.2760 1.9685774,162.2841 0.74971032,162.2922 0.062494539,162.3003 0.40639168,162.3084 0.53114456,162.3164 -0.00010413495,162.3245 1.6424525e-005,162.3326 3.8445745e-005,162.3407 0.46888316,162.3488 1.0313325,162.3569 1.3749183,162.3650 0.84363669,162.3731 0.31245977,162.3812 0.4374741,162.3893 0.43752244,162.3974 0.62503874,162.4055 0.59374636,162.4136 0.53127772,162.4216 1.2187419,162.4297 0.99996549,162.4378 0.81254846,162.4459 1.0625556,162.4540 1.3125085,162.4621 1.3437767,162.4702 1.8750967,162.4783 2.2812018,162.4864 1.2811488,162.4945 0.59375155,162.5026 0.37498733,162.5107 0.90620077,162.5188 0.96874875,162.5269 0.9374966,162.5350 0.50000656,162.5431 0.75004011,162.5512 1.3438057,162.5593 1.9375508,162.5674 1.9375391,162.5755 2.3437748,162.5836 2.0625296,162.5917 1.6874405,162.5998 0.68732768,162.6079 0.31248212,162.6160 0.56259525,162.6241 0.93752146,162.6321 0.74988794,162.6402 1.1249373,162.6483 1.5625081,162.6564 1.3124981,162.6645 0.62508088,162.6726 0.74999946,162.6807 0.53120428,162.6888 0.56254339,162.6969 0.84375972,162.7050 0.49994397,162.7131 0.5937261,162.7212 1.2500329,162.7294 1.3750353,162.7375 1.46872,162.7456 1.0624685,162.7537 1.3749866,162.7618 0.59380764,162.7699 0.46885946,162.7780 0.46867406,162.7861 0.093653657,162.7942 2.0160069e-005,162.8023 0.28132519,162.8104 1.0000972,162.8185 2.0000083,162.8266 2.0625622,162.8347 2.1250179,162.8428 1.1873279,162.8509 0.28115699,162.8590 0.062499229,162.8671 0.093769498,162.8752 0.15625915,162.8833 0.12500069,162.8914 0.1249882,162.8995 0.093750894,162.9076 0.28126901,162.9157 0.50013864,162.9238 1.4690008,162.9319 2.0312219,162.9401 1.3122253,162.9482 0.59369636,162.9563 1.2500768,162.9644 1.1561477,162.9725 0.28124681,162.9806 0.81266832,162.9887 1.3125479,162.9968 1.8749381,163.0049 2.3436437,163.0130 1.6874913,163.0211 1.3750113,163.0292 0.93741661,163.0373 2.1876612,163.0455 5.6881828,163.0536 11.219982,163.0617 19.062464,163.0698 32.318005,163.0779 122.01715,163.0860 256.13861,163.0941 281.80634,163.1022 171.82603,163.1103 60.2397,163.1184 24.43639,163.1266 24.094133,163.1347 25.749508,163.1428 25.936653,163.1509 22.061987,163.1590 15.624584,163.1671 8.4680948,163.1752 3.4060507,163.1833 2.2188282,163.1915 1.6874517,163.1996 1.5624602,163.2077 1.3436283,163.2158 0.68746006,163.2239 0.62505651,163.2320 0.90641397,163.2401 1.21873,163.2482 0.62474918,163.2564 0.031162208,163.2645 0.0312666,163.2726 -9.5446512e-006,163.2807 0.37501067,163.2888 1.1563281,163.2969 2.062557,163.3051 1.8749641,163.3132 1.0625229,163.3213 1.0939603,163.3294 1.9375983,163.3375 1.5936246,163.3456 1.249819,163.3538 0.28112254,163.3619 0.093773715,163.3700 0.7501632,163.3781 2.4376466,163.3862 2.9374647,163.3943 2.3123677,163.4025 1.3436204,163.4106 0.28126043,163.4187 0.59388882,163.4268 1.468794,163.4349 1.1874421,163.4431 1.4686964,163.4512 1.7499928,163.4593 1.875037,163.4674 1.218695,163.4755 0.71883273,163.4836 1.0625914,163.4918 1.0311005,163.4999 0.59372407,163.5080 0.65638959,163.5161 2.8437147,163.5243 3.4686608,163.5324 1.8125002,163.5405 0.81243467,163.5486 0.21872516,163.5567 0.28130147,163.5649 0.59379494,163.5730 0.68750638,163.5811 0.5311904,163.5892 0.093690962,163.5973 0.093791418,163.6055 0.31253299,163.6136 0.40624407,163.6217 0.687554,163.6298 1.5001663,163.6380 2.5625319,163.6461 2.3436346,163.6542 1.5624033,163.6623 0.71866888,163.6705 0.31249005,163.6786 0.18753563,163.6867 0.90628552,163.6948 1.5312309,163.7030 1.4375604,163.7111 2.4377985,163.7192 3.9377284,163.7273 3.5310411,163.7355 2.2184575,163.7436 1.2811838,163.7517 0.75004131,163.7598 0.59375519,163.7680 0.62502885,163.7761 0.78115934,163.7842 0.34367886,163.7924 1.8750684,163.8005 1.9689535,163.8086 1.625141,163.8167 1.4372994,163.8249 0.87487417,163.8330 0.56244534,163.8411 0.12498483,163.8493 0.34377244,163.8574 0.56247735,163.8655 0.78126889,163.8736 2.6563568,163.8818 4.3750176,163.8899 3.5936685,163.8980 1.6874881,163.9062 0.37496516,163.9143 0.37505674,163.9224 0.65629709,163.9306 0.34365684,163.9387 1.0937425,163.9468 1.156372,163.9550 0.87509155,163.9631 1.1561065,163.9712 1.7186782,163.9794 3.4688218,163.9875 2.9062793,163.9956 1.8750327,164.0037 1.6249533,164.0119 2.0311627,164.0200 2.2187226,164.0281 2.5000784,164.0363 1.6875322,164.0444 0.84372348,164.0525 1.0001013,164.0607 2.6876242,164.0688 3.7188044,164.0770 8.0011768,164.0851 26.033495,164.0932 38.782196,164.1014 37.124046,164.1095 47.906723,164.1176 76.84581,164.1258 87.374779,164.1339 58.184727,164.1420 26.529213,164.1502 20.406191,164.1583 28.781572,164.1664 26.999662,164.1746 13.874132,164.1827 2.3121583,164.1909 0.71880746,164.1990 1.4374981,164.2071 2.1250565,164.2153 1.8437457,164.2234 0.84369153,164.2316 0.43745947,164.2397 0.24998887,164.2478 0.31258592,164.2560 0.93753403,164.2641 1.7814424,164.2722 3.3438804,164.2804 2.5623064,164.2885 1.9373777,164.2967 1.65635,164.3048 2.0938365,164.3129 1.906232,164.3211 1.8437791,164.3292 2.1249542,164.3374 1.6874648,164.3455 1.4374936,164.3537 1.3436228,164.3618 0.87495083,164.3699 0.62505198,164.3781 0.34368047,164.3862 0.12498483,164.3944 0.31256947,164.4025 1.0313051,164.4107 1.5937204,164.4188 0.74988818,164.4269 -4.3004544e-005,164.4351 0.03131349,164.4432 0.28130999,164.4514 0.40625435,164.4595 1.4688388,164.4677 3.0626032,164.4758 2.6873903,164.4839 0.81238222,164.4921 1.2813234,164.5002 2.3126907,164.5084 2.7500067,164.5165 1.999938,164.5247 1.4062188,164.5328 1.2188634,164.5410 2.0001047,164.5491 2.1249292,164.5573 1.8122693,164.5654 0.24979904,164.5736 0.09380272,164.5817 0.84376687,164.5898 1.8125163,164.5980 1.4999954,164.6061 1.0937365,164.6143 0.3749752,164.6224 0.56257367,164.6306 2.5000598,164.6387 1.9999406,164.6469 1.6249515,164.6550 1.0625017,164.6632 1.1562456,164.6713 0.59369761,164.6795 0.1250689,164.6876 0.56261921,164.6958 1.5624508,164.7039 1.9374161,164.7121 1.2187362,164.7202 0.65629941,164.7284 1.3125356,164.7365 1.0311804,164.7447 0.21871527,164.7528 0.3438181,164.7610 0.53140146,164.7691 0.8750366,164.7773 0.78108293,164.7854 0.34367234,164.7936 0.96877593,164.8018 1.7187666,164.8099 1.4999985,164.8181 2.2187235,164.8262 1.5937538,164.8344 2.0312955,164.8425 2.5312176,164.8507 1.9375266,164.8588 1.4376611,164.8670 1.0624367,164.8751 0.68746966,164.8833 1.0000139,164.8914 0.5936231,164.8996 0.12496787,164.9078 0.093770556,164.9159 0.62511879,164.9241 1.4687842,164.9322 0.84366059,164.9404 0.53121811,164.9485 0.43754089,164.9567 0.81260091,164.9648 1.7188166,164.9730 1.7811412,164.9812 1.4686553,164.9893 1.5938064,164.9975 1.4375634,165.0056 1.8436762,165.0138 1.2499713,165.0220 0.96882385,165.0301 1.5938334,165.0383 2.4374902,165.0464 4.7505054,165.0546 13.37725,165.0627 37.442879,165.0709 91.323807,165.0791 181.3864,165.0872 263.2027,165.0954 417.05612,165.1035 572.82422,165.1117 535.13385,165.1199 306.24591,165.1280 117.67039,165.1362 53.090687,165.1443 33.873604,165.1525 26.530176,165.1607 18.155552,165.1688 11.624421,165.1770 8.8746128,165.1852 5.9373598,165.1933 3.9059896,165.2015 2.9370875,165.2096 1.281285,165.2178 1.3441217,165.2260 2.0000134,165.2341 1.4060239,165.2423 0.96853948,165.2505 0.53117746,165.2586 1.2187946,165.2668 1.4687575,165.2750 1.5312098,165.2831 0.43745846,165.2913 0.281299,165.2994 0.78135937,165.3076 1.500219,165.3158 3.1565487,165.3239 4.2500234,165.3321 3.0309706,165.3403 2.5935166,165.3484 1.0000151,165.3566 1.0000415,165.3648 1.4061167,165.3729 0.71865577,165.3811 1.1249955,165.3893 1.0626974,165.3974 1.406366,165.4056 1.1560462,165.4138 0.43745181,165.4219 0.62501872,165.4301 0.53120518,165.4383 0.50002986,165.4465 0.59377813,165.4546 0.50000566,165.4628 0.71883434,165.4710 1.4375608,165.4791 1.4373962,165.4873 0.65614885,165.4955 0.15623403,165.5036 0.31246659,165.5118 0.18754895,165.5200 0.71884221,165.5281 0.8437143,165.5363 0.71872973,165.5445 1.4065114,165.5527 2.9065294,165.5608 3.6874676,165.5690 2.749738,165.5772 1.2185905,165.5853 0.93759894,165.5935 1.1250312,165.6017 1.3436133,165.6099 1.2811528,165.6180 0.93745756,165.6262 0.18747957,165.6344 0.093785383,165.6426 0.49999097,165.6507 0.34374857,165.6589 0.50001293,165.6671 0.65622401,165.6753 0.43755862,165.6834 0.53131425,165.6916 0.68753552,165.6998 0.90619874,165.7080 0.8124615,165.7161 1.3750589,165.7243 1.5938023,165.7325 1.1250811,165.7407 0.93744171,165.7488 0.99982941,165.7570 0.37493739,165.7652 0.78126681,165.7734 0.84377223,165.7815 0.40631533,165.7897 0.75002104,165.7979 0.68745893,165.8061 0.81256789,165.8142 0.93748361,165.8224 0.96863621,165.8306 0.031247605,165.8388 0.37504181,165.8470 1.7500454,165.8551 2.4375663,165.8633 2.0937593,165.8715 1.0936517,165.8797 0.71870261,165.8879 0.53123283,165.8960 0.34375405,165.9042 0.65628517,165.9124 2.1875248,165.9206 4.2500777,165.9288 6.2501435,165.9369 5.3750958,165.9451 3.1561253,165.9533 1.031078,165.9615 0.74996364,165.9697 0.9062829,165.9778 1.1563373,165.9860 1.4687817,165.9942 1.6874387,166.0024 1.4687117,166.0106 1.2499586,166.0188 0.65618861,166.0269 0.031261615,166.0351 0.4687852,166.0433 0.78126556,166.0515 0.75012183,166.0597 1.4377391,166.0679 6.0331087,166.0760 23.692524,166.0842 58.817726,166.0924 94.097023,166.1006 115.87566,166.1088 106.30892,166.1170 71.431351,166.1252 35.246014,166.1333 22.061853,166.1415 18.937214,166.1497 11.624101,166.1579 4.374362,166.1661 2.8123889,166.1743 3.0626438,166.1825 4.8438663,166.1906 4.2185235,166.1988 2.3435237,166.2070 0.37503666,166.2152 0.46885443,166.2234 0.59371895,166.2316 0.7811771,166.2398 1.2187476,166.2480 1.0937711,166.2561 0.31247851,166.2643 0.21872197,166.2725 0.62510824,166.2807 2.3125925,166.2889 2.0313787,166.2971 2.0313168,166.3053 1.2810504,166.3135 0.40608701,166.3217 0.031195236,166.3299 5.0351398e-005,166.3380 0.68758559,166.3462 1.0312639,166.3544 0.81242073,166.3626 0.37500942,166.3708 0.75016409,166.3790 1.2812369,166.3872 0.99994314,166.3954 1.0624505,166.4036 0.59369081,166.4118 0.75007516,166.4200 1.4375954,166.4282 1.7812959,166.4363 1.1249455,166.4445 0.68737274,166.4527 0.84382343,166.4609 1.4688566,166.4691 1.406186,166.4773 1.3437634,166.4855 2.3125727,166.4937 3.5311933,166.5019 2.3748713,166.5101 0.87497389,166.5183 0.28121936,166.5265 0.09374024,166.5347 1.0000486,166.5429 1.3437251,166.5511 0.62495178,166.5593 0.40624973,166.5675 0.28124285,166.5757 0.12500975,166.5839 0.28128394,166.5921 0.37501779,166.6002 0.62499774,166.6084 0.87500852,166.6166 1.093781,166.6248 1.1875365,166.6330 1.2186925,166.6412 0.43748397,166.6494 0.3749935,166.6576 1.0000281,166.6658 1.4688634,166.6740 0.84370267,166.6822 0.34368742,166.6904 0.31252611,166.6986 0.59388703,166.7068 1.0938272,166.7150 1.3749166,166.7232 2.156184,166.7314 1.7811458,166.7396 0.53120786,166.7478 0.75005513,166.7560 1.437483,166.7642 1.5000122,166.7724 0.93751466,166.7806 0.87500459,166.7888 0.7812314,166.7970 0.43748969,166.8052 0.4375318,166.8134 0.34376392,166.8216 0.49995917,166.8298 1.1876079,166.8381 4.1563253,166.8463 5.0311661,166.8545 4.4687247,166.8627 2.062475,166.8709 1.6562362,166.8791 1.1874272,166.8873 0.28121993,166.8955 0.37505671,166.9037 0.84378773,166.9119 0.93745434,166.9201 0.31245244,166.9283 0.09376438,166.9365 0.50010288,166.9447 1.7187898,166.9529 1.9375005,166.9611 1.750085,166.9693 0.87493563,166.9775 1.3123913,166.9857 1.6562595,166.9939 1.4064295,167.0022 1.6253238,167.0104 2.4063797,167.0186 2.2185457,167.0268 5.2189555,167.0350 16.345367,167.0432 29.564056,167.0514 29.937218,167.0596 20.029915,167.0678 16.46891,167.0760 29.470182,167.0842 50.879536,167.0924 91.974663,167.1006 119.22004,167.1089 106.27719,167.1171 66.400787,167.1253 36.622421,167.1335 21.967476,167.1417 13.905433,167.1499 11.374723,167.1581 6.999558,167.1663 2.9683661,167.1745 1.0310806,167.1828 1.1252236,167.1910 2.9688048,167.1992 2.0622101,167.2074 2.8437581,167.2156 5.2813449,167.2238 4.7499037,167.2320 1.8436389,167.2402 0.71876627,167.2485 1.062501,167.2567 0.84380585,167.2649 1.500107,167.2731 1.6874357,167.2813 1.8436379,167.2895 1.1562226,167.2977 0.53126538,167.3059 0.40622818,167.3142 0.59374672,167.3224 1.1562823,167.3306 0.65623736,167.3388 1.0312295,167.3470 1.5937424,167.3552 0.65624464,167.3635 0.43749368,167.3717 0.18750441,167.3799 0.031239958,167.3881 3.9660546e-005,167.3963 0.59383535,167.4045 1.0937487,167.4128 0.71871644,167.4210 0.43751445,167.4292 0.46869692,167.4374 0.18750437,167.4456 0.37506306,167.4538 0.37493157,167.4621 0.093715258,167.4703 0.21877971,167.4785 0.28124711,167.4867 0.28135797,167.4949 1.0939473,167.5032 1.6250027,167.5114 1.2811879,167.5196 0.96867645,167.5278 0.71864325,167.5360 1.8125243,167.5443 3.3125319,167.5525 3.4374013,167.5607 1.7812018,167.5689 0.37501144,167.5771 0.37501806,167.5854 0.40631089,167.5936 0.53127009,167.6018 0.74996507,167.6100 0.46873122,167.6182 0.50016326,167.6265 0.96878362,167.6347 0.81242192,167.6429 1.3749887,167.6511 1.4062772,167.6594 2.1562848,167.6676 2.7499692,167.6758 3.843708,167.6840 3.8124981,167.6923 2.3437493,167.7005 0.56246895,167.7087 0.3436718,167.7169 -6.4059386e-005,167.7252 1.3633801e-005,167.7334 0.18750453,167.7416 0.87501585,167.7498 1.0626006,167.7581 1.093937,167.7663 1.3749419,167.7745 0.49974751,167.7827 0.37512261,167.7910 1.5314885,167.7992 1.2811539,167.8074 0.62482625,167.8156 0.37496868,167.8239 0.7813409,167.8321 1.0625578,167.8403 2.28125,167.8485 3.9687724,167.8568 3.6875014,167.8650 2.2186317,167.8732 1.0624398,167.8815 0.9063682,167.8897 1.7188684,167.8979 2.4063528,167.9061 4.1874623,167.9144 4.4373722,167.9226 3.1249428,167.9308 0.81253475,167.9391 1.8438321,167.9473 1.9374352,167.9555 0.81242365,167.9638 0.53128272,167.9720 0.81257188,167.9802 0.96875417,167.9884 1.1562095,167.9967 3.0937805,168.0049 5.1562977,168.0131 4.6874366,168.0214 2.374903,168.0296 1.125283,168.0378 3.0942826,168.0461 4.8437266,168.0543 6.156816,168.0625 17.283159,168.0708 31.313559,168.0790 37.061974,168.0872 33.718166,168.0955 33.126286,168.1037 44.689064,168.1119 50.687138,168.1202 44.685677,168.1284 31.15493,168.1366 28.219139,168.1449 33.624928,168.1531 29.342901,168.1614 18.123953,168.1696 7.7495294,168.1778 4.8125277,168.1861 3.0934343,168.1943 1.8748248,168.2025 1.3436894,168.2108 0.93745917,168.2190 0.49998054,168.2272 0.43752465,168.2355 0.59379542,168.2437 1.0314865,168.2520 2.2501945,168.2602 2.3436,168.2684 1.312324,168.2767 0.78116035,168.2849 0.49992976,168.2931 0.90630656,168.3014 1.093785,168.3096 0.46875176,168.3179 1.3124585,168.3261 2.00003,168.3343 2.0001185,168.3426 1.2499537,168.3508 1.1249495,168.3591 0.93748522,168.3673 0.74990189,168.3755 0.28121358,168.3838 0.28127491,168.3920 0.25000274,168.4003 0.18747048,168.4085 0.093863584,168.4167 1.0002155,168.4250 1.3124868,168.4332 0.87485963,168.4415 0.49987513,168.4497 0.31244236,168.4580 0.65627021,168.4662 1.2812653,168.4744 1.0624774,168.4827 1.7812752,168.4909 3.2500811,168.4992 3.6875122,168.5074 4.0937538,168.5157 3.1251068,168.5239 3.375021,168.5322 2.1561289,168.5404 0.68741924,168.5486 0.93758851,168.5569 1.2188395,168.5651 1.3750136,168.5734 1.4999059,168.5816 1.6250938,168.5899 2.8125167,168.5981 1.9373735,168.6064 0.81246597,168.6146 0.46868423,168.6229 0.8437717,168.6311 1.5312598,168.6393 1.8125658,168.6476 1.7500378,168.6558 1.0311574,168.6641 0.3749485,168.6723 0.75008446,168.6806 1.3750064,168.6888 0.84372628,168.6971 0.93751627,168.7053 1.3124639,168.7136 1.1562252,168.7218 0.53121114,168.7301 0.2188275,168.7383 1.312598,168.7466 1.249913,168.7548 0.3749207,168.7631 0.093732439,168.7713 0.09374059,168.7796 -6.4715855e-006,168.7878 8.0526133e-006,168.7961 0.12502839,168.8043 0.5000484,168.8126 0.93753195,168.8208 1.0625054,168.8291 0.96870953,168.8373 0.74997276,168.8456 0.75002146,168.8538 0.65626383,168.8621 0.56248868,168.8703 0.40622509,168.8786 0.75007635,168.8869 2.1563716,168.8951 2.4687793,168.9034 1.5624136,168.9116 0.65626997,168.9199 1.375059,168.9281 0.90630251,168.9364 1.3437936,168.9446 1.5311954,168.9529 1.1874646,168.9611 1.5312251,168.9694 1.6562626,168.9777 1.4061642,168.9859 1.4999101,168.9942 2.2499881,169.0024 1.1249696,169.0107 0.40622625,169.0189 0.18750787,169.0272 0.56268322,169.0354 2.0627458,169.0437 4.3752666,169.0520 12.407263,169.0602 26.533655,169.0685 45.909801,169.0767 67.189964,169.0850 82.406128,169.0932 85.280075,169.1015 78.717651,169.1098 62.967667,169.1180 51.217438,169.1263 40.78019,169.1345 39.562649,169.1428 44.313164,169.1511 40.311451,169.1593 21.185484,169.1676 13.467967,169.1758 10.562343,169.1841 6.8122473,169.1924 5.2807264,169.2006 2.4684932,169.2089 1.9063072,169.2171 1.1874243,169.2254 0.65620065,169.2337 0.84375185,169.2419 1.0625196,169.2502 0.87501472,169.2585 0.43752247,169.2667 0.3437295,169.2750 0.18744095,169.2832 -2.51731e-005,169.2915 -2.8468321e-006,169.2998 0.12505756,169.3080 0.53133738,169.3163 0.93758494,169.3246 1.656319,169.3328 1.0936787,169.3411 0.59361941,169.3494 0.87496197,169.3576 0.81258792,169.3659 1.1562623,169.3741 0.81246948,169.3824 0.62504208,169.3907 0.71869779,169.3989 0.74993026,169.4072 0.68754125,169.4155 1.1562955,169.4237 1.6250952,169.4320 2.8125222,169.4403 2.1248877,169.4485 1.218704,169.4568 0.62498719,169.4651 0.40622443,169.4733 0.53138834,169.4816 1.2502542,169.4899 2.9062946,169.4981 2.4684486,169.5064 0.59362841,169.5147 2.500103,169.5230 4.2187004,169.5312 4.6562276,169.5395 3.0313191,169.5478 2.2812386,169.5560 1.4687144,169.5643 1.8438225,169.5726 1.5625267,169.5808 2.031451,169.5891 2.843843,169.5974 1.7186049,169.6057 1.3123413,169.6139 0.7498796,169.6222 0.59372914,169.6305 0.43751523,169.6387 0.68750936,169.6470 0.40618658,169.6553 0.53127223,169.6636 0.50004756,169.6718 0.49995327,169.6801 0.28120372,169.6884 0.49999994,169.6966 0.87510532,169.7049 1.1877321,169.7132 2.187604,169.7215 3.0937836,169.7297 2.7499158,169.7380 2.0624764,169.7463 1.4687067,169.7546 0.90604985,169.7628 0.28118396,169.7711 0.15622906,169.7794 0.28129578,169.7877 1.1876321,169.7959 1.7187895,169.8042 1.1561444,169.8125 0.68743432,169.8208 0.81256157,169.8290 0.81254524,169.8373 0.84371865,169.8456 0.90615278,169.8539 0.43748289,169.8621 1.2813312,169.8704 1.8437393,169.8787 1.406167,169.8870 0.18745357,169.8953 1.5845189e-005,169.9035 0.093758225,169.9118 0.1874975,169.9201 0.093763329,169.9284 0.3125535,169.9366 0.49998257,169.9449 0.18744859,169.9532 -2.1899861e-005,169.9615 5.5991546e-005,169.9698 0.3751007,169.9780 0.59378678,169.9863 0.87498659,169.9946 0.78120244,170.0029 1.3750812,170.0112 3.1565299,170.0194 4.4063482,170.0277 3.7498336,170.0360 2.8749096,170.0443 2.5936649,170.0526 2.0625253,170.0608 3.2194319,170.0691 9.7509375,170.0774 18.157152,170.0857 23.31304,170.0940 23.687279,170.1023 22.842978,170.1105 34.096222,170.1188 92.542229,170.1271 203.38538,170.1354 239.05937,170.1437 160.29974,170.1520 57.492443,170.1602 23.749035,170.1685 14.811794,170.1768 9.4058723,170.1851 4.4058385,170.1934 2.4062037,170.2017 1.9063416,170.2100 1.43742,170.2182 0.81240165,170.2265 0.43748203,170.2348 0.43758443,170.2431 1.1876377,170.2514 1.468652,170.2597 0.87487286,170.2680 0.56256008,170.2762 0.75005436,170.2845 0.68743187,170.2928 0.71879077,170.3011 1.8751171,170.3094 1.7186427,170.3177 1.0311552,170.3260 0.53125477,170.3343 0.4687112,170.3426 0.62497371,170.3508 0.46875116,170.3591 0.2812947,170.3674 0.68754119,170.3757 0.68746418,170.3840 0.31245548,170.3923 0.3124871,170.4006 0.093781069,170.4089 0.40640143,170.4172 1.2814602,170.4254 2.0937581,170.4337 1.5622855,170.4420 0.53109342,170.4503 1.3749731,170.4586 0.96875346,170.4669 0.28124738,170.4752 1.5610254e-005,170.4835 0.093786255,170.4918 0.96877944,170.5001 1.2812029,170.5084 -3.1992018e-005,170.5167 0.28127924,170.5250 0.40627447,170.5332 0.5313729,170.5415 0.90623707,170.5498 0.59372836,170.5581 1.5625967,170.5664 3.0937319,170.5747 2.6562133,170.5830 1.8124661,170.5913 1.1564035,170.5996 2.1563654,170.6079 2.124764,170.6162 0.96859932,170.6245 0.40631297,170.6328 0.59375739,170.6411 0.4061625,170.6494 0.21882454,170.6577 0.71889567,170.6660 0.74988854,170.6743 0.281133,170.6826 0.12500632,170.6909 0.18749063,170.6992 7.1171016e-006,170.7075 0.12507178,170.7157 0.68753248,170.7240 1.8750014,170.7323 2.3125193,170.7406 1.5000606,170.7489 1.7500294,170.7572 1.6562318,170.7655 1.9999104,170.7738 1.3749005,170.7821 1.2500563,170.7904 0.65625679,170.7987 0.31243864,170.8070 0.12500948,170.8153 0.28136697,170.8236 0.81259447,170.8319 0.96870369,170.8402 0.90618879,170.8485 0.9374581,170.8568 0.68748087,170.8651 1.2499748,170.8734 0.74995703,170.8817 0.093749821,170.8900 0.031244881,170.8983 0.28130063,170.9067 1.3126529,170.9150 2.0625484,170.9233 1.6561581,170.9316 0.9686746,170.9399 0.90620911,170.9482 0.28125826,170.9565 0.468732,170.9648 0.28121737,170.9731 0.093751252,170.9814 0.28125414,170.9897 1.3437718,170.9980 1.8750526,171.0063 0.75001496,171.0146 0.81251645,171.0229 1.5313479,171.0312 1.750035,171.0395 1.8437724,171.0478 3.9691415,171.0561 11.032302,171.0644 26.783089,171.0727 50.440582,171.0810 87.631935,171.0894 147.82037,171.0977 200.53526,171.1060 267.99969,171.1143 296.52933,171.1226 265.24591,171.1309 173.7117,171.1392 99.619377,171.1475 54.372341,171.1558 33.811932,171.1641 28.530748,171.1724 20.936302,171.1807 9.7488194,171.1891 4.3121967,171.1974 4.1562886,171.2057 3.0311728,171.2140 1.4375006,171.2223 0.43749267,171.2306 1.0314329,171.2389 1.687608,171.2472 1.4373432,171.2555 0.6248377,171.2638 0.87501597,171.2722 1.2500612,171.2805 1.1562041,171.2888 0.74999273,171.2971 1.0000453,171.3054 3.8750703,171.3137 5.2499676,171.3220 3.2811704,171.3303 2.4063005,171.3387 2.6562603,171.3470 2.499953,171.3553 0.90624261,171.3636 0.68748748,171.3719 0.68744498,171.3802 0.37495872,171.3885 0.5314098,171.3968 1.8439825,171.4052 2.8437731,171.4135 2.7810485,171.4218 2.249871,171.4301 1.8749872,171.4384 1.2812449,171.4467 1.5312713,171.4551 0.34371787,171.4634 1.0625355,171.4717 3.0625546,171.4800 3.0937569,171.4883 1.8124679,171.4966 0.68759435,171.5050 1.9689147,171.5133 2.3748348,171.5216 0.78104562,171.5299 -1.1566282e-005,171.5382 0.12510437,171.5465 0.50003552,171.5549 0.31245503,171.5632 0.87498897,171.5715 1.2187384,171.5798 0.9062137,171.5881 0.37497932,171.5965 1.5938702,171.6048 4.5625882,171.6131 5.2812309,171.6214 3.0311625,171.6297 1.0624373,171.6380 0.18747276,171.6464 0.21875827,171.6547 0.87517488,171.6630 1.5625199,171.6713 0.84361017,171.6797 0.56251228,171.6880 0.81253469,171.6963 0.68745625,171.7046 0.53120273,171.7129 0.62503636,171.7213 0.49997571,171.7296 0.40619263,171.7379 0.56249964,171.7462 0.34374997,171.7546 0.093752988,171.7629 -1.8041364e-006,171.7712 0.18756638,171.7795 0.65633744,171.7878 0.93762714,171.7962 1.5937748,171.8045 1.4061081,171.8128 1.406197,171.8211 1.5624571,171.8295 0.46871293,171.8378 0.28123426,171.8461 0.093732506,171.8544 0.34379613,171.8628 0.65631765,171.8711 1.4687697,171.8794 1.625005,171.8877 1.3750061,171.8961 0.78123403,171.9044 0.34371722,171.9127 0.28121263,171.9211 0.18747197,171.9294 0.12498109,171.9377 0.50008494,171.9460 2.2501621,171.9544 3.2500045,171.9627 2.5311046,171.9710 0.74994642,171.9793 0.37504029,171.9877 0.34370333,171.9960 0.093712933,172.0043 0.34377515,172.0127 1.3125137,172.0210 1.6249669,172.0293 1.4065068,172.0377 2.6253185,172.0460 4.0628433,172.0543 5.6563411,172.0626 5.3124261,172.0710 6.2189927,172.0793 11.282716,172.0876 40.630562,172.0960 120.41772,172.1043 241.04187,172.1126 284.02936,172.1210 207.89435,172.1293 99.865509,172.1376 45.715473,172.1460 29.343424,172.1543 24.280827,172.1626 17.811359,172.1710 16.999456,172.1793 22.125221,172.1876 23.687494,172.1960 15.843356,172.2043 8.5621529,172.2126 5.6245837,172.2210 3.0309448,172.2293 1.8750522,172.2376 1.968789,172.2460 1.5937722,172.2543 1.2499845,172.2626 0.87492687,172.2710 0.56242204,172.2793 0.31248146,172.2876 0.37500679,172.2960 0.71874374,172.3043 1.0937824,172.3126 1.0000226,172.3210 0.84376782,172.3293 0.78121328,172.3377 0.4062258,172.3460 0.56252366,172.3543 0.56248242,172.3627 0.40623358,172.3710 0.50001323,172.3793 0.68755269,172.3877 1.2188441,172.3960 2.1250269,172.4044 1.9687674,172.4127 1.1875138,172.4210 0.93734521,172.4294 0.74992377,172.4377 0.81259799,172.4461 0.90629756,172.4544 0.62490475,172.4627 0.12491956,172.4711 0.093777344,172.4794 0.31249774,172.4878 0.18747956,172.4961 0.18749088,172.5044 0.56251991,172.5128 1.1250409,172.5211 1.5937605,172.5295 1.3437406,172.5378 0.84371406,172.5462 0.37497413,172.5545 0.59377551,172.5628 0.9375934,172.5712 1.3125843,172.5795 0.93744117,172.5879 0.46864563,172.5962 0.18755347,172.6046 0.5939005,172.6129 1.3749324,172.6212 1.1561291,172.6296 0.96880996,172.6379 0.81257242,172.6463 1.3437203,172.6546 1.1874741,172.6630 1.2187213,172.6713 1.0625004,172.6797 1.1876663,172.6880 2.0938413,172.6963 2.9999547,172.7047 2.5312724,172.7130 1.8124688,172.7214 1.3124635,172.7297 1.6875291,172.7381 1.5311202,172.7464 1.2811282,172.7548 1.656269,172.7631 1.562606,172.7715 1.5626853,172.7798 1.8438007,172.7882 1.8748971,172.7965 1.4685616,172.8049 0.18737675,172.8132 0.28136078,172.8216 1.6875935,172.8299 2.4687169,172.8383 1.7811648,172.8466 2.0937037,172.8550 2.7187366,172.8633 1.531234,172.8717 0.28133157,172.8800 1.4379014,172.8884 3.7503304,172.8967 4.5310049,172.9051 2.7184985,172.9134 3.3437321,172.9218 4.0314016,172.9301 4.7812853,172.9385 4.0624118,172.9468 5.1874776,172.9552 5.7498064,172.9635 2.7811339,172.9719 2.1564996,172.9802 4.2189727,172.9886 5.8125324,172.9969 7.1563115,173.0053 6.7188625,173.0136 9.1880207,173.0220 11.500386,173.0303 11.78091,173.0387 14.312943,173.0470 27.720831,173.0554 54.004005,173.0638 90.753723,173.0721 232.16029,173.0805 877.53101,173.0888 1814.287,173.0972 1993.0895,173.1055 1281.161,173.1139 503.66403,173.1222 204.8298,173.1306 130.21446,173.1390 101.80961,173.1473 69.059555,173.1557 43.029316,173.1640 27.810814,173.1724 19.280437,173.1807 13.124483,173.1891 8.7183895,173.1975 7.6873546,173.2058 4.1248827,173.2142 1.4063456,173.2225 2.5624979,173.2309 3.1249256,173.2393 4.8124256,173.2476 5.9999728,173.2560 5.1562352,173.2643 3.7812705,173.2727 3.6875477,173.2810 2.5625062,173.2894 1.6562294,173.2978 1.0000975,173.3061 2.2813587,173.3145 2.6562097,173.3228 2.34361,173.3312 1.6250042,173.3396 1.2811738,173.3479 0.78108525,173.3563 0.78128922,173.3647 1.5000137,173.3730 1.2812439,173.3814 0.50004232,173.3897 0.71891183,173.3981 1.062669,173.4065 1.8124932,173.4148 1.9998958,173.4232 1.718585,173.4316 0.71863538,173.4399 1.2500188,173.4483 0.84387064,173.4567 1.3438358,173.4650 1.4374931,173.4734 1.0312216,173.4817 0.96866745,173.4901 1.1562768,173.4985 2.2187467,173.5068 2.6249406,173.5152 2.0311985,173.5236 0.74999696,173.5319 1.0625403,173.5403 1.4374918,173.5487 1.3125157,173.5570 1.8750473,173.5654 1.7188342,173.5738 2.5000477,173.5821 1.4374098,173.5905 0.99995589,173.5989 1.3749586,173.6072 1.2187163,173.6156 2.1250002,173.6240 0.93755209,173.6323 1.2188739,173.6407 1.4376085,173.6491 2.2811852,173.6574 1.7811223,173.6658 1.2499102,173.6742 0.062437356,173.6826 1.0938426,173.6909 2.5625517,173.6993 2.7187645,173.7077 1.9374634,173.7160 1.1249419,173.7244 0.5313344,173.7328 1.5937841,173.7412 1.4686835,173.7495 1.1250429,173.7579 0.90633225,173.7663 1.7498777,173.7746 1.8748891,173.7830 1.500002,173.7914 0.75000483,173.7998 0.37500545,173.8081 0.84378123,173.8165 1.2501147,173.8249 0.68751556,173.8332 0.81246746,173.8416 1.5000627,173.8500 2.031265,173.8584 1.5623896,173.8667 0.56243253,173.8751 0.50002086,173.8835 0.96888828,173.8919 1.7500298,173.9002 1.593627,173.9086 1.5937233,173.9170 1.5626056,173.9254 1.5626454,173.9337 2.0624096,173.9421 1.4998842,173.9505 2.0000348,173.9589 3.4375248,173.9672 4.0625305,173.9756 3.3125525,173.9840 4.0000658,173.9924 3.3749406,174.0007 1.9373832,174.0091 1.4062002,174.0175 1.7189822,174.0259 3.3751121,174.0343 2.8435795,174.0426 3.906158,174.0510 4.8127213,174.0594 11.781729,174.0678 17.406717,174.0762 31.472645,174.0845 80.350647,174.0929 135.31561,174.1013 140.87175,174.1097 99.308647,174.1181 75.281555,174.1264 79.093987,174.1348 75.18512,174.1432 57.247471,174.1516 45.030304,174.1600 49.565689,174.1683 104.19238,174.1767 288.76007,174.1851 1267.7004,174.1935 3063.1084,174.2019 3848.1365,174.2102 2764.946,174.2186 1093.3556,174.2270 361.00134,174.2354 204.02638,174.2438 156.12178,174.2522 107.96515,174.2605 72.341072,174.2689 43.373737,174.2773 30.530518,174.2857 20.530542,174.2941 14.967566,174.3025 6.874238,174.3108 3.7190733,174.3192 3.9375479,174.3276 4.0310254,174.3360 5.968802,174.3444 8.8438101,174.3528 6.3435369,174.3612 3.7185845,174.3695 2.9686751,174.3779 2.37499,174.3863 0.84369493,174.3947 2.1562097,174.4031 3.1564395,174.4115 3.0001175,174.4199 2.0624318,174.4283 1.3748842,174.4366 1.0936124,174.4450 0.93750817,174.4534 0.90626365,174.4618 1.656407,174.4702 3.2814803,174.4786 4.5312505,174.4870 3.9061549,174.4954 2.1250219,174.5038 1.5938976,174.5121 1.9688087,174.5205 1.6248924,174.5289 1.2810829,174.5373 0.8124041,174.5457 0.84374756,174.5541 1.4687905,174.5625 2.0000966,174.5709 1.3124638,174.5793 1.0624344,174.5877 1.1249022,174.5960 0.99994802,174.6044 1.9376992,174.6128 2.7500904,174.6212 2.3435779,174.6296 1.7811812,174.6380 1.3438171,174.6464 1.1563181,174.6548 1.9375154,174.6632 1.8124216,174.6716 1.4375226,174.6800 1.2500856,174.6884 1.6875324,174.6968 1.9686983,174.7052 1.4687353,174.7135 1.281195,174.7219 0.74983865,174.7303 0.21873315,174.7387 0.65637189,174.7471 1.1875179,174.7555 0.78113532,174.7639 0.62498975,174.7723 0.81250054,174.7807 0.65628809,174.7891 1.3126112,174.7975 1.7187426,174.8059 1.7811713,174.8143 1.6561927,174.8227 1.218712,174.8311 0.28130582,174.8395 0.78131813,174.8479 1.0625037,174.8563 1.3437785,174.8647 1.8437049,174.8731 0.62490749,174.8815 1.0000226,174.8899 1.0938951,174.8983 1.4063193,174.9067 1.4061658,174.9151 1.1561621,174.9235 1.0312489,174.9319 1.3125193,174.9403 1.1874391,174.9487 0.93748432,174.9571 1.0625784,174.9655 1.5625794,174.9739 1.9688009,174.9823 2.7188122,174.9907 3.1249275,174.9991 4.6249542,175.0075 6.1876135,175.0159 6.6564908,175.0243 5.7500973,175.0327 4.3436427,175.0411 4.9999266,175.0495 5.0624986,175.0579 9.3132296,175.0663 22.62624,175.0747 37.220333,175.0831 49.782612,175.0915 52.437237,175.0999 45.186092,175.1083 33.405792,175.1167 34.156788,175.1251 35.000057,175.1335 29.686836,175.1419 21.280485,175.1503 19.593662,175.1587 22.219093,175.1671 24.906616,175.1755 29.594032,175.1840 61.132813,175.1924 219.11047,175.2008 389.00763,175.2092 363.45856,175.2176 200.57861,175.2260 72.774422,175.2344 40.124149,175.2428 30.155432,175.2512 22.405861,175.2596 15.687324,175.2680 9.12467,175.2764 4.3120952,175.2848 2.6247919,175.2932 2.2813013,175.3017 2.2189255,175.3101 4.2499652,175.3185 3.2810354,175.3269 1.656172,175.3353 0.90616727,175.3437 0.2812317,175.3521 0.84375918,175.3605 2.4063423,175.3689 3.3438218,175.3773 2.6248927,175.3858 1.124946,175.3942 0.21876757,175.4026 0.43750694,175.4110 0.53124535,175.4194 0.18746223,175.4278 0.37508684,175.4362 1.1563611,175.4446 2.0938697,175.4530 2.125052,175.4615 1.4685651,175.4699 0.68760157,175.4783 2.4375651,175.4867 3.7498796,175.4951 4.5000019,175.5035 2.656142,175.5119 0.62495285,175.5203 0.53122485,175.5288 0.71873003,175.5372 2.2814798,175.5456 3.1251814,175.5540 3.3124244,175.5624 2.5311341,175.5708 2.1874132,175.5792 1.8749791,175.5877 0.96868849,175.5961 0.34368622,175.6045 0.093784444,175.6129 0.37503725,175.6213 0.53120804,175.6297 0.65622461,175.6382 2.4687643,175.6466 3.0937471,175.6550 2.6563601,175.6634 1.7813971,175.6718 1.7186977,175.6802 0.78106505,175.6887 0.093704991,175.6971 0.65632719,175.7055 1.343783,175.7139 1.4687307,175.7223 0.90621555,175.7308 0.43755355,175.7392 1.5312686,175.7476 1.5001739,175.7560 2.0313659,175.7644 2.6559811,175.7729 1.624843,175.7813 1.7187567,175.7897 1.2812364,175.7981 0.50000411,175.8065 0.37516785,175.8150 1.5313703,175.8234 1.6873872,175.8318 1.2812419,175.8402 1.0312968,175.8486 0.68737698,175.8571 0.21872406,175.8655 1.0938559,175.8739 2.6563079,175.8823 3.8750284,175.8908 2.9374635,175.8992 1.4061673,175.9076 0.93746608,175.9160 1.0625652,175.9244 2.9063218,175.9329 4.3125682,175.9413 3.7499845,175.9497 1.9999442,175.9581 1.2186859,175.9666 0.71871269,175.9750 1.3438842,175.9834 2.187429,175.9918 1.0623435,176.0003 0.68756276,176.0087 0.84373045,176.0171 0.34367719,176.0255 0.18755399,176.0340 1.3751075,176.0424 1.9063662,176.0508 1.9064863,176.0592 6.1572719,176.0677 16.595016,176.0761 24.469206,176.0845 26.28075,176.0930 19.123972,176.1014 12.218341,176.1098 10.593974,176.1182 11.781348,176.1267 10.187184,176.1351 7.9995894,176.1435 6.9996333,176.1520 7.3748212,176.1604 7.562449,176.1688 4.4686627,176.1772 1.9062701,176.1857 6.9069963,176.1941 19.095139,176.2025 31.781652,176.2110 31.4055,176.2194 23.217657,176.2278 10.342975,176.2363 2.9061301,176.2447 0.71885175,176.2531 1.750095,176.2615 2.4374435,176.2700 1.3436314,176.2784 0.59375215,176.2868 0.34370369,176.2953 0.3437255,176.3037 1.0312972,176.3121 1.1249731,176.3206 0.31246042,176.3290 0.093768142,176.3374 0.15631931,176.3459 0.40623665,176.3543 1.125011,176.3627 1.5626625,176.3712 1.8436801,176.3796 0.74982619,176.3880 0.18748687,176.3965 0.093763359,176.4049 0.49998531,176.4133 0.34379777,176.4218 0.62508547,176.4302 1.0312825,176.4387 1.3749582,176.4471 1.5936699,176.4555 2.4062371,176.4640 3.4063604,176.4724 3.8750498,176.4808 3.718667,176.4893 1.6249415,176.4977 1.3126653,176.5061 3.0313993,176.5146 2.1873322,176.5230 0.56233191,176.5315 0.40628895,176.5399 1.1877067,176.5483 2.2502041,176.5568 3.0311763,176.5652 2.5311022,176.5737 2.4998913,176.5821 1.3436466,176.5905 0.84381211,176.5990 1.0937642,176.6074 0.71867377,176.6158 0.25002649,176.6243 0.62504357,176.6327 0.49997628,176.6412 0.37500244,176.6496 0.28121576,176.6581 0.28122768,176.6665 0.81254709,176.6749 1.4063187,176.6834 1.7187097,176.6918 1.1561773,176.7003 1.0625472,176.7087 1.0938617,176.7171 0.87499076,176.7256 0.78121644,176.7340 1.0312389,176.7425 0.93748337,176.7509 0.59378123,176.7594 0.59369981,176.7678 0.31244498,176.7762 1.2499956,176.7847 1.5000051,176.7931 0.28122917,176.8016 0.31250638,176.8100 0.37503538,176.8185 0.78124666,176.8269 1.156266,176.8354 1.6249816,176.8438 0.7812236,176.8522 0.59379727,176.8607 1.3124949,176.8691 0.90619808,176.8776 0.46879712,176.8860 1.0312665,176.8945 0.78120583,176.9029 0.62506294,176.9114 1.0627435,176.9198 2.0626812,176.9283 2.09357,176.9367 1.3122966,176.9452 1.9063208,176.9536 2.6250508,176.9621 1.6562837,176.9705 2.031327,176.9790 2.5624099,176.9874 2.2500353,176.9959 4.4375815,177.0043 6.1249709,177.0128 7.374949,177.0212 8.7812223,177.0297 9.8127995,177.0381 14.094604,177.0466 19.282831,177.0550 39.064751,177.0635 68.159035,177.0719 96.096962,177.0804 128.59743,177.0888 193.60789,177.0973 529.83661,177.1057 1384.9756,177.1142 1949.0662,177.1226 1575.5319,177.1311 768.91406,177.1395 329.07538,177.1480 223.08687,177.1564 154.65019,177.1649 95.309273,177.1733 58.122784,177.1818 41.373486,177.1902 26.68671,177.1987 16.530575,177.2071 7.9056072,177.2156 3.2810957,177.2241 3.7188573,177.2325 3.7498896,177.2410 2.2498183,177.2494 1.1249552,177.2579 1.0625484,177.2663 1.5000501,177.2748 0.78124291,177.2832 0.31248319,177.2917 0.6874693,177.3002 0.65636462,177.3086 2.1564035,177.3171 2.2810912,177.3255 0.53118205,177.3340 0.7188369,177.3424 0.99989009,177.3509 0.37517717,177.3594 1.375095,177.3678 1.3124322,177.3763 3.3124528,177.3847 2.9686508,177.3932 2.3750606,177.4016 1.9061956,177.4101 1.9375267,177.4186 2.0938637,177.4270 0.96863508,177.4355 0.3436048,177.4439 0.12499421,177.4524 1.2188125,177.4609 1.6876044,177.4693 1.3439387
[truncated: 2,298,458 more chars]
