# Supplementary material for: Polypy: A Framework to Interpret Polymer Properties from Mass Spectrometry Data
Source: Polymers (Basel). 2024 Jun 22;16(13):1771. doi: 10.3390/polym16131771 (PMC11244493; doi:10.3390/polym16131771)
Supplement: Supplementary file 1 [file polymers-16-01771-s001.zip › Aryl_resins_MS_raw_data/VV_27c_25min.ascii]

0.295575,+,NANO-ESI,ms1,-,profile,44.9217-2505.2675,136512,44.9217 1.6874758,44.9260 1.4685497,44.9302 0.43728635,44.9345 0.31257871,44.9387 0.43787938,44.9430 0.84388769,44.9473 0.78106099,44.9515 0.68730885,44.9558 0.31242219,44.9600 0.56295407,44.9643 1.500497,44.9685 1.780877,44.9728 0.71820277,44.9771 0.18736334,44.9813 -4.8644659e-005,44.9856 1.2887434e-005,44.9898 -2.8996596e-006,44.9941 -1.290475e-006,44.9983 8.0628579e-006,45.0026 -3.0964471e-005,45.0069 0.00011580794,45.0111 0.31276929,45.0154 0.56258243,45.0196 0.49984491,45.0239 0.40621352,45.0282 0.56257731,45.0324 0.56244707,45.0367 0.46879295,45.0409 0.53136194,45.0452 0.53108078,45.0495 0.18726246,45.0537 0.34387347,45.0580 1.3439853,45.0622 1.5313371,45.0665 1.0622976,45.0708 0.21856967,45.0750 0.093706973,45.0793 -5.2065672e-005,45.0835 -4.8186794e-006,45.0878 0.093962431,45.0921 0.65637457,45.0963 0.43728223,45.1006 0.093658403,45.1049 0.093912087,45.1091 0.31256813,45.1134 0.18729378,45.1177 5.5559912e-007,45.1219 0.18770471,45.1262 0.31243667,45.1304 0.093568563,45.1347 3.3106207e-005,45.1390 0.31273943,45.1432 0.84390742,45.1475 0.78106016,45.1518 0.24978967,45.1560 0.031231804,45.1603 0.18761222,45.1646 0.31251615,45.1688 0.12499937,45.1731 0.37507626,45.1774 0.65623152,45.1816 0.49986255,45.1859 -6.0450177e-005,45.1902 0.093837909,45.1944 0.28130984,45.1987 0.5312317,45.2030 0.49996752,45.2072 0.5001539,45.2115 0.81265944,45.2158 1.0623367,45.2200 0.53101921,45.2243 0.1875383,45.2286 0.31257799,45.2328 0.34371427,45.2371 0.18742691,45.2414 -2.4870093e-005,45.2457 -1.3223131e-005,45.2499 0.031375527,45.2542 0.5315963,45.2585 0.96878034,45.2627 0.59341741,45.2670 0.18744551,45.2713 0.40636721,45.2756 0.28113484,45.2798 0.031121412,45.2841 9.656258e-005,45.2884 0.40642187,45.2926 0.65615565,45.2969 0.34371927,45.3012 0.2501483,45.3055 0.81259066,45.3097 1.1248289,45.3140 0.37479702,45.3183 2.3281218e-005,45.3225 -5.5104279e-006,45.3268 -1.2423981e-006,45.3311 0.031264756,45.3354 0.34376875,45.3396 0.50002909,45.3439 0.37510005,45.3482 0.53136283,45.3525 0.65614605,45.3567 0.3436698,45.3610 0.43777499,45.3653 0.81257409,45.3696 0.53096414,45.3738 0.093632281,45.3781 0.062533647,45.3824 0.062465992,45.3867 0.031228585,45.3909 0.031246122,45.3952 -1.089047e-005,45.3995 -3.3872215e-007,45.4038 1.2248088e-005,45.4081 0.031249177,45.4123 -8.9955111e-006,45.4166 -1.0983462e-005,45.4209 5.2936695e-005,45.4252 0.18761678,45.4294 0.31252265,45.4337 0.50003058,45.4380 0.90622401,45.4423 0.31236082,45.4466 0.09370885,45.4508 0.21897595,45.4551 1.0938569,45.4594 0.78104937,45.4637 0.28115067,45.4680 0.34373188,45.4722 0.093734927,45.4765 -2.3577646e-005,45.4808 8.3860607e-005,45.4851 0.34393528,45.4894 0.56248832,45.4936 0.31231773,45.4979 -7.2527408e-005,45.5022 1.9042833e-005,45.5065 -3.6358169e-006,45.5108 -4.5023385e-006,45.5151 2.1648149e-005,45.5193 0.093747072,45.5236 -1.0042275e-005,45.5279 0.18749386,45.5322 0.18756457,45.5365 0.3125301,45.5408 0.18741465,45.5450 -8.6339782e-007,45.5493 -4.1152773e-005,45.5536 0.00016549417,45.5579 0.62528884,45.5622 0.84371036,45.5665 0.53101015,45.5708 0.093621045,45.5750 0.18751915,45.5793 0.31251299,45.5836 0.31247941,45.5879 0.0625493,45.5922 0.1563887,45.5965 0.40629107,45.6008 0.4373492,45.6050 0.093639344,45.6093 1.1584447e-005,45.6136 -2.7172871e-006,45.6179 -7.1674549e-007,45.6222 5.5852461e-006,45.6265 -2.1626698e-005,45.6308 8.0930462e-005,45.6351 0.28142065,45.6393 0.40615687,45.6436 0.093615115,45.6479 0.18752614,45.6522 0.12498226,45.6565 -1.9003748e-005,45.6608 5.8810328e-006,45.6651 0.093749776,45.6694 0.093749352,45.6737 -1.3834018e-006,45.6779 1.9148631e-006,45.6822 -6.2766126e-006,45.6865 0.093927331,45.6908 0.84396321,45.6951 1.2187334,45.6994 0.96857041,45.7037 0.21868585,45.7080 0.59407747,45.7123 1.4064279,45.7166 1.156013,45.7209 0.49984482,45.7251 0.28111812,45.7294 0.031129746,45.7337 2.464598e-005,45.7380 -4.3832883e-005,45.7423 0.00015070039,45.7466 0.93781447,45.7509 1.3436852,45.7552 0.90625173,45.7595 1.1567891,45.7638 1.8130332,45.7681 2.0309951,45.7724 1.0616087,45.7767 0.093482085,45.7810 0.18772595,45.7853 0.31255352,45.7896 0.28106427,45.7939 -0.00015510342,45.7982 0.0312999,45.8024 0.18755591,45.8067 0.37505919,45.8110 0.34368959,45.8153 0.093682818,45.8196 -3.6381764e-006,45.8239 0.093786679,45.8282 0.34378454,45.8325 0.3437103,45.8368 0.093738995,45.8411 0.18756098,45.8454 0.37509617,45.8497 0.59375423,45.8540 0.40615726,45.8583 0.46869022,45.8626 0.18749537,45.8669 0.15624814,45.8712 0.093748949,45.8755 0.093838766,45.8798 0.43761274,45.8841 0.65639329,45.8884 0.74992275,45.8927 0.31226611,45.8970 0.031192809,45.9013 -1.7584788e-006,45.9056 1.6826192e-005,45.9099 0.093838975,45.9142 0.37522146,45.9185 0.78136522,45.9228 0.90607798,45.9271 0.59353918,45.9314 0.093686335,45.9357 4.5554502e-006,45.9400 0.093879834,45.9443 0.40649593,45.9486 0.49986038,45.9529 0.093481854,45.9572 0.00012848811,45.9615 0.31277353,45.9658 0.49993476,45.9701 0.28104943,45.9745 0.18744434,45.9788 0.12505604,45.9831 0.31257316,45.9874 0.31247276,45.9917 0.21879177,45.9960 0.25007474,46.0003 0.4063046,46.0046 0.65634304,46.0089 1.1564274,46.0132 1.3123891,46.0175 0.68714869,46.0218 0.18735187,46.0261 7.9110025e-005,46.0304 0.18763967,46.0347 0.37505549,46.0390 0.49997079,46.0433 0.34363034,46.0477 0.093655713,46.0520 -1.5954825e-005,46.0563 1.5666192e-005,46.0606 0.093842663,46.0649 0.34387094,46.0692 0.50002378,46.0735 0.50000966,46.0778 0.68748093,46.0821 0.49984527,46.0864 0.1249633,46.0907 0.50039595,46.0950 0.96897292,46.0994 0.65598226,46.1037 0.37484258,46.1080 0.34369639,46.1123 0.18736379,46.1166 0.18748651,46.1209 0.53131872,46.1252 0.78124362,46.1295 0.656317,46.1338 0.46884757,46.1382 0.40624774,46.1425 1.7498927,46.1468 1.9061582,46.1511 1.1562268,46.1554 0.093791112,46.1597 0.34395954,46.1640 0.78139651,46.1683 0.78110921,46.1727 0.34351134,46.1770 -7.2980656e-005,46.1813 1.7277313e-005,46.1856 3.8803814e-006,46.1899 0.12504999,46.1942 0.18747151,46.1985 -1.8935832e-005,46.2029 0.093812071,46.2072 0.28131732,46.2115 0.56254661,46.2158 0.65627384,46.2201 0.59374088,46.2244 0.3437497,46.2288 0.31237963,46.2331 -7.9820253e-005,46.2374 1.1563401,46.2417 1.6562276,46.2460 0.87494481,46.2503 0.031235944,46.2547 3.9067113e-006,46.2590 -1.5749888e-006,46.2633 2.3930666e-006,46.2676 -7.9980182e-006,46.2719 0.031341888,46.2762 0.18752517,46.2806 0.093685299,46.2849 0.093778454,46.2892 0.093689777,46.2935 3.303535e-005,46.2978 0.18756948,46.3022 0.18741149,46.3065 -3.5923196e-005,46.3108 9.6279791e-006,46.3151 -2.5848235e-006,46.3194 7.1027398e-007,46.3238 -2.5600073e-007,46.3281 3.1368268e-007,46.3324 -9.9881674e-007,46.3367 3.6819779e-006,46.3410 -1.3730581e-005,46.3454 5.1245974e-005,46.3497 0.093818888,46.3540 0.25012353,46.3583 0.65637112,46.3626 0.81243223,46.3670 0.40610084,46.3713 0.12489308,46.3756 0.031226208,46.3799 -1.7802624e-005,46.3843 5.0586441e-005,46.3886 0.1875262,46.3929 0.093694605,46.3972 0.093751915,46.4016 0.093714803,46.4059 0.00012163397,46.4102 0.65666842,46.4145 1.4375579,46.4189 1.0309536,46.4232 0.31239963,46.4275 0.34404698,46.4318 0.65610635,46.4362 0.093384258,46.4405 3.8228922e-005,46.4448 1.4820484e-005,46.4491 0.12518413,46.4535 0.50041276,46.4578 0.87499833,46.4621 0.46830383,46.4664 0.06234483,46.4708 0.18765299,46.4751 0.62519574,46.4794 0.84389067,46.4838 1.0000347,46.4881 0.84350908,46.4924 0.28099006,46.4967 -4.5324385e-005,46.5011 1.1304152e-005,46.5054 1.1307651e-007,46.5097 0.093755499,46.5141 0.093745135,46.5184 -3.299381e-006,46.5227 8.0278585e-007,46.5270 8.8633023e-008,46.5314 -1.1575461e-006,46.5357 4.5420966e-006,46.5400 0.093924113,46.5444 0.50023794,46.5487 0.71873516,46.5530 0.4997775,46.5574 0.18746947,46.5617 0.28138319,46.5660 0.34380782,46.5704 0.31229565,46.5747 -0.00016849603,46.5790 3.5028792e-005,46.5833 2.840386e-005,46.5877 0.093855172,46.5920 0.18756163,46.5963 0.18740517,46.6007 0.031139914,46.6050 2.4718105e-005,46.6093 0.18787697,46.6137 0.812846,46.6180 0.81216699,46.6223 0.280949,46.6267 0.34385237,46.6310 0.49995995,46.6354 0.18735127,46.6397 -2.4876857e-005,46.6440 1.2326497e-005,46.6484 0.56253618,46.6527 1.1562573,46.6570 0.78122377,46.6614 0.7812829,46.6657 1.6875539,46.6700 1.5937051,46.6744 0.6562168,46.6787 0.093841344,46.6831 0.28131351,46.6874 0.31241786,46.6917 0.093657464,46.6961 -2.7097678e-005,46.7004 0.093826354,46.7047 0.1875896,46.7091 0.1874197,46.7134 0.031172473,46.7178 2.2834838e-005,46.7221 0.18754247,46.7264 0.34377441,46.7308 0.3124449,46.7351 -2.1022501e-005,46.7395 0.093777664,46.7438 0.093748726,46.7481 0.31301123,46.7525 1.1880475,46.7568 1.4374816,46.7612 1.1870754,46.7655 0.74976254,46.7698 0.8437168,46.7742 0.49975082,46.7785 0.093595624,46.7829 0.00013400885,46.7872 0.31264845,46.7915 0.34374979,46.7959 0.3123523,46.8002 -0.0001374845,46.8046 3.2567386e-005,46.8089 7.2317898e-006,46.8133 0.031251147,46.8176 -1.1906955e-005,46.8219 0.093776785,46.8263 0.1874989,46.8306 0.093727663,46.8350 -3.7167945e-006,46.8393 0.09376163,46.8437 0.18749613,46.8480 0.031240903,46.8524 1.3259186e-006,46.8567 -5.4739985e-007,46.8610 8.6362741e-007,46.8654 -2.9073829e-006,46.8697 1.0767056e-005,46.8741 0.59380907,46.8784 1.4687659,46.8828 1.1561925,46.8871 0.34373146,46.8915 0.031261403,46.8958 0.031236608,46.9002 -1.8813589e-006,46.9045 0.21915908,46.9089 1.156594,46.9132 1.3435875,46.9176 0.96845746,46.9219 0.43755913,46.9263 0.84385705,46.9306 0.71856362,46.9350 0.37489238,46.9393 0.18742038,46.9437 0.093682982,46.9480 -3.9685227e-005,46.9523 3.4060256e-005,46.9567 0.18749776,46.9610 0.18756925,46.9654 0.31268325,46.9698 0.49999943,46.9741 0.31231841,46.9785 0.093772419,46.9828 0.68748403,46.9872 0.34362936,46.9915 0.031388454,46.9959 0.1875426,47.0002 0.12490281,47.0046 0.093728393,47.0089 0.43768007,47.0133 1.0626354,47.0176 0.81241387,47.0220 0.31242782,47.0263 0.4061788,47.0307 0.18746276,47.0350 0.093703613,47.0394 0.093731068,47.0437 0.18752094,47.0481 0.18749493,47.0524 0.1876604,47.0568 0.7502569,47.0612 1.1250228,47.0655 0.81218565,47.0699 0.093585804,47.0742 0.031265862,47.0786 1.1931388e-005,47.0829 0.093861371,47.0873 0.15620077,47.0916 0.031160468,47.0960 -8.2115071e-007,47.1004 5.5672181e-006,47.1047 0.031272702,47.1091 0.1876861,47.1134 0.50026453,47.1178 0.78111982,47.1221 0.6873908,47.1265 0.84384245,47.1309 0.68745977,47.1352 0.43734789,47.1396 0.093613401,47.1439 -2.5341201e-006,47.1483 6.7788778e-007,47.1527 -1.7715793e-007,47.1570 3.0668769e-008,47.1614 5.4509538e-008,47.1657 -2.487393e-007,47.1701 9.4055014e-007,47.1745 -3.5138391e-006,47.1788 1.311622e-005,47.1832 0.031249154,47.1875 -9.7815082e-006,47.1919 -8.0940144e-006,47.1963 0.7813921,47.2006 2.3440876,47.2050 3.1563046,47.2093 2.4685116,47.2137 1.1247909,47.2181 0.31245929,47.2224 0.28122798,47.2268 0.09383475,47.2311 0.21890405,47.2355 0.28124067,47.2399 0.24984917,47.2442 -0.00013540889,47.2486 0.031409383,47.2530 0.50028616,47.2573 0.96916842,47.2617 1.406307,47.2661 0.93697584,47.2704 0.56251067,47.2748 1.3440343,47.2792 1.3121878,47.2835 0.31218103,47.2879 -2.425188e-005,47.2922 6.3988218e-006,47.2966 -1.34076e-006,47.3010 -1.0366404e-006,47.3053 5.4881143e-006,47.3097 0.093830235,47.3141 0.40633929,47.3184 0.62501144,47.3228 0.53120357,47.3272 0.2811254,47.3315 4.0348561e-005,47.3359 0.87516248,47.3403 1.125034,47.3446 0.78117955,47.3490 0.15612642,47.3534 0.062561803,47.3578 0.40636814,47.3621 0.59374177,47.3665 0.59364706,47.3709 0.28111762,47.3752 0.093831792,47.3796 0.34390596,47.3840 0.49993363,47.3883 0.1873475,47.3927 1.1105869e-005,47.3971 0.093820579,47.4014 0.1874498,47.4058 0.031192811,47.4102 3.5701654e-005,47.4146 0.093796082,47.4189 0.18756591,47.4233 0.28121385,47.4277 0.093677282,47.4320 0.09377069,47.4364 0.093716919,47.4408 0.031283557,47.4452 0.31253028,47.4495 0.1874523,47.4539 0.18747371,47.4583 0.34390676,47.4627 0.84406871,47.4670 1.1875843,47.4714 0.96845317,47.4758 0.49973649,47.4801 0.37513646,47.4845 0.53137076,47.4889 0.34362599,47.4933 0.18738553,47.4976 0.031224305,47.5020 9.1639331e-006,47.5064 -1.9659517e-005,47.5108 6.9481161e-005,47.5151 0.093744524,47.5195 -4.8015449e-005,47.5239 0.093836732,47.5283 0.18748081,47.5327 0.062463429,47.5370 0.21875906,47.5414 0.3437438,47.5458 0.31249255,47.5502 0.31252748,47.5545 0.28135377,47.5589 0.43749884,47.5633 0.18737456,47.5677 -3.8606871e-005,47.5721 0.093793377,47.5764 0.53130937,47.5808 0.93752545,47.5852 0.96879107,47.5896 0.93752211,47.5939 0.59366012,47.5983 0.18741733,47.6027 -1.5476639e-005,47.6071 3.4332911e-006,47.6115 1.7454566e-006,47.6158 0.031269331,47.6202 0.093764238,47.6246 0.18754321,47.6290 1.4376135,47.6334 2.9062946,47.6378 2.7500463,47.6421 1.3125788,47.6465 1.6562368,47.6509 2.4375093,47.6553 1.8748969,47.6597 0.68729901,47.6640 0.31246331,47.6684 0.34373084,47.6728 0.18758713,47.6772 0.2813215,47.6816 0.28130791,47.6860 0.65627557,47.6903 0.49988914,47.6947 0.31243753,47.6991 0.18771023,47.7035 0.75058967,47.7079 1.468951,47.7123 1.2494599,47.7166 0.68710029,47.7210 0.59370387,47.7254 0.31242999,47.7298 0.031238584,47.7342 -1.5304603e-006,47.7386 8.8216284e-006,47.7430 0.09385553,47.7474 0.34384924,47.7517 0.4061363,47.7561 0.12491371,47.7605 0.093761861,47.7649 0.031226102,47.7693 2.6509572e-006,47.7737 0.093763828,47.7781 0.1874987,47.7824 -3.4825222e-005,47.7868 8.3956831e-005,47.7912 0.3440201,47.7956 0.68769717,47.8000 0.6247465,47.8044 0.12475685,47.8088 0.093735114,47.8132 4.2452587e-007,47.8176 0.18765861,47.8219 0.50011867,47.8263 0.50000858,47.8307 0.3436701,47.8351 0.18734224,47.8395 -0.00011614979,47.8439 0.00016815194,47.8483 0.28147236,47.8527 0.40625575,47.8571 0.31232131,47.8615 0.093658894,47.8659 0.12502201,47.8703 0.062386304,47.8746 0.0001091597,47.8790 0.53168035,47.8834 1.2815307,47.8878 1.3121831,47.8922 0.46834922,47.8966 0.34372893,47.9010 0.50000733,47.9054 0.31244311,47.9098 -2.6625616e-005,47.9142 1.6021841e-005,47.9186 0.0937813,47.9230 0.18750046,47.9274 0.093716845,47.9318 -9.5308469e-006,47.9362 2.5397887e-006,47.9406 -6.2728634e-007,47.9449 -3.0938587e-008,47.9493 7.511988e-007,47.9537 -2.9741946e-006,47.9581 1.1146773e-005,47.9625 -4.1617328e-005,47.9669 0.00015533934,47.9713 0.31277764,47.9757 0.46877047,47.9801 0.37481606,47.9845 0.28111523,47.9889 0.25003961,47.9933 0.65627903,47.9977 0.68751943,48.0021 0.49999544,48.0065 0.18743026,48.0109 0.093660384,48.0153 -2.7179591e-005,48.0197 0.093842044,48.0241 0.31257412,48.0285 0.31241387,48.0329 0.031139104,48.0373 0.094002523,48.0417 0.87545735,48.0461 1.4063139,48.0505 0.96829319,48.0549 0.093447626,48.0593 1.9299267e-005,48.0637 6.2920335e-006,48.0681 0.093795203,48.0725 0.3753317,48.0769 1.1880022,48.0813 1.7188993,48.0857 1.3119322,48.0901 0.28081578,48.0945 0.3438718,48.0989 0.4999586,48.1033 0.18739827,48.1077 -1.7457234e-005,48.1121 4.6707196e-006,48.1165 -1.223784e-006,48.1209 2.2390731e-007,48.1253 3.2833279e-007,48.1297 -1.5374402e-006,48.1341 5.8220576e-006,48.1385 -2.1753105e-005,48.1430 0.093861803,48.1474 0.59389532,48.1518 0.40620995,48.1562 0.15613566,48.1606 0.031151831,48.1650 6.5670858e-005,48.1694 0.31266314,48.1738 0.49995258,48.1782 0.18735036,48.1826 -2.4774921e-005,48.1870 8.9478044e-006,48.1914 -1.1014718e-005,48.1958 0.50009227,48.2002 1.8126729,48.2046 2.4061568,48.2090 1.1560854,48.2135 4.9247033e-006,48.2179 0.093745977,48.2223 0.093778782,48.2267 0.21896167,48.2311 0.90676093,48.2355 1.6249311,48.2399 0.71822137,48.2443 0.093617588,48.2487 0.093891166,48.2531 0.31253308,48.2575 0.18742411,48.2620 0.31282106,48.2664 0.75020146,48.2708 0.87488794,48.2752 0.9687131,48.2796 0.87483448,48.2840 0.49984246,48.2884 0.4062559,48.2928 0.3124589,48.2972 0.15619847,48.3016 0.062436316,48.3061 -1.0752652e-005,48.3105 0.093818069,48.3149 0.18751858,48.3193 0.87495857,48.3237 0.87497693,48.3281 0.49995214,48.3325 0.3438856,48.3370 0.31262508,48.3414 0.34382284,48.3458 0.65634799,48.3502 0.56253284,48.3546 0.46849853,48.3590 -0.00026610153,48.3634 0.0001476536,48.3679 1.2814213,48.3723 2.5000017,48.3767 1.8748254,48.3811 0.59369516,48.3855 0.062571019,48.3899 0.12504157,48.3943 0.15617102,48.3988 -7.9945865e-005,48.4032 6.3379928e-005,48.4076 0.093756095,48.4120 0.031221896,48.4164 0.34389782,48.4208 0.93763244,48.4253 0.93750852,48.4297 1.0936586,48.4341 0.7812975,48.4385 0.68749028,48.4429 0.53107613,48.4474 0.6564371,48.4518 1.0000801,48.4562 0.5937236,48.4606 0.62514549,48.4650 0.56241632,48.4694 0.31223005,48.4739 0.031126829,48.4783 1.4931662e-005,48.4827 -3.9901761e-006,48.4871 1.0274568e-006,48.4915 -1.1920974e-007,48.4960 -5.5079784e-007,48.5004 2.3226801e-006,48.5048 0.031262919,48.5092 0.093760975,48.5137 0.093736492,48.5181 -2.1926528e-005,48.5225 0.031307917,48.5269 0.3437911,48.5313 0.43765315,48.5358 0.84405994,48.5402 1.1562455,48.5446 0.74964237,48.5490 0.093545035,48.5535 2.8450664e-005,48.5579 0.031243727,48.5623 0.18766147,48.5667 0.62514883,48.5712 0.53116351,48.5756 0.24981812,48.5800 0.031245777,48.5844 0.37518659,48.5888 0.49991915,48.5933 0.093599781,48.5977 0.031274777,48.6021 0.18752654,48.6066 0.18748163,48.6110 0.093727745,48.6154 -2.6844857e-005,48.6198 6.4628599e-005,48.6243 0.3751761,48.6287 0.62494022,48.6331 0.28111324,48.6375 0.18753184,48.6420 0.31253043,48.6464 0.4687829,48.6508 0.56248158,48.6552 0.34369135,48.6597 0.093686208,48.6641 9.2280199e-005,48.6685 0.4064174,48.6730 0.68756413,48.6774 0.59366417,48.6818 0.18731673,48.6862 -4.8356294e-005,48.6907 1.2949075e-005,48.6951 -3.4348941e-006,48.6995 7.8911569e-007,48.7040 2.7885349e-007,48.7084 -1.9048364e-006,48.7128 7.3412962e-006,48.7173 -2.7463258e-005,48.7217 0.093955189,48.7261 0.81271553,48.7306 0.9062658,48.7350 1.1562021,48.7394 1.2810705,48.7438 1.093731,48.7483 0.50031996,48.7527 1.0316583,48.7571 1.5623468,48.7616 1.1870384,48.7660 0.74982125,48.7704 0.31242347,48.7749 -3.1486135e-005,48.7793 -1.8042714e-006,48.7837 3.8711205e-005,48.7882 0.31255135,48.7926 0.31246024,48.7970 0.093709961,48.8015 -4.4280578e-006,48.8059 1.121032e-006,48.8104 -5.557407e-008,48.8148 -8.9896565e-007,48.8192 3.6518586e-006,48.8237 -1.3709926e-005,48.8281 5.1193278e-005,48.8325 0.18759467,48.8370 0.34385633,48.8414 0.56263423,48.8458 0.59362543,48.8503 0.43762675,48.8547 1.0939759,48.8592 0.9997797,48.8636 0.49980167,48.8680 0.21883328,48.8725 0.68796253,48.8769 1.5939511,48.8813 1.4995497,48.8858 0.78095526,48.8902 0.59369546,48.8947 0.40633288,48.8991 0.96904969,48.9035 1.0938042,48.9080 0.87480366,48.9124 0.49971223,48.9169 -9.0981157e-005,48.9213 0.18763933,48.9257 0.3437655,48.9302 0.18742952,48.9346 0.093694001,48.9391 -3.4934754e-005,48.9435 0.093851648,48.9479 0.40624753,48.9524 0.093657948,48.9568 1.5821299e-006,48.9613 2.0484049e-005,48.9657 0.062594756,48.9701 0.21897414,48.9746 0.53132129,48.9790 0.43731138,48.9835 0.18730727,48.9879 1.4975383e-005,48.9924 0.18755211,48.9968 0.093670003,49.0012 -1.6195285e-005,49.0057 1.1633419e-006,49.0101 1.1545082e-005,49.0146 0.093862325,49.0190 0.37518725,49.0235 0.56250459,49.0279 0.84356719,49.0324 1.3437371,49.0368 1.562494,49.0413 0.28115025,49.0457 0.09381555,49.0501 0.3125031,49.0546 0.093671858,49.0590 -4.7247149e-006,49.0635 6.5303389e-006,49.0679 0.093772523,49.0724 0.18749982,49.0768 0.093728252,49.0813 -9.2067376e-006,49.0857 1.4673332e-005,49.0902 0.031249585,49.0946 -1.3058819e-005,49.0991 3.6248016e-006,49.1035 -1.4390712e-006,49.1080 2.1313156e-006,49.1124 0.031260435,49.1169 0.3126612,49.1213 0.59401399,49.1258 0.6876229,49.1302 0.71871734,49.1347 0.81225741,49.1391 0.40604055,49.1436 0.28134724,49.1480 0.50005066,49.1525 0.34359211,49.1569 0.031187573,49.1614 0.093806624,49.1658 0.18751854,49.1703 0.40632427,49.1747 0.68763375,49.1792 0.90633661,49.1836 0.84373724,49.1881 1.0937675,49.1925 1.4060965,49.1970 0.6247797,49.2014 -2.5687914e-006,49.2059 -9.856104e-006,49.2103 4.1998297e-005,49.2148 0.093788385,49.2192 0.0937507,49.2237 0.18754506,49.2281 0.31259456,49.2326 1.3438514,49.2371 2.1561356,49.2415 1.2498121,49.2460 0.093762554,49.2504 0.1878361,49.2549 0.62528634,49.2593 0.65600991,49.2638 0.53116924,49.2682 0.75001478,49.2727 0.46856076,49.2772 0.46868491,49.2816 0.53120959,49.2861 0.40629172,49.2905 0.59395015,49.2950 1.4062787,49.2994 1.3749012,49.3039 0.90616935,49.3084 0.18737835,49.3128 -1.8664086e-005,49.3173 0.093843177,49.3217 0.65662605,49.3262 1.5001351,49.3306 1.0620925,49.3351 0.4372932,49.3396 0.34377694,49.3440 -2.3224062e-005,49.3485 0.093875594,49.3529 2.0626066,49.3574 2.7813549,49.3619 2.1564682,49.3663 1.4376873,49.3708 1.0623727,49.3752 0.59332323,49.3797 0.093562052,49.3842 1.301436e-005,49.3886 -1.3614609e-005,49.3931 0.031377375,49.3975 0.21881478,49.4020 0.53116018,49.4065 1.1874893,49.4109 1.1876918,49.4154 1.1877167,49.4199 0.74982637,49.4243 0.34345829,49.4288 0.50007051,49.4332 0.93759185,49.4377 0.87491095,49.4422 0.34369567,49.4466 0.09370587,49.4511 7.4983609e-006,49.4556 0.12501878,49.4600 0.09373311,49.4645 -1.280487e-005,49.4690 2.5305437e-006,49.4734 2.6844468e-006,49.4779 -1.3270116e-005,49.4824 5.0401406e-005,49.4868 1.4376386,49.4913 2.5937541,49.4958 1.4373437,49.5002 0.50006914,49.5047 0.31278905,49.5092 0.49991798,49.5136 0.28098422,49.5181 0.1874575,49.5226 0.093759038,49.5270 -7.0138472e-006,49.5315 1.4565261e-005,49.5360 0.68766475,49.5404 2.4688697,49.5449 3.0936584,49.5494 1.906098,49.5538 -6.764118e-005,49.5583 2.8851846e-005,49.5628 0.093907133,49.5672 0.3438969,49.5717 0.343604,49.5762 0.18751919,49.5806 0.50010651,49.5851 0.40607309,49.5896 0.18743078,49.5941 0.37528518,49.5985 0.56258166,49.6030 0.43722025,49.6075 0.12487303,49.6119 0.093900487,49.6164 0.5313834,49.6209 0.62484235,49.6254 0.21861044,49.6298 7.6770684e-006,49.6343 -2.2078926e-005,49.6388 8.0646947e-005,49.6432 0.25018972,49.6477 0.53136742,49.6522 0.6251756,49.6567 0.81263602,49.6611 1.3124114,49.6656 1.0933871,49.6701 0.43739769,49.6746 0.56273264,49.6790 0.65618986,49.6835 0.46851587,49.6880 0.1874451,49.6925 0.93758613,49.6969 1.4062214,49.7014 0.65619737,49.7059 0.78132051,49.7104 1.3438435,49.7148 0.78114414,49.7193 -9.5850119e-005,49.7238 2.5681375e-005,49.7283 -6.8653308e-006,49.7327 1.7772592e-006,49.7372 -2.4296008e-007,49.7417 -8.0570987e-007,49.7462 3.4662171e-006,49.7507 0.031250235,49.7551 -4.3942728e-006,49.7596 0.094012789,49.7641 0.46901447,49.7686 0.53115284,49.7730 0.31218532,49.7775 -0.00012732702,49.7820 0.28141958,49.7865 0.40635437,49.7910 0.31233704,49.7954 -0.00010811556,49.7999 0.18759,49.8044 0.34375226,49.8089 0.34376928,49.8134 0.43768951,49.8178 0.84394926,49.8223 0.90625364,49.8268 0.68742448,49.8313 0.6248942,49.8358 0.56239194,49.8402 0.3436361,49.8447 0.093665957,49.8492 -7.219212e-006,49.8537 0.18751182,49.8582 0.3124913,49.8627 0.18759707,49.8671 0.40631703,49.8716 0.34364954,49.8761 0.093689941,49.8806 -1.1632033e-005,49.8851 0.093877621,49.8896 0.50013202,49.8940 0.49987078,49.8985 0.093607612,49.9030 6.807789e-005,49.9075 0.31260669,49.9120 1.5313177,49.9165 1.656243,49.9209 0.90614736,49.9254 0.18742651,49.9299 0.12504213,49.9344 0.59432065,49.9389 1.2813314,49.9434 0.78121608,49.9479 1.0313187,49.9524 0.68722391,49.9568 0.53107727,49.9613 0.18721691,49.9658 -4.8348429e-005,49.9703 1.2301159e-005,49.9748 -8.5086754e-007,49.9793 0.093754552,49.9838 0.093746081,49.9883 -2.3486634e-006,49.9927 0.031339932,49.9972 0.15634282,50.0017 0.1874885,50.0062 0.15620303,50.0107 0.093638733,50.0152 4.2051743e-005,50.0197 0.3126896,50.0242 0.56255245,50.0287 0.49988258,50.0331 0.18734908,50.0376 -3.6843499e-005,50.0421 1.3413846e-005,50.0466 -1.6809636e-005,50.0511 5.3829321e-005,50.0556 0.093821861,50.0601 0.093678579,50.0646 -5.6578323e-005,50.0691 2.7841983e-005,50.0736 0.0938439,50.0781 0.34388152,50.0826 0.40619642,50.0870 0.15620746,50.0915 0.37496269,50.0960 0.28121546,50.1005 0.46887434,50.1050 0.75019413,50.1095 1.0937561,50.1140 0.6247068,50.1185 0.031175541,50.1230 0.18775474,50.1275 0.56272775,50.1320 0.78151488,50.1365 1.0311887,50.1410 0.90592301,50.1455 0.8751474,50.1500 1.09378,50.1545 0.65583175,50.1590 0.031110916,50.1635 0.093828611,50.1679 0.093696386,50.1724 0.062507346,50.1769 0.5000422,50.1814 0.75014347,50.1859 1.0313249,50.1904 0.65620506,50.1949 0.74991822,50.1994 0.56253994,50.2039 0.53134441,50.2084 0.37490934,50.2129 0.28108576,50.2174 -3.5911511e-005,50.2219 0.093832977,50.2264 0.093677774,50.2309 -1.8205596e-005,50.2354 0.18756631,50.2399 0.34377518,50.2444 0.3124381,50.2489 -4.9910908e-005,50.2534 1.1338279e-005,50.2579 4.5639049e-006,50.2624 0.031250965,50.2669 -8.4433905e-006,50.2714 2.2626525e-006,50.2759 -6.0634096e-007,50.2804 1.6247603e-007,50.2849 -4.3500069e-008,50.2894 1.1507352e-008,50.2939 -2.5247464e-009,50.2984 -1.4098115e-009,50.3029 8.1651894e-009,50.3074 -3.1254288e-008,50.3119 1.1686416e-007,50.3164 -4.3624772e-007,50.3209 1.6282959e-006,50.3254 -6.0775665e-006,50.3299 0.031307466,50.3345 0.1875215,50.3390 0.093686759,50.3435 -1.3786715e-005,50.3480 3.2591347e-006,50.3525 7.5180333e-007,50.3570 -6.2674135e-006,50.3615 2.4320507e-005,50.3660 0.093808107,50.3705 0.18753798,50.3750 0.18743557,50.3795 0.031224582,50.3840 0.18751673,50.3885 0.46914306,50.3930 1.4068646,50.3975 1.7499735,50.4020 1.4997015,50.4065 1.093528,50.4110 0.62500727,50.4156 0.96876979,50.4201 0.81215024,50.4246 0.18730244,50.4291 2.1730981e-005,50.4336 -8.0327009e-006,50.4381 1.0398559e-005,50.4426 -3.3564389e-005,50.4471 0.00012387175,50.4516 0.5001688,50.4561 0.62487584,50.4606 0.18738605,50.4652 1.1563256,50.4697 2.5312984,50.4742 2.4062259,50.4787 1.0313878,50.4832 0.68760628,50.4877 0.90613937,50.4922 0.84366757,50.4967 0.65619737,50.5012 0.3124125,50.5057 0.031199088,50.5103 0.031377144,50.5148 0.18754509,50.5193 0.093615517,50.5238 -3.1698826e-005,50.5283 1.056502e-006,50.5328 2.7479437e-005,50.5373 0.18758553,50.5418 0.31247288,50.5464 0.093672395,50.5509 -4.9462355e-006,50.5554 1.2938306e-006,50.5599 -2.2855914e-007,50.5644 -3.7978126e-007,50.5689 1.7479051e-006,50.5734 -6.6125344e-006,50.5780 2.4704801e-005,50.5825 0.093741268,50.5870 1.0187301e-005,50.5915 0.21892692,50.5960 0.49999881,50.6005 0.18729384,50.6051 0.00010917836,50.6096 0.50028759,50.6141 0.65614378,50.6186 0.1871915,50.6231 0.093955323,50.6276 0.56288409,50.6322 0.5935536,50.6367 0.18720561,50.6412 0.18762416,50.6457 0.50014216,50.6502 0.49986941,50.6547 0.18731736,50.6593 -1.4842745e-005,50.6638 0.09382467,50.6683 0.18750501,50.6728 0.093655065,50.6773 0.031404857,50.6819 0.50024527,50.6864 0.65610909,50.6909 0.28103107,50.6954 -4.7401314e-005,50.6999 3.0368792e-005,50.7045 0.18771297,50.7090 0.59377712,50.7135 0.28106549,50.7180 0.09369114,50.7225 -4.3479959e-006,50.7271 0.12509406,50.7316 0.4063845,50.7361 0.65615237,50.7406 0.34372517,50.7451 0.68766505,50.7497 0.81251007,50.7542 0.59365731,50.7587 0.37504411,50.7632 0.62504786,50.7678 0.49989733,50.7723 0.31238562,50.7768 0.031156279,50.7813 6.2612773e-005,50.7859 0.062489923,50.7904 0.093754373,50.7949 0.43757346,50.7994 0.4061777,50.8040 -4.6463254e-005,50.8085 5.2294763e-006,50.8130 2.5553383e-005,50.8175 0.093786247,50.8221 0.1876208,50.8266 0.43764582,50.8311 0.46874207,50.8356 0.90617967,50.8402 2.0624774,50.8447 2.7189858,50.8492 2.1563213,50.8537 0.59364218,50.8583 0.90640008,50.8628 1.2501676,50.8673 1.2499942,50.8718 0.9372614,50.8764 0.46837148,50.8809 -0.00015357537,50.8854 0.18757351,50.8900 0.75021046,50.8945 1.312658,50.8990 0.81227309,50.9035 0.18734567,50.9081 0.34388492,50.9126 0.65650642,50.9171 0.78122139,50.9217 0.53099239,50.9262 0.53131276,50.9307 0.65642321,50.9353 0.59380871,50.9398 0.56240529,50.9443 0.37479281,50.9488 0.093634009,50.9534 -9.0719504e-006,50.9579 2.4423259e-006,50.9624 -6.9642294e-007,50.9670 3.4313052e-007,50.9715 -6.7609244e-007,50.9760 0.28155062,50.9806 0.87519711,50.9851 0.71841818,50.9896 0.031004077,50.9942 0.00025982037,50.9987 0.75027281,51.0032 1.281545,51.0078 1.5313365,51.0123 0.87474275,51.0168 0.49961662,51.0214 -0.00024259632,51.0259 5.322387e-005,51.0304 0.031310536,51.0350 0.40634367,51.0395 0.4999764,51.0441 0.43753177,51.0486 0.56259161,51.0531 0.75006628,51.0577 0.65607709,51.0622 0.062332835,51.0667 2.0055139e-005,51.0713 -5.2679043e-006,51.0758 1.0143597e-006,51.0803 1.2111857e-006,51.0849 -5.8598653e-006,51.0894 0.093785852,51.0940 0.43768796,51.0985 0.656479,51.1030 0.59369683,51.1076 0.31233662,51.1121 0.50009006,51.1166 0.75000113,51.1212 0.62489003,51.1257 0.49988201,51.1303 0.31249708,51.1348 0.90679753,51.1393 1.5943862,51.1439 1.7187366,51.1484 1.2181987,51.1530 0.49945644,51.1575 0.031047437,51.1620 0.093888819,51.1666 0.53137106,51.1711 0.74992609,51.1757 0.49996001,51.1802 0.62496668,51.1848 0.40619248,51.1893 0.28128958,51.1938 0.56260538,51.1984 0.87499678,51.2029 0.43737042,51.2075 -3.9428873e-005,51.2120 2.7546334e-006,51.2165 2.8417886e-005,51.2211 0.18758383,51.2256 0.31263131,51.2302 0.406234,51.2347 0.18732251,51.2393 -6.7161127e-005,51.2438 6.1259096e-005,51.2484 0.18759106,51.2529 0.46874028,51.2574 0.62503016,51.2620 0.34373832,51.2665 0.18763921,51.2711 0.56271744,51.2756 0.56229299,51.2802 0.18723819,51.2847 0.031263158,51.2893 0.093817234,51.2938 0.093695015,51.2984 0.18748859,51.3029 0.31251293,51.3075 0.18745977,51.3120 -2.6394719e-005,51.3165 4.7286972e-005,51.3211 0.093776181,51.3256 0.093786672,51.3302 0.18767473,51.3347 0.34375408,51.3393 0.18730822,51.3438 0.18747225,51.3484 0.31250295,51.3529 0.093694858,51.3575 -1.8047547e-005,51.3620 6.0529459e-005,51.3666 0.18758142,51.3711 0.18741871,51.3757 -6.1874307e-005,51.3802 2.3764169e-005,51.3848 0.40635404,51.3893 0.75020057,51.3939 0.96876311,51.3984 0.43742305,51.4030 0.28116894,51.4075 0.093600869,51.4121 0.031316314,51.4166 0.2502864,51.4212 0.59401232,51.4258 0.78126264,51.4303 0.59337288,51.4349 0.12479546,51.4394 0.1875897,51.4440 0.1874025,51.4485 -7.4082644e-005,51.4531 1.9906221e-005,51.4576 -5.5346486e-006,51.4622 2.2304159e-006,51.4667 -3.3867775e-006,51.4713 1.131775e-005,51.4758 0.093935043,51.4804 0.31255654,51.4850 0.40634295,51.4895 0.96913779,51.4941 1.2813274,51.4986 1.0936346,51.5032 1.2188736,51.5077 1.3434254,51.5123 0.43715882,51.5168 0.40631473,51.5214 0.34364778,51.5260 0.59367347,51.5305 0.49997523,51.5351 0.312493,51.5396 -6.4429214e-006,51.5442 9.1034633e-007,51.5487 2.8025584e-006,51.5533 -1.2122024e-005,51.5579 4.5690307e-005,51.5624 0.21890512,51.5670 0.75017834,51.5715 0.96873862,51.5761 0.53106356,51.5807 0.1873659,51.5852 -6.8635629e-005,51.5898 0.00011735794,51.5943 0.28165799,51.5989 1.4064848,51.6035 1.2185374,51.6080 0.43713281,51.6126 0.49986967,51.6171 0.50001913,51.6217 0.18746299,51.6263 -2.6131054e-006,51.6308 0.031256579,51.6354 0.31250817,51.6399 0.34374273,51.6445 0.093743734,51.6491 4.5474795e-007,51.6536 -1.2226134e-007,51.6582 3.4251091e-008,51.6628 -1.4731111e-008,51.6673 2.4672296e-008,51.6719 -8.3965709e-008,51.6764 3.1122227e-007,51.6810 -1.1610424e-006,51.6856 4.3333912e-006,51.6901 0.031251807,51.6947 -1.154648e-005,51.6993 2.6417156e-005,51.7038 0.093803562,51.7084 0.28125587,51.7130 0.31245047,51.7175 0.093740679,51.7221 0.1876464,51.7267 0.6875574,51.7312 0.59362072,51.7358 0.28124845,51.7404 1.1563766,51.7449 1.7811809,51.7495 0.68738359,51.7541 0.18749262,51.7586 0.031225517,51.7632 -4.9984442e-006,51.7678 9.2320943e-006,51.7723 0.18758915,51.7769 0.56251907,51.7815 0.59394878,51.7860 0.59370571,51.7906 0.093468986,51.7952 1.440814e-005,51.7997 -3.862036e-006,51.8043 1.0385296e-006,51.8089 -2.9168751e-007,51.8134 1.2812012e-007,51.8180 -2.2078522e-007,51.8226 7.5509035e-007,51.8272 -2.7998565e-006,51.8317 0.18766646,51.8363 0.62507176,51.8409 0.28105485,51.8454 -2.6042209e-005,51.8500 0.093898818,51.8546 0.1874622,51.8592 0.18752909,51.8637 0.46908948,51.8683 0.78141904,51.8729 0.71871722,51.8774 0.62471342,51.8820 0.37474293,51.8866 0.62504834,51.8912 0.62489879,51.8957 0.40642375,51.9003 0.62576377,51.9049 1.6255087,51.9095 1.8745569,51.9140 0.90542287,51.9186 0.030992445,51.9232 6.1432445e-005,51.9277 0.18749027,51.9323 0.34375942,51.9369 0.31249017,51.9415 0.09376622,51.9460 0.34374502,51.9506 0.18752696,51.9552 0.31266263,51.9598 0.75034082,51.9644 1.0311968,51.9689 0.49965936,51.9735 0.59375226,51.9781 0.74998885,51.9827 0.46864673,51.9872 0.093710847,51.9918 -4.2918703e-007,51.9964 1.1493341e-007,52.0010 -3.0501877e-008,52.0055 7.0623436e-009,52.0101 2.2561431e-009,52.0147 -1.6089448e-008,52.0193 6.2108235e-008,52.0239 -2.3236733e-007,52.0284 8.674503e-007,52.0330 -3.2377636e-006,52.0376 1.2084854e-005,52.0422 0.093848258,52.0468 0.31258014,52.0513 0.40632167,52.0559 1.1252035,52.0605 1.6250046,52.0651 0.81218082,52.0697 0.031084903,52.0742 2.0979265e-005,52.0788 -6.8692734e-006,52.0834 6.4962342e-006,52.0880 0.093771674,52.0926 0.18749279,52.0972 0.031229911,52.1017 1.511958e-006,52.1063 4.4078757e-007,52.1109 -3.2756357e-006,52.1155 1.2663111e-005,52.1201 0.031268731,52.1246 0.031228419,52.1292 1.4772388e-006,52.1338 0.12504759,52.1384 0.18749906,52.1430 0.09370143,52.1476 0.09394072,52.1522 0.65646589,52.1567 0.68731314,52.1613 0.18728749,52.1659 -1.7309021e-005,52.1705 2.1159078e-006,52.1751 0.093804128,52.1797 0.53128469,52.1842 0.49997044,52.1888 0.31245285,52.1934 0.031268749,52.1980 0.18775837,52.2026 0.50009072,52.2072 0.34348843,52.2118 0.031119611,52.2164 1.4462279e-005,52.2209 6.4678752e-006,52.2255 0.031256855,52.2301 0.031308159,52.2347 0.15642354,52.2393 0.7500242,52.2439 0.96888816,52.2485 1.2188675,52.2531 0.59364504,52.2577 0.50006652,52.2622 0.87505555,52.2668 0.8434816,52.2714 0.34353682,52.2760 0.28133145,52.2806 0.34377041,52.2852 0.31252855,52.2898 0.40618658,52.2944 0.093626961,52.2990 -7.705049e-006,52.3036 2.0673392e-006,52.3081 -5.6352479e-007,52.3127 1.8655351e-007,52.3173 -1.8264734e-007,52.3219 5.4407519e-007,52.3265 -1.9938523e-006,52.3311 7.4320988e-006,52.3357 0.093839757,52.3403 0.312567,52.3449 0.31245795,52.3495 0.46881762,52.3541 1.0937923,52.3587 0.99988455,52.3633 0.43740913,52.3679 0.031229546,52.3724 0.031251557,52.3770 -8.2695879e-006,52.3816 9.0268768e-006,52.3862 0.093749568,52.3908 -7.3309602e-006,52.3954 2.3379353e-006,52.4000 -2.020199e-006,52.4046 5.7432326e-006,52.4092 0.1875474,52.4138 0.5937683,52.4184 0.37494302,52.4230 -3.9674414e-006,52.4276 0.031279393,52.4322 0.031224761,52.4368 -1.6964659e-005,52.4414 4.7292879e-006,52.4460 -1.9508452e-006,52.4506 3.0739118e-006,52.4552 -1.0345722e-005,52.4598 3.8312857e-005,52.4644 0.12504053,52.4690 0.093701638,52.4736 -3.0512787e-005,52.4782 1.8353336e-005,52.4828 0.093765855,52.4874 0.093726955,52.4920 1.7560531e-005,52.4966 0.18757826,52.5012 0.375081,52.5058 0.34383187,52.5104 0.34365103,52.5150 0.093586393,52.5196 0.031295903,52.5242 0.43768233,52.5288 0.90664434,52.5334 1.3126423,52.5380 1.0934147,52.5426 0.74973649,52.5472 0.34363544,52.5518 0.093718953,52.5564 0.31253496,52.5610 0.4999885,52.5656 0.18746527,52.5702 0.18776459,52.5748 0.81277847,52.5794 1.0000193,52.5840 1.0310173,52.5886 0.59351236,52.5932 0.68745106,52.5978 0.49995172,52.6024 0.18750435,52.6070 0.18750326,52.6116 0.31252843,52.6162 0.28136539,52.6208 1.0624902,52.6254 1.2499504,52.6300 1.0937009,52.6346 0.18755464,52.6393 0.18758433,52.6439 0.18754318,52.6485 0.31262016,52.6531 0.37504873,52.6577 0.37488061,52.6623 0.15603174,52.6669 0.093783371,52.6715 0.40652919,52.6761 0.90644169,52.6807 1.0936472,52.6853 0.78104883,52.6899 1.5936643,52.6945 3.0000801,52.6991 2.937407,52.7038 1.0311096,52.7084 0.093775071,52.7130 0.093733668,52.7176 0.09379027,52.7222 0.18756256,52.7268 0.18741645,52.7314 -5.3544118e-005,52.7360 0.1875052,52.7406 0.18756495,52.7452 0.187582,52.7499 0.18745343,52.7545 0.093662649,52.7591 1.7043536e-005,52.7637 0.18765219,52.7683 0.34372327,52.7729 0.18745436,52.7775 0.21883711,52.7821 0.2187742,52.7867 0.1873939,52.7914 0.062437583,52.7960 0.18758993,52.8006 0.31250453,52.8052 0.28116006,52.8098 0.31244648,52.8144 0.18753834,52.8190 0.43802041,52.8237 1.7508923,52.8283 2.2499466,52.8329 1.1240165,52.8375 0.12454442,52.8421 5.6320405e-005,52.8467 0.18750688,52.8513 0.18748485,52.8560 -1.4829454e-005,52.8606 5.8634309e-006,52.8652 0.093800344,52.8698 0.31250548,52.8744 0.21877666,52.8790 0.40638691,52.8837 0.81255382,52.8883 1.0314072,52.8929 0.93754202,52.8975 0.53112149,52.9021 0.40627331,52.9067 0.40618452,52.9114 0.24978113,52.9160 -0.00012736424,52.9206 0.00012352424,52.9252 0.15634666,52.9298 0.15620233,52.9344 0.093658626,52.9391 -4.9940922e-005,52.9437 1.3597082e-005,52.9483 -4.4424428e-006,52.9529 0.093799807,52.9575 0.40625098,52.9622 0.093696155,52.9668 1.8656254e-005,52.9714 0.1877723,52.9760 0.75020021,52.9806 0.68719596,52.9853 0.093529984,52.9899 0.093871951,52.9945 0.37507808,52.9991 0.68748456,53.0038 0.93747163,53.0084 0.65620601,53.0130 0.28134558,53.0176 0.50007331,53.0222 0.50001734,53.0269 0.68761098,53.0315 0.8438344,53.0361 0.74979722,53.0407 0.18727168,53.0454 0.031232771,53.0500 1.7431453e-006,53.0546 -6.0306826e-005,53.0592 0.00023951047,53.0639 0.50042808,53.0685 0.93782645,53.0731 1.1562041,53.0777 0.90564394,53.0824 0.59347063,53.0870 0.40627414,53.0916 0.18746465,53.0962 4.7572399e-007,53.1009 0.093765229,53.1055 0.18749842,53.1101 0.031222766,53.1147 5.0817049e-005,53.1194 0.1876362,53.1240 0.34371811,53.1286 0.18737051,53.1332 -1.3901052e-005,53.1379 -1.5661035e-005,53.1425 7.6555247e-005,53.1471 0.28169027,53.1518 0.90653431,53.1564 1.1558551,53.1610 0.56213868,53.1656 0.093718447,53.1703 2.2590826e-005,53.1749 0.28135765,53.1795 0.65624863,53.1842 0.28114757,53.1888 0.093722977,53.1934 0.093766786,53.1981 0.093790285,53.2027 0.18750107,53.2073 0.093705378,53.2119 -1.5481099e-005,53.2166 1.2273689e-005,53.2212 -3.361563e-005,53.2258 0.00012220096,53.2305 0.31275514,53.2351 0.50002003,53.2397 0.34348077,53.2444 -0.00010664542,53.2490 0.093836091,53.2536 0.093678571,53.2583 0.12514089,53.2629 0.84406042,53.2675 1.1561604,53.2722 0.49970359,53.2768 0.34370717,53.2814 0.65638804,53.2861 0.62499809,53.2907 0.21862735,53.2953 0.18784516,53.3000 0.68779188,53.3046 0.74989945,53.3092 0.68728828,53.3139 0.43739569,53.3185 0.62502486,53.3231 0.49990478,53.3278 0.31236753,53.3324 -8.0700956e-005,53.3371 1.8086674e-005,53.3417 8.3639525e-006,53.3463 0.093770996,53.3510 0.093730122,53.3556 -1.4110061e-005,53.3602 3.7816201e-006,53.3649 -1.0149968e-006,53.3695 2.7798592e-007,53.3742 -9.6847124e-008,53.3788 1.0938422e-007,53.3834 -3.4071627e-007,53.3881 1.2536054e-006,53.3927 -4.6741766e-006,53.3973 1.7444923e-005,53.4020 0.062621094,53.4066 0.21889952,53.4113 0.31252471,53.4159 0.24984412,53.4205 0.062354315,53.4252 -5.1748339e-006,53.4298 -1.9477417e-005,53.4345 8.3094172e-005,53.4391 0.25009957,53.4437 0.34370005,53.4484 0.18741418,53.4530 -3.8590304e-005,53.4577 1.4102402e-005,53.4623 0.12508631,53.4670 0.53129888,53.4716 0.49996403,53.4762 0.31240064,53.4809 8.3025494e-005,53.4855 0.37554011,53.4902 1.2817384,53.4948 1.8122869,53.4995 1.0618011,53.5041 -0.00025902351,53.5087 6.5908309e-005,53.5134 -4.5821034e-006,53.5180 -4.7592213e-005,53.5227 0.00019497273,53.5273 0.62518585,53.5320 0.93800282,53.5366 2.1564455,53.5413 1.7184503,53.5459 1.3434445,53.5505 0.34333432,53.5552 -3.1118565e-005,53.5598 0.031351399,53.5645 0.31262761,53.5691 0.34363961,53.5738 0.093715206,53.5784 0.18767792,53.5831 0.5001871,53.5877 0.90632719,53.5924 1.0314285,53.5970 1.3750952,53.6017 1.2497723,53.6063 1.1247394,53.6110 0.68727076,53.6156 0.18742363,53.6203 9.4486677e-006,53.6249 -3.0941139e-006,53.6296 2.9270814e-006,53.6342 0.03125063,53.6388 0.093772277,53.6435 0.37504378,53.6481 0.49998632,53.6528 0.3124924,53.6574 1.000031,53.6621 1.6562865,53.6668 1.187489,53.6714 0.09367308,53.6761 -4.5755336e-005,53.6807 6.6972512e-005,53.6854 0.28124711,53.6900 0.34372684,53.6947 1.0937977,53.6993 1.6875772,53.7040 1.3125212,53.7086 0.65633667,53.7133 0.40632635,53.7179 0.34361085,53.7226 0.18740155,53.7272 0.093782842,53.7319 0.15626933,53.7365 0.0936395,53.7412 -4.3911292e-005,53.7458 6.5166869e-006,53.7505 1.7851236e-005,53.7552 0.31260073,53.7598 0.65632588,53.7645 0.62497944,53.7691 0.71873003,53.7738 0.9377076,53.7784 1.0001856,53.7831 0.74996829,53.7877 0.93732476,53.7924 1.1561188,53.7971 0.84376574,53.8017 0.31239587,53.8064 0.12489063,53.8110 -1.1866926e-005,53.8157 0.18768832,53.8203 1.1567246,53.8250 2.4375453,53.8297 1.7495631,53.8343 0.74979007,53.8390 0.18742773,53.8436 0.031368084,53.8483 0.59390289,53.8529 0.5312103,53.8576 0.34365597,53.8623 0.18755753,53.8669 0.31259051,53.8716 0.75009334,53.8762 1.7188661,53.8809 1.4060564,53.8856 0.56233954,53.8902 0.40625626,53.8949 0.5625006,53.8995 0.56247753,53.9042 0.28134289,53.9089 0.24998701,53.9135 0.093580984,53.9182 0.031246474,53.9228 0.1876682,53.9275 0.43747789,53.9322 0.12482151,53.9368 0.1563355,53.9415 1.0001655,53.9462 1.531261,53.9508 1.1562015,53.9555 0.49991596,53.9601 0.12489086,53.9648 -2.5811107e-006,53.9695 0.093886338,53.9741 0.31254914,53.9788 0.3748869,53.9835 0.53126323,53.9881 0.5627352,53.9928 0.62502062,53.9975 0.34358063,54.0021 0.28123337,54.0068 0.31246462,54.0115 0.18740946,54.0161 -4.2574546e-005,54.0208 0.18756722,54.0255 0.40627423,54.0301 0.18744719,54.0348 0.0938541,54.0395 0.34385911,54.0441 0.31238347,54.0488 0.093629986,54.0535 0.093922265,54.0581 0.50043821,54.0628 0.90644002,54.0675 0.68699151,54.0721 0.093542501,54.0768 0.34399214,54.0815 0.37484059,54.0861 0.093583979,54.0908 -1.0459951e-005,54.0955 2.1135797e-006,54.1001 2.0069813e-006,54.1048 0.09383934,54.1095 0.43767503,54.1142 0.75012177,54.1188 0.6248737,54.1235 0.18728834,54.1282 0.093846947,54.1328 0.34389091,54.1375 0.31231421,54.1422 -0.00013060799,54.1468 3.9481391e-005,54.1515 -2.730642e-005,54.1562 0.031338144,54.1609 0.68760139,54.1655 0.9062475,54.1702 0.68743908,54.1749 0.093653992,54.1796 -1.2446831e-005,54.1842 -2.1874355e-005,54.1889 9.9956495e-005,54.1936 0.62539691,54.1982 1.15639,54.2029 0.78087348,54.2076 0.18727155,54.2123 0.50011623,54.2169 0.81260043,54.2216 0.56257886,54.2263 0.65633345,54.2310 0.74988747,54.2356 0.34352472,54.2403 0.093834251,54.2450 0.40644845,54.2497 0.40628278,54.2543 0.37498176,54.2590 0.34373903,54.2637 0.46874395,54.2684 0.437327,54.2731 0.18739703,54.2777 0.31254449,54.2824 0.31245521,54.2871 0.093697563,54.2918 -5.6466888e-006,54.2964 1.8611214e-006,54.3011 -1.7973806e-006,54.3058 5.3287745e-006,54.3105 -1.9519632e-005,54.3152 7.2757088e-005,54.3198 0.34403583,54.3245 0.74999982,54.3292 0.34346426,54.3339 -7.2740106e-005,54.3386 1.9883541e-005,54.3432 0.031290643,54.3479 0.18761891,54.3526 0.31245369,54.3573 0.093663178,54.3620 0.093772732,54.3666 0.093743786,54.3713 0.6566838,54.3760 2.0003603,54.3807 1.9372536,54.3854 1.1246458,54.3900 0.56243825,54.3947 0.40630394,54.3994 0.34372264,54.4041 0.31240407,54.4088 0.12502234,54.4135 0.34384686,54.4181 0.34376603,54.4228 0.59381443,54.4275 0.65609741,54.4322 0.37505987,54.4369 1.1252604,54.4416 1.4061064,54.4462 0.62474209,54.4509 0.093680657,54.4556 -8.1564731e-006,54.4603 2.2470244e-006,54.4650 -8.3083722e-007,54.4697 1.0761985e-006,54.4744 -3.4742411e-006,54.4790 1.2822044e-005,54.4837 0.093848877,54.4884 0.37519097,54.4931 0.75021142,54.4978 0.81244034,54.5025 0.43730035,54.5072 0.28109986,54.5118 0.12505192,54.5165 0.40632612,54.5212 0.31240335,54.5259 0.18741615,54.5306 -7.4424082e-005,54.5353 7.5036733e-005,54.5400 0.18761641,54.5447 0.43755117,54.5493 0.46878675,54.5540 0.5313614,54.5587 0.81252563,54.5634 0.68733728,54.5681 0.31231734,54.5728 -5.9865706e-005,54.5775 2.2094908e-005,54.5822 0.18750426,54.5869 0.18749365,54.5916 -1.1609788e-005,54.5962 2.0030651e-005,54.6009 0.49999228,54.6056 0.093929373,54.6103 0.56281239,54.6150 0.74987501,54.6197 0.31219929,54.6244 0.18755043,54.6291 0.40623465,54.6338 0.093660824,54.6385 0.062579982,54.6432 0.15635255,54.6479 0.24994934,54.6526 0.062358893,54.6572 -1.2570152e-005,54.6619 3.3941542e-006,54.6666 -1.0052217e-006,54.6713 6.2643585e-007,54.6760 -1.5005751e-006,54.6807 5.3763752e-006,54.6854 -2.0006915e-005,54.6901 7.4658834e-005,54.6948 0.18767054,54.6995 0.34383774,54.7042 0.31230211,54.7089 0.12497663,54.7136 0.53143919,54.7183 0.56238163,54.7230 0.18734327,54.7277 1.2444304e-005,54.7324 0.093773134,54.7371 -0.00010512561,54.7418 0.00025260472,54.7465 0.68804741,54.7512 1.3751302,54.7559 1.374553,54.7606 0.74965507,54.7652 0.53123319,54.7699 0.40636703,54.7746 0.56273276,54.7793 0.68739939,54.7840 0.28097394,54.7887 -1.874778e-005,54.7934 0.34382695,54.7981 0.56254369,54.8028 0.53144622,54.8075 0.75031024,54.8122 0.8748644,54.8169 0.37456024,54.8216 0.031205047,54.8263 0.43764549,54.8310 0.43743455,54.8357 0.093660198,54.8404 -5.15297e-005,54.8451 0.093999349,54.8498 1.0943313,54.8546 1.8753479,54.8593 1.7496895,54.8640 1.0621015,54.8687 0.59347248,54.8734 -0.00019653758,54.8781 5.6997284e-005,54.8828 -3.1433858e-005,54.8875 6.873942e-005,54.8922 0.18755518,54.8969 0.18750902,54.9016 0.56259966,54.9063 0.78114444,54.9110 0.12487511,54.9157 4.7623771e-006,54.9204 6.3837935e-005,54.9251 0.31257251,54.9298 0.50001132,54.9345 0.78132999,54.9392 0.62492377,54.9439 0.12485685,54.9486 2.8555829e-005,54.9533 0.093892246,54.9580 0.28124908,54.9628 0.093610853,54.9675 -3.9173279e-005,54.9722 2.0618721e-005,54.9769 0.093978681,54.9816 0.65662146,54.9863 1.0936302,54.9910 1.0933635,54.9957 0.093649529,55.0004 0.50003636,55.0051 1.187533,55.0098 1.1561989,55.0145 -6.2077793e-006,55.0192 0.1877013,55.0240 0.50005156,55.0287 0.31230938,55.0334 0.031158736,55.0381 3.5206896e-005,55.0428 0.43758732,55.0475 0.53119946,55.0522 -7.0579925e-005,55.0569 0.18767297,55.0616 0.75020963,55.0663 0.74996847,55.0711 0.40600345,55.0758 0.031161241,55.0805 0.093852915,55.0852 0.18747896,55.0899 0.093730964,55.0946 0.18755601,55.0993 0.218707,55.1040 0.31255174,55.1088 0.65656859,55.1135 0.9375841,55.1182 0.59341478,55.1229 0.18731189,55.1276 0.09376388,55.1323 0.09373311,55.1370 -6.5285399e-006,55.1417 -1.7195543e-005,55.1465 7.5319505e-005,55.1512 0.46893427,55.1559 0.84397161,55.1606 1.4375806,55.1653 1.2497578,55.1700 0.53111601,55.1748 0.34373814,55.1795 0.18737817,55.1842 -4.6786354e-005,55.1889 1.4015037e-005,55.1936 -9.2697846e-006,55.1983 2.3065088e-005,55.2031 0.093819611,55.2078 0.18750001,55.2125 0.09368021,55.2172 -2.2365099e-005,55.2219 0.093770929,55.2266 0.59379661,55.2314 1.0312672,55.2361 0.71883607,55.2408 0.87506527,55.2455 0.65617907,55.2502 0.6250127,55.2550 0.87504882,55.2597 0.78115523,55.2644 0.2813392,55.2691 0.50007999,55.2738 0.31227699,55.2785 0.031199245,55.2833 0.093773462,55.2880 0.031206802,55.2927 -8.9280602e-006,55.2974 2.6181951e-005,55.3022 0.093846262,55.3069 0.21882145,55.3116 0.28121197,55.3163 0.093631722,55.3210 -2.526653e-005,55.3258 0.093795061,55.3305 0.28154179,55.3352 0.71921271,55.3399 0.99984759,55.3447 0.53076845,55.3494 0.18743718,55.3541 0.50029778,55.3588 0.93748641,55.3635 0.562199,55.3683 0.093658224,55.3730 4.2486486e-006,55.3777 0.031292364,55.3824 0.093784705,55.3872 0.093708992,55.3919 0.093767054,55.3966 0.34388065,55.4013 0.49991515,55.4061 0.18753943,55.4108 0.3441276,55.4155 0.65623474,55.4202 0.40599492,55.4250 0.65624255,55.4297 0.74989778,55.4344 0.31235397,55.4392 1.1154031e-005,55.4439 0.093933702,55.4486 0.40639862,55.4533 0.43747529,55.4581 0.40613037,55.4628 0.28121522,55.4675 0.3749598,55.4722 0.093617029,55.4770 4.6919566e-005,55.4817 0.18750176,55.4864 0.18746001,55.4912 0.093760177,55.4959 0.18765536,55.5006 0.53156269,55.5053 0.84380728,55.5101 0.81218851,55.5148 0.34352219,55.5195 0.031303227,55.5243 0.093820922,55.5290 0.093676426,55.5337 0.093916915,55.5385 0.6251303,55.5432 0.53103346,55.5479 0.18736452,55.5527 6.9939146e-005,55.5574 0.18763168,55.5621 0.28115049,55.5669 0.093711406,55.5716 0.31266066,55.5763 0.56252962,55.5811 0.46863604,55.5858 0.18740201,55.5905 0.31249833,55.5953 0.53131747,55.6000 0.68750632,55.6047 0.34368443,55.6095 0.093717307,55.6142 6.8602088e-007,55.6189 0.031242631,55.6237 0.031351142,55.6284 0.37518993,55.6331 0.43734512,55.6379 -0.00016750151,55.6426 4.6883433e-005,55.6473 -2.001652e-005,55.6521 3.3181273e-005,55.6568 0.18770771,55.6615 1.5314232,55.6663 2.1874549,55.6710 1.4374022,55.6758 0.84357154,55.6805 0.093674898,55.6852 0.1250318,55.6900 0.12508653,55.6947 0.50032067,55.6994 0.96880639,55.7042 0.62466496,55.7089 0.18738855,55.7137 0.50015908,55.7184 0.78149414,55.7231 0.90649807,55.7279 1.0935615,55.7326 0.56201762,55.7374 0.2191965,55.7421 1.4696409,55.7468 2.0620365,55.7516 0.78044116,55.7563 0.093661465,55.7611 -6.0141829e-005,55.7658 0.031472057,55.7705 0.68779254,55.7753 0.65617436,55.7800 0.59350348,55.7848 0.8124373,55.7895 2.1563709,55.7942 2.4999571,55.7990 1.5936363,55.8037 0.34369653,55.8085 5.4519301e-006,55.8132 -1.4616465e-006,55.8180 3.9411711e-007,55.8227 -1.1467903e-007,55.8274 6.4563991e-008,55.8322 -1.4358007e-007,55.8369 5.0980356e-007,55.8417 -1.89582e-006,55.8464 0.03126651,55.8512 0.18750641,55.8559 0.093731366,55.8607 -2.3888572e-006,55.8654 -4.7514604e-006,55.8701 0.031299155,55.8749 0.18761374,55.8796 0.50002587,55.8844 0.74990058,55.8891 0.56243193,55.8939 0.18748124,55.8986 2.4884024e-005,55.9034 0.12500127,55.9081 0.093734182,55.9129 0.34376311,55.9176 0.3750678,55.9224 0.37499315,55.9271 0.093747973,55.9319 0.31267238,55.9366 0.49997321,55.9413 0.34373319,55.9461 0.50007868,55.9508 0.59373212,55.9556 0.81237829,55.9603 0.74989641,55.9651 0.56249988,55.9698 0.31246316,55.9746 -3.4403656e-006,55.9793 0.25005984,55.9841 0.68754137,55.9888 0.65620291,55.9936 0.21869956,55.9983 0.031249573,56.0031 0.031240754,56.0078 1.869012e-005,56.0126 0.37512913,56.0173 0.87508899,56.0221 0.74989736,56.0269 0.2186323,56.0316 -2.2277669e-005,56.0364 2.1977521e-005,56.0411 0.75004321,56.0459 1.0937301,56.0506 0.34371084,56.0554 1.7413912e-006,56.0601 -9.6674694e-007,56.0649 2.1256371e-006,56.0696 -7.5364997e-006,56.0744 2.8023127e-005,56.0791 0.093794264,56.0839 0.21884064,56.0886 0.43787453,56.0934 0.68746656,56.0982 0.28081807,56.1029 -8.9375157e-005,56.1077 0.031304289,56.1124 0.75021809,56.1172 0.81247389,56.1219 0.093526252,56.1267 1.6397404e-005,56.1314 0.093950272,56.1362 0.5938561,56.1410 0.68729377,56.1457 0.31237558,56.1505 6.6107132e-006,56.1552 1.7544846e-005,56.1600 0.093820006,56.1647 0.18750013,56.1695 0.093679272,56.1743 -1.4970186e-005,56.1790 -1.6063321e-005,56.1838 7.9233541e-005,56.1885 0.2814894,56.1933 0.62503046,56.1981 0.49989548,56.2028 0.40624627,56.2076 0.31238812,56.2123 0.1249439,56.2171 0.75017375,56.2219 1.5000626,56.2266 1.2185973,56.2314 0.34362465,56.2361 -2.0295374e-005,56.2409 9.7923876e-006,56.2457 -1.887402e-005,56.2504 0.031348038,56.2552 0.71919447,56.2599 1.8127385,56.2647 1.4683924,56.2695 0.78110379,56.2742 0.81251431,56.2790 0.4373652,56.2838 0.28132668,56.2885 0.40624997,56.2933 0.50010985,56.2980 0.87495226,56.3028 0.34355417,56.3076 0.31254402,56.3123 0.18742517,56.3171 0.12513971,56.3219 0.53132594,56.3266 0.40608379,56.3314 0.2187167,56.3362 0.093735978,56.3409 0.1565806,56.3457 0.71913779,56.3505 0.9062264,56.3552 0.74970275,56.3600 0.34347436,56.3648 0.21872228,56.3695 0.40622541,56.3743 0.40622258,56.3791 0.28121459,56.3838 0.093699217,56.3886 0.093891412,56.3934 0.50009215,56.3981 0.53111935,56.4029 0.343669,56.4077 0.093700752,56.4124 8.0828147e-005,56.4172 0.2812922,56.4220 0.21871769,56.4267 0.12498493,56.4315 0.093862429,56.4363 0.62532192,56.4410 1.06262,56.4458 0.90594822,56.4506 0.28103149,56.4554 0.18756212,56.4601 0.28118545,56.4649 0.40634349,56.4697 1.2188481,56.4744 0.81237733,56.4792 0.21860299,56.4840 4.4809229e-005,56.4887 0.34399948,56.4935 0.59373313,56.4983 0.31226501,56.5031 -6.8860958e-005,56.5078 0.18752851,56.5126 0.31251672,56.5174 0.21884829,56.5222 0.34389916,56.5269 0.50000358,56.5317 0.3122825,56.5365 0.03128612,56.5412 0.21892616,56.5460 0.24992865,56.5508 0.21864793,56.5556 0.2811881,56.5603 0.12496221,56.5651 -1.1055696e-005,56.5699 1.0354991e-005,56.5747 -3.0366313e-005,56.5794 0.00011112096,56.5842 0.34395736,56.5890 0.49998534,56.5938 0.31229749,56.5985 -0.00010177982,56.6033 4.2089618e-005,56.6081 0.18749505,56.6129 0.40635082,56.6177 0.7189163,56.6224 1.1563684,56.6272 1.5625516,56.6320 1.4377532,56.6368 1.4376854,56.6415 1.1557311,56.6463 0.31219482,56.6511 0.18763429,56.6559 0.18735227,56.6607 0.031318411,56.6654 0.50022155,56.6702 0.53109837,56.6750 0.18732473,56.6798 -1.9416451e-005,56.6846 9.1344928e-006,56.6893 0.031282045,56.6941 0.1876705,56.6989 0.50007838,56.7037 0.65617597,56.7085 1.2811499,56.7132 0.28131351,56.7180 0.56253213,56.7228 0.31240714,56.7276 0.28128412,56.7324 0.18740319,56.7371 0.093870044,56.7419 0.84440994,56.7467 2.0941083,56.7515 2.0934527,56.7563 1.4683977,56.7611 0.6873734,56.7658 0.40622437,56.7706 0.31230587,56.7754 0.093608163,56.7802 0.093732603,56.7850 0.093783505,56.7898 0.4690699,56.7945 1.0938945,56.7993 0.9060306,56.8041 0.46875259,56.8089 0.50008583,56.8137 0.59362084,56.8185 0.31228563,56.8233 -5.914384e-005,56.8280 0.093905494,56.8328 0.5628159,56.8376 1.2501891,56.8424 1.281076,56.8472 0.65590769,56.8520 0.031088831,56.8568 0.031286098,56.8615 0.093754888,56.8663 0.093736641,56.8711 -1.2607881e-005,56.8759 0.093850181,56.8807 0.37514248,56.8855 0.43739116,56.8903 0.093609393,56.8951 1.2639763e-005,56.8999 -7.4341638e-006,56.9046 1.7097371e-005,56.9094 0.18758436,56.9142 0.43762848,56.9190 0.68773955,56.9238 0.8124432,56.9286 0.53131306,56.9334 0.75001431,56.9382 0.46839961,56.9430 0.50036746,56.9478 1.0315859,56.9525 0.96878135,56.9573 1.0622219,56.9621 0.65598613,56.9669 0.8438642,56.9717 0.78100598,56.9765 0.18729535,56.9813 1.1294015e-005,56.9861 0.1875491,56.9909 0.56257123,56.9957 0.65620798,57.0005 0.18742114,57.0053 -5.8178211e-006,57.0101 -1.710504e-006,57.0148 0.031272199,57.0196 0.40642244,57.0244 0.71892679,57.0292 0.53102756,57.0340 -0.00018552368,57.0388 4.811148e-005,57.0436 -6.9034631e-006,57.0484 0.093852162,57.0532 0.34383786,57.0580 0.31237611,57.0628 0.59377193,57.0676 1.5003425,57.0724 1.6877738,57.0772 1.15608,57.0820 0.31206921,57.0868 -0.00013417147,57.0916 3.385729e-005,57.0964 -1.2437284e-006,57.1012 0.093725912,57.1060 0.18761201,57.1108 0.46908453,57.1156 0.65612584,57.1204 0.18715912,57.1252 0.00014772534,57.1300 0.40673712,57.1348 0.93778014,57.1396 0.93707913,57.1443 0.28082117,57.1491 0.093734793,57.1539 0.18751642,57.1587 0.18748741,57.1635 0.1251331,57.1683 0.50034016,57.1731 0.9688412,57.1779 0.81220406,57.1828 0.28098154,57.1876 0.093927585,57.1924 0.53136408,57.1972 0.34352279,57.2020 0.093742438,57.2068 0.34431627,57.2116 1.532143,57.2164 2.218514,57.2212 1.8739862,57.2260 0.96869004,57.2308 1.3755039,57.2356 1.3123169,57.2404 0.53090572,57.2452 0.28112906,57.2500 -8.6087275e-005,57.2548 0.12502675,57.2596 -2.0923471e-005,57.2644 0.031312577,57.2692 0.093740769,57.2740 -9.928707e-005,57.2788 0.00018645666,57.2836 0.28145576,57.2884 0.31243369,57.2932 0.18727387,57.2980 2.6658989e-005,57.3028 0.31284541,57.3076 0.59379989,57.3124 0.74990445,57.3173 0.81251574,57.3221 0.59382451,57.3269 0.62506241,57.3317 0.56236541,57.3365 0.43741331,57.3413 0.50008392,57.3461 0.87494332,57.3509 0.87483144,57.3557 0.50002313,57.3605 0.81259298,57.3653 0.74989754,57.3701 0.43757957,57.3749 0.43749225,57.3798 0.18736711,57.3846 0.21901591,57.3894 0.59408289,57.3942 0.78119266,57.3990 0.49952021,57.4038 -0.00023188183,57.4086 6.060283e-005,57.4134 -1.0506285e-005,57.4182 -1.8585992e-005,57.4230 8.4860309e-005,57.4279 0.28143039,57.4327 0.43744734,57.4375 0.18733397,57.4423 -3.7217058e-005,57.4471 9.6717131e-006,57.4519 -1.4660518e-006,57.4567 -3.8089188e-006,57.4615 1.6703632e-005,57.4664 -6.3011816e-005,57.4712 0.00023536693,57.4760 0.59429777,57.4808 1.1251836,57.4856 0.99941206,57.4904 0.093376406,57.4952 0.18760851,57.5000 0.09368962,57.5049 -1.2977589e-005,57.5097 0.031365171,57.5145 0.6875751,57.5193 1.6562582,57.5241 2.062649,57.5289 1.6252064,57.5337 1.2499701,57.5386 0.87486035,57.5434 0.50000286,57.5482 0.46883532,57.5530 0.87521058,57.5578 1.1561173,57.5626 0.53085625,57.5675 0.18755606,57.5723 0.43770704,57.5771 0.59381336,57.5819 0.90606701,57.5867 1.9687843,57.5916 2.9064155,57.5964 1.7810756,57.6012 0.40602544,57.6060 -0.00012016062,57.6108 4.9605151e-005,57.6156 0.093892679,57.6205 0.31267327,57.6253 0.37492973,57.6301 0.24994993,57.6349 0.31248087,57.6397 0.2498557,57.6446 0.18744273,57.6494 0.18763007,57.6542 0.50008541,57.6590 0.46860093,57.6638 0.03116915,57.6687 2.7580749e-005,57.6735 0.3437542,57.6783 0.37504315,57.6831 0.093712628,57.6880 1.8576597e-005,57.6928 0.18759626,57.6976 0.18740229,57.7024 -1.1731525e-005,57.7072 0.18764929,57.7121 0.40621215,57.7169 0.28112802,57.7217 0.031233029,57.7265 3.1696034e-006,57.7314 -5.2967505e-007,57.7362 -1.051345e-006,57.7410 0.031254735,57.7458 -1.7892795e-005,57.7507 0.094038047,57.7555 0.56281161,57.7603 0.65594333,57.7651 0.18719472,57.7700 7.8726989e-005,57.7748 0.28149632,57.7796 0.65629071,57.7844 0.43727425,57.7893 0.093630716,57.7941 3.727408e-005,57.7989 0.093758769,57.8037 -7.2533738e-005,57.8086 0.031462584,57.8134 0.50030553,57.8182 0.71865034,57.8230 0.68738788,57.8279 0.93753028,57.8327 1.124926,57.8375 0.90614212,57.8424 0.34364209,57.8472 0.031267665,57.8520 0.50034064,57.8568 1.5004033,57.8617 1.7811922,57.8665 1.0933033,57.8713 0.53096431,57.8762 6.5988759e-005,57.8810 0.15632385,57.8858 0.46879083,57.8907 0.84378034,57.8955 0.53117806,57.9003 0.18740423,57.9051 -3.7708644e-005,57.9100 1.1292099e-005,57.9148 0.031252149,57.9196 0.34384999,57.9245 0.87504786,57.9293 0.59367853,57.9341 0.49996516,57.9390 0.50005752,57.9438 0.62509525,57.9486 0.49998379,57.9535 0.31235906,57.9583 0.09389437,57.9631 0.50019312,57.9680 0.49990496,57.9728 0.31230423,57.9776 -0.00011781295,57.9825 5.4093787e-005,57.9873 0.093775116,57.9921 0.093719006,57.9970 -2.481738e-005,58.0018 6.6901293e-006,58.0066 -1.940756e-006,58.0115 1.0723087e-006,58.0163 -2.348522e-006,58.0212 0.1875228,58.0260 0.4063513,58.0308 0.53139132,58.0357 0.6874876,58.0405 0.34365559,58.0453 0.21872887,58.0502 0.21867341,58.0550 0.03116736,58.0598 8.1071186e-005,58.0647 0.093725704,58.0695 1.5732021e-005,58.0744 0.18761855,58.0792 0.18740731,58.0840 0.499917,58.0889 1.3127295,58.0937 2.1253591,58.0986 1.7811549,58.1034 0.62482512,58.1082 0.31238878,58.1131 0.093591422,58.1179 0.031221824,58.1228 -1.1886395e-005,58.1276 0.093933791,58.1324 0.40638283,58.1373 0.37482992,58.1421 0.093603678,58.1470 9.2441715e-006,58.1518 0.18760324,58.1566 0.65637159,58.1615 0.81251466,58.1663 0.65641719,58.1712 1.0939015,58.1760 1.0621941,58.1808 0.53114164,58.1857 0.6250006,58.1905 0.093600258,58.1954 0.093799241,58.2002 0.31254363,58.2051 0.31245571,58.2099 0.28129438,58.2148 0.75022006,58.2196 1.0625484,58.2244 0.71843404,58.2293 8.0291975e-005,58.2341 0.71907324,58.2390 0.87502617,58.2438 0.65609533,58.2487 0.21848035,58.2535 -7.0490722e-005,58.2584 1.4084431e-005,58.2632 1.4161806e-005,58.2680 0.1250053,58.2729 -3.549732e-005,58.2777 6.0636328e-005,58.2826 0.093756855,58.2874 1.0003437,58.2923 3.62569,58.2971 4.4061136,58.3020 2.155807,58.3068 0.87505311,58.3117 1.2187891,58.3165 1.7496694,58.3214 0.59347433,58.3262 1.0403876e-005,58.3311 -2.7733429e-006,58.3359 6.8848465e-007,58.3408 1.9695015e-008,58.3456 -7.6741503e-007,58.3505 3.0502861e-006,58.3553 0.18764496,58.3602 0.6563161,58.3650 0.5311777,58.3699 0.49997294,58.3747 0.31241092,58.3796 0.093797043,58.3844 0.31271401,58.3893 0.56251496,58.3941 0.34352538,58.3990 -9.667733e-005,58.4038 2.5425968e-005,58.4087 -5.0170111e-006,58.4135 -5.3611234e-006,58.4184 2.6464884e-005,58.4232 0.093941659,58.4281 0.37515083,58.4329 0.50006908,58.4378 0.56232321,58.4426 0.18734095,58.4475 0.18747918,58.4524 0.093735471,58.4572 0.40638071,58.4621 0.78134298,58.4669 1.0311772,58.4718 0.5623771,58.4766 0.37503138,58.4815 0.43744114,58.4863 0.062429223,58.4912 1.4517776e-005,58.4960 -2.0717267e-005,58.5009 6.8356931e-005,58.5058 0.18755786,58.5106 0.21885398,58.5155 0.34400606,58.5203 0.46863869,58.5252 0.18721284,58.5300 0.031182457,58.5349 -6.9126017e-006,58.5398 1.8313898e-006,58.5446 -4.1228338e-007,58.5495 -1.8246502e-007,58.5543 1.1423048e-006,58.5592 -4.387191e-006,58.5640 1.6408043e-005,58.5689 0.18753001,58.5738 0.18750583,58.5786 0.093704417,58.5835 3.4264573e-005,58.5883 0.093801707,58.5932 0.093750603,58.5981 0.093695842,58.6029 0.031228732,58.6078 0.18770166,58.6126 0.46892646,58.6175 0.53123295,58.6224 0.37475094,58.6272 0.12496705,58.6321 0.50037032,58.6369 0.93753093,58.6418 0.49961147,58.6467 0.031177688,58.6515 0.31262621,58.6564 0.37493664,58.6613 0.28138301,58.6661 0.59434879,58.6710 1.4379939,58.6758 1.5308942,58.6807 0.74930781,58.6856 0.093478896,58.6904 0.093813732,58.6953 0.56263411,58.7002 0.87499064,58.7050 0.56240344,58.7099 0.28116566,58.7148 0.31268761,58.7196 1.1253649,58.7245 1.5312992,58.7294 1.1872661,58.7342 1.0310413,58.7391 0.56241053,58.7439 0.56256908,58.7488 1.0313489,58.7537 0.84361678,58.7585 0.18750748,58.7634 0.34384245,58.7683 0.40621376,58.7731 0.53123152,58.7780 0.43740079,58.7829 0.093681768,58.7878 9.5033065e-006,58.7926 -3.5900414e-006,58.7975 0.2188127,58.8024 0.75014007,58.8072 0.71914792,58.8121 0.84389406,58.8170 0.56210536,58.8218 0.18724535,58.8267 0.062449355,58.8316 0.062578931,58.8364 0.15627022,58.8413 0.09367948,58.8462 0.81248683,58.8510 0.84398538,58.8559 0.46905109,58.8608 0.59372509,58.8657 0.4371962,58.8705 0.12476226,58.8754 0.031227393,58.8803 -6.4875953e-006,58.8851 -5.1363609e-006,58.8900 2.7036507e-005,58.8949 0.31264952,58.8998 0.93771768,58.9046 1.0313365,58.9095 0.78114557,58.9144 0.78159869,58.9193 1.4377341,58.9241 1.1872231,58.9290 0.74971855,58.9339 0.34350958,58.9387 0.18743119,58.9436 0.3753579,58.9485 1.3752961,58.9534 1.2183188,58.9582 0.46864438,58.9631 0.75010824,58.9680 0.49980316,58.9729 0.18742242,58.9777 0.093732871,58.9826 0.031230671,58.9875 4.3262503e-006,58.9924 -2.6484428e-005,58.9973 0.0001016216,59.0021 0.37514573,59.0070 0.46866676,59.0119 0.28130215,59.0168 0.50011641,59.0216 0.49993449,59.0265 0.31232944,59.0314 -9.5364354e-005,59.0363 2.536013e-005,59.0412 -6.0669354e-006,59.0460 -1.0951222e-006,59.0509 1.0449131e-005,59.0558 0.093757473,59.0607 0.093757808,59.0655 0.18756519,59.0704 0.34382266,59.0753 0.40617454,59.0802 0.43747747,59.0851 1.3125814,59.0899 1.3436911,59.0948 0.3436766,59.0997 0.093749322,59.1046 0.18752763,59.1095 0.34375119,59.1143 0.18746749,59.1192 -1.1403377e-005,59.1241 5.5378623e-006,59.1290 -1.0748004e-005,59.1339 3.7457525e-005,59.1388 0.062556878,59.1436 0.18760498,59.1485 0.71875727,59.1534 1.0624752,59.1583 1.6250461,59.1632 1.3436975,59.1681 0.62491006,59.1729 0.18743008,59.1778 -9.5838132e-006,59.1827 3.9399993e-006,59.1876 -6.1758305e-006,59.1925 0.031290002,59.1974 0.093799099,59.2022 0.093697011,59.2071 -4.011047e-005,59.2120 1.0748765e-005,59.2169 -2.8807492e-006,59.2218 7.732022e-007,59.2267 -2.1178417e-007,59.2316 7.3862381e-008,59.2364 -8.3652118e-008,59.2413 2.6076543e-007,59.2462 -9.5950008e-007,59.2511 3.5775774e-006,59.2560 -1.3352059e-005,59.2609 0.031393968,59.2658 0.21885806,59.2707 0.18740515,59.2755 0.093637019,59.2804 -2.9345365e-005,59.2853 0.18755053,59.2902 0.31251481,59.2951 0.18750802,59.3000 0.09369085,59.3049 0.093759477,59.3098 0.1877605,59.3147 0.50009084,59.3195 0.3747772,59.3244 0.093606263,59.3293 -1.8343668e-005,59.3342 1.4219083e-005,59.3391 0.093754999,59.3440 0.031230208,59.3489 3.0596257e-005,59.3538 0.37517497,59.3587 1.1564287,59.3636 1.2811725,59.3685 0.53127748,59.3733 0.65627152,59.3782 0.40598053,59.3831 -0.00010183759,59.3880 2.7289978e-005,59.3929 -7.3125775e-006,59.3978 1.957723e-006,59.4027 -5.1761265e-007,59.4076 1.12538e-007,59.4125 6.7520936e-008,59.4174 -3.8267282e-007,59.4223 1.4633142e-006,59.4272 -5.4711072e-006,59.4321 2.0423084e-005,59.4370 0.18758948,59.4419 1.0624576,59.4467 1.4690102,59.4516 1.4066303,59.4565 0.81245393,59.4614 0.59356296,59.4663 0.37474465,59.4712 0.12482879,59.4761 0.031254403,59.4810 0.1563552,59.4859 0.37501901,59.4908 0.34365189,59.4957 0.093680963,59.5006 -4.9750465e-006,59.5055 -1.0754695e-005,59.5104 4.7999391e-005,59.5153 0.093863629,59.5202 0.15623833,59.5251 0.2812888,59.5300 0.62525761,59.5349 0.84379268,59.5398 0.437161,59.5447 -0.00019965933,59.5496 0.0001563532,59.5545 0.15631586,59.5594 0.093624122,59.5643 -5.3607888e-005,59.5692 4.5927034e-005,59.5741 0.18757413,59.5790 0.34378713,59.5839 0.37505099,59.5888 0.46906894,59.5937 0.96883678,59.5986 0.93746871,59.6035 1.2186427,59.6084 0.655922,59.6133 0.18739234,59.6182 -2.830114e-005,59.6231 2.766815e-006,59.6280 1.7238573e-005,59.6329 0.18764175,59.6378 0.59381324,59.6427 0.65615928,59.6476 0.40611863,59.6525 9.8912074e-005,59.6574 0.31282732,59.6623 0.4999105,59.6672 0.18719107,59.6721 6.6308035e-006,59.6770 0.18782224,59.6819 0.59406358,59.6868 0.68723559,59.6918 0.49969381,59.6967 0.68767279,59.7016 0.84376955,59.7065 0.3122687,59.7114 -5.8313424e-005,59.7163 0.093842834,59.7212 0.18749405,59.7261 0.093680739,59.7310 -2.40394e-005,59.7359 1.417995e-005,59.7408 0.093879759,59.7457 0.37519398,59.7506 0.46870384,59.7555 0.18735351,59.7604 0.093655005,59.7654 0.03124029,59.7703 0.093751371,59.7752 0.50001365,59.7801 1.5625648,59.7850 1.6562058,59.7899 0.74994147,59.7948 -1.4547588e-005,59.7997 4.2599045e-006,59.8046 -2.4907936e-006,59.8095 5.7035186e-006,59.8144 0.094013393,59.8194 0.68782216,59.8243 1.0936743,59.8292 1.0309886,59.8341 0.71894467,59.8390 1.1253922,59.8439 1.3441794,59.8488 1.8751297,59.8537 1.4995573,59.8586 0.81194484,59.8636 0.28105044,59.8685 0.59379548,59.8734 0.65608889,59.8783 0.34368733,59.8832 0.24999221,59.8881 0.18751597,59.8930 0.37499267,59.8979 -3.0765765e-005,59.9029 8.4188541e-006,59.9078 -2.9067937e-006,59.9127 3.2077842e-006,59.9176 -9.9250392e-006,59.9225 0.28149736,59.9274 1.0004997,59.9323 1.3125291,59.9373 0.74947935,59.9422 0.093481675,59.9471 1.9781044e-005,59.9520 2.4481278e-005,59.9569 0.093795009,59.9618 0.093708001,59.9668 -3.9790495e-005,59.9717 0.094076671,59.9766 0.71939647,59.9815 1.3437394,59.9864 0.81177729,59.9913 -0.00028956257,59.9963 8.6131091e-005,60.0012 0.093772016,60.0061 0.34387353,60.0110 0.68774962,60.0159 0.87510079,60.0208 0.62465191,60.0258 0.031058939,60.0307 0.21881454,60.0356 0.34373313,60.0405 0.34374219,60.0454 0.093729936,60.0504 1.2579864e-007,60.0553 -3.0413439e-008,60.0602 -4.1580157e-009,60.0651 4.7053458e-008,60.0700 -1.8407425e-007,60.0750 6.893095e-007,60.0799 -2.5734087e-006,60.0848 9.6052572e-006,60.0897 0.093879268,60.0947 0.34386364,60.0996 0.34364089,60.1045 0.18739583,60.1094 0.21874243,60.1143 0.40625384,60.1193 0.65628225,60.1242 0.65624881,60.1291 0.50001585,60.1340 0.21899287,60.1390 0.50023305,60.1439 0.56238478,60.1488 0.34351477,60.1537 0.43758085,60.1586 0.81262958,60.1636 0.62471372,60.1685 -0.00014980638,60.1734 0.093872003,60.1783 0.18747438,60.1833 0.093730256,60.1882 0.093838498,60.1931 0.18747291,60.1981 0.093638368,60.2030 0.093979806,60.2079 0.500265,60.2128 0.59364206,60.2178 0.49989972,60.2227 0.4999606,60.2276 0.31231901,60.2325 -8.8283392e-005,60.2375 2.1458716e-006,60.2424 7.9717167e-005,60.2473 0.50025105,60.2522 1.1252944,60.2572 1.4373728,60.2621 0.59338492,60.2670 0.28122085,60.2720 0.50005466,60.2769 0.49994883,60.2818 0.34380302,60.2867 0.46886337,60.2917 0.59398812,60.2966 1.2814115,60.3015 1.187277,60.3065 0.84374297,60.3114 0.90629816,60.3163 0.68734473,60.3213 0.43739331,60.3262 0.21869707,60.3311 0.15626471,60.3361 0.37497967,60.3410 0.53132206,60.3459 1.062673,60.3509 1.1563489,60.3558 0.8123619,60.3607 0.18718328,60.3656 0.093960375,60.3706 0.65649116,60.3755 0.99994534,60.3804 1.2498401,60.3854 0.53104466,60.3903 0.12499461,60.3952 0.21876298,60.4002 0.31249374,60.4051 0.18744496,60.4101 0.093721531,60.4150 0.093779497,60.4199 0.093741342,60.4249 -1.4608949e-005,60.4298 0.18770725,60.4347 0.81260759,60.4397 0.65605819,60.4446 0.15613164,60.4495 1.3753299,60.4545 4.062748,60.4594 3.8748043,60.4643 1.1872447,60.4693 0.18736875,60.4742 0.18752237,60.4792 0.3437494,60.4841 0.18748008,60.4890 -8.0411801e-006,60.4940 7.8515777e-006,60.4989 -2.3366698e-005,60.5038 0.34387007,60.5088 1.5001894,60.5137 1.5937145,60.5187 0.2810863,60.5236 0.031158525,60.5285 5.5032157e-008,60.5335 -3.6836752e-006,60.5384 1.4681201e-005,60.5434 0.031294096,60.5483 0.12511313,60.5532 0.3126123,60.5582 0.31234115,60.5631 0.093656152,60.5681 0.18751422,60.5730 -5.4350076e-005,60.5779 1.5942269e-005,60.5829 -9.4144107e-006,60.5878 2.1716076e-005,60.5928 0.09397009,60.5977 0.50023901,60.6027 0.99996012,60.6076 0.84346837,60.6125 0.18738164,60.6175 0.18763018,60.6224 0.31247136,60.6274 0.1874394,60.6323 0.18748832,60.6373 0.093702592,60.6422 0.093739845,60.6471 0.093752973,60.6521 -3.1245585e-005,60.6570 9.2526323e-005,60.6620 0.18760185,60.6669 0.2187096,60.6719 0.18742855,60.6768 0.031191753,60.6818 -4.8200022e-006,60.6867 2.0668235e-006,60.6917 -3.4471527e-006,60.6966 1.1722792e-005,60.7015 0.093870297,60.7065 0.3125416,60.7114 0.18737291,60.7164 -6.7822351e-005,60.7213 0.093829855,60.7263 0.75008124,60.7312 1.2187514,60.7362 0.93745226,60.7411 0.3436704,60.7461 0.031244557,60.7510 0.09395586,60.7560 0.31255996,60.7609 0.18731941,60.7659 0.12504114,60.7708 0.34377605,60.7758 0.53130049,60.7807 0.59399295,60.7857 0.53111726,60.7906 0.15594399,60.7956 1.4838879e-005,60.8005 0.093843944,60.8055 0.21874548,60.8104 0.34370345,60.8154 0.18753456,60.8203 0.18745099,60.8253 -6.8675967e-005,60.8302 0.031305328,60.8352 0.093895435,60.8401 0.21875779,60.8451 0.093572542,60.8500 7.1665345e-006,60.8550 0.18792762,60.8599 0.65656251,60.8649 0.65602446,60.8698 0.40602121,60.8748 0.3124902,60.8797 0.31243515,60.8847 0.28119701,60.8897 0.53128654,60.8946 0.62487096,60.8996 0.53145772,60.9045 1.0003681,60.9095 0.99990332,60.9144 0.59339923,60.9194 0.34359574,60.9243 0.53135759,60.9293 0.96886271,60.9343 1.000003,60.9392 0.56234491,60.9442 0.093601517,60.9491 9.5468582e-005,60.9541 0.34400675,60.9590 0.65623397,60.9640 0.40603563,60.9689 0.12502353,60.9739 0.40682799,60.9789 1.0939218,60.9838 0.78081936,60.9888 0.43720973,60.9937 0.093591347,60.9987 2.8503553e-006,61.0037 -1.8906165e-005,61.0086 0.87519628,61.0136 1.375304,61.0185 0.93741202,61.0235 0.2184236,61.0285 -5.463363e-005,61.0334 0.12519929,61.0384 0.43765518,61.0433 0.78148878,61.0483 1.2499909,61.0533 0.96868241,61.0582 0.84353751,61.0632 0.124675,61.0681 6.3178836e-006,61.0731 -1.695465e-006,61.0781 4.6337732e-007,61.0830 -1.5788783e-007,61.0880 1.6814342e-007,61.0929 -5.1472227e-007,61.0979 1.8909209e-006,61.1029 -7.0496258e-006,61.1078 2.6310101e-005,61.1128 0.031251408,61.1178 0.18748273,61.1227 0.31250298,61.1277 0.093745477,61.1327 0.031281464,61.1376 0.093776807,61.1426 0.093713313,61.1475 -3.3246484e-005,61.1525 0.093830079,61.1575 0.25004381,61.1624 0.25003064,61.1674 0.71878928,61.1724 0.81241906,61.1773 0.28115347,61.1823 1.0187415e-005,61.1873 0.09375599,61.1922 -3.4211786e-005,61.1972 2.5125913e-005,61.2022 0.49999806,61.2071 -1.7475822e-005,61.2121 7.4446671e-006,61.2171 -1.230232e-005,61.2220 0.031291764,61.2270 0.093886301,61.2320 0.18749861,61.2369 0.093618609,61.2419 0.031291049,61.2469 0.093725607,61.2518 -4.3599353e-005,61.2568 0.37523332,61.2618 0.71898079,61.2668 0.68746334,61.2717 0.31229138,61.2767 0.15616578,61.2817 0.18747066,61.2866 0.093659811,61.2916 -3.113996e-005,61.2966 8.5345291e-006,61.3015 -2.9953003e-006,61.3065 3.4461548e-006,61.3115 -1.0790109e-005,61.3165 3.9717979e-005,61.3214 0.093762763,61.3264 0.031213913,61.3314 -2.9156181e-005,61.3363 9.792627e-005,61.3413 0.46923926,61.3463 1.1251471,61.3513 1.0620346,61.3562 0.84362447,61.3612 0.75018924,61.3662 0.7500217,61.3712 0.53112471,61.3761 0.18733639,61.3811 0.31252748,61.3861 0.50009155,61.3911 0.37510905,61.3960 0.31253237,61.4010 0.2811034,61.4060 0.34372002,61.4110 0.34372288,61.4159 0.1875737,61.4209 0.40643755,61.4259 0.65616864,61.4309 0.43731767,61.4358 0.18753175,61.4408 0.40626827,61.4458 0.43761423,61.4508 0.56259346,61.4557 0.34359497,61.4607 0.28121266,61.4657 0.62511039,61.4707 0.93741333,61.4757 0.5311327,61.4806 0.56264591,61.4856 0.71908969,61.4906 1.3750993,61.4956 1.1561676,61.5005 0.93751675,61.5055 0.56225955,61.5105 0.18724605,61.5155 0.12501341,61.5205 0.34394717,61.5254 0.75033551,61.5304 0.93772709,61.5354 0.93721563,61.5404 0.46828163,61.5454 0.18746009,61.5503 0.62524021,61.5553 0.84377724,61.5603 0.53120655,61.5653 0.49993929,61.5703 0.3436555,61.5753 0.28133374,61.5802 0.34376076,61.5852 0.37493417,61.5902 0.50001961,61.5952 0.4999164,61.6002 0.093629777,61.6051 0.094007544,61.6101 0.50025004,61.6151 0.59355754,61.6201 0.37478518,61.6251 0.18746176,61.6301 0.093761206,61.6351 0.093847588,61.6400 0.90630108,61.6450 1.8437499,61.6500 1.8749315,61.6550 0.74987292,61.6600 -1.9901669e-005,61.6650 5.2966402e-006,61.6699 -1.283e-006,61.6749 -1.6519321e-007,61.6799 1.9440993e-006,61.6849 -7.6119559e-006,61.6899 2.8506431e-005,61.6949 0.093804918,61.6999 0.18757056,61.7049 0.31253359,61.7098 0.31250817,61.7148 0.34373879,61.7198 0.34384185,61.7248 0.56251943,61.7298 0.31227505,61.7348 -8.2149192e-005,61.7398 2.1663742e-005,61.7448 -4.4979265e-006,61.7497 -3.6746026e-006,61.7547 1.9198727e-005,61.7597 -7.3127339e-005,61.7647 0.00027333669,61.7697 0.96984494,61.7747 2.4071672,61.7797 2.655623,61.7847 1.2174931,61.7897 0.093372785,61.7947 4.2067735e-005,61.7996 -1.0970505e-005,61.8046 1.8102199e-006,61.8096 3.7311488e-006,61.8146 0.031333447,61.8196 0.093712807,61.8246 -3.5270859e-005,61.8296 0.18760964,61.8346 0.40624419,61.8396 0.3436819,61.8446 0.093694404,61.8496 4.0753373e-005,61.8546 0.18757446,61.8596 0.28133616,61.8645 0.40642229,61.8695 0.62506342,61.8745 0.56230038,61.8795 0.18729761,61.8845 0.093740359,61.8895 0.1875082,61.8945 0.09372668,61.8995 -8.7782446e-006,61.9045 1.3958749e-005,61.9095 0.093781121,61.9145 0.09368974,61.9195 0.00013180645,61.9245 0.8127811,61.9295 1.249969,61.9345 0.8747831,61.9395 0.18736154,61.9445 0.093922518,61.9495 0.62518048,61.9545 0.93760109,61.9595 1.0313115,61.9645 0.65606689,61.9695 0.28116503,61.9745 0.34384426,61.9795 0.43746233,61.9845 0.4374595,61.9895 0.87492043,61.9945 0.49982008,61.9995 1.4375788e-005,62.0045 0.093909413,62.0095 0.25014997,62.0145 0.31244189,62.0195 0.15603095,62.0245 -6.8134104e-005,62.0295 0.1875848,62.0345 0.59381884,62.0395 0.59379768,62.0445 0.28114057,62.0495 0.062498838,62.0545 0.2813389,62.0595 0.18737097,62.0645 -3.7263842e-005,62.0695 0.093765378,62.0745 -2.4291057e-005,62.0795 8.3047098e-006,62.0845 -8.9262194e-006,62.0895 0.093905374,62.0945 0.56273872,62.0995 0.74991512,62.1045 0.34350985,62.1095 0.031180685,62.1145 6.9471539e-006,62.1195 2.9162481e-006,62.1245 -1.8614723e-005,62.1295 7.1549686e-005,62.1345 0.093783714,62.1395 0.093699619,62.1445 0.093773596,62.1495 0.093705975,62.1545 0.031255763,62.1595 1.062608,62.1645 1.2812792,62.1695 0.18744272,62.1745 0.093676098,62.1796 -5.8503258e-005,62.1846 0.094013527,62.1896 0.75038785,62.1946 0.93746221,62.1996 0.71860415,62.2046 0.84371233,62.2096 0.84370804,62.2146 0.62486202,62.2196 0.21856494,62.2246 -5.5264598e-005,62.2296 0.031333968,62.2346 0.28137556,62.2396 0.62505984,62.2447 1.0313445,62.2497 1.12497,62.2547 0.53112924,62.2597 0.40618062,62.2647 0.2188011,62.2697 0.34376091,62.2747 0.28115034,62.2797 0.37505379,62.2847 0.40625948,62.2897 0.18738666,62.2948 -4.894429e-005,62.2998 1.3115839e-005,62.3048 -3.5144928e-006,62.3098 9.4090547e-007,62.3148 -2.4880114e-007,62.3198 5.420987e-008,62.3248 3.198992e-008,62.3298 -1.8219333e-007,62.3348 6.9685041e-007,62.3399 -2.6054522e-006,62.3449 9.7259763e-006,62.3499 0.094007432,62.3549 0.46901152,62.3599 0.49968973,62.3649 0.030995946,62.3699 3.9765211e-005,62.3750 2.7120866e-005,62.3800 0.68781614,62.3850 1.6252788,62.3900 1.6873064,62.3950 0.90594077,62.4000 0.43739909,62.4050 0.18749104,62.4101 0.31259838,62.4151 0.96901202,62.4201 1.1252379,62.4251 1.312438,62.4301 0.9059397,62.4351 0.31228563,62.4402 -3.0019815e-005,62.4452 8.1721282e-006,62.4502 -2.6659416e-006,62.4552 2.4910694e-006,62.4602 -7.2987777e-006,62.4652 0.18780909,62.4703 0.81260318,62.4753 0.56227821,62.4803 0.31238079,62.4853 -8.4831227e-005,62.4903 3.0478353e-005,62.4954 -3.7077392e-005,62.5004 0.00011784024,62.5054 0.18765795,62.5104 0.18734139,62.5154 -0.00011577733,62.5205 3.0657789e-005,62.5255 -6.8428858e-006,62.5305 0.093761757,62.5355 0.18749486,62.5405 -6.269293e-006,62.5456 -4.8559759e-006,62.5506 2.5696512e-005,62.5556 0.093946293,62.5606 0.53133506,62.5656 0.59366834,62.5707 0.75021428,62.5757 1.1252285,62.5807 1.0938927,62.5857 1.062642,62.5908 1.2503241,62.5958 1.68743,62.6008 1.0617923,62.6058 0.34337589,62.6109 0.093649641,62.6159 -1.2022047e-005,62.6209 0.18769436,62.6259 0.65643901,62.6309 0.59365457,62.6360 0.37497053,62.6410 0.53124005,62.6460 0.43745154,62.6510 0.56250107,62.6561 0.46863768,62.6611 0.31243372,62.6661 0.18751304,62.6712 0.18755661,62.6762 0.1874949,62.6812 0.093668796,62.6862 1.0247713e-006,62.6913 0.12502775,62.6963 0.18752427,62.7013 0.18750344,62.7063 0.093691781,62.7114 -1.5545704e-005,62.7164 4.0098139e-006,62.7214 -4.9204056e-007,62.7265 -2.0422585e-006,62.7315 8.6619984e-006,62.7365 0.093824536,62.7415 0.34385905,62.7466 1.4687039,62.7516 1.1560998,62.7566 0.031359725,62.7617 0.50015551,62.7667 0.56244105,62.7717 0.31232816,62.7767 3.9140381e-005,62.7818 0.34397614,62.7868 0.65631181,62.7918 0.81247395,62.7969 0.6249004,62.8019 0.46870425,62.8069 0.50001752,62.8120 0.21864228,62.8170 0.031141661,62.8220 0.093840271,62.8271 1.0314515,62.8321 1.6876065,62.8371 1.6560946,62.8422 0.99997127,62.8472 0.87503141,62.8522 0.49984634,62.8573 0.3437528,62.8623 0.56251681,62.8673 0.43753263,62.8724 0.65635395,62.8774 0.8124426,62.8824 0.40610734,62.8875 0.031215278,62.8925 -1.4212899e-005,62.8975 7.6640477e-005,62.9026 0.37519166,62.9076 0.6563164,62.9126 0.40609542,62.9177 0.18766363,62.9227 0.68779194,62.9277 1.0312744,62.9328 1.312233,62.9378 0.56215388,62.9429 0.093706302,62.9479 3.2645854e-005,62.9529 0.093827091,62.9580 0.31275815,62.9630 0.62521422,62.9680 0.62491238,62.9731 0.4371582,62.9781 0.093732826,62.9832 0.50029731,62.9882 0.6561451,62.9932 0.37477994,62.9983 0.49995744,63.0033 0.56254673,63.0084 0.71878749,63.0134 0.75006163,63.0184 0.84376836,63.0235 0.71863878,63.0285 0.43741035,63.0336 0.28135049,63.0386 0.46907935,63.0436 0.81237417,63.0487 0.46854115,63.0537 0.78130627,63.0588 0.84383154,63.0638 1.1567252,63.0688 1.5626125,63.0739 1.9683311,63.0789 1.4685061,63.0840 0.93740553,63.0890 0.093693405,63.0941 0.18749586,63.0991 0.34381959,63.1041 0.90639019,63.1092 1.0940338,63.1142 1.1875819,63.1193 1.3123417,63.1243 1.6250739,63.1294 1.6561852,63.1344 0.90596628,63.1395 0.40612233,63.1445 0.31252018,63.1495 0.50000411,63.1546 0.31246319,63.1596 0.093728133,63.1647 9.1869933e-006,63.1697 0.34379542,63.1748 0.75004464,63.1798 0.62502497,63.1849 0.31244186,63.1899 0.093734823,63.1950 0.12503251,63.2000 0.093681291,63.2051 0.031324726,63.2101 0.31283027,63.2152 0.5624271,63.2202 0.18716459,63.2253 0.093808718,63.2303 0.40634128,63.2353 0.31242406,63.2404 0.093651623,63.2454 8.6382592e-005,63.2505 0.31268433,63.2555 0.5626505,63.2606 0.96900034,63.2656 1.218667,63.2707 0.62455964,63.2757 -0.00019939532,63.2808 0.00018405978,63.2858 0.31268731,63.2909 0.34360826,63.2959 0.18739536,63.3010 0.62515849,63.3061 1.0625927,63.3111 0.81241977,63.3162 0.40607837,63.3212 0.093840986,63.3263 0.34404817,63.3313 0.49999994,63.3364 0.34347254,63.3414 0.093663856,63.3465 0.25025928,63.3515 0.6563319,63.3566 0.59360707,63.3616 0.31230569,63.3667 -0.00013424031,63.3717 0.00013083353,63.3768 0.28140905,63.3818 0.53121853,63.3869 0.43738046,63.3920 0.21867681,63.3970 0.18749577,63.4021 0.28131679,63.4071 0.50001466,63.4122 0.31243843,63.4172 0.031173261,63.4223 0.031497419,63.4273 0.56299299,63.4324 0.87495083,63.4375 0.49955192,63.4425 0.093570858,63.4476 0.18752953,63.4526 0.18747212,63.4577 0.093827173,63.4627 0.34385145,63.4678 0.34365338,63.4729 0.093647741,63.4779 -1.0550041e-005,63.4830 1.5174081e-005,63.4880 -5.0150229e-005,63.4931 0.00018544419,63.4982 0.37536192,63.5032 0.68748206,63.5083 0.56222391,63.5133 0.18730727,63.5184 -2.0497748e-005,63.5235 -2.6196805e-005,63.5285 0.00012529964,63.5336 0.31269014,63.5386 0.40620419,63.5437 0.3123641,63.5488 0.093657382,63.5538 -2.9682938e-005,63.5589 5.3082564e-005,63.5639 0.093872115,63.5690 0.18756734,63.5741 0.18741262,63.5791 0.062375791,63.5842 -2.4511772e-005,63.5893 0.093834162,63.5943 0.56261462,63.5994 0.74998248,63.6044 0.59382451,63.6095 1.1879761,63.6146 2.0314314,63.6196 1.7183261,63.6247 0.68709922,63.6298 -9.7955839e-005,63.6348 7.5447042e-007,63.6399 9.495722e-005,63.6450 0.31265625,63.6500 0.68794191,63.6551 1.7504904,63.6602 1.9062294,63.6652 1.3744358,63.6703 0.56218147,63.6754 0.59371698,63.6804 0.18728314,63.6855 -2.3118075e-005,63.6906 2.4530471e-005,63.6956 0.78129107,63.7007 1.156253,63.7058 0.74994761,63.7108 1.5179286e-005,63.7159 0.18765169,63.7210 0.50014973,63.7260 0.59379148,63.7311 0.56262499,63.7362 0.5935753,63.7412 0.28094673,63.7463 0.34377399,63.7514 0.49998647,63.7564 0.18749471,63.7615 -8.1415914e-005,63.7666 0.00029557626,63.7717 0.56318969,63.7767 0.90608138,63.7818 0.37438408,63.7869 0.031093819,63.7919 5.0460589e-005,63.7970 0.18773334,63.8021 0.56268674,63.8071 0.68740869,63.8122 0.53105342,63.8173 0.18733253,63.8224 7.1043141e-005,63.8274 0.15642159,63.8325 0.21870407,63.8376 0.12490981,63.8427 0.062398296,63.8477 9.0224392e-005,63.8528 0.34401256,63.8579 0.65634954,63.8629 0.93732727,63.8680 1.3123797,63.8731 1.8124545,63.8782 0.78113878,63.8832 0.062580839,63.8883 0.28126025,63.8934 0.21866839,63.8985 0.031233162,63.9035 5.9678791e-006,63.9086 0.18761057,63.9137 0.81255084,63.9188 1.0623724,63.9238 0.84408444,63.9289 1.2191761,63.9340 1.0935698,63.9391 0.53084534,63.9442 0.093548737,63.9492 -3.5027646e-005,63.9543 0.18771908,63.9594 0.93775326,63.9645 0.84352082,63.9695 0.21852583,63.9746 1.1989845e-005,63.9797 0.093783379,63.9848 0.18748909,63.9899 0.093760252,63.9949 0.18766236,64.0000 0.5001927,64.0051 0.59362227,64.0102 0.18727736,64.0153 0.21875823,64.0203 0.56252974,64.0254 0.49994695,64.0305 0.093746275,64.0356 0.093919218,64.0407 0.37507847,64.0457 0.40607759,64.0508 0.093668297,64.0559 0.37508044,64.0610 0.6562553,64.0661 0.49992907,64.0711 0.093709312,64.0762 1.3672404e-005,64.0813 -2.9234528e-005,64.0864 0.00010327484,64.0915 0.18771586,64.0966 0.28118369,64.1016 0.281151,64.1067 0.53131205,64.1118 0.68744814,64.1169 0.37489232,64.1220 0.031188557,64.1271 0.031390727,64.1321 0.37513289,64.1372 0.46873203,64.1423 0.50007319,64.1474 0.40617311,64.1525 0.18734993,64.1576 0.093696974,64.1627 -2.7509226e-005,64.1677 6.3067719e-006,64.1728 2.2850916e-006,64.1779 -1.5449297e-005,64.1830 5.9518003e-005,64.1881 0.18787755,64.1932 0.71933907,64.1983 2.5624535,64.2033 3.0620844,64.2084 2.5311339,64.2135 1.4060384,64.2186 0.2811839,64.2237 0.37498489,64.2288 1.3436919,64.2339 1.9062703,64.2390 1.1561676,64.2440 -2.9783803e-005,64.2491 9.0921312e-006,64.2542 -6.5824215e-006,64.2593 1.7238362e-005,64.2644 0.34372318,64.2695 0.59407681,64.2746 0.84415162,64.2797 0.96841782,64.2848 0.28089362,64.2899 0.49998519,64.2949 0.50004703,64.3000 0.18761411,64.3051 0.31253585,64.3102 0.28122559,64.3153 0.18744314,64.3204 0.093648069,64.3255 -2.2134094e-005,64.3306 0.03125976,64.3357 -1.6947644e-005,64.3408 5.7072903e-006,64.3459 -5.8804198e-006,64.3510 1.7815595e-005,64.3561 0.18756965,64.3611 0.84399623,64.3662 1.4375223,64.3713 0.78121305,64.3764 0.65631866,64.3815 0.56238818,64.3866 0.34356505,64.3917 0.031189777,64.3968 0.093753412,64.4019 -9.7566781e-006,64.4070 0.31253812,64.4121 0.50014365,64.4172 0.65643716,64.4223 0.65645462,64.4274 0.96883059,64.4325 0.99987435,64.4376 0.96840864,64.4427 0.031053057,64.4478 0.18766105,64.4529 0.31249467,64.4580 0.28114036,64.4631 0.093684264,64.4682 0.031273969,64.4733 0.34378079,64.4784 0.4999947,64.4835 0.40624028,64.4886 0.28140962,64.4936 0.62518167,64.4987 0.71879691,64.5038 0.46858436,64.5089 0.21852422,64.5140 -3.6588284e-005,64.5191 1.6796988e-005,64.5242 0.21932153,64.5293 1.3443991,64.5344 1.7186245,64.5395 1.31209,64.5446 0.8122412,64.5497 0.56229448,64.5548 0.1873372,64.5600 0.093751945,64.5651 0.4062961,64.5702 0.62496561,64.5753 0.28119764,64.5804 0.34377,64.5855 0.31263047,64.5906 0.75005788,64.5957 0.49981692,64.6008 0.12514152,64.6059 0.40657651,64.6110 0.65623379,64.6161 0.68745452,64.6212 0.62500751,64.6263 1.0311354,64.6314 1.3748418,64.6365 0.87494731,64.6416 0.31244558,64.6467 0.093670145,64.6518 -1.3508842e-005,64.6569 0.18760115,64.6620 0.81262523,64.6671 0.93765825,64.6722 0.68755108,64.6773 0.46884373,64.6824 0.71902776,64.6875 0.93741196,64.6927 0.71825063,64.6978 0.093499728,64.7029 4.4835542e-005,64.7080 0.093761258,64.7131 0.50002706,64.7182 0.49998191,64.7233 0.18746388,64.7284 4.5412609e-005,64.7335 0.37527943,64.7386 0.75004417,64.7437 0.4372437,64.7488 0.093618356,64.7540 0.00012198278,64.7591 0.18765213,64.7642 0.18737103,64.7693 0.093641572,64.7744 0.062515527,64.7795 0.18751165,64.7846 0.093678787,64.7897 0.00017727463,64.7948 0.31272379,64.7999 0.31233305,64.8051 0.1873811,64.8102 0.34382978,64.8153 0.50004745,64.8204 0.3436496,64.8255 0.18743861,64.8306 0.31250554,64.8357 0.18745932,64.8408 -1.4288143e-005,64.8459 1.8420361e-006,64.8511 6.9221032e-006,64.8562 0.093878247,64.8613 0.31251955,64.8664 0.46866986,64.8715 0.56246954,64.8766 0.093697965,64.8817 3.0747568e-005,64.8869 0.09385664,64.8920 0.187463,64.8971 0.031152299,64.9022 7.6987144e-006,64.9073 -2.3529797e-006,64.9124 1.7126159e-006,64.9175 0.093781039,64.9227 0.31251088,64.9278 0.18746589,64.9329 -1.1142613e-005,64.9380 2.6362536e-006,64.9431 5.9876254e-007,64.9482 0.031301431,64.9534 0.18763083,64.9585 0.34374234,64.9636 0.18741767,64.9687 0.1875159,64.9738 0.31264636,64.9789 0.50019515,64.9841 0.50005472,64.9892 0.46854812,64.9943 0.28101,64.9994 0.12495131,65.0045 0.031232353,65.0097 1.9058058e-005,65.0148 0.09397123,65.0199 0.50042164,65.0250 1.031424,65.0301 0.90578473,65.0353 0.18711877,65.0404 1.2095697e-005,65.0455 1.8158098e-005,65.0506 0.093827881,65.0557 0.18749996,65.0609 0.093672089,65.0660 -1.7994202e-005,65.0711 0.093783043,65.0762 0.18773979,65.0813 0.59403849,65.0865 0.9063499,65.0916 1.0936947,65.0967 1.0311165,65.1018 0.84362942,65.1070 0.68731678,65.1121 0.3436453,65.1172 0.2187216,65.1223 0.093713216,65.1275 1.2067287e-005,65.1326 0.28140375,65.1377 1.0625961,65.1428 1.0936755,65.1479 0.59376168,65.1531 0.37502629,65.1582 0.31239671,65.1633 0.093639329,65.1684 0.031352136,65.1736 0.18759018,65.1787 0.18736072,65.1838 -8.6605389e-005,65.1890 5.9084006e-005,65.1941 0.18773085,65.1992 0.50007391,65.2043 0.31224269,65.2095 -0.00010113925,65.2146 1.1795621e-005,65.2197 5.3972039e-005,65.2248 0.62507612,65.2300 0.68743581,65.2351 0.18744291,65.2402 -1.8379612e-006,65.2454 0.093798891,65.2505 0.28146324,65.2556 0.50004238,65.2607 0.31231937,65.2659 0.12503891,65.2710 0.1875118,65.2761 0.093605988,65.2813 0.093738332,65.2864 0.50004268,65.2915 0.56248379,65.2966 0.31246132,65.3018 7.8060648e-006,65.3069 0.093829051,65.3120 0.28129783,65.3172 0.40617654,65.3223 0.21880947,65.3274 0.31276736,65.3326 0.5938338,65.3377 0.62478632,65.3428 0.31226221,65.3480 -1.0597526e-005,65.3531 0.18774749,65.3582 0.62541807,65.3634 1.156703,65.3685 1.4686707,65.3736 0.93678308,65.3788 0.53100115,65.3839 0.62502187,65.3890 0.093638428,65.3942 0.09387511,65.3993 0.31257269,65.4044 0.31246731,65.4096 0.28135675,65.4147 0.4064545,65.4198 0.56270891,65.4250 1.0313178,65.4301 1.3434699,65.4352 0.99969572,65.4404 0.49988374,65.4455 0.37504318,65.4507 0.4374662,65.4558 0.18756177,65.4609 0.37519547,65.4661 0.34379932,65.4712 0.28102541,65.4763 -0.00018118802,65.4815 3.9939907e-005,65.4866 2.1448266e-005,65.4918 0.093785085,65.4969 0.093748815,65.5020 0.093719631,65.5072 0.09375754,65.5123 0.31251192,65.5174 0.18749543,65.5226 0.34373164,65.5277 0.37518761,65.5329 0.62508422,65.5380 0.18725979,65.5431 -8.6812703e-005,65.5483 9.6560892e-005,65.5534 0.31263939,65.5586 0.50006896,65.5637 0.65614086,65.5688 0.37497601,65.5740 0.40628654,65.5791 0.09360525,65.5843 -3.3511933e-005,65.5894 0.34384757,65.5946 0.8750053,65.5997 0.75007015,65.6048 0.56291515,65.6100 0.74993873,65.6151 0.53095531,65.6203 0.78128791,65.6254 0.62488467,65.6306 0.24998613,65.6357 0.65637815,65.6408 0.87486482,65.6460 0.46887803,65.6511 0.81306916,65.6563 1.2188586,65.6614 2.1244526,65.6666 1.8121964,65.6717 1.4066414,65.6769 1.0315248,65.6820 0.93726164,65.6871 0.34335008,65.6923 -0.00015387137,65.6974 7.8534831e-005,65.7026 0.18766196,65.7077 0.53141516,65.7129 0.71879768,65.7180 0.81238389,65.7232 0.4685241,65.7283 0.031168001,65.7335 3.3263798e-006,65.7386 3.8613161e-005,65.7438 0.18755677,65.7489 0.18744871,65.7541 0.09378878,65.7592 0.1876051,65.7644 0.43777168,65.7695 1.1252304,65.7747 1.156031,65.7798 0.53093207,65.7850 0.093602799,65.7901 0.031327978,65.7953 0.21883261,65.8004 0.18753079,65.8056 0.21863204,65.8107 0.093744136,65.8159 0.37515309,65.8210 0.5936709,65.8262 0.34365219,65.8313 0.093712524,65.8365 -9.9437484e-006,65.8416 1.1473578e-005,65.8468 0.1251788,65.8519 0.53138077,65.8571 0.3435542,65.8622 0.093649678,65.8674 0.62512916,65.8725 1.6250184,65.8777 1.2186359,65.8828 0.09369982,65.8880 -2.6437385e-005,65.8931 0.00010507937,65.8983 0.25029778,65.9035 0.59392071,65.9086 0.5935446,65.9138 0.21845089,65.9189 -6.4829357e-005,65.9241 0.093954556,65.9292 0.56278867,65.9344 0.87512249,65.9395 0.87491584,65.9447 0.5623616,65.9498 0.4060359,65.9550 0.31233925,65.9602 0.093758963,65.9653 -1.2905527e-005,65.9705 6.856686e-006,65.9756 0.093740635,65.9808 0.34385651,65.9859 0.62510115,65.9911 0.34368923,65.9963 0.18739974,66.0014 -6.4829044e-005,66.0066 7.8855417e-005,66.0117 0.18764071,66.0169 0.25008288,66.0221 0.24991037,66.0272 0.12489586,66.0324 0.34390908,66.0375 0.71885371,66.0427 0.56229514,66.0478 0.093604229,66.0530 -7.7079694e-006,66.0582 5.7163154e-005,66.0633 0.093831412,66.0685 0.093668915,66.0737 -5.945038e-005,66.0788 1.7140233e-005,66.0840 -9.105639e-006,66.0891 0.34380534,66.0943 0.8439585,66.0995 0.7813068,66.1046 0.59370446,66.1098 0.93751389,66.1149 0.74990231,66.1201 0.40612739,66.1253 0.093842074,66.1304 0.34399927,66.1356 0.49997959,66.1408 0.3122572,66.1459 0.28129178,66.1511 0.81283802,66.1563 0.96875334,66.1614 0.49975449,66.1666 0.28116596,66.1717 0.18738893,66.1769 0.031166546,66.1821 0.093763918,66.1872 0.093743682,66.1924 -2.4534596e-005,66.1976 6.8591471e-005,66.2027 0.28144813,66.2079 0.68755364,66.2131 0.49981534,66.2182 0.031089943,66.2234 0.00014921,66.2286 0.21896914,66.2337 0.31250966,66.2389 0.31229258,66.2441 0.18741544,66.2492 0.34383306,66.2544 0.34368312,66.2596 0.1875722,66.2647 0.53144664,66.2699 0.87502903,66.2751 0.68736273,66.2803 0.28111032,66.2854 0.1250125,66.2906 0.18748909,66.2958 0.0937194,66.3009 0.28141427,66.3061 0.53140104,66.3113 0.37495977,66.3164 0.31258616,66.3216 0.59384626,66.3268 0.53099668,66.3320 0.18726145,66.3371 -2.6131989e-005,66.3423 1.0413064e-005,66.3475 -1.5519236e-005,66.3526 5.1667947e-005,66.3578 0.09376926,66.3630 0.18750812,66.3682 1.0627006,66.3733 2.8437905,66.3785 2.4373,66.3837 0.78114122,66.3888 1.1165273e-005,66.3940 0.75006425,66.3992 1.750046,66.4044 1.6561916,66.4095 0.49994171,66.4147 -1.686448e-005,66.4199 0.093904361,66.4251 1.3440306,66.4302 2.1561627,66.4354 1.0309782,66.4406 0.12493163,66.4458 5.7156431e-006,66.4509 4.6726182e-006,66.4561 0.34387887,66.4613 0.65631539,66.4665 0.43741456,66.4716 0.18741596,66.4768 -3.7266622e-005,66.4820 7.8712837e-006,66.4872 0.03127116,66.4923 0.18750474,66.4975 0.18759613,66.5027 0.50011766,66.5079 0.56245601,66.5131 0.81238753,66.5182 1.6876284,66.5234 2.656631,66.5286 2.1879122,66.5338 1.1873293,66.5390 0.71852523,66.5441 0.84396017,66.5493 0.96869183,66.5545 0.8434999,66.5597 0.43716815,66.5649 0.093560018,66.5700 4.6132449e-005,66.5752 0.093810521,66.5804 0.18744521,66.5856 0.34371611,66.5908 0.31249291,66.5959 0.093780942,66.6011 0.18759969,66.6063 0.34379724,66.6115 0.31240082,66.6167 0.31274179,66.6218 1.1566367,66.6270 1.3748219,66.6322 0.96874654,66.6374 1.125067,66.6426 0.9374699,66.6478 1.2187375,66.6529 1.0622603,66.6581 0.49977687,66.6633 0.031151926,66.6685 1.6018088e-005,66.6737 -1.9258518e-005,66.6789 6.1020488e-005,66.6840 0.093828954,66.6892 0.093676299,66.6944 -8.7969951e-005,66.6996 0.031424977,66.7048 0.43766341,66.7100 0.43734616,66.7152 0.12485366,66.7203 0.18784581,66.7255 0.96916777,66.7307 1.249899,66.7359 1.2496912,66.7411 1.1874501,66.7463 1.250085,66.7515 0.78111029,66.7567 0.28104636,66.7618 -6.1391394e-005,66.7670 1.339194e-005,66.7722 7.8304265e-006,66.7774 0.12521861,66.7826 0.43767178,66.7878 0.37480387,66.7930 0.18732709,66.7982 0.18748169,66.8033 0.18757503,66.8085 0.40631229,66.8137 0.28113785,66.8189 0.031245854,66.8241 0.40644932,66.8293 0.81252176,66.8345 0.49982876,66.8397 0.093654424,66.8449 0.031348858,66.8501 0.3126139,66.8553 0.34368509,66.8604 0.18752663,66.8656 0.28127098,66.8708 0.28120309,66.8760 0.28125465,66.8812 0.18742779,66.8864 0.1251184,66.8916 0.50043124,66.8968 1.0314183,66.9020 1.0936884,66.9072 1.1247207,66.9124 0.43720672,66.9176 0.28133479,66.9228 0.40635553,66.9280 0.4060815,66.9331 0.12494744,66.9383 0.31264877,66.9435 0.53129292,66.9487 0.59383869,66.9539 0.49996579,66.9591 0.37481913,66.9643 0.28116223,66.9695 0.34372154,66.9747 0.18744078,66.9799 -1.4279791e-005,66.9851 3.9230899e-006,66.9903 -1.4113213e-006,66.9955 1.7219812e-006,67.0007 -5.4769989e-006,67.0059 2.0187823e-005,67.0111 0.031249704,67.0163 -1.9123736e-005,67.0215 1.9203244e-006,67.0267 0.78138059,67.0319 1.8128192,67.0371 1.7499264,67.0423 0.28093207,67.0475 0.031200869,67.0527 -3.5958081e-005,67.0579 0.1876712,67.0631 0.62521589,67.0683 0.68777043,67.0735 0.78127372,67.0787 0.56225276,67.0839 0.5625211,67.0891 0.65622264,67.0943 0.59364718,67.0995 0.65616614,67.1047 0.5312072,67.1099 0.28117159,67.1151 0.18745716,67.1203 0.53145486,67.1255 0.87513584,67.1307 0.5937857,67.1359 0.59381127,67.1411 0.56228328,67.1463 0.2185619,67.1515 0.12499352,67.1567 0.093703218,67.1619 0.093780771,67.1671 0.3750757,67.1723 0.53121197,67.1775 0.28118533,67.1827 0.093716398,67.1879 1.9955598e-005,67.1931 0.093763478,67.1983 0.28147453,67.2035 2.4692039,67.2087 3.562815,67.2139 2.7186618,67.2191 1.4058416,67.2244 0.59348524,67.2296 0.31232056,67.2348 -0.00012904461,67.2400 0.00013349259,67.2452 0.18763465,67.2504 0.18736649,67.2556 0.031189429,67.2608 0.18766311,67.2660 0.50022566,67.2712 0.78138715,67.2764 0.74990535,67.2816 0.4685095,67.2868 0.18744968,67.2920 0.28139174,67.2973 0.40616989,67.3025 0.18730885,67.3077 0.031241583,67.3129 0.093911745,67.3181 0.25014362,67.3233 0.31249446,67.3285 0.21852353,67.3337 -0.00013353972,67.3389 0.031285495,67.3441 -8.4033909e-006,67.3493 -7.0858237e-006,67.3546 0.03138712,67.3598 0.28141117,67.3650 0.4998506,67.3702 0.74990433,67.3754 0.68749565,67.3806 0.093698114,67.3858 1.6520464e-005,67.3910 -1.9402913e-005,67.3963 0.031363931,67.4015 0.3126162,67.4067 0.34372345,67.4119 0.43766364,67.4171 0.81280804,67.4223 0.99989492,67.4275 0.68714029,67.4327 0.40613362,67.4380 0.40635204,67.4432 0.50012058,67.4484 0.46868563,67.4536 0.43774965,67.4588 0.84406555,67.4640 0.7811569,67.4692 0.68732166,67.4745 0.87503433,67.4797 1.2811331,67.4849 0.6247133,67.4901 0.37491241,67.4953 0.12493537,67.5005 0.093776926,67.5058 0.093901344,67.5110 0.18742262,67.5162 -0.00014390585,67.5214 4.7159148e-005,67.5266 0.093811572,67.5318 0.34386081,67.5371 0.49999744,67.5423 0.31236392,67.5475 -6.1679588e-005,67.5527 1.4108306e-005,67.5579 5.2528412e-006,67.5632 0.031250317,67.5684 -6.5509566e-006,67.5736 0.18752693,67.5788 0.5000183,67.5840 0.43751261,67.5892 0.28123567,67.5945 0.31277049,67.5997 0.84405482,67.6049 0.90598077,67.6101 0.28093511,67.6153 -6.7350673e-005,67.6206 0.34423035,67.6258 1.0318476,67.6310 1.0622988,67.6362 0.59326935,67.6415 0.37498283,67.6467 0.59373188,67.6519 0.34356043,67.6571 0.18741274,67.6623 -6.7541303e-005,67.6676 0.093857832,67.6728 0.28141081,67.6780 0.43756771,67.6832 0.50012833,67.6885 0.87514448,67.6937 0.74988842,67.6989 0.43734908,67.7041 0.6252563,67.7094 1.1564337,67.7146 0.71822399,67.7198 -0.00031188611,67.7250 0.093915835,67.7303 0.50003171,67.7355 0.28115857,67.7407 -4.9220918e-005,67.7459 1.0341197e-005,67.7512 7.8616649e-006,67.7564 0.093883567,67.7616 0.31257945,67.7668 0.34366387,67.7721 0.28115907,67.7773 0.093695462,67.7825 4.381824e-005,67.7877 0.18768506,67.7930 0.5000782,67.7982 0.49980763,67.8034 0.12488511,67.8087 4.0728796e-006,67.8139 4.2276399e-005,67.8191 0.093883187,67.8243 0.28128722,67.8296 0.37488616,67.8348 0.12490813,67.8400 0.031272132,67.8453 0.18751436,67.8505 0.093706533,67.8557 0.031349167,67.8610 0.40648136,67.8662 0.62494725,67.8714 0.37501696,67.8766 0.56247389,67.8819 0.21855542,67.8871 0.28141508,67.8923 0.59401697,67.8976 0.65643495,67.9028 0.62476468,67.9080 0.37469691,67.9133 0.24993087,67.9185 0.093677916,67.9237 0.18751581,67.9290 0.31249484,67.9342 0.093734011,67.9394 1.3492879e-006,67.9447 -5.0848598e-006,67.9499 1.8991857e-005,67.9551 0.093775898,67.9604 0.093724154,67.9656 -1.9281722e-005,67.9708 6.2550698e-006,67.9761 -5.7372454e-006,67.9813 1.6694934e-005,67.9865 0.093822889,67.9918 0.18747683,67.9970 0.031176126,68.0022 3.372052e-005,68.0075 0.18753742,68.0127 0.31255794,68.0180 0.28129596,68.0232 0.15629162,68.0284 0.34395131,68.0337 0.8126967,68.0389 0.96869433,68.0441 0.9686138,68.0494 0.96857768,68.0546 0.59361976,68.0599 0.37493771,68.0651 0.062468357,68.0703 0.18752995,68.0756 0.18748415,68.0808 0.093721628,68.0860 0.18755238,68.0913 0.59380662,68.0965 0.43742695,68.1018 -5.4086147e-005,68.1070 0.50011474,68.1122 1.2813872,68.1175 1.0311577,68.1227 0.093613289,68.1280 7.2644275e-007,68.1332 -3.9453349e-005,68.1384 0.00015710214,68.1437 0.59423059,68.1489 1.0938374,68.1542 1.0308081,68.1594 0.53100264,68.1647 0.1250042,68.1699 -9.5250743e-006,68.1751 2.6354035e-006,68.1804 -1.0157203e-006,68.1856 1.4273616e-006,68.1909 -4.6940659e-006,68.1961 0.031338461,68.2014 0.28139725,68.2066 0.53116232,68.2118 0.40627965,68.2171 0.75001931,68.2223 0.40611744,68.2276 0.28129572,68.2328 0.4062489,68.2381 0.75003839,68.2433 1.0937635,68.2485 0.68748999,68.2538 0.40617195,68.2590 -8.4799496e-005,68.2643 0.093881719,68.2695 0.34379625,68.2748 0.31250936,68.2800 0.31265748,68.2853 0.56273353,68.2905 0.74997878,68.2958 0.59352523,68.3010 0.49979353,68.3063 0.50011516,68.3115 1.1565309,68.3168 1.0936639,68.3220 0.5623138,68.3273 0.28112054,68.3325 0.093663342,68.3377 -2.5833613e-005,68.3430 2.3519275e-005,68.3482 0.093748815,68.3535 -1.8809382e-005,68.3587 9.3900226e-006,68.3640 0.06256596,68.3692 0.18749046,68.3745 0.1875466,68.3797 1.0626106,68.3850 0.99994999,68.3902 0.87493265,68.3955 0.59369075,68.4007 0.18747848,68.4060 0.093843251,68.4112 0.40644273,68.4165 0.84379768,68.4218 0.7498768,68.4270 0.37485269,68.4323 0.18741174,68.4375 0.093769602,68.4428 0.093784682,68.4480 0.2812908,68.4533 0.74999702,68.4585 0.96874464,68.4638 0.68749988,68.4690 0.28123257,68.4743 0.18780541,68.4795 0.56266564,68.4848 0.43716219,68.4900 0.093550198,68.4953 3.829558e-006,68.5006 -4.0615964e-006,68.5058 1.2417649e-005,68.5111 -4.5612993e-005,68.5163 0.00017004962,68.5216 0.31261894,68.5268 0.3439278,68.5321 0.71896374,68.5373 0.68728942,68.5426 0.43722847,68.5479 0.093565986,68.5531 0.093882121,68.5584 1.0007471,68.5636 2.0626214,68.5689 1.0620619,68.5741 0.59360439,68.5794 0.31227174,68.5847 0.18740299,68.5899 0.18752968,68.5952 0.31259808,68.6004 1.7189215,68.6057 3.2188642,68.6110 2.5310574,68.6162 0.81224895,68.6215 -5.0068647e-005,68.6267 1.1696277e-005,68.6320 3.2886596e-006,68.6373 0.093837209,68.6425 0.34383279,68.6478 0.43747151,68.6530 0.28114241,68.6583 -4.30576e-005,68.6636 -1.6205684e-005,68.6688 0.094071969,68.6741 0.84439129,68.6793 1.4061965,68.6846 1.1869746,68.6899 1.1249963,68.6951 1.3124764,68.7004 0.99988377,68.7057 0.62504089,68.7109 0.37497607,68.7162 0.31243306,68.7214 0.18741286,68.7267 0.3437624,68.7320 0.75004679,68.7372 0.84377617,68.7425 0.50004429,68.7478 0.43753761,68.7530 0.18741092,68.7583 0.1249956,68.7636 0.25002357,68.7688 0.5004856,68.7741 1.3129048,68.7794 1.1244711,68.7846 0.31202108,68.7899 0.031190537,68.7951 -1.4558211e-005,68.8004 0.031367816,68.8057 0.28144222,68.8109 0.2810781,68.8162 -0.00015422741,68.8215 0.40635788,68.8267 0.50001681,68.8320 0.18742986,68.8373 0.093756273,68.8426 0.37505782,68.8478 0.49996543,68.8531 0.34385005,68.8584 0.18751614,68.8636 0.43743753,68.8689 0.53133762,68.8742 0.74999678,68.8794 0.437511,68.8847 0.46892488,68.8900 1.0626372,68.8952 1.2188009,68.9005 0.93737429,68.9058 0.4997392,68.9111 0.18737607,68.9163 0.28169486,68.9216 1.1882225,68.9269 1.8436506,68.9321 1.2492487,68.9374 0.28086892,68.9427 -5.6266508e-006,68.9480 5.7016547e-005,68.9532 0.09383221,68.9585 0.093668148,68.9638 -5.9498609e-005,68.9690 1.5811034e-005,68.9743 -3.740189e-006,68.9796 -8.5186991e-007,68.9849 7.1487125e-006,68.9901 0.093804777,68.9954 0.43760881,69.0007 1.5940356,69.0060 2.594022,69.0112 2.4683716,69.0165 0.56233388,69.0218 0.40664983,69.0271 0.68762916,69.0323 0.65601623,69.0376 0.43759537,69.0429 0.84395981,69.0482 0.65579486,69.0534 0.15601042,69.0587 0.15640776,69.0640 0.21869799,69.0693 0.09358798,69.0745 -4.0318842e-005,69.0798 6.2796448e-006,69.0851 0.03126521,69.0904 0.31246972,69.0957 0.65647662,69.1009 1.0627273,69.1062 0.62469244,69.1115 0.03117078,69.1168 0.56320441,69.1220 1.6254479,69.1273 1.4684219,69.1326 0.74965435,69.1379 0.46846601,69.1432 0.18727241,69.1484 -9.5999076e-006,69.1537 0.093798295,69.1590 0.12497461,69.1643 0.03123156,69.1696 0.09379866,69.1748 0.12492137,69.1801 0.00015827458,69.1854 0.31284219,69.1907 0.468768,69.1960 0.43742871,69.2012 0.84361625,69.2065 0.15601274,69.2118 -6.2085935e-005,69.2171 1.3126775,69.2224 2.4375117,69.2277 1.562359,69.2329 0.49996105,69.2382 -7.9479141e-006,69.2435 2.2197048e-006,69.2488 -9.3023328e-007,69.2541 1.5011599e-006,69.2594 -5.0747985e-006,69.2646 0.093891241,69.2699 0.37504354,69.2752 0.18735906,69.2805 0.093882054,69.2858 0.34387198,69.2911 0.3437207,69.2964 0.28119123,69.3016 0.15623787,69.3069 0.21871634,69.3122 0.093608774,69.3175 -1.2541092e-005,69.3228 0.031258553,69.3281 -2.1740074e-005,69.3334 1.9356177e-005,69.3386 0.031248696,69.3439 -1.4206296e-005,69.3492 3.8036685e-006,69.3545 -1.0071194e-006,69.3598 2.2446805e-007,69.3651 1.0935392e-007,69.3704 -6.6196804e-007,69.3757 2.5387496e-006,69.3809 0.093777254,69.3862 0.12507644,69.3915 0.18749748,69.3968 0.093672797,69.4021 0.031224992,69.4074 0.093786702,69.4127 0.34374923,69.4180 0.3438316,69.4233 0.59385586,69.4286 0.43738803,69.4338 0.093643792,69.4391 -8.3936502e-006,69.4444 4.5684787e-006,69.4497 0.031298507,69.4550 0.09372253,69.4603 2.8708614e-006,69.4656 0.093900777,69.4709 0.18750927,69.4762 0.093561493,69.4815 0.031460453,69.4868 0.62525523,69.4921 0.78106958,69.4973 0.65631765,69.5026 0.7813946,69.5079 0.68745518,69.5132 0.49975798,69.5185 0.093536541,69.5238 5.7197044e-006,69.5291 6.3310927e-007,69.5344 -8.2533516e-006,69.5397 0.094092637,69.5450 0.71912265,69.5503 0.84356487,69.5556 0.53089643,69.5609 0.093553953,69.5662 0.00012428485,69.5715 0.50016898,69.5768 0.6874342,69.5821 0.37484944,69.5874 -6.6842724e-005,69.5927 2.9709601e-005,69.5979 0.093833506,69.6032 0.18753555,69.6085 0.093652248,69.6138 -4.3875672e-005,69.6191 9.784645e-006,69.6244 4.7417188e-006,69.6297 -2.8755192e-005,69.6350 0.00011028932,69.6403 0.1563693,69.6456 0.15619305,69.6509 0.093645766,69.6562 -5.7405141e-005,69.6615 1.5503927e-005,69.6668 -4.6055479e-006,69.6721 2.9170685e-006,69.6774 -7.0629389e-006,69.6827 0.093946837,69.6880 0.53152972,69.6933 0.65612298,69.6986 0.28097197,69.7039 0.31246814,69.7092 0.56251979,69.7145 0.34370774,69.7198 0.031235671,69.7251 4.5909483e-006,69.7304 -9.3334438e-006,69.7357 0.03135924,69.7410 0.18754482,69.7463 0.18738422,69.7516 0.093712002,69.7569 1.8213905e-005,69.7622 0.093919605,69.7676 0.31256342,69.7729 0.18730538,69.7782 0.031241242,69.7835 0.093849823,69.7888 0.40617919,69.7941 0.56243801,69.7994 0.34374961,69.8047 0.093744539,69.8100 -1.4859322e-005,69.8153 0.062657543,69.8206 0.53188151,69.8259 1.3127255,69.8312 0.9994418,69.8365 0.34341675,69.8418 0.18751098,69.8471 0.1874648,69.8524 0.093706548,69.8577 0.093785971,69.8630 0.12515709,69.8684 0.34394416,69.8737 0.49985176,69.8790 0.21857464,69.8843 0.31254116,69.8896 0.34374616,69.8949 0.28122091,69.9002 0.31276846,69.9055 1.0627478,69.9108 1.3750038,69.9161 1.3747927,69.9214 0.84357226,69.9267 0.46896178,69.9321 0.5625962,69.9374 0.4059701,69.9427 0.18741,69.9480 0.28123763,69.9533 0.093578063,69.9586 -4.3257314e-006,69.9639 -1.3052472e-006,69.9692 9.5480455e-006,69.9745 0.093826279,69.9798 0.18763581,69.9852 0.31252828,69.9905 0.28111371,69.9958 0.21870747,70.0011 0.34379458,70.0064 0.31243759,70.0117 0.18748251,70.0170 0.28126913,70.0223 0.12495548,70.0277 -3.2423322e-006,70.0330 0.093791917,70.0383 0.18767303,70.0436 0.56269765,70.0489 0.87500364,70.0542 0.81232208,70.0595 0.5312112,70.0649 0.53133374,70.0702 0.34374571,70.0755 0.21863405,70.0808 0.18765777,70.0861 0.56283277,70.0914 0.56206244,70.0967 -0.0001766504,70.1021 0.34413725,70.1074 0.49987423,70.1127 0.1872317,70.1180 -4.7709207e-005,70.1233 8.896558e-006,70.1286 0.031267442,70.1340 0.31251121,70.1393 0.18747991,70.1446 0.093750343,70.1499 0.34381631,70.1552 0.53139883,70.1606 0.53126371,70.1659 0.28107417,70.1712 -8.0778533e-005,70.1765 3.6055408e-005,70.1818 0.031245252,70.1871 -1.7141712e-005,70.1925 1.46911e-005,70.1978 0.093786538,70.2031 0.18750045,70.2084 0.09371157,70.2137 -8.143079e-006,70.2191 -7.1505328e-006,70.2244 3.6749501e-005,70.2297 0.18769331,70.2350 0.53139281,70.2404 1.5310775,70.2457 1.1248451,70.2510 0.59387666,70.2563 0.34388244,70.2616 0.43744114,70.2670 0.28106835,70.2723 -7.254153e-005,70.2776 2.1586522e-005,70.2829 -1.3798979e-005,70.2883 3.3610551e-005,70.2936 0.093793623,70.2989 0.093705982,70.3042 -3.1819927e-005,70.3095 7.2053886e-006,70.3149 3.0016754e-006,70.3202 -1.9214593e-005,70.3255 7.3863645e-005,70.3308 0.15650812,70.3362 0.40637791,70.3415 0.40603077,70.3468 0.12478767,70.3521 -1.6131942e-005,70.3575 3.7114255e-006,70.3628 1.2878925e-006,70.3681 0.21878317,70.3734 0.50006473,70.3788 0.21872911,70.3841 0.12494915,70.3894 0.093713805,70.3948 0.21909186,70.4001 1.1254468,70.4054 1.2496934,70.4107 0.40589792,70.4161 0.21887749,70.4214 0.43751076,70.4267 0.28105184,70.4320 0.18743035,70.4374 0.34378093,70.4427 0.18744586,70.4480 0.00014839505,70.4534 0.40643993,70.4587 0.46870407,70.4640 0.3749325,70.4694 0.31251815,70.4747 0.3436799,70.4800 0.093614064,70.4853 -4.6381683e-006,70.4907 -1.2176339e-005,70.4960 5.3349097e-005,70.5013 0.37522849,70.5067 0.68742275,70.5120 0.24980243,70.5173 0.093906887,70.5227 0.3438617,70.5280 0.34366068,70.5333 0.18742204,70.5387 0.62507343,70.5440 1.0625309,70.5493 0.84363306,70.5547 0.18742041,70.5600 0.34377778,70.5653 0.56244367,70.5707 0.0001604671,70.5760 0.62535429,70.5813 0.96875036,70.5867 0.90597439,70.5920 0.62484461,70.5973 0.40624315,70.6027 0.65634453,70.6080 1.1876006,70.6133 0.9374392,70.6187 0.53119969,70.6240 0.43753901,70.6293 0.53134418,70.6347 0.62505424,70.6400 0.49983227,70.6454 0.093586497,70.6507 9.5559171e-006,70.6560 0.031293791,70.6614 0.093729898,70.6667 -1.8408864e-005,70.6720 0.031260792,70.6774 -2.4898663e-005,70.6827 7.3562574e-006,70.6881 -4.5244428e-006,70.6934 1.0741842e-005,70.6987 0.093835257,70.7041 0.2812672,70.7094 0.18744466,70.7147 0.093694009,70.7201 5.6850309e-005,70.7254 0.18784131,70.7308 0.46889091,70.7361 0.49976337,70.7414 0.18726799,70.7468 0.031196676,70.7521 0.093887612,70.7575 0.31267297,70.7628 0.62494141,70.7682 0.43730298,70.7735 0.093676634,70.7788 6.3661332e-006,70.7842 -2.029656e-005,70.7895 7.4826705e-005,70.7949 0.093784004,70.8002 0.18751113,70.8055 0.34377298,70.8109 0.18739691,70.8162 -2.4489354e-005,70.8216 -2.1468977e-005,70.8269 0.00011037816,70.8323 0.18755794,70.8376 0.28127453,70.8429 0.50042349,70.8483 1.0003518,70.8536 1.0622143,70.8590 0.7183758,70.8643 0.49979255,70.8697 0.093759112,70.8750 0.34418803,70.8804 0.90653265,70.8857 1.1248523,70.8911 0.96853381,70.8964 0.78120428,70.9017 0.65612042,70.9071 0.53109992,70.9124 0.31243801,70.9178 0.1874551,70.9231 0.34375188,70.9285 0.31249106,70.9338 0.59390616,70.9392 0.96898288,70.9445 0.84362006,70.9499 0.28101093,70.9552 -3.1446572e-005,70.9606 4.2216557e-006,70.9659 1.4564282e-005,70.9713 0.50000679,70.9766 0.34374535,70.9820 -5.7775727e-005,70.9873 0.00019836031,70.9927 0.40662611,70.9980 0.78121072,71.0034 0.4684006,71.0087 0.09359055,71.0141 0.093933888,71.0194 0.56289893,71.0248 1.4379601,71.0301 2.0940876,71.0355 2.3749785,71.0408 2.2181489,71.0462 0.68711358,71.0515 0.46861124,71.0569 0.18738043,71.0622 0.18746515,71.0676 -7.6215896e-005,71.0729 4.935654e-006,71.0783 5.6485918e-005,71.0836 0.093832776,71.0890 0.093675382,71.0943 0.093831621,71.0997 0.31257182,71.1051 0.18732284,71.1104 2.1895069e-007,71.1158 0.31260264,71.1211 0.56263232,71.1265 0.78141081,71.1318 0.56239927,71.1372 0.93732834,71.1425 1.7812254,71.1479 1.7813413,71.1532 1.0313697,71.1586 0.81245059,71.1640 0.718665,71.1693 0.81241703,71.1747 0.49989402,71.1800 0.09373153,71.1854 -7.258767e-007,71.1907 2.8932609e-008,71.1961 6.1027276e-007,71.2015 -2.4702576e-006,71.2068 9.2716264e-006,71.2122 0.062622905,71.2175 0.34384817,71.2229 0.31239456,71.2282 0.093642056,71.2336 -3.0355393e-005,71.2390 6.1803003e-005,71.2443 0.28145468,71.2497 0.50003952,71.2550 0.34359634,71.2604 0.18750812,71.2658 0.31262794,71.2711 0.40618211,71.2765 0.1873461,71.2818 0.093865149,71.2872 0.34400252,71.2926 0.49998444,71.2979 0.3122316,71.3033 0.21902156,71.3086 2.00036,71.3140 2.2184336,71.3194 1.3433706,71.3247 0.093689889,71.3301 0.34378779,71.3355 0.31249917,71.3408 0.31257972,71.3462 0.56251144,71.3515 0.53116149,71.3569 0.34369925,71.3623 0.093762696,71.3676 0.093790665,71.3730 0.18752263,71.3784 0.1875487,71.3837 0.21878375,71.3891 0.1874397,71.3945 0.093725659,71.3998 0.093727879,71.4052 0.031195108,71.4106 0.18758832,71.4159 0.65634352,71.4213 0.59364372,71.4267 0.093666427,71.4320 1.5068743e-005,71.4374 -8.7202816e-006,71.4428 0.093785897,71.4481 0.40632197,71.4535 0.62506115,71.4589 0.59389275,71.4642 0.46884859,71.4696 0.65653241,71.4750 1.1251761,71.4803 0.9058224,71.4857 0.28091326,71.4911 0.5939886,71.4964 1.37534,71.5018 1.218564,71.5072 0.40590036,71.5125 0.18739107,71.5179 0.34372607,71.5233 0.093731903,71.5286 3.7478771e-005,71.5340 0.40632799,71.5394 1.0941913,71.5448 1.5001787,71.5501 1.0000217,71.5555 1.1875299,71.5609 0.84327203,71.5662 0.18721657,71.5716 -2.3311579e-005,71.5770 1.0277679e-005,71.5824 -1.7798626e-005,71.5877 0.031352412,71.5931 0.31261525,71.5985 0.31240171,71.6038 0.093658112,71.6092 -4.0962728e-005,71.6146 0.093905762,71.6200 0.81269354,71.6253 0.93733454,71.6307 0.34356794,71.6361 0.031347457,71.6415 0.18780152,71.6468 0.59393233,71.6522 0.81223357,71.6576 0.68743306,71.6630 0.71878004,71.6683 0.1873029,71.6737 0.093780465,71.6791 0.18751316,71.6845 0.093666665,71.6898 -1.6215008e-005,71.6952 0.093748614,71.7006 2.1758004e-005,71.7060 0.18760629,71.7113 0.53130352,71.7167 0.50010085,71.7221 0.3750329,71.7275 0.18727121,71.7329 -0.00010833087,71.7382 2.8986389e-005,71.7436 -7.605247e-006,71.7490 1.4320174e-006,71.7544 0.093783967,71.7597 0.50007057,71.7651 0.74998152,71.7705 0.34367889,71.7759 0.031233322,71.7813 4.3239206e-006,71.7866 -1.1314988e-005,71.7920 4.0939511e-005,71.7974 0.18768443,71.8028 0.50014818,71.8082 0.65634155,71.8135 0.68732685,71.8189 0.18722907,71.8243 -1.1087648e-005,71.8297 0.18765618,71.8351 0.59399331,71.8404 0.90636849,71.8458 1.1248096,71.8512 0.6247372,71.8566 0.093655095,71.8620 0.21900508,71.8674 1.375186,71.8727 1.9373217,71.8781 1.1561679,71.8835 0.43750471,71.8889 0.43746522,71.8943 0.3125222,71.8997 0.4062179,71.9050 0.28114527,71.9104 0.18752714,71.9158 0.093728602,71.9212 0.094028488,71.9266 0.56302744,71.9320 0.8436985,71.9373 0.49949038,71.9427 0.093502134,71.9481 0.28130567,71.9535 0.59376824,71.9589 0.40618494,71.9643 -1.913266e-005,71.9697 -1.850938e-005,71.9750 9.318081e-005,71.9804 0.1876027,71.9858 0.18745218,71.9912 0.093605429,71.9966 0.062732495,72.0020 1.094323,72.0074 1.6253039,72.0128 1.5622627,72.0181 0.84326082,72.0235 0.31220078,72.0289 -7.1898226e-005,72.0343 0.18756339,72.0397 0.31252521,72.0451 0.18745057,72.0505 -3.4454584e-005,72.0559 0.09378507,72.0613 0.093723327,72.0667 -7.6173942e-006,72.0720 0.093775958,72.0774 0.34385067,72.0828 0.78126729,72.0882 0.46867031,72.0936 0.093781881,72.0990 0.18762231,72.1044 0.43763036,72.1098 0.49987277,72.1152 0.18734987,72.1206 0.31276733,72.1260 0.71891713,72.1313 0.49979523,72.1367 0.18721375,72.1421 0.093876548,72.1475 0.31283692,72.1529 0.46883208,72.1583 0.56260902,72.1637 0.87520337,72.1691 1.0624119,72.1745 0.65567833,72.1799 0.12488443,72.1853 0.56271267,72.1907 0.56235278,72.1961 0.28111869,72.2015 0.34373972,72.2069 0.34374711,72.2123 0.18748419,72.2177 -9.1803768e-006,72.2230 1.4855012e-005,72.2284 -5.0243514e-005,72.2338 0.094020568,72.2392 0.68799716,72.2446 0.9062044,72.2500 0.49968755,72.2554 0.31244797,72.2608 0.50010157,72.2662 0.49980673,72.2716 0.093502574,72.2770 7.1488554e-005,72.2824 0.18764287,72.2878 0.3438091,72.2932 0.31238735,72.2986 0.093619965,72.3040 -8.8810248e-006,72.3094 -1.5347918e-005,72.3148 0.031379864,72.3202 0.40637758,72.3256 0.31238323,72.3310 0.093636379,72.3364 0.18760507,72.3418 0.40629715,72.3472 0.18746695,72.3526 0.28144169,72.3580 0.43748581,72.3634 0.21862976,72.3688 0.93762267,72.3742 2.0312233,72.3796 2.5002861,72.3850 2.1877809,72.3904 0.93752319,72.3958 0.9685632,72.4012 0.90579677,72.4066 0.74989188,72.4120 0.43753648,72.4174 0.31257841,72.4228 0.50005829,72.4282 0.4686147,72.4336 0.21863392,72.4390 0.43757313,72.4445 0.7501145,72.4499 0.90641379,72.4553 1.0625309,72.4607 0.84356958,72.4661 0.43731892,72.4715 0.12494285,72.4769 0.093747802,72.4823 -1.3962417e-005,72.4877 4.67263e-006,72.4931 -4.7272379e-006,72.4985 1.4237238e-005,72.5039 0.093872696,72.5093 0.31257185,72.5147 0.34380117,72.5201 0.5000748,72.5255 0.49994126,72.5309 0.3123087,72.5364 -0.00010441309,72.5418 3.2371328e-005,72.5472 -2.5064837e-005,72.5526 6.7891327e-005,72.5580 1.3439336,72.5634 2.0626712,72.5688 2.31233,72.5742 1.3748473,72.5796 1.6251346,72.5850 0.81246924,72.5904 0.18735236,72.5958 -4.7072434e-005,72.6013 -1.2117089e-005,72.6067 9.5554366e-005,72.6121 0.18775955,72.6175 0.3124201,72.6229 0.12476862,72.6283 0.062478215,72.6337 0.31251785,72.6391 0.31246164,72.6445 9.7790791e-005,72.6500 0.31262022,72.6554 0.34372318,72.6608 0.37497595,72.6662 0.31242269,72.6716 0.093683466,72.6770 -8.5933052e-006,72.6824 8.9826932e-007,72.6878 5.0014955e-006,72.6933 0.093808651,72.6987 0.4063392,72.7041 0.46881121,72.7095 0.34371549,72.7149 0.18736401,72.7203 -5.0016213e-005,72.7257 -7.4060481e-006,72.7312 7.9652549e-005,72.7366 0.28145468,72.7420 0.50003117,72.7474 0.53105825,72.7528 0.21863168,72.7582 0.031261455,72.7637 -3.4175391e-006,72.7691 2.217563e-006,72.7745 -5.4529014e-006,72.7799 1.9595673e-005,72.7853 0.12505324,72.7907 0.18742034,72.7962 0.00013924309,72.8016 0.34416425,72.8070 0.74998021,72.8124 0.81231546,72.8178 0.87511015,72.8232 0.65616214,72.8287 0.46877018,72.8341 0.81254297,72.8395 0.4371869,72.8449 0.0311209,72.8503 4.2141644e-005,72.8558 0.1876267,72.8612 0.40622273,72.8666 0.093621671,72.8720 0.093894608,72.8774 0.43767822,72.8829 1.3123949,72.8883 1.1873231,72.8937 0.56251037,72.8991 0.18760623,72.9045 0.3125006,72.9100 0.18739103,72.9154 -7.6408855e-005,72.9208 0.0001195493,72.9262 0.28148985,72.9316 0.34371534,72.9371 0.531106,72.9425 2.0938721,72.9479 2.8126173,72.9533 2.2810788,72.9588 0.65610564,72.9642 0.53123808,72.9696 0.37508386,72.9750 0.40629286,72.9805 0.28111956,72.9859 0.093696199,72.9913 0.31266323,72.9967 0.50028658,73.0022 0.53113657,73.0076 0.28098732,73.0130 0.56249595,73.0184 0.49996823,73.0239 0.093709141,73.0293 1.5909505e-006,73.0347 -3.1839054e-006,73.0401 1.1145561e-005,73.0456 0.093724862,73.0510 0.18762733,73.0564 0.65713859,73.0618 2.0944173,73.0673 2.187042,73.0727 1.124137,73.0781 0.093497045,73.0836 0.31284931,73.0890 0.81257457,73.0944 0.84346199,73.0998 0.40611371,73.1053 0.40653965,73.1107 0.84393889,73.1161 1.0935941,73.1216 0.93726176,73.1270 0.53110129,73.1324 0.28152072,73.1378 0.50020826,73.1433 0.37460876,73.1487 0.031243604,73.1541 0.50036734,73.1596 1.1560739,73.1650 1.2810147,73.1704 0.87506402,73.1759 0.18742448,73.1813 -5.6524677e-005,73.1867 0.093873888,73.1922 0.37527379,73.1976 0.87556905,73.2030 1.4690989,73.2085 1.499951,73.2139 1.2493014,73.2193 0.18691602,73.2248 -3.0530991e-005,73.2302 0.00026005373,73.2356 0.59453773,73.2411 1.281718,73.2465 1.4369128,73.2519 0.65551281,73.2574 0.34367761,73.2628 0.28117391,73.2682 0.031370886,73.2737 0.50035566,73.2791 0.84374774,73.2845 0.49965227,73.2900 -0.00015388716,73.2954 4.1159838e-005,73.3008 -1.0738899e-005,73.3063 1.7921092e-006,73.3117 3.5717883e-006,73.3171 0.25002187,73.3226 0.37497935,73.3280 2.2927854e-005,73.3335 0.1251082,73.3389 0.18749113,73.3443 0.093648426,73.3498 -3.1701278e-005,73.3552 7.4684194e-006,73.3606 1.8307087e-006,73.3661 -1.4793319e-005,73.3715 0.18760611,73.3770 0.62514663,73.3824 1.312454,73.3878 1.3437027,73.3933 0.7813828,73.3987 0.71885693,73.4042 0.65610445,73.4096 0.34355444,73.4150 0.12507421,73.4205 0.28133005,73.4259 0.28115392,73.4314 0.12491685,73.4368 -2.3845485e-005,73.4422 0.34378207,73.4477 0.59393752,73.4531 0.90649945,73.4586 0.78113049,73.4640 0.15595409,73.4695 0.0937168,73.4749 0.50004053,73.4803 0.56252199,73.4858 0.50016254,73.4912 0.68773979,73.4967 1.0001987,73.5021 0.78116733,73.5076 0.40595269,73.5130 0.15602975,73.5184 0.87497324,73.5239 1.1562377,73.5293 -5.9629023e-005,73.5348 4.4986511e-005,73.5402 0.031234562,73.5457 1.6530852e-005,73.5511 0.18783002,73.5566 0.78174794,73.5620 1.5316002,73.5675 1.6246605,73.5729 0.71829307,73.5783 0.31223974,73.5838 -0.00019666151,73.5892 8.2050232e-005,73.5947 0.43777812,73.6001 1.3438928,73.6056 1.1561941,73.6110 0.84376687,73.6165 0.6874088,73.6219 0.62488818,73.6274 0.65620244,73.6328 0.53121668,73.6383 0.31242371,73.6437 0.093688987,73.6492 3.7913938e-005,73.6546 0.59389043,73.6601 1.7499654,73.6655 1.3124143,73.6710 0.43753269,73.6764 0.093659617,73.6819 0.1877733,73.6873 0.65652376,73.6928 0.46857536,73.6982 0.24981821,73.7037 0.093605742,73.7091 0.093883343,73.7146 0.24997744,73.7200 0.031088907,73.7255 0.093907304,73.7309 0.40630421,73.7364 0.65657246,73.7418 1.1876917,73.7473 0.90619493,73.7527 1.0313509,73.7582 1.1559116,73.7636 0.49965057,73.7691 0.093684487,73.7745 -2.427125e-005,73.7800 5.1576251e-005,73.7855 0.093896367,73.7909 0.37512141,73.7964 0.40615737,73.8018 0.18732336,73.8073 0.31246966,73.8127 0.18754031,73.8182 0.28134176,73.8236 0.43753803,73.8291 0.31240898,73.8345 0.093671277,73.8400 -7.9949177e-006,73.8455 0.18776058,73.8509 0.68765694,73.8564 0.53113168,73.8618 0.53143007,73.8673 1.0627586,73.8727 1.2497145,73.8782 0.46837679,73.8837 0.18765232,73.8891 0.50006741,73.8946 0.34362006,73.9000 0.49990404,73.9055 0.34365204,73.9109 0.18760903,73.9164 0.18776773,73.9219 0.40645003,73.9273 1.4373085,73.9328 1.9685392,73.9382 1.4062068,73.9437 0.53112626,73.9492 0.031451482,73.9546 0.31277806,73.9601 0.40622717,73.9655 0.28095728,73.9710 -0.00020375183,73.9765 0.00014112274,73.9819 0.18758839,73.9874 0.18745372,73.9929 0.50000119,73.9983 0.53122312,74.0038 0.21867907,74.0092 -6.9758229e-005,74.0147 0.00017347335,74.0202 0.40645537,74.0256 0.43738881,74.0311 0.49984917,74.0366 0.34367818,74.0420 0.18754789,74.0475 0.093861416,74.0529 0.15625507,74.0584 0.093617834,74.0639 -2.4230845e-005,74.0693 0.093901388,74.0748 0.2187473,74.0803 0.281147,74.0857 0.53129494,74.0912 0.59378231,74.0967 0.18740554,74.1021 -5.193194e-005,74.1076 1.3980723e-005,74.1131 -3.9865258e-006,74.1185 0.093878627,74.1240 0.50025874,74.1295 0.78113502,74.1349 0.62509018,74.1404 1.5943067,74.1459 2.1562238,74.1513 1.4683173,74.1568 1.1247947,74.1623 1.0624241,74.1677 0.59365314,74.1732 0.18762261,74.1787 0.31269461,74.1841 0.34357536,74.1896 0.093555495,74.1951 0.18754484,74.2005 0.31249517,74.2060 0.28135875,74.2115 0.84411848,74.2170 1.4064286,74.2224 0.90608674,74.2279 0.43716386,74.2334 0.12479249,74.2388 0.031241883,74.2443 -1.4603749e-005,74.2498 0.12511535,74.2552 0.50008416,74.2607 0.37495574,74.2662 1.1251397,74.2717 2.0313029,74.2771 1.5622784,74.2826 0.43740612,74.2881 0.34377438,74.2936 0.34373021,74.2990 0.093701594,74.3045 7.7640943e-005,74.3100 0.28142101,74.3154 0.3749406,74.3209 0.093577981,74.3264 4.5416076e-005,74.3319 0.093786038,74.3373 0.031143561,74.3428 0.00011729763,74.3483 0.31264552,74.3538 0.31239161,74.3592 0.12491443,74.3647 0.093725875,74.3702 0.21883243,74.3757 0.50021237,74.3811 0.59374267,74.3866 0.81261313,74.3921 1.5001426,74.3976 1.5310011,74.4030 1.0622584,74.4085 0.31242517,74.4140 3.6194908e-006,74.4195 -1.5900352e-005,74.4250 5.99872e-005,74.4304 0.093798913,74.4359 0.12514858,74.4414 0.46897155,74.4469 0.62484175,74.4523 0.28101036,74.4578 0.093762718,74.4633 0.21884482,74.4688 0.28120255,74.4743 0.18755014,74.4797 0.3437115,74.4852 0.093677141,74.4907 0.18765895,74.4962 0.37518635,74.5017 0.56245828,74.5071 0.3122544,74.5126 0.093643688,74.5181 -2.4342231e-005,74.5236 7.020848e-006,74.5291 -3.7392708e-006,74.5346 7.9363181e-006,74.5400 -2.8008239e-005,74.5455 0.00010410557,74.5510 0.31270418,74.5565 0.56264102,74.5620 0.71874881,74.5674 0.4997454,74.5729 0.093578704,74.5784 0.18783903,74.5839 0.90638947,74.5894 0.87475437,74.5949 0.49999905,74.6003 0.43747443,74.6058 0.28106993,74.6113 0.12515765,74.6168 0.56296551,74.6223 1.0625769,74.6278 1.0313706,74.6333 1.3751493,74.6387 1.3120735,74.6442 0.65579849,74.6497 0.093643457,74.6552 0.031253997,74.6607 0.093767688,74.6662 0.18748783,74.6717 -2.3162273e-005,74.6771 -1.4079685e-005,74.6826 7.9490572e-005,74.6881 0.18768524,74.6936 0.34384966,74.6991 0.31226787,74.7046 0.12515904,74.7101 0.8128286,74.7156 0.74973154,74.7210 0.31227866,74.7265 0.093620978,74.7320 0.00013078636,74.7375 0.40662691,74.7430 0.75010222,74.7485 0.59343344,74.7540 0.18732347,74.7595 0.37522763,74.7650 1.156358,74.7704 1.4373626,74.7759 0.9686777,74.7814 0.46886843,74.7869 0.28109431,74.7924 0.093743674,74.7979 0.31278825,74.8034 0.34347451,74.8089 0.03109365,74.8144 0.093780436,74.8199 -7.6085664e-005,74.8254 0.031282037,74.8309 0.031277046,74.8363 0.31274942,74.8418 0.84384382,74.8473 0.81227171,74.8528 0.43734699,74.8583 0.093746349,74.8638 0.093793474,74.8693 0.34368274,74.8748 0.34397224,74.8803 0.56294549,74.8858 0.71859276,74.8913 0.56217062,74.8968 0.62497485,74.9023 0.68756014,74.9078 0.46871269,74.9133 0.12486319,74.9188 -3.9498249e-005,74.9243 1.0972747e-005,74.9298 -4.389527e-006,74.9353 6.5849558e-006,74.9407 -2.195191e-005,74.9462 8.1229809e-005,74.9517 0.1878368,74.9572 0.46893072,74.9627 1.3748934,74.9682 1.9373133,74.9737 1.1248521,74.9792 0.37519714,74.9847 1.0315905,74.9902 1.7502433,74.9957 1.781424,75.0012 1.5308177,75.0067 0.49940279,75.0122 -8.5270352e-005,75.0177 2.7602982e-005,75.0232 0.093795128,75.0287 0.75001442,75.0342 0.59371829,75.0397 0.093882293,75.0452 1.5000807,75.0507 2.281286,75.0562 2.0002725,75.0617 1.5625782,75.0672 0.90587813,75.0727 0.21847261,75.0782 0.031386305,75.0837 0.18755192,75.0892 0.1873994,75.0947 0.34375837,75.1002 0.34371665,75.1057 0.093701959,75.1112 -1.9333099e-006,75.1167 1.4539768e-006,75.1222 -3.8827752e-006,75.1278 0.031275023,75.1333 0.31252939,75.1388 0.31247199,75.1443 0.093739867,75.1498 0.093967214,75.1553 0.34391916,75.1608 0.3123073,75.1663 0.093564712,75.1718 -4.1872379e-005,75.1773 7.9007325e-005,75.1828 0.12514149,75.1883 0.28128529,75.1938 0.34369084,75.1993 0.18737018,75.2048 -6.0707061e-005,75.2103 0.093885556,75.2158 0.59395713,75.2213 0.78116572,75.2268 0.40615031,75.2324 0.65650529,75.2379 1.9377902,75.2434 2.1874833,75.2489 0.99995059,75.2544 1.2501028,75.2599 1.1247689,75.2654 0.49981028,75.2709 0.31247222,75.2764 0.15606181,75.2819 0.3124156,75.2874 0.34382287,75.2929 0.37510398,75.2985 0.28133526,75.3040 0.37519497,75.3095 0.49989197,75.3150 0.28131151,75.3205 0.65665662,75.3260 1.218691,75.3315 1.0621592,75.3370 0.53095835,75.3425 0.093626194,75.3481 1.2965496e-006,75.3536 -5.3713724e-005,75.3591 0.00021357799,75.3646 1.4065667,75.3701 2.4062252,75.3756 1.8749528,75.3811 0.71892369,75.3866 0.93745285,75.3921 0.49957803,75.3977 -0.00015172175,75.4032 4.9816732e-005,75.4087 -4.7535665e-005,75.4142 0.00014033439,75.4197 0.31275308,75.4252 0.50006735,75.4307 0.46864122,75.4363 0.28103638,75.4418 0.09364517,75.4473 0.12513813,75.4528 0.65636235,75.4583 0.68737894,75.4638 0.43756208,75.4694 0.68769896,75.4749 0.49994737,75.4804 0.28112388,75.4859 0.43772402,75.4914 1.0627196,75.4969 0.99977642,75.5025 0.53113633,75.5080 0.56257993,75.5135 0.56240851,75.5190 0.31228098,75.5245 0.093855776,75.5300 0.31259507,75.5356 0.18728761,75.5411 0.062505178,75.5466 0.18763249,75.5521 0.49995854,75.5576 0.40615252,75.5632 0.28143066,75.5687 0.53144139,75.5742 0.56256497,75.5797 0.53100145,75.5852 0.093434587,75.5908 0.094157398,75.5963 0.5627979,75.6018 0.46840212,75.6073 0.12471921,75.6128 -3.4335168e-005,75.6184 1.1120421e-005,75.6239 -1.0144303e-005,75.6294 0.093891963,75.6349 0.43761384,75.6404 0.46861756,75.6460 0.37502018,75.6515 0.68746006,75.6570 0.28123417,75.6625 0.65647203,75.6681 0.9999547,75.6736 0.9687714,75.6791 1.8751228,75.6846 2.4685595,75.6902 1.3123456,75.6957 0.37506655,75.7012 0.31242922,75.7067 0.12508179,75.7123 0.43760291,75.7178 0.37508094,75.7233 0.71899134,75.7288 0.81245661,75.7344 0.62482047,75.7399 0.43740335,75.7454 0.31238842,75.7509 0.093642272,75.7565 0.093868569,75.7620 0.37510875,75.7675 0.34366471,75.7730 0.21873689,75.7786 0.28143188,75.7841 0.68768626,75.7896 0.93732578,75.7951 0.53094476,75.8007 -4.2523508e-005,75.8062 -2.2320275e-005,75.8117 0.031387337,75.8173 0.31267494,75.8228 0.34367019,75.8283 0.18735251,75.8338 0.18748859,75.8394 0.50003481,75.8449 0.53139818,75.8504 0.6874311,75.8560 0.21865487,75.8615 0.18752226,75.8670 0.12515584,75.8726 0.65668422,75.8781 1.0001447,75.8836 0.87458122,75.8892 0.18708935,75.8947 6.8212098e-006,75.9002 -4.2596352e-007,75.9057 -5.1184393e-006,75.9113 2.0901714e-005,75.9168 0.093896605,75.9223 0.37511703,75.9279 0.43735704,75.9334 0.18736397,75.9389 0.18750693,75.9445 0.1874914,75.9500 0.031271968,75.9555 0.34381309,75.9611 0.49996635,75.9666 0.18749489,75.9721 0.18771335,75.9777 0.50020999,75.9832 0.74985856,75.9887 0.40606901,75.9943 0.18742464,75.9998 0.031212727,76.0054 0.81258065,76.0109 2.4064026,76.0164 2.7189248,76.0220 1.9064549,76.0275 1.0311557,76.0330 0.56216234,76.0386 0.18729097,76.0441 0.094081827,76.0496 0.93797284,76.0552 0.99975038,76.0607 0.40582019,76.0663 0.031103911,76.0718 0.093821079,76.0773 0.40642938,76.0829 0.40637347,76.0884 0.31233603,76.0939 0.093585171,76.0995 0.062634267,76.1050 0.25011298,76.1106 0.21856856,76.1161 -0.0001263021,76.1216 5.9784121e-005,76.1272 0.093755201,76.1327 0.31283993,76.1383 1.2815927,76.1438 1.4686737,76.1493 1.1870999,76.1549 0.37484813,76.1604 0.50014991,76.1660 0.31234658,76.1715 0.031151051,76.1771 2.6591517e-005,76.1826 0.56252718,76.1881 0.96907294,76.1937 0.96904862,76.1992 0.56236416,76.2048 0.31212959,76.2103 -0.0002238663,76.2159 0.031464331,76.2214 0.50019449,76.2269 0.49980733,76.2325 0.18734045,76.2380 0.18752064,76.2436 0.093740433,76.2491 1.0579024e-006,76.2547 -1.9922004e-007,76.2602 -2.6114213e-007,76.2657 1.24392e-006,76.2713 -4.7149174e-006,76.2768 0.1252135,76.2824 0.50010294,76.2879 0.56274861,76.2935 1.0314263,76.2990 0.87476093,76.3046 0.68740046,76.3101 0.43764094,76.3157 0.46856299,76.3212 0.093385369,76.3268 2.3321489e-005,76.3323 0.093900867,76.3379 0.34388939,76.3434 0.31229565,76.3489 0.093694679,76.3545 0.78142071,76.3600 1.0312229,76.3656 0.62487203,76.3711 0.031177426,76.3767 3.5957961e-005,76.3822 0.18764855,76.3878 0.40630141,76.3933 0.24986789,76.3989 0.34386042,76.4044 0.93783325,76.4100 1.4688404,76.4155 1.0934017,76.4211 0.34347904,76.4266 0.03125656,76.4322 0.250182,76.4377 0.65680069,76.4433 1.2193497,76.4488 1.1555507,76.4544 0.093001626,76.4599 0.00013244465,76.4655 -3.5474826e-005,76.4711 9.4434918e-006,76.4766 -2.2961294e-006,76.4822 -2.5985531e-007,76.4877 3.3360618e-006,76.4933 0.031247959,76.4988 4.8257125e-006,76.5044 -2.8307066e-005,76.5099 0.03141471,76.5155 0.5003159,76.5210 0.78130454,76.5266 0.81267536,76.5321 0.93758988,76.5377 0.68709069,76.5433 0.59372509,76.5488 0.78157544,76.5544 0.96878886,76.5599 0.87456536,76.5655 0.18724824,76.5710 0.18768308,76.5766 0.53134924,76.5821 0.87523538,76.5877 0.87490475,76.5933 0.3747893,76.5988 0.31272012,76.6044 0.53134817,76.6099 0.65603018,76.6155 0.43727985,76.6210 0.28120556,76.6266 0.34376499,76.6322 0.34373015,76.6377 0.18745488,76.6433 0.50004244,76.6488 1.9063751,76.6544 1.7811924,76.6600 0.46880651,76.6655 0.62547815,76.6711 1.0939417,76.6766 0.81223166,76.6822 0.53110558,76.6878 0.59376985,76.6933 0.59361064,76.6989 0.28099191,76.7044 -8.0734986e-005,76.7100 2.12663e-005,76.7156 -4.3232953e-006,76.7211 -3.9754118e-006,76.7267 0.18762468,76.7322 0.43753466,76.7378 0.34379068,76.7434 0.59392416,76.7489 0.75015116,76.7545 0.84379256,76.7601 0.65612751,76.7656 0.53103858,76.7712 0.15604688,76.7767 -3.9394989e-005,76.7823 3.5090485e-005,76.7879 0.18767029,76.7934 0.50006658,76.7990 0.31226659,76.8046 0.28147987,76.8101 1.1257048,76.8157 1.6566241,76.8213 1.3745601,76.8268 0.53061557,76.8324 0.21888283,76.8380 0.56258035,76.8435 0.46862626,76.8491 0.43740728,76.8547 0.18731007,76.8602 0.12489799,76.8658 0.12522484,76.8714 0.81304514,76.8769 1.562595,76.8825 1.0932826,76.8881 0.28089133,76.8936 3.6180114e-005,76.8992 0.093875498,76.9048 0.15626982,76.9103 0.21888782,76.9159 0.59383816,76.9215 0.53107512,76.9270 0.18729939,76.9326 -1.6477657e-005,76.9382 0.15632766,76.9437 0.46874171,76.9493 0.49991632,76.9549 0.09382388,76.9605 0.31272763,76.9660 0.62513715,76.9716 0.81288236,76.9772 1.3439233,76.9827 1.2496382,76.9883 0.99968922,76.9939 1.4373995,76.9995 1.5624735,77.0050 1.2499124,77.0106 0.49993777,77.0162 0.37498963,77.0217 0.31248271,77.0273 0.31253016,77.0329 0.21888734,77.0385 0.46900728,77.0440 0.78145236,77.0496 0.68720502,77.0552 0.21856247,77.0608 1.8439021,77.0663 2.5000145,77.0719 1.8749182,77.0775 0.84383351,77.0830 0.6562686,77.0886 0.34351942,77.0942 0.12508847,77.0998 0.25009787,77.1053 0.21865916,77.1109 0.18738326,77.1165 0.18753955,77.1221 0.53147084,77.1277 0.49989814,77.1332 0.46885318,77.1388 0.81268156,77.1444 0.62478739,77.1500 0.5310384,77.1555 0.87488812,77.1611 0.7500912,77.1667 0.62512553,77.1723 0.62521321,77.1778 1.0625026,77.1834 0.65597939,77.1890 0.18735334,77.1946 -3.0320871e-005,77.2002 -3.8030632e-006,77.2057 4.5539986e-005,77.2113 0.18753324,77.2169 0.18753302,77.2225 0.50016409,77.2281 1.4063299,77.2336 1.1872706,77.2392 -0.00014293792,77.2448 7.0553156e-006,77.2504 0.031472247,77.2560 0.50024229,77.2615 0.5000298,77.2671 0.7500608,77.2727 0.75006837,77.2783 0.59354174,77.2839 0.28088167,77.2895 0.31253523,77.2950 0.62534541,77.3006 0.75008625,77.3062 0.49966058,77.3118 0.093656771,77.3174 0.34410313,77.3229 0.7499212,77.3285 0.18716718,77.3341 -7.1167383e-006,77.3397 7.1219451e-006,77.3453 -2.1372274e-005,77.3509 0.094060428,77.3565 1.000392,77.3620 1.2497778,77.3676 0.53086632,77.3732 0.031161943,77.3788 4.7966655e-006,77.3844 2.5780737e-005,77.3900 0.093761079,77.3955 0.031217713,77.4011 -8.9865381e-007,77.4067 -2.027409e-006,77.4123 9.0091853e-006,77.4179 0.093754798,77.4235 0.12499967,77.4291 0.18749678,77.4347 0.031240912,77.4402 5.4567715e-007,77.4458 1.324628e-006,77.4514 -5.8447649e-006,77.4570 2.2056318e-005,77.4626 0.18765055,77.4682 0.56260341,77.4738 0.56243008,77.4794 0.34363118,77.4849 0.093681403,77.4905 -3.96408e-005,77.4961 0.00011339322,77.5017 0.3126761,77.5073 0.40630344,77.5129 0.374834,77.5185 0.59369928,77.5241 1.2188089,77.5297 0.81242579,77.5353 1.3125232,77.5409 1.6874931,77.5464 1.1561768,77.5520 -3.4238637e-005,77.5576 -1.3736278e-006,77.5632 3.9739822e-005,77.5688 0.31255707,77.5744 0.43769071,77.5800 0.78166693,77.5856 0.96914226,77.5912 1.0934848,77.5968 0.56218082,77.6024 0.62531656,77.6080 1.0312274,77.6136 0.65587783,77.6191 0.34368205,77.6247 0.46875358,77.6303 0.71871495,77.6359 0.96882212,77.6415 0.84365129,77.6471 0.46864977,77.6527 0.68769431,77.6583 1.1250628,77.6639 0.84373367,77.6695 0.6561622,77.6751 0.28096208,77.6807 -8.2849809e-005,77.6863 1.5852373e-005,77.6919 1.9449662e-005,77.6975 0.093979776,77.7031 0.37532198,77.7087 0.56247777,77.7143 0.31209609,77.7199 -0.00018176693,77.7255 4.1641655e-005,77.7311 1.5218095e-005,77.7367 0.18775557,77.7423 0.65646821,77.7479 0.71865106,77.7535 0.40594316,77.7591 0.03124577,77.7647 0.40684256,77.7703 1.0941569,77.7759 1.0619879,77.7815 0.31195763,77.7871 0.21896341,77.7927 0.65656,77.7983 0.65611744,77.8039 0.28091145,77.8095 -0.00011394677,77.8151 8.4323321e-005,77.8207 0.90638512,77.8263 0.75002778,77.8319 0.5938006,77.8375 0.40624157,77.8431 0.18730213,77.8487 -7.4306503e-005,77.8543 2.0657879e-005,77.8599 0.031258311,77.8655 0.093751408,77.8711 0.031236028,77.8767 -8.284361e-007,77.8823 6.6230439e-007,77.8879 -1.8208707e-006,77.8935 6.6217158e-006,77.8991 -2.4668048e-005,77.9047 9.2058239e-005,77.9103 0.18756582,77.9159 0.18755355,77.9215 0.34391615,77.9271 0.59414148,77.9327 0.90635645,77.9383 0.65602708,77.9439 0.49987295,77.9495 0.3435657,77.9552 0.21862102,77.9608 0.093587458,77.9664 0.062717579,77.9720 0.40648961,77.9776 1.2185459,77.9832 1.7501132,77.9888 1.7817534,77.9944 1.344111,78.0000 1.1245315,78.0056 0.37435955,78.0112 0.093632273,78.0168 -4.4123433e-005,78.0224 1.5306752e-005,78.0281 -1.7101145e-005,78.0337 5.3101354e-005,78.0393 0.15640983,78.0449 0.34389332,78.0505 0.40606272,78.0561 0.031077093,78.0617 0.0312852,78.0673 0.031229999,78.0729 -1.199888e-005,78.0785 6.2398838e-005,78.0842 0.093836635,78.0898 0.093664557,78.0954 -6.9127345e-005,78.1010 0.031396519,78.1066 0.50022405,78.1122 0.96867949,78.1178 0.59352648,78.1234 0.093689442,78.1290 5.8830892e-006,78.1347 -1.8370827e-005,78.1403 0.031379543,78.1459 0.40647128,78.1515 0.65621454,78.1571 0.4060317,78.1627 0.03115521,78.1683 1.5171999e-005,78.1739 -3.9875436e-006,78.1796 7.7688384e-007,78.1852 8.8044601e-007,78.1908 -4.2990982e-006,78.1964 0.093947999,78.2020 0.6881814,78.2076 1.6876259,78.2133 1.4057438,78.2189 0.81222624,78.2245 0.31231868,78.2301 -5.8185444e-005,78.2357 4.8867281e-005,78.2413 0.09394183,78.2469 0.28142947,78.2526 0.28100604,78.2582 -0.00020009033,78.2638 5.013101e-005,78.2694 -4.1575777e-007,78.2750 0.28150165,78.2807 0.96922684,78.2863 1.5002505,78.2919 1.280853,78.2975 0.53095382,78.3031 0.50023961,78.3087 0.90633178,78.3144 0.84343314,78.3200 0.34355009,78.3256 0.18753943,78.3312 0.093636498,78.3368 2.0137009e-005,78.3425 0.28153828,78.3481 0.93791521,78.3537 1.5939608,78.3593 1.7187498,78.3649 1.2809502,78.3706 0.81237483,78.3762 1.250106,78.3818 1.4373771,78.3874 1.3436724,78.3931 0.71856838,78.3987 0.24986638,78.4043 0.3438459,78.4099 0.56253099,78.4155 0.49989051,78.4212 0.56259054,78.4268 1.1564267,78.4324 1.4374967,78.4380 1.0310794,78.4437 0.59364331,78.4493 0.28127369,78.4549 0.18742572,78.4605 0.03116196,78.4662 0.093791716,78.4718 0.6563068,78.4774 0.87497431,78.4830 0.4375343,78.4887 1.3750459,78.4943 1.4063375,78.4999 1.06242,78.5055 0.1249707,78.5112 0.40655503,78.5168 0.6563071,78.5224 0.53104866,78.5280 0.40611932,78.5337 0.31242815,78.5393 0.18760125,78.5449 0.40634927,78.5505 0.34364867,78.5562 0.18736982,78.5618 -5.8054389e-005,78.5674 3.4481772e-007,78.5731 5.6685469e-005,78.5787 0.187664,78.5843 0.31245643,78.5899 0.12482969,78.5956 0.093877673,78.6012 0.43775341,78.6068 0.78131157,78.6125 0.84349996,78.6181 0.43740305,78.6237 0.50036031,78.6293 1.0003203,78.6350 0.96892774,78.6406 0.96863014,78.6462 0.65578246,78.6519 0.18717641,78.6575 -6.5248045e-005,78.6631 8.1309874e-005,78.6688 0.12501752,78.6744 0.031174581,78.6800 6.923271e-006,78.6857 -2.8538669e-005,78.6913 0.00010724069,78.6969 0.18775517,78.7026 0.68761724,78.7082 0.31221774,78.7138 0.093537785,78.7195 0.18758532,78.7251 0.12493318,78.7307 0.093931563,78.7364 0.68766409,78.7420 0.46857369,78.7476 0.28110757,78.7533 0.18758449,78.7589 0.34410894,78.7645 0.75019908,78.7702 0.74982548,78.7758 0.62475419,78.7814 0.53144526,78.7871 0.62531519,78.7927 0.62480354,78.7983 0.31209409,78.8040 0.031098815,78.8096 1.19941e-005,78.8153 1.722303e-005,78.8209 0.12506334,78.8265 0.21881267,78.8322 0.18743315,78.8378 0.093803637,78.8434 0.28131181,78.8491 0.18743454,78.8547 0.25034159,78.8604 0.78178871,78.8660 1.3439497,78.8716 1.4373273,78.8773 1.4995999,78.8829 1.1560185,78.8886 0.99981713,78.8942 0.62485069,78.8998 0.65660244,78.9055 0.8439334,78.9111 0.49962848,78.9168 0.18731347,78.9224 0.43770534,78.9280 0.93783718,78.9337 0.96856517,78.9393 0.1871465,78.9450 0.31250685,78.9506 0.50016552,78.9562 0.68769544,78.9619 0.53115249,78.9675 0.3747904,78.9732 0.3124201,78.9788 0.18746476,78.9845 7.0130685e-005,78.9901 0.31276649,78.9957 0.84380972,79.0014 0.78097695,79.0070 0.18744174,79.0127 0.18776295,79.0183 0.31240126,79.0240 0.093577348,79.0296 0.28146222,79.0353 1.5940537,79.0409 3.2812181,79.0465 2.749676,79.0522 1.2810565,79.0578 -1.6071162e-005,79.0635 -3.9679508e-005,79.0691 0.0001748065,79.0748 0.40654597,79.0804 0.75000983,79.0861 0.62473273,79.0917 0.093554579,79.0974 2.5915602e-005,79.1030 0.53135031,79.1087 1.3751022,79.1143 1.1561502,79.1200 0.28120616,79.1256 0.12511036,79.1312 0.15623075,79.1369 0.093688458,79.1425 0.31291634,79.1482 1.1882193,79.1538 1.875293,79.1595 1.6558704,79.1651 0.8119725,79.1708 0.4059082,79.1764 0.21870455,79.1821 0.28120199,79.1877 0.21861017,79.1934 0.18748568,79.1990 0.031233324,79.2047 0.21895371,79.2103 0.65648049,79.2160 0.68733668,79.2216 0.18723565,79.2273 -1.3794253e-005,79.2330 0.18799675,79.2386 1.313074,79.2443 2.5621374,79.2499 3.2183087,79.2556 3.2811739,79.2612 1.749859,79.2669 0.56245148,79.2725 -7.4277878e-006,79.2782 -6.0518386e-007,79.2838 9.8500686e-006,79.2895 0.093799673,79.2951 0.40625894,79.3008 0.34371641,79.3064 0.18748094,79.3121 0.18768969,79.3178 0.93778074,79.3234 1.1562058,79.3291 0.6245932,79.3347 0.0001825041,79.3404 1.0631318,79.3460 1.8749461,79.3517 1.218195,79.3573 0.18735875,79.3630 0.43801785,79.3687 0.9691273,79.3743 0.96853864,79.3800 0.46820992,79.3856 0.09355922,79.3913 0.09385176,79.3969 0.12497823,79.4026 0.062371481,79.4083 0.031370554,79.4139 0.59404385,79.4196 0.96880561,79.4252 1.124958,79.4309 0.93756986,79.4366 0.90635133,79.4422 0.65606397,79.4479 0.37468907,79.4535 0.093646705,79.4592 -9.9197814e-006,79.4649 3.8406582e-005,79.4705 0.18759221,79.4762 0.31249279,79.4818 0.18766615,79.4875 0.5002144,79.4932 0.75030005,79.4988 1.2501589,79.5045 0.99971753,79.5101 0.56224096,79.5158 0.21841903,79.5215 0.094058603,79.5271 0.6880669,79.5328 0.93750459,79.5385 0.90583175,79.5441 0.71893877,79.5498 1.6259164,79.5554 2.1874688,79.5611 1.4053562,79.5668 0.43687329,79.5724 0.28128856,79.5781 0.75019276,79.5838 0.65630329,79.5894 0.37489489,79.5951 0.37500712,79.6008 0.56250334,79.6064 0.343615,79.6121 0.093645349,79.6178 -5.4011569e-005,79.6234 0.18760321,79.6291 0.50000328,79.6347 0.59400409,79.6404 1.281828,79.6461 1.9062246,79.6517 1.4372256,79.6574 0.84364265,79.6631 0.53101718,79.6688 0.71857429,79.6744 0.74991763,79.6801 0.34374481,79.6858 0.093877599,79.6914 0.25012895,79.6971 0.34384614,79.7028 0.37493363,79.7084 0.18723722,79.7141 -4.2939682e-005,79.7198 0.12515472,79.7254 0.28128859,79.7311 0.18736361,79.7368 0.093725547,79.7424 0.31259385,79.7481 1.0937394,79.7538 1.1874461,79.7595 0.71872097,79.7651 0.34376851,79.7708 0.50000519,79.7765 0.3124496,79.7821 0.093761191,79.7878 0.43753409,79.7935 0.65636081,79.7992 0.81270719,79.8048 0.68764699,79.8105 0.65599036,79.8162 0.12472732,79.8218 0.093756706,79.8275 3.1042538e-005,79.8332 0.093926907,79.8389 0.25017154,79.8445 0.31243271,79.8502 0.15600535,79.8559 -9.1640439e-005,79.8616 4.3130385e-005,79.8672 0.093904935,79.8729 0.31265044,79.8786 0.31232011,79.8843 0.093620859,79.8899 0.18755177,79.8956 0.18747415,79.9013 0.062611543,79.9070 0.18759498,79.9126 0.18746319,79.9183 0.43748966,79.9240 0.93753433,79.9297 1.0937316,79.9353 0.87493712,79.9410 0.749951,79.9467 0.31237367,79.9524 0.00014521943,79.9581 0.31270787,79.9637 0.3436631,79.9694 0.1873071,79.9751 -3.201847e-005,79.9808 0.093840741,79.9864 0.093669266,79.9921 -1.8479224e-005,79.9978 0.37521067,80.0035 1.1877689,80.0092 1.5624144,80.0148 0.74967909,80.0205 0.09370055,80.0262 0.31261405,80.0319 0.56254286,80.0376 0.4999029,80.0432 0.093640529,80.0489 5.223952e-005,80.0546 0.37536374,80.0603 1.8752888,80.0660 1.5622274,80.0717 0.62463248,80.0773 0.031228431,80.0830 0.28163084,80.0887 1.6566473,80.0944 2.7186959,80.1001 2.3120515,80.1057 0.87467843,80.1114 7.6707111e-005,80.1171 0.18757693,80.1228 0.28127661,80.1285 1.4376643,80.1342 1.7500817,80.1398 1.093672,80.1455 0.43747801,80.1512 0.68756187,80.1569 0.74987054,80.1626 0.28107017,80.1683 0.09371078,80.1740 -4.5281686e-005,80.1796 8.8746769e-005,80.1853 0.18751974,80.1910 0.093765989,80.1967 0.31276354,80.2024 0.59387183,80.2081 1.5935956,80.2138 1.9998252,80.2194 1.5940922,80.2251 1.2502131,80.2308 0.93714553,80.2365 0.93726569,80.2422 0.75006849,80.2479 1.0318699,80.2536 1.5628666,80.2593 1.7495339,80.2649 1.280766,80.2706 0.87489438,80.2763 0.50002581,80.2820 0.43762717,80.2877 0.31254575,80.2934 0.28121108,80.2991 0.34380528,80.3048 0.31234977,80.3105 0.18746355,80.3162 0.31253943,80.3218 1.2499094,80.3275 1.3124458,80.3332 0.56248367,80.3389 0.031241262,80.3446 -2.8429808e-005,80.3503 1.3073915e-005,80.3560 -2.3865454e-005,80.3617 0.031365696,80.3674 0.56273526,80.3731 0.87498379,80.3788 0.56232971,80.3845 1.1874387,80.3901 1.0937026,80.3958 -6.3095307e-005,80.4015 0.031422488,80.4072 0.40650207,80.4129 0.87537575,80.4186 1.2500175,80.4243 0.78069371,80.4300 0.093511723,80.4357 -1.9811754e-005,80.4414 0.00011322559,80.4471 0.21911708,80.4528 0.53160059,80.4585 0.68742406,80.4642 0.43710881,80.4699 0.15596764,80.4756 -6.8316192e-005,80.4813 0.093791611,80.4870 0.31262052,80.4927 0.68756169,80.4984 0.49991021,80.5041 0.18734413,80.5097 0.031505864,80.5154 0.65662068,80.5211 0.81252849,80.5268 0.93783855,80.5325 1.1249666,80.5382 0.65563232,80.5439 0.18733148,80.5496 0.37527764,80.5553 0.65628475,80.5610 0.40590966,80.5667 -0.00013308378,80.5724 0.031305756,80.5781 0.031242158,80.5838 0.7812739,80.5895 0.78121048,80.5952 3.237368e-006,80.6009 0.1876367,80.6066 0.53149486,80.6123 0.7188856,80.6180 0.56227529,80.6237 0.18729177,80.6294 0.18755668,80.6351 0.43769366,80.6408 0.68740463,80.6465 0.2497779,80.6522 0.12502976,80.6579 0.18751672,80.6637 0.18761291,80.6694 0.34387562,80.6751 0.34365609,80.6808 0.18738717,80.6865 0.093657404,80.6922 1.4513402e-005,80.6979 0.43757471,80.7036 1.0629431,80.7093 1.3125987,80.7150 0.37449196,80.7207 0.062361352,80.7264 0.03128216,80.7321 0.093793742,80.7378 0.12499084,80.7435 0.093801156,80.7492 0.28143206,80.7549 0.50009048,80.7606 0.93733561,80.7663 0.74982923,80.7720 0.43772745,80.7777 0.43767565,80.7835 0.34352306,80.7892 0.09354195,80.7949 -3.6958198e-005,80.8006 1.3037563e-005,80.8063 0.37505266,80.8120 1.1875703,80.8177 1.5312781,80.8234 1.281214,80.8291 0.5624283,80.8348 0.18745501,80.8405 8.203102e-006,80.8462 0.031252317,80.8520 -1.7548562e-005,80.8577 4.1067169e-006,80.8634 1.1233423e-006,80.8691 -8.6012078e-006,80.8748 3.3284388e-005,80.8805 0.09386275,80.8862 0.18749973,80.8919 0.093637913,80.8976 0.031231564,80.9033 0.093755312,80.9091 -1.9755154e-005,80.9148 1.7333108e-005,80.9205 -4.9579903e-005,80.9262 0.031494889,80.9319 0.56295443,80.9376 0.71845031,80.9433 0.093346097,80.9490 0.18762867,80.9548 0.68764859,80.9605 0.65617639,80.9662 0.093584247,80.9719 4.7496207e-005,80.9776 0.093885206,80.9833 0.3126249,80.9890 0.46879646,80.9948 0.43738809,81.0005 0.31249356,81.0062 0.40626624,81.0119 0.68757039,81.0176 1.4690394,81.0233 1.5623295,81.0290 0.5933733,81.0348 0.093696535,81.0405 -1.9220121e-005,81.0462 5.7360347e-005,81.0519 0.093772382,81.0576 0.031180328,81.0633 2.3970217e-005,81.0691 0.0938382,81.0748 0.18752018,81.0805 0.18740839,81.0862 0.31252322,81.0919 0.50010955,81.0976 0.37486556,81.1034 0.031321183,81.1091 0.28150818,81.1148 0.53142339,81.1205 1.1254777,81.1262 1.4997355,81.1320 0.49934739,81.1377 0.093691908,81.1434 0.18755253,81.1491 0.56270528,81.1548 0.81254482,81.1606 0.43732071,81.1663 0.18745063,81.1720 0.21882032,81.1777 0.24994957,81.1834 0.31245318,81.1892 0.31244925,81.1949 0.031274952,81.2006 0.34388068,81.2063 0.50008053,81.2120 0.68760449,81.2178 0.90634125,81.2235 0.93729794,81.2292 0.37483552,81.2349 0.71893227,81.2407 0.75008917,81.2464 0.40601406,81.2521 -0.00017641972,81.2578 4.8106082e-005,81.2636 -1.5990483e-005,81.2693 1.5853009e-005,81.2750 0.093786694,81.2807 0.46921909,81.2865 1.1876878,81.2922 0.68713939,81.2979 0.21862428,81.3036 0.15619527,81.3094 0.12488557,81.3151 -6.1573308e-005,81.3208 1.6781749e-005,81.3265 -5.5487544e-006,81.3323 5.4122702e-006,81.3380 -1.6101254e-005,81.3437 5.8997513e-005,81.3494 0.18764384,81.3552 0.34378031,81.3609 0.40610212,81.3666 0.3437261,81.3723 0.68755186,81.3781 0.37495172,81.3838 0.1874598,81.3895 -5.8717374e-006,81.3953 0.031316474,81.4010 0.18760614,81.4067 0.34382319,81.4124 0.34365916,81.4182 0.468721,81.4239 1.0937977,81.4296 1.1248978,81.4354 0.34367576,81.4411 0.031240113,81.4468 3.3798064e-005,81.4526 0.75000012,81.4583 0.34375533,81.4640 0.34392247,81.4698 0.75000912,81.4755 0.49995279,81.4812 0.50013047,81.4869 0.49989364,81.4927 0.1873759,81.4984 0.28138286,81.5041 0.65675265,81.5099 0.87503862,81.5156 0.49975133,81.5213 0.53118104,81.5271 0.31222311,81.5328 0.12505883,81.5385 0.31278348,81.5443 0.87511748,81.5500 1.4376172,81.5557 1.5937008,81.5615 0.81206131,81.5672 0.1872645,81.5729 0.031256847,81.5787 0.031244768,81.5844 -2.9275398e-006,81.5902 -7.2610689e-008,81.5959 3.2185242e-006,81.6016 -1.2802607e-005,81.6074 4.7995953e-005,81.6131 0.18779261,81.6188 0.50007021,81.6246 0.31225121,81.6303 0.093619771,81.6360 -2.7204489e-005,81.6418 6.0041652e-006,81.6475 3.1904981e-006,81.6533 -1.8768338e-005,81.6590 7.1888935e-005,81.6647 0.18759826,81.6705 0.18740173,81.6762 -7.2169882e-005,81.6819 2.0370189e-005,81.6877 -9.3053395e-006,81.6934 1.6850978e-005,81.6992 0.06267231,81.7049 0.25010785,81.7106 0.31238112,81.7164 0.31235701,81.7221 0.093742572,81.7279 0.18776825,81.7336 0.59383178,81.7393 0.3747687,81.7451 0.09362115,81.7508 -1.6805388e-005,81.7566 3.7033769e-006,81.7623 1.9935273e-006,81.7680 -1.1678839e-005,81.7738 4.4725639e-005,81.7795 0.093821377,81.7853 0.1874591,81.7910 0.68753588,81.7968 1.5314893,81.8025 1.6562532,81.8082 0.56232369,81.8140 0.68739659,81.8197 0.34367281,81.8255 4.0834475e-005,81.8312 0.062604301,81.8370 0.12500258,81.8427 0.09369906,81.8485 0.56309742,81.8542 1.9379107,81.8599 1.7495016,81.8657 0.59333521,81.8714 0.12485113,81.8772 -3.4964767e-005,81.8829 0.093802832,81.8887 0.31254414,81.8944 0.34370124,81.9002 0.093736991,81.9059 0.093866929,81.9117 0.18750037,81.9174 0.093631163,81.9231 -3.6797479e-005,81.9289 0.094049208,81.9346 0.50009918,81.9404 0.43724757,81.9461 0.18739159,81.9519 0.18754044,81.9576 0.53133416,81.9634 0.65619951,81.9691 0.34365571,81.9749 1.5398444e-005,81.9806 0.18756358,81.9864 0.46897811,81.9921 0.78162098,81.9979 0.90630293,82.0036 0.7184251,82.0094 0.53107697,82.0151 0.90624362,82.0209 0.78112674,82.0266 0.50004733,82.0324 0.68767983,82.0381 0.84375423,82.0439 0.65604961,82.0496 0.12488711,82.0554 0.093832128,82.0611 0.18750075,82.0669 0.12492599,82.0726 0.18747017,82.0784 0.093773477,82.0841 0.28141555,82.0899 0.93750733,82.0957 0.90618008,82.1014 0.62512815,82.1072 0.50000399,82.1129 0.31231514,82.1187 0.031153841,82.1244 2.6933722e-005,82.1302 0.031309538,82.1359 0.062465649,82.1417 -3.7925263e-005,82.1474 -4.4419732e-005,82.1532 0.09414842,82.1590 1.0634643,82.1647 1.9688859,82.1705 1.4054109,82.1762 0.56197447,82.1820 0.28119078,82.1877 0.093718126,82.1935 5.9658187e-006,82.1992 0.12512532,82.2050 0.5317989,82.2108 1.1253877,82.2165 1.0309148,82.2223 0.62458056,82.2280 0.34361917,82.2338 0.21863164,82.2395 -7.3638897e-005,82.2453 0.093870185,82.2511 0.31258431,82.2568 0.43778896,82.2626 1.0002503,82.2683 1.0935551,82.2741 0.62459815,82.2799 -0.00017391636,82.2856 4.6605608e-005,82.2914 -1.2491967e-005,82.2971 3.3584731e-006,82.3029 -9.4091422e-007,82.3087 4.049258e-007,82.3144 -6.7876601e-007,82.3202 2.310305e-006,82.3259 -8.5631445e-006,82.3317 3.1944881e-005,82.3375 0.093764283,82.3432 0.031205304,82.3490 3.1064716e-005,82.3548 0.18759449,82.3605 0.34374949,82.3663 0.18740734,82.3720 0.56254297,82.3778 1.8439193,82.3836 2.3749425,82.3893 1.2500178,82.3951 0.53155923,82.4009 0.71875435,82.4066 0.40588319,82.4124 0.093662098,82.4182 1.2814357,82.4239 2.4062467,82.4297 2.2498825,82.4354 1.0936515,82.4412 -3.6975132e-005,82.4470 0.031348549,82.4527 0.18757074,82.4585 0.21865377,82.4643 0.34399888,82.4700 0.9692471,82.4758 1.7812119,82.4816 1.8119978,82.4873 0.90594184,82.4931 0.00014608512,82.4989 0.31281877,82.5046 0.53117734,82.5104 0.49974239,82.5162 0.3749232,82.5219 0.093758799,82.5277 0.093801014,82.5335 0.0936976,82.5393 -1.9443831e-005,82.5450 0.093759358,82.5508 0.12508361,82.5566 0.34393841,82.5623 0.49993938,82.5681 0.31254494,82.5739 1.0939199,82.5796 0.84348708,82.5854 0.031047331,82.5912 3.2060576e-005,82.5969 -8.6737546e-006,82.6027 2.6318712e-006,82.6085 -1.8531335e-006,82.6143 4.7808503e-006,82.6200 -1.7271615e-005,82.6258 6.4310872e-005,82.6316 0.093749866,82.6373 -6.4179563e-005,82.6431 1.7391618e-005,82.6489 -5.381763e-006,82.6547 4.134281e-006,82.6604 0.093773298,82.6662 0.34379598,82.6720 0.59384477,82.6778 0.56254381,82.6835 0.37487984,82.6893 0.031134374,82.6951 0.18795148,82.7009 1.2819269,82.7066 1.7811542,82.7124 1.0618683,82.7182 0.28093773,82.7240 0.28132415,82.7297 0.31280911,82.7355 0.46886194,82.7413 0.40619183,82.7471 0.46885723,82.7528 0.56239897,82.7586 0.65622014,82.7644 0.65608788,82.7702 0.1872036,82.7759 -1.6007845e-005,82.7817 -2.9656065e-005,82.7875 0.00013464536,82.7933 0.31263024,82.7990 0.43766522,82.8048 0.90642923,82.8106 0.90613884,82.8164 0.593521,82.8222 0.18731463,82.8279 0.062587604,82.8337 0.25016791,82.8395 0.53142285,82.8453 0.6873855,82.8511 0.28093278,82.8568 -7.455505e-005,82.8626 5.3187199e-005,82.8684 0.093745746,82.8742 0.093847677,82.8800 0.71894974,82.8857 0.74997175,82.8915 0.28131676,82.8973 0.62507337,82.9031 0.71883851,82.9089 0.68737268,82.9146 0.2496904,82.9204 0.28128976,82.9262 0.40645072,82.9320 1.3753508,82.9378 2.3750432,82.9436 1.687192,82.9493 0.65598261,82.9551 0.49994326,82.9609 0.75011909,82.9667 0.81251812,82.9725 1.531214,82.9783 1.4686171,82.9840 0.59383494,82.9898 0.53155363,82.9956 0.90624517,83.0014 0.6872645,83.0072 0.28115377,83.0130 0.40636519,83.0188 0.6249606,83.0245 0.28109187,83.0303 -3.6651963e-005,83.0361 1.1516406e-005,83.0419 -9.4112465e-006,83.0477 0.031359617,83.0535 0.37529555,83.0593 0.81258553,83.0650 0.74997979,83.0708 1.1250954,83.0766 0.90623039,83.0824 0.68732625,83.0882 0.49984366,83.0940 0.59366262,83.0998 0.34368199,83.1056 0.18746741,83.1113 0.031226363,83.1171 1.7068461e-006,83.1229 -3.6532734e-007,83.1287 -2.457067e-007,83.1345 1.3483038e-006,83.1403 -5.1479265e-006,83.1461 0.093892612,83.1519 0.56274879,83.1577 0.78115666,83.1635 0.34353858,83.1692 0.12499405,83.1750 0.093690336,83.1808 2.1414904e-005,83.1866 0.18754251,83.1924 0.093681738,83.1982 0.03128802,83.2040 0.15636595,83.2098 0.40628758,83.2156 0.46866429,83.2214 0.4062227,83.2272 0.28157637,83.2330 0.50011551,83.2387 0.34344125,83.2445 0.093498185,83.2503 0.00020082331,83.2561 0.31279051,83.2619 0.34362614,83.2677 0.21854354,83.2735 0.093607374,83.2793 5.9247966e-005,83.2851 0.18763077,83.2909 0.28124854,83.2967 0.18737467,83.3025 -7.8456927e-005,83.3083 6.6349152e-005,83.3141 0.12500601,83.3199 0.093699552,83.3257 2.9923388e-006,83.3315 -1.7699068e-006,83.3373 4.0873829e-006,83.3431 -1.458074e-005,83.3489 5.423995e-005,83.3547 0.31256485,83.3604 0.31245339,83.3662 0.093785666,83.3720 0.1875048,83.3778 0.28126979,83.3836 0.96888721,83.3894 1.2499241,83.3952 0.5936383,83.4010 0.18749586,83.4068 0.093734242,83.4126 0.18750304,83.4184 0.093710139,83.4242 -1.6448931e-006,83.4300 0.18770576,83.4358 0.59396023,83.4416 0.6873197,83.4474 0.18727888,83.4532 0.062648438,83.4590 0.37520194,83.4648 0.56248271,83.4706 0.53122658,83.4764 0.5936892,83.4822 0.34357205,83.4880 0.093656473,83.4938 1.2273326e-005,83.4996 0.3128204,83.5054 1.0314423,83.5112 1.0625972,83.5171 0.99994659,83.5229 0.56241918,83.5287 0.62501329,83.5345 0.53118503,83.5403 0.81246001,83.5461 0.62481904,83.5519 0.18733567,83.5577 -6.5955901e-005,83.5635 0.093778849,83.5693 0.093735144,83.5751 -4.0166196e-006,83.5809 0.093934141,83.5867 0.56288809,83.5925 0.93753505,83.5983 0.59351194,83.6041 0.24982755,83.6099 0.093615703,83.6157 0.031206889,83.6215 0.093842216,83.6273 0.34384841,83.6331 0.31237498,83.6390 0.031156277,83.6448 4.7197013e-006,83.6506 3.0044994e-005,83.6564 0.18775529,83.6622 0.50022316,83.6680 0.46856141,83.6738 0.24992964,83.6796 0.500431,83.6854 1.5937818,83.6912 1.0932217,83.6970 0.12483524,83.7028 0.093873382,83.7087 0.28126305,83.7145 0.53142929,83.7203 0.90665478,83.7261 0.84360313,83.7319 0.40608454,83.7377 0.50025749,83.7435 0.68771487,83.7493 0.84372425,83.7551 1.093344,83.7609 1.7810618,83.7668 1.969241,83.7726 2.1251709,83.7784 1.1245527,83.7842 0.59337932,83.7900 0.093594804,83.7958 5.910578e-005,83.8016 -8.7033914e-005,83.8074 0.094096445,83.8133 0.7818917,83.8191 1.0628574,83.8249 0.99955314,83.8307 0.31174007,83.8365 0.03123311,83.8423 0.1875612,83.8481 0.093646549,83.8540 -2.1641765e-005,83.8598 5.6091963e-006,83.8656 -7.9320955e-007,83.8714 -2.4370559e-006,83.8772 0.093766361,83.8830 0.81273293,83.8888 1.6255521,83.8947 1.7504308,83.9005 1.3438342,83.9063 1.0934811,83.9121 0.84366667,83.9179 0.96855563,83.9237 0.56209433,83.9296 0.3122814,83.9354 0.031091785,83.9412 1.8624032e-005,83.9470 -5.0231361e-006,83.9528 1.4670255e-006,83.9587 -8.4460453e-007,83.9645 1.9114316e-006,83.9703 -6.8016375e-006,83.9761 2.5297171e-005,83.9819 0.093837783,83.9877 0.31274015,83.9936 0.59368992,83.9994 0.21855567,84.0052 0.18768756,84.0110 0.31266487,84.0168 0.37475422,84.0227 0.34377608,84.0285 0.53141189,84.0343 0.28117985,84.0401 0.28111267,84.0459 0.093561023,84.0518 9.313273e-006,84.0576 2.9559924e-006,84.0634 -2.1139876e-005,84.0692 8.1610517e-005,84.0751 0.093795292,84.0809 0.093836993,84.0867 0.3128919,84.0925 0.7814461,84.0983 1.0001057,84.1042 1.4374396,84.1100 1.3121597,84.1158 0.87503183,84.1216 1.1563056,84.1275 1.0622509,84.1333 0.53101152,84.1391 0.12494312,84.1449 0.18751463,84.1508 0.093708642,84.1566 -3.6150955e-006,84.1624 0.093855552,84.1682 0.31252357,84.1741 0.18742946,84.1799 0.093690664,84.1857 5.4323067e-005,84.1915 0.28138986,84.1974 0.18741524,84.2032 0.031138951,84.2090 1.1652173e-007,84.2148 -1.3925296e-006,84.2207 5.4540592e-006,84.2265 -2.0425352e-005,84.2323 7.6253622e-005,84.2382 0.18770978,84.2440 0.34374845,84.2498 0.18729565,84.2556 0.093678176,84.2615 0.093771331,84.2673 -3.6747224e-005,84.2731 0.00010242254,84.2790 0.31274498,84.2848 0.53132337,84.2906 0.43741539,84.2964 0.31241947,84.3023 0.187314,84.3081 1.4216764e-005,84.3139 0.31276852,84.3198 0.5001334,84.3256 0.40604615,84.3314 0.093499653,84.3373 -1.0609102e-005,84.3431 2.8014592e-006,84.3489 -5.9586881e-007,84.3548 -4.1826138e-007,84.3606 2.2692232e-006,84.3664 0.031358413,84.3723 0.18776622,84.3781 0.56269544,84.3839 1.0623674,84.3897 0.87470889,84.3956 0.093625061,84.4014 0.031246545,84.4072 0.093778938,84.4131 0.34390342,84.4189 0.7813077,84.4248 0.56233776,84.4306 0.093641005,84.4364 4.5278706e-005,84.4423 0.31275475,84.4481 1.0315179,84.4539 1.3750157,84.4598 0.90593278,84.4656 0.18743533,84.4714 0.2188006,84.4773 0.18729866,84.4831 0.093709074,84.4889 0.093775988,84.4948 0.18748903,84.5006 -1.6927259e-005,84.5065 3.3346273e-006,84.5123 0.1875211,84.5181 0.71880764,84.5240 0.9375686,84.5298 0.40619934,84.5356 0.031162584,84.5415 0.031240972,84.5473 6.6251641e-006,84.5532 0.093834169,84.5590 0.3125695,84.5648 0.31243151,84.5707 0.093660466,84.5765 1.3950577e-005,84.5824 0.12520589,84.5882 0.31269869,84.5940 0.31224337,84.5999 -0.00020900294,84.6057 5.8081943e-005,84.6116 -2.3308801e-005,84.6174 0.093790986,84.6232 0.093805343,84.6291 0.093677536,84.6349 3.8557821e-005,84.6408 0.093763612,84.6466 -9.3605318e-005,84.6524 7.0278897e-005,84.6583 0.09374278,84.6641 0.37571445,84.6700 1.6256568,84.6758 1.6245859,84.6817 0.90551341,84.6875 -0.00032555775,84.6933 8.8464461e-005,84.6992 -2.827447e-005,84.7050 0.031333867,84.7109 0.18768851,84.7167 0.65630555,84.7226 0.90613282,84.7284 0.71880996,84.7343 0.59385258,84.7401 0.43737262,84.7459 0.187298,84.7518 -7.7172508e-006,84.7576 0.3752673,84.7635 1.0002023,84.7693 1.0310922,84.7752 0.65610164,84.7810 1.3440534,84.7869 1.656707,84.7927 1.3750588,84.7986 1.0618938,84.8044 0.6245876,84.8103 0.34375262,84.8161 0.031417243,84.8220 0.34414098,84.8278 0.62495798,84.8336 0.43727174,84.8395 0.40647444,84.8453 0.87569559,84.8512 1.4690831,84.8570 1.2494169,84.8629 0.56176901,84.8687 0.093528621,84.8746 0.031253811,84.8804 0.031320989,84.8863 0.28151751,84.8921 0.62493324,84.8980 0.59375042,84.9038 0.87528443,84.9097 1.2189684,84.9155 1.406653,84.9214 1.5314212,84.9272 1.3746618,84.9331 0.84311908,84.9390 0.18710518,84.9448 6.1432169e-005,84.9507 0.093774147,84.9565 0.093666226,84.9624 4.2943953e-005,84.9682 0.093939707,84.9741 0.31253907,84.9799 0.21854,84.9858 0.093893267,84.9916 0.37529498,84.9975 0.46858442,85.0033 0.21848965,85.0092 0.093916148,85.0150 0.28138399,85.0209 0.24993555,85.0268 0.25000656,85.0326 0.37518042,85.0385 0.59378719,85.0443 0.37466943,85.0502 0.062315799,85.0560 -1.3407236e-005,85.0619 3.3214274e-006,85.0677 1.2268674e-007,85.0736 -3.8127889e-006,85.0795 1.5129762e-005,85.0853 -5.6710818e-005,85.0912 0.00021173063,85.0970 0.53154713,85.1029 0.75042069,85.1087 1.093888,85.1146 0.68710089,85.1205 0.37465352,85.1263 0.093489833,85.1322 -1.1961507e-005,85.1380 0.093855985,85.1439 0.34393623,85.1498 0.59372747,85.1556 0.37480244,85.1615 0.093670733,85.1673 1.8041223e-005,85.1732 0.093939766,85.1791 0.31268808,85.1849 0.34359303,85.1908 0.18745327,85.1966 0.34384969,85.2025 0.31241244,85.2084 0.25000697,85.2142 0.40629801,85.2201 0.62512612,85.2259 0.68761659,85.2318 1.0937269,85.2377 1.5001613,85.2435 1.5624473,85.2494 0.74968058,85.2553 0.21870238,85.2611 0.187498,85.2670 0.12487435,85.2728 0.031166719,85.2787 -1.1136399e-005,85.2846 1.0421315e-005,85.2904 -3.0550535e-005,85.2963 0.00011178978,85.3022 0.18767075,85.3080 0.18739605,85.3139 0.12489516,85.3198 0.093707502,85.3256 3.7221449e-005,85.3315 0.28147095,85.3374 0.46884453,85.3432 0.34383097,85.3491 0.68756598,85.3550 1.156339,85.3608 1.1563371,85.3667 0.65582556,85.3726 0.030940935,85.3784 8.1278617e-005,85.3843 0.062630013,85.3902 0.18760474,85.3960 0.18742095,85.4019 0.093608141,85.4078 -5.9334176e-005,85.4136 2.670707e-005,85.4195 0.09374328,85.4254 1.9258823e-007,85.4312 0.094059147,85.4371 0.40645924,85.4430 0.40617079,85.4488 0.59379685,85.4547 0.65625525,85.4606 0.5310697,85.4665 0.78111809,85.4723 0.84371513,85.4782 0.34379849,85.4841 0.37496245,85.4899 0.18739566,85.4958 0.3437672,85.5017 0.31248322,85.5076 0.093637422,85.5134 0.00027008011,85.5193 1.2193009,85.5252 1.4998817,85.5310 0.53099871,85.5369 0.68773377,85.5428 1.1251724,85.5487 1.3127196,85.5545 1.3123538,85.5604 0.62452346,85.5663 0.2184687,85.5722 0.031104388,85.5780 0.093865491,85.5839 0.31257588,85.5898 0.34371096,85.5957 0.18740958,85.6015 -5.4419495e-005,85.6074 6.3447987e-005,85.6133 0.093820028,85.6192 0.0936753,85.6250 0.093784399,85.6309 0.28122425,85.6368 0.093818411,85.6427 0.25038981,85.6485 0.59396732,85.6544 0.74992144,85.6603 0.49974287,85.6662 0.37479991,85.6720 0.43750638,85.6779 0.49993062,85.6838 0.12496342,85.6897 0.50008643,85.6955 0.59387141,85.7014 0.78133762,85.7073 0.68742317,85.7132 0.49980581,85.7191 0.093656465,85.7249 0.31268424,85.7308 0.81271642,85.7367 0.99999207,85.7426 0.74993873,85.7485 0.7499668,85.7543 0.59375286,85.7602 0.62491244,85.7661 0.37487528,85.7720 1.0937915,85.7779 1.5000086,85.7837 0.9374392,85.7896 0.093662776,85.7955 -1.1754983e-005,85.8014 -1.9087813e-006,85.8073 0.093894735,85.8132 0.50016475,85.8190 0.68739963,85.8249 0.37497738,85.8308 0.25016057,85.8367 0.31243187,85.8426 0.12475642,85.8484 8.387251e-006,85.8543 0.093714282,85.8602 0.00013423972,85.8661 0.3127712,85.8720 0.3749035,85.8779 0.21852295,85.8838 -0.00011876376,85.8896 7.5299715e-005,85.8955 0.09374918,85.9014 -7.22474e-005,85.9073 0.00010842674,85.9132 0.18766318,85.9191 0.28119418,85.9249 0.31249458,85.9308 0.7813437,85.9367 0.5936982,85.9426 0.31233805,85.9485 -7.7508957e-005,85.9544 2.5514963e-005,85.9603 -2.4546369e-005,85.9662 7.2674753e-005,85.9720 0.093838379,85.9779 0.093677461,85.9838 0.062494252,85.9897 0.37531096,85.9956 0.62509227,86.0015 0.46864033,86.0074 0.71874762,86.0133 0.8750897,86.0191 1.0624278,86.0250 0.46843162,86.0309 0.031218516,86.0368 0.18778789,86.0427 0.56270498,86.0486 0.65617239,86.0545 0.4997161,86.0604 0.18746834,86.0663 0.31278512,86.0722 0.65664637,86.0781 1.7200158,86.0839 3.5942893,86.0898 2.9988151,86.0957 1.155079,86.1016 0.18724601,86.1075 0.31264651,86.1134 0.3124184,86.1193 0.56248164,86.1252 0.87501758,86.1311 0.4999482,86.1370 -2.1268715e-005,86.1429 1.959821e-005,86.1488 0.031232901,86.1547 4.877193e-005,86.1605 0.093729772,86.1664 0.31290293,86.1723 1.0010493,86.1782 1.562755,86.1841 1.1242201,86.1900 0.49924076,86.1959 0.093530625,86.2018 0.09412916,86.2077 0.87518883,86.2136 1.1559402,86.2195 0.65606052,86.2254 0.18744923,86.2313 5.4347034e-005,86.2372 0.28180674,86.2431 0.87523419,86.2490 0.59327662,86.2549 0.18720816,86.2608 0.031183744,86.2667 -6.5014451e-006,86.2726 2.2905972e-006,86.2785 -2.660614e-006,86.2844 8.3523792e-006,86.2903 -3.0751315e-005,86.2962 0.00011466204,86.3021 0.50032061,86.3080 0.87495059,86.3139 0.34358078,86.3198 0.40645361,86.3257 0.75018948,86.3316 0.81236082,86.3375 0.43717527,86.3434 0.31239036,86.3493 0.34377387,86.3552 0.18746719,86.3611 1.6325444e-006,86.3670 -2.6624339e-005,86.3729 0.031400457,86.3788 0.50022733,86.3847 0.74985975,86.3906 0.34355268,86.3965 0.031231638,86.4024 -1.2273802e-006,86.4083 5.7577176e-006,86.4142 -2.180525e-005,86.4201 8.1470011e-005,86.4260 0.12516989,86.4319 0.25018576,86.4378 0.34365106,86.4437 0.12473512,86.4496 0.093861446,86.4555 0.31266701,86.4614 0.3123005,86.4673 -0.00019018848,86.4732 0.0001404552,86.4791 0.18765473,86.4850 0.37527627,86.4909 0.90662313,86.4968 1.3121957,86.5027 0.46822175,86.5086 0.28130126,86.5146 0.62517512,86.5205 0.65641117,86.5264 0.59381837,86.5323 0.43715617,86.5382 0.03109551,86.5441 0.21901946,86.5500 0.62546593,86.5559 1.1875992,86.5618 0.93716842,86.5677 0.49959162,86.5736 -2.3029701e-005,86.5795 0.25040707,86.5854 0.46875316,86.5913 0.40603471,86.5973 0.28114229,86.6032 0.34387973,86.6091 0.71874136,86.6150 0.81243628,86.6209 0.87489158,86.6268 0.31255543,86.6327 0.6566366,86.6386 0.93738264,86.6445 0.43722397,86.6504 0.2187414,86.6564 0.15633792,86.6623 0.31268966,86.6682 0.68770587,86.6741 0.9375844,86.6800 0.99960065,86.6859 0.34348568,86.6918 0.28128844,86.6977 0.093716368,86.7037 0.28133488,86.7096 0.59367055,86.7155 0.56245619,86.7214 0.50016671,86.7273 0.50012624,86.7332 0.65642267,86.7391 0.8437922,86.7450 0.5621233,86.7510 0.18747315,86.7569 0.40646029,86.7628 0.31233248,86.7687 0.093589805,86.7746 -3.8786064e-005,86.7805 6.996622e-005,86.7864 0.18764615,86.7924 0.34379971,86.7983 0.43774199,86.8042 0.65666044,86.8101 0.78090245,86.8160 0.18695863,86.8219 0.093951792,86.8279 0.50027043,86.8338 0.65622973,86.8397 0.49973637,86.8456 0.093544677,86.8515 1.1606233e-005,86.8574 -2.3487253e-005,86.8634 0.03137254,86.8693 0.31265804,86.8752 0.34364003,86.8811 0.093589552,86.8870 6.6690605e-005,86.8930 0.15655532,86.8989 0.37513632,86.9048 0.40606701,86.9107 0.43732291,86.9166 0.34367558,86.9226 0.12504505,86.9285 0.18750925,86.9344 0.093644224,86.9403 2.768867e-006,86.9462 0.34433228,86.9522 1.3443393,86.9581 1.4997839,86.9640 0.87433958,86.9699 0.093410157,86.9758 3.5106968e-005,86.9818 -1.3035717e-005,86.9877 1.7034366e-005,86.9936 0.093804412,86.9995 0.18748982,87.0055 0.093736149,87.0114 0.093787119,87.0173 0.093701757,87.0232 -4.0225492e-005,87.0292 1.3318191e-005,87.0351 -1.3044968e-005,87.0410 3.8863986e-005,87.0469 0.062595427,87.0528 0.2812621,87.0588 0.43756035,87.0647 0.40625444,87.0706 0.18736081,87.0765 0.093907051,87.0825 0.34402177,87.0884 0.4372842,87.0943 0.093493894,87.1002 0.18766388,87.1062 0.40642899,87.1121 0.59388512,87.1180 0.59352279,87.1240 0.093459301,87.1299 2.5496809e-005,87.1358 0.031269178,87.1417 0.09374053,87.1477 0.18766952,87.1536 0.90646011,87.1595 0.96860057,87.1654 0.34352502,87.1714 0.031288169,87.1773 0.18770128,87.1832 0.34378183,87.1892 0.3438718,87.1951 0.53125679,87.2010 0.37471393,87.2070 0.093578286,87.2129 0.00017124324,87.2188 0.25031829,87.2247 0.46891725,87.2307 0.71864402,87.2366 0.56227058,87.2425 0.34357524,87.2485 0.343658,87.2544 0.34376526,87.2603 0.18747789,87.2663 0.031222858,87.2722 0.09392035,87.2781 0.78153795,87.2841 1.0937303,87.2900 0.68719238,87.2959 -0.0001450626,87.3019 3.876958e-005,87.3078 -1.0004224e-005,87.3137 1.2441308e-006,87.3197 5.0289782e-006,87.3256 -2.1361968e-005,87.3315 8.0425554e-005,87.3375 0.15643793,87.3434 0.37504351,87.3493 1.2189026,87.3553 2.28127,87.3612 1.6559597,87.3671 0.59360909,87.3731 0.34369862,87.3790 0.50015479,87.3849 0.25034404,87.3909 0.43755785,87.3968 0.40592882,87.4027 0.59357679,87.4087 0.75002539,87.4146 0.37500697,87.4206 0.093722261,87.4265 0.093840174,87.4324 0.40660226,87.4384 0.62494648,87.4443 0.34345806,87.4502 0.21873844,87.4562 0.28128174,87.4621 0.18745539,87.4681 0.28169432,87.4740 0.84405935,87.4799 0.74957305,87.4859 0.43725845,87.4918 0.3123765,87.4978 0.031159127,87.5037 0.093856983,87.5096 0.34385827,87.5156 0.53112733,87.5215 0.65645605,87.5275 1.3756037,87.5334 1.2186772,87.5393 0.49944067,87.5453 0.093543835,87.5512 0.09372972,87.5572 0.031224504,87.5631 0.093783036,87.5690 0.093718372,87.5750 -1.6436976e-005,87.5809 -1.2428014e-005,87.5869 6.6156092e-005,87.5928 0.18761991,87.5988 0.31258097,87.6047 0.37486959,87.6106 0.093604326,87.6166 2.8091719e-005,87.6225 -7.957241e-006,87.6285 3.7351751e-006,87.6344 -6.9833768e-006,87.6404 2.4200253e-005,87.6463 0.28187892,87.6522 1.0003673,87.6582 0.78080136,87.6641 0.3745833,87.6701 0.031081326,87.6760 2.9805331e-005,87.6820 0.50004095,87.6879 0.87500167,87.6939 0.4999522,87.6998 -5.5153196e-006,87.7058 -7.1666145e-006,87.7117 3.4185152e-005,87.7177 0.18759596,87.7236 0.31246883,87.7296 0.093662992,87.7355 -7.6446877e-006,87.7414 7.694447e-006,87.7474 -2.313442e-005,87.7533 0.18762639,87.7593 0.8126179,87.7652 0.65611571,87.7712 0.31239569,87.7771 0.28147036,87.7831 0.90654844,87.7890 0.84386832,87.7950 0.56248575,87.8009 0.37466177,87.8069 0.093563721,87.8128 0.12513056,87.8188 0.25020272,87.8247 0.53132427,87.8307 0.99990636,87.8366 1.1560092,87.8426 0.28111631,87.8485 0.18794143,87.8545 0.59400779,87.8604 0.56231952,87.8664 0.34335813,87.8723 -0.00016287465,87.8783 0.093862087,87.8843 0.093678094,87.8902 -3.8389862e-005,87.8962 1.188044e-005,87.9021 -9.1294178e-006,87.9081 2.4638332e-005,87.9140 0.031246476,87.9200 0.093792334,87.9259 0.50008315,87.9319 0.56245917,87.9378 0.37507918,87.9438 0.50021785,87.9497 0.49984941,87.9557 0.18744545,87.9617 0.3753837,87.9676 0.90628105,87.9736 1.0309465,87.9795 0.59352255,87.9855 0.093669355,87.9914 7.413134e-006,87.9974 -7.8146113e-006,88.0033 2.3846889e-005,88.0093 0.094016343,88.0153 0.4066807,88.0212 0.68739206,88.0272 0.53105879,88.0331 0.46875495,88.0391 0.34373981,88.0451 0.3435671,88.0510 0.093639843,88.0570 0.56284416,88.0629 0.96870041,88.0689 0.6246559,88.0748 0.093698315,88.0808 0.90634102,88.0868 1.3437129,88.0927 1.6253269,88.0987 2.6878605,88.1046 2.187571,88.1106 1.3437042,88.1166 0.56228417,88.1225 0.49972329,88.1285 0.49987084,88.1344 0.49998152,88.1404 0.18735448,88.1464 5.9967173e-005,88.1523 0.18771927,88.1583 0.34374776,88.1643 0.18728887,88.1702 0.031167684,88.1762 0.031297363,88.1821 0.34380823,88.1881 0.49997914,88.1941 0.18744256,88.2000 0.03124721,88.2060 0.093783081,88.2120 0.093755312,88.2179 0.18766655,88.2239 0.65652478,88.2299 0.8436076,88.2358 0.28094825,88.2418 -4.8219386e-005,88.2477 -7.8354251e-006,88.2537 7.9572041e-005,88.2597 0.18772133,88.2656 0.53150028,88.2716 0.90612304,88.2776 0.37492818,88.2835 0.40621799,88.2895 0.43724,88.2955 0.31246966,88.3014 0.031210138,88.3074 0.00011248815,88.3134 0.15643284,88.3193 0.28136885,88.3253 0.46888024,88.3313 0.59368098,88.3372 0.31217319,88.3432 0.03117794,88.3492 0.18776537,88.3551 0.40628117,88.3611 0.31230274,88.3671 0.093615368,88.3731 -2.132075e-005,88.3790 5.7521879e-006,88.3850 -1.6863376e-006,88.3910 9.9276133e-007,88.3969 -2.2847591e-006,88.4029 8.1468861e-006,88.4089 0.18762799,88.4148 0.59391445,88.4208 0.81247991,88.4268 0.46867993,88.4328 0.31248173,88.4387 0.28112337,88.4447 0.18753062,88.4507 0.62521642,88.4566 1.249934,88.4626 0.93734938,88.4686 0.46882227,88.4746 0.34388053,88.4805 0.62498021,88.4865 0.59363574,88.4925 0.31233174,88.4985 0.00013916231,88.5044 0.25014782,88.5104 0.15603149,88.5164 -8.464756e-005,88.5224 4.4455657e-005,88.5283 0.09400212,88.5343 0.34397677,88.5403 0.34352377,88.5463 0.093492843,88.5522 -2.3503386e-005,88.5582 6.6883522e-006,88.5642 -3.2483154e-006,88.5702 6.3048765e-006,88.5761 -2.1972775e-005,88.5821 8.1592691e-005,88.5881 0.18768714,88.5941 0.3125003,88.6000 0.28119963,88.6060 0.18756586,88.6120 0.65629739,88.6180 1.1562338,88.6239 1.2498674,88.6299 0.37486473,88.6359 0.093741193,88.6419 0.093760952,88.6479 0.18759876,88.6538 0.28133571,88.6598 0.18735658,88.6658 -9.7238495e-005,88.6718 4.1473071e-005,88.6778 0.56251484,88.6837 0.49997663,88.6897 -5.0578537e-006,88.6957 -3.395525e-005,88.7017 0.00014089154,88.7077 0.18767615,88.7136 0.1873585,88.7196 0.21889766,88.7256 0.62531644,88.7316 0.68734825,88.7376 0.31215155,88.7435 0.093697414,88.7495 0.31268236,88.7555 0.62518233,88.7615 0.78136492,88.7675 0.78121269,88.7735 0.49978635,88.7794 0.28111532,88.7854 0.53138876,88.7914 0.6874584,88.7974 0.31238469,88.8034 0.34382555,88.8094 0.49990118,88.8153 0.18746556,88.8213 0.1876168,88.8273 0.2811164,88.8333 0.093741246,88.8393 0.56266522,88.8453 0.87509859,88.8512 0.93740082,88.8572 0.28111684,88.8632 0.18746334,88.8692 -5.7576588e-005,88.8752 1.768539e-005,88.8812 -1.3161246e-005,88.8872 3.4961056e-005,88.8931 0.093762033,88.8991 -8.3233637e-005,88.9051 0.00018231859,88.9111 0.31271252,88.9171 0.34365588,88.9231 0.18731326,88.9291 -9.7949902e-005,88.9351 7.1471557e-005,88.9410 0.093810908,88.9470 0.18763879,88.9530 0.75014448,88.9590 0.90619516,88.9650 0.4690707,88.9710 0.87579232,88.9770 1.3436502,88.9830 0.74896133,88.9890 0.31234404,88.9950 1.0938817,89.0009 0.59356171,89.0069 0.62502217,89.0129 0.59377861,89.0189 0.43743777,89.0249 0.31241471,89.0309 0.31251052,89.0369 0.093756966,89.0429 0.37521243,89.0489 2.3755286,89.0549 3.8129385,89.0609 3.0622509,89.0668 1.6558951,89.0728 1.4068134,89.0788 2.5945129,89.0848 2.6245334,89.0908 1.3428527,89.0968 0.84356582,89.1028 0.90613812,89.1088 0.53102148,89.1148 0.093721464,89.1208 -2.5162048e-005,89.1268 0.094026573,89.1328 0.68802983,89.1388 1.0625008,89.1448 0.68696499,89.1508 0.18742639,89.1568 0.50025386,89.1628 0.49975204,89.1688 0.09363953,89.1748 0.12513898,89.1807 0.15622038,89.1867 0.28133556,89.1927 0.43754444,89.1987 0.81248796,89.2047 1.8749653,89.2107 2.1873348,89.2167 0.78116453,89.2227 -1.6526594e-005,89.2287 1.4270209e-005,89.2347 -4.0556257e-005,89.2407 0.00014796632,89.2467 0.34410524,89.2527 0.65639496,89.2587 0.56223333,89.2647 0.18721533,89.2707 0.093825035,89.2767 0.18746954,89.2827 0.031133614,89.2887 3.2365797e-006,89.2947 2.220492e-005,89.3007 0.75004548,89.3067 0.81262875,89.3127 0.65626758,89.3187 0.68752664,89.3247 0.59400183,89.3307 0.75024128,89.3367 0.74980676,89.3427 0.24954648,89.3487 -0.00010733354,89.3547 3.2988763e-005,89.3607 -2.4614565e-005,89.3667 6.5472319e-005,89.3727 0.18770841,89.3787 0.5001896,89.3847 0.68744719,89.3907 0.4372052,89.3968 -0.00012745742,89.4028 3.2476481e-005,89.4088 -2.4380074e-006,89.4148 -2.2729082e-005,89.4208 9.3362491e-005,89.4268 0.28150186,89.4328 0.56272101,89.4388 0.68758374,89.4448 0.96869981,89.4508 1.3124797,89.4568 1.0624051,89.4628 0.49974129,89.4688 0.65634429,89.4748 1.2188324,89.4808 0.90626913,89.4868 0.6876812,89.4928 0.78147751,89.4988 0.9059884,89.5049 0.28088474,89.5109 0.25012431,89.5169 0.31243125,89.5229 0.2186057,89.5289 0.31267416,89.5349 0.78149927,89.5409 0.78103411,89.5469 0.21848975,89.5529 0.31245288,89.5589 0.43767446,89.5649 0.50005656,89.5709 0.31233618,89.5770 0.12496718,89.5830 0.031235717,89.5890 0.031234726,89.5950 -6.0021657e-006,89.6010 2.7335827e-005,89.6070 0.093832158,89.6130 0.28123865,89.6190 0.34382838,89.6250 0.56257004,89.6311 0.31232753,89.6371 -9.715667e-005,89.6431 7.4323696e-005,89.6491 0.093815252,89.6551 0.093679532,89.6611 -4.8805628e-005,89.6671 7.6583217e-007,89.6731 4.5750232e-005,89.6792 1.0937876,89.6852 0.87495357,89.6912 0.37498695,89.6972 0.093838371,89.7032 0.3439095,89.7092 0.53143793,89.7152 0.74996895,89.7213 0.49976608,89.7273 0.5312081,89.7333 0.62493104,89.7393 0.093659453,89.7453 1.7802226e-005,89.7513 -4.6275245e-006,89.7573 7.0643853e-007,89.7634 1.8023089e-006,89.7694 -7.9163983e-006,89.7754 2.9865638e-005,89.7814 0.18754797,89.7874 0.37517118,89.7934 0.65629536,89.7995 0.37485424,89.8055 0.1873904,89.8115 -1.6138572e-005,89.8175 0.093879022,89.8235 0.18749458,89.8295 0.093642168,89.8356 0.093803495,89.8416 0.50011867,89.8476 0.62488931,89.8536 0.093640551,89.8596 1.9704414e-005,89.8657 -5.2688129e-006,89.8717 1.3692994e-006,89.8777 -2.0796018e-007,89.8837 -5.3761835e-007,89.8897 2.3586485e-006,89.8958 -8.8976758e-006,89.9018 3.323465e-005,89.9078 0.31257799,89.9138 0.49999318,89.9198 0.34371746,89.9259 0.093911149,89.9319 0.25013411,89.9379 0.31264704,89.9439 0.50018585,89.9500 0.87481833,89.9560 1.0623593,89.9620 1.3437793,89.9680 0.74993694,89.9740 0.40602493,89.9801 -0.00014272738,89.9861 4.2478234e-005,89.9921 0.28147134,89.9981 1.3752229,90.0042 1.4685862,90.0102 0.74978548,90.0162 0.56258023,90.0222 1.1878083,90.0283 1.0628654,90.0343 1.0627429,90.0403 0.87458026,90.0463 0.34325585,90.0524 0.12490644,90.0584 0.031235801,90.0644 0.09380348,90.0704 0.093695179,90.0765 0.031236755,90.0825 0.31276828,90.0885 0.87510985,90.0945 0.74995285,90.1006 0.87520456,90.1066 1.3126531,90.1126 1.3746949,90.1187 0.53093225,90.1247 0.18749309,90.1307 0.093684807,90.1367 -4.3192718e-005,90.1428 2.1672648e-005,90.1488 0.031288281,90.1548 0.062473375,90.1609 -1.36435e-005,90.1669 0.18756385,90.1729 0.43754354,90.1789 0.43743956,90.1850 -8.7300621e-005,90.1910 0.031418808,90.1970 0.31267771,90.2031 0.31231737,90.2091 0.031104444,90.2151 1.7124255e-007,90.2212 0.09386351,90.2272 0.50027573,90.2332 0.87541789,90.2393 1.218816,90.2453 0.87468958,90.2513 0.49967521,90.2574 0.093532152,90.2634 0.031325061,90.2694 0.093814164,90.2755 0.093659878,90.2815 -6.6995897e-005,90.2875 -4.3046539e-006,90.2936 8.4227213e-005,90.2996 0.28130129,90.3056 0.53138024,90.3117 0.7814427,90.3177 0.62490577,90.3237 0.18724723,90.3298 -0.00012265905,90.3358 3.2963992e-005,90.3418 -9.1874299e-006,90.3479 3.7832917e-006,90.3539 -5.9454651e-006,90.3599 0.031310994,90.3660 0.28131732,90.3720 0.31250155,90.3780 0.21880838,90.3841 0.50001377,90.3901 0.81242013,90.3962 0.56248271,90.4022 0.37508428,90.4082 0.43759209,90.4143 0.75015247,90.4203 1.2813033,90.4263 1.2185506,90.4324 0.84358311,90.4384 0.49991331,90.4445 0.093714006,90.4505 5.3333206e-006,90.4565 8.6411019e-006,90.4626 0.093769744,90.4686 0.12500161,90.4747 0.187609,90.4807 0.59380239,90.4867 0.49987212,90.4928 0.18743418,90.4988 5.6895983e-006,90.5049 -1.1085526e-005,90.5109 3.8655377e-005,90.5169 0.18767564,90.5230 0.50037289,90.5290 0.59370422,90.5351 0.3746407,90.5411 0.3125588,90.5472 0.65656382,90.5532 0.8437655,90.5592 0.53084767,90.5653 0.31232679,90.5713 0.18752846,90.5774 -1.8932398e-005,90.5834 5.0496919e-006,90.5895 -1.2648966e-006,90.5955 9.473581e-009,90.6015 1.2272101e-006,90.6076 -4.9187247e-006,90.6136 1.8449142e-005,90.6197 0.18769434,90.6257 0.562554,90.6318 0.34357563,90.6378 0.09367241,90.6439 -1.489763e-005,90.6499 8.4972989e-006,90.6559 -1.9091913e-005,90.6620 0.093912497,90.6680 0.59403163,90.6741 0.8749429,90.6801 0.53129029,90.6862 0.56251532,90.6922 0.53117085,90.6983 0.56268585,90.7043 0.53111225,90.7104 0.18715999,90.7164 -5.886042e-005,90.7225 0.03126673,90.7285 -8.1587705e-006,90.7346 -5.0757662e-005,90.7406 0.00021120829,90.7467 0.28152916,90.7527 0.28099275,90.7588 0.062299155,90.7648 0.34384811,90.7709 0.7187596,90.7769 0.37492284,90.7830 -2.4263238e-005,90.7890 6.451316e-006,90.7951 -1.5401398e-006,90.8011 -2.9131922e-007,90.8072 2.7057711e-006,90.8132 -1.0532575e-005,90.8193 0.094006881,90.8253 0.59404022,90.8314 0.81234306,90.8374 0.49971125,90.8435 0.09364289,90.8495 3.6402842e-005,90.8556 0.12533857,90.8616 0.46914649,90.8677 0.59364963,90.8737 0.56219649,90.8798 0.6249029,90.8858 0.68763202,90.8919 1.0312779,90.8979 0.93728614,90.9040 0.40632567,90.9101 0.28128457,90.9161 0.18744087,90.9222 0.71882719,90.9282 0.75002092,90.9343 0.3750712,90.9403 0.34377593,90.9464 0.34371617,90.9524 0.40628007,90.9585 0.46859598,90.9646 0.31242582,90.9706 0.53142202,90.9767 0.49985504,90.9827 0.18732998,90.9888 0.15637128,90.9948 0.65633607,91.0009 0.56224227,91.0070 0.34467509,91.0130 2.0014827,91.0191 2.7183232,91.0251 1.8738683,91.0312 1.0930203,91.0372 0.37529871,91.0433 1.376158,91.0494 3.0943642,91.0554 3.1867714,91.0615 5.070118,91.0675 27.955589,91.0736 53.538792,91.0797 52.238201,91.0857 26.015327,91.0918 5.4936652,91.0978 0.8433302,91.1039 0.2186434,91.1100 0.28148961,91.1160 0.43769535,91.1221 0.68748671,91.1281 0.59342641,91.1342 0.1872216,91.1403 0.1252715,91.1463 0.75067127,91.1524 1.3129387,91.1585 1.4369718,91.1645 0.56183845,91.1706 0.28117648,91.1766 0.34384036,91.1827 0.59382808,91.1888 0.2810688,91.1948 0.093651518,91.2009 5.0181443e-005,91.2070 0.12510604,91.2130 0.37500086,91.2191 0.40616038,91.2252 0.18743616,91.2312 3.9030525e-005,91.2373 0.21887949,91.2434 0.49998149,91.2494 0.74997807,91.2555 1.6253362,91.2615 1.8443773,91.2676 2.0625517,91.2737 0.84300971,91.2797 0.093342632,91.2858 1.5392086e-005,91.2919 -3.9449938e-006,91.2980 3.8663779e-007,91.3040 2.3989701e-006,91.3101 -9.9833778e-006,91.3162 0.18759197,91.3222 0.65643007,91.3283 0.8437618,91.3344 0.4060854,91.3404 0.093641967,91.3465 -3.4115394e-006,91.3526 -1.8585532e-006,91.3586 1.0846966e-005,91.3647 0.18766665,91.3708 0.68763566,91.3768 0.74989355,91.3829 0.6562168,91.3890 0.46871343,91.3951 0.093629129,91.4011 -1.5395333e-005,91.4072 -7.3491087e-006,91.4133 4.4796841e-005,91.4193 0.093830459,91.4254 0.187648,91.4315 0.3124454,91.4376 0.093556933,91.4436 0.093767285,91.4497 0.18750368,91.4558 0.093718015,91.4618 -7.3382571e-006,91.4679 0.093775608,91.4740 0.3125076,91.4801 0.18747427,91.4861 -7.3865936e-006,91.4922 8.3151372e-007,91.4983 4.0614891e-006,91.5044 -1.7078948e-005,91.5104 0.093943678,91.5165 0.71919727,91.5226 1.1249837,91.5287 0.62459534,91.5347 0.2812109,91.5408 0.37549335,91.5469 0.65623754,91.5530 0.68715239,91.5590 0.93732864,91.5651 0.56240481,91.5712 0.28143221,91.5773 0.43755201,91.5833 0.81261909,91.5894 0.68758494,91.5955 0.40611339,91.6016 0.18729429,91.6076 0.093682989,91.6137 0.12517725,91.6198 0.18736085,91.6259 0.031326428,91.6320 0.5627076,91.6380 0.37471795,91.6441 0.03115223,91.6502 0.093821481,91.6563 0.18754649,91.6624 0.18739787,91.6684 0.031362742,91.6745 0.56276864,91.6806 0.6247378,91.6867 0.093706295,91.6928 0.68799317,91.6988 1.3128856,91.7049 1.3750812,91.7110 0.96864742,91.7171 0.74957448,91.7232 0.31198829,91.7292 0.18766162,91.7353 0.40664294,91.7414 0.46871725,91.7475 0.4062562,91.7536 0.68781197,91.7596 1.1251293,91.7657 1.2499776,91.7718 0.9370048,91.7779 0.18715228,91.7840 0.24998376,91.7901 0.031183191,91.7961 0.18765524,91.8022 0.34380752,91.8083 0.406268,91.8144 0.62501603,91.8205 0.6562323,91.8266 0.40627515,91.8327 0.43748087,91.8387 0.28103974,91.8448 -5.7770325e-005,91.8509 0.78135014,91.8570 1.0624533,91.8631 0.093684807,91.8692 1.1216866e-005,91.8753 -1.5980417e-005,91.8813 5.2708259e-005,91.8874 0.3439467,91.8935 0.81262589,91.8996 0.71865571,91.9057 0.40652376,91.9118 0.62523544,91.9179 0.84361368,91.9240 1.5309786,91.9300 1.2497308,91.9361 0.56242663,91.9422 0.031240206,91.9483 0.28167459,91.9544 1.0320048,91.9605 1.50017,91.9666 1.1868069,91.9727 0.46830872,91.9788 0.40642828,91.9848 0.53109294,91.9909 0.093480386,91.9970 8.8269326e-006,92.0031 0.031353824,92.0092 0.40655985,92.0153 0.8751182,92.0214 0.65596169,92.0275 0.21853334,92.0336 0.31256557,92.0397 1.8753663,92.0458 3.9065392,92.0518 3.3746696,92.0579 0.90592468,92.0640 0.37571594,92.0701 2.3458734,92.0762 5.6576376,92.0823 5.3742557,92.0884 3.9357834,92.0945 1.905282,92.1006 0.9059779,92.1067 0.4997074,92.1128 0.34359244,92.1189 0.093610041,92.1250 -7.496879e-005,92.1311 0.0002356498,92.1372 0.43799379,92.1433 0.71880352,92.1494 0.81210512,92.1554 0.59351492,92.1615 0.4062981,92.1676 0.1561653,92.1737 -9.6805597e-005,92.1798 9.5023162e-005,92.1859 1.6566222,92.1920 2.500031,92.1981 1.06213,92.2042 0.3124136,92.2103 0.31251228,92.2164 0.093726382,92.2225 3.1259456e-006,92.2286 -7.1617856e-006,92.2347 2.552317e-005,92.2408 0.093958996,92.2469 0.34406382,92.2530 0.65623164,92.2591 0.59356606,92.2652 0.53113115,92.2713 0.31235862,92.2774 0.0936822,92.2835 -1.8459537e-005,92.2896 1.7458391e-005,92.2957 -5.1376755e-005,92.3018 0.00018806318,92.3079 0.34414774,92.3140 0.4998613,92.3201 0.18714093,92.3262 -6.544144e-005,92.3323 3.8187227e-005,92.3384 0.031245457,92.3445 -2.0157255e-005,92.3506 2.5495772e-006,92.3567 9.9615227e-006,92.3628 0.093987465,92.3689 0.46915841,92.3750 0.65626806,92.3811 0.43721136,92.3872 0.59403408,92.3933 1.5009103,92.3994 2.2504992,92.4055 2.062124,92.4116 1.4365319,92.4178 0.43683124,92.4239 0.31245488,92.4300 0.34375244,92.4361 0.093724653,92.4422 1.3773165e-005,92.4483 0.43769673,92.4544 1.6564314,92.4605 2.0311728,92.4666 1.2810189,92.4727 0.031207757,92.4788 0.28132951,92.4849 0.31245831,92.4910 0.18744572,92.4971 -2.2678985e-005,92.5032 -1.6835676e-005,92.5093 9.0031288e-005,92.5154 0.18778978,92.5216 0.34367716,92.5277 0.59350085,92.5338 0.49997303,92.5399 -2.5937474e-005,92.5460 5.153376e-005,92.5521 0.093767457,92.5582 0.031195736,92.5643 2.071238e-006,92.5704 -2.1346892e-005,92.5765 0.094113514,92.5826 0.50021183,92.5888 0.53091085,92.5949 0.74998134,92.6010 2.7187984,92.6071 2.9063704,92.6132 2.157002,92.6193 1.8443072,92.6254 1.3117121,92.6315 0.49942097,92.6376 0.87526619,92.6438 0.87476838,92.6499 0.12464716,92.6560 0.00010100591,92.6621 0.18762794,92.6682 0.21871245,92.6743 0.18738849,92.6804 -9.2774513e-005,92.6865 2.9437755e-005,92.6927 -2.4970925e-005,92.6988 0.093856946,92.7049 0.50016165,92.7110 0.43754166,92.7171 0.31233418,92.7232 0.031107742,92.7293 8.3457453e-006,92.7355 4.0595405e-005,92.7416 0.093937643,92.7477 0.18742962,92.7538 0.031102361,92.7599 0.093832441,92.7660 0.18749841,92.7721 0.093673706,92.7783 8.7832004e-006,92.7844 -0.00010041647,92.7905 0.00039291495,92.7966 0.78194165,92.8027 1.2816061,92.8088 1.5621378,92.8150 0.90547258,92.8211 0.28112352,92.8272 0.15625498,92.8333 0.062453151,92.8394 0.18773764,92.8456 0.50011909,92.8517 0.53142095,92.8578 0.75020087,92.8639 0.65578997,92.8700 0.21859732,92.8762 0.75044298,92.8823 1.3127326,92.8884 1.4058791,92.8945 1.1559349,92.9006 1.0624744,92.9068 0.40612057,92.9129 6.650631e-008,92.9190 0.09378197,92.9251 0.40649107,92.9312 0.78175789,92.9374 1.0626397,92.9435 0.7495178,92.9496 0.18709268,92.9557 -1.9409803e-005,92.9618 0.18769881,92.9680 0.50008559,92.9741 0.65614355,92.9802 0.65617985,92.9863 0.49993205,92.9925 0.093683653,92.9986 0.18757325,93.0047 0.40639248,93.0108 0.49999505,93.0170 0.53139681,93.0231 1.0003792,93.0292 0.90611839,93.0353 0.37452784,93.0415 0.09376242,93.0476 0.34440571,93.0537 1.3129569,93.0598 1.6247038,93.0660 1.2183077,93.0721 0.96859366,93.0782 1.7510809,93.0843 4.7212753,93.0905 7.1257019,93.0966 5.2791538,93.1027 1.9355768,93.1088 0.24948019,93.1150 0.2189227,93.1211 0.37507737,93.1272 0.46888852,93.1334 0.87500113,93.1395 0.87493664,93.1456 1.0310544,93.1517 0.18725479,93.1579 0.093769729,93.1640 -3.1241245e-005,93.1701 0.09395773,93.1763 0.53157419,93.1824 0.78122115,93.1885 0.56234884,93.1946 0.37505612,93.2008 0.437612,93.2069 0.49970865,93.2130 -0.00031479582,93.2192 0.00024253949,93.2253 0.40651983,93.2314 0.49987778,93.2376 0.2810908,93.2437 0.50002164,93.2498 0.59388012,93.2560 0.78137535,93.2621 0.71861225,93.2682 0.65630227,93.2744 0.90641385,93.2805 0.81230104,93.2866 0.46867818,93.2927 0.59367269,93.2989 0.28131846,93.3050 0.56278467,93.3112 0.65611899,93.3173 0.31220204,93.3234 0.12500966,93.3296 0.37528631,93.3357 0.59371805,93.3418 0.31224597,93.3480 0.031140786,93.3541 0.00011233152,93.3602 0.1251052,93.3664 0.21882172,93.3725 0.46879661,93.3786 0.59360868,93.3848 0.74987924,93.3909 0.43752307,93.3970 0.43755043,93.4032 0.31243628,93.4093 0.062478326,93.4155 0.093838051,93.4216 1.2500347,93.4277 1.9062123,93.4339 1.2187642,93.4400 0.53131402,93.4461 0.40630686,93.4523 0.50005251,93.4584 0.62530583,93.4646 1.0001187,93.4707 0.65575641,93.4768 0.093655951,93.4830 0.56301683,93.4891 1.1878254,93.4953 1.4374261,93.5014 1.4995397,93.5075 0.68709838,93.5137 0.093691997,93.5198 2.0916759e-005,93.5260 -5.0158567e-005,93.5321 0.15657356,93.5382 1.031646,93.5444 1.0308776,93.5505 0.46857199,93.5567 0.75013858,93.5628 0.56257421,93.5690 1.0311952,93.5751 0.78103054,93.5812 0.31248337,93.5874 0.18770945,93.5935 0.46889663,93.5997 0.40630051,93.6058 0.40634137,93.6120 0.40617961,93.6181 0.62486809,93.6242 1.0625128,93.6304 1.2813028,93.6365 0.7811479,93.6427 0.43734875,93.6488 0.31248698,93.6550 0.50005114,93.6611 0.40614814,93.6673 0.093656972,93.6734 -4.2657252e-006,93.6795 0.093764953,93.6857 0.34378022,93.6918 0.49998641,93.6980 0.18748103,93.7041 -5.1407507e-005,93.7103 0.00018167064,93.7164 0.87542355,93.7226 0.99985671,93.7287 0.18713748,93.7349 0.093892761,93.7410 0.31271699,93.7472 0.37501961,93.7533 0.40651509,93.7595 0.65624321,93.7656 0.34321359,93.7718 0.31293151,93.7779 1.4694624,93.7841 2.5312178,93.7902 2.905622,93.7964 1.3431706,93.8025 0.62494165,93.8087 0.031296406,93.8148 0.31252772,93.8210 0.31260198,93.8271 0.50005656,93.8333 0.34364647,93.8394 0.1875836,93.8456 0.21887408,93.8517 0.21853177,93.8579 -0.00011557442,93.8640 0.40700263,93.8702 1.5634069,93.8763 2.0937808,93.8825 1.5620003,93.8886 0.96810573,93.8948 0.28074408,93.9009 -6.5374479e-005,93.9071 1.7486238e-005,93.9132 -4.5654892e-006,93.9194 7.7434936e-007,93.9255 1.4685859e-006,93.9317 -6.6493008e-006,93.9379 2.5130579e-005,93.9440 0.031239603,93.9502 1.6314289e-005,93.9563 0.093807273,93.9625 0.093699776,93.9686 -5.1924839e-005,93.9748 6.2688887e-005,93.9809 0.18769495,93.9871 0.50020987,93.9933 0.65620142,93.9994 0.37469655,94.0056 -0.0001171669,94.0117 0.094013594,94.0179 0.46927643,94.0240 1.0006069,94.0302 1.2497033,94.0364 0.56161928,94.0425 0.12479518,94.0487 0.18752915,94.0548 0.031247932,94.0610 0.18752635,94.0671 0.31285799,94.0733 1.3450423,94.0795 3.5027637,94.0856 6.3450689,94.0918 5.7167335,94.0979 2.8101201,94.1041 0.7176497,94.1103 0.21856968,94.1164 0.12494054,94.1226 -5.9096314e-005,94.1287 2.7978182e-005,94.1349 0.09371566,94.1411 0.21908581,94.1472 0.65651917,94.1534 0.53089225,94.1595 0.093511313,94.1657 3.0619074e-005,94.1719 0.031239716,94.1780 1.0425432e-005,94.1842 0.21911012,94.1904 1.0004507,94.1965 1.2812963,94.2027 0.78081942,94.2088 0.18709423,94.2150 -5.286379e-005,94.2212 2.8651775e-005,94.2273 0.093960367,94.2335 0.31257495,94.2397 0.18726572,94.2458 -8.2728984e-005,94.2520 0.12509771,94.2582 1.5000658,94.2643 1.9063469,94.2705 1.437579,94.2767 0.68752718,94.2828 0.75001025,94.2890 0.59361631,94.2952 0.21857238,94.3013 0.34379146,94.3075 0.62505722,94.3137 0.28114533,94.3198 0.031170495,94.3260 0.00014610784,94.3322 0.18763256,94.3383 0.1561912,94.3445 0.43784037,94.3507 1.3754866,94.3568 1.6559489,94.3630 0.65563697,94.3692 -0.00011309072,94.3753 -1.1042865e-005,94.3815 0.094100431,94.3877 1.0007254,94.3938 1.68785,94.4000 1.5619411,94.4062 0.43681723,94.4123 0.0936286,94.4185 -6.1356222e-005,94.4247 9.4974683e-005,94.4309 0.53143656,94.4370 0.84381247,94.4432 0.65607709,94.4494 0.12492435,94.4555 0.62509328,94.4617 0.90621263,94.4679 0.53116184,94.4741 -7.0339571e-005,94.4802 0.00012734118,94.4864 0.25021189,94.4926 0.53127229,94.4987 0.43728012,94.5049 -0.00014083057,94.5111 5.199053e-005,94.5173 0.093808673,94.5234 0.21880431,94.5296 0.18747501,94.5358 0.062452164,94.5420 0.031213135,94.5481 -5.226033e-005,94.5543 0.00012229473,94.5605 0.34412023,94.5667 0.71898293,94.5728 0.68719625,94.5790 0.15601406,94.5852 0.1876711,94.5914 0.28127718,94.5975 0.18721911,94.6037 1.4193593e-006,94.6099 0.18768837,94.6161 0.31261867,94.6222 0.5626837,94.6284 0.62502342,94.6346 0.46879444,94.6408 0.9376778,94.6470 1.6878375,94.6531 1.9060009,94.6593 0.96837425,94.6655 0.81244993,94.6717 0.62503588,94.6778 0.65647101,94.6840 0.62498879,94.6902 0.46846193,94.6964 0.18714422,94.7026 -9.6751894e-005,94.7087 2.53077e-005,94.7149 -4.4713797e-006,94.7211 -7.4248496e-006,94.7273 3.4173954e-005,94.7335 0.093814224,94.7396 0.18746321,94.7458 0.18752344,94.7520 0.28147393,94.7582 0.50008208,94.7644 0.46852967,94.7705 0.34372324,94.7767 0.53127158,94.7829 0.21863921,94.7891 0.18749419,94.7953 0.093722522,94.8015 -1.7890659e-005,94.8076 2.362558e-006,94.8138 8.4425747e-006,94.8200 -3.6135996e-005,94.8262 0.00013611207,94.8324 0.18758343,94.8386 0.31304803,94.8447 0.84403515,94.8509 0.68740773,94.8571 0.84380835,94.8633 0.7498728,94.8695 0.812334,94.8757 0.53085154,94.8819 0.43774188,94.8880 1.0003512,94.8942 0.96856564,94.9004 0.49959579,94.9066 0.96856046,94.9128 1.281407,94.9190 1.0000532,94.9252 0.46875808,94.9313 0.65654778,94.9375 0.96890146,94.9437 1.0311817,94.9499 0.81219018,94.9561 0.3121438,94.9623 0.12496848,94.9685 -2.6846668e-005,94.9747 4.2156396e-005,94.9808 0.18754598,94.9870 0.18746145,94.9932 0.40625671,94.9994 0.8750518,95.0056 0.78118902,95.0118 0.12498883,95.0180 0.093809858,95.0242 0.18764004,95.0304 0.4691034,95.0365 0.93809271,95.0427 1.5000579,95.0489 0.81140429,95.0551 1.1899426,95.0613 12.449539,95.0675 30.696712,95.0737 33.963326,95.0799 21.175985,95.0861 7.0879135,95.0923 3.2197762,95.0985 5.9391403,95.1047 6.6241298,95.1108 4.0919037,95.1170 1.3117849,95.1232 0.12482705,95.1294 0.15622428,95.1356 0.18749629,95.1418 0.50012165,95.1480 0.81253427,95.1542 0.74990016,95.1604 0.50002664,95.1666 0.40652177,95.1728 0.65664762,95.1790 0.96903849,95.1852 1.0621134,95.1914 0.53083867,95.1976 0.31233236,95.2038 0.03105009,95.2100 0.031414557,95.2162 0.34405318,95.2223 0.59377366,95.2285 0.4998619,95.2347 0.34354869,95.2409 0.12491461,95.2471 0.40631631,95.2533 0.53167105,95.2595 0.75011152,95.2657 0.43729401,95.2719 0.53107578,95.2781 0.37475485,95.2843 0.31256029,95.2905 0.56256282,95.2967 0.81251872,95.3029 0.49994624,95.3091 0.34370106,95.3153 0.093706235,95.3215 -2.3795044e-006,95.3277 -1.9014976e-006,95.3339 9.9865838e-006,95.3401 0.062650204,95.3463 0.18745351,95.3525 -0.00015334151,95.3587 9.6301708e-005,95.3649 0.18765648,95.3711 0.31243196,95.3773 0.31258622,95.3835 0.93781322,95.3897 0.68741,95.3959 0.31216407,95.4021 0.25004753,95.4083 1.0628343,95.4145 1.4062678,95.4207 0.9372558,95.4269 0.71884495,95.4331 1.4377651,95.4393 1.6246834,95.4456 0.78093439,95.4518 0.46914372,95.4580 0.65646166,95.4642 0.56222951,95.4704 1.0624932,95.4766 1.2499511,95.4828 0.4997806,95.4890 0.093693964,95.4952 -2.2994211e-005,95.5014 9.2779032e-005,95.5076 0.18761264,95.5138 0.18741673,95.5200 0.12490832,95.5262 0.031264257,95.5324 0.18767752,95.5386 0.68760705,95.5448 0.93758589,95.5510 1.0007248,95.5573 1.6254032,95.5635 1.3428725,95.5697 0.374358,95.5759 0.093813732,95.5821 0.093788117,95.5883 0.093698479,95.5945 0.031233516,95.6007 0.093794636,95.6069 0.093699098,95.6131 -4.1921994e-005,95.6193 1.7964159e-005,95.6255 -2.9933684e-005,95.6318 0.00010177756,95.6380 0.21897437,95.6442 0.46902004,95.6504 0.6563248,95.6566 0.49961674,95.6628 0.093485154,95.6690 -1.3225303e-005,95.6752 0.094004601,95.6814 0.93793005,95.6876 1.749794,95.6939 1.1246914,95.7001 0.5938614,95.7063 0.34382698,95.7125 0.31230921,95.7187 0.093646899,95.7249 0.31282696,95.7311 0.78142411,95.7373 0.6559456,95.7436 0.40605196,95.7498 0.65649742,95.7560 1.0939265,95.7622 0.68733478,95.7684 0.15605165,95.7746 0.093743682,95.7808 0.34374365,95.7871 0.34384251,95.7933 0.71872061,95.7995 0.5000813,95.8057 0.81306088,95.8119 1.3438296,95.8181 1.093255,95.8244 0.84354419,95.8306 1.0626974,95.8368 1.1874715,95.8430 0.59353113,95.8492 0.18753913,95.8554 0.59421521,95.8617 1.4066027,95.8679 1.4996668,95.8741 1.0308546,95.8803 0.46860719,95.8865 0.1249319,95.8927 0.093720578,95.8990 0.031244121,95.9052 0.093725137,95.9114 0.219476,95.9176 1.0945617,95.9238 1.2495728,95.9301 0.81183892,95.9363 0.37469479,95.9425 0.09366329,95.9487 0.18766372,95.9549 0.37497517,95.9612 0.18749671,95.9674 0.93782508,95.9736 1.6251466,95.9798 1.3121587,95.9860 0.28092393,95.9923 4.4663138e-005,95.9985 0.093803979,96.0047 0.093695119,96.0109 -4.0417784e-005,96.0171 1.0863296e-005,96.0234 -3.0323697e-006,96.0296 1.2654075e-006,96.0358 -2.0291786e-006,96.0420 6.8517593e-006,96.0483 -2.5379755e-005,96.0545 9.4674782e-005,96.0607 0.6888262,96.0669 2.5014579,96.0732 3.343523,96.0794 2.3111131,96.0856 0.53010619,96.0918 0.28195363,96.0981 1.6887083,96.1043 2.3748703,96.1105 1.8116684,96.1167 0.84329021,96.1230 0.56294572,96.1292 1.0313724,96.1354 0.74945074,96.1416 0.40582308,96.1479 0.18756223,96.1541 0.3750976,96.1603 0.34393945,96.1665 0.5310275,96.1728 -0.00034623139,96.1790 0.40666717,96.1852 0.84378535,96.1914 0.99984115,96.1977 1.156371,96.2039 1.0000067,96.2101 0.34353259,96.2164 0.28120989,96.2226 0.59390914,96.2288 1.281341,96.2350 1.062525,96.2413 0.37496647,96.2475 0.37488776,96.2537 0.59388149,96.2600 0.78129148,96.2662 0.65615201,96.2724 0.6873827,96.2787 0.28107077,96.2849 0.093716346,96.2911 0.031242665,96.2974 0.031371094,96.3036 0.18774579,96.3098 0.28115439,96.3160 0.093515374,96.3223 0.093889393,96.3285 0.31255403,96.3347 0.18739742,96.3410 0.12493299,96.3472 -9.1887952e-005,96.3534 0.00011735615,96.3597 0.31281212,96.3659 1.1254606,96.3721 2.0937345,96.3784 1.7499803,96.3846 1.2811699,96.3908 0.65599948,96.3971 0.87500632,96.4033 0.93759048,96.4095 0.81264627,96.4158 0.56240481,96.4220 0.74991292,96.4283 0.81256866,96.4345 0.84406203,96.4407 0.78097469,96.4470 0.37444109,96.4532 0.31242126,96.4594 0.18752964,96.4657 0.4374851,96.4719 0.50012887,96.4781 0.65649927,96.4844 0.49990302,96.4906 0.18715386,96.4969 0.031591959,96.5031 0.68819398,96.5093 1.0626807,96.5156 1.4689577,96.5218 1.9996594,96.5280 1.1869063,96.5343 0.74997795,96.5405 0.65610576,96.5468 0.43734109,96.5530 0.31242797,96.5592 0.0311816,96.5655 0.031254862,96.5717 1.8408962e-005,96.5780 0.094030991,96.5842 0.37515655,96.5904 0.31228438,96.5967 0.12480099,96.6029 -4.6337769e-005,96.6092 -9.0348767e-006,96.6154 8.2487764e-005,96.6217 0.34406656,96.6279 0.78137702,96.6341 0.68722439,96.6404 0.18727386,96.6466 0.093768358,96.6529 0.18744615,96.6591 0.00017212601,96.6654 0.40642032,96.6716 0.43758756,96.6778 0.71933043,96.6841 1.0938079,96.6903 0.84358156,96.6966 0.84343559,96.7028 0.46857759,96.7091 1.8443263,96.7153 2.9686573,96.7215 2.0310173,96.7278 1.1875275,96.7340 1.1874384,96.7403 0.99977422,96.7465 1.2499932,96.7528 1.8440142,96.7590 1.0934982,96.7653 1.2185347,96.7715 1.7812676,96.7778 0.99986291,96.7840 0.093753368,96.7903 0.28142875,96.7965 0.31242856,96.8027 0.093608849,96.8090 0.56253284,96.8152 0.59383607,96.8215 0.50027454,96.8277 1.0627831,96.8340 1.9375341,96.8402 2.2811909,96.8465 2.0624864,96.8527 1.1872472,96.8590 0.46858341,96.8652 0.68755406,96.8715 0.53134727,96.8777 0.43783063,96.8840 0.62509084,96.8902 0.7186144,96.8965 0.62469035,96.9027 0.6559875,96.9090 0.65622413,96.9152 0.49994379,96.9215 0.031223919,96.9277 1.7357363e-005,96.9340 0.093762152,96.9402 0.093702793,96.9465 0.03137131,96.9528 0.34401944,96.9590 0.5624823,96.9653 0.31223699,96.9715 -0.00011843532,96.9778 0.093886502,96.9840 0.75010759,96.9903 0.90631491,96.9965 0.96872789,97.0028 0.71904957,97.0090 1.6254824,97.0153 1.7182093,97.0215 0.24944225,97.0278 0.00011306044,97.0341 0.37541938,97.0403 1.3445512,97.0466 2.6264324,97.0528 4.7830448,97.0591 7.1251092,97.0653 6.2792525,97.0716 4.8140392,97.0778 11.882203,97.0841 25.753338,97.0904 26.744656,97.0966 14.306176,97.1029 4.1536784,97.1091 1.280908,97.1154 2.5314255,97.1216 2.4373841,97.1279 1.7500091,97.1342 1.1254253,97.1404 2.0937037,97.1467 0.99960124,97.1529 0.21893661,97.1592 0.56296086,97.1655 0.90601903,97.1717 0.28069401,97.1780 -2.2789649e-005,97.1842 5.9150343e-006,97.1905 -8.6873132e-007,97.1968 -2.4407834e-006,97.2030 1.0632793e-005,97.2093 0.093753383,97.2155 0.031238221,97.2218 2.4404386e-007,97.2281 -1.644705e-006,97.2343 0.031274926,97.2406 0.18751955,97.2468 0.28139096,97.2531 0.68797046,97.2594 1.3131092,97.2656 1.5001667,97.2719 1.0621129,97.2782 0.62432122,97.2844 0.093353763,97.2907 7.8906894e-005,97.2969 0.093769051,97.3032 0.093819611,97.3095 0.2813915,97.3157 0.37509015,97.3220 0.31236577,97.3283 0.09353213,97.3345 -2.4981655e-005,97.3408 3.1096602e-005,97.3471 0.093810886,97.3533 0.1875665,97.3596 0.34388885,97.3659 0.53139275,97.3721 1.0001924,97.3784 1.2811432,97.3847 0.59336984,97.3909 0.093611434,97.3972 2.029819e-005,97.4035 0.09379001,97.4097 0.09369722,97.4160 4.3439497e-005,97.4223 0.1877168,97.4285 0.3437553,97.4348 0.18738832,97.4411 0.093642376,97.4473 0.09382765,97.4536 0.50016189,97.4599 0.49987817,97.4661 0.18735552,97.4724 -3.1185373e-005,97.4787 8.1455228e-006,97.4849 -1.3943283e-006,97.4912 -2.5690731e-006,97.4975 0.031304255,97.5038 0.093812294,97.5100 0.093680263,97.5163 -6.0174727e-005,97.5226 3.4154233e-005,97.5288 0.093807191,97.5351 0.18751007,97.5414 0.18759589,97.5477 0.37510231,97.5539 0.31232911,97.5602 0.031126646,97.5665 0.093913481,97.5727 0.34378955,97.5790 0.18735895,97.5853 -0.00010969728,97.5916 0.00023855989,97.5978 0.28151852,97.6041 0.40619338,97.6104 0.78132194,97.6167 1.3125395,97.6229 1.2811997,97.6292 0.74994212,97.6355 0.43736973,97.6417 0.21866255,97.6480 0.093613103,97.6543 -6.793598e-006,97.6606 0.18801764,97.6668 0.90716887,97.6731 1.5937419,97.6794 1.218242,97.6857 0.87464708,97.6920 0.34343606,97.6982 0.28113049,97.7045 0.21873488,97.7108 0.2812992,97.7171 0.18750916,97.7233 0.37532291,97.7296 0.75023299,97.7359 0.71844649,97.7422 0.24963272,97.7484 0.18762681,97.7547 0.68766379,97.7610 0.65615118,97.7673 0.40603238,97.7736 -8.9030385e-005,97.7798 1.7055903e-005,97.7861 2.081562e-005,97.7924 0.09379518,97.7987 0.093693808,97.8050 3.4091612e-005,97.8112 0.09390267,97.8175 0.15623458,97.8238 0.12503441,97.8301 0.28139976,97.8364 0.46870053,97.8426 0.4686321,97.8489 0.71867567,97.8552 0.62520641,97.8615 0.71890277,97.8678 0.43726152,97.8741 0.18730272,97.8803 -7.8913057e-005,97.8866 0.031428166,97.8929 0.50042754,97.8992 0.96894723,97.9055 0.84335488,97.9117 0.18713216,97.9180 -1.5825266e-005,97.9243 3.2609358e-005,97.9306 0.0938612,97.9369 0.28126389,97.9432 0.28113925,97.9495 0.062474981,97.9557 0.093777373,97.9620 0.093726762,97.9683 -3.2738255e-005,97.9746 5.5919449e-005,97.9809 0.093820266,97.9872 0.093673728,97.9934 -2.6431357e-005,97.9997 0.18751472,98.0060 0.343941,98.0123 0.59377795,98.0186 0.28119054,98.0249 0.31249025,98.0312 0.093588732,98.0375 -2.4203084e-005,98.0437 5.0245832e-005,98.0500 0.062575668,98.0563 0.8437928,98.0626 2.0632567,98.0689 2.8757784,98.0752 2.8443692,98.0815 3.2812684,98.0878 2.5302184,98.0940 1.3429542,98.1003 0.78109252,98.1066 0.87552744,98.1129 1.8131105,98.1192 2.1871595,98.1255 0.999219,98.1318 0.18721521,98.1381 0.031173902,98.1444 4.8682432e-007,98.1507 3.8969029e-006,98.1570 0.0939309,98.1632 1.1877633,98.1695 1.8751081,98.1758 1.2498699,98.1821 0.34349099,98.1884 0.093585499,98.1947 0.031363405,98.2010 0.43788007,98.2073 0.81241536,98.2136 0.37474173,98.2199 0.15638565,98.2262 0.3126196,98.2325 0.43745494,98.2388 0.34354931,98.2450 0.18740906,98.2513 0.18753108,98.2576 0.093680687,98.2639 -4.212448e-005,98.2702 1.1984203e-005,98.2765 -5.8094238e-006,98.2828 1.1253434e-005,98.2891 0.18750477,98.2954 0.56262648,98.3017 0.68769211,98.3080 0.43759969,98.3143 0.34354514,98.3206 0.31234357,98.3269 0.46888095,98.3332 0.65626538,98.3395 0.49991077,98.3458 0.1873733,98.3521 6.0788254e-005,98.3584 0.28154883,98.3647 0.65623146,98.3710 0.46844545,98.3773 -3.0154661e-007,98.3836 0.90645021,98.3899 1.5625054,98.3962 1.0936219,98.4025 0.31241128,98.4088 -3.3049604e-005,98.4151 9.6158783e-006,98.4214 -5.4116999e-006,98.4277 1.2031117e-005,98.4340 -4.2715757e-005,98.4403 0.00015884398,98.4466 0.31281084,98.4529 0.5000754,98.4592 0.59367049,98.4655 0.53103828,98.4718 0.18731797,98.4781 0.18755278,98.4844 0.65636343,98.4907 0.90644807,98.4970 0.74998945,98.5033 0.3748138,98.5096 0.18763915,98.5159 0.28118995,98.5222 0.093470559,98.5285 5.6354842e-005,98.5348 0.31272376,98.5411 1.2813298,98.5474 1.437362,98.5537 0.4998436,98.5600 0.21877788,98.5663 0.21876875,98.5726 0.46867073,98.5789 0.50000322,98.5852 0.21872555,98.5915 1.2420717e-005,98.5978 0.18772952,98.6041 0.50015575,98.6104 0.49983847,98.6168 0.18729828,98.6231 0.031197296,98.6294 1.8084658e-005,98.6357 0.21889985,98.6420 0.65636498,98.6483 0.59357035,98.6546 -0.00012929883,98.6609 3.2375679e-005,98.6672 -1.9354229e-007,98.6735 -3.1606629e-005,98.6798 0.00012663059,98.6861 0.40696689,98.6924 1.375285,98.6987 1.4682206,98.7051 0.7808941,98.7114 0.28108859,98.7177 0.093795814,98.7240 0.43767399,98.7303 0.68746096,98.7366 0.43740734,98.7429 0.31251842,98.7492 0.31243736,98.7555 0.093664452,98.7618 -4.1055915e-005,98.7682 0.00012133585,98.7745 0.28156567,98.7808 0.59385812,98.7871 0.8439579,98.7934 1.25073,98.7997 3.3127084,98.8060 3.3427305,98.8123 1.2805609,98.8186 0.093838982,98.8250 0.78132665,98.8313 1.1562129,98.8376 0.78132874,98.8439 1.0314589,98.8502 1.1563139,98.8565 0.87485975,98.8628 0.2810286,98.8692 0.093902342,98.8755 0.31272691,98.8818 0.31224447,98.8881 0.031020612,98.8944 5.4415123e-005,98.9007 -8.4597275e-005,98.9070 0.00028399267,98.9134 0.71926558,98.9197 0.93722594,98.9260 0.37487122,98.9323 0.71950829,98.9386 1.7506893,98.9449 2.0306742,98.9512 0.84268254,98.9576 0.0311522,98.9639 0.15657008,98.9702 0.40649483,98.9765 0.59367502,98.9828 0.81295282,98.9892 2.2523825,98.9955 8.2240849,99.0018 16.222626,99.0081 16.340244,99.0144 7.7438178,99.0207 1.435133,99.0271 0.68779939,99.0334 0.96859062,99.0397 0.46816736,99.0460 -9.2128525e-005,99.0523 0.093955167,99.0587 0.34389442,99.0650 0.31229153,99.0713 -0.00018386415,99.0776 0.031457663,99.0839 0.46914184,99.0903 1.0319563,99.0966 2.2196376,99.1029 3.4693265,99.1092 3.3432844,99.1156 1.8111222,99.1219 0.68691272,99.1282 0.78134835,99.1345 0.81253624,99.1408 0.68749136,99.1472 0.749901,99.1535 0.78109509,99.1598 0.49997473,99.1661 0.6878348,99.1725 1.0000048,99.1788 0.43718621,99.1851 0.18749329,99.1914 0.31255275,99.1978 0.34381726,99.2041 0.37484044,99.2104 0.094045468,99.2167 0.68799984,99.2231 0.81255156,99.2294 0.74959898,99.2357 0.37449366,99.2420 0.34377015,99.2484 0.21886744,99.2547 0.40651581,99.2610 0.75011504,99.2673 0.65619349,99.2737 0.40599602,99.2800 0.18738405,99.2863 0.31262052,99.2926 0.28107482,99.2990 0.18779252,99.3053 0.87526214,99.3116 0.93721211,99.3180 0.71853358,99.3243 0.28147683,99.3306 0.75014311,99.3369 0.31216282,99.3433 0.093746811,99.3496 0.2500791,99.3559 0.28110388,99.3623 0.21896102,99.3686 0.62521982,99.3749 0.65625739,99.3812 0.8126263,99.3876 0.8123346,99.3939 0.37460947,99.4002 -0.0001405238,99.4066 3.690031e-005,99.4129 -7.0668311e-006,99.4192 -8.6366126e-006,99.4256 4.1617197e-005,99.4319 0.093801796,99.4382 0.18775092,99.4446 0.71884453,99.4509 0.93727046,99.4572 0.43736812,99.4636 0.12495141,99.4699 0.031242758,99.4762 -1.7597697e-005,99.4826 7.8397443e-006,99.4889 0.093780242,99.4952 0.18746541,99.5016 0.031326767,99.5079 0.18758942,99.5142 0.12487418,99.5206 -4.2070704e-005,99.5269 0.75011772,99.5332 1.781404,99.5396 2.094018,99.5459 2.3123755,99.5522 0.65604794,99.5586 0.25001243,99.5649 0.15606765,99.5713 -4.709819e-005,99.5776 0.093900137,99.5839 0.31254455,99.5903 0.18735427,99.5966 0.031239357,99.6029 0.12505729,99.6093 0.18747754,99.6156 0.37501314,99.6219 0.53127557,99.6283 0.78147036,99.6346 0.96905506,99.6410 0.74996287,99.6473 0.68731827,99.6536 0.68734843,99.6600 0.43731883,99.6663 0.12502305,99.6727 0.31255162,99.6790 0.18738003,99.6853 0.031209759,99.6917 5.1180023e-006,99.6980 7.1658815e-006,99.7044 -3.3784625e-005,99.7107 0.00012798267,99.7170 0.18777023,99.7234 0.3748467,99.7297 0.093491241,99.7361 0.03143182,99.7424 0.40634531,99.7488 0.37484357,99.7551 0.12492637,99.7614 0.12519777,99.7678 0.59396344,99.7741 0.68729287,99.7805 0.37486979,99.7868 0.3438141,99.7931 0.31243476,99.7995 0.12497328,99.8058 0.18758371,99.8122 0.28138161,99.8185 0.75005019,99.8249 0.74991339,99.8312 0.43733266,99.8376 0.031166039,99.8439 4.1412906e-005,99.8502 0.093743041,99.8566 0.093817443,99.8629 0.18776335,99.8693 0.31234261,99.8756 -0.00024213485,99.8820 8.2393948e-005,99.8883 0.093953624,99.8947 0.31264839,99.9010 0.28114948,99.9074 0.31264725,99.9137 0.59381884,99.9201 0.5310021,99.9264 0.40610352,99.9328 0.18755597,99.9391 0.18751158,99.9455 0.43738496,99.9518 0.49996549,99.9581 0.43767223,99.9645 0.53142709,99.9708 0.62511104,99.9772 0.65643847,99.9835 0.65626526,99.9899 0.78129035,99.9962 1.156197,100.0026 1.0312275,100.0089 0.84380341,100.0153 0.49995419,100.0216 0.84396482,100.0280 1.1560915,100.0343 0.65574163,100.0407 0.28133789,100.0471 0.7503143,100.0534 1.0626127,100.0598 1.6563036,100.0661 1.9687775,100.0725 1.343436,100.0788 0.71895897,100.0852 7.6971135,100.0915 27.263517,100.0979 36.938107,100.1042 27.457464,100.1106 10.053083,100.1169 3.3421106,100.1233 3.6893668,100.1296 5.8755889,100.1360 4.904469,100.1423 2.9359157,100.1487 1.2182157,100.1551 0.75046504,100.1614 1.3439139,100.1678 1.5621408,100.1741 1.5620563,100.1805 0.93713933,100.1868 0.21868984,100.1932 0.093749337,100.1995 -8.6265536e-005,100.2059 6.567168e-005,100.2123 0.12507088,100.2186 0.18743545,100.2250 -6.0097282e-005,100.2313 2.0247287e-005,100.2377 -2.0888765e-005,100.2440 6.3311323e-005,100.2504 0.093834512,100.2568 0.093664795,100.2631 -6.0591759e-005,100.2695 1.1388196e-005,100.2758 1.5044973e-005,100.2822 0.09377794,100.2886 0.093722649,100.2949 -1.8046236e-005,100.3013 9.0136027e-008,100.3076 1.7688533e-005,100.3140 0.093814664,100.3204 0.18750049,100.3267 0.093683325,100.3331 -1.0615389e-005,100.3394 0.093761683,100.3458 0.093751803,100.3522 0.094010144,100.3585 0.40649471,100.3649 0.49989709,100.3712 0.46861321,100.3776 0.96868449,100.3840 0.65620834,100.3903 0.49990061,100.3967 0.093671985,100.4031 4.9806649e-006,100.4094 -4.7182748e-006,100.4158 1.3893141e-005,100.4221 0.18756863,100.4285 0.25008646,100.4349 0.12497641,100.4412 0.062387735,100.4476 -3.7714148e-005,100.4540 8.2855167e-006,100.4603 4.57543e-006,100.4667 -2.659e-005,100.4731 0.0001017926,100.4794 0.18777922,100.4858 0.31240994,100.4922 0.093487278,100.4985 1.2727324e-005,100.5049 0.12503058,100.5113 0.187447,100.5176 4.6313617e-005,100.5240 0.28151563,100.5304 1.1564832,100.5367 2.0311534,100.5431 1.4684724,100.5495 0.062380094,100.5558 0.031222323,100.5622 -2.4696848e-005,100.5686 -1.0274687e-006,100.5749 2.8810975e-005,100.5813 0.031207008,100.5877 0.00014305569,100.5940 0.25042248,100.6004 0.75006199,100.6068 0.65594727,100.6131 0.40599379,100.6195 -6.269708e-005,100.6259 1.6757545e-005,100.6322 -4.3284767e-006,100.6386 5.5507877e-007,100.6450 2.1086714e-006,100.6514 -8.9905052e-006,100.6577 0.031354167,100.6641 0.34410131,100.6705 0.84383249,100.6768 0.53091019,100.6832 0.093574785,100.6896 0.34373429,100.6960 2.7638998e-005,100.7023 0.37529573,100.7087 1.1252297,100.7151 1.2812839,100.7214 1.2187771,100.7278 1.0934607,100.7342 0.40598404,100.7406 0.18755749,100.7469 0.31251347,100.7533 0.18738852,100.7597 0.03139057,100.7661 0.18755963,100.7724 0.12494129,100.7788 0.43785512,100.7852 1.2190325,100.7916 1.374746,100.7979 0.62453675,100.8043 -5.5704197e-005,100.8107 0.37526149,100.8171 0.87500751,100.8234 0.68744701,100.8298 1.031445,100.8362 2.2187192,100.8426 2.312278,100.8489 1.1874207,100.8553 0.34371558,100.8617 0.18745176,100.8681 -3.638924e-005,100.8745 5.5573983e-005,100.8808 0.1877573,100.8872 0.81258374,100.8936 0.81221807,100.9000 0.18739393,100.9063 0.093765333,100.9127 2.5679061e-005,100.9191 0.28158644,100.9255 0.93814063,100.9319 1.4372256,100.9382 0.40556163,100.9446 0.18748166,100.9510 0.40663239,100.9574 1.0632312,100.9638 1.5629148,100.9701 1.7186708,100.9765 1.3116634,100.9829 0.49935079,100.9893 0.3125447,100.9957 0.12506524,101.0021 0.3754279,101.0084 0.87529826,101.0148 0.93716484,101.0212 0.62481338,101.0276 0.84401166,101.0340 1.7814151,101.0403 2.156173,101.0467 1.530882,101.0531 0.218457,101.0595 1.051312e-005,101.0659 0.28188992,101.0723 1.8762866,101.0786 3.4691598,101.0850 2.8431609,101.0914 1.4996258,101.0978 1.1242253,101.1042 0.43705335,101.1106 0.50050175,101.1170 0.68749356,101.1233 0.56224173,101.1297 0.37505788,101.1361 0.43776286,101.1425 0.7189548,101.1489 0.90605414,101.1553 0.78081965,101.1617 0.49975309,101.1680 0.093702711,101.1744 -1.246268e-005,101.1808 5.2793988e-005,101.1872 0.18782669,101.1936 0.65655547,101.2000 0.99971831,101.2064 0.43714818,101.2128 -0.00010419136,101.2192 0.00027580094,101.2255 0.65710843,101.2319 1.3126925,101.2383 0.99938524,101.2447 0.56214732,101.2511 0.34365711,101.2575 0.21862508,101.2639 0.093671933,101.2703 3.85163e-006,101.2767 0.094105624,101.2830 2.2189837,101.2894 2.5623825,101.2958 2.062248,101.3022 0.81266999,101.3086 0.65646601,101.3150 0.62477183,101.3214 0.5000295,101.3278 0.31234306,101.3342 0.093518086,101.3406 -4.839848e-005,101.3470 0.031364035,101.3534 0.75010788,101.3598 1.0002816,101.3661 1.1251932,101.3725 0.71852732,101.3789 0.53103417,101.3853 0.18731907,101.3917 0.031204091,101.3981 0.093974896,101.4045 0.34382859,101.4109 0.37478244,101.4173 0.31242427,101.4237 0.18749537,101.4301 -1.3956676e-005,101.4365 3.1176621e-006,101.4429 1.4872425e-006,101.4493 0.1875101,101.4557 0.31250274,101.4621 0.12505284,101.4685 0.093756884,101.4749 0.093842,101.4813 0.40649253,101.4877 0.59372038,101.4941 0.53114694,101.5004 0.49988961,101.5068 0.21867552,101.5132 0.53130209,101.5196 0.68749654,101.5260 0.43759423,101.5324 0.46871182,101.5388 0.18733017,101.5452 -3.3716511e-005,101.5516 1.0906093e-005,101.5580 0.031283561,101.5644 0.093741179,101.5708 -4.1812611e-005,101.5772 3.9843191e-005,101.5836 0.18764891,101.5900 0.75022984,101.5964 1.3752202,101.6028 1.4688616,101.6092 1.0622939,101.6156 0.43715417,101.6220 0.12488575,101.6284 0.53120381,101.6348 0.87514591,101.6412 0.84409213,101.6476 0.59369951,101.6540 0.40597683,101.6605 0.21880692,101.6669 0.34391963,101.6733 0.34371054,101.6797 0.2185849,101.6861 0.093600534,101.6925 0.18772142,101.6989 1.0319581,101.7053 1.468551,101.7117 0.5617739,101.7181 -0.0001060447,101.7245 0.093889624,101.7309 0.78226197,101.7373 1.687976,101.7437 1.1240486,101.7501 0.28078803,101.7565 0.1876142,101.7629 0.21867104,101.7693 0.093576193,101.7757 -1.9947018e-005,101.7821 0.18779123,101.7885 0.53146374,101.7949 0.53125906,101.8014 0.4059034,101.8078 -0.00018598554,101.8142 0.18785693,101.8206 0.56287152,101.8270 0.84370834,101.8334 0.84340012,101.8398 1.5000479,101.8462 2.9691927,101.8526 3.3751888,101.8590 2.2500422,101.8654 1.3750381,101.8718 0.90606338,101.8783 0.65603548,101.8847 0.46868187,101.8911 0.4059616,101.8975 0.093454182,101.9039 0.18761243,101.9103 0.34375131,101.9167 0.18738174,101.9231 -5.8315087e-005,101.9295 7.2633367e-005,101.9359 0.093903907,101.9424 0.15620424,101.9488 0.18761034,101.9552 0.84431177,101.9616 1.2186801,101.9680 0.5931372,101.9744 0.093892358,101.9808 0.40666404,101.9872 0.65637726,101.9937 0.78092277,102.0001 0.43715867,102.0065 0.37492409,102.0129 0.093640096,102.0193 0.094013602,102.0257 0.50020307,102.0321 0.46851611,102.0386 0.21879089,102.0450 0.53141606,102.0514 0.5311048,102.0578 0.49988326,102.0642 0.59479183,102.0706 2.1578496,102.0770 2.8434477,102.0835 1.6860813,102.0899 0.62431324,102.0963 0.56292301,102.1027 3.0966706,102.1091 8.8470373,102.1155 11.905448,102.1220 8.5901098,102.1284 3.2478013,102.1348 1.406974,102.1412 2.4699686,102.1476 3.34286,102.1540 1.905297,102.1605 1.4375321,102.1669 1.1562811,102.1733 0.78106952,102.1797 0.3751407,102.1861 1.5011935,102.1926 2.4694016,102.1990 2.4681041,102.2054 1.2488569,102.2118 0.34343436,102.2182 0.4687818,102.2247 0.3751367,102.2311 0.78198743,102.2375 1.1876299,102.2439 0.9059422,102.2503 0.84342039,102.2568 1.0933089,102.2632 0.96864349,102.2696 0.65629059,102.2760 0.21907899,102.2825 0.50013304,102.2889 0.31202352,102.2953 0.093819544,102.3017 0.71931797,102.3081 1.1874207,102.3146 0.71832502,102.3210 0.37493721,102.3274 0.31244987,102.3338 0.093620434,102.3403 0.093849413,102.3467 0.31255531,102.3531 0.21870066,102.3595 0.093790896,102.3660 0.12499245,102.3724 0.31248912,102.3788 0.53150922,102.3852 0.81247741,102.3917 0.37476474,102.3981 0.21883656,102.4045 0.34381792,102.4109 0.31239313,102.4174 0.46901989,102.4238 1.31273,102.4302 1.0933714,102.4366 0.31221235,102.4431 -2.8565755e-005,102.4495 8.0929531e-006,102.4559 -3.8041198e-006,102.4624 7.1234504e-006,102.4688 -2.4691321e-005,102.4752 9.1648712e-005,102.4816 0.28134012,102.4881 0.18745312,102.4945 0.062423375,102.5009 -5.2727559e-005,102.5074 3.0110788e-005,102.5138 0.12497707,102.5202 6.1599174e-005,102.5266 0.40655208,102.5331 0.8438161,102.5395 1.2810705,102.5459 1.34365,102.5524 0.59365934,102.5588 0.31248713,102.5652 0.34372026,102.5717 0.093798988,102.5781 0.093856037,102.5845 0.12501664,102.5909 0.34369826,102.5974 0.49996683,102.6038 0.56250167,102.6102 0.34366861,102.6167 0.031262122,102.6231 0.125129,102.6295 0.28133529,102.6360 0.40630215,102.6424 0.56259793,102.6488 0.46860301,102.6553 0.093515769,102.6617 -1.5791482e-005,102.6681 2.9602484e-006,102.6746 3.9520323e-006,102.6810 0.031250328,102.6874 -5.2881687e-006,102.6939 1.7251675e-006,102.7003 -1.6121339e-006,102.7068 0.062665448,102.7132 0.34393069,102.7196 0.37503004,102.7261 0.40625036,102.7325 0.34352821,102.7389 0.031066494,102.7454 6.7410729e-005,102.7518 0.093756676,102.7582 0.031205438,102.7647 7.0225947e-006,102.7711 -3.320034e-005,102.7776 0.00012578859,102.7840 0.34424886,102.7904 0.90642422,102.7969 0.62452352,102.8033 0.062193561,102.8097 1.4382776e-005,102.8162 -8.8906481e-006,102.8226 2.1180345e-005,102.8291 0.093756445,102.8355 0.031228384,102.8419 -2.2187683e-006,102.8484 5.1411184e-006,102.8548 -1.8346967e-005,102.8613 6.8251873e-005,102.8677 0.31301171,102.8741 1.2817652,102.8806 2.0311863,102.8870 1.7495025,102.8935 0.78080058,102.8999 0.093677834,102.9064 0.43774441,102.9128 1.0002358,102.9192 1.4373585,102.9257 1.7498844,102.9321 2.4375494,102.9386 1.8436201,102.9450 0.31236959,102.9514 0.031238254,102.9579 5.1868942e-006,102.9643 0.18772179,102.9708 0.84389681,102.9772 0.65606141,102.9837 0.49997744,102.9901 0.71883082,102.9966 0.90647221,103.0030 1.2820896,103.0094 1.7815696,103.0159 1.686627,103.0223 1.0930744,103.0288 0.49993747,103.0352 -5.9587608e-005,103.0417 0.0002173692,103.0481 0.46916434,103.0546 1.34448,103.0610 6.2252955,103.0675 21.481916,103.0739 35.630058,103.0804 31.24087,103.0868 17.30278,103.0932 9.3725662,103.0997 7.6867032,103.1061 5.0291448,103.1126 2.3115735,103.1190 1.56232,103.1255 1.4684513,103.1319 1.1873413,103.1384 0.49980813,103.1448 0.21865195,103.1513 0.093713656,103.1577 -2.0034286e-005,103.1642 -2.6790176e-006,103.1706 3.0754345e-005,103.1771 0.093794689,103.1835 0.093705341,103.1900 -3.1084248e-005,103.1964 4.1519097e-006,103.2029 1.4480205e-005,103.2093 0.031286545,103.2158 0.093726598,103.2222 0.093845956,103.2287 0.1877531,103.2351 0.31251106,103.2416 0.18721171,103.2480 -0.00011537753,103.2545 0.18762897,103.2610 0.3125194,103.2674 0.1873993,103.2739 -3.6350015e-005,103.2803 1.5831956e-006,103.2868 3.0022427e-005,103.2932 0.28130496,103.2997 0.53142411,103.3061 0.8130396,103.3126 1.2503589,103.3190 1.4374535,103.3255 1.2499259,103.3319 0.96830255,103.3384 0.53074133,103.3449 0.78180438,103.3513 1.5315727,103.3578 0.93709123,103.3642 0.62469763,103.3707 0.15601158,103.3771 3.0149272e-007,103.3836 -2.3581297e-005,103.3900 0.28149688,103.3965 0.78164959,103.4030 1.1250671,103.4094 0.53083187,103.4159 0.18717767,103.4223 0.18773596,103.4288 0.28163436,103.4353 0.46874171,103.4417 0.31227115,103.4482 0.25002828,103.4546 0.28105676,103.4611 0.031050365,103.4675 3.3091004e-005,103.4740 0.18755883,103.4805 0.43756399,103.4869 0.43749675,103.4934 0.53120637,103.4998 0.40623468,103.5063 0.28159758,103.5128 0.65655816,103.5192 0.65594548,103.5257 0.18712467,103.5321 -5.2552426e-005,103.5386 1.0698597e-005,103.5451 9.7628999e-006,103.5515 -4.9754919e-005,103.5580 0.00018927151,103.5645 0.28168935,103.5709 0.46870971,103.5774 0.3123444,103.5838 0.31252617,103.5903 0.28117645,103.5968 0.18725982,103.6032 0.09372095,103.6097 0.46912351,103.6162 0.906434,103.6226 0.81222326,103.6291 0.46853393,103.6356 0.50014156,103.6420 0.43782249,103.6485 0.56253278,103.6549 0.34327471,103.6614 -0.00020733273,103.6679 6.0846713e-005,103.6743 0.12500253,103.6808 0.31251284,103.6873 0.31249148,103.6937 0.12498838,103.7002 0.093822278,103.7067 0.18775441,103.7131 0.40652853,103.7196 0.59361911,103.7261 0.49975872,103.7325 0.31238607,103.7390 0.18767257,103.7455 0.50024313,103.7519 0.40592891,103.7584 0.15612797,103.7649 0.34402284,103.7714 0.43736786,103.7778 0.28135625,103.7843 0.84427339,103.7908 1.2187014,103.7972 0.7806744,103.8037 0.12491117,103.8102 0.43792725,103.8166 0.68731552,103.8231 0.28094751,103.8296 0.2188926,103.8361 0.43756285,103.8425 0.53137141,103.8490 0.59362125,103.8555 0.093456179,103.8619 -1.8752839e-006,103.8684 -2.0465955e-005,103.8749 8.3746032e-005,103.8814 0.093825266,103.8878 0.093753912,103.8943 0.21870752,103.9008 0.28138599,103.9072 0.71931195,103.9137 1.1563659,103.9202 0.78063798,103.9267 0.093424752,103.9331 -1.7538216e-006,103.9396 0.093905702,103.9461 0.65656382,103.9526 0.78137845,103.9590 0.62498832,103.9655 0.46879834,103.9720 0.62472475,103.9785 0.1246512,103.9849 1.4045642e-005,103.9914 -2.467837e-006,103.9979 -4.175713e-006,104.0044 1.9172381e-005,104.0108 0.18762401,104.0173 0.50003535,104.0238 0.34365532,104.0303 0.093674749,104.0367 0.21890593,104.0432 2.3439667,104.0497 3.5943763,104.0562 3.875457,104.0627 2.3744819,104.0691 2.1891315,104.0756 7.066865,104.0821 11.032167,104.0886 8.2156229,104.0950 3.9661648,104.1015 2.1244516,104.1080 1.8746797,104.1145 0.93653238,104.1210 0.46854693,104.1274 0.6877051,104.1339 0.71926105,104.1404 1.0003837,104.1469 0.87462014,104.1534 0.37442461,104.1598 0.093596399,104.1663 0.37513554,104.1728 0.59372586,104.1793 0.34358016,104.1858 0.093706399,104.1922 0.1875166,104.1987 0.18749009,104.2052 3.5919109e-006,104.2117 -2.3889903e-005,104.2182 0.031435523,104.2247 0.34411976,104.2311 0.49986953,104.2376 0.18714064,104.2441 -5.9541479e-005,104.2506 2.0711861e-005,104.2571 -2.3303159e-005,104.2636 0.031354267,104.2700 0.62518442,104.2765 0.71874595,104.2830 0.43740368,104.2895 0.28135759,104.2960 0.71872419,104.3025 0.40604395,104.3090 0.093705952,104.3154 0.031264633,104.3219 0.093735516,104.3284 2.4007499e-005,104.3349 0.093804605,104.3414 0.093897961,104.3479 0.2188141,104.3544 0.18742041,104.3608 0.43781349,104.3673 0.87506527,104.3738 0.56221902,104.3803 0.3123045,104.3868 0.031119814,104.3933 1.573265e-005,104.3998 -4.2288543e-006,104.4063 1.1816351e-006,104.4127 -4.9739617e-007,104.4192 8.079212e-007,104.4257 -2.7344602e-006,104.4322 0.093817912,104.4387 0.50009567,104.4452 0.59371126,104.4517 0.21863303,104.4582 3.6793987e-005,104.4647 0.093764521,104.4712 0.093693435,104.4776 0.093767464,104.4841 0.093736686,104.4906 0.093953237,104.4971 0.68805075,104.5036 1.2499496,104.5101 0.68709236,104.5166 0.40620786,104.5231 0.34374887,104.5296 0.28116804,104.5361 0.12492253,104.5426 0.12494197,104.5491 -3.8086066e-005,104.5556 0.031267721,104.5620 0.031282932,104.5685 0.093737051,104.5750 0.25050476,104.5815 1.313289,104.5880 1.9063278,104.5945 1.6555629,104.6010 0.49936104,104.6075 0.1249378,104.6140 0.31255367,104.6205 0.31239015,104.6270 0.0002377113,104.6335 0.53143275,104.6400 0.34353405,104.6465 0.18747741,104.6530 0.18743658,104.6595 0.093678854,104.6660 -3.6047106e-005,104.6725 9.5296251e-005,104.6790 0.18770605,104.6855 0.34384924,104.6920 0.40604603,104.6984 0.21858048,104.7049 0.18772189,104.7114 0.343918,104.7179 0.31224683,104.7244 -0.00017525048,104.7309 2.407534e-005,104.7374 0.031379178,104.7439 0.31257281,104.7504 0.18738283,104.7569 0.093698837,104.7634 -3.2050713e-005,104.7699 1.3268243e-005,104.7764 0.031254586,104.7829 0.18764073,104.7894 0.40642893,104.7959 0.6874941,104.8024 0.6874007,104.8089 0.62494755,104.8154 0.49997184,104.8219 0.31239703,104.8284 -5.0694489e-005,104.8349 6.1607384e-006,104.8414 0.031347822,104.8479 0.34412724,104.8545 0.78133333,104.8610 0.56228137,104.8675 0.31252044,104.8740 0.49987462,104.8805 0.34361461,104.8870 0.65627801,104.8935 0.87499046,104.9000 0.74994743,104.9065 0.18743603,104.9130 5.0328727e-006,104.9195 -1.446948e-005,104.9260 5.2848925e-005,104.9325 0.062564246,104.9390 0.12494031,104.9455 0.031201594,104.9520 2.8403958e-006,104.9585 -9.8087605e-007,104.9650 1.082974e-006,104.9715 -3.351201e-006,104.9780 0.31259674,104.9845 0.59372628,104.9910 0.59439808,104.9976 1.3757405,105.0041 1.3743474,105.0106 0.4054952,105.0171 0.031359833,105.0236 0.43783888,105.0301 0.84417456,105.0366 1.3136699,105.0431 3.0956562,105.0496 7.2193274,105.0561 8.7803211,105.0626 6.5606737,105.0691 3.1561034,105.0757 6.2254052,105.0822 20.325245,105.0887 34.255089,105.0952 29.45878,105.1017 11.863286,105.1082 2.2152097,105.1147 1.5631018,105.1212 2.1564441,105.1277 2.2812252,105.1342 1.9366791,105.1408 0.56178391,105.1473 0.15632565,105.1538 0.1561269,105.1603 0.18767966,105.1668 0.62521201,105.1733 0.49967235,105.1798 0.18767422,105.1863 0.5940001,105.1929 0.5621779,105.1994 0.28090838,105.2059 0.43811974,105.2124 1.2508713,105.2189 1.3124988,105.2254 1.2183462,105.2319 0.93691742,105.2384 0.34341446,105.2450 0.093651526,105.2515 -2.6403104e-005,105.2580 0.031350009,105.2645 0.1875577,105.2710 0.21877001,105.2775 0.25001758,105.2841 0.18743619,105.2906 0.093671583,105.2971 0.031238385,105.3036 0.031204032,105.3101 0.00010706531,105.3166 0.18762653,105.3231 0.12490874,105.3297 0.15616783,105.3362 0.1874557,105.3427 0.093748398,105.3492 -7.739096e-006,105.3557 6.5652694e-006,105.3623 -1.8522818e-005,105.3688 6.7530767e-005,105.3753 0.18760355,105.3818 0.187373,105.3883 0.031424865,105.3948 0.34421992,105.4014 0.53123862,105.4079 0.4372099,105.4144 0.4060685,105.4209 0.37515008,105.4274 0.5939039,105.4340 0.56238586,105.4405 0.43722767,105.4470 0.03113582,105.4535 0.56275332,105.4601 1.218926,105.4666 1.4998491,105.4731 0.65602762,105.4796 0.093705647,105.4861 -2.4806728e-005,105.4927 8.5512715e-005,105.4992 0.18761504,105.5057 0.21864742,105.5122 0.031163307,105.5187 0.031262562,105.5253 -1.3863463e-005,105.5318 3.6379846e-005,105.5383 0.18762802,105.5448 0.31266519,105.5514 0.43762797,105.5579 0.40631139,105.5644 0.71931684,105.5709 1.7188612,105.5775 1.4681292,105.5840 0.81222212,105.5905 0.46862558,105.5970 0.7498979,105.6036 0.49996448,105.6101 0.28142947,105.6166 0.68755275,105.6231 0.37482321,105.6297 0.28153601,105.6362 1.031582,105.6427 1.1250571,105.6493 0.99950272,105.6558 0.1249477,105.6623 0.53199768,105.6688 0.81242698,105.6754 0.65595472,105.6819 0.62474692,105.6884 0.40611729,105.6949 0.40635315,105.7015 0.40615138,105.7080 0.2811822,105.7145 0.28147709,105.7211 0.53148949,105.7276 0.65612382,105.7341 0.31216133,105.7406 0.093635917,105.7472 0.31269887,105.7537 0.78130972,105.7602 0.56234217,105.7668 0.18738942,105.7733 -1.8865368e-005,105.7798 -1.2004229e-005,105.7864 6.6888977e-005,105.7929 0.18765345,105.7994 0.3438254,105.8060 0.31232497,105.8125 0.031162316,105.8190 0.093726285,105.8256 0.00013810334,105.8321 0.56281263,105.8386 0.90633184,105.8452 0.74989712,105.8517 0.49996117,105.8582 0.49984416,105.8648 0.093513116,105.8713 9.3166301e-007,105.8778 2.8894772e-005,105.8844 0.093921959,105.8909 0.34405458,105.8974 0.59392589,105.9040 0.49961072,105.9105 0.12486412,105.9170 0.43781269,105.9236 0.53109777,105.9301 0.18721475,105.9366 -7.9563042e-006,105.9432 0.59411514,105.9497 1.4377888,105.9562 1.2183928,105.9628 0.21851054,105.9693 0.28154099,105.9759 0.59372711,105.9824 0.437471,105.9889 0.50005627,105.9955 0.50018793,106.0020 0.71858561,106.0085 0.18713404,106.0151 0.18759064,106.0216 0.46866366,106.0282 -3.0119545e-005,106.0347 0.28150183,106.0412 0.84419227,106.0478 1.093924,106.0543 0.93751204,106.0609 1.031276,106.0674 1.1245801,106.0739 1.1881248,106.0805 2.783401,106.0870 5.1884193,106.0936 4.8119922,106.1001 3.7177048,106.1066 2.0297768,106.1132 0.7802664,106.1197 0.031046173,106.1263 0.093896113,106.1328 0.43764022,106.1393 0.59373093,106.1459 0.37508497,106.1524 0.40663829,106.1590 0.62503612,106.1655 0.68779588,106.1721 1.3127921,106.1786 1.1556349,106.1851 0.53104818,106.1917 0.56278867,106.1982 0.56209153,106.2048 0.09331838,106.2113 6.2347419e-005,106.2179 0.093753748,106.2244 0.03121078,106.2310 3.2166859e-005,106.2375 0.031253692,106.2440 0.093937933,106.2506 1.0003109,106.2571 1.5935285,106.2637 1.0938646,106.2702 0.96934956,106.2768 1.0940251,106.2833 1.2182704,106.2899 0.53074241,106.2964 0.40629393,106.3030 0.68753576,106.3095 0.93746114,106.3161 0.62474328,106.3226 -0.00011816938,106.3292 2.3639062e-005,106.3357 2.3624068e-005,106.3423 0.18766706,106.3488 0.50013387,106.3553 0.56243253,106.3619 0.31230715,106.3684 -8.1696853e-005,106.3750 2.292363e-005,106.3815 -9.9921363e-006,106.3881 0.031280074,106.3946 0.18748711,106.4012 0.09380392,106.4077 0.12503374,106.4143 0.1875378,106.4208 0.31250042,106.4274 0.2186476,106.4340 0.18748811,106.4405 0.093735456,106.4471 -2.730127e-005,106.4536 7.8265613e-005,106.4602 0.12514095,106.4667 0.43764812,106.4733 0.56265712,106.4798 0.49995756,106.4864 0.40596253,106.4929 0.31234184,106.4995 0.18750177,106.5060 -2.4082983e-005,106.5126 -2.8745474e-006,106.5191 0.031292137,106.5257 0.53155077,106.5322 1.0939522,106.5388 1.0623342,106.5454 0.62492037,106.5519 0.37485167,106.5585 0.093720332,106.5650 0.18766856,106.5716 0.28111705,106.5781 0.28135803,106.5847 0.59435266,106.5912 1.0939751,106.5978 1.2183803,106.6044 0.71821487,106.6109 0.1563791,106.6175 0.43793443,106.6240 0.78100705,106.6306 0.49959031,106.6371 0.093648195,106.6437 -2.9296956e-005,106.6503 0.00019936367,106.6568 0.28164554,106.6634 0.46890306,106.6699 0.46851408,106.6765 0.2184213,106.6830 0.21874045,106.6896 0.21867454,106.6962 -6.3232641e-005,106.7027 0.094083361,106.7093 0.43778691,106.7158 0.49973652,106.7224 0.18747246,106.7290 0.31255549,106.7355 0.2810992,106.7421 0.34380138,106.7486 0.49990678,106.7552 0.31237996,106.7618 0.18769015,106.7683 0.37515849,106.7749 0.62490559,106.7815 1.0623543,106.7880 1.093786,106.7946 1.2192026,106.8011 1.3444217,106.8077 1.9687148,106.8143 1.624474,106.8208 0.93696821,106.8274 0.093487635,106.8340 0.093808293,106.8405 -5.4716573e-005,106.8471 2.6958031e-005,106.8536 0.093964018,106.8602 0.43783101,106.8668 0.68746835,106.8733 0.62485665,106.8799 0.90607995,106.8865 0.43729874,106.8930 0.031232977,106.8996 1.8155542e-005,106.9062 0.59387571,106.9127 0.21902549,106.9193 0.4375549,106.9259 0.56231028,106.9324 0.53116608,106.9390 0.28114948,106.9456 0.03112077,106.9521 0.00014183468,106.9587 0.34395078,106.9653 0.78142148,106.9718 0.96865827,106.9784 0.40599269,106.9850 0.18765989,106.9915 0.59433049,106.9981 1.000235,107.0047 1.0315158,107.0112 1.4997231,107.0178 1.5935373,107.0244 2.6566482,107.0310 4.9393673,107.0375 10.193936,107.0441 19.474102,107.0507 41.666294,107.0572 200.38728,107.0638 574.15118,107.0704 763.74512,107.0769 554.20862,107.0835 217.81516,107.0901 73.860878,107.0967 55.872349,107.1032 45.866623,107.1098 33.365662,107.1164 19.209379,107.1229 6.9323168,107.1295 3.1239173,107.1361 1.7493951,107.1427 2.4065397,107.1492 3.8754129,107.1558 4.0315094,107.1624 2.6872523,107.1690 1.8119092,107.1755 0.68751389,107.1821 0.65631711,107.1887 1.1872915,107.1953 1.1873751,107.2018 0.8437137,107.2084 0.6252206,107.2150 0.78107721,107.2216 0.093458064,107.2281 4.1962518e-005,107.2347 -9.7535612e-006,107.2413 -2.9517257e-006,107.2479 2.1562872e-005,107.2544 0.093788326,107.2610 0.093696713,107.2676 0.12511148,107.2742 0.56278986,107.2807 0.56233948,107.2873 0.18738636,107.2939 0.31265804,107.3005 0.40639305,107.3071 0.53144193,107.3136 0.59353042,107.3202 0.18708928,107.3268 0.00017020329,107.3334 0.50063896,107.3399 0.96920663,107.3465 1.2500095,107.3531 0.99945343,107.3597 0.74959522,107.3663 0.59360194,107.3728 0.18739071,107.3794 0.09373147,107.3860 -4.9199101e-005,107.3926 0.093849421,107.3992 0.65698642,107.4057 1.9072025,107.4123 2.3120878,107.4189 1.0927933,107.4255 0.28093088,107.4321 0.093761943,107.4387 0.28140137,107.4452 0.40623581,107.4518 0.21857171,107.4584 0.093756318,107.4650 0.34384248,107.4716 0.34366912,107.4782 0.093685612,107.4847 0.50082648,107.4913 2.2192771,107.4979 1.9369074,107.5045 0.93704325,107.5111 0.21855626,107.5177 0.15623474,107.5242 0.21880861,107.5308 0.34375265,107.5374 0.28133932,107.5440 0.65690589,107.5506 2.1884978,107.5572 3.2498288,107.5638 2.4364879,107.5703 1.4057348,107.5769 0.59359741,107.5835 0.28132594,107.5901 0.46873802,107.5967 0.5311141,107.6033 0.31259876,107.6099 0.31276646,107.6164 0.65637451,107.6230 0.68762255,107.6296 0.75009894,107.6362 1.0309286,107.6428 0.74971378,107.6494 0.34370285,107.6560 0.093750671,107.6626 0.12500761,107.6692 0.093718596,107.6757 0.09387362,107.6823 0.50003421,107.6889 0.78126806,107.6955 0.84390455,107.7021 0.40646669,107.7087 0.43740368,107.7153 0.1871029,107.7219 -0.00010143792,107.7285 2.7082926e-005,107.7351 -6.8865329e-006,107.7416 0.53140956,107.7482 0.81279075,107.7548 0.53145564,107.7614 0.62487102,107.7680 0.49995387,107.7746 0.65634698,107.7812 0.49963138,107.7878 0.031026326,107.7944 0.21887346,107.8010 0.5939588,107.8076 0.6562326,107.8142 0.18744099,107.8208 0.40625829,107.8274 0.40605289,107.8339 0.18743992,107.8405 1.11549e-005,107.8471 0.031290457,107.8537 0.18761414,107.8603 0.25000992,107.8669 0.093617804,107.8735 -3.2935885e-005,107.8801 0.18763,107.8867 0.40634111,107.8933 0.4063656,107.8999 0.93803257,107.9065 1.906685,107.9131 2.0311468,107.9197 1.4368106,107.9263 0.31203166,107.9329 0.18753655,107.9395 0.18752776,107.9461 0.18757056,107.9527 0.31254533,107.9593 0.53133166,107.9659 0.40603292,107.9725 -3.671856e-005,107.9791 0.18768345,107.9857 0.18734467,107.9923 -0.00010491659,107.9989 3.3235134e-005,108.0055 -2.8018068e-005,108.0121 7.8840771e-005,108.0187 0.31291232,108.0253 0.87534362,108.0319 1.0621305,108.0385 0.49980742,108.0451 0.71959251,108.0517 2.501956,108.0583 11.761417,108.0649 37.70998,108.0715 60.197021,108.0781 54.048191,108.0847 32.485722,108.0913 28.752964,108.0979 41.348114,108.1045 37.742119,108.1111 19.988804,108.1177 4.7136436,108.1243 0.96815568,108.1309 0.49993873,108.1375 0.87513548,108.1441 0.93731195,108.1507 0.81236446,108.1573 0.84398144,108.1639 1.1252974,108.1705 1.343464,108.1771 0.5311951,108.1837 0.62529331,108.1903 1.0002893,108.1969 1.5935997,108.2035 1.9683999,108.2101 2.6564445,108.2168 2.5936952,108.2234 1.6561861,108.2300 1.0622624,108.2366 0.40600282,108.2432 0.12506583,108.2498 0.12500556,108.2564 0.18752789,108.2630 0.18761984,108.2696 0.25012755,108.2762 0.5936836,108.2828 0.68730605,108.2894 0.40617347,108.2960 0.093729004,108.3026 0.34370404,108.3093 -1.8801832e-006,108.3159 7.2986104e-006,108.3225 0.34376889,108.3291 0.87508196,108.3357 1.1881641,108.3423 1.5318904,108.3489 1.7810783,108.3555 1.3745027,108.3621 0.84330201,108.3687 0.34355319,108.3754 0.21871655,108.3820 0.50000906,108.3886 0.56247371,108.3952 0.43767127,108.4018 0.56275451,108.4084 0.78133506,108.4150 0.90608734,108.4216 0.62487501,108.4282 0.53137541,108.4349 0.59382606,108.4415 0.68746787,108.4481 0.49973825,108.4547 0.093567863,108.4613 0.031283274,108.4679 0.093743145,108.4745 0.093757614,108.4812 0.31255612,108.4878 0.18747506,108.4944 0.1249796,108.5010 0.2500042,108.5076 0.093699276,108.5142 0.031349279,108.5208 0.31265944,108.5275 0.50014234,108.5341 0.68793207,108.5407 1.0624868,108.5473 0.62440979,108.5539 0.12476519,108.5605 0.031296719,108.5672 0.0937154,108.5738 5.9233033e-005,108.5804 0.15645395,108.5870 0.34384701,108.5936 1.0936457,108.6002 1.249835,108.6069 0.74992484,108.6135 -2.2029866e-005,108.6201 1.171941e-005,108.6267 -2.4847997e-005,108.6333 8.7678389e-005,108.6399 0.31260493,108.6466 0.34371179,108.6532 0.18736804,108.6598 0.031447895,108.6664 1.094082,108.6730 1.8748437,108.6797 0.99965268,108.6863 7.4829826e-005,108.6929 0.18772911,108.6995 0.18728797,108.7061 0.093646511,108.7128 0.34383845,108.7194 0.3436825,108.7260 0.093748875,108.7326 0.21895839,108.7393 0.59407979,108.7459 0.87537563,108.7525 1.4064249,108.7591 1.4373984,108.7657 1.0309968,108.7724 0.49946755,108.7790 0.12494709,108.7856 0.56292945,108.7922 0.7185815,108.7989 0.28086108,108.8055 -8.0987265e-005,108.8121 5.472971e-005,108.8187 0.031245058,108.8254 -3.5339144e-005,108.8320 1.3674628e-005,108.8386 0.093884155,108.8452 0.28141081,108.8519 0.31262025,108.8585 0.65636063,108.8651 1.312322,108.8717 1.1247596,108.8784 0.59366268,108.8850 -3.1638447e-005,108.8916 5.5580613e-006,108.8982 9.4093393e-006,108.9049 0.062563747,108.9115 0.28152305,108.9181 0.593943,108.9247 0.43731359,108.9314 0.18722981,108.9380 1.0938646,108.9446 1.9687694,108.9513 1.5002662,108.9579 0.78189003,108.9645 0.99991995,108.9711 0.68700206,108.9778 0.59351093,108.9844 0.62484705,108.9910 0.15607993,108.9977 0.21920837,109.0043 1.2502676,109.0109 1.374778,109.0175 1.0624268,109.0242 0.68752617,109.0308 1.437489,109.0374 2.0940387,109.0441 2.1878343,109.0507 1.2811621,109.0573 1.1567123,109.0640 3.0013244,109.0706 6.0341792,109.0772 10.690295,109.0839 12.875165,109.0905 10.811577,109.0971 8.6235113,109.1038 6.4368424,109.1104 7.3764787,109.1170 9.8457432,109.1237 10.060486,109.1303 5.2150183,109.1369 2.5298522,109.1436 1.2487329,109.1502 0.31206581,109.1568 0.31264907,109.1635 0.40603906,109.1701 0.093583412,109.1767 0.00012589378,109.1834 0.31315285,109.1900 0.9068591,109.1966 1.0930543,109.2033 0.28052285,109.2099 0.00011871878,109.2165 1.1563058,109.2232 1.5625409,109.2298 0.81244826,109.2365 0.093901038,109.2431 0.4065353,109.2497 0.59375042,109.2564 0.62464553,109.2630 0.093532056,109.2696 3.9173166e-005,109.2763 3.4812147e-005,109.2829 0.18764526,109.2896 0.34375194,109.2962 0.31258994,109.3028 0.5625574,109.3095 0.34348109,109.3161 0.03136494,109.3228 0.40674889,109.3294 0.93796062,109.3360 1.3434588,109.3427 0.62435025,109.3493 0.18741371,109.3560 0.0937922,109.3626 0.093687057,109.3692 0.093767524,109.3759 0.1875155,109.3825 0.093670145,109.3892 0.093925603,109.3958 0.37530383,109.4024 0.56277734,109.4091 0.65609562,109.4157 0.34340644,109.4224 0.2186483,109.4290 0.18743236,109.4357 0.18766446,109.4423 0.31262738,109.4489 0.31243324,109.4556 0.31243727,109.4622 0.43765852,109.4689 0.59385067,109.4755 0.50027096,109.4822 0.81241369,109.4888 0.37462947,109.4955 0.31261972,109.5021 0.34367207,109.5087 0.18716879,109.5154 -1.9924781e-005,109.5220 0.15645565,109.5287 0.34388697,109.5353 0.71858984,109.5420 0.34355506,109.5486 0.3125042,109.5553 0.093744561,109.5619 0.34398472,109.5686 0.87515795,109.5752 0.8748439,109.5819 0.3435055,109.5885 0.031307943,109.5952 0.28148103,109.6018 0.4061344,109.6084 0.093542531,109.6151 4.6234959e-006,109.6217 -3.0803516e-005,109.6284 0.00011859974,109.6350 0.18784118,109.6417 0.40646756,109.6483 0.62482417,109.6550 0.53090996,109.6616 0.34364739,109.6683 0.093671039,109.6749 0.094013073,109.6816 2.0630095,109.6882 2.8435888,109.6949 1.4058689,109.7015 0.46866092,109.7082 0.34371731,109.7148 0.18745218,109.7215 0.093835123,109.7281 0.28143144,109.7348 0.40618885,109.7415 0.34372944,109.7481 0.62530911,109.7548 0.90630639,109.7614 0.71849394,109.7681 0.49981418,109.7747 0.21866503,109.7814 0.28141055,109.7880 0.78151482,109.7947 0.90669936,109.8013 1.0312839,109.8080 0.56180775,109.8146 0.030953173,109.8213 0.125337,109.8280 0.50001884,109.8346 0.3438302,109.8413 0.49999607,109.8479 0.1872143,109.8546 0.18755971,109.8612 0.34378314,109.8679 0.31239465,109.8745 0.1876581,109.8812 0.46903259,109.8879 0.46846709,109.8945 0.34353188,109.9012 0.28133613,109.9078 0.15630674,109.9145 0.3125622,109.9211 0.49996746,109.9278 0.34365788,109.9345 0.18744913,109.9411 0.18753816,109.9478 0.31251624,109.9544 0.18739676,109.9611 2.6271695e-005,109.9677 0.09383896,109.9744 0.093672685,109.9811 -8.5100466e-005,109.9877 0.00011296083,109.9944 0.28140432,110.0010 0.49987605,110.0077 0.71903187,110.0144 1.1881194,110.0210 1.406309,110.0277 1.030646,110.0344 0.21828684,110.0410 -2.3860302e-005,110.0477 0.28206399,110.0543 1.1883461,110.0610 1.6880437,110.0677 3.5334308,110.0743 7.2523956,110.0810 8.5616007,110.0876 6.2154732,110.0943 2.5609577,110.1010 4.0379052,110.1076 18.386848,110.1143 35.162502,110.1210 38.464455,110.1276 26.240917,110.1343 13.400036,110.1410 6.1529818,110.1476 2.9671578,110.1543 0.81144184,110.1610 0.12496495,110.1676 0.50044191,110.1743 0.68761122,110.1809 0.59333849,110.1876 0.2185355,110.1943 0.437803,110.2009 0.71877009,110.2076 0.53092778,110.2143 0.09355738,110.2209 1.0086138e-005,110.2276 -2.0263365e-006,110.2343 -1.9815925e-006,110.2409 0.062734269,110.2476 0.28147569,110.2543 0.5314244,110.2609 0.84389508,110.2676 0.81234133,110.2743 0.3745648,110.2810 -0.00023514815,110.2876 7.3196665e-005,110.2943 0.15638378,110.3010 0.78139967,110.3076 0.78108406,110.3143 0.12484769,110.3210 1.7339671e-005,110.3276 -9.0595013e-006,110.3343 1.8898456e-005,110.3410 0.031252086,110.3477 0.09378206,110.3543 0.31252497,110.3610 0.18743384,110.3677 0.031292044,110.3743 0.40648487,110.3810 0.93779165,110.3877 1.3438876,110.3944 1.343716,110.4010 1.5935087,110.4077 1.2185345,110.4144 1.0311447,110.4210 0.43750548,110.4277 0.40622652,110.4344 0.031149045,110.4411 -2.0222746e-005,110.4477 0.031425994,110.4544 0.43809053,110.4611 1.0942667,110.4678 1.3121988,110.4744 0.65579301,110.4811 0.65605509,110.4878 0.56254727,110.4945 0.87520319,110.5011 0.68724781,110.5078 0.18722887,110.5145 0.09392792,110.5212 0.37512979,110.5278 0.31235608,110.5345 0.18741305,110.5412 0.093671896,110.5479 -6.4203625e-005,110.5545 0.031435922,110.5612 0.34393966,110.5679 0.34359872,110.5746 0.18731007,110.5812 4.2804284e-005,110.5879 0.28145429,110.5946 0.59369153,110.6013 0.37497324,110.6080 0.40636387,110.6146 0.56261683,110.6213 0.59369195,110.6280 0.18724193,110.6347 0.12492883,110.6414 0.093747094,110.6480 0.34376895,110.6547 0.87507325,110.6614 0.87500358,110.6681 0.093705148,110.6748 0.093787864,110.6814 0.21903253,110.6881 0.4376443,110.6948 0.31238043,110.7015 0.21848539,110.7082 -0.00016220826,110.7148 0.031361263,110.7215 0.12525338,110.7282 0.46886906,110.7349 0.43741095,110.7416 0.50006318,110.7483 0.40615919,110.7549 0.18723732,110.7616 0.031193083,110.7683 0.093754016,110.7750 0.094059162,110.7817 0.43774208,110.7884 0.43750545,110.7950 0.65626127,110.8017 0.71854001,110.8084 0.31226063,110.8151 0.37488666,110.8218 0.37501618,110.8285 -0.00011740001,110.8351 0.00028750705,110.8418 0.65661508,110.8485 0.78112078,110.8552 0.62487662,110.8619 1.1874309,110.8686 0.90617406,110.8753 0.31265846,110.8820 0.62528038,110.8886 0.74984205,110.8953 0.43716672,110.9020 0.18738949,110.9087 -2.5222656e-005,110.9154 -2.1349413e-005,110.9221 0.00011063083,110.9288 0.093731634,110.9355 0.031244453,110.9421 0.18783218,110.9488 0.65640682,110.9555 0.7498045,110.9622 0.68726194,110.9689 0.90654993,110.9756 1.6568726,110.9823 1.7501417,110.9890 1.843661,110.9957 2.5623863,111.0023 2.2808356,111.0090 0.90595555,111.0157 0.31234211,111.0224 0.12495638,111.0291 0.2813389,111.0358 1.5962925,111.0425 6.0652037,111.0492 21.652029,111.0559 97.155899,111.0626 172.37093,111.0693 153.17813,111.0760 74.884483,111.0826 20.91696,111.0893 12.970855,111.0960 19.158518,111.1027 20.624636,111.1094 16.184797,111.1161 10.435005,111.1228 10.31431,111.1295 13.377872,111.1362 14.342597,111.1429 9.9949408,111.1496 3.5277855,111.1563 1.2807493,111.1630 1.1872493,111.1697 1.3124725,111.1764 1.1248908,111.1831 0.62472707,111.1898 0.18734412,111.1965 0.093728796,111.2032 0.21883696,111.2098 0.65633059,111.2165 1.0941142,111.2232 1.312795,111.2299 0.87462753,111.2366 1.3123223,111.2433 1.625037,111.2500 1.2188765,111.2567 0.65637571,111.2634 0.65604252,111.2701 0.43730903,111.2768 1.8126398,111.2835 2.5002089,111.2902 2.2495923,111.2969 0.031212686,111.3036 0.6566658,111.3103 1.3127726,111.3170 1.7184803,111.3237 1.0622009,111.3304 0.81274259,111.3371 0.56268936,111.3438 0.90641421,111.3505 0.96850097,111.3572 0.56223989,111.3639 0.40617266,111.3706 0.24979262,111.3773 0.12507983,111.3840 0.28132406,111.3907 0.093518004,111.3974 0.0001536717,111.4041 0.31274292,111.4108 0.34364605,111.4175 0.18729158,111.4242 -8.4734922e-005,111.4310 -2.9295752e-006,111.4377 9.6467229e-005,111.4444 0.1251554,111.4511 0.37533486,111.4578 0.7501778,111.4645 0.56240493,111.4712 1.530953,111.4779 2.2499077,111.4846 2.0626259,111.4913 0.56232888,111.4980 0.34365928,111.5047 0.18745303,111.5114 0.093716159,111.5181 0.093847275,111.5248 0.59417021,111.5315 1.2814807,111.5382 1.1559515,111.5449 0.49959922,111.5516 -0.00012513022,111.5584 0.062775768,111.5651 0.28124452,111.5718 0.1248885,111.5785 0.18765691,111.5852 0.2501905,111.5919 0.37501875,111.5986 0.21834832,111.6053 0.093763724,111.6120 0.65699732,111.6187 1.5632839,111.6254 1.9372119,111.6321 1.374365,111.6389 0.93729424,111.6456 0.65600246,111.6523 0.43734482,111.6590 0.18742654,111.6657 0.18748714,111.6724 0.093737029,111.6791 -2.1866563e-005,111.6858 0.031323772,111.6925 0.093864694,111.6992 0.59367794,111.7060 0.78118932,111.7127 0.56243473,111.7194 0.093924746,111.7261 0.31270629,111.7328 0.34376639,111.7395 0.43752697,111.7462 0.99994725,111.7529 0.46856576,111.7597 0.12494858,111.7664 0.15645128,111.7731 0.21868305,111.7798 0.12482904,111.7865 0.031188115,111.7932 -1.7953775e-005,111.7999 4.68808e-006,111.8067 -7.972568e-007,111.8134 -1.4995175e-006,111.8201 6.7959181e-006,111.8268 0.093896136,111.8335 0.3125425,111.8402 0.18737729,111.8469 0.031194085,111.8537 -1.9392888e-005,111.8604 4.4383664e-006,111.8671 1.6410031e-006,111.8738 -1.1003429e-005,111.8805 0.094088927,111.8872 0.50034326,111.8940 0.59363407,111.9007 0.53105843,111.9074 0.53106296,111.9141 0.40610838,111.9208 0.18747622,111.9276 -5.7282916e-005,111.9343 0.00020601971,111.9410 0.53171736,111.9477 0.93742549,111.9544 0.65591592,111.9611 0.4999924,111.9679 0.50000548,111.9746 0.31233963,111.9813 -7.4796466e-005,111.9880 2.2605005e-005,111.9947 0.031273693,112.0015 0.093842983,112.0082 0.71875167,112.0149 0.68742919,112.0216 0.46909404,112.0284 1.0008283,112.0351 1.6564411,112.0418 1.2808322,112.0485 1.6262482,112.0552 4.6597643,112.0620 8.0963211,112.0687 8.4679193,112.0754 7.6240649,112.0821 19.395613,112.0889 65.034088,112.0956 99.285873,112.1023 81.658791,112.1090 34.816032,112.1157 5.8364406,112.1225 3.0012336,112.1292 5.1259003,112.1359 5.9060397,112.1426 3.9352534,112.1494 1.0612195,112.1561 0.56264961,112.1628 0.49971694,112.1695 0.18711013,112.1763 3.4360051e-005,112.1830 0.43831235,112.1897 1.31295,112.1964 1.3750355,112.2032 1.3747479,112.2099 1.0932937,112.2166 0.84341699,112.2234 0.3748436,112.2301 0.34382832,112.2368 0.37508377,112.2435 0.53146452,112.2503 0.56238753,112.2570 0.31218177,112.2637 0.031212114,112.2704 0.093755372,112.2772 0.031205274,112.2839 0.18770993,112.2906 0.40631238,112.2974 0.31232885,112.3041 0.093656123,112.3108 0.12523638,112.3176 0.40654668,112.3243 0.46860206,112.3310 0.31214789,112.3377 0.031155532,112.3445 1.8085941e-005,112.3512 -4.3635569e-006,112.3579 -6.3311438e-007,112.3647 6.8968602e-006,112.3714 0.18761876,112.3781 0.59388721,112.3849 0.59364992,112.3916 0.18734775,112.3983 0.18765981,112.4051 0.37525654,112.4118 0.31246141,112.4185 0.18723243,112.4253 0.093683869,112.4320 0.18753092,112.4387 0.09369231,112.4455 -8.0726524e-005,112.4522 0.00024353585,112.4589 0.65672827,112.4657 1.2187333,112.4724 0.87463307,112.4791 0.31233633,112.4859 0.87520725,112.4926 1.2499737,112.4993 0.53101379,112.5061 0.09369427,112.5128 -8.6672471e-006,112.5195 -1.4915498e-005,112.5263 6.8335168e-005,112.5330 0.18779567,112.5398 0.5002622,112.5465 0.59355319,112.5532 0.46853387,112.5600 0.40626577,112.5667 0.4688656,112.5734 0.65621716,112.5802 0.40599751,112.5869 0.18750276,112.5937 0.37502426,112.6004 0.28123596,112.6071 0.43777516,112.6139 0.84380239,112.6206 0.43723428,112.6273 0.093631238,112.6341 2.7824764e-005,112.6408 0.18809335,112.6476 0.81282693,112.6543 0.65589315,112.6610 0.3120681,112.6678 -0.0002038774,112.6745 5.3590054e-005,112.6813 -1.0468367e-005,112.6880 -1.1721467e-005,112.6948 5.7359332e-005,112.7015 0.31265733,112.7082 0.59379894,112.7150 0.43735188,112.7217 0.062392555,112.7285 -2.2875311e-006,112.7352 3.1571999e-005,112.7419 0.093900397,112.7487 0.18742096,112.7554 0.40667415,112.7622 1.0007449,112.7689 1.0311213,112.7757 0.65575427,112.7824 0.40607542,112.7891 0.37472242,112.7959 -0.00024041352,112.8026 6.2146246e-005,112.8094 -8.1541202e-006,112.8161 -2.9536623e-005,112.8229 0.00012631113,112.8296 0.281551,112.8364 0.75005352,112.8431 0.81241882,112.8499 0.62501365,112.8566 0.59373695,112.8633 0.53113753,112.8701 0.31230381,112.8768 -7.8772944e-005,112.8836 0.094029993,112.8903 0.3437674,112.8971 0.21882093,112.9038 0.40648252,112.9106 0.43722034,112.9173 0.18722951,112.9241 -6.2356521e-005,112.9308 0.18767303,112.9376 1.1252222,112.9443 1.4375056,112.9511 1.2186073,112.9578 0.68737465,112.9646 0.46871993,112.9713 0.2815052,112.9781 0.56259328,112.9848 0.34346133,112.9916 0.093661897,112.9983 0.34388065,113.0051 0.59383047,113.0118 0.49993637,113.0186 0.34369189,113.0253 0.21865317,113.0321 -5.1817107e-005,113.0388 2.9196044e-006,113.0456 4.014566e-005,113.0523 0.18774882,113.0591 1.3759372,113.0658 4.5661206,113.0726 12.945002,113.0793 21.692032,113.0861 20.34096,113.0928 13.557274,113.0996 8.6214771,113.1063 5.8097348,113.1131 2.1543765,113.1199 0.99989265,113.1266 0.75000387,113.1334 0.5621416,113.1401 0.093566924,113.1469 0.34419563,113.1536 0.65632391,113.1604 0.3745985,113.1671 0.093620256,113.1739 0.18762504,113.1806 0.37505844,113.1874 0.40627617,113.1942 0.4062154,113.2009 0.18741871,113.2077 0.12507398,113.2144 0.68793792,113.2212 1.2814922,113.2279 1.1248339,113.2347 0.5621075,113.2415 0.093379803,113.2482 0.00019316554,113.2550 0.40657893,113.2617 0.49986693,113.2685 0.18719563,113.2752 -2.5374608e-005,113.2820 0.1251604,113.2888 0.28128952,113.2955 0.18733226,113.3023 -2.430249e-005,113.3090 0.18765676,113.3158 0.34373739,113.3226 0.2186811,113.3293 0.093722709,113.3361 0.12498052,113.3428 0.43765479,113.3496 0.50007653,113.3564 0.56346071,113.3631 1.8137811,113.3699 2.5626609,113.3767 2.9052312,113.3834 2.4677424,113.3902 1.9058484,113.3969 0.59346092,113.4037 0.12515756,113.4105 0.56304383,113.4172 2.0626907,113.4240 1.5932809,113.4308 0.28091213,113.4375 -7.8071644e-005,113.4443 4.9492894e-005,113.4510 0.093838863,113.4578 0.18751833,113.4646 0.18748158,113.4713 0.25001845,113.4781 0.59388393,113.4849 1.1251053,113.4916 0.9685517,113.4984 0.18731926,113.5052 0.21889643,113.5119 0.68770701,113.5187 0.74996114,113.5255 0.24977395,113.5322 0.18751025,113.5390 0.65637916,113.5458 0.59361374,113.5525 0.09366776,113.5593 0.12502654,113.5661 0.18754855,113.5728 0.37510198,113.5796 0.53142339,113.5864 0.59384185,113.5931 0.90621316,113.5999 0.81269515,113.6067 0.53123921,113.6134 0.49968275,113.6202 0.34363925,113.6270 0.28169346,113.6337 0.68762618,113.6405 0.34330153,113.6473 0.18730552,113.6540 0.093672223,113.6608 -2.8884157e-005,113.6676 0.03137495,113.6744 0.34421453,113.6811 0.68753755,113.6879 0.406005,113.6947 0.43779248,113.7014 0.6874615,113.7082 0.49957535,113.7150 0.1873398,113.7218 0.18766181,113.7285 0.65654409,113.7353 0.96893191,113.7421 1.1564955,113.7488 1.4060425,113.7556 0.81196618,113.7624 0.3123495,113.7692 -8.7957305e-005,113.7759 0.0002631369,113.7827 0.65727299,113.7895 1.5003108,113.7963 1.874231,113.8030 2.1246371,113.8098 2.0002587,113.8166 1.3752382,113.8234 0.87475401,113.8301 0.49941072,113.8369 0.37542817,113.8437 1.8759146,113.8505 2.4687402,113.8572 2.0929036,113.8640 0.90580279,113.8708 0.50029343,113.8776 0.56258923,113.8843 0.59370124,113.8911 0.46868229,113.8979 0.34367046,113.9047 0.28115082,113.9115 0.1873668,113.9182 -7.9610334e-005,113.9250 2.1788328e-005,113.9318 -7.5375865e-006,113.9386 8.3610275e-006,113.9453 0.093771182,113.9521 0.1875077,113.9589 0.37516195,113.9657 1.0938877,113.9725 1.2500005,113.9792 2.1876569,113.9860 3.5624447,113.9928 2.6559749,113.9996 1.1561131,114.0064 -3.1420848e-005,114.0131 6.1570181e-006,114.0199 6.7956198e-006,114.0267 -3.3342436e-005,114.0335 0.00012658318,114.0403 0.28134522,114.0470 0.4065364,114.0538 0.93798125,114.0606 1.1876992,114.0674 1.3126231,114.0742 2.1569922,114.0810 4.375937,114.0877 5.5305572,114.0945 10.736345,114.1013 60.237549,114.1081 133.43948,114.1149 149.54066,114.1217 93.923325,114.1284 33.3186,114.1352 12.621049,114.1420 8.873888,114.1488 7.0008783,114.1556 7.9676332,114.1624 4.3714538,114.1691 1.5298244,114.1759 0.59349978,114.1827 0.37516865,114.1895 0.56329286,114.1963 1.7195054,114.2031 1.999331,114.2099 0.90525883,114.2166 0.24977511,114.2234 0.25013542,114.2302 0.37502429,114.2370 0.31246203,114.2438 0.5315333,114.2506 1.0314559,114.2574 1.1561209,114.2642 1.1252744,114.2709 1.375064,114.2777 0.74929041,114.2845 0.34372813,114.2913 1.2820342,114.2981 1.7811767,114.3049 0.9680962,114.3117 0.59356493,114.3185 0.68798262,114.3253 0.81272745,114.3321 0.43704042,114.3388 0.12470328,114.3456 0.12529132,114.3524 1.4070144,114.3592 1.4063535,114.3660 0.8120594,114.3728 0.59371531,114.3796 0.78134066,114.3864 0.59335005,114.3932 0.21849523,114.4000 0.56264228,114.4068 0.75048655,114.4135 1.6253704,114.4203 1.9995847,114.4271 1.437236,114.4339 1.0939072,114.4407 1.2187164,114.4475 0.68723118,114.4543 0.28102449,114.4611 0.031213997,114.4679 0.093749963,114.4747 0.031286106,114.4815 0.18768129,114.4883 0.34374204,114.4951 0.18734996,114.5019 0.24994949,114.5087 0.1875281,114.5155 0.31249151,114.5223 0.093701839,114.5290 1.9488461e-005,114.5358 -7.698244e-005,114.5426 0.00028846168,114.5494 0.78181261,114.5562 1.3752625,114.5630 1.3433499,114.5698 0.43700197,114.5766 0.12500945,114.5834 0.34372601,114.5902 0.34375489,114.5970 0.25000069,114.6038 0.062378984,114.6106 0.094030917,114.6174 0.46910274,114.6242 0.46869272,114.6310 1.0001047,114.6378 1.5000134,114.6446 1.1559988,114.6514 0.4999043,114.6582 0.40633842,114.6650 0.49986058,114.6718 0.1872233,114.6786 0.093738183,114.6854 0.31258029,114.6922 0.40625319,114.6990 0.37505779,114.7058 0.37540373,114.7126 0.53147882,114.7194 0.43706095,114.7262 0.15594538,114.7330 0.53133059,114.7398 0.78124475,114.7466 0.49998665,114.7534 0.25004995,114.7602 0.34386268,114.7670 0.71884894,114.7738 0.59352732,114.7806 0.093528874,114.7874 0.00016171254,114.7942 0.37551942,114.8011 0.81250662,114.8079 0.5935002,114.8147 0.75032055,114.8215 0.87495244,114.8283 0.53085381,114.8351 0.18729071,114.8419 -7.4723925e-005,114.8487 8.2639956e-005,114.8555 0.1878216,114.8623 0.50004125,114.8691 0.3746731,114.8759 0.18740378,114.8827 0.12513152,114.8895 0.28141877,114.8963 0.34360829,114.9031 0.031071786,114.9099 3.2580458e-005,114.9167 -2.2028313e-005,114.9236 5.5534536e-005,114.9304 0.09377528,114.9372 0.093718857,114.9440 0.093750015,114.9508 0.031195059,114.9576 0.094001725,114.9644 0.43745524,114.9712 0.15643647,114.9780 1.376471,114.9848 3.1883192,114.9916 3.0300844,114.9985 1.0928221,115.0053 0.49977422,115.0121 0.59464705,115.0189 3.2202475,115.0257 4.7189946,115.0325 3.6236298,115.0393 1.3745047,115.0461 3.4734287,115.0529 12.541756,115.0597 55.194122,115.0666 195.23776,115.0734 312.37424,115.0802 273.26752,115.0870 142.78209,115.0938 46.053764,115.1006 22.465935,115.1074 23.314079,115.1142 25.312136,115.1211 21.275511,115.1279 11.867468,115.1347 3.9337316,115.1415 0.9997862,115.1483 1.4692906,115.1551 1.7497588,115.1619 1.4057918,115.1688 0.78143638,115.1756 0.84399879,115.1824 0.68759048,115.1892 0.93762189,115.1960 1.0308458,115.2028 0.59311646,115.2097 0.21893008,115.2165 0.75038928,115.2233 0.78120619,115.2301 1.937211,115.2369 1.5622171,115.2437 0.8753469,115.2506 0.50021577,115.2574 0.43734547,115.2642 0.24968952,115.2710 0.031052642,115.2778 0.12521122,115.2846 0.34382221,115.2915 0.18731514,115.2983 -6.5720655e-005,115.3051 0.03132404,115.3119 1.2501534,115.3187 3.1564357,115.3256 3.5938334,115.3324 2.0935528,115.3392 0.18737562,115.3460 1.2813085,115.3528 2.0627122,115.3597 2.0000703,115.3665 0.49980384,115.3733 0.31235045,115.3801 0.21868178,115.3869 0.37513992,115.3938 0.68750566,115.4006 0.68752992,115.4074 0.96885562,115.4142 0.74996489,115.4211 0.65637207,115.4279 0.9063881,115.4347 0.62475038,115.4415 0.3125447,115.4483 0.75027406,115.4552 0.74976397,115.4620 0.31215957,115.4688 -0.00013450583,115.4756 0.00015613614,115.4825 0.18765,115.4893 0.28137469,115.4961 0.90653634,115.5029 1.0622315,115.5098 0.4058502,115.5166 -1.5071715e-005,115.5234 0.59413034,115.5302 0.81296003,115.5371 1.0939077,115.5439 1.0933795,115.5507 0.28073519,115.5575 0.031131132,115.5644 0.00014081805,115.5712 0.21904393,115.5780 0.31246173,115.5848 0.18728872,115.5917 0.18753557,115.5985 0.21884352,115.6053 0.31222624,115.6122 0.40662894,115.6190 1.1885397,115.6258 1.781584,115.6326 1.4680905,115.6395 0.71806628,115.6463 0.37470126,115.6531 0.031106463,115.6600 2.3847815e-006,115.6668 6.3853913e-005,115.6736 0.12509653,115.6804 0.28140193,115.6873 0.78124154,115.6941 0.40608659,115.7009 0.53126752,115.7078 0.93743831,115.7146 0.59378195,115.7214 0.43781459,115.7283 0.65616792,115.7351 0.28107098,115.7419 0.31261986,115.7488 0.3436709,115.7556 0.21866187,115.7624 0.90632182,115.7693 1.2812806,115.7761 0.96867579,115.7829 0.31238979,115.7898 0.1875034,115.7966 0.28141487,115.8034 0.18742912,115.8103 0.093806595,115.8171 0.56313503,115.8239 1.1876175,115.8308 0.90596968,115.8376 0.59344488,115.8444 0.18717037,115.8513 0.03122675,115.8581 0.09375339,115.8649 0.40642375,115.8718 0.53119057,115.8786 0.093725055,115.8854 0.40648714,115.8923 0.53135419,115.8991 0.49978286,115.9060 0.18733829,115.9128 0.50025415,115.9196 0.53140008,115.9265 0.43736881,115.9333 0.24976705,115.9401 0.37543029,115.9470 0.93792963,115.9538 1.3746655,115.9607 0.3745071,115.9675 0.093796991,115.9743 0.34368721,115.9812 0.37579685,115.9880 2.8468103,115.9948 7.032702,116.0017 6.1223493,116.0085 1.7476126,116.0154 0.46868882,116.0222 0.53130072,116.0290 0.50014508,116.0359 0.96932912,116.0427 2.2818873,116.0496 4.7225447,116.0564 11.381578,116.0632 24.335974,116.0701 80.093948,116.0769 177.11911,116.0838 212.76472,116.0906 147.21216,116.0975 55.513153,116.1043 16.73851,116.1111 9.4377947,116.1180 10.813041,116.1248 10.40458,116.1317 6.9028344,116.1385 3.7787447,116.1454 3.9366579,116.1522 4.1558433,116.1590 2.4371929,116.1659 0.49983087,116.1727 0.00014346457,116.1796 0.43793225,116.1864 1.2502823,116.1933 1.2812514,116.2001 0.78110218,116.2070 0.53104973,116.2138 0.56238395,116.2207 0.68735766,116.2275 0.28107205,116.2343 -3.8263544e-005,116.2412 0.031291299,116.2480 0.031221764,116.2549 0.093805932,116.2617 0.3751699,116.2686 0.49980122,116.2754 0.093998395,116.2823 0.78218353,116.2891 1.781338,116.2960 1.9064143,116.3028 2.0629272,116.3097 2.3127863,116.3165 3.280839,116.3234 2.4367397,116.3302 1.6875935,116.3371 1.0621153,116.3439 0.4056448,116.3508 0.37510231,116.3576 1.1566303,116.3645 1.3436296,116.3713 0.40595615,116.3782 0.09360788,116.3850 -9.2211412e-006,116.3919 0.093747452,116.3987 1.9033101e-005,116.4056 0.28130898,116.4124 0.21864712,116.4193 -9.0041285e-006,116.4261 -1.3458739e-005,116.4330 6.2844687e-005,116.4398 0.18791792,116.4467 0.81307459,116.4535 1.4062299,116.4604 1.4056697,116.4672 0.62460512,116.4741 0.093774311,116.4809 0.62522095,116.4878 1.0000626,116.4947 0.68733197,116.5015 0.28123665,116.5084 0.218693,116.5152 0.78121305,116.5221 1.8438498,116.5289 1.6563436,116.5358 1.0624844,116.5426 0.28107423,116.5495 0.34380722,116.5563 0.40625685,116.5632 0.59364438,116.5701 0.43765342,116.5769 0.40632832,116.5838 0.46856743,116.5906 0.31242162,116.5975 0.18749405,116.6043 0.12544981,116.6112 0.56279415,116.6181 0.46835607,116.6249 0.18727295,116.6318 0.18746878,116.6386 0.3438915,116.6455 0.59391326,116.6524 0.37483639,116.6592 0.34419221,116.6661 1.4692436,116.6729 1.3431213,116.6798 0.3119494,116.6866 5.5062741e-005,116.6935 0.34399322,116.7004 0.78138322,116.7072 0.90661681,116.7141 1.3438572,116.7209 0.81201142,116.7278 0.34353581,116.7347 0.34389833,116.7415 0.53132814,116.7484 0.37473556,116.7553 0.18779686,116.7621 0.71951491,116.7690 1.0311106,116.7758 0.53037274,116.7827 -0.00015189318,116.7896 0.62534398,116.7964 2.3751972,116.8033 2.7812979,116.8102 1.4686368,116.8170 0.59388483,116.8239 0.62473267,116.8307 0.49965918,116.8376 0.84421277,116.8445 1.1877793,116.8513 0.68705916,116.8582 0.21854824,116.8651 0.46899769,116.8719 0.6562047,116.8788 0.34349599,116.8857 0.093673535,116.8925 0.1875702,116.8994 0.5626229,116.9063 0.87503201,116.9131 0.68758476,116.9200 0.46918097,116.9269 0.96905565,116.9337 0.90610862,116.9406 0.59330422,116.9475 0.18707745,116.9543 -9.4084768e-005,116.9612 8.8789398e-005,116.9681 0.18795092,116.9749 0.59392661,116.9818 0.49955505,116.9887 0.18754865,116.9955 0.50031161,117.0024 0.6874609,117.0093 0.90601593,117.0161 0.81241792,117.0230 0.84404802,117.0299 1.0313172,117.0368 0.81235123,117.0436 1.0318799,117.0505 2.750838,117.0574 3.938647,117.0642 5.2529154,117.0711 12.013901,117.0780 39.340549,117.0849 73.861908,117.0917 80.612099,117.0986 52.129463,117.1055 22.858595,117.1123 10.869418,117.1192 6.8420644,117.1261 3.9990458,117.1330 2.4683292,117.1398 1.5933375,117.1467 0.81177562,117.1536 0.18748489,117.1604 0.59422994,117.1673 0.81244248,117.1742 0.96890801,117.1811 0.8750543,117.1879 0.71839184,117.1948 0.75042522,117.2017 1.4691936,117.2086 1.2806417,117.2154 0.4681094,117.2223 -0.00020310552,117.2292 0.00026572178,117.2361 0.37504247,117.2429 0.15615833,117.2498 0.40634114,117.2567 0.34360713,117.2636 0.093669929,117.2705 -1.2302103e-005,117.2773 2.1756732e-005,117.2842 0.093782894,117.2911 0.18756837,117.2980 0.28127885,117.3048 0.18742941,117.3117 0.093719974,117.3186 0.031210711,117.3255 2.7746231e-005,117.3324 0.28171408,117.3392 0.78149807,117.3461 0.65611058,117.3530 0.5624845,117.3599 0.59371334,117.3667 0.4996863,117.3736 0.093495853,117.3805 6.7575593e-007,117.3874 0.094001703,117.3943 0.71913689,117.4011 1.2191126,117.4080 1.6564302,117.4149 1.3433577,117.4218 0.71819395,117.4287 0.90605366,117.4356 0.93793577,117.4424 0.7192452,117.4493 0.96915275,117.4562 1.4374278,117.4631 1.1242547,117.4700 0.59334779,117.4768 0.43751502,117.4837 0.59385329,117.4906 0.84379995,117.4975 0.59354031,117.5044 0.09396445,117.5113 0.59418881,117.5181 0.84341782,117.5250 0.78118604,117.5319 1.1574337,117.5388 2.3445528,117.5457 2.7492857,117.5526 1.6553419,117.5595 0.71824735,117.5663 0.12482207,117.5732 0.12515299,117.5801 0.21893513,117.5870 0.28125671,117.5939 0.28103113,117.6008 0.21861939,117.6077 0.031152884,117.6145 0.094075337,117.6214 0.71957439,117.6283 1.1564348,117.6352 1.1249838,117.6421 1.3436446,117.6490 1.0309944,117.6559 0.74979019,117.6628 1.7186024,117.6696 1.624801,117.6765 0.59346908,117.6834 0.093962468,117.6903 0.31284231,117.6972 0.43731016,117.7041 0.1871464,117.7110 0.31254622,117.7179 0.49998245,117.7248 0.37513775,117.7317 0.56280088,117.7385 0.59367865,117.7454 0.31221995,117.7523 0.1876899,117.7592 0.65663403,117.7661 1.15615,117.7730 0.84358883,117.7799 0.50004083,117.7868 0.40618119,117.7937 1.0937735,117.8006 2.0312731,117.8075 2.1561277,117.8144 1.2812604,117.8212 0.8128044,117.8281 0.90611166,117.8350 0.37455478,117.8419 0.093634501,117.8488 0.031352516,117.8557 0.65708733,117.8626 1.625596,117.8695 1.4684123,117.8764 0.93688518,117.8833 0.3745023,117.8902 -0.00011999651,117.8971 3.2640157e-005,117.9040 -1.0556125e-005,117.9109 9.5826581e-006,117.9178 -2.7775768e-005,117.9247 0.093892679,117.9316 0.31270391,117.9385 0.31245828,117.9454 0.18728301,117.9522 -4.8838334e-005,117.9591 0.31270373,117.9660 0.93816125,117.9729 1.8759547,117.9798 3.187861,117.9867 3.5936751,117.9936 2.6873343,118.0005 1.3428779,118.0074 0.34272495,118.0143 0.031454831,118.0212 0.3752878,118.0281 0.34377462,118.0350 0.46871948,118.0419 0.5935123,118.0488 1.3760325,118.0557 2.9699349,118.0626 2.9685285,118.0695 2.4363492,118.0764 1.9382944,118.0833 4.8152413,118.0902 9.9401274,118.0971 13.65704,118.1040 10.936869,118.1109 7.8734422,118.1178 3.6212335,118.1247 2.8160582,118.1316 15.513532,118.1385 34.195496,118.1454 38.243752,118.1523 24.049772,118.1592 6.3679328,118.1661 1.3119286,118.1731 1.9998003,118.1800 1.7808895,118.1869 1.1874741,118.1938 -6.0800976e-005,118.2007 7.9319607e-006,118.2076 0.18773861,118.2145 0.75056571,118.2214 1.1878453,118.2283 1.749884,118.2352 1.5931623,118.2421 0.59334415,118.2490 0.093828045,118.2559 0.34415793,118.2628 0.87514883,118.2697 0.74974865,118.2766 0.49973759,118.2835 0.031071631,118.2904 2.0829541e-005,118.2973 1.896227e-005,118.3043 0.43783355,118.3112 1.1562209,118.3181 0.71849853,118.3250 0.46869519,118.3319 0.093851842,118.3388 0.53172642,118.3457 1.0937979,118.3526 0.96835524,118.3595 0.34357023,118.3664 0.18746173,118.3733 -3.8819209e-005,118.3802 1.0475943e-005,118.3872 -3.0819588e-006,118.3941 1.8512663e-006,118.4010 0.031292621,118.4079 0.18765609,118.4148 0.50002962,118.4217 0.40609133,118.4286 0.03112537,118.4355 0.00021284759,118.4424 0.53163964,118.4493 0.9689495,118.4563 0.99974436,118.4632 0.34331346,118.4701 -5.9292244e-005,118.4770 0.78137004,118.4839 1.5624784,118.4908 0.87498021,118.4977 0.21901409,118.5046 0.62508696,118.5116 0.96906984,118.5185 1.78192,118.5254 2.0314083,118.5323 1.2180433,118.5392 0.37429655,118.5461 0.093623996,118.5530 -7.563446e-005,118.5600 0.00014771767,118.5669 0.40682638,118.5738 0.96899778,118.5807 1.4374104,118.5876 2.3748083,118.5945 2.6249638,118.6014 2.2186315,118.6084 0.84347689,118.6153 0.24998778,118.6222 0.093590781,118.6291 -6.9455877e-005,118.6360 2.16641e-005,118.6429 -1.7196719e-005,118.6499 4.7124766e-005,118.6568 0.093895949,118.6637 0.5313288,118.6706 0.74997967,118.6775 0.34385723,118.6844 0.50002152,118.6914 0.31222981,118.6983 -0.00012870379,118.7052 4.7408477e-005,118.7121 0.093908831,118.7190 0.31252626,118.7260 0.12480351,118.7329 0.03137216,118.7398 0.53143132,118.7467 0.87498951,118.7536 0.59360182,118.7606 0.093572102,118.7675 0.062747143,118.7744 0.59423113,118.7813 0.99993795,118.7882 0.93747628,118.7952 1.281943,118.8021 1.6873676,118.8090 0.68679285,118.8159 0.5000937,118.8229 0.93809152,118.8298 1.4063289,118.8367 1.2805212,118.8436 0.59329742,118.8505 0.18781087,118.8575 0.6250754,118.8644 0.50012982,118.8713 0.81280196,118.8782 0.81237924,118.8852 0.78087837,118.8921 0.28092009,118.8990 0.093765147,118.9059 0.1567362,118.9129 0.62526721,118.9198 0.59338105,118.9267 0.37468553,118.9336 0.18760085,118.9406 0.43790498,118.9475 0.71878481,118.9544 0.68718266,118.9613 0.37477142,118.9683 0.28152654,118.9752 0.81270182,118.9821 0.65582281,118.9890 0.12504418,118.9960 0.81320494,119.0029 2.7819593,119.0098 3.2182701,119.0168 1.4991139,119.0237 0.15615234,119.0306 0.15627711,119.0375 0.37520087,119.0445 0.28075308,119.0514 4.8548284,119.0583 32.280376,119.0653 72.710251,119.0722 82.365074,119.0791 51.939827,119.0860 23.400442,119.0930 45.62664,119.0999 100.99876,119.1068 118.1437,119.1138 77.304459,119.1207 25.757685,119.1276 6.5592241,119.1346 3.6253319,119.1415 4.2183046,119.1484 2.9989138,119.1554 2.5930493,119.1623 2.4373236,119.1692 2.6881013,119.1761 2.3133717,119.1831 2.6245859,119.1900 1.5298992,119.1969 0.78034067,119.2039 -0.0005314427,119.2108 0.00023470403,119.2177 0.1876075,119.2247 0.3127149,119.2316 0.68833292,119.2385 1.6570214,119.2455 1.7805047,119.2524 0.81161863,119.2594 0.53123081,119.2663 0.50003803,119.2732 0.46855813,119.2802 0.093508087,119.2871 0.031278137,119.2940 0.34375617,119.3010 0.50009871,119.3079 0.37527427,119.3148 0.40637535,119.3218 0.37479278,119.3287 0.25002849,119.3357 0.43775851,119.3426 0.56234777,119.3495 0.46840653,119.3565 0.18737145,119.3634 0.2813651,119.3703 0.3127321,119.3773 0.46875313,119.3842 0.3122445,119.3912 -9.7275952e-005,119.3981 2.9410563e-005,119.4050 0.031236576,119.4120 0.031281218,119.4189 0.093779445,119.4259 0.40693903,119.4328 1.0940714,119.4397 0.68698019,119.4467 0.53123844,119.4536 0.68745637,119.4606 0.37488946,119.4675 0.24990636,119.4744 0.18730232,119.4814 0.18745546,119.4883 0.093708955,119.4953 2.4701149e-005,119.5022 0.18797252,119.5091 0.75033879,119.5161 0.93710929,119.5230 1.5934584,119.5300 1.5311658,119.5369 0.75004923,119.5439 0.18756208,119.5508 0.21892193,119.5577 0.75030488,119.5647 1.1876483,119.5716 1.4064907,119.5786 1.374734,119.5855 0.62444657,119.5925 0.28105369,119.5994 0.18745379,119.6064 0.031313244,119.6133 0.56270397,119.6202 1.2502745,119.6272 1.5313801,119.6341 1.4061118,119.6411 1.468726,119.6480 1.7816066,119.6550 1.7813216,119.6619 0.99955094,119.6689 0.40601003,119.6758 0.25029141,119.6828 0.46884143,119.6897 0.28079242,119.6967 -0.00020673324,119.7036 5.5129822e-005,119.7106 -1.3772041e-005,119.7175 -4.565436e-008,119.7244 0.09386608,119.7314 0.37519097,119.7383 0.59385115,119.7453 0.62481064,119.7522 0.28123146,119.7592 0.21892886,119.7661 0.21861827,119.7731 0.093539834,119.7800 -2.7403803e-006,119.7870 0.093961127,119.7939 0.18747745,119.8009 0.18766069,119.8078 0.59431624,119.8148 0.84357625,119.8217 0.40581676,119.8287 0.34370938,119.8357 0.53124869,119.8426 0.62521333,119.8496 0.593925,119.8565 0.49978799,119.8635 0.28126919,119.8704 0.40621936,119.8774 0.18709999,119.8843 0.09383367,119.8913 0.50029266,119.8982 0.62483853,119.9052 0.18727176,119.9121 0.031223197,119.9191 -3.0356136e-005,119.9260 9.0165813e-006,119.9330 -5.708403e-006,119.9399 1.3817384e-005,119.9469 0.18751281,119.9539 0.18749733,119.9608 0.031192318,119.9678 0.00017102838,119.9747 0.31293383,119.9817 0.8443948,119.9886 1.7191933,119.9956 1.7811357,120.0025 1.3123633,120.0095 0.96856701,120.0165 0.62409979,120.0234 0.031125933,120.0304 0.68834442,120.0373 1.1564761,120.0443 1.3440013,120.0512 2.0940616,120.0582 3.9397159,120.0652 8.942627,120.0721 13.877547,120.0791 12.372611,120.0860 9.5608263,120.0930 12.15955,120.1000 20.692066,120.1069 24.716936,120.1139 16.087255,120.1208 5.9636102,120.1278 0.77963704,120.1348 0.59376895,120.1417 0.37482923,120.1487 0.68795544,120.1556 1.0941556,120.1626 1.1246302,120.1696 0.40557694,120.1765 0.03109822,120.1835 8.0298414e-005,120.1904 0.15668525,120.1974 0.87559152,120.2044 1.9688153,120.2113 1.7493223,120.2183 0.34327903,120.2253 0.031265348,120.2322 0.031250212,120.2392 0.2815066,120.2462 1.0003208,120.2531 1.1248022,120.2601 0.28088221,120.2670 1.2744407e-005,120.2740 0.31265375,120.2810 0.50000399,120.2879 0.31233025,120.2949 4.3485383e-005,120.3019 0.18769957,120.3088 0.34398282,120.3158 0.7501477,120.3228 0.68725771,120.3297 0.31220487,120.3367 0.18749093,120.3437 0.34375092,120.3506 0.21882579,120.3576 0.40648633,120.3646 0.59361887,120.3715 0.3748244,120.3785 0.34381986,120.3855 0.21881619,120.3924 0.56256849,120.3994 0.2499083,120.4064 0.18769874,120.4133 0.56283849,120.4203 0.56217599,120.4273 0.37466833,120.4342 0.65661538,120.4412 1.2506019,120.4482 1.4059681,120.4552 0.71847624,120.4621 0.8443985,120.4691 1.6249834,120.4761 1.0617536,120.4830 0.28088075,120.4900 -4.6949277e-005,120.4970 2.1921604e-005,120.5039 -4.073669e-005,120.5109 0.00014103437,120.5179 0.25041038,120.5249 0.5001961,120.5318 0.71876901,120.5388 0.90595305,120.5458 0.59381557,120.5527 0.78155488,120.5597 0.59342158,120.5667 0.34375432,120.5737 0.53132689,120.5806 0.5935629,120.5876 0.781106,120.5946 0.59373868,120.6016 0.31240776,120.6085 -0.00019119011,120.6155 0.00018651385,120.6225 0.37532431,120.6295 0.84383422,120.6364 0.74978983,120.6434 0.34347793,120.6504 0.031225413,120.6574 0.18751971,120.6643 0.0937507,120.6713 0.31252235,120.6783 0.34392664,120.6853 0.59418595,120.6922 0.7499913,120.6992 0.43726474,120.7062 0.24982822,120.7132 0.093526296,120.7201 0.34374669,120.7271 1.1875817,120.7341 1.156142,120.7411 0.96910137,120.7481 1.0319893,120.7550 1.1876484,120.7620 0.68686569,120.7690 0.18697564,120.7760 0.12507851,120.7829 0.18749158,120.7899 0.093650602,120.7969 0.18760541,120.8039 0.50017411,120.8109 0.62520403,120.8178 0.62507123,120.8248 0.49973196,120.8318 0.18724532,120.8388 0.062549397,120.8458 0.12502585,120.8527 0.12505731,120.8597 0.34381488,120.8667 0.31243193,120.8737 0.50039124,120.8807 1.1878084,120.8877 1.5002311,120.8946 1.7190129,120.9016 1.3436931,120.9086 1.155656,120.9156 0.43681756,120.9226 0.18772729,120.9296 0.56289059,120.9365 0.75008249,120.9435 0.71851951,120.9505 0.59359664,120.9575 0.59368402,120.9645 0.24969763,120.9715 4.7455571e-005,120.9784 0.31292036,120.9854 0.90637839,120.9924 0.99965549,120.9994 0.40604609,121.0064 0.6564275,121.0134 2.7505562,121.0204 4.0937743,121.0273 2.719986,121.0343 4.9433866,121.0413 13.945616,121.0483 23.409809,121.0553 25.715471,121.0623 21.183327,121.0693 20.850279,121.0762 34.705158,121.0832 51.662918,121.0902 47.734741,121.0972 27.608337,121.1042 15.560221,121.1112 19.069279,121.1182 24.191216,121.1252 20.211912,121.1322 8.4591904,121.1391 1.435288,121.1461 1.7513995,121.1531 2.3748286,121.1601 1.5928746,121.1671 2.5932512,121.1741 2.7810495,121.1811 1.6559284,121.1881 0.50005513,121.1951 0.31271863,121.2021 0.50017965,121.2090 0.62489319,121.2160 0.34370601,121.2230 0.43743721,121.2300 0.21853802,121.2370 0.93768954,121.2440 1.2187837,121.2510 0.59361672,121.2580 0.37487745,121.2650 0.031173626,121.2720 6.6473636e-005,121.2790 0.18775786,121.2860 0.50010264,121.2930 0.53142017,121.3000 0.78145331,121.3069 0.62463009,121.3139 0.34406,121.3209 0.93833143,121.3279 1.3122296,121.3349 0.68651259,121.3419 -0.00036798188,121.3489 9.6641365e-005,121.3559 -1.8558358e-005,121.3629 0.031275101,121.3699 0.031246368,121.3769 0.031270094,121.3839 0.093821391,121.3909 0.1875634,121.3979 0.18739575,121.4049 -9.3953822e-005,121.4119 3.3158249e-005,121.4189 -3.8675193e-005,121.4259 0.00012154906,121.4329 0.18757208,121.4399 0.09359061,121.4469 4.6331657e-005,121.4539 0.093821838,121.4609 0.59374499,121.4679 0.87496805,121.4749 0.34367874,121.4819 0.093726598,121.4889 3.953508e-005,121.4959 0.0938389,121.5029 0.12490351,121.5099 0.093823403,121.5169 0.43753433,121.5239 0.34363568,121.5309 0.50031745,121.5379 1.0940797,121.5449 0.96861774,121.5519 0.34368742,121.5589 0.40603578,121.5659 0.21861202,121.5729 0.2812826,121.5799 0.031098962,121.5869 0.18770221,121.5939 0.62519318,121.6009 0.53117728,121.6079 0.4685885,121.6149 0.53123063,121.6219 0.40624499,121.6289 0.15639901,121.6359 0.50010949,121.6429 0.37482628,121.6499 0.75016618,121.6569 1.5630285,121.6639 1.5313601,121.6709 1.0934441,121.6779 0.59350288,121.6849 0.34354588,121.6919 0.18758623,121.6989 0.37533963,121.7060 0.78158045,121.7130 1.2503039,121.7200 1.2495207,121.7270 0.49938884,121.7340 0.40618414,121.7410 0.34380549,121.7480 0.43761393,121.7550 0.34354785,121.7620 0.093726233,121.7690 0.31264788,121.7760 0.3436811,121.7830 0.18734768,121.7900 -3.7329115e-005,121.7970 0.40694657,121.8041 1.6573483,121.8111 2.3121874,121.8181 1.2489066,121.8251 0.34358406,121.8321 0.24987268,121.8391 -2.5992578e-005,121.8461 0.40685976,121.8531 1.0315334,121.8601 0.90568864,121.8671 0.18710642,121.8741 0.093843296,121.8812 0.18750307,121.8882 0.31248233,121.8952 0.18742913,121.9022 -2.1921784e-005,121.9092 0.21889815,121.9162 0.68794501,121.9232 1.031453,121.9302 0.8121646,121.9373 0.46856785,121.9443 0.53117436,121.9513 0.31232145,121.9583 -9.1211477e-006,121.9653 0.093874149,121.9723 0.18756604,121.9793 0.34439197,121.9863 0.93790591,121.9934 0.87473881,122.0004 0.59311473,122.0074 -0.000469808,122.0144 0.00019951523,122.0214 0.34390721,122.0284 0.65613979,122.0354 0.75050378,122.0425 1.7198582,122.0495 2.5319557,122.0565 3.2496321,122.0635 2.9684289,122.0705 3.9080722,122.0775 9.9079132,122.0846 14.28395,122.0916 17.220215,122.0986 20.041754,122.1056 54.466427,122.1126 100.98531,122.1196 101.04556,122.1267 55.627216,122.1337 15.172471,122.1407 3.6229074,122.1477 2.5304995,122.1547 1.87403,122.1618 1.0621008,122.1688 0.28109631,122.1758 0.093798511,122.1828 0.093695544,122.1898 0.031240612,122.1968 0.093752325,122.2039 0.093750812,122.2109 0.34378895,122.2179 0.31246182,122.2249 -6.0347124e-005,122.2320 0.00011938442,122.2390 0.1877088,122.2460 0.28108278,122.2530 -0.00016605436,122.2600 4.4277349e-005,122.2671 -1.1043891e-005,122.2741 -1.0496147e-007,122.2811 1.1465389e-005,122.2881 0.031299509,122.2951 0.2813541,122.3022 0.8125962,122.3092 0.78132367,122.3162 0.53127855,122.3232 0.24985923,122.3303 0.18740305,122.3373 0.18755136,122.3443 0.21878245,122.3513 0.15612417,122.3584 0.12539707,122.3654 0.53155881,122.3724 0.43720943,122.3794 0.40631628,122.3865 0.68747342,122.3935 0.62478846,122.4005 0.40602723,122.4075 -0.00013014859,122.4146 3.4456305e-005,122.4216 -7.6678371e-006,122.4286 -3.7876994e-006,122.4356 2.2820823e-005,122.4427 0.18747547,122.4497 0.50027782,122.4567 0.71908343,122.4637 0.59387064,122.4708 0.93735576,122.4778 1.0624224,122.4848 1.1876634,122.4919 0.90610313,122.4989 0.46832791,122.5059 0.031306405,122.5129 0.625283,122.5200 0.65613526,122.5270 0.46857616,122.5340 0.093593962,122.5411 0.093803339,122.5481 1.2188239,122.5551 1.4375496,122.5622 1.2187601,122.5692 0.28119794,122.5762 0.25009656,122.5832 0.59374529,122.5903 0.34366968,122.5973 1.3438097,122.6043 1.562413,122.6114 0.18737103,122.6184 0.094232447,122.6254 0.90689278,122.6325 1.2497758,122.6395 0.65554714,122.6465 -0.00021823624,122.6536 0.21889067,122.6606 0.43775964,122.6676 0.40632805,122.6747 0.68723124,122.6817 0.96894991,122.6887 1.1567183,122.6958 0.96862084,122.7028 0.71819454,122.7098 0.18735398,122.7169 0.68757987,122.7239 0.4378792,122.7309 0.81283873,122.7380 0.78091055,122.7450 0.53086114,122.7520 0.18741825,122.7591 0.031336796,122.7661 0.062495608,122.7732 0.031180354,122.7802 0.093792833,122.7872 0.5000295,122.7943 0.31245747,122.8013 0.094031066,122.8083 0.59406149,122.8154 0.71837091,122.8224 0.18724085,122.8295 0.093929008,122.8365 0.28136754,122.8435 0.5000183,122.8506 0.43732658,122.8576 0.2811611,122.8646 0.18766072,122.8717 0.5003854,122.8787 0.90625834,122.8858 1.0308192,122.8928 0.43741429,122.8998 0.37539846,122.9069 0.59419948,122.9139 0.84375453,122.9210 0.68710095,122.9280 0.49982381,122.9350 0.43733495,122.9421 0.093553998,122.9491 0.40631059,122.9562 0.87504023,122.9632 0.78119671,122.9703 0.34379604,122.9773 0.31260791,122.9843 0.34367847,122.9914 0.12483068,122.9984 0.00020336905,123.0055 0.28159052,123.0125 0.43777362,123.0196 0.62522757,123.0266 0.71855116,123.0336 0.90609384,123.0407 1.4689828,123.0477 2.4704194,123.0548 6.6603546,123.0618 10.785119,123.0689 12.812825,123.0759 11.68548,123.0830 9.6867523,123.0900 10.970913,123.0970 13.501146,123.1041 14.781885,123.1111 16.875397,123.1182 16.905403,123.1252 14.779113,123.1323 11.465946,123.1393 9.3725157,123.1464 5.7161417,123.1534 2.343034,123.1605 0.99984241,123.1675 0.6557883,123.1746 0.15604873,123.1816 0.34384629,123.1887 0.56249726,123.1957 0.34366438,123.2028 0.093788333,123.2098 0.18767126,123.2169 0.43755072,123.2239 0.37493214,123.2310 0.31243253,123.2380 0.18739673,123.2451 -5.4476259e-005,123.2521 0.093771517,123.2592 0.093725443,123.2662 6.9631053e-005,123.2733 0.28156653,123.2803 0.78145725,123.2874 0.99978703,123.2944 0.71873814,123.3015 0.84371775,123.3085 0.37473246,123.3156 0.093697764,123.3226 -2.7193332e-006,123.3297 3.4482645e-007,123.3367 1.3403175e-006,123.3438 -5.706529e-006,123.3508 2.148726e-005,123.3579 0.093833216,123.3649 0.28124648,123.3720 0.18743771,123.3790 0.0312308,123.3861 0.093767636,123.3931 0.34382257,123.4002 0.49996406,123.4073 0.18747336,123.4143 0.12501231,123.4214 0.18747698,123.4284 0.18749446,123.4355 -5.9751008e-005,123.4425 0.093993358,123.4496 0.81287915,123.4566 1.2812899,123.4637 1.1253695,123.4708 1.1252499,123.4778 0.87455565,123.4849 0.62476289,123.4919 0.75001121,123.4990 0.59343225,123.5060 0.0934816,123.5131 -3.993498e-006,123.5202 6.6890869e-005,123.5272 0.62533921,123.5343 1.6256564,123.5413 1.6566534,123.5484 1.0621245,123.5554 0.5619458,123.5625 0.5313136,123.5696 0.90613759,123.5766 0.53101403,123.5837 0.50021976,123.5907 0.43757239,123.5978 0.34353277,123.6049 0.84351832,123.6119 1.1875527,123.6190 1.1877871,123.6260 0.75004262,123.6331 0.59357548,123.6402 0.62509024,123.6472 0.62486154,123.6543 0.21867527,123.6613 0.68785053,123.6684 0.93759704,123.6755 0.62466198,123.6825 0.093465455,123.6896 5.2304054e-005,123.6967 0.093884446,123.7037 0.18764126,123.7108 0.37497407,123.7178 0.28099704,123.7249 0.09378355,123.7320 0.343896,123.7390 0.53134108,123.7461 0.68754607,123.7532 0.43736774,123.7602 0.18733504,123.7673 -8.1781036e-005,123.7744 4.0817329e-005,123.7814 0.093905613,123.7885 1.1254179,123.7956 1.1562796,123.8026 0.43730262,123.8097 0.31224936,123.8168 -0.00022264129,123.8238 5.9514146e-005,123.8309 0.093755774,123.8380 0.31250891,123.8450 0.18748668,123.8521 -4.7133381e-005,123.8592 0.0001525331,123.8662 0.21910033,123.8733 0.40633804,123.8804 0.2808865,123.8874 0.093616284,123.8945 0.34397548,123.9016 0.71861541,123.9086 0.37481225,123.9157 0.28146985,123.9228 0.28139436,123.9298 0.21866898,123.9369 0.31234655,123.9440 0.1249956,123.9511 0.18781291,123.9581 0.34388673,123.9652 0.31229627,123.9723 0.21864772,123.9793 0.37516284,123.9864 0.68758839,123.9935 0.81225437,124.0005 0.43755192,124.0076 0.56257755,124.0147 0.34368995,124.0218 0.40619928,124.0288 0.31268829,124.0359 0.71906757,124.0430 1.0006545,124.0501 2.1572397,124.0571 2.937232,124.0642 2.6872983,124.0713 2.7818823,124.0783 5.1934257,124.0854 20.791197,124.0925 32.660099,124.0996 30.119293,124.1066 15.898902,124.1137 10.563885,124.1208 20.319553,124.1279 28.408304,124.1349 23.868698,124.1420 11.742888,124.1491 4.9664793,124.1562 4.2489705,124.1632 2.7482142,124.1703 2.0930128,124.1774 1.9998322,124.1845 1.2184818,124.1916 -4.3103639e-005,124.1986 0.18773489,124.2057 1.0001911,124.2128 0.53101629,124.2199 0.062288437,124.2269 0.093789503,124.2340 0.093740895,124.2411 0.12503849,124.2482 0.46880722,124.2553 0.56248915,124.2623 0.65622383,124.2694 0.4999314,124.2765 0.12506291,124.2836 0.18795846,124.2907 0.46890464,124.2977 0.34336281,124.3048 0.093480013,124.3119 0.031310741,124.3190 0.093721591,124.3261 -5.5982833e-005,124.3331 0.18761514,124.3402 0.31246233,124.3473 0.09367469,124.3544 -2.8039134e-005,124.3615 0.031411625,124.3685 0.34397534,124.3756 0.50008297,124.3827 0.65638143,124.3898 0.96890002,124.3969 0.93716466,124.4040 0.28120941,124.4110 0.65682721,124.4181 1.1563631,124.4252 0.96808761,124.4323 0.093302302,124.4394 7.9948368e-005,124.4465 -2.2861903e-005,124.4535 0.062587664,124.4606 0.40667772,124.4677 0.87544721,124.4748 0.84345508,124.4819 0.3119238,124.4890 -7.7990291e-005,124.4961 0.093788311,124.5031 0.031229295,124.5102 0.093794629,124.5173 0.093701549,124.5244 -1.5013385e-005,124.5315 -5.5523156e-005,124.5386 0.00023712494,124.5457 0.37562189,124.5527 0.68761826,124.5598 0.49945906,124.5669 0.2810812,124.5740 1.3128438,124.5811 2.4062314,124.5882 1.9686979,124.5953 1.0002308,124.6024 0.8437376,124.6094 0.53092647,124.6165 0.18718329,124.6236 -8.8877016e-005,124.6307 0.18761508,124.6378 0.75006366,124.6449 0.78123778,124.6520 0.53119123,124.6591 0.18751308,124.6662 0.18757285,124.6733 0.40617469,124.6803 0.40629518,124.6874 0.37510076,124.6945 0.18730898,124.7016 1.2410085e-005,124.7087 0.09376961,124.7158 -9.2014161e-005,124.7229 0.18769576,124.7300 0.65649563,124.7371 0.68734097,124.7442 0.18741731,124.7513 0.59450483,124.7584 1.5005896,124.7655 1.5931549,124.7725 0.5929749,124.7796 0.12484019,124.7867 -1.022321e-005,124.7938 -2.1639223e-006,124.8009 1.8881023e-005,124.8080 0.093911551,124.8151 0.31260169,124.8222 0.62507564,124.8293 1.5002943,124.8364 1.5938491,124.8435 0.93726856,124.8506 0.49980786,124.8577 0.50029743,124.8648 1.094183,124.8719 1.1560979,124.8790 0.56218255,124.8861 0.374809,124.8932 0.40657145,124.9003 1.0321058,124.9074 1.5623702,124.9145 1.0929477,124.9216 0.6558944,124.9287 0.31229028,124.9357 0.031168822,124.9428 0.093816206,124.9499 0.28135008,124.9570 0.40638942,124.9641 0.56282157,124.9712 0.68743724,124.9783 0.28079653,124.9854 0.031102302,124.9925 0.093928099,124.9996 0.15638399,125.0067 0.18749551,125.0138 0.31241578,125.0209 0.34388119,125.0280 0.84437168,125.0351 1.9689486,125.0422 2.1559529,125.0493 2.062675,125.0564 3.1257164,125.0635 5.1569548,125.0706 7.1582189,125.0778 10.502228,125.0849 9.8133507,125.0920 8.7803698,125.0991 7.6251144,125.1062 11.345903,125.1133 13.84409,125.1204 12.436641,125.1275 10.029156,125.1346 7.6538992,125.1417 5.6239386,125.1488 3.4676979,125.1559 1.3740652,125.1630 0.53069979,125.1701 0.34351245,125.1772 0.31245944,125.1843 0.18748638,125.1914 0.03133367,125.1985 0.18746926,125.2056 0.031194253,125.2127 0.34382665,125.2198 0.50001013,125.2269 0.56249547,125.2340 0.40616643,125.2412 4.9710485e-005,125.2483 0.09374661,125.2554 0.12528969,125.2625 0.9698205,125.2696 1.9690784,125.2767 1.7809403,125.2838 1.8128731,125.2909 1.9373581,125.2980 1.0928199,125.3051 0.87445235,125.3122 0.96936369,125.3193 1.1251369,125.3265 0.53094661,125.3336 1.0942687,125.3407 1.4687765,125.3478 1.1244963,125.3549 0.68712676,125.3620 0.56238657,125.3691 0.31236726,125.3762 -7.6687124e-005,125.3833 4.4195705e-005,125.3904 0.031246373,125.3976 0.34469175,125.4047 1.7196704,125.4118 1.968407,125.4189 1.2491151,125.4260 0.2806052,125.4331 2.3599212e-005,125.4402 0.093898162,125.4473 0.21883482,125.4545 0.18736622,125.4616 0.031107189,125.4687 2.5625975e-005,125.4758 0.093977474,125.4829 0.34393063,125.4900 0.34361941,125.4971 0.1874375,125.5042 0.53154296,125.5114 1.0936887,125.5185 0.65602887,125.5256 0.46887296,125.5327 0.43749544,125.5398 0.34387499,125.5469 0.56269628,125.5541 0.74982536,125.5612 0.65601414,125.5683 0.43730366,125.5754 0.093800969,125.5825 0.31275395,125.5896 0.50020874,125.5967 0.65635473,125.6039 0.56248963,125.6110 0.49968386,125.6181 0.28090259,125.6252 0.3438929,125.6323 0.53142649,125.6395 1.1566206,125.6466 2.6563778,125.6537 2.3121731,125.6608 1.2497247,125.6679 0.24980682,125.6750 0.093913265,125.6822 0.50050473,125.6893 1.1879658,125.6964 1.49983,125.7035 1.1244926,125.7106 0.74973547,125.7178 0.28111714,125.7249 0.093686715,125.7320 0.18753633,125.7391 0.56255776,125.7462 0.75038087,125.7534 1.1563855,125.7605 0.53075671,125.7676 0.0937424,125.7747 0.31286025,125.7819 0.50000674,125.7890 0.31211138,125.7961 -0.0001231418,125.8032 0.18781435,125.8103 0.50006843,125.8175 0.31221366,125.8246 -0.00012564738,125.8317 3.4933626e-005,125.8388 -1.4079221e-005,125.8460 2.1382304e-005,125.8531 0.18752055,125.8602 0.18748841,125.8673 0.09372633,125.8745 1.4308686e-005,125.8816 0.093819119,125.8887 0.18750609,125.8958 0.093656451,125.9030 7.1248694e-005,125.9101 0.40648881,125.9172 0.84395617,125.9243 0.87517709,125.9315 0.71864283,125.9386 0.40590864,125.9457 0.43750066,125.9528 0.68750358,125.9600 0.28099939,125.9671 0.062834091,125.9742 0.46895087,125.9814 0.43755049,125.9885 1.0003868,125.9956 1.37497,126.0027 1.0619206,126.0099 0.34352639,126.0170 0.50060093,126.0241 1.0314621,126.0313 0.81220031,126.0384 0.56205463,126.0455 0.37552655,126.0526 2.0019648,126.0598 4.5018592,126.0669 5.968224,126.0740 4.310523,126.0812 5.5987954,126.0883 21.294067,126.0954 39.916134,126.1026 44.87241,126.1097 33.303959,126.1168 22.836142,126.1240 12.398906,126.1311 3.7789516,126.1382 2.2504637,126.1454 2.2181635,126.1525 1.3742361,126.1596 0.59363353,126.1667 0.62509787,126.1739 0.49979979,126.1810 0.43748489,126.1881 0.87517023,126.1953 2.0312932,126.2024 2.4373155,126.2096 1.4059551,126.2167 0.15647687,126.2238 0.84401363,126.2310 0.62477189,126.2381 0.2813099,126.2452 0.31254059,126.2524 0.18724771,126.2595 0.21874924,126.2666 0.53167367,126.2738 0.84390831,126.2809 0.68722707,126.2880 0.43748337,126.2952 0.6565538,126.3023 0.8123166,126.3094 0.28077358,126.3166 -0.00012206935,126.3237 0.18776351,126.3309 1.5003221,126.3380 2.3436472,126.3451 1.9059793,126.3523 0.74984884,126.3594 -1.7178669e-005,126.3666 5.6449597e-005,126.3737 0.093897223,126.3808 0.31284687,126.3880 0.75013715,126.3951 0.84359735,126.4022 0.84348184,126.4094 0.34367147,126.4165 0.53170389,126.4237 1.2192531,126.4308 1.5626119,126.4380 1.2497557,126.4451 0.65580946,126.4522 0.46876606,126.4594 0.68746024,126.4665 0.40590078,126.4737 0.40616447,126.4808 0.34389782,126.4879 0.65640348,126.4951 0.43733442,126.5022 0.18732126,126.5094 -7.3715462e-005,126.5165 1.4202395e-005,126.5237 1.6912298e-005,126.5308 0.18764852,126.5379 0.5000369,126.5451 0.31237054,126.5522 0.18748796,126.5594 0.31255445,126.5665 0.31260607,126.5737 0.31242123,126.5808 0.093674287,126.5879 0.25061777,126.5951 1.1570196,126.6022 1.5936608,126.6094 1.1246364,126.6165 0.87500048,126.6237 0.90603852,126.6308 0.74976104,126.6380 0.6874156,126.6451 0.49984965,126.6523 0.28104281,126.6594 0.53123927,126.6666 1.7502624,126.6737 1.9999489,126.6809 0.87512732,126.6880 1.3132188,126.6951 1.6876097,126.7023 1.0618366,126.7094 0.65582061,126.7166 0.75009543,126.7237 1.000236,126.7309 0.68742162,126.7380 0.37469554,126.7452 0.18739974,126.7523 0.53144181,126.7595 1.1876847,126.7666 1.0936278,126.7738 0.56227332,126.7809 0.7813257,126.7881 1.7501631,126.7952 2.8128355,126.8024 2.3439555,126.8095 1.0622134,126.8167 0.31215215,126.8238 0.18746668,126.8310 0.34386623,126.8381 0.31235334,126.8453 0.18745694,126.8525 0.31251532,126.8596 0.21872018,126.8668 0.093719892,126.8739 -5.5478788e-005,126.8811 1.5575986e-005,126.8882 -6.8217169e-006,126.8954 1.1710616e-005,126.9025 0.1875378,126.9097 0.40620774,126.9168 0.31260347,126.9240 0.71883297,126.9311 0.68747729,126.9383 0.50031328,126.9454 0.96971953,126.9526 1.5938575,126.9598 0.78016591,126.9669 0.21829671,126.9741 0.12508391,126.9812 0.093791433,126.9884 0.50012398,126.9955 0.81246305,127.0027 0.40604633,127.0099 -6.6796725e-005,127.0170 0.031481244,127.0242 0.93901175,127.0313 2.5008969,127.0385 2.1241987,127.0456 1.5617628,127.0528 2.0634727,127.0600 6.3172455,127.0671 14.222619,127.0743 19.31377,127.0814 23.034464,127.0886 25.752817,127.0958 23.590725,127.1029 13.929806,127.1101 6.3390012,127.1172 3.5629914,127.1244 5.2201829,127.1315 6.2821565,127.1387 6.4055243,127.1459 3.8730605,127.1530 2.3111954,127.1602 1.4058466,127.1674 1.6251078,127.1745 1.2808124,127.1817 0.53083926,127.1888 0.18742914,127.1960 0.18790495,127.2032 0.53163427,127.2103 0.8748852,127.2175 0.99995506,127.2246 0.87480867,127.2318 0.81227356,127.2390 0.96868306,127.2461 0.24986491,127.2533 0.062383711,127.2605 9.4601273e-007,127.2676 0.12513185,127.2748 0.375144,127.2820 0.49988934,127.2891 0.18743756,127.2963 1.2815541,127.3035 2.8127875,127.3106 2.7810106,127.3178 1.062126,127.3250 0.093682624,127.3321 -6.6356159e-005,127.3393 7.5749522e-005,127.3464 0.18772182,127.3536 0.3749927,127.3608 0.21877484,127.3679 0.40633371,127.3751 0.53117347,127.3823 0.84378439,127.3895 1.0623746,127.3966 0.40606505,127.4038 -3.0222211e-005,127.4110 1.565926e-005,127.4181 0.093781434,127.4253 0.18749323,127.4325 0.093745604,127.4396 -0.00011021343,127.4468 0.063046455,127.4540 0.78221703,127.4611 1.2500585,127.4683 1.0305948,127.4755 0.62448847,127.4826 0.24985433,127.4898 0.15613481,127.4970 0.093687147,127.5042 1.1565585,127.5113 1.4690802,127.5185 1.1876006,127.5257 0.68727255,127.5328 0.43714929,127.5400 0.40640366,127.5472 0.71889824,127.5544 0.46847337,127.5615 0.093648098,127.5687 0.12519209,127.5759 0.18747164,127.5830 0.12492041,127.5902 0.34406668,127.5974 0.59361386,127.6046 0.093367569,127.6117 0.093820609,127.6189 0.31249705,127.6261 0.18747683,127.6333 -2.5761512e-005,127.6404 6.1898012e-005,127.6476 0.093752816,127.6548 0.093781911,127.6620 0.5315057,127.6691 0.53127903,127.6763 0.15598555,127.6835 0.031233273,127.6907 0.1877216,127.6978 0.34386197,127.7050 0.31224972,127.7122 -0.00023717685,127.7194 0.00017196423,127.7265 0.093657061,127.7337 0.00019888097,127.7409 0.50065655,127.7481 0.81233418,127.7553 0.43710989,127.7624 0.65670484,127.7696 1.3442861,127.7768 1.4372535,127.7840 0.90569258,127.7911 0.49972451,127.7983 0.3124271,127.8055 0.21873719,127.8127 0.28149059,127.8199 1.0941986,127.8270 1.4373643,127.8342 0.74965876,127.8414 0.50027984,127.8486 0.96915752,127.8558 1.3749421,127.8629 1.0619111,127.8701 0.28103304,127.8773 0.28139034,127.8845 0.31262249,127.8917 0.50012219,127.8989 0.53120434,127.9060 0.37486684,127.9132 0.31263331,127.9204 0.59387374,127.9276 0.5934996,127.9348 0.59357351,127.9419 0.4061946,127.9491 0.28113419,127.9563 0.12513526,127.9635 0.71910959,127.9707 0.96863365,127.9779 0.62508219,127.9851 0.78183991,127.9922 1.375017,127.9994 1.62444,128.0066 1.4996675,128.0138 0.93756151,128.0210 0.65624911,128.0282 0.43747577,128.0353 0.50051314,128.0425 1.4700335,128.0497 2.7813797,128.0569 3.3140895,128.0641 16.430201,128.0713 65.355804,128.0785 113.64445,128.0857 111.5395,128.0928 66.245041,128.1000 28.169117,128.1072 23.831236,128.1144 82.154785,128.1216 164.91876,128.1288 176.87817,128.1360 108.40984,128.1432 41.779373,128.1503 17.554302,128.1575 9.6842699,128.1647 5.3107386,128.1719 3.0301635,128.1791 1.9363807,128.1863 1.1249039,128.1935 0.81222302,128.2007 1.0934008,128.2079 1.9062902,128.2151 1.781183,128.2222 0.49984261,128.2294 0.03132553,128.2366 0.31258276,128.2438 0.28121668,128.2510 0.12506719,128.2582 0.40641627,128.2654 0.90640372,128.2726 1.2813214,128.2798 0.78100264,128.2870 0.37471986,128.2942 0.40636533,128.3014 0.71891141,128.3085 1.3128613,128.3157 1.594045,128.3229 1.06231,128.3301 0.53098273,128.3373 0.56218797,128.3445 0.59374833,128.3517 0.46880943,128.3589 0.18734919,128.3661 0.093726121,128.3733 0.21873099,128.3805 0.281488,128.3877 0.78180176,128.3949 0.93725228,128.4021 0.43701631,128.4093 0.28113195,128.4165 0.093870647,128.4237 0.50049478,128.4309 0.90616751,128.4381 0.46835446,128.4453 0.37528083,128.4525 0.68807071,128.4597 0.78113687,128.4669 0.43681681,128.4740 -0.00026033452,128.4812 0.093907863,128.4884 0.34370407,128.4956 0.12509982,128.5028 0.34392369,128.5100 0.40621749,128.5172 0.31233516,128.5244 0.031089228,128.5316 7.8051758e-005,128.5388 0.093976721,128.5460 0.25017026,128.5532 0.24981287,128.5604 0.093605377,128.5676 0.59411705,128.5748 1.1876931,128.5820 0.96855587,128.5892 0.59352374,128.5964 0.43749502,128.6036 0.37513563,128.6108 0.28107637,128.6181 0.12509032,128.6253 0.81297183,128.6325 1.7188969,128.6397 1.6246117,128.6469 0.5308038,128.6541 0.031136267,128.6613 0.18766057,128.6685 0.75016403,128.6757 0.87499356,128.6829 0.68773407,128.6901 0.93796968,128.6973 1.5004029,128.7045 1.6556251,128.7117 0.56205422,128.7189 0.71904868,128.7261 0.65598911,128.7333 0.34350765,128.7405 0.53141028,128.7477 1.2813221,128.7549 0.93746018,128.7621 0.62499779,128.7693 0.31248391,128.7765 0.78177392,128.7838 1.3443506,128.7910 1.3750852,128.7982 0.87410754,128.8054 0.09305241,128.8126 0.00014687059,128.8198 0.062569775,128.8270 0.12515204,128.8342 0.65677238,128.8414 1.5626659,128.8486 1.3120793,128.8558 0.93728846,128.8630 0.59365636,128.8702 0.68733627,128.8775 0.31247458,128.8847 0.18772037,128.8919 1.1563566,128.8991 2.3749914,128.9063 2.6562793,128.9135 1.3434887,128.9207 -0.00017149035,128.9279 0.093971245,128.9351 0.31254742,128.9423 0.21870601,128.9496 0.2186809,128.9568 0.21883735,128.9640 0.53155971,128.9712 1.0938805,128.9784 1.3123131,128.9856 0.655873,128.9928 0.093869492,129.0000 0.50031984,129.0073 0.81292778,129.0145 1.2187293,129.0217 0.71842909,129.0289 1.5638816,129.0361 3.5957024,129.0433 4.5308218,129.0505 5.0965233,129.0578 15.918532,129.0650 37.706257,129.0722 62.39798,129.0794 87.77301,129.0866 102.96752,129.0938 82.279045,129.1010 37.215813,129.1083 9.927618,129.1155 11.476068,129.1227 20.41165,129.1299 21.778286,129.1371 14.368816,129.1443 7.995091,129.1516 3.4355471,129.1588 2.5941589,129.1660 2.0933282,129.1732 0.90562814,129.1804 0.4998115,129.1876 0.31224486,129.1949 0.09358082,129.2021 0.12509219,129.2093 0.78145397,129.2165 1.0935645,129.2237 0.28108448,129.2310 0.093842119,129.2382 0.093645714,129.2454 0.09416011,129.2526 0.50028223,129.2598 0.49967226,129.2671 0.34360182,129.2743 0.18735234,129.2815 -0.00013377714,129.2887 0.00021834335,129.2959 0.53163099,129.3032 1.0937726,129.3104 0.90596372,129.3176 0.3750512,129.3248 0.40629405,129.3320 0.34395948,129.3393 0.71926683,129.3465 0.96870172,129.3537 0.81196189,129.3609 0.46831226,129.3682 0.34376687,129.3754 0.53134704,129.3826 0.40620226,129.3898 0.28127801,129.3970 0.50024199,129.4043 0.68757319,129.4115 0.68735206,129.4187 0.53120464,129.4259 0.56250978,129.4332 1.0000682,129.4404 1.6878656,129.4476 2.0626183,129.4548 1.5311849,129.4621 1.1561517,129.4693 0.81226361,129.4765 0.53117472,129.4837 0.43775898,129.4910 0.78149533,129.4982 0.93795681,129.5054 1.3128855,129.5127 1.0303161,129.5199 0.37460309,129.5271 0.62501544,129.5343 0.37474668,129.5416 0.50033051,129.5488 1.4375119,129.5560 1.7187917,129.5632 1.4065514,129.5705 1.4689435,129.5777 1.4999893,129.5849 0.99968904,129.5922 0.40583894,129.5994 0.093480088,129.6066 -4.1686533e-005,129.6139 1.4136567e-005,129.6211 -1.4857864e-005,129.6283 0.18756698,129.6355 0.46885049,129.6428 0.71900022,129.6500 0.90619129,129.6572 0.68752187,129.6645 1.0316327,129.6717 1.4060701,129.6789 0.68714076,129.6862 0.18731691,129.6934 -1.8896615e-005,129.7006 0.093957081,129.7079 0.74990463,129.7151 0.7812891,129.7223 0.21877258,129.7296 0.093784817,129.7368 0.68784809,129.7440 0.93732548,129.7513 0.49988279,129.7585 0.31296971,129.7657 0.65661561,129.7730 0.84360105,129.7802 0.65579861,129.7874 0.49962655,129.7947 0.65687692,129.8019 1.2816167,129.8091 0.71814388,129.8164 0.28091353,129.8236 0.28135565,129.8308 0.62519395,129.8381 0.90645415,129.8453 2.2501783,129.8525 2.9684799,129.8598 1.9683807,129.8670 0.34359527,129.8743 0.09368182,129.8815 -1.0382007e-005,129.8887 -3.4498942e-006,129.8960 2.4183997e-005,129.9032 0.09368556,129.9104 0.18779841,129.9177 0.875853,129.9249 1.7499807,129.9322 0.87423545,129.9394 0.12468957,129.9466 -1.596786e-005,129.9539 6.2804938e-006,129.9611 -9.1536458e-006,129.9684 3.0335772e-005,129.9756 0.71885371,129.9828 1.6880339,129.9901 2.4379003,129.9973 1.9997236,130.0046 1.4996763,130.0118 1.155961,130.0190 0.12502104,130.0263 0.2813932,130.0335 0.78152287,130.0408 1.7507995,130.0480 1.9372607,130.0553 1.3124197,130.0625 2.8142402,130.0697 6.596385,130.0770 10.569141,130.0842 19.602509,130.0915 28.382038,130.0987 33.77985,130.1060 27.179249,130.1132 18.211578,130.1204 9.8720884,130.1277 13.97559,130.1349 27.164919,130.1422 32.031338,130.1494 25.738392,130.1567 11.117238,130.1639 17.321466,130.1712 37.980705,130.1784 46.905281,130.1856 31.426569,130.1929 13.679409,130.2001 5.2778187,130.2074 1.8736032,130.2146 0.84334075,130.2219 0.43743247,130.2291 0.1875394,130.2364 0.093843944,130.2436 0.12500677,130.2509 0.1564098,130.2581 0.2811335,130.2654 0.062362276,130.2726 0.31298569,130.2799 0.75012809,130.2871 0.49954379,130.2944 0.18730518,130.3016 0.21874793,130.3089 0.093709841,130.3161 -4.1218445e-006,130.3234 0.031348646,130.3306 0.46929696,130.3379 1.2189114,130.3451 0.87469912,130.3524 0.53093642,130.3596 0.093698159,130.3669 0.50061178,130.3741 2.2504327,130.3814 2.6250365,130.3886 1.5629257,130.3959 1.5001084,130.4031 1.3115143,130.4104 0.6555807,130.4176 0.31242704,130.4249 0.093776122,130.4321 0.43754393,130.4394 0.53148103,130.4466 0.71875226,130.4539 0.43776518,130.4611 1.3131601,130.4684 1.3434281,130.4756 0.56189203,130.4829 0.56239635,130.4901 0.56248409,130.4974 0.3123554,130.5047 0.09378387,130.5119 0.40635702,130.5192 0.62497801,130.5264 0.43740469,130.5337 0.093699329,130.5409 0.031186093,130.5482 0.0001928258,130.5554 0.34403118,130.5627 0.34381941,130.5700 0.37516409,130.5772 1.5000445,130.5845 2.0623059,130.5917 1.4371667,130.5990 0.56244516,130.6062 0.31272778,130.6135 0.53123862,130.6208 0.31223679,130.6280 -9.4399438e-005,130.6353 0.12508802,130.6425 0.40634942,130.6498 0.81270975,130.6570 1.093666,130.6643 0.59348929,130.6716 0.18774012,130.6788 0.50048798,130.6861 0.7813217,130.6933 0.68721348,130.7006 0.37470132,130.7079 0.093535975,130.7151 -6.04788e-005,130.7224 3.1617037e-005,130.7296 0.094017051,130.7369 0.3125962,130.7442 0.18720774,130.7514 0.093691953,130.7587 0.31257477,130.7660 0.31243759,130.7732 0.031202417,130.7805 9.1082447e-006,130.7877 -1.0394621e-005,130.7950 0.1876899,130.8023 0.96918231,130.8095 1.5942621,130.8168 1.7191451,130.8241 1.6872121,130.8313 0.96801293,130.8386 0.28081635,130.8458 0.1877095,130.8531 0.53148854,130.8604 0.53092039,130.8676 0.09357696,130.8749 0.031244967,130.8822 7.9320242e-005,130.8894 0.40642196,130.8967 0.43737665,130.9040 0.093631156,130.9112 0.031219317,130.9185 8.6915286e-005,130.9258 0.3125453,130.9330 0.18745208,130.9403 0.25058842,130.9476 0.71911788,130.9548 0.74996012,130.9621 0.99991083,130.9694 0.90567857,130.9766 0.31240404,130.9839 0.50011241,130.9912 0.53122419,130.9984 0.68779498,131.0057 1.1250682,131.0130 1.1251951,131.0202 1.7822036,131.0275 4.0333142,131.0348 8.3810196,131.0421 15.849242,131.0493 23.230282,131.0566 46.025215,131.0639 76.108139,131.0711 78.674789,131.0784 52.06768,131.0857 47.165367,131.0929 163.69278,131.1002 322.05112,131.1075 341.68784,131.1148 205.46938,131.1220 74.871941,131.1293 32.424202,131.1366 19.900644,131.1438 12.341537,131.1511 7.6862974,131.1584 6.529582,131.1657 6.1232667,131.1729 5.8738375,131.1802 3.5616312,131.1875 1.0934569,131.1948 0.59385163,131.2020 0.49950275,131.2093 -0.00036625707,131.2166 0.00016919454,131.2239 0.25037324,131.2311 0.59396321,131.2384 0.53086239,131.2457 0.093436547,131.2530 0.00011922365,131.2602 0.12519673,131.2675 0.37518945,131.2748 0.87518215,131.2821 0.96891999,131.2893 0.84331006,131.2966 0.2810801,131.3039 0.50011396,131.3112 0.18724833,131.3184 0.062549844,131.3257 0.37534353,131.3330 1.1566271,131.3403 1.156377,131.3476 1.0003345,131.3548 1.1875784,131.3621 1.0935365,131.3694 0.99975556,131.3767 0.62461585,131.3840 0.40611789,131.3912 0.62529594,131.3985 0.74986279,131.4058 0.28076896,131.4131 0.18749823,131.4203 0.31249851,131.4276 0.18750787,131.4349 0.09382306,131.4422 0.09369415,131.4495 0.18756674,131.4568 0.65655398,131.4640 1.0311025,131.4713 0.43736055,131.4786 0.3751511,131.4859 0.59361595,131.4932 0.49989787,131.5004 0.24995905,131.5077 0.18755351,131.5150 0.28157768,131.5223 0.59420198,131.5296 0.90639162,131.5369 0.93713218,131.5441 0.46837968,131.5514 0.18726456,131.5587 -4.1901152e-005,131.5660 0.09377753,131.5733 -6.86641e-005,131.5806 6.3239322e-006,131.5878 4.3376189e-005,131.5951 0.12513195,131.6024 0.21872799,131.6097 0.093625307,131.6170 -2.8452929e-005,131.6243 7.4672448e-006,131.6316 -1.4141808e-006,131.6388 -1.8111637e-006,131.6461 8.6595319e-006,131.6534 -3.2829117e-005,131.6607 0.00012266489,131.6680 0.50031316,131.6753 0.87499905,131.6826 0.65627688,131.6899 1.0312014,131.6971 0.78103,131.7044 0.43758437,131.7117 0.28112617,131.7190 -0.00017779581,131.7263 0.00012176355,131.7336 0.187732,131.7409 0.34370646,131.7482 0.18744119,131.7554 0.46912724,131.7627 1.0942919,131.7700 1.5307657,131.7773 0.49933186,131.7846 0.12508705,131.7919 0.093705885,131.7992 0.12527639,131.8065 0.50024641,131.8138 0.4998706,131.8211 0.31222337,131.8284 0.093868375,131.8356 0.43779442,131.8429 0.40591416,131.8502 0.093862683,131.8575 0.34389907,131.8648 0.18721519,131.8721 0.1876204,131.8794 0.3752152,131.8867 0.62486434,131.8940 0.40598315,131.9013 0.18755661,131.9086 0.31266412,131.9159 0.65642202,131.9232 1.000255,131.9305 1.0936463,131.9377 0.46825942,131.9450 0.031075209,131.9523 0.093809068,131.9596 0.093721129,131.9669 0.031227957,131.9742 2.9316e-006,131.9815 0.09381783,131.9888 0.34384084,131.9961 0.84382713,132.0034 1.5002869,132.0107 1.7505616,132.0180 1.3749578,132.0253 0.87426257,132.0326 0.31211624,132.0399 0.00023116417,132.0472 0.43801621,132.0545 3.0056269,132.0618 14.482182,132.0691 31.511324,132.0764 37.435257,132.0837 27.771408,132.0910 23.407572,132.0983 34.294903,132.1056 46.004028,132.1129 39.612579,132.1202 21.922096,132.1275 8.9293032,132.1348 2.7803793,132.1421 2.3122833,132.1494 0.53078628,132.1567 0.49985722,132.1640 0.62485504,132.1713 0.84387225,132.1786 0.90619099,132.1859 0.65673196,132.1932 1.0002656,132.2005 1.0620747,132.2078 0.53114372,132.2151 1.1874319,132.2224 0.99994642,132.2297 0.71928543,132.2370 0.93788379,132.2443 0.93720239,132.2516 0.56231028,132.2589 0.62505656,132.2662 0.74965793,132.2735 0.62466669,132.2808 0.40636486,132.2881 0.40690941,132.2954 0.96905965,132.3027 0.87456936,132.3100 0.49967527,132.3173 0.21865603,132.3246 0.24982668,132.3319 0.093604639,132.3392 0.18770736,132.3466 0.4063879,132.3539 0.28122756,132.3612 0.18741536,132.3685 0.093535848,132.3758 6.2388026e-005,132.3831 0.37558797,132.3904 1.000212,132.3977 0.84336299,132.4050 0.4372279,132.4123 0.21866602,132.4196 0.18755318,132.4269 0.31259364,132.4342 0.40645605,132.4415 0.75011081,132.4489 0.84357417,132.4562 0.71850127,132.4635 0.21872799,132.4708 0.3751038,132.4781 0.65636593,132.4854 0.93785399,132.4927 1.500127,132.5000 1.4686905,132.5073 0.87473112,132.5146 0.31204966,132.5219 0.094081566,132.5293 0.59408242,132.5366 0.53088051,132.5439 0.3123492,132.5512 0.37532628,132.5585 0.75035232,132.5658 0.81226826,132.5731 0.34316733,132.5804 -1.6620925e-005,132.5877 0.1565036,132.5951 0.3440401,132.6024 0.90643996,132.6097 0.78090847,132.6170 0.37471187,132.6243 0.18741328,132.6316 1.0943706,132.6389 1.8441418,132.6463 0.90566659,132.6536 0.34335536,132.6609 0.093684316,132.6682 0.093779266,132.6755 0.093698613,132.6828 -6.041395e-005,132.6901 5.671399e-005,132.6975 0.06262733,132.7048 0.40662035,132.7121 1.3753479,132.7194 1.7498692,132.7267 0.96865958,132.7340 0.65650302,132.7414 0.87512237,132.7487 0.84337002,132.7560 0.43703786,132.7633 0.18751749,132.7706 0.31251487,132.7779 0.18727921,132.7853 0.093921438,132.7926 0.31274924,132.7999 0.37491363,132.8072 0.2810109,132.8145 -0.00013383971,132.8218 6.1382161e-005,132.8292 0.093752861,132.8365 0.031212967,132.8438 0.12516721,132.8511 0.59388739,132.8584 0.62501729,132.8658 0.49996394,132.8731 0.31272876,132.8804 0.84497392,132.8877 1.6872118,132.8950 0.62372714,132.9024 0.18744485,132.9097 0.28147972,132.9170 0.50018638,132.9243 0.59358507,132.9317 0.56231046,132.9390 0.96873224,132.9463 0.59365118,132.9536 -7.3837706e-005,132.9609 0.12514582,132.9683 0.84426254,132.9756 2.5320613,132.9829 7.0650291,132.9902 15.785286,132.9976 20.31358,133.0049 15.340154,133.0122 5.1213903,133.0195 1.3424505,133.0269 0.65582019,133.0342 0.5319289,133.0415 1.1887076,133.0488 3.0006797,133.0562 5.62572,133.0635 7.7231574,133.0708 14.605576,133.0781 27.540457,133.0855 31.906874,133.0928 34.002354,133.1001 43.098701,133.1074 47.749191,133.1148 40.209831,133.1221 26.740126,133.1294 15.146906,133.1367 4.1188135,133.1441 1.3430885,133.1514 1.0936778,133.1587 0.71817315,133.1661 0.062149979,133.1734 0.18763863,133.1807 0.40631804,133.1880 0.50005883,133.1954 0.31236273,133.2027 0.18753408,133.2100 0.3126018,133.2174 0.31242046,133.2247 0.1874712,133.2320 0.21876352,133.2394 0.093601018,133.2467 -2.8678382e-005,133.2540 0.093927421,133.2613 0.25035888,133.2687 0.50005484,133.2760 0.28090534,133.2833 0.21868862,133.2907 0.40648469,133.2980 1.0000578,133.3053 1.1249242,133.3127 1.0625635,133.3200 0.87480909,133.3273 0.43767366,133.3347 0.65688449,133.3420 0.9690997,133.3493 1.0935992,133.3567 0.93718266,133.3640 0.71838069,133.3713 0.2495144,133.3787 0.031091414,133.3860 6.2759937e-005,133.3933 0.12534261,133.4007 0.56280053,133.4080 0.59349585,133.4153 0.28106651,133.4227 0.43763262,133.4300 0.71875477,133.4373 0.56234455,133.4447 0.59370488,133.4520 0.093591616,133.4594 0.0001536179,133.4667 0.50075072,133.4740 1.0624132,133.4814 0.59321749,133.4887 0.40623966,133.4960 0.53173894,133.5034 0.96882653,133.5107 0.53073293,133.5180 0.40614411,133.5254 0.37480861,133.5327 0.00010532187,133.5401 0.34445843,133.5474 0.81256109,133.5547 0.49944106,133.5621 0.28113863,133.5694 0.59389836,133.5768 0.90623957,133.5841 1.0935667,133.5914 0.49990866,133.5988 0.12517101,133.6061 0.40630198,133.6135 0.46857095,133.6208 0.62499809,133.6281 1.2812763,133.6355 0.87490505,133.6428 0.093709029,133.6502 0.093903609,133.6575 0.34421727,133.6649 0.65657425,133.6722 0.96868521,133.6795 0.96839458,133.6869 0.4370541,133.6942 -0.00015087299,133.7016 0.093915261,133.7089 0.31254727,133.7162 0.31254652,133.7236 0.28137705,133.7309 0.37487042,133.7383 0.34364015,133.7456 0.31246722,133.7530 0.093682095,133.7603 0.03124824,133.7677 -3.3056684e-005,133.7750 0.031331453,133.7823 0.3755376,133.7897 1.0626971,133.7970 1.0623763,133.8044 1.0938743,133.8117 0.84335905,133.8191 0.18714304,133.8264 0.1875812,133.8338 0.34382281,133.8411 0.37491283,133.8485 0.093633741,133.8558 -1.1513577e-005,133.8632 3.3475168e-005,133.8705 0.094058335,133.8779 0.3126775,133.8852 0.28110182,133.8926 0.28119624,133.8999 0.2810266,133.9072 0.43778747,133.9146 1.8132535,133.9219 2.1250174,133.9293 1.1871028,133.9366 0.43701223,133.9440 0.093582325,133.9513 0.37522337,133.9587 1.1256343,133.9660 2.6568027,133.9734 2.4374628,133.9807 2.1244941,133.9881 1.6890945,133.9954 4.2206626,134.0028 4.8116918,134.0101 3.686054,134.0175 1.9675484,134.0249 0.874309,134.0322 0.18720882,134.0396 0.28186435,134.0469 1.2198746,134.0543 1.8436669,134.0616 1.3117042,134.0690 1.2817328,134.0763 3.0644951,134.0837 5.7825112,134.0910 7.844974,134.0984 10.594375,134.1057 10.781315,134.1131 12.062847,134.1204 10.279218,134.1278 5.4042525,134.1352 2.9677727,134.1425 1.655591,134.1499 1.1559709,134.1572 0.74956536,134.1646 1.1568316,134.1719 2.0940111,134.1793 1.1554885,134.1866 0.59362,134.1940 0.68752551,134.2014 0.65606451,134.2087 0.5628776,134.2161 1.2198335,134.2234 2.0943196,134.2308 2.1244113,134.2381 1.1863395,134.2455 0.28068757,134.2529 0.12509035,134.2602 0.43746373,134.2676 0.46879414,134.2749 0.62509871,134.2823 0.81243467,134.2897 0.43747416,134.2970 0.093739972,134.3044 0.093912333,134.3117 0.50072753,134.3191 1.6566726,134.3265 2.0308788,134.3338 1.5306499,134.3412 0.81216568,134.3485 0.40614605,134.3559 0.1876449,134.3633 0.53129435,134.3706 0.18744707,134.3780 0.18753932,134.3853 0.093555287,134.3927 0.00011553858,134.4001 0.56323159,134.4074 1.2500594,134.4148 0.59298062,134.4222 -8.3245395e-005,134.4295 0.21894942,134.4369 0.2811448,134.4442 0.21866237,134.4516 0.093711369,134.4590 0.031322218,134.4663 0.18788089,134.4737 0.71861023,134.4811 0.28090209,134.4884 0.43793038,134.4958 1.1256561,134.5032 1.6568429,134.5105 1.9999101,134.5179 2.030607,134.5253 1.5621302,134.5326 0.93765801,134.5400 1.1249391,134.5473 0.78111345,134.5547 1.0001395,134.5621 1.0626394,134.5694 1.219031,134.5768 1.1248631,134.5842 0.71858865,134.5915 0.65630186,134.5989 0.46841776,134.6063 0.18712504,134.6137 0.21899457,134.6210 0.59383518,134.6284 0.34345108,134.6358 0.37521353,134.6431 0.65667659,134.6505 0.84369779,134.6579 0.90619779,134.6652 1.531232,134.6726 1.5630829,134.6800 2.0949781,134.6873 2.6880302,134.6947 2.9372475,134.7021 2.7180495,134.7095 2.061641,134.7168 1.2184221,134.7242 1.6565322,134.7316 2.0309482,134.7389 1.4681069,134.7463 0.59356195,134.7537 0.3124831,134.7611 0.031229282,134.7684 0.18759952,134.7758 1.0005897,134.7832 1.9068968,134.7905 1.8747703,134.7979 0.99919724,134.8053 0.093437701,134.8127 0.093811765,134.8200 0.12510665,134.8274 0.4069958,134.8348 0.87515813,134.8422 0.7499516,134.8495 1.2505293,134.8569 1.8128517,134.8643 2.1874902,134.8717 2.0937545,134.8790 2.4373238,134.8864 1.96802,134.8938 1.3755546,134.9012 1.7818911,134.9085 2.3434043,134.9159 3.2807426,134.9233 3.7498357,134.9307 4.0004754,134.9380 3.7499092,134.9454 1.8434818,134.9528 1.4064543,134.9602 2.1888361,134.9676 4.15906,134.9749 7.4708362,134.9823 10.316936,134.9897 16.661268,134.9971 19.873077,135.0044 18.715317,135.0118 16.341993,135.0192 12.811549,135.0266 11.250847,135.0340 13.318274,135.0413 23.977942,135.0487 38.604065,135.0561 58.330444,135.0635 96.529427,135.0709 176.71484,135.0782 462.55661,135.0856 2139.6262,135.0930 5256.791,135.1004 6298.2192,135.1078 4218.7017,135.1151 1604.1776,135.1225 578.77985,135.1299 397.62994,135.1373 249.13506,135.1447 128.62421,135.1521 61.873131,135.1594 30.263138,135.1668 14.802968,135.1742 8.0912914,135.1816 7.4052958,135.1890 4.3422165,135.1964 2.9366326,135.2037 1.9360657,135.2111 1.5625024,135.2185 3.1878734,135.2259 2.5939093,135.2333 2.2819061,135.2407 2.7184458,135.2481 2.3435729,135.2554 2.8434963,135.2628 2.1561871,135.2702 2.2498598,135.2776 3.1870153,135.2850 3.6253901,135.2924 3.4374456,135.2998 2.15607,135.3071 1.4369844,135.3145 1.218371,135.3219 1.9382552,135.3293 1.6567231,135.3367 2.125654,135.3441 3.2188499,135.3515 2.1856787,135.3589 1.406193,135.3662 0.96921778,135.3736 0.87497008,135.3810 2.0638878,135.3884 3.0309334,135.3958 2.1560004,135.4032 2.6566253,135.4106 2.342819,135.4180 1.8745947,135.4254 1.1876945,135.4328 1.7818148,135.4401 3.7505686,135.4475 3.0310123,135.4549 1.3737392,135.4623 0.31189758,135.4697 0.28142065,135.4771 0.34378332,135.4845 0.62474012,135.4919 0.12520346,135.4993 0.65698463,135.5067 1.1253338,135.5141 1.2184733,135.5215 0.93694699,135.5288 0.81244481,135.5362 1.0003546,135.5436 0.96905023,135.5510 1.094264,135.5584 1.4998872,135.5658 1.3743634,135.5732 1.1875273,135.5806 1.0307856,135.5880 0.28074768,135.5954 0.40626287,135.6028 0.28124863,135.6102 0.12507193,135.6176 0.28137174,135.6250 0.312428,135.6324 0.093587235,135.6398 0.12548646,135.6472 0.93791872,135.6546 0.99972439,135.6620 0.43704212,135.6693 0.12505026,135.6767 0.68841422,135.6841 2.376193,135.6915 2.9059367,135.6989 1.9684503,135.7063 2.0622036,135.7137 0.96799636,135.7211 0.59411228,135.7285 0.90667737,135.7359 1.1874255,135.7433 0.90566659,135.7507 0.71828049,135.7581 0.56309706,135.7655 1.2816153,135.7729 1.0620853,135.7803 0.84340966,135.7877 0.50001669,135.7951 1.2504334,135.8025 1.4060097,135.8099 0.81272429,135.8173 1.5314864,135.8247 1.1869643,135.8321 0.53076816,135.8395 0.093760595,135.8469 0.59407079,135.8543 0.93763989,135.8617 1.4377279,135.8691 1.8437313,135.8765 1.687492,135.8839 1.0630283,135.8913 1.4686558,135.8987 0.8430832,135.9062 0.96914905,135.9136 1.6256332,135.9210 2.874655,135.9284 2.2807467,135.9358 1.062252,135.9432 0.53100717,135.9506 0.18733093,135.9580 0.21890499,135.9654 0.65633202,135.9728 0.46851158,135.9802 0.87595028,135.9876 3.0019217,135.9950 5.4693928,136.0024 5.6553431,136.0098 4.2798719,136.0172 2.7513652,136.0246 7.6633258,136.0320 18.820856,136.0394 26.124096,136.0469 18.679913,136.0543 9.5283737,136.0617 8.8789978,136.0691 14.598665,136.0765 27.76388,136.0839 98.153885,136.0913 354.48956,136.0987 617.07599,136.1061 576.38068,136.1135 306.35254,136.1209 112.10152,136.1283 67.391563,136.1358 45.360531,136.1432 25.367636,136.1506 15.712721,136.1580 8.4006605,136.1654 3.903312,136.1728 2.4056644,136.1802 0.8747884,136.1876 0.62469035,136.1950 0.53103834,136.2024 0.81270331,136.2099 1.1889246,136.2173 2.8756657,136.2247 1.9988528,136.2321 1.0935403,136.2395 1.0314926,136.2469 1.3439023,136.2543 1.6871771,136.2617 1.0928515,136.2692 0.093500331,136.2766 0.18750957,136.2840 0.21937573,136.2914 1.3442621,136.2988 1.3434129,136.3062 0.6558165,136.3136 0.24970669,136.3211 0.43799004,136.3285 0.78124559,136.3359 0.59368014,136.3433 0.87514025,136.3507 1.1564041,136.3581 1.7191201,136.3655 1.9690663,136.3730 2.5000918,136.3804 2.4371908,136.3878 1.2180278,136.3952 0.59366047,136.4026 1.0007755,136.4100 1.2494249,136.4175 0.18676315,136.4249 3.4548524e-005,136.4323 0.00017508525,136.4397 0.34413633,136.4471 0.50001913,136.4546 0.34332871,136.4620 0.12521563,136.4694 1.0010527,136.4768 1.5002328,136.4842 0.96797967,136.4916 0.3118538,136.4991 0.28130871,136.5065 0.75054568,136.5139 1.6250963,136.5213 0.78074414,136.5287 0.28102317,136.5362 0.18755816,136.5436 0.18739787,136.5510 0.43756834,136.5584 1.6875883,136.5659 2.0312235,136.5733 1.6252735,136.5807 1.4999281,136.5881 1.1559459,136.5955 0.71866578,136.6030 0.34366736,136.6104 0.031304609,136.6178 0.21880728,136.6252 0.31248534,136.6327 0.71885931,136.6401 0.96881092,136.6475 0.62506253,136.6549 0.6249187,136.6623 0.18732554,136.6698 0.093751252,136.6772 0.093743205,136.6846 0.3440344,136.6920 0.96886492,136.6995 0.59342211,136.7069 0.093602732,136.7143 1.7335675e-006,136.7217 3.1562747e-006,136.7292 -1.4359758e-005,136.7366 5.428632e-005,136.7440 0.28152177,136.7514 0.6251266,136.7589 0.46868876,136.7663 0.3751651,136.7737 0.65662926,136.7812 0.81256437,136.7886 0.78094018,136.7960 0.5620954,136.8034 0.21867926,136.8109 0.34381938,136.8183 0.21861404,136.8257 0.18751565,136.8332 0.40628359,136.8406 0.31243026,136.8480 0.3129971,136.8554 0.84404671,136.8629 0.68721789,136.8703 0.49966544,136.8777 0.093448013,136.8852 1.2845565e-005,136.8926 0.343786,136.9000 0.84409136,136.9074 0.84421575,136.9149 0.84393227,136.9223 0.71852106,136.9297 0.40587223,136.9372 0.28123605,136.9446 0.5628739,136.9520 1.0624198,136.9595 0.59327376,136.9669 0.37523118,136.9743 0.78159213,136.9818 0.62500024,136.9892 0.53110242,136.9966 0.28077793,137.0041 0.34355822,137.0115 0.78134418,137.0189 1.1566656,137.0264 1.1886957,137.0338 1.9070762,137.0412 2.749656,137.0487 3.1562669,137.0561 4.1249304,137.0635 4.5959682,137.0710 9.5037689,137.0784 12.5324,137.0858 15.909655,137.0933 29.075974,137.1007 48.418571,137.1081 53.153553,137.1156 40.704334,137.1230 20.112286,137.1305 11.4653,137.1379 8.2804899,137.1453 7.4998894,137.1528 6.4985843,137.1602 3.3726897,137.1676 2.1246204,137.1751 1.5315326,137.1825 2.3440168,137.1900 2.3124003,137.1974 1.2186283,137.2048 0.49984756,137.2123 0.18727274,137.2197 0.1875976,137.2271 0.34401101,137.2346 0.59374535,137.2420 0.31215554,137.2495 0.28134122,137.2569 0.93809509,137.2643 2.249985,137.2718 2.1245918,137.2792 1.3748719,137.2867 0.74980861,137.2941 0.1874155,137.3016 0.75003469,137.3090 0.74992722,137.3164 0.093866177,137.3239 0.40626195,137.3313 0.21877658,137.3388 0.40646419,137.3462 0.53125817,137.3536 0.46868378,137.3611 0.37524703,137.3685 0.78144383,137.3760 0.8751905,137.3834 0.96934325,137.3909 1.2501571,137.3983 1.3745598,137.4057 0.968238,137.4132 0.87454683,137.4206 1.0310819,137.4281 1.0626016,137.4355 0.28131744,137.4430 0.37496516,137.4504 0.6879161,137.4579 1.7816408,137.4653 1.6558301,137.4728 0.81199157,137.4802 0.031091444,137.4876 0.031319812,137.4951 0.37546366,137.5025 0.93771553,137.5100 0.65597045,137.5174 0.43758178,137.5249 0.93770373,137.5323 1.187493,137.5398 0.84355992,137.5472 0.59384233,137.5547 0.68774945,137.5621 0.81200403,137.5696 0.34342858,137.5770 0.50002408,137.5845 0.2815319,137.5919 0.96910268,137.5994 1.0937817,137.6068 1.2190901,137.6143 1.1560242,137.6217 0.56178856,137.6292 0.031157384,137.6366 0.31281653,137.6441 0.5002104,137.6515 0.68747324,137.6590 0.53091604,137.6664 0.43760678,137.6739 0.53130716,137.6813 0.1872474,137.6888 0.093671978,137.6962 -9.8932891e-005,137.7037 0.00014549227,137.7111 0.18768145,137.7186 0.18729168,137.7260 -1.2590615e-005,137.7335 0.28177518,137.7409 0.75014979,137.7484 0.8123278,137.7558 0.84373856,137.7633 0.9686352,137.7708 0.87487835,137.7782 0.65617228,137.7857 0.21861079,137.7931 0.093855888,137.8006 0.4064199,137.8080 0.5625363,137.8155 0.49975592,137.8229 0.031082915,137.8304 0.093964323,137.8378 0.28126115,137.8453 0.1560915,137.8528 0.031150015,137.8602 0.00010816103,137.8677 0.093752533,137.8751 0.031188307,137.8826 0.093796238,137.8900 0.12511797,137.8975 0.59392411,137.9050 0.84365779,137.9124 0.49988046,137.9199 0.2500172,137.9273 0.21871023,137.9348 0.18766217,137.9422 0.50022066,137.9497 0.59357196,137.9572 0.31235695,137.9646 0.34382102,137.9721 0.37493637,137.9795 0.21877044,137.9870 0.21862476,137.9945 0.062651262,138.0019 0.43775886,138.0094 0.34354734,138.0168 0.28107855,138.0243 0.46903664,138.0318 1.34509,138.0392 2.5938041,138.0467 1.8748033,138.0542 2.0939591,138.0616 1.9062874,138.0691 2.3441427,138.0765 2.9064512,138.0840 3.2181432,138.0915 4.5018868,138.0989 11.505119,138.1064 17.189297,138.1139 15.309933,138.1213 8.7780018,138.1288 5.3127275,138.1362 7.5642672,138.1437 8.9061012,138.1512 8.0290051,138.1586 5.3110199,138.1661 3.5934052,138.1736 2.2178907,138.1810 1.3739934,138.1885 0.68684334,138.1960 0.28146768,138.2034 0.2499752,138.2109 0.18735737,138.2184 0.18763323,138.2258 0.3752684,138.2333 0.65680963,138.2408 1.094332,138.2482 1.1866671,138.2557 0.4684594,138.2632 1.4380653,138.2706 1.4997878,138.2781 1.5308897,138.2856 1.1560532,138.2930 0.96872044,138.3005 0.46861666,138.3080 0.59370786,138.3154 0.49987257,138.3229 0.03129971,138.3304 0.18771671,138.3378 0.34384975,138.3453 0.31227732,138.3528 0.18748559,138.3602 0.43756127,138.3677 0.46884483,138.3752 1.3127831,138.3827 1.4060445,138.3901 0.56240028,138.3976 0.31241867,138.4051 0.18763092,138.4125 0.46907243,138.4200 0.59361368,138.4275 0.68732846,138.4350 0.40606907,138.4424 0.093577847,138.4499 0.031348843,138.4574 0.50054508,138.4648 0.93795395,138.4723 0.99971998,138.4798 0.68738228,138.4873 0.78120595,138.4947 0.62499094,138.5022 0.87563014,138.5097 1.0626643,138.5172 0.74947619,138.5246 0.68702173,138.5321 0.87478876,138.5396 0.9064852,138.5471 0.93783426,138.5545 0.68741524,138.5620 0.40584192,138.5695 0.093495153,138.5770 0.031223483,138.5844 0.21888855,138.5919 0.81303042,138.5994 1.3438473,138.6069 0.99969411,138.6143 0.74981236,138.6218 0.24994971,138.6293 0.3438507,138.6368 0.34362796,138.6443 0.43743545,138.6517 0.75001639,138.6592 0.46862257,138.6667 -4.5768054e-005,138.6742 -1.4672459e-005,138.6816 0.00010446813,138.6891 0.43789315,138.6966 0.84377068,138.7041 0.49972346,138.7116 0.21873966,138.7190 0.18749787,138.7265 0.18738008,138.7340 0.093714714,138.7415 0.18756531,138.7490 0.59381765,138.7564 0.68743098,138.7639 0.28114626,138.7714 0.12528875,138.7789 0.50007957,138.7864 0.24967961,138.7938 -6.9436712e-005,138.8013 -2.8123457e-005,138.8088 0.031515654,138.8163 0.34391466,138.8238 0.40605387,138.8313 1.0315769,138.8387 2.0315969,138.8462 1.562561,138.8537 1.2498456,138.8612 1.187227,138.8687 0.87478185,138.8762 0.37471962,138.8836 0.031354241,138.8911 0.37539327,138.8986 0.65622944,138.9061 0.37467337,138.9136 0.12501445,138.9211 0.28158483,138.9285 0.53118545,138.9360 0.31220561,138.9435 0.12488982,138.9510 0.093869083,138.9585 0.31267357,138.9660 0.34366715,138.9735 0.1873114,138.9809 -6.7468143e-005,138.9884 0.2813015,138.9959 0.5629127,139.0034 0.7192235,139.0109 0.9067747,139.0184 1.1558602,139.0259 0.74905884,139.0334 1.4704028,139.0408 5.28544,139.0483 11.976346,139.0558 22.948208,139.0633 38.784805,139.0708 56.870369,139.0783 145.81612,139.0858 288.07855,139.0933 307.86496,139.1008 191.33833,139.1083 75.503281,139.1157 33.083015,139.1232 34.978756,139.1307 53.668404,139.1382 57.809132,139.1457 41.328751,139.1532 18.237076,139.1607 7.650466,139.1682 4.5287461,139.1757 3.6237535,139.1832 1.7805681,139.1907 0.96862358,139.1981 1.0627528,139.2056 1.563203,139.2131 2.1257639,139.2206 2.0311625,139.2281 1.2799213,139.2356 0.18672827,139.2431 0.18798086,139.2506 0.56287736,139.2581 0.46831399,139.2656 0.093322031,139.2731 3.4399245e-006,139.2806 0.093758903,139.2881 0.031225815,139.2956 0.18790485,139.3031 1.2505463,139.3106 2.3437719,139.3181 1.9370723,139.3256 0.37456605,139.3330 0.15654865,139.3405 1.000712,139.3480 1.656341,139.3555 1.5312591,139.3630 1.187291,139.3705 0.5306319,139.3780 0.28117955,139.3855 0.59368092,139.3930 0.18728955,139.4005 0.21935527,139.4080 1.0320529,139.4155 1.3123873,139.4230 0.84304303,139.4305 0.28071168,139.4380 0.18783319,139.4455 0.62563723,139.4530 1.0312198,139.4605 0.9682374,139.4680 0.40580404,139.4755 -5.5755932e-005,139.4830 0.12520361,139.4905 0.37510616,139.4980 0.31243122,139.5055 0.21859427,139.5130 0.093688324,139.5205 0.21892273,139.5280 0.75006926,139.5355 0.65605617,139.5430 0.093693472,139.5505 0.3440572,139.5580 0.93760461,139.5655 0.62468237,139.5730 0.031215858,139.5805 0.15637453,139.5880 0.18735442,139.5955 0.093720227,139.6030 1.0317281,139.6105 1.3752196,139.6180 0.65610534,139.6256 0.40596998,139.6331 0.40619865,139.6406 0.62521851,139.6481 0.65617001,139.6556 1.7499479,139.6631 1.6249034,139.6706 0.84379482,139.6781 0.56260699,139.6856 0.6248849,139.6931 0.34352633,139.7006 0.18779877,139.7081 0.68771589,139.7156 0.59360677,139.7231 1.1879348,139.7306 2.1882627,139.7381 2.4688759,139.7456 1.3432112,139.7531 0.71818227,139.7607 0.34326822,139.7682 0.28114361,139.7757 0.31259969,139.7832 0.40620673,139.7907 0.21881959,139.7982 0.37496901,139.8057 0.18741004,139.8132 0.96907163,139.8207 1.1875281,139.8282 0.28105897,139.8357 0.65634495,139.8433 1.2812213,139.8508 0.96852762,139.8583 0.18745421,139.8658 0.18760747,139.8733 0.56253374,139.8808 0.90617359,139.8883 0.40617153,139.8958 0.093739592,139.9033 6.9417189e-007,139.9108 1.1237732e-007,139.9184 -1.1438055e-006,139.9259 4.4633166e-006,139.9334 0.3758201,139.9409 1.5944309,139.9484 1.6558608,139.9559 1.2180439,139.9634 0.34339607,139.9709 0.18746805,139.9785 0.031363595,139.9860 0.6254946,139.9935 1.0937958,140.0010 0.59330428,140.0085 0.093539655,140.0160 0.093992092,140.0235 0.37555,140.0311 0.81234044,140.0386 0.56189549,140.0461 0.34387574,140.0536 0.81368035,140.0611 2.8772438,140.0686 8.5664015,140.0762 17.256832,140.0837 26.785788,140.0912 26.309315,140.0987 18.088013,140.1062 12.657434,140.1137 19.477394,140.1213 29.286356,140.1288 28.619106,140.1363 17.052048,140.1438 7.4008646,140.1513 3.9680936,140.1588 2.9055011,140.1664 2.1867008,140.1739 1.4996281,140.1814 0.46864104,140.1889 0.53149277,140.1964 0.49953595,140.2040 0.093668126,140.2115 0.50051045,140.2190 1.1257415,140.2265 2.5003071,140.2340 2.7803841,140.2416 1.5305052,140.2491 0.43747032,140.2566 0.25020713,140.2641 0.40615055,140.2716 0.28138733,140.2792 0.59373504,140.2867 0.187172,140.2942 9.3380704e-006,140.3017 -2.2426886e-005,140.3093 0.031360012,140.3168 0.34382418,140.3243 0.3436895,140.3318 0.28136152,140.3393 0.40633759,140.3469 0.40632966,140.3544 0.56308532,140.3619 0.90641826,140.3694 1.0933766,140.3770 1.3746898,140.3845 0.96839774,140.3920 0.31238836,140.3995 3.6977348e-005,140.4071 0.12530874,140.4146 0.62513524,140.4221 0.49980798,140.4296 0.31229702,140.4372 -9.6799464e-005,140.4447 1.9401685e-005,140.4522 1.9200475e-005,140.4597 -9.6211355e-005,140.4673 0.00036566926,140.4748 0.68850416,140.4823 1.2503464,140.4898 1.0616407,140.4974 0.43681008,140.5049 0.18744723,140.5124 -4.9537353e-005,140.5200 2.2654671e-005,140.5275 0.093716428,140.5350 0.093869098,140.5425 0.18777373,140.5501 0.81288582,140.5576 1.9063226,140.5651 1.874482,140.5727 1.1560979,140.5802 0.18738025,140.5877 0.0001668038,140.5952 0.31290269,140.6028 0.34358233,140.6103 0.18717484,140.6178 -0.00014399161,140.6254 0.031360134,140.6329 0.18768516,140.6404 0.31261432,140.6480 0.28111577,140.6555 0.46871516,140.6630 0.68759292,140.6706 0.68751055,140.6781 0.5000388,140.6856 0.43748558,140.6932 0.37483162,140.7007 0.21863496,140.7082 0.18747365,140.7158 0.2819078,140.7233 1.0317702,140.7308 0.99960405,140.7384 0.8434574,140.7459 0.75006258,140.7534 0.56234193,140.7610 0.15600879,140.7685 0.093618438,140.7760 1.1955708e-005,140.7836 0.18769658,140.7911 0.28135511,140.7986 0.31248206,140.8062 0.18734245,140.8137 0.09360943,140.8212 -6.0293161e-005,140.8288 7.0837054e-006,140.8363 3.1964624e-005,140.8439 0.031260289,140.8514 -7.3575669e-005,140.8589 0.0001392204,140.8665 0.31272835,140.8740 0.59406358,140.8815 1.0006071,140.8891 1.8127099,140.8966 1.8119278,140.9042 0.78069168,140.9117 0.49978235,140.9192 0.4064934,140.9268 0.62526834,140.9343 0.53104359,140.9418 0.28095844,140.9494 0.093758442,140.9569 0.50025868,140.9645 1.0001055,140.9720 1.4064821,140.9795 1.6566352,140.9871 1.4998208,140.9946 1.0310913,141.0022 1.3753819,141.0097 1.8121945,141.0172 0.96822256,141.0248 0.56235993,141.0323 0.50003296,141.0399 0.68808281,141.0474 1.9692792,141.0550 3.5627153,141.0625 5.1579661,141.0700 13.66958,141.0776 39.184048,141.0851 70.450203,141.0927 65.484032,141.1002 37.633312,141.1078 14.335086,141.1153 14.033367,141.1228 14.092401,141.1304 10.121059,141.1379 5.3707027,141.1455 1.3419296,141.1530 0.46905777,141.1606 0.40601614,141.1681 0.40632057,141.1757 0.87520903,141.1832 0.87479383,141.1908 0.4684549,141.1983 0.12505296,141.2058 0.68811977,141.2134 1.0629356,141.2209 1.031064,141.2285 0.7807321,141.2360 0.37464002,141.2436 0.18738814,141.2511 -3.4143064e-005,141.2587 0.094108663,141.2662 1.1566951,141.2738 1.4686314,141.2813 0.68724084,141.2889 0.34362036,141.2964 0.2810874,141.3040 0.31245762,141.3115 0.21868703,141.3191 0.031291507,141.3266 0.25002119,141.3342 0.093704596,141.3417 0.18760088,141.3493 0.31251493,141.3568 0.40623224,141.3644 0.59396493,141.3719 0.7813912,141.3795 0.34353122,141.3870 0.093524247,141.3946 0.12514883,141.4021 0.50014383,141.4097 1.1875201,141.4172 1.5001439,141.4248 1.8747672,141.4323 0.59347421,141.4399 0.34384516,141.4474 0.28145751,141.4550 0.31242749,141.4625 0.093519583,141.4701 0.18811424,141.4776 0.96981871,141.4852 1.3120524,141.4928 0.5931077,141.5003 0.68771076,141.5079 0.59331667,141.5154 0.09339311,141.5230 0.31256333,141.5305 0.34370825,141.5381 0.18752877,141.5456 0.093739495,141.5532 0.031180341,141.5607 3.9386108e-005,141.5683 0.093786836,141.5759 0.093702897,141.5834 1.185102e-005,141.5910 0.31261367,141.5985 0.56250292,141.6061 0.34364709,141.6136 0.0937564,141.6212 0.59376037,141.6288 0.34368744,141.6363 3.0869269e-005,141.6439 0.31251407,141.6514 0.34379804,141.6590 0.18746765,141.6666 -5.4431679e-005,141.6741 0.093892232,141.6817 0.28149381,141.6892 0.40637735,141.6968 0.40610045,141.7043 0.43733579,141.7119 0.34365159,141.7195 0.96881086,141.7270 1.7503307,141.7346 1.6875056,141.7421 0.65617222,141.7497 0.43745062,141.7573 0.18720585,141.7648 -0.00011375811,141.7724 0.00010902974,141.7800 0.093883164,141.7875 0.15636607,141.7951 0.37498552,141.8026 0.4999412,141.8102 0.71906865,141.8178 0.81258923,141.8253 0.53122985,141.8329 0.9061622,141.8405 0.81214201,141.8480 0.4060905,141.8556 0.031219115,141.8631 -1.9924411e-005,141.8707 0.00010302801,141.8783 0.31264275,141.8858 0.31236029,141.8934 0.031182505,141.9010 0.093862154,141.9085 0.18754776,141.9161 0.18744002,141.9237 0.18772037,141.9312 1.1875687,141.9388 1.7185936,141.9464 1.3124661,141.9539 0.43744305,141.9615 0.50015008,141.9691 1.250492,141.9766 1.8442284,141.9842 1.593662,141.9918 0.78059435,141.9993 0.1869947,142.0069 -5.7102192e-005,142.0145 0.031358097,142.0220 0.1562299,142.0296 0.18813917,142.0372 0.9693523,142.0447 1.0933526,142.0523 1.2195503,142.0599 2.8761971,142.0674 3.9374266,142.0750 5.6914926,142.0826 17.452686,142.0902 42.461617,142.0977 69.293236,142.1053 65.675995,142.1129 40.258781,142.1204 18.555534,142.1280 28.827652,142.1356 51.481487,142.1431 55.14793,142.1507 33.856159,142.1583 18.744104,142.1659 25.667971,142.1734 45.415359,142.1810 42.741787,142.1886 22.703547,142.1962 4.9608598,142.2037 1.0302384,142.2113 0.12437614,142.2189 0.062642507,142.2264 -9.4217234e-005,142.2340 0.00013584582,142.2416 0.21919028,142.2492 0.65663815,142.2567 1.0000985,142.2643 1.2816832,142.2719 1.499867,142.2795 0.81151032,142.2870 0.18712996,142.2946 0.093828902,142.3022 0.28159058,142.3098 0.93786567,142.3173 1.9379672,142.3249 3.1878695,142.3325 3.061934,142.3401 1.0929309,142.3477 0.031023489,142.3552 0.031293795,142.3628 0.093829155,142.3704 0.21904309,142.3780 0.62497139,142.3855 0.49974844,142.3931 0.24999095,142.4007 0.34379897,142.4083 0.31237277,142.4159 8.0790509e-005,142.4234 0.31291756,142.4310 0.56249779,142.4386 0.34342471,142.4462 0.093576409,142.4537 -2.6250138e-005,142.4613 6.7105043e-006,142.4689 -5.9017088e-007,142.4765 -4.3505561e-006,142.4841 1.7993632e-005,142.4916 -6.762796e-005,142.4992 0.18813804,142.5068 1.0319667,142.5144 1.0310472,142.5220 0.56182712,142.5296 0.12463796,142.5371 0.37554201,142.5447 0.93781757,142.5523 0.93701106,142.5599 0.28084105,142.5675 -5.1336308e-005,142.5750 0.00010324324,142.5826 0.15664972,142.5902 0.62545002,142.5978 1.0312207,142.6054 0.81242496,142.6130 0.90633118,142.6205 1.0310835,142.6281 0.90581989,142.6357 0.34345615,142.6433 0.093762808,142.6509 -7.0870563e-005,142.6585 0.00019582149,142.6661 0.46935686,142.6736 0.93767846,142.6812 0.68689561,142.6888 0.093380287,142.6964 4.8361511e-005,142.7040 -1.7537368e-005,142.7116 2.1786213e-005,142.7192 0.031257313,142.7267 0.093810387,142.7343 0.18740454,142.7419 0.094005235,142.7495 0.71965277,142.7571 1.2192296,142.7647 1.4681449,142.7723 0.65545666,142.7799 0.093498535,142.7874 0.00014167604,142.7950 0.78170884,142.8026 2.5312543,142.8102 1.93729,142.8178 0.5625273,142.8254 0.37492824,142.8330 0.84437412,142.8406 1.6254275,142.8482 1.0619618,142.8558 0.37442094,142.8633 0.09372656,142.8709 0.81370354,142.8785 1.9380646,142.8861 1.9052452,142.8937 0.99928862,142.9013 0.59360522,142.9089 0.28145999,142.9165 0.28124827,142.9241 0.12467498,142.9317 0.43774799,142.9393 1.062778,142.9469 0.84343362,142.9544 0.21867213,142.9620 0.28149015,142.9696 0.24979554,142.9772 0.031032946,142.9848 0.62537289,142.9924 2.0942001,143.0000 1.9695483,143.0076 2.1573493,143.0152 3.4687862,143.0228 2.9361072,143.0304 1.155552,143.0380 1.0630471,143.0456 1.3439554,143.0532 1.7503264,143.0608 2.7191308,143.0684 3.5631077,143.0760 4.5003867,143.0836 6.2866521,143.0912 16.729366,143.0987 28.785507,143.1063 28.181076,143.1139 16.772272,143.1215 8.7468166,143.1291 8.5638809,143.1367 9.500659,143.1443 7.6856303,143.1519 4.4657331,143.1595 1.7808516,143.1671 3.8144176,143.1747 5.437746,143.1823 4.3423357,143.1899 1.748232,143.1975 0.24941346,143.2051 0.18757546,143.2127 0.31281739,143.2203 1.4066905,143.2279 1.6873767,143.2355 1.030807,143.2431 0.21867813,143.2507 0.34411287,143.2583 0.65628797,143.2659 0.71850842,143.2735 0.49996659,143.2811 0.53177136,143.2887 0.96930152,143.2963 1.2190996,143.3039 1.4997009,143.3115 1.1240307,143.3191 1.0627705,143.3267 2.2507567,143.3343 1.8122458,143.3419 0.78050363,143.3496 0.093304485,143.3572 -4.0549567e-006,143.3648 5.1699926e-006,143.3724 0.18750615,143.3800 0.18749292,143.3876 0.093756892,143.3952 0.062762111,143.4028 0.71894974,143.4104 1.0935464,143.4180 0.74998635,143.4256 0.50020522,143.4332 0.56240475,143.4408 0.24986799,143.4484 0.15607338,143.4560 3.546333e-005,143.4636 0.31304729,143.4712 0.75038505,143.4788 0.81222409,143.4864 0.37445942,143.4941 0.12502034,143.5017 0.31269851,143.5093 0.31232309,143.5169 0.09348391,143.5245 0.00015181971,143.5321 0.46906283,143.5397 0.62496555,143.5473 0.84354776,143.5549 1.5938253,143.5625 2.2189205,143.5701 1.593824,143.5777 0.90616769,143.5854 0.56230652,143.5930 0.24985261,143.6006 0.18778808,143.6082 0.68775427,143.6158 0.65621912,143.6234 0.68778092,143.6310 0.74987769,143.6386 0.59354669,143.6462 0.62478858,143.6539 0.56242967,143.6615 0.62504447,143.6691 0.18724671,143.6767 0.28127444,143.6843 0.87524253,143.6919 1.1873962,143.6995 0.37477377,143.7071 0.59404492,143.7148 2.0002754,143.7224 2.2813251,143.7300 1.5312531,143.7376 0.90604466,143.7452 0.5623613,143.7528 0.31233564,143.7604 0.093651965,143.7680 0.18766494,143.7757 0.4376854,143.7833 0.56266689,143.7909 0.68763208,143.7985 0.62499398,143.8061 0.84371746,143.8137 1.1875256,143.8214 1.1248041,143.8290 0.49963981,143.8366 0.18741992,143.8442 0.28152382,143.8518 0.43796143,143.8594 0.6563862,143.8671 0.68759346,143.8747 0.81253958,143.8823 0.71852982,143.8899 0.62474334,143.8975 0.65655047,143.9051 0.99989343,143.9128 0.37451968,143.9204 0.46907863,143.9280 0.96935123,143.9356 1.4696417,143.9432 2.1874969,143.9509 1.4674447,143.9585 0.56171161,143.9661 0.375337,143.9737 0.84395045,143.9813 0.74986547,143.9890 0.81243336,143.9966 0.81249499,144.0042 0.84386164,144.0118 1.3129559,144.0194 2.000494,144.0271 2.4371057,144.0347 1.7812582,144.0423 1.7818835,144.0499 1.6558149,144.0575 2.534394,144.0652 9.4764881,144.0728 16.567122,144.0804 17.435698,144.0880 16.374685,144.0957 19.43961,144.1033 21.849436,144.1109 27.819109,144.1185 30.808289,144.1262 22.487377,144.1338 9.0533009,144.1414 5.7530494,144.1490 14.789802,144.1567 21.845121,144.1643 17.274006,144.1719 7.9000378,144.1795 2.592725,144.1872 1.2497745,144.1948 0.84337652,144.2024 0.93768024,144.2100 0.96858317,144.2177 0.81195784,144.2253 0.59355831,144.2329 0.46884239,144.2405 0.31244767,144.2482 0.28130317,144.2558 0.18728349,144.2634 0.12531006,144.2711 0.90710354,144.2787 1.562449,144.2863 1.780921,144.2939 1.9062834,144.3016 1.343685,144.3092 1.2184005,144.3168 0.53083092,144.3245 0.093858249,144.3321 0.31316116,144.3397 0.75048375,144.3473 0.90570867,144.3550 0.37443253,144.3626 0.21868961,144.3702 0.093664214,144.3779 0.2814143,144.3855 0.50021297,144.3931 0.74988937,144.4008 0.5622769,144.4084 0.3126699,144.4160 0.31278312,144.4236 0.34365162,144.4313 0.15591137,144.4389 -0.00012182158,144.4465 6.2092018e-005,144.4542 0.09364634,144.4618 0.031610206,144.4694 0.50036263,144.4771 0.49989995,144.4847 0.59371209,144.4923 0.68754339,144.5000 0.71848214,144.5076 0.18721628,144.5152 0.12499567,144.5229 0.093879163,144.5305 0.2815643,144.5382 0.40636307,144.5458 0.28090468,144.5534 0.093760334,144.5611 0.40642518,144.5687 0.28103691,144.5763 0.34375039,144.5840 0.40617424,144.5916 0.093747206,144.5992 0.18760078,144.6069 0.34400982,144.6145 0.65607774,144.6221 0.37477696,144.6298 0.75006694,144.6374 0.34364665,144.6451 0.18766752,144.6527 0.50005192,144.6603 0.43762347,144.6680 0.68785536,144.6756 1.0936294,144.6833 0.81210691,144.6909 0.34366295,144.6985 0.46934351,144.7062 0.90657341,144.7138 1.4055989,144.7214 1.2498373,144.7291 1.1253642,144.7367 0.49982196,144.7444 0.18713358,144.7520 -7.1579489e-005,144.7596 2.5586136e-005,144.7673 0.09378729,144.7749 0.34385437,144.7826 0.59376097,144.7902 0.31249645,144.7979 0.12508284,144.8055 0.21878769,144.8131 0.24983196,144.8208 -0.0001556958,144.8284 0.0001127359,144.8361 0.34388846,144.8437 0.49998298,144.8514 0.31239197,144.8590 0.093661852,144.8666 6.4610154e-005,144.8743 0.093848497,144.8819 0.12494413,144.8896 0.28132257,144.8972 0.5000549,144.9049 0.2499176,144.9125 0.18743058,144.9202 0.093683913,144.9278 -1.4195391e-005,144.9354 1.0580176e-005,144.9431 -2.812624e-005,144.9507 0.0001019312,144.9584 0.28160864,144.9660 0.4685021,144.9737 0.21895613,144.9813 0.96961248,144.9890 1.2500292,144.9966 0.9679997,145.0043 0.18708381,145.0119 0.43825778,145.0196 2.18961,145.0272 5.5643229,145.0348 6.2493405,145.0425 3.8427465,145.0501 2.9068208,145.0578 5.5341001,145.0654 16.641901,145.0731 48.21656,145.0807 77.978996,145.0884 70.668846,145.0960 49.76973,145.1037 58.95784,145.1113 88.606529,145.1190 79.169678,145.1266 43.565788,145.1343 12.985044,145.1419 6.3431449,145.1496 4.3429089,145.1572 3.0297472,145.1649 1.5610783,145.1725 0.59319925,145.1802 0.15631862,145.1879 0.28145996,145.1955 0.49999222,145.2032 1.0001974,145.2108 1.2500322,145.2185 0.9375217,145.2261 1.000119,145.2338 0.78121185,145.2414 0.78159285,145.2491 1.1564088,145.2567 1.0306804,145.2644 0.37444386,145.2720 -6.9556736e-005,145.2797 0.093923882,145.2873 1.7503012,145.2950 3.7187037,145.3027 2.5310071,145.3103 1.1562847,145.3180 0.62501711,145.3256 0.59361714,145.3333 0.40614995,145.3409 0.093747161,145.3486 1.2207163e-005,145.3562 0.12521076,145.3639 0.43767604,145.3716 0.40606293,145.3792 0.093547449,145.3869 -1.0428395e-005,145.3945 -1.2248797e-005,145.4022 5.9428377e-005,145.4098 0.18774565,145.4175 0.37537399,145.4252 0.49984705,145.4328 0.18705191,145.4405 0.093756281,145.4481 0.18762335,145.4558 0.28142804,145.4635 0.43743357,145.4711 0.18727531,145.4788 0.25017396,145.4864 0.62511581,145.4941 0.53118819,145.5018 0.31246984,145.5094 0.21855779,145.5171 -0.00011205451,145.5247 3.0302963e-005,145.5324 -9.1505544e-006,145.5401 6.2976792e-006,145.5477 -1.6040614e-005,145.5554 5.7868259e-005,145.5630 0.40648279,145.5707 0.90657365,145.5784 0.99975657,145.5860 0.18713249,145.5937 -1.7747858e-005,145.6014 0.0001423452,145.6090 0.28163996,145.6167 0.53143173,145.6243 0.59381503,145.6320 1.5626462,145.6397 2.4375186,145.6473 1.5308342,145.6550 0.21838027,145.6627 0.062426519,145.6703 0.18748486,145.6780 0.43763003,145.6857 0.56253386,145.6933 0.37488142,145.7010 0.0936656,145.7087 0.093763895,145.7163 0.65633416,145.7240 1.1875458,145.7317 0.74995703,145.7393 0.093715459,145.7470 0.093783036,145.7547 0.18739149,145.7623 0.21932252,145.7700 1.0947049,145.7777 1.5311722,145.7853 1.1555185,145.7930 0.62486297,145.8007 0.90626729,145.8083 1.5934796,145.8160 1.7498051,145.8237 0.74997288,145.8313 0.28162092,145.8390 1.0318491,145.8467 1.8437775,145.8543 1.3117173,145.8620 0.3434591,145.8697 0.15639108,145.8774 0.093635373,145.8850 -3.6513404e-005,145.8927 0.093788281,145.9004 0.12495826,145.9080 0.093738332,145.9157 1.3371669e-005,145.9234 0.18773678,145.9311 0.68779373,145.9387 0.8437826,145.9464 0.90603,145.9541 0.5622412,145.9617 0.34365463,145.9694 0.18755336,145.9771 0.093863584,145.9848 0.6887275,145.9924 2.3445921,146.0001 2.1242929,146.0078 1.2178317,146.0155 0.59321785,146.0231 0.43762615,146.0308 0.53146744,146.0385 0.59373218,146.0462 0.31220576,146.0538 1.1878613,146.0615 4.1884546,146.0692 6.1596384,146.0769 11.288267,146.0845 17.535927,146.0922 19.186014,146.0999 15.933917,146.1076 13.153687,146.1152 9.1537628,146.1229 4.3085546,146.1306 0.9670614,146.1383 1.3134512,146.1459 1.6871551,146.1536 1.4994826,146.1613 1.374974,146.1690 0.8748064,146.1766 0.56232375,146.1843 0.59419185,146.1920 0.87505347,146.1997 0.68710577,146.2074 0.53106481,146.2150 0.43771195,146.2227 0.5940572,146.2304 0.75022835,146.2381 0.78096783,146.2458 0.34312442,146.2534 0.093566813,146.2611 -2.2240869e-005,146.2688 0.18747437,146.2765 0.34409174,146.2842 0.53158063,146.2918 1.0934244,146.2995 1.5935572,146.3072 1.4374828,146.3149 0.71868002,146.3226 0.03121521,146.3303 -2.0136975e-005,146.3379 4.7237872e-006,146.3456 1.2432315e-006,146.3533 0.031292483,146.3610 0.0937353,146.3687 -3.5985115e-005,146.3763 2.2488041e-006,146.3840 2.6994408e-005,146.3917 0.28160706,146.3994 0.6564256,146.4071 0.53105962,146.4148 0.40616867,146.4225 0.37527543,146.4301 0.81282032,146.4378 0.81226724,146.4455 0.49963063,146.4532 0.28117725,146.4609 0.18773097,146.4686 0.34390509,146.4762 0.31225106,146.4839 0.12479176,146.4916 0.0937979,146.4993 0.093625121,146.5070 0.031276245,146.5147 0.18762915,146.5224 0.093612388,146.5301 0.093989909,146.5377 0.34395349,146.5454 0.28091976,146.5531 0.37514356,146.5608 1.2503711,146.5685 1.2185576,146.5762 0.40579072,146.5839 9.9439865e-005,146.5916 0.37542158,146.5993 0.65624702,146.6069 0.99988794,146.6146 0.99974436,146.6223 0.18728024,146.6300 5.8663929e-005,146.6377 0.21926089,146.6454 0.78155845,146.6531 0.74960691,146.6608 0.37470829,146.6685 0.31244239,146.6762 0.18760797,146.6838 0.34415489,146.6915 0.78116506,146.6992 0.62460113,146.7069 0.28112739,146.7146 1.4720678e-005,146.7223 0.18776107,146.7300 0.28111592,146.7377 0.031048268,146.7454 0.31257111,146.7531 0.343721,146.7608 0.093748726,146.7685 -1.9650375e-005,146.7762 7.2196955e-005,146.7839 0.093944371,146.7915 0.21877505,146.7992 0.15605818,146.8069 0.18739004,146.8146 0.50016576,146.8223 2.7189689,146.8300 3.3749189,146.8377 1.7814628,146.8454 0.40616712,146.8531 0.093405895,146.8608 0.28152788,146.8685 0.49990198,146.8762 0.1247488,146.8839 -9.1129423e-006,146.8916 0.15669988,146.8993 0.96957952,146.9070 1.2496126,146.9147 0.68758011,146.9224 1.7824721,146.9301 2.5939016,146.9378 1.9364266,146.9455 0.59303099,146.9532 0.6248492,146.9609 0.40592659,146.9686 0.031230232,146.9763 0.093802653,146.9840 0.34437996,146.9917 1.2821025,146.9994 2.2823598,147.0071 3.5623837,147.0148 3.1573839,147.0225 5.4103394,147.0302 9.2840233,147.0379 13.565792,147.0456 27.615324,147.0533 68.535828,147.0610 98.388809,147.0687 92.231689,147.0764 105.45602,147.0841 328.70706,147.0918 728.39832,147.0995 860.81512,147.1072 565.6073,147.1149 212.78781,147.1226 72.456207,147.1303 45.92783,147.1380 29.580431,147.1457 16.677715,147.1534 8.8057022,147.1611 3.8092842,147.1688 1.8116643,147.1765 0.87438393,147.1842 0.2807425,147.1919 0.094119556,147.1996 0.75092036,147.2073 1.4996098,147.2150 1.7808839,147.2227 1.5626047,147.2304 0.84358865,147.2382 0.96877515,147.2459 0.93761677,147.2536 0.84404439,147.2613 0.93831325,147.2690 1.6572275,147.2767 2.1243608,147.2844 1.3425014,147.2921 0.74958932,147.2998 0.53120607,147.3075 0.2497021,147.3152 5.6718276e-005,147.3229 0.18756245,147.3306 0.062425211,147.3383 0.28145048,147.3461 0.31258252,147.3538 0.53133529,147.3615 0.46895245,147.3692 0.62477112,147.3769 0.49988002,147.3846 0.65618116,147.3923 0.2184345,147.4000 0.12512712,147.4077 0.21888651,147.4154 0.28121054,147.4232 0.12485439,147.4309 -8.7998393e-005,147.4386 0.031541258,147.4463 0.3750748,147.4540 0.28132245,147.4617 0.59389615,147.4694 0.84381169,147.4771 0.75010413,147.4848 0.59364438,147.4926 0.53121406,147.5003 0.37471381,147.5080 0.40611166,147.5157 0.65626752,147.5234 0.56254971,147.5311 0.59377706,147.5388 0.40623507,147.5466 0.21864139,147.5543 -0.00015910939,147.5620 0.094359487,147.5697 0.68857169,147.5774 1.125138,147.5851 0.87430501,147.5928 0.56210577,147.6006 0.53108752,147.6083 0.40596968,147.6160 0.12490597,147.6237 0.18746425,147.6314 0.062409095,147.6391 0.56257194,147.6469 0.84377003,147.6546 0.093669124,147.6623 0.062585592,147.6700 0.28138107,147.6777 0.28107321,147.6854 4.4742264e-006,147.6932 0.31291547,147.7009 0.68732399,147.7086 0.43739191,147.7163 0.5937556,147.7240 0.28129762,147.7317 0.50075638,147.7395 1.062945,147.7472 0.87459129,147.7549 0.46812972,147.7626 0.21846882,147.7703 0.31243637,147.7781 0.90641862,147.7858 2.0938249,147.7935 1.8124295,147.8012 1.1249291,147.8089 0.18735009,147.8167 -3.2878514e-005,147.8244 0.093907513,147.8321 0.34394136,147.8398 0.81340903,147.8476 1.9069456,147.8553 1.9054847,147.8630 0.93665588,147.8707 0.34354445,147.8784 0.28151956,147.8862 0.68783784,147.8939 0.81246847,147.9016 0.78128731,147.9093 1.6875659,147.9171 2.1561403,147.9248 1.5309548,147.9325 0.40603775,147.9402 0.28129011,147.9480 0.2814329,147.9557 0.62506193,147.9634 1.0310974,147.9711 0.9687168,147.9789 0.75033969,147.9866 1.1565953,147.9943 1.3747,148.0020 0.81211334,148.0098 0.46851063,148.0175 0.18793009,148.0252 0.78153396,148.0329 0.5935865,148.0407 0.78165573,148.0484 1.720045,148.0561 5.2532892,148.0638 9.7840843,148.0716 10.405746,148.0793 12.540028,148.0870 42.06897,148.0948 94.004166,148.1025 110.55422,148.1102 80.621819,148.1179 42.664043,148.1257 29.118147,148.1334 22.586943,148.1411 12.367896,148.1489 3.6231375,148.1566 1.2191019,148.1643 1.2814223,148.1720 1.3744044,148.1798 0.49924815,148.1875 0.18733113,148.1952 0.031192798,148.2030 0.12504925,148.2107 -0.00014859127,148.2184 0.00015302234,148.2262 0.2816129,148.2339 0.78132069,148.2416 0.93731695,148.2494 0.68738866,148.2571 0.50011915,148.2648 0.68817443,148.2726 1.0315384,148.2803 0.93704927,148.2880 0.5932942,148.2958 0.28108844,148.3035 0.37493917,148.3112 0.49987036,148.3190 0.34380144,148.3267 0.093707584,148.3344 0.031167995,148.3422 0.031258851,148.3499 2.3629262e-005,148.3576 0.093865901,148.3654 0.21875377,148.3731 0.28114167,148.3808 0.18746156,148.3886 -3.0888011e-006,148.3963 2.7577044e-005,148.4041 0.031221205,148.4118 8.7466215e-005,148.4195 0.59408939,148.4273 1.0319718,148.4350 1.1567062,148.4427 1.0304865,148.4505 0.28050354,148.4582 0.18779293,148.4659 0.7817601,148.4737 1.06271,148.4814 0.84365875,148.4892 0.78137869,148.4969 1.4689407,148.5046 1.3432825,148.5124 0.74954581,148.5201 0.62498808,148.5279 0.74993366,148.5356 0.4999935,148.5433 1.0316544,148.5511 2.24982,148.5588 1.4996289,148.5666 1.5312104,148.5743 0.18727422,148.5820 0.031609412,148.5898 0.46958303,148.5975 0.87486219,148.6053 0.4679994,148.6130 0.062277306,148.6208 1.1073611e-005,148.6285 -1.2592402e-005,148.6362 3.9298004e-005,148.6440 0.093947291,148.6517 0.81316459,148.6595 2.0938883,148.6672 1.3438644,148.6749 1.2188087,148.6827 0.78065974,148.6904 0.40586758,148.6982 0.31262383,148.7059 1.2501547,148.7137 1.3122532,148.7214 0.78108698,148.7292 0.18742268,148.7369 0.21911784,148.7446 0.90682167,148.7524 1.2185749,148.7601 0.49935982,148.7679 0.093650877,148.7756 0.40647984,148.7834 0.84418762,148.7911 1.0624136,148.7989 0.34321955,148.8066 0.03114453,148.8144 1.6925409e-005,148.8221 -4.7587058e-005,148.8299 0.031508956,148.8376 0.68812895,148.8454 1.4378132,148.8531 1.3435074,148.8609 0.71836841,148.8686 0.53093058,148.8763 0.18727458,148.8841 0.03139085,148.8918 0.28133669,148.8996 0.28112128,148.9073 0.18739969,148.9151 0.093902931,148.9228 0.50056255,148.9306 1.3128225,148.9383 1.3745162,148.9461 0.59345633,148.9538 0.8445735,148.9616 2.1576285,148.9693 3.1878374,148.9771 2.7178452,148.9849 2.1879919,148.9926 3.4691973,149.0004 2.5926952,149.0081 1.9383808,149.0159 4.6943555,149.0236 31.703831,149.0314 115.76488,149.0391 186.77382,149.0469 165.07462,149.0546 89.035553,149.0624 39.228043,149.0701 29.057064,149.0779 26.092049,149.0856 25.93545,149.0934 34.680801,149.1011 105.17324,149.1089 198.39688,149.1167 200.14641,149.1244 115.92353,149.1322 41.805462,149.1399 23.122328,149.1477 21.310043,149.1554 13.680284,149.1632 5.7455258,149.1709 2.811168,149.1787 1.9687963,149.1865 1.9367001,149.1942 0.49929643,149.2020 0.28117543,149.2097 0.093485475,149.2175 -2.6634611e-005,149.2252 0.00012509432,149.2330 0.56296194,149.2408 1.2188709,149.2485 0.96854454,149.2563 0.4995366,149.2640 0.3131839,149.2718 1.0940926,149.2796 0.53055114,149.2873 0.43741637,149.2951 0.46868116,149.3028 0.40613779,149.3106 0.093760855,149.3184 0.18764105,149.3261 0.1876037,149.3339 0.3127721,149.3416 0.56236464,149.3494 0.43718863,149.3572 0.37494829,149.3649 0.25004643,149.3727 0.28134656,149.3804 0.37518969,149.3882 0.4374204,149.3960 0.6872685,149.4037 0.62493056,149.4115 0.21880835,149.4193 0.71927357,149.4270 1.0002948,149.4348 0.8435837,149.4425 0.84355444,149.4503 0.62471282,149.4581 0.18723106,149.4658 8.4141051e-005,149.4736 0.3440454,149.4814 0.49975464,149.4891 0.031170543,149.4969 0.15644766,149.5047 0.15613896,149.5124 1.0627017,149.5202 1.281589,149.5280 0.87497711,149.5357 0.49961075,149.5435 0.21898881,149.5513 0.68835294,149.5590 1.124893,149.5668 0.68657959,149.5746 0.49965993,149.5823 0.53128672,149.5901 0.093728162,149.5979 0.09382128,149.6056 0.093721785,149.6134 0.093904696,149.6212 0.3755956,149.6289 1.0626987,149.6367 1.0619148,149.6445 0.5311113,149.6522 1.656244,149.6600 2.031364,149.6678 1.875438,149.6755 0.9064281,149.6833 0.7808181,149.6911 0.37459537,149.6988 0.40631115,149.7066 0.31239399,149.7144 0.21869721,149.7222 0.43767628,149.7299 0.93779469,149.7377 1.0628589,149.7455 1.1873248,149.7532 0.6244157,149.7610 0.18741129,149.7688 0.65638173,149.7766 1.0003656,149.7843 1.5314176,149.7921 0.90585989,149.7999 0.24985783,149.8076 0.50017411,149.8154 0.84403604,149.8232 0.99995595,149.8310 0.62469274,149.8387 0.28102836,149.8465 -0.0001084186,149.8543 2.0417541e-005,149.8621 0.03131485,149.8698 0.093717106,149.8776 2.8233557e-005,149.8854 0.09387292,149.8932 0.84377778,149.9009 1.0313209,149.9087 0.40615571,149.9165 0.093651876,149.9243 0.18752241,149.9320 0.46916524,149.9398 1.0002962,149.9476 0.59333801,149.9554 0.37475193,149.9631 0.53136659,149.9709 0.43754295,149.9787 0.28121549,149.9865 0.18731096,149.9943 -0.00012061076,150.0020 1.3014616e-005,150.0098 0.18820849,150.0176 1.0003377,150.0254 2.2530849,150.0331 9.8510876,150.0409 18.817816,150.0487 20.561172,150.0565 13.713215,150.0643 6.9342427,150.0720 5.3437424,150.0798 7.0951128,150.0876 14.571758,150.0954 39.057098,150.1032 77.739677,150.1109 90.772003,150.1187 69.727844,150.1265 41.047981,150.1343 23.869522,150.1421 19.592554,150.1499 16.183548,150.1576 8.1833019,150.1654 3.404649,150.1732 1.1552219,150.1810 0.31199163,150.1888 0.28161198,150.1965 0.62518513,150.2043 0.74961483,150.2121 0.84351325,150.2199 0.59377319,150.2277 0.50006127,150.2355 0.34370565,150.2432 0.28156099,150.2510 0.62507153,150.2588 0.31210318,150.2666 0.49987495,150.2744 0.093810186,150.2822 0.40659922,150.2900 0.62515551,150.2977 0.34346929,150.3055 0.093526907,150.3133 -8.4496613e-005,150.3211 9.3576593e-005,150.3289 0.18795553,150.3367 0.59379876,150.3445 0.59356683,150.3522 0.74997085,150.3600 0.4997305,150.3678 0.031152729,150.3756 1.2651036e-005,150.3834 1.1510874e-006,150.3912 -1.725732e-005,150.3990 6.7882567e-005,150.4068 0.093743131,150.4146 0.12511162,150.4223 0.50022215,150.4301 0.53102851,150.4379 0.12493701,150.4457 0.093749143,150.4535 -0.00011668161,150.4613 1.2373175e-005,150.4691 6.7200883e-005,150.4769 0.093720935,150.4847 4.8598224e-005,150.4924 0.28179163,150.5002 0.65650767,150.5080 0.49949956,150.5158 0.093476407,150.5236 0.43769804,150.5314 0.65617639,150.5392 0.34360233,150.5470 0.093754329,150.5548 0.093730785,150.5626 0.12503728,150.5704 0.46894473,150.5782 0.96880597,150.5860 0.718539,150.5937 0.28143993,150.6015 1.1256793,150.6093 1.9687566,150.6171 1.311864,150.6249 0.37465349,150.6327 -4.8648966e-005,150.6405 3.1489835e-005,150.6483 0.18785451,150.6561 0.78150874,150.6639 0.84350091,150.6717 0.50002313,150.6795 0.43774524,150.6873 1.0935681,150.6951 0.93719941,150.7029 0.31242794,150.7107 0.12506025,150.7185 0.18746652,150.7263 0.093717687,150.7341 0.50047064,150.7419 1.0939193,150.7496 0.74982536,150.7574 0.8436799,150.7652 0.59343016,150.7730 0.2811031,150.7808 0.8750993,150.7886 1.1874923,150.7964 0.81262302,150.8042 1.3126252,150.8120 0.84384489,150.8198 0.8437115,150.8276 0.62469196,150.8354 0.40621176,150.8432 0.28150022,150.8510 0.75026488,150.8588 1.1248958,150.8666 0.74975747,150.8744 0.34375563,150.8822 0.40615457,150.8900 0.34393322,150.8978 0.81273854,150.9056 0.7812717,150.9134 0.96862745,150.9212 0.68716425,150.9290 0.50026011,150.9368 0.7503466,150.9446 0.59352034,150.9524 0.2808727,150.9603 0.09375231,150.9681 0.31280199,150.9759 0.4686904,150.9837 0.28095868,150.9915 0.37564361,150.9993 1.4376196,151.0071 0.90557861,151.0149 0.40612885,151.0227 0.093883194,151.0305 1.1573064,151.0383 3.4706666,151.0461 5.8452516,151.0539 7.0944428,151.0617 6.1553903,151.0695 5.7192631,151.0773 18.549379,151.0851 53.651527,151.0929 78.259941,151.1007 75.677696,151.1085 59.11256,151.1163 48.274677,151.1242 35.368607,151.1320 26.151047,151.1398 19.775322,151.1476 12.336721,151.1554 5.1215487,151.1632 2.8742046,151.1710 1.4366817,151.1788 1.2496138,151.1866 0.68732727,151.1944 1.0941541,151.2022 0.90585834,151.2100 0.37456977,151.2179 0.18756875,151.2257 0.24991293,151.2335 0.062348783,151.2413 0.21876954,151.2491 0.18753783,151.2569 0.34390998,151.2647 0.37510303,151.2725 0.43774286,151.2803 0.53129464,151.2881 0.37478203,151.2960 0.28102931,151.3038 0.21864228,151.3116 0.12492295,151.3194 4.070079e-005,151.3272 0.093911499,151.3350 0.093532339,151.3428 0.00023849135,151.3506 0.59455717,151.3585 1.1876316,151.3663 1.0306454,151.3741 0.78102279,151.3819 1.0942184,151.3897 1.1563048,151.3975 0.68709749,151.4053 0.31210196,151.4132 1.3069694e-005,151.4210 0.37576386,151.4288 1.0939313,151.4366 0.87437403,151.4444 0.18715295,151.4522 0.46881944,151.4600 1.0626544,151.4679 1.0936151,151.4757 0.34361109,151.4835 0.18753771,151.4913 0.093779139,151.4991 0.093706563,151.5069 -3.6516529e-005,151.5148 8.5828506e-006,151.5226 2.1876335e-006,151.5304 0.093855008,151.5382 0.43790963,151.5460 0.90658462,151.5538 0.84328395,151.5617 0.31245235,151.5695 0.90692556,151.5773 1.249809,151.5851 0.65575886,151.5929 0.28114152,151.6008 0.40695634,151.6086 1.0942978,151.6164 1.0937638,151.6242 1.3747456,151.6320 0.96798176,151.6399 0.59397984,151.6477 1.2821565,151.6555 1.7818415,151.6633 1.8435707,151.6711 1.3113996,151.6790 0.49929979,151.6868 0.18733463,151.6946 0.094236113,151.7024 0.65723455,151.7102 0.93723172,151.7181 0.46789148,151.7259 0.15590699,151.7337 -7.5382311e-005,151.7415 6.2336752e-005,151.7494 0.21923906,151.7572 0.59388739,151.7650 0.71889538,151.7728 1.2814196,151.7807 1.1249357,151.7885 1.0936482,151.7963 0.84401399,151.8041 1.3441702,151.8120 1.0931681,151.8198 0.49927568,151.8276 0.093560204,151.8354 0.093899585,151.8433 0.31283718,151.8511 0.78142697,151.8589 0.81224203,151.8667 0.7186107,151.8746 0.43735695,151.8824 0.093589716,151.8902 0.00010926717,151.8980 0.093728878,151.9059 0.25062689,151.9137 0.93816078,151.9215 0.96837115,151.9293 0.68686801,151.9372 0.18718591,151.9450 0.031312641,151.9528 0.062551454,151.9607 0.31262752,151.9685 0.56264454,151.9763 0.56225997,151.9841 0.09370508,151.9920 0.59411871,151.9998 1.0938352,152.0076 0.96852905,152.0155 0.46846208,152.0233 0.09372095,152.0311 0.71909803,152.0390 1.4699754,152.0468 4.0646582,152.0546 7.4731035,152.0625 20.400152,152.0703 60.288528,152.0781 90.412575,152.0859 77.347328,152.0938 45.600754,152.1016 29.216524,152.1094 37.831001,152.1173 65.73735,152.1251 76.99295,152.1329 52.878075,152.1408 18.291809,152.1486 5.6838646,152.1564 4.0949855,152.1643 3.8758631,152.1721 3.905617,152.1799 2.7488828,152.1878 1.6249795,152.1956 1.2184614,152.2034 0.74942887,152.2113 0.56226218,152.2191 0.43711287,152.2270 0.4372665,152.2348 0.75013208,152.2426 0.78123838,152.2505 0.96871245,152.2583 2.6563797,152.2661 3.0624778,152.2740 2.2498338,152.2818 0.49982193,152.2896 0.18759346,152.2975 0.31253844,152.3053 0.34389937,152.3132 0.50017601,152.3210 0.50028664,152.3288 0.71889627,152.3367 0.49966422,152.3445 0.2183311,152.3523 -0.0001419405,152.3602 0.093805514,152.3680 0.1251177,152.3759 0.50022095,152.3837 0.53112888,152.3915 0.31251061,152.3994 1.9066362,152.4072 2.6873238,152.4151 1.2807369,152.4229 0.00018761268,152.4307 0.43774623,152.4386 0.49981466,152.4464 0.1872976,152.4543 0.1250612,152.4621 0.62501216,152.4699 0.65656775,152.4778 1.1258225,152.4856 1.5314672,152.4935 1.1869117,152.5013 0.43678281,152.5092 0.093680747,152.5170 0.87529474,152.5248 1.5004801,152.5327 1.750494,152.5405 1.3121723,152.5484 0.84330159,152.5562 0.84494317,152.5641 2.0318055,152.5719 1.4674544,152.5798 0.53044015,152.5876 0.12491301,152.5954 0.28138143,152.6033 0.4999063,152.6111 0.37485766,152.6190 0.093730293,152.6268 -6.8000595e-006,152.6347 1.5645381e-005,152.6425 0.093771718,152.6504 0.40627977,152.6582 0.5937109,152.6661 0.34379926,152.6739 0.40643144,152.6817 0.50000006,152.6896 0.34360611,152.6974 0.093640335,152.7053 2.6240141e-005,152.7131 0.062674925,152.7210 1.6250405,152.7288 1.9061197,152.7367 0.96897882,152.7445 0.68852806,152.7524 1.4376243,152.7602 0.99921948,152.7681 0.93720514,152.7759 0.78102607,152.7838 0.53113288,152.7916 0.3124724,152.7995 0.18745086,152.8073 4.5035144e-005,152.8152 0.093843997,152.8230 0.093654573,152.8309 -3.8655933e-005,152.8387 0.18776637,152.8466 0.81250262,152.8544 0.34365436,152.8623 0.87572378,152.8701 1.9693334,152.8780 1.9998388,152.8858 1.3429477,152.8937 0.093111806,152.9015 0.00031334197,152.9094 0.31282687,152.9173 0.6249916,152.9251 0.4684507,152.9330 0.093583591,152.9408 0.87533855,152.9487 1.9692823,152.9565 3.3752875,152.9644 3.0310397,152.9722 1.9681526,152.9801 0.18721466,152.9879 0.15619554,152.9958 -4.6817084e-005,153.0037 -0.00014321385,153.0115 0.53207809,153.0194 2.4389236,153.0272 3.0939512,153.0351 2.5313017,153.0429 2.0308924,153.0508 2.0943811,153.0586 5.9707947,153.0665 13.54476,153.0744 41.68565,153.0822 73.484406,153.0901 76.329445,153.0979 51.728432,153.1058 27.928625,153.1136 22.592382,153.1215 18.185932,153.1294 14.342262,153.1372 13.811926,153.1451 13.935955,153.1529 10.872231,153.1608 7.3714957,153.1687 3.2156842,153.1765 2.1867723,153.1844 1.7805566,153.1922 0.74942362,153.2001 0.78119165,153.2080 1.8437594,153.2158 2.8437829,153.2237 2.4997413,153.2315 0.87481654,153.2394 0.21863814,153.2473 -0.00010387198,153.2551 4.2661486e-005,153.2630 0.093760878,153.2709 0.093741424,153.2787 0.031219104,153.2866 0.18765609,153.2944 1.1564163,153.3023 1.3439785,153.3102 0.84407192,153.3180 0.74971628,153.3259 0.28074348,153.3338 -7.3688265e-005,153.3416 0.031299222,153.3495 0.18751569,153.3573 0.50023741,153.3652 0.81268847,153.3731 0.68726152,153.3809 0.56246138,153.3888 0.6563772,153.3967 0.40601444,153.4045 -0.00013478618,153.4124 5.1249292e-005,153.4203 0.18757759,153.4281 0.50033122,153.4360 0.78162849,153.4439 0.81244898,153.4517 0.68707073,153.4596 0.34344563,153.4675 0.093801469,153.4753 0.093907371,153.4832 0.15627979,153.4911 0.18730012,153.4989 0.18765131,153.5068 0.65718919,153.5147 1.3754932,153.5225 1.4059962,153.5304 1.1868018,153.5383 0.53081173,153.5462 0.40615761,153.5540 0.062448263,153.5619 0.12512539,153.5698 0.093561284,153.5776 0.031293876,153.5855 0.40665039,153.5934 0.78155237,153.6012 0.96851176,153.6091 0.40566108,153.6170 0.031636167,153.6249 1.5015686,153.6327 3.1253679,153.6406 1.9985298,153.6485 0.21789491,153.6563 0.093846537,153.6642 0.31249353,153.6721 0.31258485,153.6800 0.53193724,153.6878 1.1564797,153.6957 0.78059828,153.7036 0.18715015,153.7115 0.062476587,153.7193 0.18773563,153.7272 0.56257606,153.7351 0.59397787,153.7430 0.75046563,153.7508 0.59324276,153.7587 0.1245154,153.7666 0.093854226,153.7745 0.093652993,153.7823 -6.3973734e-005,153.7902 0.03125599,153.7981 0.18756363,153.8060 0.28126803,153.8138 0.06242704,153.8217 -4.4502017e-006,153.8296 3.9824267e-006,153.8375 -1.1479957e-005,153.8453 4.1939973e-005,153.8532 0.093921155,153.8611 0.3129026,153.8690 0.65624762,153.8768 0.4372555,153.8847 0.31224561,153.8926 -1.7179633e-005,153.9005 0.18788308,153.9084 0.59381008,153.9162 0.562235,153.9241 0.56273419,153.9320 0.81299829,153.9399 0.78106815,153.9478 0.53088182,153.9556 0.5314104,153.9635 0.93792295,153.9714 1.0622691,153.9793 0.5618915,153.9872 0.093790688,153.9950 0.31279731,154.0029 0.31220499,154.0108 0.093695089,154.0187 0.1875353,154.0266 0.18776442,154.0344 0.71895522,154.0423 0.59370255,154.0502 0.71957797,154.0581 1.2816201,154.0660 2.5034039,154.0739 8.6953688,154.0817 19.51211,154.0896 37.699966,154.0975 51.501831,154.1054 46.271118,154.1133 28.454952,154.1212 12.460381,154.1290 7.092135,154.1369 6.6876335,154.1448 6.2479248,154.1527 3.1540148,154.1606 1.7491814,154.1685 0.59331506,154.1764 0.21865524,154.1842 0.18766813,154.1921 0.81265873,154.2000 0.65600151,154.2079 0.18735152,154.2158 -4.0752009e-005,154.2237 7.3140778e-005,154.2316 0.093826033,154.2394 0.18748131,154.2473 0.59390944,154.2552 0.49994531,154.2631 0.093580946,154.2710 0.31251922,154.2789 0.1874485,154.2868 0.031241501,154.2947 -3.1811964e-005,154.3025 0.093901522,154.3104 0.31263009,154.3183 0.34403613,154.3262 1.0628625,154.3341 1.2184099,154.3420 0.53079891,154.3499 0.12496478,154.3578 0.3125644,154.3657 0.34371567,154.3736 0.18741848,154.3814 -3.4180808e-005,154.3893 9.1976772e-006,154.3972 -2.6078826e-006,154.4051 1.2333464e-006,154.4130 -2.325485e-006,154.4209 8.0690379e-006,154.4288 0.093836047,154.4367 0.21876867,154.4446 0.12497108,154.4525 0.53182948,154.4604 1.5942867,154.4683 1.6871021,154.4761 0.34314004,154.4840 0.031025045,154.4919 0.094014779,154.4998 0.50027341,154.5077 0.49979553,154.5156 0.43725386,154.5235 0.43768635,154.5314 0.59393495,154.5393 0.50015491,154.5472 0.49984872,154.5551 0.43722224,154.5630 0.43759814,154.5709 0.59416962,154.5788 0.9373638,154.5867 0.40576637,154.5946 0.31245676,154.6025 0.18763177,154.6104 0.18781479,154.6183 0.31258902,154.6262 0.28104642,154.6340 0.28095567,154.6419 0.34387368,154.6498 0.96914959,154.6577 1.1876268,154.6656 1.0310977,154.6735 0.65601796,154.6814 0.18729198,154.6893 0.093698308,154.6972 0.093727849,154.7051 0.1878393,154.7130 0.62580818,154.7209 1.0312936,154.7288 0.65541482,154.7367 0.28086835,154.7446 0.50012285,154.7525 0.71891987,154.7604 0.49991763,154.7683 0.062247168,154.7762 0.00016205935,154.7841 0.28146902,154.7920 0.56269181,154.7999 0.62517506,154.8078 0.49993753,154.8157 0.37455654,154.8236 0.093547449,154.8315 0.31316629,154.8394 0.93769866,154.8473 0.59312999,154.8552 0.062224261,154.8632 0.093820259,154.8711 0.43774292,154.8790 0.90663403,154.8869 0.62463832,154.8948 -0.00038866547,154.9027 0.000125126,154.9106 0.093799256,154.9185 0.18750718,154.9264 0.093671806,154.9343 -2.373893e-005,154.9422 1.2251843e-005,154.9501 -2.5268533e-005,154.9580 0.18776023,154.9659 0.96900654,154.9738 1.0936489,154.9817 0.99988288,154.9896 0.68768835,154.9975 0.7816655,155.0054 1.6880131,155.0133 3.7191842,155.0213 4.0620117,155.0292 1.8741441,155.0371 0.65623885,155.0450 1.3135689,155.0529 3.3159988,155.0608 6.9410367,155.0687 9.1579771,155.0766 11.065081,155.0845 19.36026,155.0924 48.592613,155.1003 75.445419,155.1082 65.604828,155.1162 44.420845,155.1241 32.779526,155.1320 34.058826,155.1399 24.865019,155.1478 12.835999,155.1557 5.0889359,155.1636 1.9669368,155.1715 0.87470102,155.1794 1.2190434,155.1873 1.7186235,155.1953 1.218374,155.2032 0.46883386,155.2111 1.125605,155.2190 1.3124465,155.2269 0.71824217,155.2348 0.59346414,155.2427 1.4378179,155.2506 2.2814591,155.2586 1.5932943,155.2665 0.24982455,155.2744 0.093701765,155.2823 -7.5784505e-005,155.2902 2.3170593e-005,155.2981 -1.6893551e-005,155.3060 0.28226483,155.3140 1.8139281,155.3219 2.5932744,155.3298 1.4988726,155.3377 0.81191361,155.3456 0.43725356,155.3535 0.34380546,155.3614 1.6878788,155.3694 3.3441675,155.3773 2.6560538,155.3852 0.84323484,155.3931 -0.00010026699,155.4010 0.43764001,155.4089 0.65618438,155.4169 1.0937033,155.4248 0.56246787,155.4327 0.18759349,155.4406 0.34369373,155.4485 0.21888152,155.4564 0.59412915,155.4644 0.90616584,155.4723 0.56237924,155.4802 0.21865474,155.4881 0.09356048,155.4960 0.37538573,155.5040 1.1255676,155.5119 1.2495831,155.5198 0.37439924,155.5277 0.3125726,155.5356 0.40632352,155.5436 0.65630412,155.5515 0.28142023,155.5594 0.34370178,155.5673 0.18727365,155.5752 1.0937531,155.5832 1.5625004,155.5911 0.78113556,155.5990 1.2127655e-006,155.6069 0.18748362,155.6149 0.37529597,155.6228 0.62528604,155.6307 0.31223035,155.6386 0.18738015,155.6465 0.18741094,155.6545 -0.00012141134,155.6624 0.031348385,155.6703 0.37564248,155.6782 1.3757106,155.6862 1.4372355,155.6941 0.74941528,155.7020 0.40618011,155.7099 0.49996191,155.7179 0.31226417,155.7258 0.12478693,155.7337 8.2640159e-005,155.7416 0.18788062,155.7496 0.3124513,155.7575 0.18731208,155.7654 0.15628222,155.7733 0.15616958,155.7813 0.062318351,155.7892 1.2745906e-005,155.7971 0.18755397,155.8050 0.093637809,155.8130 0.031491876,155.8209 0.43795043,155.8288 0.68731618,155.8368 0.37459087,155.8447 0.093724333,155.8526 0.18762884,155.8605 0.78171992,155.8685 1.2814854,155.8764 0.46815875,155.8843 0.030903885,155.8923 0.031375647,155.9002 0.21884242,155.9081 0.40616658,155.9160 0.031159842,155.9240 0.2188604,155.9319 0.87528086,155.9398 1.1877741,155.9478 0.90621102,155.9557 0.56215334,155.9636 0.1246978,155.9716 0.094040766,155.9795 1.0002844,155.9874 1.2814102,155.9954 1.2501873,156.0033 1.0622751,156.0112 0.87484664,156.0191 1.906287,156.0271 2.5313079,156.0350 2.1562345,156.0429 0.93767744,156.0509 0.93897283,156.0588 3.1277118,156.0667 5.7824373,156.0747 5.9997563,156.0826 5.8457403,156.0905 9.911087,156.0985 18.758469,156.1064 28.881325,156.1144 30.434109,156.1223 22.678234,156.1302 15.654197,156.1382 18.725267,156.1461 27.568653,156.1540 32.716164,156.1620 22.143749,156.1699 8.4956455,156.1778 11.97942,156.1858 28.261089,156.1937 36.434593,156.2016 24.298105,156.2096 7.0216479,156.2175 0.53091794,156.2255 1.469805,156.2334 1.7809108,156.2413 1.2807192,156.2493 0.78100002,156.2572 0.49997932,156.2652 0.37475112,156.2731 0.37492979,156.2810 0.71876281,156.2890 0.34372318,156.2969 0.56302351,156.3048 0.71870565,156.3128 0.49987733,156.3207 0.84388119,156.3287 0.68716663,156.3366 0.18732879,156.3445 0.34383819,156.3525 0.50000674,156.3604 0.31234568,156.3684 0.031179275,156.3763 -4.2686625e-006,156.3843 0.093900405,156.3922 0.40628529,156.4001 0.28133351,156.4081 0.53228331,156.4160 1.6257571,156.4240 1.7803535,156.4319 0.93736124,156.4399 1.0627371,156.4478 0.7179203,156.4557 0.28082001,156.4637 0.093904004,156.4716 0.31325316,156.4796 0.71880877,156.4875 0.43695059,156.4955 0.43781334,156.5034 0.68746442,156.5113 0.37488416,156.5193 0.65677059,156.5272 0.84342372,156.5352 0.3431218,156.5431 0.093626574,156.5511 -6.6117245e-006,156.5590 -5.3148178e-005,156.5670 0.031550989,156.5749 0.5318656,156.5829 0.87499249,156.5908 1.2807986,156.5988 0.7184031,156.6067 -6.0841587e-005,156.6147 0.031243458,156.6226 8.6892789e-005,156.6305 0.15662658,156.6385 0.46897817,156.6464 0.53095597,156.6544 0.15587772,156.6623 -9.544463e-006,156.6703 0.093759872,156.6782 -3.0027253e-005,156.6862 8.7332055e-006,156.6941 -4.9039713e-006,156.7021 1.0882824e-005,156.7100 0.093835801,156.7180 0.31258819,156.7259 0.40615276,156.7339 0.50021768,156.7418 1.1567752,156.7498 1.1562598,156.7577 0.87477577,156.7657 0.59370065,156.7736 0.56255037,156.7816 0.53128952,156.7895 0.4059723,156.7975 0.31246862,156.8055 0.5627501,156.8134 0.59340477,156.8214 0.40669176,156.8293 1.6893398,156.8373 2.8440096,156.8452 1.9047718,156.8532 0.68660152,156.8611 0.46860602,156.8691 0.7810812,156.8770 0.5625726,156.8850 0.62584776,156.8929 1.1876752,156.9009 0.74919343,156.9089 0.09328106,156.9168 0.00028385333,156.9248 0.43818486,156.9327 0.81236643,156.9407 0.40565473,156.9486 0.43753123,156.9566 0.75016594,156.9645 0.9690392,156.9725 0.9689033,156.9805 0.96880132,156.9884 0.96862632,156.9964 0.53095138,157.0043 0.5625844,157.0123 0.90642273,157.0202 1.0627514,157.0282 2.9375563,157.0362 3.1565845,157.0441 3.9091463,157.0521 7.8806496,157.0600 18.704678,157.0680 49.377758,157.0760 95.039299,157.0839 153.33008,157.0919 228.82404,157.0998 259.82745,157.1078 196.99034,157.1158 99.84581,157.1237 41.135777,157.1317 23.154192,157.1396 20.905493,157.1476 17.869644,157.1556 11.868172,157.1635 6.6840034,157.1715 4.0607257,157.1794 2.3749042,157.1874 3.7204108,157.1954 4.9375749,157.2033 3.623179,157.2113 1.216923,157.2193 -0.00044207482,157.2272 0.00013092553,157.2352 -8.1604441e-005,157.2431 0.094198473,157.2511 0.75044137,157.2591 0.90609008,157.2670 0.78118122,157.2750 0.68770832,157.2830 0.75008571,157.2909 0.78148228,157.2989 1.0627346,157.3069 1.2499969,157.3148 1.3119601,157.3228 0.74929839,157.3308 0.2811352,157.3387 0.12516715,157.3467 0.37521702,157.3547 0.37475792,157.3626 0.031142348,157.3706 0.093802519,157.3786 0.093795806,157.3865 0.34405571,157.3945 0.50021064,157.4025 0.49995938,157.4104 0.40615886,157.4184 0.46922088,157.4264 0.75000626,157.4343 0.56226403,157.4423 0.56230807,157.4503 0.15572016,157.4582 0.12518609,157.4662 0.90644753,157.4742 1.0309381,157.4821 -0.00015944715,157.4901 4.4665929e-005,157.4981 -1.9207662e-005,157.5061 0.031370137,157.5140 0.18754843,157.5220 0.18742639,157.5300 0.31278491,157.5379 1.1881119,157.5459 1.906022,157.5539 1.0933244,157.5618 0.71903527,157.5698 0.68758738,157.5778 0.96853697,157.5858 0.74977314,157.5937 0.31235498,157.6017 0.12497105,157.6097 1.3438421,157.6177 2.2193651,157.6256 2.18749,157.6336 0.81218415,157.6416 0.71882629,157.6495 0.46837118,157.6575 0.18735114,157.6655 0.18758267,157.6735 0.3439011,157.6814 0.62500417,157.6894 0.37487119,157.6974 0.37510046,157.7054 0.71886891,157.7133 0.74989218,157.7213 0.3122665,157.7293 0.094017386,157.7373 0.40678579,157.7452 0.46841577,157.7532 0.093270816,157.7612 5.2114847e-006,157.7692 -1.3438066e-006,157.7772 1.6342142e-007,157.7851 6.9024992e-007,157.7931 -2.9246164e-006,157.8011 0.093768984,157.8091 0.34382078,157.8170 0.43761882,157.8250 0.34399959,157.8330 0.49982357,157.8410 0.093523651,157.8490 0.093860731,157.8569 0.31257781,157.8649 0.49999735,157.8729 0.28106061,157.8809 -5.6177691e-005,157.8889 0.094194755,157.8968 0.46936482,157.9048 0.71873665,157.9128 0.65624368,157.9208 0.78108001,157.9288 0.53059697,157.9367 0.18766885,157.9447 0.53165305,157.9527 0.43711331,157.9607 0.093392543,157.9687 0.031302463,157.9766 0.15624638,157.9846 0.65623391,157.9926 1.0313236,158.0006 0.90629303,158.0086 2.3441546,158.0166 3.8443339,158.0245 3.1570535,158.0325 2.9070554,158.0405 4.0011978,158.0485 5.7814412,158.0565 5.1869111,158.0645 5.6272283,158.0724 11.508005,158.0804 26.074928,158.0884 40.602207,158.0964 46.501377,158.1044 44.933113,158.1124 37.090797,158.1204 39.975109,158.1283 50.227573,158.1363 52.401794,158.1443 40.520176,158.1523 58.461506,158.1603 181.30368,158.1683 301.69263,158.1763 270.35281,158.1842 133.62061,158.1922 39.648117,158.2002 13.02532,158.2082 8.3733368,158.2162 7.061276,158.2242 4.9048767,158.2322 3.4358935,158.2402 1.8734987,158.2482 1.2187049,158.2561 1.0624073,158.2641 0.28066522,158.2721 0.031255886,158.2801 0.34403324,158.2881 1.2191813,158.2961 1.5002592,158.3041 1.2506021,158.3121 2.0316799,158.3201 1.9369112,158.3281 0.74898505,158.3360 0.12460019,158.3440 0.3756144,158.3520 1.1258132,158.3600 1.5623008,158.3680 1.1247125,158.3760 1.1247004,158.3840 0.46832886,158.3920 0.34366599,158.4000 0.18736638,158.4080 0.12509024,158.4160 0.2188423,158.4240 0.37523854,158.4320 0.43762651,158.4399 0.62490922,158.4479 0.53120214,158.4559 0.40622622,158.4639 0.31236452,158.4719 0.75016224,158.4799 1.3755627,158.4879 1.4687374,158.4959 0.99943531,158.5039 0.37467521,158.5119 0.28147346,158.5199 0.81260741,158.5279 0.71840715,158.5359 0.65628612,158.5439 0.59391654,158.5519 0.28111038,158.5599 0.96870863,158.5679 1.687536,158.5759 1.1249827,158.5839 0.25013801,158.5919 0.37548181,158.5999 0.65626502,158.6079 0.43704963,158.6159 0.21857631,158.6239 0.093682766,158.6319 0.12495847,158.6399 0.093732916,158.6479 0.18765047,158.6559 0.53137094,158.6639 0.43733835,158.6719 0.09359283,158.6799 0.094014615,158.6879 0.50019246,158.6959 0.65670383,158.7039 0.81228042,158.7119 0.12429594,158.7199 3.3428048e-005,158.7279 9.9613408e-007,158.7359 -3.7417049e-005,158.7439 0.00014868194,158.7519 0.43810171,158.7599 0.87511855,158.7679 0.56213379,158.7759 0.65647197,158.7839 1.187582,158.7919 0.90598166,158.7999 0.65621066,158.8079 0.75005537,158.8159 0.84350228,158.8239 0.37472388,158.8319 0.093757831,158.8399 -6.8101408e-006,158.8479 -1.2492324e-005,158.8559 5.6783585e-005,158.8639 0.1877975,158.8719 0.59398001,158.8799 0.96912003,158.8879 1.2190572,158.8959 1.0939331,158.9039 0.99956083,158.9119 0.43699309,158.9199 0.31229621,158.9279 0.28198361,158.9360 1.3765855,158.9440 2.3436949,158.9520 2.1236901,158.9600 0.99909431,158.9680 0.34390345,158.9760 0.6256665,158.9840 1.2820214,158.9920 2.1568089,159.0000 2.4689054,159.0080 2.4059293,159.0160 1.8743006,159.0240 1.8766116,159.0320 4.4703956,159.0401 9.2614279,159.0481 29.803139,159.0561 50.674625,159.0641 66.694672,159.0721 88.558044,159.0801 285.08356,159.0881 808.66107,159.0961 1171.731,159.1041 950.72754,159.1121 451.03586,159.1202 216.16629,159.1282 207.37778,159.1362 183.27075,159.1442 111.69539,159.1522 51.629555,159.1602 37.653839,159.1682 41.624023,159.1762 37.022751,159.1842 20.583439,159.1923 9.9335966,159.2003 6.1557088,159.2083 4.6239839,159.2163 3.0917211,159.2243 1.7799128,159.2323 0.96883005,159.2403 1.2189512,159.2484 1.2813196,159.2564 1.4058729,159.2644 0.56229168,159.2724 0.68749422,159.2804 0.49967912,159.2884 1.1250402,159.2964 0.96871382,159.3045 0.28115687,159.3125 0.3753643,159.3205 1.0003078,159.3285 0.8121869,159.3365 0.68736184,159.3445 0.5625028,159.3526 0.43733445,159.3606 0.281012,159.3686 0.093749143,159.3766 0.18770289,159.3846 0.71874189,159.3926 0.53137606,159.4007 0.68781424,159.4087 0.46869427,159.4167 0.96874201,159.4247 1.1872264,159.4327 0.78115255,159.4408 1.1881424,159.4488 1.8752664,159.4568 1.5620031,159.4648 0.87446207,159.4728 0.34388438,159.4809 0.46874923,159.4889 0.18741901,159.4969 0.40656185,159.5049 0.49980074,159.5129 0.18725415,159.5210 0.21892542,159.5290 0.56271577,159.5370 0.56255406,159.5450 0.71852905,159.5530 0.71868467,159.5611 0.81257695,159.5691 0.46856681,159.5771 0.1876995,159.5851 0.62535816,159.5932 0.59344107,159.6012 0.28128067,159.6092 0.56282848,159.6172 0.53105527,159.6252 0.34334257,159.6333 0.093646504,159.6413 0.18751645,159.6493 0.18744458,159.6573 0.2816152,159.6654 0.78136623,159.6734 0.68716264,159.6814 0.18731385,159.6894 0.12541158,159.6975 0.50060809,159.7055 0.68718946,159.7135 0.24939442,159.7215 0.093858071,159.7296 0.28146535,159.7376 0.37545297,159.7456 0.6874249,159.7536 0.34324756,159.7617 0.37484664,159.7697 0.31232589,159.7777 0.18763573,159.7858 0.21890923,159.7938 1.1564827,159.8018 2.5314643,159.8098 2.750345,159.8179 2.7502828,159.8259 1.5931171,159.8339 0.31187478,159.8420 0.031183157,159.8500 -4.8817753e-007,159.8580 0.18767028,159.8660 0.59422356,159.8741 0.93760407,159.8821 0.65606833,159.8901 0.71889883,159.8982 1.3126132,159.9062 1.1870261,159.9142 0.50003427,159.9223 1.188472,159.9303 2.2814264,159.9383 1.8117537,159.9464 0.71852279,159.9544 0.78128046,159.9624 0.49964833,159.9704 0.25001138,159.9785 0.31245908,159.9865 0.31244156,159.9945 0.34387162,160.0026 0.43771175,160.0106 1.6570164,160.0186 3.8445036,160.0267 4.5622158,160.0347 2.6862087,160.0427 0.87625539,160.0508 3.5645332,160.0588 4.093823,160.0669 4.094789,160.0749 9.1654186,160.0829 32.263016,160.0910 94.156113,160.0990 135.44768,160.1070 111.91841,160.1151 58.983433,160.1231 30.986706,160.1311 25.406704,160.1392 24.248964,160.1472 19.33704,160.1552 9.3691587,160.1633 5.7796206,160.1713 4.9373927,160.1794 5.8439608,160.1874 4.0603647,160.1954 1.6235271,160.2035 0.74930167,160.2115 0.21831734,160.2195 5.3775635e-005,160.2276 0.12527153,160.2356 0.25007117,160.2437 0.15595229,160.2517 0.06250184,160.2597 0.31321952,160.2678 0.84399289,160.2758 0.93719596,160.2839 1.2810484,160.2919 0.87469822,160.2999 0.34357435,160.3080 0.12494529,160.3160 0.21899045,160.3241 0.90632343,160.3321 0.49979702,160.3402 0.18740198,160.3482 0.093790554,160.3562 0.43754512,160.3643 0.34382004,160.3723 0.43816644,160.3804 1.1255559,160.3884 1.311921,160.3964 0.68700618,160.4045 0.84406614,160.4125 1.2192084,160.4206 1.6251676,160.4286 1.2811887,160.4367 1.0309705,160.4447 0.68740785,160.4528 0.968925,160.4608 0.87450886,160.4688 0.21821129,160.4769 0.06275709,160.4849 0.68794858,160.4930 0.96852899,160.5010 0.49960154,160.5091 0.18780378,160.5171 0.62581819,160.5252 1.2188503,160.5332 0.84295577,160.5413 0.18697597,160.5493 0.00010176571,160.5573 0.21898732,160.5654 0.53135711,160.5734 0.68735564,160.5815 0.40602711,160.5895 0.12515162,160.5976 0.34384787,160.6056 0.28105429,160.6137 0.093636312,160.6217 -1.2396929e-005,160.6298 0.093772613,160.6378 0.59403199,160.6459 1.0632852,160.6539 1.4691098,160.6620 1.2181655,160.6700 0.780586,160.6781 0.28131661,160.6861 0.43777239,160.6942 0.62510735,160.7022 0.90631974,160.7103 0.93715888,160.7183 0.53099221,160.7264 0.18745278,160.7344 0.031192567,160.7425 -2.5006426e-005,160.7505 6.7555236e-005,160.7586 0.37528288,160.7666 0.84383708,160.7747 0.68752635,160.7827 0.65625703,160.7908 0.43756732,160.7989 0.65661687,160.8069 1.0623366,160.8150 0.9688136,160.8230 1.0312119,160.8311 0.749614,160.8391 0.78150064,160.8472 1.0943136,160.8552 1.3444144,160.8633 1.3748003,160.8713 0.93632185,160.8794 0.31199059,160.8874 0.093768045,160.8955 0.031511325,160.9036 0.71965766,160.9116 1.1249537,160.9197 0.62426406,160.9277 0.1559581,160.9358 -0.00011307136,160.9438 0.2193573,160.9519 1.2505833,160.9600 1.2808908,160.9680 0.74946553,160.9761 0.34368068,160.9841 1.5006615,160.9922 2.968972,161.0002 2.0933316,161.0083 0.90625459,161.0164 0.84363502,161.0244 0.43731302,161.0325 1.187587,161.0405 1.8133968,161.0486 3.7531927,161.0567 7.8816981,161.0647 16.256599,161.0728 23.438152,161.0808 24.277163,161.0889 23.973051,161.0970 44.75452,161.1050 99.412849,161.1131 123.74395,161.1211 91.20919,161.1292 35.128632,161.1373 18.46413,161.1453 13.653863,161.1534 11.371312,161.1614 7.0894418,161.1695 5.5611234,161.1776 3.7801559,161.1856 1.4686605,161.1937 0.78121549,161.2018 0.40624154,161.2098 0.40619087,161.2179 0.34367803,161.2260 0.093717635,161.2340 0.31295928,161.2421 1.125071,161.2501 0.68723607,161.2582 0.74992961,161.2663 0.5937475,161.2743 0.5627048,161.2824 0.84396791,161.2905 1.0935302,161.2985 0.68711525,161.3066 0.65693384,161.3147 1.4386667,161.3227 1.8126745,161.3308 2.2177827,161.3389 2.0929294,161.3469 1.687443,161.3550 1.2187012,161.3631 0.40629372,161.3711 0.50031406,161.3792 0.71913302,161.3873 1.7500558,161.3953 2.500181,161.4034 3.0006001,161.4115 2.6564584,161.4195 1.9682896,161.4276 1.1553345,161.4357 0.31203172,161.4437 0.12498189,161.4518 0.18770722,161.4599 0.40627497,161.4680 0.18740322,161.4760 0.18754068,161.4841 0.18742204,161.4922 0.28134215,161.5002 0.40634277,161.5083 0.43735284,161.5164 0.43753919,161.5244 1.4064362,161.5325 1.531258,161.5406 1.0936815,161.5487 0.40597293,161.5567 0.031075696,161.5648 7.1649381e-005,161.5729 0.093891576,161.5810 0.25014737,161.5890 0.28122857,161.5971 0.15621173,161.6052 0.43758792,161.6132 0.7186172,161.6213 0.28107482,161.6294 0.18755758,161.6375 0.31247723,161.6455 0.093672745,161.6536 -4.015155e-005,161.6617 0.0001347848,161.6698 0.18766533,161.6778 0.18736663,161.6859 0.09378247,161.6940 0.31299832,161.7021 0.59376359,161.7101 0.28069416,161.7182 -0.00015727353,161.7263 2.9364424e-005,161.7344 3.9828203e-005,161.7424 0.062502787,161.7505 -5.1354411e-005,161.7586 1.1552358e-005,161.7667 5.1485108e-006,161.7748 -3.2149135e-005,161.7828 0.031413037,161.7909 0.62526071,161.7990 1.2498637,161.8071 0.96870631,161.8151 0.46869814,161.8232 0.12518807,161.8313 0.31262973,161.8394 0.18723905,161.8475 0.12484621,161.8555 -6.3185835e-005,161.8636 0.093987219,161.8717 0.34413216,161.8798 0.62500554,161.8879 0.40586054,161.8959 0.093530528,161.9040 -1.6083573e-005,161.9121 0.031245979,161.9202 3.213614e-005,161.9283 0.34391254,161.9363 0.65634686,161.9444 0.49988905,161.9525 0.53126395,161.9606 0.68776679,161.9687 1.0936799,161.9768 0.74987549,161.9848 0.71865469,161.9929 0.34368786,162.0010 0.43759921,162.0091 0.6562717,162.0172 0.68745321,162.0253 0.18735211,162.0333 -4.960697e-005,162.0414 2.4134886e-005,162.0495 -4.6932422e-005,162.0576 0.00016360488,162.0657 0.90827143,162.0738 2.7204509,162.0818 2.6239839,162.0899 1.9381663,162.0980 5.8197904,162.1061 16.384811,162.1142 24.061914,162.1223 17.551733,162.1304 6.5871315,162.1385 3.5325773,162.1465 5.5954514,162.1546 4.9353795,162.1627 1.8722398,162.1708 0.56204998,162.1789 0.56310326,162.1870 0.78175265,162.1951 1.0308924,162.2031 0.62432235,162.2112 0.37476206,162.2193 0.093606457,162.2274 0.094130002,162.2355 0.50081414,162.2436 0.84391433,162.2517 0.59290743,162.2598 0.28081137,162.2679 0.56259364,162.2760 0.49989408,162.2840 0.093649238,162.2921 5.446672e-005,162.3002 0.093810618,162.3083 0.15637292,162.3164 0.46876824,162.3245 0.4061152,162.3326 0.18759601,162.3407 0.34377161,162.3488 0.28113922,162.3569 0.31243998,162.3650 0.18753655,162.3730 0.40641466,162.3811 0.78128129,162.3892 0.68732232,162.3973 0.37503615,162.4054 0.43797719,162.4135 0.84397006,162.4216 0.74961263,162.4297 0.40643823,162.4378 1.1877352,162.4459 1.3123794,162.4540 1.5938047,162.4621 1.5624912,162.4702 1.4375916,162.4783 1.1246675,162.4864 0.37440819,162.4945 0.18833879,162.5026 1.0633303,162.5106 1.0929738,162.5187 0.40549487,162.5268 0.093965717,162.5349 0.84450036,162.5430 1.4377804,162.5511 1.2494472,162.5592 0.468171,162.5673 0.3436285,162.5754 0.34390143,162.5835 0.75038671,162.5916 1.0626799,162.5997 0.93728101,162.6078 0.75019032,162.6159 0.93761611,162.6240 0.56262094,162.6321 0.68725353,162.6402 0.65588796,162.6483 1.1250205,162.6564 0.68722135,162.6645 0.31238654,162.6726 -4.2784035e-005,162.6807 0.031260181,162.6888 0.093776159,162.6969 0.28157735,162.7050 0.37510067,162.7131 0.18719165,162.7212 0.28135499,162.7293 1.0004743,162.7374 1.3753824,162.7455 1.0622655,162.7536 0.43699288,162.7617 0.43775523,162.7698 1.4688073,162.7779 1.0308526,162.7860 0.40621898,162.7941 0.34363583,162.8022 0.18761867,162.8103 0.31298006,162.8184 0.68805343,162.8265 1.3125772,162.8346 1.1244103,162.8427 0.5307948,162.8509 0.21880203,162.8590 0.56281406,162.8671 0.74984527,162.8752 0.34330112,162.8833 -0.0001075089,162.8914 0.093697101,162.8995 0.40668228,162.9076 1.250506,162.9157 1.2190154,162.9238 1.3436109,162.9319 0.81200862,162.9400 0.8436988,162.9481 1.2193476,162.9562 1.8750771,162.9643 0.90583754,162.9724 0.62459606,162.9805 0.31268305,162.9887 1.6881535,162.9968 3.4999025,163.0049 3.5001824,163.0130 3.844408,163.0211 3.9692521,163.0292 3.1560013,163.0373 1.6869183,163.0454 2.0644231,163.0535 6.8195043,163.0616 16.601248,163.0697 35.943932,163.0779 119.31777,163.0860 242.64331,163.0941 273.8707,163.1022 177.45581,163.1103 62.184269,163.1184 24.269653,163.1265 19.469437,163.1346 20.813343,163.1427 20.903269,163.1509 14.277153,163.1590 9.5290203,163.1671 6.4658036,163.1752 3.4343491,163.1833 1.2484262,163.1914 0.40602714,163.1995 0.4688966,163.2076 0.843799,163.2158 1.0937272,163.2239 0.81239623,163.2320 0.59417111,163.2401 1.0938851,163.2482 0.90583497,163.2563 0.53091425,163.2644 0.12491555,163.2726 0.37561321,163.2807 1.0942752,163.2888 1.5936249,163.2969 1.4371407,163.3050 1.1873041,163.3131 1.4374557,163.3212 1.2502624,163.3294 0.65624303,163.3375 0.87449419,163.3456 0.78148937,163.3537 1.0940666,163.3618 1.0309236,163.3699 0.90602571,163.3781 0.74987578,163.3862 0.40619326,163.3943 0.093698308,163.4024 0.031204114,163.4105 -1.4914912e-005,163.4187 0.031371396,163.4268 0.18760903,163.4349 0.093634836,163.4430 0.12520029,163.4511 0.34384286,163.4592 0.25001287,163.4674 0.28128615,163.4755 0.49982759,163.4836 0.84364235,163.4917 0.84365153,163.4998 0.50001729,163.5080 0.2815367,163.5161 0.71904808,163.5242 1.0311395,163.5323 0.78089428,163.5405 0.34365466,163.5486 0.31295463,163.5567 0.78168643,163.5648 0.90570962,163.5729 0.4998008,163.5811 1.4384314,163.5892 1.9689182,163.5973 1.593295,163.6054 0.90583253,163.6136 0.40589547,163.6217 0.093637533,163.6298 1.3924014e-005,163.6379 0.12513897,163.6461 0.31250426,163.6542 0.18739285,163.6623 -0.00014991028,163.6704 0.00036852228,163.6785 0.40658078,163.6867 0.531582,163.6948 1.1568297,163.7029 1.3121772,163.7111 0.71800119,163.7192 0.31269586,163.7273 1.0321975,163.7354 1.499652,163.7436 0.78054142,163.7517 0.68811381,163.7598 1.2814909,163.7679 0.93650246,163.7761 -0.00050158327,163.7842 0.00012369057,163.7923 6.8527552e-006,163.8004 0.062675357,163.8086 0.18777001,163.8167 0.43766469,163.8248 0.62497211,163.8330 0.78114396,163.8411 0.71866512,163.8492 1.6561694,163.8573 1.8440855,163.8655 1.4689044,163.8736 0.71866363,163.8817 0.90645438,163.8899 0.9372859,163.8980 0.56214213,163.9061 0.37511471,163.9143 0.65638232,163.9224 0.78121018,163.9305 0.90622771,163.9387 0.68749148,163.9468 0.49971914,163.9549 0.093547419,163.9630 0.15656871,163.9712 0.31249028,163.9793 0.28113961,163.9874 0.40655503,163.9956 0.499971,164.0037 0.34360605,164.0118 0.62530476,164.0200 0.84356713,164.0281 0.28071424,164.0362 0.50041497,164.0444 2.4398878,164.0525 4.6584129,164.0606 5.4074273,164.0688 5.3108258,164.0769 6.1653161,164.0850 25.769899,164.0932 42.289352,164.1013 42.933167,164.1095 39.435177,164.1176 48.689121,164.1257 49.335609,164.1339 34.049675,164.1420 18.746483,164.1501 18.254234,164.1583 23.218098,164.1664 17.148901,164.1745 7.4314198,164.1827 2.1545329,164.1908 1.7506845,164.1990 1.7184998,164.2071 0.90609032,164.2152 0.96888018,164.2234 0.93728656,164.2315 0.71883976,164.2397 1.0630542,164.2478 1.5000046,164.2559 1.9060328,164.2641 2.249917,164.2722 1.4683973,164.2803 0.68706602,164.2885 0.18727887,164.2966 0.093837507,164.3048 0.21916135,164.3129 0.75029135,164.3210 0.78122252,164.3292 0.49998087,164.3373 0.59384596,164.3455 1.5313313,164.3536 1.9682361,164.3618 0.9996016,164.3699 0.031372752,164.3780 0.40645394,164.3862 0.71878952,164.3943 0.49982709,164.4025 0.1248511,164.4106 0.031256869,164.4188 0.34399164,164.4269 0.81268173,164.4350 0.93753976,164.4432 0.71881145,164.4513 0.56218606,164.4595 0.093481854,164.4676 0.031265195,164.4758 0.18770109,164.4839 0.7193985,164.4921 0.99990791,164.5002 0.5310052,164.5083 0.53145647,164.5165 0.65610212,164.5246 0.81239939,164.5328 0.68732554,164.5409 0.15597463,164.5491 4.623424e-005,164.5572 0.21931833,164.5654 0.56246424,164.5735 0.18693878,164.5817 -1.1789213e-006,164.5898 0.093846522,164.5980 0.18749218,164.6061 0.34381893,164.6143 0.49996981,164.6224 0.18735991,164.6305 -2.4204081e-005,164.6387 2.1006615e-005,164.6468 0.093770668,164.6550 0.093726784,164.6631 0.031241704,164.6713 0.34378287,164.6794 0.49998239,164.6876 0.18750517,164.6957 0.093689919,164.7039 0.18796785,164.7120 0.81296736,164.7202 0.96845645,164.7283 0.78147942,164.7365 1.0627034,164.7446 0.74938655,164.7528 0.18718599,164.7610 0.093746446,164.7691 0.09372016,164.7773 0.18775778,164.7854 0.34405127,164.7936 0.53119057,164.8017 0.34350643,164.8099 0.343824,164.8180 0.53131199,164.8262 0.34338576,164.8343 0.093952,164.8425 0.65710938,164.8506 1.1877332,164.8588 0.99967659,164.8669 0.5304991,164.8751 0.093831271,164.8833 0.62630969,164.8914 1.2502527,164.8996 1.2807653,164.9077 1.2183849,164.9159 0.96822739,164.9240 0.43706191,164.9322 0.031041753,164.9403 0.18815428,164.9485 1.1884747,164.9567 1.7188858,164.9648 2.0940287,164.9730 2.4691029,164.9811 1.9988921,164.9893 0.71785921,164.9974 1.0316979,165.0056 1.2498287,165.0138 0.53074867,165.0219 0.56262916,165.0301 1.5953693,165.0382 4.1587353,165.0464 6.2504263,165.0545 8.5680685,165.0627 27.308437,165.0709 85.820442,165.0790 184.58156,165.0872 282.11642,165.0953 454.27267,165.1035 628.28461,165.1117 576.04816,165.1198 306.67307,165.1280 96.242966,165.1361 43.676868,165.1443 36.964314,165.1525 30.181431,165.1606 24.303877,165.1688 15.086587,165.1770 9.3088121,165.1851 4.091187,165.1933 2.5313039,165.2014 2.7815804,165.2096 3.467839,165.2178 2.8739209,165.2259 1.3741442,165.2341 0.49959147,165.2423 0.28112876,165.2504 0.53160268,165.2586 1.1887724,165.2667 1.4374708,165.2749 1.1244628,165.2831 1.3124815,165.2912 1.1871428,165.2994 1.0621448,165.3076 0.46845743,165.3157 0.34365994,165.3239 0.43765306,165.3321 0.25034347,165.3402 0.31231472,165.3484 0.093606353,165.3566 0.31271651,165.3647 0.34360784,165.3729 0.18767983,165.3811 0.40661126,165.3892 0.4372364,165.3974 0.28087038,165.4056 0.18743123,165.4137 0.50003755,165.4219 0.5312463,165.4301 0.24986328,165.4382 0.00023126198,165.4464 0.34380239,165.4546 0.093559623,165.4627 0.093750075,165.4709 0.18746239,165.4791 0.43752861,165.4873 0.40627867,165.4954 0.12506662,165.5036 0.093663827,165.5118 -6.1552157e-005,165.5199 -6.4388246e-006,165.5281 0.031427518,165.5363 0.28140473,165.5445 0.37509024,165.5526 0.5315817,165.5608 0.6247046,165.5690 0.18727379,165.5771 0.46928683,165.5853 0.74984479,165.5935 0.24958275,165.6017 0.1564997,165.6098 0.81272852,165.6180 0.65596014,165.6262 0.09342549,165.6343 0.18783872,165.6425 0.96912348,165.6507 1.2496915,165.6589 0.96867943,165.6670 2.2188158,165.6752 1.8123183,165.6834 0.74994832,165.6916 0.50008851,165.6997 0.31241846,165.7079 0.062310826,165.7161 0.031230297,165.7243 0.093803309,165.7324 0.75011283,165.7406 1.0625865,165.7488 0.9372859,165.7570 0.28169101,165.7651 1.0011823,165.7733 1.6247925,165.7815 1.1241174,165.7897 0.84367216,165.7979 0.90632504,165.8060 0.9061504,165.8142 0.75034142,165.8224 0.9691878,165.8306 0.90610361,165.8387 1.7495652,165.8469 2.4058526,165.8551 1.1872312,165.8633 0.031399354,165.8715 0.37531748,165.8796 0.53142798,165.8878 0.56266052,165.8960 0.84418887,165.9042 1.2186385,165.9124 1.4054228,165.9205 0.84358996,165.9287 0.21925873,165.9369 0.56298959,165.9451 1.0000497,165.9533 1.093286,165.9614 0.56190217,165.9696 0.09357176,165.9778 0.093806498,165.9860 0.21880907,165.9942 0.78122658,166.0024 -8.0515616e-005,166.0105 0.18791084,166.0187 0.7818743,166.0269 1.3130345,166.0351 1.6872488,166.0433 1.0306218,166.0514 0.90624154,166.0596 1.939677,166.0678 7.0083027,166.0760 22.147942,166.0842 53.182426,166.0924 76.07766,166.1006 91.352066,166.1087 93.303986,166.1169 72.539185,166.1251 44.853382,166.1333 25.894079,166.1415 17.337675,166.1497 10.525765,166.1579 6.5286307,166.1660 5.2808857,166.1742 4.093842,166.1824 3.2484024,166.1906 1.0296091,166.1988 0.53157198,166.2070 1.3761556,166.2152 2.4067681,166.2234 2.1236441,166.2315 0.84278035,166.2397 0.81265944,166.2479 1.0003619,166.2561 1.5626777,166.2643 1.4999061,166.2725 1.2810677,166.2807 0.59351015,166.2889 0.34383056,166.2970 0.46879449,166.3052 0.68777823,166.3134 1.1562352,166.3216 0.6870541,166.3298 0.18740885,166.3380 0.093705848,166.3462 0.093609564,166.3544 0.094076805,166.3626 0.50045854,166.3708 1.0318176,166.3790 1.5941755,166.3871 1.6871561,166.3953 1.2804911,166.4035 0.49943352,166.4117 0.093988404,166.4199 0.31272754,166.4281 0.50042272,166.4363 1.0316496,166.4445 1.0621375,166.4527 0.62426841,166.4609 0.03095264,166.4691 0.5940544,166.4773 2.0939672,166.4855 2.8128252,166.4937 2.0624883,166.5019 0.46826997,166.5101 0.093462892,166.5182 0.031218227,166.5264 0.3125416,166.5346 0.31246355,166.5428 0.12504698,166.5510 0.53153253,166.5592 1.0312964,166.5674 0.71845436,166.5756 0.031139011,166.5838 2.6079502e-005,166.5920 0.09378127,166.6002 0.75015652,166.6084 0.56246167,166.6166 0.1874464,166.6248 0.43775478,166.6330 0.68769515,166.6412 0.71845603,166.6494 0.18737134,166.6576 0.43769878,166.6658 0.6248669,166.6740 0.18736213,166.6822 0.31252745,166.6904 0.50001585,166.6986 0.3436754,166.7068 -3.4480589e-005,166.7150 9.1060911e-006,166.7232 -1.9417773e-006,166.7314 0.093756847,166.7396 0.3125318,166.7478 0.40628555,166.7560 0.37504214,166.7642 0.18753344,166.7724 0.093594894,166.7806 0.093929939,166.7888 0.65680057,166.7970 1.0626721,166.8052 0.99970454,166.8134 1.0933535,166.8216 1.0311947,166.8298 1.0313022,166.8380 0.62485862,166.8462 0.093679771,166.8544 0.031245282,166.8626 8.0900907e-005,166.8708 0.12523112,166.8790 0.31279272,166.8872 0.59388691,166.8954 0.4996345,166.9036 0.093393654,166.9118 1.8094805e-005,166.9200 0.12501687,166.9283 0.093713187,166.9365 -1.0226345e-005,166.9447 0.12512572,166.9529 0.62547302,166.9611 1.3126696,166.9693 0.99961728,166.9775 0.28092608,166.9857 0.12548238,166.9939 0.53176689,167.0021 0.53087676,167.0103 0.37465549,167.0185 0.28102008,167.0267 0.97126746,167.0349 6.8217287,167.0431 17.97646,167.0514 21.998785,167.0596 17.149206,167.0678 11.311141,167.0760 16.505072,167.0842 29.402044,167.0924 71.823311,167.1006 102.00694,167.1088 86.471931,167.1170 50.819016,167.1252 30.927204,167.1334 22.804516,167.1417 15.460457,167.1499 8.6822691,167.1581 7.2788363,167.1663 4.2795649,167.1745 2.3119979,167.1827 1.6876967,167.1909 2.0314519,167.1991 2.1871169,167.2073 1.7803737,167.2156 1.0304348,167.2238 0.093484268,167.2320 0.00016392159,167.2402 0.37533301,167.2484 1.0317422,167.2566 1.531099,167.2648 0.81191707,167.2731 0.34357747,167.2813 -2.2302886e-005,167.2895 1.0859978e-005,167.2977 -2.1136959e-005,167.3059 0.03138715,167.3141 0.56298494,167.3223 1.0627489,167.3306 0.75003052,167.3388 0.84395742,167.3470 1.156076,167.3552 0.71816087,167.3634 0.124686,167.3716 0.093895517,167.3798 0.50052255,167.3881 1.0630624,167.3963 1.031009,167.4045 0.4054516,167.4127 -0.00025353863,167.4209 2.410691e-005,167.4291 0.00015713717,167.4374 0.31320211,167.4456 0.78165996,167.4538 0.74966037,167.4620 0.49943846,167.4702 0.18724245,167.4785 0.09372969,167.4867 0.093741976,167.4949 0.093716465,167.5031 -2.5269004e-005,167.5113 0.0312576,167.5196 0.093777627,167.5278 0.28150967,167.5360 0.40658611,167.5442 0.53123534,167.5524 0.37460157,167.5607 0.06231007,167.5689 0.062674396,167.5771 0.15635693,167.5853 0.15614143,167.5935 0.062331963,167.6018 -4.3153108e-005,167.6100 1.1563086e-005,167.6182 -3.0967815e-006,167.6264 8.2338192e-007,167.6347 -1.9656866e-007,167.6429 -3.7159978e-008,167.6511 3.4524186e-007,167.6593 -1.3438876e-006,167.6675 5.0305966e-006,167.6758 0.031239441,167.6840 0.18761094,167.6922 0.34391335,167.7004 0.18741474,167.7087 0.09359473,167.7169 -4.6559151e-005,167.7251 6.9682072e-005,167.7333 0.71894419,167.7416 0.78115952,167.7498 0.093656816,167.7580 0.28171086,167.7662 0.5940311,167.7745 0.53077978,167.7827 0.062118147,167.7909 0.0001293297,167.7991 0.21903263,167.8074 0.65644163,167.8156 0.62467462,167.8238 0.093488261,167.8321 1.3915802e-005,167.8403 0.093923986,167.8485 0.40646166,167.8567 0.43740925,167.8650 0.37480977,167.8732 0.093646273,167.8814 0.031434361,167.8896 0.31261808,167.8979 0.50043762,167.9061 1.0940182,167.9143 0.90606022,167.9226 0.71876216,167.9308 0.46864301,167.9390 0.49999854,167.9473 0.62501097,167.9555 0.71855152,167.9637 0.78165114,167.9719 1.3753048,167.9802 1.1558086,167.9884 0.68707067,167.9966 0.21881947,168.0049 0.53174734,168.0131 1.4379684,168.0213 1.2497113,168.0296 0.59358484,168.0378 1.5012796,168.0460 4.0636473,168.0543 8.0066986,168.0625 20.761976,168.0707 32.319405,168.0790 36.536892,168.0872 43.098839,168.0954 46.34293,168.1037 44.965275,168.1119 40.90313,168.1201 35.586983,168.1284 25.680923,168.1366 20.438353,168.1448 24.287952,168.1531 29.780861,168.1613 22.457691,168.1695 10.021364,168.1778 2.3086262,168.1860 1.1564622,168.1943 1.0933279,168.2025 0.43685016,168.2107 0.18723881,168.2190 -0.00015320047,168.2272 0.093853839,168.2354 0.31255409,168.2437 0.31241432,168.2519 0.12510929,168.2601 0.71947747,168.2684 1.3756989,168.2766 1.4059657,168.2849 0.78061491,168.2931 0.37493968,168.3013 0.34366116,168.3096 0.18715684,168.3178 0.12507582,168.3261 0.43781009,168.3343 0.56223786,168.3425 0.093438402,168.3508 2.3509585e-005,168.3590 0.093806185,168.3673 0.18746881,168.3755 0.1878466,168.3837 1.4066037,168.3920 1.5622487,168.4002 0.68714452,168.4085 -0.00016474757,168.4167 9.7295517e-005,168.4249 0.12512095,168.4332 0.18744555,168.4414 0.093692094,168.4497 0.12498286,168.4579 -6.4550673e-005,168.4662 5.2130203e-005,168.4744 0.09388271,168.4826 0.21885543,168.4909 0.3123762,168.4991 0.093603514,168.5074 2.3439309e-006,168.5156 -1.5193801e-005,168.5239 0.094186649,168.5321 0.5004884,168.5404 0.49944684,168.5486 0.062111881,168.5568 0.18796423,168.5651 0.71896261,168.5733 0.84376144,168.5816 0.84337598,168.5898 0.21855217,168.5981 0.40662101,168.6063 0.90643317,168.6146 0.81218213,168.6228 0.093415834,168.6311 -9.581805e-006,168.6393 0.21919383,168.6476 0.71909869,168.6558 0.53103197,168.6640 0.28089026,168.6723 0.84387696,168.6805 2.3753176,168.6888 1.9684749,168.6970 0.59342813,168.7053 6.5204276e-006,168.7135 0.40637881,168.7218 0.59381139,168.7300 0.78113568,168.7383 0.50000125,168.7465 1.4376775,168.7548 1.2811452,168.7630 0.96865934,168.7713 0.96906084,168.7795 1.3440995,168.7878 1.0312079,168.7960 0.8122499,168.8043 0.5310182,168.8125 0.21861035,168.8208 0.18788838,168.8290 0.65660942,168.8373 0.49947816,168.8455 0.062137157,168.8538 3.9468017e-005,168.8621 -9.5231308e-006,168.8703 -1.3779849e-006,168.8786 1.5036571e-005,168.8868 -5.877181e-005,168.8951 0.00022006348,168.9033 0.43770027,168.9116 0.84409428,168.9198 1.2504303,168.9281 0.90599751,168.9363 0.49967915,168.9446 0.4060154,168.9528 0.18725613,168.9611 0.093725123,168.9694 0.68876547,168.9776 2.2199118,168.9859 2.093086,168.9941 1.217853,169.0024 0.93733954,169.0106 1.1250519,169.0189 1.6251307,169.0271 1.8123081,169.0354 0.99995148,169.0437 1.9395436,169.0519 6.2549949,169.0602 16.546743,169.0684 44.585728,169.0767 66.164505,169.0849 61.76786,169.0932 43.92635,169.1015 38.252102,169.1097 36.468704,169.1180 30.08778,169.1262 23.214809,169.1345 22.313772,169.1428 28.378181,169.1510 29.683149,169.1593 18.990021,169.1675 9.2735262,169.1758 3.7464159,169.1841 1.5616301,169.1923 0.25047681,169.2006 1.5328782,169.2088 2.3439918,169.2171 1.9367378,169.2254 1.030239,169.2336 0.40571114,169.2419 0.46935731,169.2502 1.4386187,169.2584 1.8748034,169.2667 1.0301812,169.2749 0.71859217,169.2832 1.4376129,169.2915 1.3433663,169.2997 0.46860456,169.3080 0.31263462,169.3163 0.31235686,169.3245 0.093567744,169.3328 0.093905769,169.3410 0.28123942,169.3493 0.031071665,169.3576 2.1457838e-005,169.3658 -1.9360361e-005,169.3741 5.5985762e-005,169.3824 0.18763998,169.3906 0.40622649,169.3989 0.18745385,169.4072 0.18746029,169.4154 0.093802057,169.4237 0.31269297,169.4320 0.50053704,169.4402 1.0318422,169.4485 1.2184596,169.4568 1.4994241,169.4650 2.1876171,169.4733 2.437675,169.4816 1.8121998,169.4898 1.4058925,169.4981 1.093575,169.5064 0.031221781,169.5146 -1.690359e-005,169.5229 4.7409999e-006,169.5312 -2.059496e-006,169.5394 3.4969091e-006,169.5477 -1.1928739e-005,169.5560 0.093875878,169.5643 0.56268156,169.5725 0.78131193,169.5808 0.81250566,169.5891 0.81280959,169.5973 1.0938686,169.6056 1.0309138,169.6139 0.90631509,169.6222 1.0002413,169.6304 0.71832627,169.6387 0.12480918,169.6470 0.31275696,169.6552 0.43739837,169.6635 0.65635693,169.6718 0.68750906,169.6801 0.43775705,169.6883 1.06303,169.6966 1.1559443,169.7049 0.34303218,169.7131 -0.00023901634,169.7214 8.8041605e-005,169.7297 0.18768515,169.7380 0.53150272,169.7462 0.65622324,169.7545 0.31214955,169.7628 -3.9569364e-005,169.7711 0.093881473,169.7793 0.21930631,169.7876 0.65637374,169.7959 0.31176272,169.8042 0.031140069,169.8124 0.18789184,169.8207 0.59409922,169.8290 1.2498932,169.8373 1.2810193,169.8455 1.0317307,169.8538 2.3129489,169.8621 3.2493455,169.8704 2.8121543,169.8787 1.9377747,169.8869 0.59376538,169.8952 0.8435154,169.9035 0.87513107,169.9118 0.87526381,169.9200 0.6875934,169.9283 1.1874312,169.9366 0.65574127,169.9449 0.2810716,169.9532 0.62544805,169.9614 1.1565592,169.9697 1.4371064,169.9780 1.4999214,169.9863 1.3127794,169.9946 0.59370208,170.0028 0.53108746,170.0111 0.49991009,170.0194 0.75078213,170.0277 1.719738,170.0360 1.9364526,170.0442 0.49892026,170.0525 0.90622121,170.0608 3.5337427,170.0691 9.1939764,170.0774 15.506133,170.0857 20.846813,170.0939 23.875685,170.1022 23.465555,170.1105 30.089308,170.1188 102.32495,170.1271 238.00331,170.1354 278.9418,170.1436 189.60777,170.1519 70.144035,170.1602 25.424271,170.1685 20.059963,170.1768 19.183748,170.1851 13.807215,170.1933 7.3074918,170.2016 3.4665132,170.2099 3.6257751,170.2182 3.21856,170.2265 1.4055713,170.2348 1.1557407,170.2431 0.49962685,170.2513 0.18787144,170.2596 0.46883893,170.2679 0.28078333,170.2762 -9.5576477e-005,170.2845 0.18761902,170.2928 0.18744293,170.3011 0.12511402,170.3094 0.18742491,170.3176 -0.00014345854,170.3259 2.5846966e-006,170.3342 0.00013313713,170.3425 0.12504829,170.3508 0.031088265,170.3591 1.6509972e-005,170.3674 0.094179258,170.3757 0.59442532,170.3840 0.96857691,170.3922 0.53049457,170.4005 0.1878159,170.4088 0.78203809,170.4171 1.0619291,170.4254 0.40569457,170.4337 0.40650383,170.4420 0.49991906,170.4503 0.28111291,170.4586 0.18744296,170.4669 0.21876188,170.4752 0.65640771,170.4834 0.68735647,170.4917 0.31265369,170.5000 0.68819213,170.5083 1.1875917,170.5166 0.90573114,170.5249 0.4683831,170.5332 0.40634981,170.5415 0.5624159,170.5498 0.34352756,170.5581 0.343768,170.5664 0.18749888,170.5747 0.28127718,170.5830 0.34374103,170.5913 0.18757775,170.5996 0.15629199,170.6079 0.31247827,170.6161 0.62508947,170.6244 0.68769199,170.6327 0.68777865,170.6410 0.68740451,170.6493 0.37482572,170.6576 0.40613511,170.6659 0.28125009,170.6742 0.40676621,170.6825 0.65638113,170.6908 0.46819821,170.6991 0.18732469,170.7074 0.34379223,170.7157 0.43777522,170.7240 1.2817224,170.7323 1.4371622,170.7406 0.53067183,170.7489 0.093716271,170.7572 0.28133446,170.7655 0.34363323,170.7738 0.093700692,170.7821 -2.7340549e-005,170.7904 0.0001010585,170.7987 0.093753852,170.8070 0.093706474,170.8153 0.34384367,170.8236 0.31237316,170.8319 0.062719204,170.8402 0.53171933,170.8485 0.84411722,170.8568 1.2192845,170.8651 1.4063487,170.8734 1.2496114,170.8817 1.4687954,170.8900 1.7186174,170.8983 1.0620891,170.9066 1.1873676,170.9149 1.9372592,170.9232 1.5623208,170.9315 0.87485558,170.939
[truncated: 2,325,579 more chars]
