# Supplementary material for: Polypy: A Framework to Interpret Polymer Properties from Mass Spectrometry Data
Source: Polymers (Basel). 2024 Jun 22;16(13):1771. doi: 10.3390/polym16131771 (PMC11244493; doi:10.3390/polym16131771)
Supplement: Supplementary file 1 [file polymers-16-01771-s001.zip › Aryl_resins_MS_raw_data/VV_27c_30min.ascii]

0.295633,+,NANO-ESI,ms1,-,profile,44.9217-2505.2664,136512,44.9217 0.49999243,44.9260 0.34374058,44.9302 0.093739673,44.9345 1.3495571e-005,44.9387 0.12506628,44.9430 0.43769109,44.9472 1.0938208,44.9515 1.0936033,44.9558 0.84364587,44.9600 0.4999406,44.9643 0.18749347,44.9685 0.18752544,44.9728 0.18747029,44.9770 -2.1529835e-005,44.9813 1.0130868e-006,44.9855 0.031286672,44.9898 0.21875575,44.9941 0.093728296,44.9983 0.093761861,45.0026 0.093751177,45.0068 0.093767539,45.0111 0.093712687,45.0154 1.3322406e-005,45.0196 0.31259748,45.0239 0.49997222,45.0281 0.18741325,45.0324 -5.4050065e-007,45.0367 0.34381598,45.0409 0.75000912,45.0452 0.49995577,45.0494 0.12502275,45.0537 0.15623334,45.0580 0.031205727,45.0622 -3.3298033e-006,45.0665 1.800011e-005,45.0707 0.18757327,45.0750 0.59383494,45.0793 0.78118986,45.0835 0.21864304,45.0878 -7.0906131e-006,45.0921 1.7178644e-006,45.0963 2.2002109e-007,45.1006 -2.5984593e-006,45.1048 1.0174997e-005,45.1091 0.031251084,45.1134 -1.4537418e-005,45.1176 1.7910641e-005,45.1219 0.18751656,45.1262 0.18748951,45.1304 0.093735486,45.1347 -5.1235938e-006,45.1390 1.2691443e-006,45.1432 4.7627672e-008,45.1475 -1.4599781e-006,45.1517 5.7929628e-006,45.1560 0.18749698,45.1603 0.34379354,45.1645 1.6563276,45.1688 2.218745,45.1731 1.5624297,45.1773 0.56246835,45.1816 0.093777589,45.1859 0.312637,45.1901 0.81251931,45.1944 0.46858653,45.1987 -4.5967667e-005,45.2029 1.2334152e-005,45.2072 -3.3639105e-006,45.2115 1.1201653e-006,45.2158 -1.1164851e-006,45.2200 3.3460381e-006,45.2243 -1.2268985e-005,45.2286 4.5734927e-005,45.2328 0.25011209,45.2371 0.43749192,45.2414 0.21866384,45.2456 0.1249693,45.2499 0.28132141,45.2542 0.81251353,45.2584 0.59367949,45.2627 0.31247163,45.2670 -1.0005558e-005,45.2713 -5.5817904e-006,45.2755 3.2337728e-005,45.2798 0.2188153,45.2841 0.34377399,45.2883 0.31243864,45.2926 0.093739055,45.2969 0.68754816,45.3012 1.4062544,45.3054 1.65622,45.3097 0.74994284,45.3140 -9.7029188e-006,45.3183 -3.0839851e-006,45.3225 2.2042605e-005,45.3268 0.28126678,45.3311 0.18748443,45.3353 0.53126484,45.3396 0.18749192,45.3439 0.21884541,45.3482 0.59386432,45.3524 0.49987644,45.3567 0.093634665,45.3610 6.6144889e-006,45.3653 -1.3278112e-005,45.3695 4.6502682e-005,45.3738 0.50015599,45.3781 1.125177,45.3824 1.4062741,45.3867 1.0623388,45.3909 0.53110927,45.3952 0.18743032,45.3995 -3.7029393e-005,45.4038 5.0933038e-005,45.4080 0.59386355,45.4123 1.0937892,45.4166 1.093712,45.4209 0.93748289,45.4252 0.87501824,45.4294 0.74996537,45.4337 0.24993339,45.4380 0.09370628,45.4423 4.0462241e-006,45.4465 0.18762431,45.4508 0.56257755,45.4551 0.59376311,45.4594 0.68756157,45.4637 1.0938045,45.4679 1.2186111,45.4722 0.71858925,45.4765 0.56252217,45.4808 0.28123474,45.4851 0.093712002,45.4893 0.031241942,45.4936 -4.2240367e-006,45.4979 1.379269e-007,45.5022 3.673262e-006,45.5065 0.093820617,45.5108 0.31250376,45.5150 0.18744829,45.5193 0.31255603,45.5236 0.6563186,45.5279 0.62494957,45.5322 0.18740495,45.5365 7.9501251e-006,45.5407 0.093761638,45.5450 0.093776047,45.5493 0.18754214,45.5536 0.18746325,45.5579 0.093735814,45.5622 0.21875067,45.5664 0.40623823,45.5707 0.49998781,45.5750 0.31251419,45.5793 0.46887448,45.5836 1.0625221,45.5879 0.71863437,45.5922 0.18743163,45.5964 3.4911849e-005,45.6007 0.28134581,45.6050 0.53126341,45.6093 0.5312556,45.6136 0.62497407,45.6179 0.28117758,45.6222 0.093731381,45.6265 0.093787909,45.6307 0.40632457,45.6350 0.71869063,45.6393 0.34366938,45.6436 0.093751602,45.6479 2.4289575e-006,45.6522 0.18750975,45.6565 0.18749528,45.6608 0.093740873,45.6651 0.093763866,45.6693 0.093770847,45.6736 0.093728922,45.6779 -2.2124314e-005,45.6822 2.4033228e-005,45.6865 0.18754174,45.6908 0.34377086,45.6951 0.31245148,45.6994 -3.8729286e-005,45.7037 1.0926764e-005,45.7080 -4.9738005e-006,45.7123 8.968218e-006,45.7165 0.18765387,45.7208 0.68748128,45.7251 0.31238461,45.7294 0.18761338,45.7337 0.62502289,45.7380 0.53116608,45.7423 0.50003755,45.7466 1.000091,45.7509 1.0624202,45.7552 0.34364095,45.7595 0.031240666,45.7638 0.18752883,45.7681 0.90630305,45.7724 1.6249957,45.7767 1.1249447,45.7809 0.34371492,45.7852 0.031293664,45.7895 0.43760917,45.7938 0.68745804,45.7981 0.34373951,45.8024 0.46889573,45.8067 0.59365499,45.8110 0.18735294,45.8153 0.093756676,45.8196 0.093766421,45.8239 0.25000247,45.8282 -6.0339611e-005,45.8325 0.00014584616,45.8368 0.87533796,45.8411 1.5313048,45.8454 1.0622592,45.8497 0.34352079,45.8540 0.031255886,45.8583 0.3125475,45.8626 0.1874292,45.8669 0.031254277,45.8712 0.18755887,45.8755 0.3437773,45.8798 0.31244349,45.8841 0.093776003,45.8884 0.2812939,45.8927 0.1874177,45.8970 0.062505409,45.9013 0.18755847,45.9056 0.28124961,45.9099 0.24995281,45.9142 0.093702056,45.9185 -7.8947987e-006,45.9228 -1.3465477e-006,45.9271 1.3283474e-005,45.9314 0.18758094,45.9357 0.5000422,45.9400 0.53126752,45.9443 0.65628767,45.9486 0.56240076,45.9529 0.093655221,45.9572 8.8936722e-006,45.9615 0.093852416,45.9658 0.75024593,45.9701 1.3124651,45.9744 0.71849304,45.9787 0.12494653,45.9830 0.18760827,45.9873 0.81264079,45.9917 1.062439,45.9960 0.4374086,46.0003 0.34379858,46.0046 0.53136319,46.0089 0.96880049,46.0132 0.81233609,46.0175 0.21864375,46.0218 0.15629064,46.0261 0.21874674,46.0304 0.15622236,46.0347 0.15624154,46.0390 0.18753174,46.0433 0.31248513,46.0476 0.093690589,46.0519 -5.7800903e-006,46.0562 1.5489624e-006,46.0606 -4.1513081e-007,46.0649 1.113926e-007,46.0692 -3.0394585e-008,46.0735 1.0173899e-008,46.0778 -1.0298655e-008,46.0821 3.1023159e-008,46.0864 -1.1380611e-007,46.0907 4.242473e-007,46.0950 -1.583355e-006,46.0993 5.9098179e-006,46.1036 0.093803562,46.1080 0.34381238,46.1123 0.50004119,46.1166 1.1562641,46.1209 1.3749439,46.1252 0.68740815,46.1295 -3.7799251e-005,46.1338 2.1966349e-005,46.1381 0.093765274,46.1424 0.09373223,46.1468 -9.549608e-006,46.1511 -9.3417975e-006,46.1554 4.6923411e-005,46.1597 0.68757319,46.1640 0.93744946,46.1683 0.093719311,46.1726 0.18759657,46.1770 0.6250574,46.1813 0.71869987,46.1856 0.53119785,46.1899 0.34377342,46.1942 0.9688924,46.1985 1.9375495,46.2028 1.593572,46.2072 0.40613002,46.2115 2.7056619e-006,46.2158 -3.5214975e-006,46.2201 1.1381341e-005,46.2244 0.31253278,46.2287 0.49999577,46.2330 0.31248403,46.2374 0.56249869,46.2417 0.34373415,46.2460 0.12504861,46.2503 0.50002897,46.2546 0.37493908,46.2589 0.031225344,46.2633 2.9971461e-006,46.2676 0.093772322,46.2719 0.50002694,46.2762 0.49997336,46.2805 0.093726292,46.2849 2.2823822e-006,46.2892 -1.1621268e-006,46.2935 2.3661364e-006,46.2978 0.093801685,46.3021 0.34379146,46.3065 0.31245747,46.3108 0.18749563,46.3151 0.46886316,46.3194 0.74999589,46.3237 0.24987243,46.3281 0.093788847,46.3324 0.43759608,46.3367 0.4999164,46.3410 0.09366715,46.3453 0.56255847,46.3497 1.3437713,46.3540 1.0624623,46.3583 0.18756424,46.3626 0.53138494,46.3669 0.68747103,46.3713 0.78121686,46.3756 2.0625477,46.3799 2.4686975,46.3842 2.0624237,46.3886 1.0624404,46.3929 0.49999735,46.3972 0.28130719,46.4015 0.34374586,46.4059 0.28121215,46.4102 0.31253275,46.4145 0.62505722,46.4188 0.71869683,46.4232 0.46875492,46.4275 1.0002526,46.4318 1.968816,46.4361 1.3434999,46.4405 0.28109232,46.4448 0.09387248,46.4491 0.5626415,46.4534 0.74997818,46.4578 0.62485272,46.4621 0.09364868,46.4664 0.093844965,46.4707 0.34380969,46.4751 0.34370908,46.4794 0.18742,46.4837 -3.5428333e-005,46.4881 9.3016288e-006,46.4924 -1.7742664e-006,46.4967 -2.2059044e-006,46.5010 1.0599324e-005,46.5054 0.31252915,46.5097 0.49999231,46.5140 0.18747017,46.5184 0.093843199,46.5227 0.50011212,46.5270 0.56242251,46.5314 0.18738204,46.5357 0.0312686,46.5400 0.18760739,46.5443 0.40630454,46.5487 0.40620515,46.5530 0.49991316,46.5573 0.49998975,46.5617 0.62499982,46.5660 0.18744816,46.5703 0.062554054,46.5747 0.68767309,46.5790 1.2187779,46.5833 0.71855688,46.5877 -5.8889014e-005,46.5920 0.34397092,46.5963 1.5313511,46.6007 1.3123628,46.6050 0.74988496,46.6093 0.40620881,46.6137 0.31248581,46.6180 0.093735844,46.6223 1.3867989e-006,46.6267 -7.1995387e-006,46.6310 2.7414384e-005,46.6353 0.34378615,46.6397 0.49999458,46.6440 0.43750399,46.6483 0.3124643,46.6527 0.031238133,46.6570 0.62509072,46.6613 1.656271,46.6657 1.2186754,46.6700 0.18750615,46.6744 0.31249663,46.6787 0.093697093,46.6830 1.8738276e-005,46.6874 0.18758292,46.6917 0.59384066,46.6960 1.0313168,46.7004 1.1874238,46.7047 0.40610224,46.7091 0.03122557,46.7134 0.12508951,46.7177 0.40628332,46.7221 0.34373748,46.7264 0.49994186,46.7308 0.43749684,46.7351 0.84390473,46.7394 1.1250591,46.7438 0.90611738,46.7481 0.28119478,46.7525 0.75014997,46.7568 1.2500113,46.7611 0.87486249,46.7655 0.43748948,46.7698 0.59376693,46.7742 0.59370238,46.7785 0.65621948,46.7828 0.31247041,46.7872 -5.2909577e-006,46.7915 0.093756512,46.7959 0.18749832,46.8002 0.18751286,46.8046 0.21885487,46.8089 0.56257451,46.8132 0.65621823,46.8176 0.87492871,46.8219 0.78119218,46.8263 0.34372318,46.8306 -5.151986e-006,46.8350 0.18759213,46.8393 0.68755805,46.8436 0.65618551,46.8480 0.31247708,46.8523 0.28122208,46.8567 0.062480774,46.8610 0.093781926,46.8654 0.093716487,46.8697 -1.7720409e-005,46.8741 0.093821369,46.8784 0.3438054,46.8828 0.34369329,46.8871 0.093684845,46.8915 -5.783214e-006,46.8958 1.6202054e-006,46.9001 -6.9701804e-007,46.9045 1.1678142e-006,46.9088 -3.9746183e-006,46.9132 1.4732234e-005,46.9175 0.31252041,46.9219 0.56255549,46.9262 0.8125186,46.9306 0.43744946,46.9349 0.28122386,46.9393 0.31248698,46.9436 0.18748985,46.9480 -9.3875651e-006,46.9523 0.093766108,46.9567 0.50000799,46.9610 0.34373328,46.9654 0.093752079,46.9697 0.093778431,46.9741 0.18750004,46.9784 0.093721367,46.9828 -7.7157065e-006,46.9871 1.5018669e-006,46.9915 1.7093304e-006,46.9958 0.031267218,47.0002 0.18756364,47.0045 0.43757385,47.0089 0.4687115,47.0132 0.18740012,47.0176 -1.6789925e-005,47.0220 0.093820184,47.0263 0.59385383,47.0307 1.0312643,47.0350 0.68737328,47.0394 0.03117968,47.0437 5.6945282e-006,47.0481 1.6167432e-005,47.0524 0.18760374,47.0568 0.5625962,47.0611 1.3124657,47.0655 1.9374676,47.0698 2.0624905,47.0742 1.0624392,47.0786 0.31244037,47.0829 -2.205529e-005,47.0873 5.8428536e-006,47.0916 -1.3137228e-006,47.0960 -5.8870717e-007,47.1003 3.6691301e-006,47.1047 0.1250753,47.1091 0.31250086,47.1134 0.093667924,47.1178 2.1784144e-005,47.1221 0.312554,47.1265 0.50001591,47.1308 1.1249925,47.1352 1.1874593,47.1396 0.49997786,47.1439 0.093746126,47.1483 -2.5632702e-005,47.1526 4.0403422e-005,47.1570 0.15631577,47.1614 0.21872869,47.1657 0.093688764,47.1701 -1.6019867e-005,47.1744 4.2493648e-006,47.1788 -9.7585257e-007,47.1832 -3.4648622e-007,47.1875 2.3621835e-006,47.1919 -9.1032562e-006,47.1962 0.18762751,47.2006 1.0002112,47.2050 1.4062581,47.2093 1.4998399,47.2137 0.46868145,47.2180 0.34377736,47.2224 0.31243956,47.2268 0.09368027,47.2311 -1.4416804e-005,47.2355 2.274251e-005,47.2399 0.093749344,47.2442 -2.0152713e-005,47.2486 5.4011416e-006,47.2529 -1.4496892e-006,47.2573 3.9703843e-007,47.2617 -1.3831301e-007,47.2660 1.5618581e-007,47.2704 -4.864703e-007,47.2748 1.789885e-006,47.2791 0.18754381,47.2835 0.50000232,47.2879 0.34375459,47.2922 0.34378615,47.2966 0.31247234,47.3010 0.12496188,47.3053 0.031229338,47.3097 -2.8091576e-006,47.3141 2.7610145e-006,47.3184 0.18751091,47.3228 0.31249171,47.3272 0.031252954,47.3315 0.68759912,47.3359 1.1250368,47.3403 0.49998984,47.3446 0.49994478,47.3490 0.093668319,47.3534 4.8265761e-006,47.3577 -2.080709e-006,47.3621 0.031253494,47.3665 0.18750727,47.3708 0.18750262,47.3752 0.093741745,47.3796 -4.7718454e-006,47.3839 -1.3801603e-006,47.3883 1.0294226e-005,47.3927 0.31253594,47.3971 0.68750525,47.4014 0.49996242,47.4058 -1.4231551e-005,47.4102 -4.1898656e-007,47.4145 1.5910979e-005,47.4189 0.28138426,47.4233 0.87512743,47.4277 0.93740469,47.4320 0.37485915,47.4364 0.37504175,47.4408 1.1563452,47.4451 1.5625144,47.4495 1.2812209,47.4539 0.74994349,47.4583 0.37497622,47.4626 0.50012869,47.4670 1.0938938,47.4714 1.6250786,47.4758 1.6873226,47.4801 0.4997558,47.4845 -1.3103328e-005,47.4889 3.5102623e-006,47.4933 -9.3631849e-007,47.4976 2.3463475e-007,47.5020 -2.1125901e-009,47.5064 -2.2623747e-007,47.5108 9.0716719e-007,47.5151 -3.4027973e-006,47.5195 1.2705385e-005,47.5239 0.093760945,47.5283 0.18754922,47.5326 0.56259817,47.5370 0.74996436,47.5414 0.31237781,47.5458 1.237066e-005,47.5501 0.12503558,47.5545 0.18758656,47.5589 0.75006628,47.5633 0.71868408,47.5677 0.81241858,47.5720 0.78121597,47.5764 0.74998921,47.5808 -2.3575887e-005,47.5852 0.40640941,47.5895 1.0001305,47.5939 0.78111345,47.5983 0.18736291,47.6027 -1.5661122e-005,47.6071 8.0638501e-006,47.6114 -1.6594382e-005,47.6158 0.031334039,47.6202 0.53136379,47.6246 0.74995112,47.6290 0.59375858,47.6333 0.78135288,47.6377 0.87490755,47.6421 0.56254596,47.6465 1.6252267,47.6509 1.9373999,47.6553 0.87474668,47.6596 0.12491418,47.6640 1.6832257e-005,47.6684 0.031245867,47.6728 -3.0401611e-007,47.6772 0.093758777,47.6816 0.31252885,47.6859 0.50003833,47.6903 0.34371361,47.6947 0.093735196,47.6991 0.18755822,47.7035 0.40626454,47.7079 0.7187354,47.7122 1.5000069,47.7166 1.749995,47.7210 1.1561794,47.7254 5.330055e-006,47.7298 1.1562994,47.7342 1.1562201,47.7386 0.49996242,47.7429 8.1988874e-006,47.7473 0.50000471,47.7517 -2.7260439e-005,47.7561 4.065513e-005,47.7605 0.18758012,47.7649 0.34379065,47.7693 0.31240848,47.7737 -7.6503027e-005,47.7780 3.0895812e-005,47.7824 0.18753082,47.7868 0.31248891,47.7912 0.18749656,47.7956 0.5000537,47.8000 0.87502778,47.8044 0.96871668,47.8088 0.49993321,47.8131 0.12503612,47.8175 0.31259173,47.8219 0.71879113,47.8263 0.68740058,47.8307 0.37493014,47.8351 0.37510297,47.8395 0.59377337,47.8439 0.3436735,47.8483 0.5312838,47.8527 1.4062614,47.8571 0.96871686,47.8614 0.34382999,47.8658 0.68754476,47.8702 0.81244075,47.8746 0.59368008,47.8790 0.31245539,47.8834 0.031237477,47.8878 0.062505834,47.8922 0.031235678,47.8966 -2.9858002e-006,47.9010 8.0166336e-007,47.9054 -2.2053584e-007,47.9098 8.0397143e-008,47.9142 -1.0103901e-007,47.9186 3.2378682e-007,47.9230 -1.1942338e-006,47.9273 4.4536228e-006,47.9317 -1.6622027e-005,47.9361 6.2041116e-005,47.9405 0.25009403,47.9449 0.31246841,47.9493 0.15616009,47.9537 -1.5513637e-005,47.9581 0.093757302,47.9625 -1.3684325e-005,47.9669 0.28128684,47.9713 0.96878242,47.9757 0.99997354,47.9801 0.34371135,47.9845 0.031245621,47.9889 1.6990849e-006,47.9933 0.031250592,47.9977 -4.0759915e-006,48.0021 9.5047135e-006,48.0065 0.28134975,48.0109 1.0625211,48.0153 0.59364879,48.0197 0.093720041,48.0241 4.359425e-006,48.0285 -3.5256219e-006,48.0329 0.18754822,48.0373 0.68758845,48.0417 0.78124911,48.0461 0.4374117,48.0505 0.093711808,48.0549 0.093783319,48.0593 0.34379157,48.0637 0.65631133,48.0681 1.7187463,48.0725 1.5624343,48.0769 0.90622169,48.0813 0.28128475,48.0857 0.43758562,48.0901 0.49995869,48.0945 0.18738976,48.0989 -1.8769564e-005,48.1033 5.0321883e-006,48.1077 -1.3571961e-006,48.1121 3.9606488e-007,48.1165 -2.2693376e-007,48.1209 5.1168337e-007,48.1253 -1.8199821e-006,48.1297 6.7689639e-006,48.1341 0.093757026,48.1385 0.15626001,48.1429 0.2812897,48.1473 0.28125006,48.1517 0.093701601,48.1561 0.093739621,48.1606 0.18750502,48.1650 0.093740217,48.1694 0.56257874,48.1738 2.5001223,48.1782 3.1249473,48.1826 1.5624141,48.1870 0.78122985,48.1914 0.12501246,48.1958 0.34384373,48.2002 1.7813935,48.2046 3.312557,48.2090 4.0625176,48.2134 3.1875329,48.2178 1.8748945,48.2222 0.53106147,48.2267 0.093641765,48.2311 2.2086058e-005,48.2355 0.31252939,48.2399 0.31247517,48.2443 0.093733817,48.2487 0.12501347,48.2531 0.4688288,48.2575 1.1564163,48.2619 1.5000122,48.2663 0.9373244,48.2707 0.18743078,48.2752 0.28124988,48.2796 0.31247801,48.2840 0.18749273,48.2884 -3.6342468e-007,48.2928 0.093799882,48.2972 0.50004315,48.3016 0.65628541,48.3060 0.68751305,48.3105 0.56245452,48.3149 0.31242803,48.3193 -3.3870216e-005,48.3237 7.7965842e-006,48.3281 2.68806e-006,48.3325 -1.8551833e-005,48.3369 7.1527167e-005,48.3413 0.59394354,48.3458 1.125037,48.3502 0.84358883,48.3546 0.21863633,48.3590 0.031239875,48.3634 -7.5291787e-006,48.3678 2.4334948e-005,48.3722 0.18757007,48.3767 0.43754348,48.3811 0.40616846,48.3855 -6.5511515e-005,48.3899 2.1201411e-005,48.3943 0.187557,48.3987 0.56258893,48.4032 0.65622085,48.4076 0.24992731,48.4120 0.15627927,48.4164 0.34379619,48.4208 0.3436951,48.4252 0.093682967,48.4297 -5.3719768e-006,48.4341 4.368581e-007,48.4385 3.6255722e-006,48.4429 -1.4940901e-005,48.4473 5.6144039e-005,48.4517 0.31260043,48.4562 0.56260335,48.4606 0.74994242,48.4650 0.49999309,48.4694 1.1563277,48.4738 1.1248715,48.4783 0.5311439,48.4827 0.12497246,48.4871 -2.0400932e-007,48.4915 5.914515e-006,48.4959 0.031246195,48.5004 9.2986002e-006,48.5048 0.062528238,48.5092 0.09374959,48.5136 0.062473346,48.5181 -1.4866964e-005,48.5225 4.9052442e-006,48.5269 0.093764253,48.5313 0.31251478,48.5357 0.31248429,48.5402 0.031227754,48.5446 2.8060798e-005,48.5490 0.18762088,48.5534 0.50008678,48.5579 0.49991292,48.5623 0.18738,48.5667 -3.1362317e-005,48.5711 2.8307421e-005,48.5756 0.18753748,48.5800 0.3125203,48.5844 0.31246054,48.5888 0.031208802,48.5933 5.6983163e-006,48.5977 -1.526386e-006,48.6021 4.0662482e-007,48.6065 -9.9950505e-008,48.6110 -6.8698638e-009,48.6154 1.2745588e-007,48.6198 -5.0301014e-007,48.6242 1.8847849e-006,48.6287 -7.0368733e-006,48.6331 2.626549e-005,48.6375 0.34387061,48.6419 0.87506551,48.6464 0.74989337,48.6508 0.187406,48.6552 -1.2029827e-005,48.6597 0.093791485,48.6641 0.28127515,48.6685 0.28121722,48.6729 0.1874781,48.6774 -7.8426801e-006,48.6818 2.0687346e-006,48.6862 -4.3141679e-007,48.6907 -3.4334263e-007,48.6951 1.805042e-006,48.6995 -6.8775694e-006,48.7039 0.093808174,48.7084 0.40625709,48.7128 0.18745963,48.7172 0.093731374,48.7217 3.6185102e-005,48.7261 0.31257981,48.7305 0.50003195,48.7350 1.6562608,48.7394 2.7500341,48.7438 3.3749969,48.7483 2.3437245,48.7527 1.6562604,48.7571 0.7499398,48.7616 0.28115955,48.7660 -2.5713012e-005,48.7704 0.093749888,48.7749 0.093794852,48.7793 0.84377831,48.7837 0.81243545,48.7882 3.3488304e-006,48.7926 0.96883339,48.7970 1.9688066,48.8015 1.2813262,48.8059 0.65630955,48.8103 0.71875447,48.8148 0.78122693,48.8192 0.62488896,48.8236 0.34368825,48.8281 0.24996914,48.8325 0.093717054,48.8369 0.093773171,48.8414 0.40623051,48.8458 0.34371978,48.8503 0.28127623,48.8547 0.34376168,48.8591 0.34375399,48.8636 0.40623149,48.8680 0.21878137,48.8724 0.5000751,48.8769 0.28116778,48.8813 -6.27837e-005,48.8858 0.093776129,48.8902 0.093737312,48.8946 -4.3730593e-006,48.8991 1.1718869e-006,48.9035 -3.1402638e-007,48.9080 8.409517e-008,48.9124 -2.232113e-008,48.9168 5.1803868e-009,48.9213 1.6023014e-009,48.9257 -1.1591498e-008,48.9302 4.4768591e-008,48.9346 -1.6750057e-007,48.9390 6.2529972e-007,48.9435 -2.3339444e-006,48.9479 8.7114022e-006,48.9524 0.093829036,48.9568 0.34384805,48.9612 0.4687486,48.9657 0.31237239,48.9701 -6.963982e-005,48.9746 1.8563083e-005,48.9790 -4.6051296e-006,48.9835 -1.4468492e-007,48.9879 0.093832493,48.9923 0.50009137,48.9968 0.71872014,49.0012 0.65618867,49.0057 0.53126246,49.0101 0.40624097,49.0146 0.18746865,49.0190 0.34379348,49.0234 0.43751156,49.0279 0.34380129,49.0323 0.56262434,49.0368 0.71870697,49.0412 0.62489212,49.0457 0.93761909,49.0501 1.3124563,49.0546 0.71862406,49.0590 0.74999052,49.0635 0.5000087,49.0679 0.71885306,49.0724 0.96877664,49.0768 0.74993795,49.0812 0.59368545,49.0857 0.46872449,49.0901 0.28121036,49.0946 -3.0369092e-005,49.0990 3.1783129e-005,49.1035 0.18755132,49.1079 0.28122666,49.1124 0.0937033,49.1168 -3.5769615e-006,49.1213 1.693872e-006,49.1257 -3.1984844e-006,49.1302 1.110113e-005,49.1346 0.093768954,49.1391 0.18753313,49.1435 0.31252328,49.1480 0.31248853,49.1524 0.21878698,49.1569 0.31251708,49.1613 0.28120857,49.1658 0.31252703,49.1702 0.49999493,49.1747 0.56259674,49.1791 1.0937383,49.1836 0.4373529,49.1880 0.18747474,49.1925 -2.5258862e-005,49.1969 6.792377e-006,49.2014 -1.9079985e-006,49.2059 8.3894304e-007,49.2103 -1.4477212e-006,49.2148 4.9524087e-006,49.2192 0.093750909,49.2237 0.031247884,49.2281 -1.1688023e-005,49.2326 4.2454325e-005,49.2370 0.40631089,49.2415 0.53122199,49.2459 0.46875995,49.2504 0.4375641,49.2549 0.40620261,49.2593 0.09366525,49.2638 -1.0442238e-005,49.2682 2.7943991e-006,49.2727 -7.3425997e-007,49.2771 1.4234075e-007,49.2816 1.6499875e-007,49.2860 -8.0244109e-007,49.2905 0.031288713,49.2950 0.18756486,49.2994 0.37496197,49.3039 0.18744522,49.3083 0.093746573,49.3128 -8.5196252e-006,49.3172 2.2381444e-006,49.3217 -4.3203832e-007,49.3262 -5.1030224e-007,49.3306 2.4735759e-006,49.3351 0.093750335,49.3395 0.34381804,49.3440 0.56254286,49.3485 0.28118685,49.3529 0.062466793,49.3574 0.093776032,49.3618 0.28128162,49.3663 0.59378338,49.3708 0.90626448,49.3752 0.81244212,49.3797 0.40619659,49.3841 0.093740307,49.3886 -1.358704e-006,49.3931 -1.1344339e-006,49.3975 5.897261e-006,49.4020 0.093787856,49.4064 0.343813,49.4109 0.65625775,49.4154 0.46866733,49.4198 0.093721658,49.4243 0.5625357,49.4288 0.87499529,49.4332 0.49997631,49.4377 0.093739554,49.4422 7.3346155e-007,49.4466 9.4901662e-007,49.4511 0.09376505,49.4555 0.53143984,49.4600 1.2502247,49.4645 1.3749607,49.4689 0.84348875,49.4734 0.093622729,49.4779 0.18756527,49.4823 0.37500301,49.4868 0.37494203,49.4913 0.18753827,49.4957 0.40631244,49.5002 0.34371978,49.5047 0.18743579,49.5091 0.18758793,49.5136 1.0313467,49.5181 1.1561348,49.5225 0.49993843,49.5270 0.18751951,49.5315 0.18751682,49.5359 0.28128794,49.5404 0.37501693,49.5449 0.31245869,49.5493 0.18747371,49.5538 0.093718246,49.5583 -2.463023e-005,49.5627 6.17868e-006,49.5672 -8.1721566e-008,49.5717 -5.8531527e-006,49.5762 2.3496996e-005,49.5806 0.093758583,49.5851 0.03122432,49.5896 -2.5619531e-006,49.5940 3.7057873e-006,49.5985 0.093757071,49.6030 0.093737341,49.6074 0.34385821,49.6119 1.7814444,49.6164 2.3749657,49.6209 1.1560824,49.6253 0.18741485,49.6298 -1.5923699e-005,49.6343 3.3330409e-006,49.6388 2.5936235e-006,49.6432 -1.3709457e-005,49.6477 5.2249805e-005,49.6522 0.31257305,49.6566 0.40620315,49.6611 0.18745948,49.6656 0.18753137,49.6701 0.34377798,49.6745 0.34371302,49.6790 0.093703546,49.6835 -3.6789668e-006,49.6880 9.8429132e-007,49.6924 -2.5781281e-007,49.6969 4.6853959e-008,49.7014 7.0433948e-008,49.7059 -3.2863204e-007,49.7103 0.093757816,49.7148 0.093748435,49.7193 -8.132607e-006,49.7238 4.6773625e-006,49.7282 -1.057712e-005,49.7327 3.7634836e-005,49.7372 0.28133586,49.7417 0.74999225,49.7462 0.59369439,49.7506 0.31246084,49.7551 -1.266934e-005,49.7596 0.031261727,49.7641 0.031241728,49.7685 -4.6081318e-006,49.7730 7.4817763e-007,49.7775 0.093770579,49.7820 0.3125217,49.7865 0.31247833,49.7909 0.093729116,49.7954 4.1229313e-007,49.7999 2.6853459e-007,49.8044 0.093767762,49.8089 0.34376281,49.8133 0.34374586,49.8178 0.18749923,49.8223 0.0937334,49.8268 -1.2354727e-005,49.8313 5.7458506e-006,49.8357 0.093799673,49.8402 0.31250221,49.8447 0.093691461,49.8492 2.5322181e-005,49.8537 0.18757194,49.8582 0.43754205,49.8626 0.4374401,49.8671 0.093676746,49.8716 -2.1381034e-006,49.8761 0.093766809,49.8806 0.43758139,49.8851 0.84386778,49.8895 0.9374519,49.8940 0.4999187,49.8985 0.75010145,49.9030 1.0625415,49.9075 0.62487501,49.9120 0.1874367,49.9164 0.18747808,49.9209 0.062529363,49.9254 0.5001049,49.9299 0.68745297,49.9344 0.31240815,49.9389 0.093749091,49.9434 0.18752885,49.9478 0.34375536,49.9523 0.5000149,49.9568 1.3125502,49.9613 1.781288,49.9658 1.3749518,49.9703 0.53119224,49.9748 1.0001078,49.9793 1.6563077,49.9837 0.81235009,49.9882 -7.5632634e-005,49.9927 0.093810827,49.9972 0.31253549,50.0017 0.31245187,50.0062 0.093710609,50.0107 0.093759261,50.0152 -4.1763819e-006,50.0197 8.5486289e-007,50.0241 7.5748426e-007,50.0286 -3.8853309e-006,50.0331 1.4785421e-005,50.0376 0.56251645,50.0421 0.562491,50.0466 0.31250012,50.0511 0.34374231,50.0556 0.093737997,50.0601 6.5320059e-008,50.0646 1.9520166e-006,50.0691 -7.8742769e-006,50.0735 2.9548193e-005,50.0780 0.31253618,50.0825 0.34372839,50.0870 0.18754393,50.0915 0.31256858,50.0960 0.31241682,50.1005 0.031174248,50.1050 1.0646329e-005,50.1095 -2.7617302e-006,50.1140 3.9944405e-007,50.1185 1.1643945e-006,50.1230 -5.0576346e-006,50.1275 1.9068159e-005,50.1320 0.093776047,50.1365 0.093723938,50.1410 -1.9063986e-005,50.1454 5.1087768e-006,50.1499 -1.3691355e-006,50.1544 3.6723384e-007,50.1589 -9.9657463e-008,50.1634 3.135834e-008,50.1679 -2.5767601e-008,50.1724 7.1716606e-008,50.1769 -2.6112517e-007,50.1814 9.72885e-007,50.1859 -3.630794e-006,50.1904 0.031269904,50.1949 0.34378561,50.1994 0.59380174,50.2039 0.81253928,50.2084 0.65618253,50.2129 0.18743405,50.2174 0.12502503,50.2219 0.34383929,50.2264 0.93763256,50.2309 1.8125819,50.2354 2.0936408,50.2399 0.93736804,50.2444 0.24996477,50.2489 0.093700975,50.2534 -1.7219732e-005,50.2579 4.9815903e-006,50.2624 -2.7050012e-006,50.2669 0.031262454,50.2714 0.3437748,50.2759 0.49998608,50.2804 0.093728796,50.2849 -5.4628658e-006,50.2894 2.332351e-005,50.2939 0.31252941,50.2984 0.34373611,50.3029 0.18747406,50.3074 -9.5259338e-006,50.3119 -1.1888702e-006,50.3164 1.4284087e-005,50.3209 0.093801729,50.3254 0.18749993,50.3299 0.093698494,50.3344 -1.5033504e-005,50.3389 4.0286418e-006,50.3434 -1.0795e-006,50.3479 2.8894019e-007,50.3524 -7.6148261e-008,50.3570 1.5622293e-008,50.3615 1.3669139e-008,50.3660 -7.0308452e-008,50.3705 2.6759315e-007,50.3750 -1.0001683e-006,50.3795 3.7334678e-006,50.3840 0.093769096,50.3885 0.1874999,50.3930 0.093731321,50.3975 -5.1930438e-006,50.4020 6.4259439e-006,50.4065 0.093827032,50.4110 0.59381986,50.4155 0.68747747,50.4200 0.49994892,50.4245 0.50003594,50.4291 0.8437416,50.4336 0.34366065,50.4381 0.093735032,50.4426 0.093762271,50.4471 0.12501341,50.4516 0.093728319,50.4561 0.15631568,50.4606 0.6564306,50.4651 1.2812723,50.4696 0.84358424,50.4741 0.28116071,50.4787 0.34375787,50.4832 0.34374255,50.4877 0.28127262,50.4922 0.1875674,50.4967 0.31251317,50.5012 0.28119633,50.5057 0.18746361,50.5102 0.093727753,50.5147 -1.3954039e-005,50.5193 1.1470403e-005,50.5238 0.09383139,50.5283 0.34384257,50.5328 0.4374252,50.5373 0.1874503,50.5418 0.4376131,50.5463 0.81258792,50.5509 0.93743539,50.5554 0.49986517,50.5599 0.1249641,50.5644 0.31249809,50.5689 0.34378827,50.5734 1.1876093,50.5779 2.1250098,50.5825 1.5623883,50.5870 0.56243777,50.5915 -1.6834299e-005,50.5960 5.7395129e-005,50.6005 0.40638739,50.6050 0.7187286,50.6095 0.3123689,50.6141 0.031216584,50.6186 0.093763106,50.6231 0.093743712,50.6276 -7.1031923e-006,50.6321 1.5576112e-005,50.6366 0.50001049,50.6412 0.34373257,50.6457 -6.2558634e-006,50.6502 0.031285528,50.6547 0.28124085,50.6592 0.18755606,50.6638 0.71881008,50.6683 0.81246042,50.6728 1.3125224,50.6773 2.0625079,50.6818 1.7812171,50.6863 0.96871632,50.6909 0.28124666,50.6954 1.4376338,50.6999 2.3750916,50.7044 1.7498749,50.7090 0.18736261,50.7135 -3.0545318e-005,50.7180 8.0007721e-006,50.7225 -1.4545242e-006,50.7270 -2.1838107e-006,50.7316 1.0191068e-005,50.7361 0.031244036,50.7406 1.3651068e-005,50.7451 0.21882863,50.7496 0.4062286,50.7542 0.1249302,50.7587 -6.2061927e-006,50.7632 1.1474234e-005,50.7677 0.12506352,50.7723 0.46894255,50.7768 1.4375683,50.7813 1.2498449,50.7858 0.71862417,50.7904 0.18745485,50.7949 0.031238366,50.7994 2.6170517e-005,50.8039 0.28127918,50.8085 0.2812393,50.8130 0.093757823,50.8175 0.093723498,50.8220 -2.8089182e-005,50.8266 1.269428e-005,50.8311 0.031253558,50.8356 0.031243447,50.8401 -3.5935102e-006,50.8447 5.3791604e-007,50.8492 1.4424071e-006,50.8537 -6.308308e-006,50.8582 2.3793315e-005,50.8628 0.09375146,50.8673 0.031250544,50.8718 0.18758278,50.8764 0.50009507,50.8809 0.78126317,50.8854 0.81239921,50.8899 0.71870488,50.8945 0.78123748,50.8990 0.34370264,50.9035 -8.3475325e-006,50.9081 4.9063951e-006,50.9126 0.093799144,50.9171 0.3437891,50.9216 0.34372452,50.9262 0.18744951,50.9307 -1.3180662e-005,50.9352 0.18752833,50.9398 0.34376228,50.9443 0.31247625,50.9488 0.093727045,50.9534 0.031262867,50.9579 0.31251767,50.9624 0.6250056,50.9670 0.65623921,50.9715 0.56251723,50.9760 0.375065,50.9806 0.43753731,50.9851 0.40617576,50.9896 0.09368287,50.9942 -2.6355497e-006,50.9987 0.093773931,51.0032 0.40626347,51.0078 0.18748903,51.0123 0.1250127,51.0168 0.18749452,51.0214 0.093739033,51.0259 0.093754299,51.0304 0.093738034,51.0350 -1.9415857e-005,51.0395 2.6679301e-005,51.0440 0.093771145,51.0486 0.093747102,51.0531 0.18752204,51.0576 0.50001132,51.0622 0.71886778,51.0667 0.93745673,51.0712 0.18741077,51.0758 0.53147626,51.0803 1.3126174,51.0849 1.1560907,51.0894 0.56233609,51.0939 0.37496874,51.0985 0.28130892,51.1030 0.46883756,51.1075 0.71875846,51.1121 0.84376699,51.1166 0.99994755,51.1212 0.46863198,51.1257 0.093712091,51.1302 -1.1166855e-005,51.1348 2.9697137e-006,51.1393 -7.1084264e-007,51.1439 -1.2668785e-007,51.1484 1.2178082e-006,51.1529 -4.745059e-006,51.1575 1.7764269e-005,51.1620 0.093774289,51.1666 0.093725652,51.1711 -1.7480361e-005,51.1756 3.7234886e-006,51.1802 2.5886363e-006,51.1847 0.093804747,51.1893 0.56256396,51.1938 1.3125111,51.1984 1.4686915,51.2029 0.74993753,51.2074 0.18764222,51.2120 0.78142983,51.2165 0.90625173,51.2211 0.65608436,51.2256 0.18735088,51.2302 0.12504701,51.2347 0.43751991,51.2392 0.40627137,51.2438 0.40634447,51.2483 0.43744352,51.2529 0.24998602,51.2574 0.53140581,51.2620 0.84377968,51.2665 0.749937,51.2711 0.78125256,51.2756 0.81244218,51.2802 0.40609607,51.2847 -5.973217e-005,51.2892 1.9078074e-005,51.2938 -1.6575359e-005,51.2983 0.031323597,51.3029 0.531331,51.3074 0.84380352,51.3120 1.2499899,51.3165 0.81238794,51.3211 0.24993792,51.3256 -1.8181803e-005,51.3302 1.1464387e-005,51.3347 0.34379497,51.3393 0.78126061,51.3438 0.49994516,51.3484 0.12506896,51.3529 0.37517887,51.3575 0.6562869,51.3620 0.53113365,51.3666 0.24988146,51.3711 0.093751378,51.3757 0.28133377,51.3802 0.40622133,51.3848 0.18740432,51.3893 -2.2881619e-005,51.3939 6.118958e-006,51.3984 -1.5918557e-006,51.4030 2.4781383e-007,51.4075 6.0084346e-007,51.4121 -2.651509e-006,51.4166 1.0006243e-005,51.4212 0.093839645,51.4257 0.3438037,51.4303 0.31249067,51.4348 0.37504926,51.4394 0.53133231,51.4439 0.62493032,51.4485 0.24983177,51.4530 0.18748231,51.4576 0.46876046,51.4622 0.2187354,51.4667 0.093759894,51.4713 0.093739994,51.4758 0.031254813,51.4804 0.21880722,51.4849 0.96885568,51.4895 1.6250606,51.4940 1.4374576,51.4986 0.68739176,51.5032 0.37500679,51.5077 0.40632579,51.5123 0.40623844,51.5168 0.31244576,51.5214 0.24994691,51.5259 0.28120911,51.5305 0.093755871,51.5350 0.093780093,51.5396 0.093731023,51.5442 0.43752804,51.5487 0.50003058,51.5533 0.59376013,51.5578 0.40622357,51.5624 0.21876261,51.5670 0.65636837,51.5715 1.8126163,51.5761 2.4999287,51.5806 1.5623233,51.5852 0.18743567,51.5898 -1.1811646e-005,51.5943 3.0561732e-006,51.5989 -4.1178905e-007,51.6034 -1.4095112e-006,51.6080 0.031266045,51.6126 0.18750329,51.6171 0.18755196,51.6217 0.50006807,51.6262 0.49992993,51.6308 0.093678333,51.6354 1.1546475e-005,51.6399 0.18751757,51.6445 0.56253719,51.6490 1.0000329,51.6536 0.99998039,51.6582 0.65621054,51.6627 0.31247428,51.6673 0.031266984,51.6719 0.093769208,51.6764 0.34383669,51.6810 0.75008684,51.6856 0.62488806,51.6901 0.1874689,51.6947 0.40630579,51.6992 0.5000127,51.7038 0.68764323,51.7084 1.0313766,51.7129 1.031143,51.7175 0.49975702,51.7221 -7.8314901e-005,51.7266 0.093782455,51.7312 0.093734667,51.7358 -7.2873195e-006,51.7403 8.3501454e-006,51.7449 0.28134415,51.7495 0.62503898,51.7540 0.43741322,51.7586 0.18746342,51.7632 0.093735702,51.7677 0.093825795,51.7723 0.5625785,51.7769 0.4999119,51.7814 0.093681015,51.7860 1.1051766e-006,51.7906 0.093873784,51.7951 0.46886259,51.7997 0.43737233,51.8043 0.093648471,51.8089 0.031253736,51.8134 -2.262115e-005,51.8180 5.021297e-005,51.8226 0.25008276,51.8271 0.43762329,51.8317 0.75007212,51.8363 0.62485969,51.8408 0.37493855,51.8454 0.5937829,51.8500 0.56245792,51.8546 0.31242281,51.8591 -3.6065954e-005,51.8637 1.0703803e-005,51.8683 -6.7460251e-006,51.8728 1.6280914e-005,51.8774 0.093771167,51.8820 0.093728557,51.8866 -1.4967079e-005,51.8911 1.796433e-006,51.8957 7.7838613e-006,51.9003 0.062551141,51.9049 0.31259698,51.9094 0.68753141,51.9140 0.75000626,51.9186 0.7187438,51.9232 0.40618789,51.9277 0.2186608,51.9323 -3.8895141e-005,51.9369 -1.6235723e-005,51.9415 0.0001038538,51.9460 0.68786037,51.9506 1.5313811,51.9552 1.1871781,51.9598 0.24978232,51.9643 0.093746871,51.9689 0.0937391,51.9735 0.09373153,51.9781 2.2881188e-005,51.9826 0.18761998,51.9872 0.50014579,51.9918 0.7499637,51.9964 0.43734831,52.0009 0.18742163,52.0055 -3.2689088e-005,52.0101 8.7646094e-006,52.0147 -2.3660034e-006,52.0193 6.9851774e-007,52.0238 -4.2785379e-007,52.0284 1.0129322e-006,52.0330 0.18752307,52.0376 0.62502581,52.0422 0.65623939,52.0467 0.34371996,52.0513 -1.1291616e-005,52.0559 3.0259246e-006,52.0605 -8.1093327e-007,52.0651 2.1749918e-007,52.0696 -5.8980635e-008,52.0742 1.8401435e-008,52.0788 -1.4620218e-008,52.0834 4.0081826e-008,52.0880 -1.4572151e-007,52.0925 5.4285954e-007,52.0971 -2.0259238e-006,52.1017 7.5616085e-006,52.1063 0.31259117,52.1109 0.84382409,52.1155 0.90626788,52.1200 0.78126895,52.1246 0.49989215,52.1292 0.093661755,52.1338 0.093791418,52.1384 0.18750079,52.1430 0.093741976,52.1475 0.12497759,52.1521 -2.9760293e-005,52.1567 7.3933097e-006,52.1613 1.9034582e-007,52.1659 -8.156404e-006,52.1705 3.2438831e-005,52.1751 0.18760367,52.1796 0.4062199,52.1842 0.18746215,52.1888 0.43761778,52.1934 0.78134608,52.1980 0.68736297,52.2026 0.18738167,52.2072 0.71880883,52.2117 0.90623742,52.2163 0.56248623,52.2209 0.28135446,52.2255 0.53131276,52.2301 0.46872437,52.2347 0.40619645,52.2393 0.18739481,52.2439 0.093789324,52.2485 0.65638584,52.2530 1.0937306,52.2576 0.65613639,52.2622 0.18753803,52.2668 0.43757427,52.2714 0.43743843,52.2760 0.2811774,52.2806 0.49997821,52.2852 0.31247723,52.2898 -1.402723e-005,52.2943 5.3186754e-006,52.2989 -7.2467274e-006,52.3035 2.3670251e-005,52.3081 0.18753582,52.3127 0.21873254,52.3173 0.093721867,52.3219 -1.9675772e-005,52.3265 4.5634242e-005,52.3311 0.18759291,52.3357 0.28121594,52.3403 0.09366563,52.3449 -1.1696731e-005,52.3495 3.1143186e-006,52.3540 -7.593419e-007,52.3586 -7.7301486e-008,52.3632 1.0687492e-006,52.3678 0.031276103,52.3724 0.093741857,52.3770 -2.3896837e-005,52.3816 6.4168671e-006,52.3862 -1.7682003e-006,52.3908 6.5530162e-007,52.3954 -8.5290594e-007,52.4000 2.7565568e-006,52.4046 0.093837216,52.4092 1.0938764,52.4138 1.2499706,52.4184 0.31235471,52.4230 -5.0429815e-005,52.4276 5.7181369e-006,52.4322 2.7565829e-005,52.4368 0.1875724,52.4414 0.34378564,52.4460 0.31241918,52.4506 -6.5251937e-005,52.4552 1.9404652e-005,52.4597 -1.2360861e-005,52.4643 0.093786806,52.4689 0.53133476,52.4735 1.0000859,52.4781 0.87495703,52.4827 0.28113636,52.4873 0.093739457,52.4919 0.093733698,52.4965 -2.1736256e-005,52.5011 5.8247242e-006,52.5057 -1.5604304e-006,52.5103 4.1640428e-007,52.5149 -1.0502723e-007,52.5195 3.6593799e-009,52.5241 9.041112e-008,52.5287 -3.6534433e-007,52.5333 1.371107e-006,52.5379 -5.1196043e-006,52.5425 1.9109257e-005,52.5472 0.18755856,52.5518 0.37503079,52.5564 0.34370178,52.5610 0.093695961,52.5656 0.03125111,52.5702 0.28131977,52.5748 0.71874809,52.5794 0.37494242,52.5840 0.1874934,52.5886 -9.0741551e-006,52.5932 0.031286433,52.5978 0.34380621,52.6024 0.56249499,52.6070 0.31243065,52.6116 0.031263679,52.6162 0.3438324,52.6208 0.4999727,52.6254 0.18742365,52.6300 -4.0342252e-006,52.6346 0.093799137,52.6392 0.34385949,52.6438 0.7187739,52.6484 0.53117985,52.6530 0.5000239,52.6577 0.59372663,52.6623 0.34371698,52.6669 0.624991,52.6715 0.59371603,52.6761 0.49997711,52.6807 0.093742616,52.6853 0.18755381,52.6899 0.50000679,52.6945 0.40620482,52.6991 0.062475726,52.7037 -1.3715883e-006,52.7083 -6.8129702e-006,52.7130 2.8626757e-005,52.7176 0.18751664,52.7222 0.093717061,52.7268 0.18751097,52.7314 0.49999365,52.7360 0.34378448,52.7406 1.7500972,52.7452 2.1874542,52.7498 0.87491113,52.7544 -1.5825502e-005,52.7591 3.2040447e-005,52.7637 0.18755734,52.7683 0.31248143,52.7729 0.093697056,52.7775 -1.2493882e-005,52.7821 3.1812317e-006,52.7867 -2.2970241e-007,52.7913 -2.263017e-006,52.7959 9.2828132e-006,52.8006 0.093783237,52.8052 0.18750021,52.8098 0.093715958,52.8144 -6.4037913e-006,52.8190 0.18751182,52.8236 0.31249946,52.8282 0.18749042,52.8329 0.12501541,52.8375 0.40627122,52.8421 0.37497666,52.8467 0.093748145,52.8513 0.09377382,52.8559 0.093723804,52.8605 0.093812302,52.8652 0.50008893,52.8698 0.49991265,52.8744 0.09367986,52.8790 0.28131366,52.8836 0.68751013,52.8882 0.40619248,52.8929 0.18759803,52.8975 0.81261402,52.9021 1.0936557,52.9067 0.68742007,52.9113 0.62498879,52.9160 0.49998465,52.9206 0.40623346,52.9252 0.093744546,52.9298 0.12502663,52.9344 0.18749292,52.9390 0.093726702,52.9437 0.031262983,52.9483 0.093751758,52.9529 0.03122993,52.9575 -1.8337452e-006,52.9621 6.2793208e-007,52.9668 -6.7785675e-007,52.9714 2.0836533e-006,52.9760 -7.6575197e-006,52.9806 2.8549317e-005,52.9852 0.093741387,52.9899 5.8245378e-006,52.9945 1.1563187,52.9991 1.6875091,53.0037 1.2500105,53.0084 0.56246072,53.0130 0.093727216,53.0176 0.31253618,53.0222 0.34372893,53.0268 0.18746519,53.0315 0.093752019,53.0361 0.18749236,53.0407 0.093728818,53.0453 0.7813592,53.0500 2.7814522,53.0546 3.7812209,53.0592 2.0622885,53.0638 0.34366918,53.0685 0.031272337,53.0731 0.28131282,53.0777 0.59385198,53.0823 0.7499693,53.0870 0.43741313,53.0916 0.34373385,53.0962 0.18746544,53.1008 -3.005488e-006,53.1055 0.09384308,53.1101 0.40642506,53.1147 0.78130794,53.1193 0.78111905,53.1240 0.56238168,53.1286 0.24993598,53.1332 -2.1459364e-005,53.1379 -2.1817991e-006,53.1425 3.019219e-005,53.1471 0.40642774,53.1517 1.2815238,53.1564 1.625041,53.1610 1.124769,53.1656 0.46852022,53.1703 -7.1824623e-005,53.1749 1.9704818e-005,53.1795 -6.987596e-006,53.1841 8.2443248e-006,53.1888 0.093834721,53.1934 0.37508389,53.1980 0.68746716,53.2027 0.78125483,53.2073 0.87501007,53.2119 0.59369719,53.2166 0.37494358,53.2212 0.21874766,53.2258 0.37507299,53.2304 0.56250191,53.2351 0.34365928,53.2397 0.1562635,53.2443 0.62513876,53.2490 0.93751633,53.2536 0.65610957,53.2582 0.31251588,53.2629 0.9688704,53.2675 1.0312684,53.2721 0.78113025,53.2768 0.093645208,53.2814 2.1535045e-005,53.2860 0.18752213,53.2907 0.3125419,53.2953 0.31253606,53.2999 0.40627277,53.3046 0.49999362,53.3092 0.84372401,53.3139 1.4376031,53.3185 1.9063839,53.3231 1.5624007,53.3278 0.34355599,53.3324 -5.7187186e-005,53.3370 2.7663373e-005,53.3417 0.031233195,53.3463 0.093819842,53.3509 1.5626361,53.3556 2.0937381,53.3602 1.4998672,53.3649 0.12493353,53.3695 6.8986683e-006,53.3741 1.5322043e-005,53.3788 0.18761651,53.3834 0.56259143,53.3880 0.65622014,53.3927 0.46863103,53.3973 0.093682803,53.4020 0.093782097,53.4066 0.28126526,53.4112 0.3750011,53.4159 0.34372047,53.4205 0.12498613,53.4252 0.31250817,53.4298 0.34377229,53.4344 0.34388277,53.4391 0.93764585,53.4437 1.218719,53.4484 0.87492388,53.4530 0.68752873,53.4576 0.62494892,53.4623 0.2811327,53.4669 0.093691386,53.4716 -1.8815997e-005,53.4762 4.9726973e-006,53.4809 -1.0728627e-006,53.4855 -6.818575e-007,53.4901 0.093841143,53.4948 0.59385461,53.4994 0.84379393,53.5041 0.87492269,53.5087 0.34360918,53.5134 0.031239884,53.5180 0.093758993,53.5227 0.12504664,53.5273 0.34384,53.5319 1.1562191,53.5366 0.99990767,53.5412 0.34372133,53.5459 0.18750474,53.5505 0.093800031,53.5552 0.28132212,53.5598 0.34376913,53.5645 0.34374627,53.5691 0.31246281,53.5738 0.53136045,53.5784 1.2500716,53.5830 0.84354484,53.5877 0.031150896,53.5923 9.9845875e-006,53.5970 2.5677073e-005,53.6016 0.34388417,53.6063 0.75000441,53.6109 0.34359819,53.6156 3.6333538e-005,53.6202 0.50015926,53.6249 0.78122449,53.6295 0.40611845,53.6342 0.40628242,53.6388 1.0625442,53.6435 0.84367681,53.6481 0.28120461,53.6528 0.031246316,53.6574 0.093755707,53.6621 0.093743972,53.6667 -1.2893009e-006,53.6714 -8.5043321e-006,53.6760 3.5310597e-005,53.6807 0.31258178,53.6853 0.49998948,53.6900 0.31246006,53.6946 0.24998498,53.6993 0.18746868,53.7039 0.093743846,53.7086 -2.7305623e-005,53.7132 0.062618464,53.7179 0.78146523,53.7226 1.0936835,53.7272 0.53104609,53.7319 -5.4422675e-005,53.7365 1.4585912e-005,53.7412 -3.9154993e-006,53.7458 1.0746235e-006,53.7505 -3.8261155e-007,53.7551 4.5575555e-007,53.7598 -1.4405252e-006,53.7644 5.3068711e-006,53.7691 -1.9788948e-005,53.7737 7.3856383e-005,53.7784 0.46900085,53.7831 1.0626411,53.7877 0.93730956,53.7924 0.31227931,53.7970 0.0937526,53.8017 0.18750142,53.8063 0.21872766,53.8110 0.34375694,53.8157 0.18746777,53.8203 0.21890435,53.8250 1.031479,53.8296 1.0937077,53.8343 0.53106779,53.8389 0.34366804,53.8436 0.53132212,53.8483 1.0937433,53.8529 0.6873877,53.8576 0.093721516,53.8622 -1.5123712e-007,53.8669 0.031278975,53.8716 0.31253949,53.8762 0.34371832,53.8809 0.093718924,53.8855 -9.2419587e-006,53.8902 0.093849994,53.8949 0.68760949,53.8995 0.84373844,53.9042 0.59366435,53.9088 0.43739143,53.9135 4.1546671e-005,53.9182 0.31255499,53.9228 0.34376734,53.9275 0.49999058,53.9321 0.31245202,53.9368 0.21871604,53.9415 -2.7177643e-005,53.9461 1.7331251e-005,53.9508 0.093744747,53.9555 0.21883762,53.9601 1.0313276,53.9648 0.93742055,53.9695 0.43742329,53.9741 -1.6427226e-005,53.9788 0.18761481,53.9834 0.75010276,53.9881 0.78117102,53.9928 0.31237864,53.9974 2.0937584e-006,54.0021 0.31256369,54.0068 0.49999934,54.0114 0.40620881,54.0161 0.37502804,54.0208 0.65629959,54.0254 0.59381402,54.0301 0.7501691,54.0348 0.93749106,54.0394 0.5622654,54.0441 0.49992505,54.0488 0.84376484,54.0534 0.49996471,54.0581 0.18749079,54.0628 0.093774259,54.0674 0.31250098,54.0721 0.093721904,54.0768 2.2350857e-006,54.0814 -6.051294e-007,54.0861 1.8521042e-007,54.0908 -1.3566158e-007,54.0955 3.574545e-007,54.1001 -1.2942816e-006,54.1048 4.8201564e-006,54.1095 0.093824416,54.1141 0.34380597,54.1188 0.31243685,54.1235 0.18746108,54.1281 0.3125129,54.1328 0.37497211,54.1375 0.18751702,54.1422 0.15631843,54.1468 0.25001514,54.1515 0.21870723,54.1562 0.093689717,54.1608 -1.8578077e-005,54.1655 4.8635493e-006,54.1702 -8.7421017e-007,54.1749 -1.3673812e-006,54.1795 6.344515e-006,54.1842 0.31251681,54.1889 0.75003451,54.1936 0.84376144,54.1982 0.43745139,54.2029 -2.4132542e-005,54.2076 5.3372951e-006,54.2122 2.7862682e-006,54.2169 0.031250365,54.2216 -4.2559477e-006,54.2263 -1.8818595e-007,54.2309 5.0096905e-006,54.2356 0.18752098,54.2403 0.56253284,54.2450 0.74998337,54.2496 0.34373668,54.2543 0.18756284,54.2590 0.34375536,54.2637 0.18741563,54.2684 1.4028328e-005,54.2730 0.31258661,54.2777 0.50001115,54.2824 0.40618172,54.2871 0.09370333,54.2917 0.031235583,54.2964 4.1410069e-005,54.3011 0.31254345,54.3058 0.31250033,54.3105 0.43747136,54.3151 0.49996626,54.3198 0.56250614,54.3245 0.18746142,54.3292 7.330643e-005,54.3338 0.53146487,54.3385 0.93752062,54.3432 0.59354705,54.3479 0.1249579,54.3526 0.50015897,54.3572 0.93748653,54.3619 0.40609321,54.3666 0.031211229,54.3713 0.093840837,54.3760 0.53138155,54.3807 0.93746686,54.3853 0.68739974,54.3900 0.65625244,54.3947 0.65633154,54.3994 1.1250758,54.4041 1.4998727,54.4087 0.7811349,54.4134 0.3437548,54.4181 -1.2231241e-005,54.4228 3.2464611e-006,54.4275 -7.5336675e-007,54.4322 -2.3336888e-007,54.4368 0.031251695,54.4415 0.093750373,54.4462 0.031246796,54.4509 5.5444866e-006,54.4556 -1.8975339e-005,54.4603 0.12518346,54.4650 1.5939482,54.4696 1.593573,54.4743 0.53106838,54.4790 -9.8240389e-006,54.4837 -1.4964476e-006,54.4884 1.5812589e-005,54.4931 0.18755397,54.4978 0.31248024,54.5024 0.18747693,54.5071 0.50002933,54.5118 0.49996716,54.5165 0.12501073,54.5212 0.31257668,54.5259 0.40624118,54.5306 0.1874359,54.5353 0.093718886,54.5399 -5.2453161e-006,54.5446 1.4051361e-006,54.5493 -3.7470215e-007,54.5540 9.353181e-008,54.5587 6.1531757e-010,54.5634 -9.6013494e-008,54.5681 3.8347974e-007,54.5728 0.18756007,54.5775 0.75005955,54.5822 0.74994051,54.5868 0.18744004,54.5915 -7.085203e-007,54.5962 1.3075243e-006,54.6009 0.09377633,54.6056 0.28127003,54.6103 0.18745856,54.6150 1.8987601e-005,54.6197 0.34392044,54.6244 1.0001378,54.6291 1.2811478,54.6338 0.81234968,54.6384 0.40626031,54.6431 0.28128529,54.6478 0.40622005,54.6525 0.37502393,54.6572 0.59374589,54.6619 0.46869299,54.6666 0.49999866,54.6713 0.40621808,54.6760 0.093723312,54.6807 -4.5628573e-007,54.6854 7.9412766e-006,54.6901 0.093781292,54.6948 0.18749873,54.6995 0.093723647,54.7042 -2.524519e-005,54.7089 6.4750333e-005,54.7136 0.62507814,54.7183 0.71871889,54.7230 0.40618822,54.7276 0.093775801,54.7323 0.37513074,54.7370 0.59371543,54.7417 0.249917,54.7464 0.2187742,54.7511 0.31253061,54.7558 0.31241709,54.7605 -2.8739903e-005,54.7652 0.18761092,54.7699 0.31249514,54.7746 0.18740845,54.7793 -3.903775e-005,54.7840 5.3546437e-006,54.7887 1.7625262e-005,54.7934 0.093792163,54.7981 0.18749434,54.8028 0.18749456,54.8075 0.18747897,54.8122 0.031228438,54.8169 0.093787953,54.8216 0.31257758,54.8263 1.0312976,54.8310 1.0624233,54.8357 0.18741636,54.8404 -8.7519666e-006,54.8451 2.5632035e-006,54.8498 -1.5000691e-006,54.8545 3.4371672e-006,54.8592 -1.2249754e-005,54.8639 4.5566365e-005,54.8686 1.5313742,54.8733 2.3750141,54.8780 1.5623888,54.8827 0.31244117,54.8874 0.093753181,54.8921 0.093749091,54.8969 0.093750484,54.9016 0.093745828,54.9063 -4.1210651e-006,54.9110 3.5104754e-006,54.9157 -9.9214576e-006,54.9204 3.6178859e-005,54.9251 0.28125066,54.9298 0.18750232,54.9345 0.18754956,54.9392 0.18745305,54.9439 -5.6648631e-005,54.9486 7.874694e-005,54.9533 0.40638527,54.9580 0.68747956,54.9627 0.43738419,54.9674 0.093697548,54.9721 -5.68731e-006,54.9768 1.1887975e-005,54.9816 0.31252643,54.9863 0.43750855,54.9910 0.28121313,54.9957 0.031283725,55.0004 0.3125585,55.0051 0.3124598,55.0098 0.96879596,55.0145 2.5313258,55.0192 2.5311775,55.0239 1.0936754,55.0286 0.18751611,55.0333 0.31249568,55.0381 0.093710318,55.0428 -2.3029895e-007,55.0475 0.093807884,55.0522 0.40633217,55.0569 0.81249177,55.0616 0.6561808,55.0663 0.40625954,55.0710 0.3125304,55.0757 0.34374753,55.0805 0.31247956,55.0852 0.18743433,55.0899 -1.003076e-005,55.0946 0.31254551,55.0993 0.59381211,55.1040 0.74997318,55.1087 0.18741253,55.1134 -8.6485693e-007,55.1182 0.18761818,55.1229 0.59383941,55.1276 0.68741876,55.1323 0.65616524,55.1370 0.3124648,55.1417 -1.5751775e-005,55.1464 0.093786716,55.1512 0.65625536,55.1559 0.28123173,55.1606 0.093780875,55.1653 0.12498134,55.1700 0.031224851,55.1747 -1.4639752e-005,55.1794 0.031309277,55.1842 0.56270933,55.1889 1.3751349,55.1936 1.4061731,55.1983 0.81229609,55.2030 0.093632914,55.2077 1.0702278e-005,55.2125 0.18752016,55.2172 0.34375054,55.2219 0.28125855,55.2266 0.25010556,55.2313 0.62503451,55.2361 0.56241661,55.2408 0.31247595,55.2455 0.34380308,55.2502 0.50000566,55.2549 0.31240723,55.2596 -4.1984855e-005,55.2644 1.1698466e-005,55.2691 -4.8050201e-006,55.2738 7.5211719e-006,55.2785 0.18751603,55.2832 0.34375727,55.2880 0.31248885,55.2927 0.18757451,55.2974 0.53134435,55.3021 0.81261468,55.3068 1.5312655,55.3116 1.3436104,55.3163 0.59362978,55.3210 0.093680814,55.3257 3.523819e-005,55.3305 0.093747452,55.3352 -2.5138203e-005,55.3399 3.0726424e-006,55.3446 1.2851693e-005,55.3493 0.062532343,55.3541 0.093737923,55.3588 0.031222492,55.3635 0.093762197,55.3682 0.31251714,55.3730 0.31248078,55.3777 0.031234862,55.3824 -2.0414113e-006,55.3871 0.093786933,55.3919 0.37504095,55.3966 0.40629858,55.4013 0.56253475,55.4060 0.53121078,55.4108 0.3124148,55.4155 -3.8163238e-005,55.4202 0.031269655,55.4249 0.031240709,55.4297 0.093746647,55.4344 0.34380013,55.4391 0.68750566,55.4439 0.28119725,55.4486 -7.7902423e-006,55.4533 5.2562086e-006,55.4580 0.18754144,55.4628 0.56253666,55.4675 0.49995175,55.4722 0.093719043,55.4769 0.12505297,55.4817 0.28124294,55.4864 0.18746214,55.4911 0.093745805,55.4959 -7.3473911e-006,55.5006 2.4950505e-006,55.5053 -2.6323075e-006,55.5101 8.0347718e-006,55.5148 0.093755156,55.5195 0.031227997,55.5242 4.8196001e-005,55.5290 0.18755493,55.5337 0.18746433,55.5384 0.093718521,55.5432 0.093750976,55.5479 0.093736172,55.5526 -1.7336162e-005,55.5574 1.1523162e-005,55.5621 0.1875127,55.5668 0.50008851,55.5716 1.0001018,55.5763 0.90623981,55.5810 0.49988997,55.5858 0.18747994,55.5905 0.31251207,55.5952 0.28125414,55.6000 0.68762422,55.6047 0.93746984,55.6094 0.40614632,55.6142 0.56254578,55.6189 0.93750602,55.6236 0.68744206,55.6284 0.37498325,55.6331 0.34376067,55.6378 0.96890932,55.6426 1.6563798,55.6473 0.96864879,55.6520 0.46858433,55.6568 0.18753637,55.6615 0.53146082,55.6663 0.87504172,55.6710 0.65602356,55.6757 0.093591832,55.6805 1.2060133e-005,55.6852 0.031290814,55.6899 0.2814635,55.6947 1.3126774,55.6994 1.4686276,55.7042 0.84358907,55.7089 0.78122723,55.7136 0.50002605,55.7184 0.56251621,55.7231 0.65617597,55.7278 0.34369916,55.7326 0.28125799,55.7373 0.18747845,55.7421 0.18752986,55.7468 0.31248873,55.7515 0.093699291,55.7563 -3.7416373e-007,55.7610 9.6991437e-007,55.7658 -3.5058267e-006,55.7705 0.031284127,55.7753 0.84378999,55.7800 0.87501848,55.7847 0.56251591,55.7895 0.56248719,55.7942 0.34378368,55.7990 0.34380627,55.8037 0.37496519,55.8084 0.28116569,55.8132 0.18752961,55.8179 0.31259066,55.8227 0.59372365,55.8274 0.46865672,55.8322 0.18744324,55.8369 -1.0796135e-005,55.8417 7.1076165e-006,55.8464 0.1250778,55.8511 0.53132117,55.8559 0.65616345,55.8606 0.18742609,55.8654 1.065676e-005,55.8701 -9.3388207e-006,55.8749 2.6700234e-005,55.8796 0.093766019,55.8844 0.031197138,55.8891 8.2018749e-005,55.8938 0.50014472,55.8986 0.65622574,55.9033 0.37487677,55.9081 0.18752702,55.9128 0.50004297,55.9176 0.34367639,55.9223 0.18751238,55.9271 0.18746032,55.9318 -2.44435e-005,55.9366 0.093768977,55.9413 0.031226031,55.9461 0.093803555,55.9508 0.40635386,55.9556 0.87503356,55.9603 0.87489712,55.9651 0.34367704,55.9698 0.18749294,55.9746 -1.6522241e-005,55.9793 1.8261871e-005,55.9841 0.093788251,55.9888 0.18751782,55.9936 0.18747969,55.9983 0.093713559,56.0031 -1.7991793e-005,56.0078 0.031290229,56.0126 0.93777895,56.0173 1.7187924,56.0221 0.65597594,56.0268 0.093678877,56.0316 0.62520921,56.0363 1.7501915,56.0411 1.5935825,56.0458 0.49978849,56.0506 -4.272693e-005,56.0553 1.9045337e-005,56.0601 0.31252199,56.0648 0.5312466,56.0696 0.4062621,56.0744 0.43752396,56.0791 0.40623197,56.0839 0.12496576,56.0886 -1.0827065e-005,56.0934 0.78134739,56.0981 2.2813356,56.1029 2.1249013,56.1076 0.31241432,56.1124 0.062536031,56.1172 0.21878098,56.1219 0.28122726,56.1267 0.18746465,56.1314 0.12502444,56.1362 0.28132498,56.1409 0.31245539,56.1457 0.093748651,56.1504 0.53133202,56.1552 0.68753117,56.1600 0.78131002,56.1647 0.87502569,56.1695 0.87498194,56.1742 0.74992919,56.1790 0.49991351,56.1838 0.18741745,56.1885 3.8651324e-005,56.1933 0.21885258,56.1980 0.31249133,56.2028 0.21868196,56.2075 0.093722671,56.2123 0.18749703,56.2171 0.093721367,56.2218 -1.0319492e-005,56.2266 5.5818496e-006,56.2314 0.093801484,56.2361 0.34379128,56.2409 0.34372264,56.2456 0.18744923,56.2504 -2.2349017e-005,56.2552 6.4254773e-006,56.2599 -3.3508791e-006,56.2647 6.9780963e-006,56.2694 0.031246606,56.2742 0.093773946,56.2790 0.50001794,56.2837 0.37499806,56.2885 0.34376132,56.2933 0.18746042,56.2980 -5.950465e-006,56.3028 0.18757644,56.3075 0.59386009,56.3123 0.90621859,56.3171 0.46863779,56.3218 0.34381628,56.3266 1.0313491,56.3314 1.03116,56.3361 0.31238213,56.3409 0.18750946,56.3457 0.37505221,56.3504 0.28121632,56.3552 -4.6652647e-005,56.3600 0.031271588,56.3647 0.1875014,56.3695 0.18750706,56.3743 0.18751387,56.3790 0.18748094,56.3838 0.031234505,56.3886 0.031278294,56.3933 0.093740687,56.3981 -2.2926046e-005,56.4029 5.9502004e-006,56.4076 -8.7242438e-007,56.4124 -2.4613928e-006,56.4172 1.0719222e-005,56.4219 0.31251523,56.4267 0.34373751,56.4315 0.18750678,56.4362 0.093771361,56.4410 0.093725048,56.4458 -1.6722805e-005,56.4506 -3.262144e-006,56.4553 2.9776304e-005,56.4601 0.28132984,56.4649 0.68755466,56.4696 0.65616292,56.4744 0.031171219,56.4792 -4.9406531e-006,56.4840 0.031351138,56.4887 0.78155172,56.4935 1.5313196,56.4983 1.0309691,56.5030 0.18731998,56.5078 4.5229467e-007,56.5126 8.3578868e-009,56.5174 -4.8582478e-007,56.5221 1.9351446e-006,56.5269 -7.255469e-006,56.5317 2.7089398e-005,56.5364 0.18759452,56.5412 0.46878615,56.5460 0.49997491,56.5508 0.50010633,56.5555 0.96893668,56.5603 1.4062213,56.5651 0.99976414,56.5699 0.18733668,56.5746 5.6084289e-005,56.5794 0.34383035,56.5842 0.56251937,56.5890 0.78129321,56.5937 0.78123826,56.5985 0.46867388,56.6033 0.31245315,56.6081 0.28122729,56.6129 0.37512609,56.6176 1.0939169,56.6224 1.1874508,56.6272 0.81235904,56.6320 0.31238571,56.6367 -2.8410328e-005,56.6415 7.6745264e-006,56.6463 -2.2850188e-006,56.6511 1.4648937e-006,56.6559 -3.5746912e-006,56.6606 0.093827158,56.6654 0.50008839,56.6702 0.49989823,56.6750 0.18752746,56.6797 1.00008,56.6845 0.81240582,56.6893 0.34368756,56.6941 -1.1699232e-005,56.6989 0.09376853,56.7036 0.18750022,56.7084 0.093730524,56.7132 1.4945594e-005,56.7180 0.093762144,56.7228 0.062486075,56.7276 0.18751498,56.7323 0.31251633,56.7371 0.28132126,56.7419 0.5312826,56.7467 0.3436664,56.7515 0.093689017,56.7562 2.3110936e-006,56.7610 0.093791068,56.7658 0.31249925,56.7706 0.093711801,56.7754 -1.2328323e-005,56.7802 1.5070017e-005,56.7849 0.12500498,56.7897 0.093736,56.7945 -1.8308763e-006,56.7993 3.5983086e-007,56.8041 3.9178801e-007,56.8089 -1.9272238e-006,56.8137 7.3178362e-006,56.8184 0.187528,56.8232 0.31249267,56.8280 0.18753685,56.8328 0.59388959,56.8376 1.1562741,56.8424 0.99990827,56.8472 0.59364021,56.8519 0.031251971,56.8567 0.37507734,56.8615 0.53132802,56.8663 0.6249361,56.8711 0.12488163,56.8759 0.093793012,56.8807 0.18748042,56.8855 -2.8553126e-005,56.8902 -6.9671182e-007,56.8950 3.1346288e-005,56.8998 0.31262812,56.9046 0.75009298,56.9094 0.78116578,56.9142 0.34363073,56.9190 0.18748376,56.9238 0.46877396,56.9286 0.49998924,56.9334 0.18746397,56.9381 -5.3351596e-006,56.9429 -1.471864e-006,56.9477 1.122436e-005,56.9525 0.093770467,56.9573 0.18752852,56.9621 0.28120452,56.9669 3.1867381e-005,56.9717 0.28138739,56.9765 0.4375391,56.9813 0.84371692,56.9861 0.81237954,56.9909 0.093696274,56.9956 0.18752979,57.0004 0.18747169,57.0052 -1.8270886e-005,57.0100 -2.6373161e-007,57.0148 1.9329762e-005,57.0196 0.75003403,57.0244 1.6252133,57.0292 2.4376554,57.0340 1.2811378,57.0388 0.68730277,57.0436 0.093654454,57.0484 0.31254023,57.0532 0.34372517,57.0580 0.093715519,57.0628 2.7362124e-005,57.0676 0.15632208,57.0724 0.24995962,57.0772 0.031188818,57.0820 9.879006e-006,57.0867 -6.1289447e-006,57.0915 1.4637281e-005,57.0963 0.093818054,57.1011 0.18746068,57.1059 0.031256601,57.1107 0.3126021,57.1155 0.87500852,57.1203 1.4687626,57.1251 1.4061757,57.1299 0.43741313,57.1347 0.093746245,57.1395 0.093758345,57.1443 0.28128991,57.1491 0.50003409,57.1539 0.59371668,57.1587 0.59379661,57.1635 0.59383261,57.1683 0.43742463,57.1731 0.21866117,57.1779 0.50002795,57.1827 1.1562539,57.1875 0.78124797,57.1923 0.90624708,57.1971 0.34372926,57.2019 0.50001568,57.2067 0.49999267,57.2115 0.34372941,57.2163 0.093749717,57.2211 0.18755946,57.2259 0.78133941,57.2307 1.0624355,57.2355 0.21864699,57.2403 9.6129552e-006,57.2452 0.18750893,57.2500 0.31249648,57.2548 0.093740858,57.2596 -1.9779286e-006,57.2644 9.9809522e-006,57.2692 0.031250041,57.2740 -1.0168913e-005,57.2788 2.6754956e-006,57.2836 -5.3205792e-007,57.2884 -5.4760216e-007,57.2932 2.7228079e-006,57.2980 -1.0344658e-005,57.3028 3.8659615e-005,57.3076 0.18760379,57.3124 0.53132284,57.3172 0.68750507,57.3220 0.68737739,57.3268 0.093659952,57.3316 0.093756177,57.3365 -7.4413419e-006,57.3413 2.9482617e-006,57.3461 -4.3513778e-006,57.3509 0.093859605,57.3557 0.56267679,57.3605 0.74992162,57.3653 0.31236309,57.3701 0.37507412,57.3749 0.68748188,57.3797 0.43745273,57.3845 0.43750468,57.3893 0.34378061,57.3942 0.87510544,57.3990 1.2499837,57.4038 0.93733943,57.4086 0.2187774,57.4134 0.43771785,57.4182 0.87505722,57.4230 0.81230778,57.4278 0.18734193,57.4326 0.031273391,57.4375 0.40633798,57.4423 0.65624285,57.4471 0.37498799,57.4519 0.5625723,57.4567 0.49990851,57.4615 0.031172816,57.4663 1.4595335e-005,57.4711 -2.5762365e-006,57.4760 -4.2923648e-006,57.4808 0.031307805,57.4856 0.18752152,57.4904 0.093688808,57.4952 0.093742438,57.5000 0.093738206,57.5048 0.093852028,57.5096 0.7189883,57.5145 1.2499866,57.5193 0.71852213,57.5241 0.12490271,57.5289 8.6245263e-006,57.5337 -2.1394844e-005,57.5385 0.18762961,57.5434 1.3127757,57.5482 2.2500153,57.5530 1.4059809,57.5578 0.59367919,57.5626 0.68756998,57.5674 0.62495154,57.5723 0.53120726,57.5771 0.28123274,57.5819 0.093735188,57.5867 -1.5845522e-005,57.5915 1.3969096e-005,57.5963 0.09379451,57.6012 0.50010216,57.6060 1.2187915,57.6108 1.343672,57.6156 0.90616846,57.6204 0.53127468,57.6253 0.96883512,57.6301 1.1250436,57.6349 0.99993259,57.6397 0.46868977,57.6445 0.65641892,57.6494 1.2814341,57.6542 1.343616,57.6590 0.59356117,57.6638 0.34378675,57.6686 0.37497315,57.6735 0.093655542,57.6783 -1.2556211e-005,57.6831 1.0281015e-005,57.6879 0.093806028,57.6927 0.31255344,57.6976 0.4374955,57.7024 0.50000721,57.7072 0.8124913,57.7120 1.750097,57.7169 3.2501049,57.7217 2.6248415,57.7265 0.53110111,57.7313 -5.5211749e-006,57.7362 -2.4677088e-006,57.7410 1.53942e-005,57.7458 0.093786351,57.7506 0.15627331,57.7555 0.18754101,57.7603 0.24998324,57.7651 0.1249373,57.7699 0.093797021,57.7748 0.3438223,57.7796 0.40621406,57.7844 0.31243643,57.7892 0.093710214,57.7941 -1.7241649e-005,57.7989 4.3831069e-006,57.8037 0.031253219,57.8085 0.093750335,57.8134 0.031245448,57.8182 2.7952103e-007,57.8230 -7.4905259e-008,57.8278 2.0072958e-008,57.8327 -5.3792837e-009,57.8375 1.4422392e-009,57.8423 -3.8915265e-010,57.8472 1.142327e-010,57.8520 -6.7744511e-011,57.8568 1.5674995e-010,57.8617 -5.5930605e-010,57.8665 2.0806741e-009,57.8713 -7.7641538e-009,57.8761 2.8978679e-008,57.8810 -1.0816124e-007,57.8858 4.0370534e-007,57.8906 0.18752663,57.8955 0.59375542,57.9003 0.59379256,57.9051 0.53143561,57.9100 1.1564257,57.9148 1.0623723,57.9196 0.6560728,57.9244 0.59373677,57.9293 0.49994263,57.9341 0.18744075,57.9389 1.3247684e-005,57.9438 0.34384421,57.9486 0.968898,57.9534 1.2188281,57.9583 0.90609813,57.9631 0.18733092,57.9679 -1.8258337e-005,57.9728 4.8927504e-006,57.9776 -1.3108968e-006,57.9824 3.50363e-007,57.9873 -9.0428053e-008,57.9921 1.131378e-008,57.9969 4.5187086e-008,58.0018 -1.9208335e-007,58.0066 7.23217e-007,58.0115 -2.7010465e-006,58.0163 1.0081944e-005,58.0211 0.18750471,58.0260 0.093738683,58.0308 -1.785868e-006,58.0356 8.3270123e-007,58.0405 -1.5449117e-006,58.0453 5.3474164e-006,58.0501 0.093747795,58.0550 3.496765e-006,58.0598 0.46879733,58.0647 0.90626186,58.0695 0.62495524,58.0743 0.093720324,58.0792 3.743597e-005,58.0840 0.18757111,58.0888 0.34379953,58.0937 0.37496093,58.0985 0.15616998,58.1034 0.031225316,58.1082 -5.8456003e-006,58.1130 3.6237273e-006,58.1179 0.031280085,58.1227 0.37519971,58.1276 1.0937793,58.1324 0.59353238,58.1372 -5.5565655e-005,58.1421 1.6968033e-005,58.1469 -1.2301964e-005,58.1518 3.2241416e-005,58.1566 0.18757613,58.1615 0.34377322,58.1663 0.34373781,58.1711 0.40623543,58.1760 0.34371606,58.1808 0.18753082,58.1857 0.31257659,58.1905 0.46870261,58.1954 0.28117284,58.2002 0.18754128,58.2050 0.3124924,58.2099 0.12493289,58.2147 -2.5342079e-005,58.2196 4.9333237e-005,58.2244 0.31263286,58.2293 0.59374726,58.2341 0.34365261,58.2389 0.18748954,58.2438 0.50008672,58.2486 0.81247145,58.2535 0.40618068,58.2583 0.34382975,58.2632 0.56249779,58.2680 0.34366104,58.2729 0.031201474,58.2777 4.380575e-005,58.2826 0.15632612,58.2874 0.34375608,58.2923 0.37496567,58.2971 0.31250024,58.3020 0.34377059,58.3068 0.34372118,58.3116 0.18746647,58.3165 0.18753514,58.3213 0.34377077,58.3262 0.31248802,58.3310 0.28128368,58.3359 0.31248158,58.3407 0.28119251,58.3456 0.18747202,58.3504 0.093771346,58.3553 0.093743622,58.3601 -3.4333578e-005,58.3650 9.0329177e-006,58.3698 -1.7947093e-006,58.3747 -1.8552124e-006,58.3795 9.2167056e-006,58.3844 0.03124998,58.3892 -9.1616184e-006,58.3941 1.6956095e-006,58.3989 2.3803809e-006,58.4038 -1.1218478e-005,58.4086 0.031299636,58.4135 0.43769556,58.4184 1.1876245,58.4232 1.1561002,58.4281 0.4060635,58.4329 -3.094997e-005,58.4378 8.0086593e-006,58.4426 -1.0815579e-006,58.4475 -3.6836411e-006,58.4523 1.5817875e-005,58.4572 0.50003928,58.4620 0.78124255,58.4669 0.56249732,58.4717 0.28126597,58.4766 0.093718112,58.4815 0.18749025,58.4863 0.31250593,58.4912 0.18748608,58.4960 0.031236496,58.5009 2.5510275e-005,58.5057 0.18753473,58.5106 0.18746597,58.5154 -2.8970486e-005,58.5203 1.9564011e-005,58.5252 0.093765482,58.5300 0.093733236,58.5349 -1.3195156e-005,58.5397 4.7988351e-006,58.5446 0.18751529,58.5494 0.50000447,58.5543 0.34373805,58.5592 0.093730047,58.5640 4.9275543e-005,58.5689 0.18758628,58.5737 0.28126097,58.5786 0.28117231,58.5835 0.093696743,58.5883 0.37502775,58.5932 0.75000226,58.5980 0.49997362,58.6029 -9.3835406e-006,58.6078 -6.6021353e-006,58.6126 3.5796777e-005,58.6175 0.31258342,58.6223 0.49999994,58.6272 0.31241688,58.6321 -3.6888785e-005,58.6369 1.0739523e-005,58.6418 -6.0661091e-006,58.6466 1.3525207e-005,58.6515 0.18758316,58.6564 0.81257921,58.6612 0.99998909,58.6661 0.62491131,58.6710 0.093679771,58.6758 -2.5207059e-006,58.6807 0.093766786,58.6855 0.34376204,58.6904 0.31248379,58.6953 0.031233322,58.7001 0.031273957,58.7050 0.31252694,58.7099 0.81254119,58.7147 1.5000094,58.7196 1.1874771,58.7245 0.56253505,58.7293 0.87517083,58.7342 1.3126206,58.7391 0.87492317,58.7439 0.56232977,58.7488 0.18736085,58.7537 -2.1853553e-005,58.7585 1.9096886e-005,58.7634 0.093817696,58.7683 0.18746124,58.7731 -3.5065412e-005,58.7780 0.093774274,58.7829 0.031220028,58.7877 -6.6335707e-007,58.7926 5.4122791e-007,58.7975 -1.5016406e-006,58.8023 0.031287979,58.8072 0.18754344,58.8121 0.18744954,58.8169 0.031247029,58.8218 0.31252739,58.8267 0.34377658,58.8315 0.40621257,58.8364 0.031210801,58.8413 0.40631175,58.8462 0.65633589,58.8510 1.6875411,58.8559 1.8749105,58.8608 1.0936822,58.8656 0.49997401,58.8705 0.093755826,58.8754 0.31251004,58.8802 0.18747878,58.8851 -3.2661505e-006,58.8900 -8.3763271e-006,58.8949 3.6775611e-005,58.8997 0.18755531,58.9046 0.18743593,58.9095 6.9466205e-006,58.9144 0.31256711,58.9192 0.34372118,58.9241 0.18745422,58.9290 0.093736559,58.9339 0.5000816,58.9387 0.90629667,58.9436 0.68744719,58.9485 0.37506047,58.9533 0.6563555,58.9582 1.3438559,58.9631 2.281379,58.9680 2.7188661,58.9728 2.3435793,58.9777 0.71841598,58.9826 0.093659617,58.9875 -5.2212772e-006,58.9924 7.9973906e-006,58.9972 0.34376946,59.0021 0.65625292,59.0070 0.34371519,59.0119 0.093804866,59.0167 0.53138608,59.0216 0.87499785,59.0265 0.59363431,59.0314 0.18744463,59.0362 0.093750395,59.0411 0.031241285,59.0460 -4.1163967e-006,59.0509 0.0937749,59.0558 0.406293,59.0606 0.37497473,59.0655 0.18758403,59.0704 0.65637332,59.0753 0.74989957,59.0802 0.3748726,59.0850 0.093725756,59.0899 2.998335e-006,59.0948 5.0573062e-006,59.0997 0.031258963,59.1046 0.031241262,59.1094 -6.2030508e-006,59.1143 1.3773454e-006,59.1192 6.9438164e-007,59.1241 -4.1554431e-006,59.1290 1.5928967e-005,59.1338 0.093755536,59.1387 0.093776979,59.1436 0.31254244,59.1485 0.34372666,59.1534 0.18745045,59.1583 -1.7094919e-005,59.1631 0.093768761,59.1680 0.31251287,59.1729 0.34373635,59.1778 0.18751363,59.1827 0.18753459,59.1876 0.18745878,59.1924 0.031258915,59.1973 0.18755224,59.2022 0.18744996,59.2071 0.093782708,59.2120 0.40639123,59.2169 0.62495983,59.2218 0.24986377,59.2266 0.093758605,59.2315 0.31255448,59.2364 0.49999082,59.2413 0.40619278,59.2462 0.18750785,59.2511 0.53128529,59.2560 0.49995419,59.2609 0.093729608,59.2657 0.093786545,59.2706 0.3750129,59.2755 0.4062188,59.2804 0.093712851,59.2853 5.7111454e-005,59.2902 0.31256405,59.2951 0.34372023,59.3000 0.18743984,59.3048 -1.3141806e-005,59.3097 0.093815602,59.3146 0.62517047,59.3195 1.4064465,59.3244 1.5312576,59.3293 0.96870774,59.3342 0.78107101,59.3391 0.28105444,59.3440 0.40624934,59.3489 0.49999052,59.3537 0.31249964,59.3586 0.093755975,59.3635 0.4375425,59.3684 1.5625502,59.3733 1.6562052,59.3782 0.81246126,59.3831 0.34376743,59.3880 0.50003636,59.3929 0.49999824,59.3978 0.31250045,59.4027 0.40621775,59.4076 0.093688868,59.4125 0.093877032,59.4174 0.46884364,59.4222 0.4999266,59.4271 0.31241935,59.4320 0.0936995,59.4369 -9.4671605e-006,59.4418 2.5369879e-006,59.4467 -6.7988515e-007,59.4516 1.8231e-007,59.4565 -4.9290037e-008,59.4614 1.4832856e-008,59.4663 -1.0037353e-008,59.4712 2.531764e-008,59.4761 -9.1241581e-008,59.4810 3.3968101e-007,59.4859 -1.267604e-006,59.4908 4.731186e-006,59.4957 0.031249993,59.5006 -4.7143158e-006,59.5055 1.2156316e-006,59.5104 -1.4773993e-007,59.5153 -6.24861e-007,59.5202 2.647477e-006,59.5251 0.093838178,59.5300 0.40633646,59.5349 0.50002533,59.5398 0.46869066,59.5447 0.15613085,59.5496 0.062543899,59.5545 0.34382567,59.5594 0.34368375,59.5643 0.093678743,59.5692 -7.2802454e-006,59.5741 2.2801489e-006,59.5790 -1.8397922e-006,59.5839 5.0793069e-006,59.5888 0.18751009,59.5937 0.50005448,59.5986 0.81256318,59.6035 0.68747985,59.6084 0.3124173,59.6133 -3.6442518e-005,59.6182 8.5123138e-006,59.6231 2.397247e-006,59.6280 0.18752484,59.6329 0.34375152,59.6378 0.31255388,59.6427 0.62504596,59.6476 0.43742678,59.6525 0.093695976,59.6574 -3.0366991e-006,59.6623 8.1167246e-007,59.6672 -2.0970103e-007,59.6721 2.7050811e-008,59.6770 1.0152982e-007,59.6819 -4.3321717e-007,59.6868 0.031262379,59.6917 0.093732961,59.6966 4.5000706e-005,59.7015 0.31256336,59.7064 0.53128719,59.7113 1.062631,59.7163 2.0313287,59.7212 2.2186165,59.7261 1.3748826,59.7310 0.59372908,59.7359 0.18742752,59.7408 2.1504515e-005,59.7457 0.31265014,59.7506 0.7813521,59.7555 0.78112197,59.7604 0.18735652,59.7653 -2.2383001e-005,59.7702 0.031346701,59.7751 0.59388852,59.7800 0.75010777,59.7850 0.81244481,59.7899 0.56254727,59.7948 1.0000728,59.7997 1.0935562,59.8046 1.1249176,59.8095 0.99996322,59.8144 0.75006914,59.8193 1.000018,59.8242 0.8748768,59.8291 0.28122726,59.8341 0.093740799,59.8390 -1.5536438e-005,59.8439 0.031257536,59.8488 0.031245971,59.8537 -2.0007126e-006,59.8586 1.4539319e-006,59.8635 -3.8152011e-006,59.8684 1.380814e-005,59.8734 0.50001979,59.8783 0.49997807,59.8832 -3.4092318e-006,59.8881 0.093788765,59.8930 0.31251875,59.8979 0.31248221,59.9028 0.093706377,59.9077 2.1894557e-005,59.9127 0.18754612,59.9176 0.18745804,59.9225 -4.2866257e-005,59.9274 0.031338338,59.9323 0.31260055,59.9372 0.34367022,59.9421 0.31250042,59.9471 0.65632552,59.9520 0.5311951,59.9569 0.18741162,59.9618 -3.2207045e-005,59.9667 2.0675282e-006,59.9716 0.031280883,59.9766 0.18758973,59.9815 0.31246841,59.9864 0.093675353,59.9913 0.093753941,59.9962 0.093743622,60.0011 0.093753904,60.0061 0.34377936,60.0110 0.40627623,60.0159 0.28132007,60.0208 0.53130561,60.0257 0.68752962,60.0307 1.0313199,60.0356 1.2187074,60.0405 0.71856433,60.0454 0.031185985,60.0503 0.18766257,60.0553 0.59393084,60.0602 0.74992108,60.0651 0.31230211,60.0700 0.7499674,60.0749 0.74998611,60.0799 -2.5977151e-005,60.0848 3.8078081e-006,60.0897 1.0749681e-005,60.0946 0.03123565,60.0995 4.6627731e-005,60.1045 1.9063895,60.1094 2.6249764,60.1143 1.2498957,60.1192 0.68756288,60.1242 0.53134823,60.1291 0.68747723,60.1340 0.49987078,60.1389 0.18745263,60.1439 0.31253824,60.1488 0.3437331,60.1537 0.1874724,60.1586 -1.1744789e-005,60.1635 3.2465261e-006,60.1685 -1.2402395e-006,60.1734 1.7142746e-006,60.1783 -5.6173076e-006,60.1832 2.0756908e-005,60.1882 0.18756101,60.1931 0.31247491,60.1980 0.093716681,60.2030 0.062509358,60.2079 0.093766592,60.2128 0.18750627,60.2177 0.093708299,60.2227 -1.1903229e-005,60.2276 2.9281503e-006,60.2325 1.9186682e-007,60.2374 -3.6962942e-006,60.2424 1.4594785e-005,60.2473 0.5313161,60.2522 1.1250136,60.2571 0.84372294,60.2621 0.31252271,60.2670 0.18749428,60.2719 0.12496084,60.2769 0.59377879,60.2818 0.96874011,60.2867 0.49994391,60.2917 -1.285377e-005,60.2966 3.601515e-005,60.3015 0.31259197,60.3064 0.49997091,60.3114 0.31252447,60.3163 0.4376049,60.3212 0.40611315,60.3262 -0.00010602253,60.3311 3.0598811e-005,60.3360 -1.6363534e-005,60.3410 0.031295661,60.3459 0.4063051,60.3508 0.40619436,60.3558 0.093728401,60.3607 0.093788669,60.3656 0.093702354,60.3706 3.3972559e-005,60.3755 0.31262785,60.3804 0.49999833,60.3854 0.3123787,60.3903 -5.6954355e-005,60.3952 1.5344169e-005,60.4002 -4.4169519e-006,60.4051 2.3223104e-006,60.4100 -4.8723355e-006,60.4150 1.7168551e-005,60.4199 0.093779027,60.4248 0.093709469,60.4298 4.0201397e-005,60.4347 0.25015256,60.4396 0.4374887,60.4446 0.2498924,60.4495 0.093689643,60.4544 -1.6434507e-005,60.4594 0.031256814,60.4643 0.031256951,60.4693 0.093764305,60.4742 0.093734726,60.4791 -1.9978101e-005,60.4841 2.8467981e-005,60.4890 0.18755859,60.4939 0.34376976,60.4989 0.34374252,60.5038 0.46891391,60.5088 1.0626707,60.5137 1.0935826,60.5186 0.34352291,60.5236 -3.9792445e-005,60.5285 1.090232e-005,60.5335 -3.8131677e-006,60.5384 4.3496825e-006,60.5433 0.18754354,60.5483 0.56253844,60.5532 0.49994865,60.5582 0.18755789,60.5631 0.50009841,60.5680 0.49992219,60.5730 0.18740426,60.5779 -2.0649079e-005,60.5829 5.4121156e-006,60.5878 -9.9737747e-007,60.5927 -1.4233032e-006,60.5977 6.6913776e-006,60.6026 0.093831614,60.6076 0.40629527,60.6125 0.28118011,60.6175 0.25012782,60.6224 1.0002741,60.6273 1.4687024,60.6323 0.93738747,60.6372 0.65616423,60.6422 0.4373771,60.6471 0.59372818,60.6521 0.59378701,60.6570 0.43759653,60.6620 0.4687385,60.6669 0.31239223,60.6718 0.18743022,60.6768 0.18748412,60.6817 0.28138131,60.6867 0.78140223,60.6916 0.84368134,60.6966 0.49986869,60.7015 0.18742324,60.7065 1.6525125e-006,60.7114 0.093779147,60.7164 0.093724757,60.7213 -2.123382e-005,60.7263 1.7175245e-005,60.7312 0.3124958,60.7361 0.31254297,60.7411 0.34383589,60.7460 0.50000262,60.7510 0.40616065,60.7559 0.34371534,60.7609 0.53129131,60.7658 0.4687494,60.7708 0.40632433,60.7757 0.90646964,60.7807 1.312608,60.7856 1.062312,60.7906 0.56246454,60.7955 0.781286,60.8005 0.49982324,60.8054 0.093658552,60.8104 -3.0046428e-006,60.8153 4.750982e-006,60.8203 -1.6000608e-005,60.8252 0.12510921,60.8302 1.0939661,60.8351 1.6249716,60.8401 0.8748008,60.8451 0.2812697,60.8500 0.50004929,60.8550 0.37494758,60.8599 0.37500706,60.8649 0.34370658,60.8698 0.18750316,60.8748 0.31261158,60.8797 0.56256777,60.8847 0.49984694,60.8896 0.031156948,60.8946 0.37518075,60.8995 1.1876049,60.9045 1.3436533,60.9094 0.68734735,60.9144 -4.8451271e-005,60.9194 1.4167527e-005,60.9243 -8.214739e-006,60.9293 1.8691893e-005,60.9342 0.093770422,60.9392 0.093736604,60.9441 0.062521406,60.9491 0.09372855,60.9541 -1.0872788e-005,60.9590 0.093763545,60.9640 0.093805581,60.9689 0.50003695,60.9739 0.43744591,60.9788 0.28122911,60.9838 0.18754092,60.9888 0.34391379,60.9937 0.6250301,60.9987 0.43739229,61.0036 0.31241041,61.0086 0.28136545,61.0135 0.87513024,61.0185 0.78108966,61.0235 0.18734555,61.0284 0.093771204,61.0334 0.50016993,61.0383 1.1250671,61.0433 0.906106,61.0483 0.43739507,61.0532 0.18748702,61.0582 -8.3487275e-006,61.0631 3.6244628e-006,61.0681 -6.1489e-006,61.0731 2.0972904e-005,61.0780 0.18754046,61.0830 0.31248921,61.0880 0.09370967,61.0929 0.093836442,61.0979 0.50008976,61.1028 0.49993825,61.1078 0.21865566,61.1128 -3.1285439e-005,61.1177 6.4330743e-007,61.1227 2.8718308e-005,61.1277 0.093759142,61.1326 0.28142935,61.1376 1.0313253,61.1426 0.84369421,61.1475 0.87497067,61.1525 0.37485546,61.1574 0.093715549,61.1624 0.28128812,61.1674 0.49999988,61.1723 0.21871342,61.1773 0.093737788,61.1823 0.031247962,61.1872 0.093770415,61.1922 0.12498272,61.1972 -1.8119435e-005,61.2021 5.0565109e-006,61.2071 -2.1049832e-006,61.2121 3.3632632e-006,61.2170 0.12515989,61.2220 0.62515306,61.2270 0.65613556,61.2319 0.24983761,61.2369 0.093724333,61.2419 0.1876142,61.2469 0.40637857,61.2518 0.56249237,61.2568 0.37482488,61.2618 -9.0719368e-005,61.2667 1.6079497e-005,61.2717 2.6413281e-005,61.2767 0.18757617,61.2816 0.34378842,61.2866 0.34369183,61.2916 0.093673691,61.2966 -6.1086121e-006,61.3015 1.6369709e-006,61.3065 -4.3869599e-007,61.3115 1.1765889e-007,61.3164 -3.189831e-008,61.3214 9.9234176e-009,61.3264 -7.792921e-009,61.3314 2.1249416e-008,61.3363 -7.7211787e-008,61.3413 2.8762474e-007,61.3463 -1.0733884e-006,61.3512 4.006306e-006,61.3562 -1.4953242e-005,61.3612 5.5811932e-005,61.3662 0.31262839,61.3711 0.65630209,61.3761 0.56244069,61.3811 0.31240016,61.3861 0.093693689,61.3910 -1.1507797e-005,61.3960 3.1528618e-006,61.4010 -1.1025955e-006,61.4060 1.2573282e-006,61.4109 0.093756929,61.4159 0.18750004,61.4209 0.093742937,61.4259 -7.7273455e-007,61.4308 -6.9784716e-007,61.4358 3.5645628e-006,61.4408 -1.3561707e-005,61.4458 5.0687053e-005,61.4507 0.59384793,61.4557 0.78123522,61.4607 0.43744108,61.4657 0.59371215,61.4706 0.34373695,61.4756 0.50002271,61.4806 0.78124362,61.4856 0.34372392,61.4906 -4.674936e-006,61.4955 1.2524631e-006,61.5005 -3.3447603e-007,61.5055 8.5322952e-008,61.5105 -6.7826096e-009,61.5155 -5.8207039e-008,61.5204 2.3963571e-007,61.5254 -9.0042107e-007,61.5304 3.3623653e-006,61.5354 -1.2550217e-005,61.5404 4.6842917e-005,61.5453 0.68770474,61.5503 1.7501646,61.5553 1.7497792,61.5603 0.28104445,61.5653 2.1904636e-005,61.5702 0.12505156,61.5752 0.40631464,61.5802 0.34368894,61.5852 0.093705863,61.5902 0.31261474,61.5952 0.7812773,61.6001 0.56242913,61.6051 0.4687162,61.6101 0.37502143,61.6151 0.62500596,61.6201 0.34376615,61.6251 0.50018388,61.6300 1.0625697,61.6350 0.93739295,61.6400 0.46861923,61.6450 0.1562198,61.6500 0.21878844,61.6550 0.81254268,61.6599 1.5312992,61.6649 1.5936369,61.6699 0.34365687,61.6749 0.25000736,61.6799 0.12504511,61.6849 0.53132868,61.6899 0.65625364,61.6949 0.40617642,61.6998 0.093686186,61.7048 -8.8090525e-007,61.7098 2.4044178e-007,61.7148 -8.0780005e-008,61.7198 8.2662538e-008,61.7248 -2.4988719e-007,61.7298 9.1697081e-007,61.7348 -3.418312e-006,61.7397 0.12508005,61.7447 0.71883661,61.7497 0.7499553,61.7547 0.46869123,61.7597 0.34372145,61.7647 0.18749288,61.7697 0.18762071,61.7747 0.56258589,61.7797 0.49989876,61.7846 0.18738945,61.7896 -2.4597335e-005,61.7946 4.5568627e-006,61.7996 0.031302799,61.8046 0.15626523,61.8096 0.093728401,61.8146 0.093728945,61.8196 -3.2917236e-005,61.8246 0.093800701,61.8296 0.65632993,61.8346 1.0625266,61.8396 0.71869481,61.8445 0.15619764,61.8495 0.062475856,61.8545 -3.8208273e-005,61.8595 8.5273925e-005,61.8645 0.31260225,61.8695 0.34370044,61.8745 0.21871328,61.8795 0.18745025,61.8845 0.18759546,61.8895 0.93760377,61.8945 1.0000342,61.8995 1.2500026,61.9045 0.96866024,61.9095 0.71873176,61.9145 0.53123242,61.9195 0.43743548,61.9245 0.28125688,61.9295 0.43753329,61.9345 0.53121608,61.9395 0.46870455,61.9444 0.093697354,61.9494 5.7150199e-005,61.9544 0.40631527,61.9594 0.56247765,61.9644 0.37494236,61.9694 0.062471028,61.9744 0.093764395,61.9794 -4.3039174e-005,61.9844 0.00013585491,61.9894 0.53141958,61.9944 0.65625131,61.9994 0.56235814,62.0044 0.093606114,62.0094 1.4861472e-005,62.0144 -2.1434011e-005,62.0194 7.0880218e-005,62.0244 0.50006366,62.0294 0.59368199,62.0344 0.28131586,62.0394 0.46890944,62.0444 0.93751293,62.0494 0.874928,62.0544 0.56237757,62.0594 0.0936542,62.0644 0.031257059,62.0694 0.18750267,62.0744 0.093739495,62.0794 1.0202985e-005,62.0844 0.31253895,62.0894 0.53126228,62.0944 0.49997005,62.0994 0.18747342,62.1045 -1.7275415e-006,62.1095 -1.0287892e-005,62.1145 4.288361e-005,62.1195 0.3438333,62.1245 0.50000429,62.1295 0.34367165,62.1345 -7.1144677e-005,62.1395 9.6528311e-005,62.1445 0.28135288,62.1495 0.31245595,62.1545 0.21868426,62.1595 0.18744919,62.1645 -9.5741425e-006,62.1695 0.031265784,62.1745 0.093802519,62.1795 0.50012004,62.1845 0.96875483,62.1895 0.68740308,62.1945 0.2811861,62.1996 0.031216841,62.2046 -6.1356815e-007,62.2096 -4.8161894e-007,62.2146 2.5403613e-006,62.2196 -9.6807526e-006,62.2246 3.6186048e-005,62.2296 0.28130728,62.2346 0.40623489,62.2396 0.18746541,62.2446 0.093722865,62.2496 -1.1358925e-005,62.2546 3.0362726e-006,62.2597 -7.851005e-007,62.2647 1.0383443e-007,62.2697 3.6987905e-007,62.2747 0.031255636,62.2797 0.093748733,62.2847 -7.8232606e-006,62.2897 0.50008357,62.2947 1.6563629,62.2997 2.3124859,62.3047 1.3749002,62.3098 0.093669176,62.3148 0.031310391,62.3198 0.31257281,62.3248 0.40623793,62.3298 0.37492895,62.3348 0.093712717,62.3398 0.18762758,62.3448 0.59377247,62.3499 0.31238446,62.3549 0.093748681,62.3599 0.28136772,62.3649 0.65637016,62.3699 1.8124852,62.3749 2.3748846,62.3799 1.6561635,62.3850 0.43744606,62.3900 -1.1937919e-005,62.3950 -1.1768072e-005,62.4000 5.9017344e-005,62.4050 2.0314238,62.4100 3.8751895,62.4150 4.0936704,62.4201 1.8434992,62.4251 0.4374513,62.4301 0.5313772,62.4351 1.3127971,62.4401 2.2813456,62.4451 1.749709,62.4502 0.74976975,62.4552 0.093717955,62.4602 1.0771178e-007,62.4652 1.0074306e-005,62.4702 0.093785644,62.4753 0.34380752,62.4803 0.65634984,62.4853 0.96880502,62.4903 0.78109062,62.4953 0.03113297,62.5003 2.5303923e-005,62.5054 -6.7816645e-006,62.5104 1.8203799e-006,62.5154 -4.9922284e-007,62.5204 1.7634646e-007,62.5254 -2.0613356e-007,62.5305 6.4823519e-007,62.5355 -2.3870261e-006,62.5405 8.900699e-006,62.5455 0.18752486,62.5506 0.34376627,62.5556 0.34372652,62.5606 0.093724474,62.5656 1.1003586e-006,62.5706 -1.270128e-007,62.5757 -5.9247793e-007,62.5807 2.4971878e-006,62.5857 -9.3971576e-006,62.5907 0.03129591,62.5958 0.53131628,62.6008 0.65621006,62.6058 0.34369743,62.6108 0.093740247,62.6158 -2.6667199e-006,62.6209 -1.1514938e-006,62.6259 7.2736948e-006,62.6309 0.18751597,62.6359 0.31250176,62.6410 0.18747713,62.6460 1.6930744e-005,62.6510 0.18764588,62.6560 0.81256402,62.6611 0.62490565,62.6661 0.24989799,62.6711 -3.988394e-005,62.6761 1.2450526e-005,62.6812 -9.9151621e-006,62.6862 2.7211605e-005,62.6912 0.31256506,62.6963 0.49998066,62.7013 0.1874374,62.7063 1.5762436e-006,62.7113 0.1875111,62.7164 0.31253457,62.7214 0.5937646,62.7264 0.53129363,62.7315 0.84381056,62.7365 0.7811783,62.7415 0.31243253,62.7465 0.12498312,62.7516 -2.9049699e-005,62.7566 0.093898214,62.7616 0.75014913,62.7667 0.78115916,62.7717 0.4373987,62.7767 0.18740955,62.7817 6.5674409e-005,62.7868 0.50011355,62.7918 0.84384423,62.7968 1.4063025,62.8019 1.0310546,62.8069 0.28117025,62.8119 0.31255573,62.8170 0.34373149,62.8220 0.18743829,62.8270 -3.6048554e-005,62.8321 2.0850101e-005,62.8371 0.093829051,62.8421 0.28126019,62.8472 0.18743581,62.8522 0.093736991,62.8572 0.50000715,62.8623 1.0938371,62.8673 1.4063246,62.8723 1.3750101,62.8774 0.8748951,62.8824 0.18739605,62.8874 7.2606381e-006,62.8925 1.9867889e-006,62.8975 0.187543,62.9025 0.34374055,62.9076 0.093707651,62.9126 1.4226456e-005,62.9176 0.093834557,62.9227 0.53141713,62.9277 0.84368241,62.9328 0.43732843,62.9378 0.34379229,62.9428 0.75002199,62.9479 0.49993667,62.9529 0.031223696,62.9579 7.1787763e-006,62.9630 -9.6725653e-006,62.9680 3.1513933e-005,62.9731 0.093754098,62.9781 0.093756519,62.9831 0.31257755,62.9882 0.46877396,62.9932 0.34370768,62.9983 0.1874509,63.0033 0.093730122,63.0083 0.093765676,63.0134 0.18753913,63.0184 0.24999526,63.0234 0.18749397,63.0285 0.28128824,63.0335 0.50003797,63.0386 0.49992687,63.0436 0.093690701,63.0487 0.21878834,63.0537 0.34376696,63.0587 0.40623519,63.0638 0.34375581,63.0688 0.40629244,63.0739 0.49999985,63.0789 0.49997503,63.0839 0.31244642,63.0890 -2.9665012e-005,63.0940 7.8108887e-006,63.0991 0.093788333,63.1041 0.53135729,63.1092 0.87502235,63.1142 0.59372818,63.1193 0.62492144,63.1243 0.34372196,63.1293 0.28131625,63.1344 0.25004661,63.1394 0.46873462,63.1445 0.31241751,63.1495 0.09370555,63.1546 -5.3982794e-006,63.1596 0.031253301,63.1647 0.093782082,63.1697 0.50011563,63.1747 0.87499398,63.1798 0.56243747,63.1848 0.28129885,63.1899 0.28121573,63.1949 0.093657978,63.2000 -1.8739564e-005,63.2050 0.093883276,63.2101 0.68763804,63.2151 0.81240386,63.2202 0.37485808,63.2252 -3.2747415e-005,63.2303 8.7840172e-006,63.2353 -2.3856237e-006,63.2404 7.5767508e-007,63.2454 -6.4490274e-007,63.2505 1.8220423e-006,63.2555 -6.6438656e-006,63.2606 2.4755713e-005,63.2656 0.4063369,63.2707 0.81248039,63.2757 0.37492889,63.2808 0.093741439,63.2858 -1.1297552e-005,63.2909 1.3791083e-005,63.2959 0.093807332,63.3010 0.31251717,63.3060 0.4374586,63.3111 0.31246912,63.3161 0.031258818,63.3212 0.093753301,63.3262 0.031227948,63.3313 -3.6970471e-006,63.3363 7.1865188e-006,63.3414 0.031271402,63.3464 0.062500067,63.3515 0.031228274,63.3565 -6.0270422e-006,63.3616 0.03127189,63.3667 0.093743064,63.3717 0.031233367,63.3768 0.34382683,63.3818 0.62509501,63.3869 0.56246805,63.3919 0.71870983,63.3970 1.2187306,63.4020 0.87493652,63.4071 -1.8256127e-005,63.4122 4.610049e-006,63.4172 -1.8226694e-007,63.4223 -3.8818298e-006,63.4273 1.5711194e-005,63.4324 0.25024533,63.4374 1.2502981,63.4425 1.6249415,63.4475 1.0934711,63.4526 0.31232733,63.4577 0.4062871,63.4627 0.65630233,63.4678 0.49993664,63.4728 0.093675263,63.4779 3.0931555e-005,63.4830 0.12503624,63.4880 0.34401542,63.4931 1.1564656,63.4981 1.2498755,63.5032 0.93728435,63.5082 0.28107303,63.5133 0.031224281,63.5184 0.031259261,63.5234 0.34382695,63.5285 0.65624958,63.5335 0.31241372,63.5386 0.031301681,63.5437 0.34388241,63.5487 0.68745953,63.5538 0.28112218,63.5589 -2.2971257e-005,63.5639 6.4049632e-006,63.5690 -2.6465668e-006,63.5740 4.1810831e-006,63.5791 0.09374696,63.5842 0.34382069,63.5892 0.65635878,63.5943 0.59373796,63.5994 0.31237668,63.6044 -5.1094656e-005,63.6095 0.093774162,63.6145 0.031215567,63.6196 8.0484504e-005,63.6247 0.4063895,63.6297 0.65629172,63.6348 0.65618134,63.6399 0.31235635,63.6449 -3.2488337e-005,63.6500 0.062563084,63.6551 0.21877107,63.6601 0.18745388,63.6652 0.062463526,63.6703 -2.2995991e-006,63.6753 4.6082187e-006,63.6804 -1.6134652e-005,63.6855 5.9935912e-005,63.6905 0.34387106,63.6956 0.56249452,63.7007 0.56243014,63.7057 0.56244856,63.7108 0.40623289,63.7159 0.093768872,63.7209 0.093711823,63.7260 0.093804069,63.7311 0.81279862,63.7361 1.3438303,63.7412 0.9373123,63.7463 0.84361905,63.7513 0.7499209,63.7564 0.31247014,63.7615 0.031250242,63.7666 0.093781114,63.7716 0.31251797,63.7767 0.34374425,63.7818 0.37501919,63.7868 0.68762684,63.7919 1.000054,63.7970 0.59367043,63.8020 0.31238094,63.8071 -7.7585988e-005,63.8122 5.2870855e-005,63.8173 0.093757629,63.8223 0.031213662,63.8274 -3.7172215e-006,63.8325 4.076277e-006,63.8376 -1.2588771e-005,63.8426 4.6283014e-005,63.8477 0.1875255,63.8528 0.093697019,63.8578 -1.1615421e-005,63.8629 4.051602e-006,63.8680 -4.5902893e-006,63.8731 1.4310583e-005,63.8781 0.18756823,63.8832 0.59384322,63.8883 0.68743849,63.8934 0.31242266,63.8984 0.37505066,63.9035 0.59380001,63.9086 0.78123713,63.9137 0.62491381,63.9187 0.34376949,63.9238 0.40634665,63.9289 0.78143811,63.9340 1.0624799,63.9390 0.40601161,63.9441 0.093695946,63.9492 0.093756624,63.9543 0.093745567,63.9594 0.093806729,63.9644 0.25005808,63.9695 0.24994572,63.9746 0.093674012,63.9797 -1.7720569e-005,63.9847 5.8643636e-006,63.9898 -5.7356933e-006,63.9949 0.031274393,64.0000 0.18753129,64.0051 0.43753979,64.0101 0.90626502,64.0152 0.65618515,64.0203 0.28124374,64.0254 0.40626687,64.0305 0.18748209,64.0355 0.093723305,64.0406 3.6823346e-006,64.0457 0.12501454,64.0508 0.18749331,64.0559 0.34376279,64.0610 0.34373039,64.0660 0.03124267,64.0711 0.093789347,64.0762 0.18749934,64.0813 0.093713239,64.0864 -9.0554131e-006,64.0914 2.4281044e-006,64.0965 -6.5616962e-007,64.1016 1.9635304e-007,64.1067 -1.2919023e-007,64.1118 3.2042021e-007,64.1169 -1.1525923e-006,64.1219 4.2903425e-006,64.1270 0.031245131,64.1321 0.18758884,64.1372 0.40634683,64.1423 0.34366575,64.1474 0.093653098,64.1525 6.1746582e-006,64.1575 0.40633363,64.1626 1.3750429,64.1677 1.2499,64.1728 0.093731374,64.1779 0.15637207,64.1830 0.3750875,64.1881 0.43745106,64.1931 0.2186226,64.1982 0.031197097,64.2033 9.7558659e-006,64.2084 -3.3389311e-005,64.2135 0.00012381273,64.2186 0.62517834,64.2237 0.68739611,64.2288 0.21858904,64.2338 1.4375124e-005,64.2389 0.31271872,64.2440 0.87513053,64.2491 0.9060753,64.2542 0.34358257,64.2593 0.093741924,64.2644 0.093773708,64.2695 0.093700394,64.2746 6.6833782e-005,64.2796 0.50015932,64.2847 0.62494498,64.2898 0.31242609,64.2949 0.28129017,64.3000 0.31253552,64.3051 0.28115401,64.3102 0.031173432,64.3153 0.093804702,64.3204 0.34377372,64.3255 0.31244975,64.3306 -3.6202979e-005,64.3357 1.8521991e-005,64.3407 0.093730681,64.3458 0.093827322,64.3509 0.28136671,64.3560 0.6564405,64.3611 2.4376354,64.3662 2.7186003,64.3713 1.5623572,64.3764 0.78121752,64.3815 0.40619189,64.3866 0.34372455,64.3917 0.43759292,64.3968 0.50005162,64.4019 0.40613085,64.4070 0.093627624,64.4121 -5.2972359e-006,64.4172 1.5314099e-006,64.4223 0.093782485,64.4274 0.43753445,64.4325 0.49997309,64.4375 0.18746267,64.4426 -4.4142502e-007,64.4477 0.093767241,64.4528 0.18749829,64.4579 0.093739592,64.4630 0.09374512,64.4681 -3.558948e-006,64.4732 5.384864e-007,64.4783 1.4054939e-006,64.4834 -6.1611245e-006,64.4885 2.3241173e-005,64.4936 0.28135329,64.4987 0.96887511,64.5038 1.9687734,64.5089 2.0936778,64.5140 1.5624014,64.5191 0.65620017,64.5242 0.3437691,64.5293 0.40621772,64.5344 0.093723878,64.5395 0.18764853,64.5446 0.56252921,64.5497 0.43743673,64.5548 0.56254017,64.5599 0.56245452,64.5650 0.34371182,64.5701 0.34376863,64.5752 0.50000614,64.5803 0.49998286,64.5854 0.40626302,64.5905 0.75015193,64.5956 1.3749835,64.6007 0.78105515,64.6058 0.12496471,64.6109 0.093765877,64.6161 0.093739919,64.6212 0.031253308,64.6263 0.31253007,64.6314 0.56252033,64.6365 0.49996352,64.6416 0.093719363,64.6467 0.031252865,64.6518 -2.7380895e-006,64.6569 7.2883103e-007,64.6620 -1.7698109e-007,64.6671 -2.0980682e-008,64.6722 2.6094708e-007,64.6773 -1.0229066e-006,64.6824 3.8310318e-006,64.6875 -1.4302535e-005,64.6926 5.3384014e-005,64.6977 0.25008255,64.7028 0.28119487,64.7079 0.062439781,64.7131 0.18755567,64.7182 0.50005114,64.7233 0.49994889,64.7284 0.1874443,64.7335 0.093764208,64.7386 0.18750133,64.7437 0.12502095,64.7488 0.18753362,64.7539 0.18747602,64.7590 0.093703993,64.7641 -1.300302e-006,64.7693 0.18752421,64.7744 0.18747851,64.7795 -1.223236e-005,64.7846 -3.5861938e-006,64.7897 2.6580963e-005,64.7948 0.43756402,64.7999 0.75002187,64.8050 0.62503362,64.8101 0.5938071,64.8152 0.81242973,64.8204 0.53120434,64.8255 0.50005698,64.8306 0.62501377,64.8357 0.81246495,64.8408 0.49991807,64.8459 0.093710393,64.8510 4.5082702e-006,64.8561 -8.2381433e-007,64.8613 -1.2135765e-006,64.8664 5.6787621e-006,64.8715 0.093761928,64.8766 0.18750246,64.8817 0.31252006,64.8868 0.59375304,64.8919 0.46877331,64.8971 0.37501833,64.9022 0.18747699,64.9073 0.12499277,64.9124 0.093738429,64.9175 0.062472362,64.9226 -1.8897128e-005,64.9277 0.093796767,64.9329 0.31249872,64.9380 0.093708321,64.9431 1.1838385e-006,64.9482 -5.3022399e-007,64.9533 9.3703329e-007,64.9584 -3.2181738e-006,64.9636 0.031273145,64.9687 0.3437908,64.9738 0.5000028,64.9789 0.37498859,64.9840 0.093714505,64.9892 -1.7866681e-005,64.9943 0.1875145,64.9994 0.1874897,65.0045 -3.2049763e-006,65.0096 0.093754433,65.0147 0.093746617,65.0199 -2.0466268e-006,65.0250 4.1123835e-007,65.0301 4.0191475e-007,65.0352 -2.0191364e-006,65.0403 0.093779817,65.0455 0.56253052,65.0506 0.56247365,65.0557 0.18747091,65.0608 -5.2550354e-006,65.0660 5.9503577e-006,65.0711 0.093753152,65.0762 -1.8503315e-005,65.0813 4.9197712e-005,65.0864 0.34394962,65.0916 0.87503475,65.0967 0.53105307,65.1018 0.12492286,65.1069 0.093754642,65.1121 6.1446744e-006,65.1172 0.093771376,65.1223 0.21874863,65.1274 0.18748203,65.1325 -1.6966982e-005,65.1377 1.8678338e-005,65.1428 0.87507576,65.1479 1.7812862,65.1530 1.4374517,65.1582 0.96871156,65.1633 0.49997798,65.1684 0.18748555,65.1735 -2.4441056e-006,65.1787 1.750105e-006,65.1838 -4.5565198e-006,65.1889 1.647743e-005,65.1941 0.093791351,65.1992 0.18752304,65.2043 0.18746874,65.2094 0.21876813,65.2146 0.406261,65.2197 0.21874532,65.2248 0.31252065,65.2299 0.18743217,65.2351 -1.9312067e-005,65.2402 0.18759173,65.2453 0.50006795,65.2505 0.62494993,65.2556 0.40615705,65.2607 0.031230466,65.2658 0.18752567,65.2710 0.31249157,65.2761 0.093731709,65.2812 -5.7607429e-007,65.2864 1.9045945e-006,65.2915 -7.0429392e-006,65.2966 2.6269568e-005,65.3018 0.37504116,65.3069 0.6249854,65.3120 0.49995247,65.3171 0.09378624,65.3223 0.34388563,65.3274 0.74999183,65.3325 0.34364685,65.3377 0.18749432,65.3428 0.40635729,65.3479 0.90627968,65.3531 0.49988499,65.3582 0.093686402,65.3633 0.031267136,65.3685 0.18752244,65.3736 0.18748367,65.3787 0.093723707,65.3839 0.093766786,65.3890 0.34377044,65.3941 0.31248713,65.3993 0.28131109,65.4044 0.43752894,65.4095 0.28116816,65.4147 0.093739897,65.4198 0.18752499,65.4249 0.1874972,65.4301 0.31255829,65.4352 0.78145838,65.4404 1.4375678,65.4455 1.0623368,65.4506 0.49991852,65.4558 0.53126079,65.4609 0.56244266,65.4660 0.18740964,65.4712 -8.6438768e-006,65.4763 0.031270944,65.4814 0.093743332,65.4866 -1.7143369e-005,65.4917 6.7523583e-006,65.4969 -9.8653518e-006,65.5020 3.2711618e-005,65.5071 0.28148448,65.5123 0.87511194,65.5174 0.65608442,65.5226 0.34368753,65.5277 0.28122044,65.5328 0.15619744,65.5380 0.093704291,65.5431 -1.2890941e-006,65.5483 0.34379002,65.5534 0.34372184,65.5585 0.093725614,65.5637 0.093834311,65.5688 0.56270021,65.5740 1.0937426,65.5791 0.56232977,65.5842 0.1874074,65.5894 -6.223624e-006,65.5945 0.093757324,65.5997 0.09380278,65.6048 0.28136289,65.6100 0.53132999,65.6151 0.93743062,65.6202 0.56233531,65.6254 0.093715183,65.6305 5.799614e-006,65.6357 4.0415616e-006,65.6408 0.093783669,65.6460 0.25001049,65.6511 0.37500244,65.6562 0.59374034,65.6614 0.34373426,65.6665 0.18754657,65.6717 0.31251815,65.6768 0.18743612,65.6820 -3.3594613e-005,65.6871 9.0721569e-006,65.6923 -2.6909877e-006,65.6974 1.6910708e-006,65.7026 -4.0734303e-006,65.7077 1.4603928e-005,65.7129 0.093837596,65.7180 0.90633082,65.7231 0.96871245,65.7283 0.34365365,65.7334 0.2187212,65.7386 0.34376371,65.7437 0.31248528,65.7489 0.093735561,65.7540 -2.1741357e-006,65.7592 5.6683126e-007,65.7643 -9.2986646e-008,65.7695 -1.9495954e-007,65.7746 8.7291943e-007,65.7798 -3.2970227e-006,65.7849 1.2316299e-005,65.7901 0.093833372,65.7952 0.3126038,65.8004 0.65648812,65.8055 1.3439581,65.8107 1.4060332,65.8158 0.62464756,65.8210 -9.4009949e-005,65.8261 2.5626223e-005,65.8313 -8.4865706e-006,65.8364 8.3183631e-006,65.8416 -2.4788478e-005,65.8467 9.0843663e-005,65.8519 0.59395903,65.8570 1.1251069,65.8622 1.0622813,65.8673 0.18736073,65.8725 0.28140473,65.8777 1.0313026,65.8828 1.5936652,65.8880 1.1561482,65.8931 0.062461704,65.8983 -1.6756256e-005,65.9034 1.0663092e-005,65.9086 -2.589701e-005,65.9137 9.293302e-005,65.9189 0.59394819,65.9240 1.0937872,65.9292 0.93732822,65.9344 0.31239474,65.9395 0.37500948,65.9447 0.34373024,65.9498 0.18747796,65.9550 2.657601e-005,65.9601 0.28133789,65.9653 0.6875692,65.9704 1.2499485,65.9756 0.74988604,65.9808 -2.2354439e-005,65.9859 6.893406e-006,65.9911 -5.2175069e-006,65.9962 0.093771569,66.0014 0.68758529,66.0065 1.5624919,66.0117 0.87491482,66.0169 0.031236723,66.0220 3.937248e-006,66.0272 -2.4746132e-006,66.0323 0.031303946,66.0375 0.15627544,66.0427 0.093689524,66.0478 -2.2259379e-005,66.0530 6.2454301e-006,66.0581 -2.7204333e-006,66.0633 0.093776949,66.0685 0.50010806,66.0736 1.1563013,66.0788 0.99988407,66.0839 0.18742475,66.0891 7.1728327e-006,66.0943 2.0980799e-006,66.0994 -1.5567373e-005,66.1046 6.0177092e-005,66.1098 0.4376584,66.1149 0.74998814,66.1201 0.4373889,66.1252 0.93749636,66.1304 1.8438576,66.1356 2.031265,66.1407 1.1562912,66.1459 1.0939013,66.1511 1.1874564,66.1562 0.78101802,66.1614 0.093620114,66.1666 0.12505569,66.1717 0.40624681,66.1769 0.18746042,66.1820 3.0834082e-007,66.1872 -5.852361e-006,66.1924 2.3103328e-005,66.1975 0.37504098,66.2027 0.4999705,66.2079 0.093710557,66.2130 2.9617348e-005,66.2182 0.31252989,66.2234 0.34373236,66.2285 0.18748827,66.2337 0.18759263,66.2389 0.50001985,66.2440 0.43749812,66.2492 0.75002915,66.2544 0.65620315,66.2595 0.43747887,66.2647 0.34375843,66.2699 0.62522078,66.2751 1.3752682,66.2802 1.6249211,66.2854 0.99972987,66.2906 0.53111398,66.2957 0.31242961,66.3009 -4.32745e-005,66.3061 1.1623445e-005,66.3112 -3.2153807e-006,66.3164 0.031251229,66.3216 0.093755879,66.3268 0.093801595,66.3319 0.31255314,66.3371 0.37497413,66.3423 0.21870562,66.3474 0.18752834,66.3526 0.3437582,66.3578 0.18743885,66.3630 -1.9004307e-005,66.3681 0.031282242,66.3733 0.18752766,66.3785 0.46880832,66.3836 0.8437444,66.3888 0.37490907,66.3940 -2.3429518e-005,66.3992 4.1754383e-006,66.4043 0.093797676,66.4095 0.50010622,66.4147 0.74996901,66.4199 0.31238902,66.4250 0.031253628,66.4302 0.4999992,66.4354 -1.1560108e-005,66.4406 0.18751658,66.4457 0.18748979,66.4509 -2.0455274e-005,66.4561 4.7409554e-005,66.4613 0.1875575,66.4664 0.46878889,66.4716 0.7500118,66.4768 0.49996358,66.4820 0.24994209,66.4871 0.031199334,66.4923 9.0293656e-007,66.4975 -4.8601595e-007,66.5027 1.0411404e-006,66.5079 -3.678857e-006,66.5130 1.3675519e-005,66.5182 0.093768977,66.5234 0.093730375,66.5286 -1.0518809e-005,66.5337 -8.2844845e-006,66.5389 4.3662047e-005,66.5441 0.187601,66.5493 0.31250432,66.5545 0.49999923,66.5596 0.9063049,66.5648 0.90615493,66.5700 0.12489488,66.5752 7.3779379e-006,66.5804 -1.9882355e-006,66.5855 5.7434238e-007,66.5907 -3.0897127e-007,66.5959 0.093784735,66.6011 0.50006443,66.6063 0.71878237,66.6115 0.65624017,66.6166 0.46867007,66.6218 0.03119977,66.6270 9.0497579e-006,66.6322 6.721596e-006,66.6374 0.093817905,66.6425 0.31256646,66.6477 0.34369177,66.6529 0.093675382,66.6581 0.093805954,66.6633 0.40631968,66.6685 0.43745694,66.6736 0.21872795,66.6788 0.31254318,66.6840 0.31243318,66.6892 -5.8019199e-005,66.6944 1.6966644e-005,66.6996 0.09376289,66.7048 0.31250668,66.7099 0.18748304,66.7151 0.0312436,66.7203 -2.7621275e-006,66.7255 9.8161972e-006,66.7307 0.09378361,66.7359 0.18749562,66.7411 0.093733877,66.7462 0.09378162,66.7514 0.18753208,66.7566 0.1874499,66.7618 -4.4331828e-005,66.7670 1.4964824e-005,66.7722 -1.5524667e-005,66.7774 4.7136986e-005,66.7826 0.25006232,66.7878 0.24993876,66.7929 -5.2686191e-005,66.7981 3.6785408e-005,66.8033 0.28134874,66.8085 0.53123516,66.8137 0.28118214,66.8189 0.12498294,66.8241 -2.8539915e-005,66.8293 1.7983131e-005,66.8345 0.031248147,66.8397 -1.0606955e-005,66.8448 2.7748163e-006,66.8500 -4.9132848e-007,66.8552 -8.098508e-007,66.8604 3.7311443e-006,66.8656 0.093805119,66.8708 0.34380147,66.8760 0.34369534,66.8812 0.093710497,66.8864 0.18760079,66.8916 0.56261158,66.8968 0.59364164,66.9020 0.28118476,66.9071 0.65634197,66.9123 1.0937331,66.9175 0.99993747,66.9227 0.28124151,66.9279 0.5937795,66.9331 1.3437608,66.9383 1.249987,66.9435 1.1250185,66.9487 1.6875002,66.9539 1.1874611,66.9591 0.12499917,66.9643 0.1249882,66.9695 0.062459186,66.9747 -1.5885156e-005,66.9799 8.9265777e-006,66.9851 0.031248912,66.9903 -4.5777074e-006,66.9955 6.7395831e-007,67.0007 1.8825019e-006,67.0059 0.093753129,67.0111 0.093746938,67.0163 -2.1842511e-006,67.0215 4.7227806e-007,67.0267 2.9537895e-007,67.0318 -1.6540004e-006,67.0370 6.3212069e-006,67.0422 -2.3632956e-005,67.0474 0.093941092,67.0526 0.75019115,67.0578 0.65604663,67.0630 0.28114057,67.0682 0.50002736,67.0734 0.34369668,67.0786 0.093728259,67.0838 -6.5536647e-006,67.0890 1.3959941e-005,67.0942 0.31253403,67.0994 0.53127778,67.1046 0.43746126,67.1098 0.093717985,67.1150 0.18752158,67.1202 0.3437587,67.1255 0.34373084,67.1307 0.031243579,67.1359 0.093837298,67.1411 0.31258473,67.1463 0.34367585,67.1515 0.093651131,67.1567 -6.8192921e-006,67.1619 1.8421844e-006,67.1671 -5.4883822e-007,67.1723 3.5302341e-007,67.1775 -8.6328612e-007,67.1827 3.1003874e-006,67.1879 -1.1539297e-005,67.1931 4.3060689e-005,67.1983 0.18754742,67.2035 0.18747525,67.2087 0.21875218,67.2139 0.31248841,67.2191 0.093714267,67.2243 -2.593492e-005,67.2295 6.0654242e-005,67.2347 0.5001266,67.2399 0.90632862,67.2451 1.0624448,67.2504 0.8123942,67.2556 0.49996462,67.2608 0.18747868,67.2660 0.093746632,67.2712 1.2813972,67.2764 3.1876407,67.2816 3.187366,67.2868 1.4060853,67.2920 -2.5117792e-005,67.2972 7.8164467e-006,67.3024 0.093766391,67.3076 0.31250128,67.3128 0.093728513,67.3181 0.031260043,67.3233 0.31250435,67.3285 0.18749554,67.3337 0.18752819,67.3389 0.31249073,67.3441 0.093720727,67.3493 4.5067313e-006,67.3545 -1.0809182e-005,67.3597 3.8733309e-005,67.3650 1.0314422,67.3702 2.5626583,67.3754 2.6560929,67.3806 1.1561074,67.3858 0.3125371,67.3910 0.37499705,67.3962 0.37493387,67.4014 0.093697496,67.4066 4.4527792e-006,67.4119 4.2844891e-007,67.4171 -6.1676005e-006,67.4223 0.093864933,67.4275 0.50004053,67.4327 0.31245658,67.4379 0.34374371,67.4431 0.28121677,67.4484 0.28123176,67.4536 0.12496312,67.4588 0.093740717,67.4640 0.18758889,67.4692 0.50009149,67.4744 0.59369439,67.4796 0.40623385,67.4849 0.50000781,67.4901 0.31240582,67.4953 -1.2391049e-005,67.5005 0.18757075,67.5057 0.40633267,67.5109 0.75009793,67.5162 1.0625203,67.5214 1.1249868,67.5266 0.99991858,67.5318 0.74990851,67.5370 0.65624499,67.5422 0.59382415,67.5475 0.78131801,67.5527 0.74991202,67.5579 0.31240338,67.5631 0.18750276,67.5683 0.18747064,67.5736 -3.2083812e-005,67.5788 1.1082883e-005,67.5840 -1.22458e-005,67.5892 3.7902926e-005,67.5944 0.21875523,67.5997 0.12501544,67.6049 0.18755791,67.6101 0.21870553,67.6153 0.21868739,67.6205 0.093790792,67.6258 0.31262425,67.6310 1.0000241,67.6362 1.5000155,67.6414 2.5936882,67.6466 1.312409,67.6519 0.75011212,67.6571 0.56257832,67.6623 0.56244057,67.6675 0.31236228,67.6728 0.093735114,67.6780 0.34378201,67.6832 0.18744124,67.6884 2.0275611e-006,67.6937 0.093780518,67.6989 0.1875401,67.7041 0.31254837,67.7093 0.31241411,67.7146 -1.6735105e-005,67.7198 0.31261629,67.7250 0.49995863,67.7302 0.37512133,67.7355 0.87529325,67.7407 1.1560956,67.7459 0.49977452,67.7511 0.31243581,67.7564 0.031171734,67.7616 1.0708428e-005,67.7668 9.8894122e-007,67.7720 0.031273041,67.7773 0.093769938,67.7825 0.09372256,67.7877 -2.330717e-005,67.7929 7.6255624e-006,67.7982 0.031266365,67.8034 0.34393513,67.8086 1.7189382,67.8139 2.4999545,67.8191 1.9686779,67.8243 0.90616596,67.8295 0.40619269,67.8348 0.50003207,67.8400 0.49994323,67.8452 0.18740502,67.8505 -1.4779022e-005,67.8557 -7.3077254e-006,67.8609 4.40156e-005,67.8662 0.18753953,67.8714 0.34393677,67.8766 1.1253502,67.8818 1.5937927,67.8871 1.1558703,67.8923 0.1872133,67.8975 4.0541541e-005,67.9028 0.37517464,67.9080 1.0625793,67.9132 0.81231451,67.9185 0.1248898,67.9237 0.093771376,67.9289 -2.0704229e-005,67.9342 5.3738262e-005,67.9394 0.25009012,67.9446 0.37502229,67.9499 0.40617603,67.9551 0.21873015,67.9603 0.31253934,67.9656 0.31249484,67.9708 0.18744475,67.9760 -4.9413156e-005,67.9813 1.4158502e-005,67.9865 -7.21679e-006,67.9917 1.4708709e-005,67.9970 0.25004721,68.0022 0.50000173,68.0075 0.31246883,68.0127 0.18748648,68.0179 0.28127784,68.0232 0.62505347,68.0284 0.46881208,68.0336 0.43753824,68.0389 0.43748799,68.0441 0.46873835,68.0493 0.49991235,68.0546 0.18741381,68.0598 7.0638584e-006,68.0651 0.18751261,68.0703 0.34377518,68.0755 0.50000948,68.0808 0.37502971,68.0860 0.34379739,68.0913 0.31241754,68.0965 -6.1181199e-005,68.1017 1.4563347e-005,68.1070 2.9339667e-006,68.1122 -2.6303151e-005,68.1175 0.031375896,68.1227 0.56276453,68.1279 0.87497067,68.1332 0.49981025,68.1384 0.3436482,68.1437 0.37497362,68.1489 0.40625191,68.1541 0.18748757,68.1594 0.18751016,68.1646 0.1874717,68.1699 0.03131542,68.1751 0.31258938,68.1803 0.34372175,68.1856 0.24995436,68.1908 0.18753797,68.1961 0.31248462,68.2013 0.093654945,68.2066 6.2345771e-006,68.2118 0.093788542,68.2171 0.3125214,68.2223 0.31247818,68.2275 0.093713507,68.2328 -1.4012156e-005,68.2380 1.3125396e-005,68.2433 0.093782082,68.2485 0.28128383,68.2538 0.37500611,68.2590 0.18747519,68.2643 0.093703628,68.2695 1.4513708e-006,68.2747 0.093811423,68.2800 0.2812691,68.2852 0.43752456,68.2905 0.59370756,68.2957 0.40621346,68.3010 0.43754062,68.3062 0.37502357,68.3115 0.34377199,68.3167 0.31244725,68.3220 0.093687765,68.3272 -1.2980433e-005,68.3325 0.031300128,68.3377 0.18754233,68.3430 0.18747573,68.3482 0.15629332,68.3535 0.24999902,68.3587 0.093637943,68.3640 0.031352311,68.3692 0.59388876,68.3745 0.56236994,68.3797 0.093641892,68.3850 4.3765531e-006,68.3902 -1.4520822e-006,68.3955 1.4314928e-006,68.4007 -4.2741613e-006,68.4060 1.5666519e-005,68.4112 0.18758918,68.4165 0.53131384,68.4217 0.53122342,68.4270 0.34371388,68.4322 0.31248185,68.4375 0.18744415,68.4427 -3.5104491e-005,68.4480 3.1304728e-006,68.4532 2.2588154e-005,68.4585 0.31268391,68.4637 0.8750574,68.4690 0.71874946,68.4743 0.84385836,68.4795 0.71862268,68.4848 0.31237245,68.4900 0.25002745,68.4953 0.24995287,68.5005 0.093669556,68.5058 -1.7276161e-005,68.5110 4.7811905e-006,68.5163 -1.847121e-006,68.5215 2.6070843e-006,68.5268 0.093752876,68.5321 0.18753192,68.5373 0.50006413,68.5426 0.78126359,68.5478 0.8124578,68.5531 0.5937137,68.5583 0.31248108,68.5636 0.18751307,68.5689 0.37506202,68.5741 0.53125834,68.5794 0.28116554,68.5846 2.3713746e-006,68.5899 0.093768589,68.5951 0.031215232,68.6004 -5.7063194e-006,68.6057 1.5547153e-005,68.6109 0.093798459,68.6162 0.1875,68.6214 0.093701452,68.6267 -1.5179398e-005,68.6320 4.3990794e-006,68.6372 0.093755312,68.6425 0.18749735,68.6477 0.093755253,68.6530 0.093807586,68.6583 0.50006479,68.6635 1.1250423,68.6688 1.3437934,68.6740 0.87500411,68.6793 0.49991059,68.6846 0.40619436,68.6898 0.49996129,68.6951 0.12501104,68.7004 0.21877205,68.7056 0.18751392,68.7109 0.31251085,68.7161 0.18744227,68.7214 0.093725398,68.7267 0.031272411,68.7319 0.093753524,68.7372 0.031213388,68.7425 -3.2939306e-006,68.7477 8.7602848e-007,68.7530 -2.0988824e-007,68.7583 -3.6562852e-008,68.7635 3.5619382e-007,68.7688 -1.3883421e-006,68.7741 5.197639e-006,68.7793 0.093772262,68.7846 0.18749671,68.7899 0.093740903,68.7951 0.25000253,68.8004 0.18748805,68.8057 0.031245245,68.8109 2.6783783e-007,68.8162 -1.4275469e-007,68.8215 3.0318836e-007,68.8267 0.031297926,68.8320 0.18760134,68.8373 0.28118727,68.8425 0.031154983,68.8478 3.3322322e-006,68.8531 0.34382874,68.8583 1.2500772,68.8636 0.99992412,68.8689 0.18742432,68.8741 2.1179232e-005,68.8794 0.18761343,68.8847 0.50010055,68.8899 0.68757486,68.8952 0.75002325,68.9005 0.62496865,68.9058 0.59364408,68.9110 0.37484881,68.9163 0.093704812,68.9216 -4.7266767e-006,68.9268 2.9646661e-005,68.9321 0.093750209,68.9374 -3.0603478e-005,68.9427 8.1965036e-006,68.9479 -2.1798207e-006,68.9532 5.2204462e-007,68.9585 9.1859349e-008,68.9637 -8.8961701e-007,68.9690 3.4669317e-006,68.9743 -1.2979267e-005,68.9796 4.8454454e-005,68.9848 0.18755011,68.9901 0.18748187,68.9954 0.18747357,69.0007 0.093713313,69.0059 -8.8569104e-006,69.0112 1.8076431e-006,69.0165 1.6273431e-006,69.0218 -8.317983e-006,69.0270 0.0938043,69.0323 0.50009871,69.0376 0.65627444,69.0429 0.4061386,69.0481 -7.5385731e-005,69.0534 2.0283118e-005,69.0587 -5.7400975e-006,69.0640 2.6755877e-006,69.0692 -4.9621794e-006,69.0745 1.7174523e-005,69.0798 0.093778849,69.0851 0.18755215,69.0903 0.28130645,69.0956 0.31252676,69.1009 0.28114051,69.1062 0.093776777,69.1115 0.500144,69.1167 0.49987349,69.1220 0.09363535,69.1273 3.4830971e-006,69.1326 -4.5275165e-006,69.1379 1.462804e-005,69.1431 0.15631486,69.1484 0.28121868,69.1537 -5.8561629e-005,69.1590 2.2818796e-005,69.1642 0.093755983,69.1695 0.093741901,69.1748 -1.2325845e-005,69.1801 1.8707726e-005,69.1854 0.1875633,69.1907 0.50001824,69.1959 0.34370941,69.2012 0.28123039,69.2065 0.31248239,69.2118 0.093733042,69.2171 8.1871821e-007,69.2223 -5.5747782e-006,69.2276 2.1482376e-005,69.2329 0.18758279,69.2382 0.50010359,69.2435 0.78131598,69.2488 0.74987912,69.2540 0.18735458,69.2593 0.062597208,69.2646 0.37509614,69.2699 0.3436248,69.2752 0.031170903,69.2805 0.031256806,69.2858 3.2828535e-005,69.2910 0.15633747,69.2963 0.34377012,69.3016 0.62493575,69.3069 0.43743378,69.3122 0.093742266,69.3175 -2.9259311e-006,69.3228 7.9004367e-006,69.3280 0.18751763,69.3333 0.34376019,69.3386 0.34373397,69.3439 0.09373486,69.3492 0.18753438,69.3545 0.68752754,69.3598 0.8125053,69.3650 0.6562894,69.3703 0.62500286,69.3756 0.40618861,69.3809 0.40623379,69.3862 0.37502253,69.3915 0.18747634,69.3968 0.031209303,69.4021 0.093874961,69.4074 1.0626825,69.4126 1.8437349,69.4179 1.6874233,69.4232 1.093732,69.4285 0.93743747,69.4338 0.34364679,69.4391 -3.1770971e-005,69.4444 8.7277649e-006,69.4497 -3.1373634e-006,69.4550 3.8212193e-006,69.4603 0.031249449,69.4656 -1.6230587e-006,69.4709 -4.5539814e-006,69.4761 0.031281445,69.4814 0.37504938,69.4867 0.50000852,69.4920 0.37506229,69.4973 0.53132534,69.5026 0.593692,69.5079 0.28112009,69.5132 -4.4412343e-005,69.5185 1.1926203e-005,69.5238 -3.2885457e-006,69.5291 1.2269627e-006,69.5344 -1.6191459e-006,69.5397 5.2500041e-006,69.5450 0.1875269,69.5503 0.50000983,69.5555 0.34372237,69.5608 0.031235971,69.5661 -8.4857982e-007,69.5714 0.18760298,69.5767 0.87509173,69.5820 0.93750584,69.5873 0.78119296,69.5926 0.24992082,69.5979 0.093710057,69.6032 -2.8852293e-005,69.6085 8.2725437e-006,69.6138 -4.2355423e-006,69.6191 8.6696609e-006,69.6244 0.031250279,69.6297 -9.8025575e-006,69.6350 8.2270708e-006,69.6403 0.0312756,69.6456 0.062486731,69.6509 -2.1282562e-005,69.6562 1.07701e-006,69.6615 1.6978169e-005,69.6668 0.093761317,69.6721 0.031225914,69.6774 0.093847744,69.6827 0.56267345,69.6880 0.9375118,69.6933 0.74985957,69.6986 0.43742639,69.7039 0.31244922,69.7092 0.093793131,69.7145 0.37516421,69.7198 0.65621108,69.7251 0.59369993,69.7304 1.0312897,69.7357 0.999951,69.7410 0.53114897,69.7463 0.21879604,69.7516 0.75017291,69.7569 1.3125287,69.7622 1.0624073,69.7675 0.90644485,69.7728 2.218956,69.7781 2.3123391,69.7834 1.4997934,69.7887 0.7186355,69.7940 0.31246212,69.7993 0.18755132,69.8047 0.4375999,69.8100 0.56244373,69.8153 0.37500048,69.8206 0.49994448,69.8259 0.093681738,69.8312 0.34383038,69.8365 0.75014842,69.8418 1.8751377,69.8471 2.0001144,69.8524 1.8749251,69.8577 0.71843088,69.8630 0.21873942,69.8683 0.68783021,69.8736 1.3750223,69.8789 0.81218994,69.8842 0.18736193,69.8896 -2.125464e-005,69.8949 5.7259003e-006,69.9002 -1.6470949e-006,69.9055 8.6201771e-007,69.9108 -1.8009906e-006,69.9161 6.342465e-006,69.9214 -2.3570939e-005,69.9267 8.7949076e-005,69.9320 0.31261587,69.9373 0.31239235,69.9426 0.031163134,69.9480 0.031269025,69.9533 0.43769965,69.9586 1.2189417,69.9639 1.1561469,69.9692 0.40602517,69.9745 -9.324374e-005,69.9798 2.6176574e-005,69.9851 0.031262483,69.9904 0.093745366,69.9958 -1.7904866e-005,70.0011 4.7984281e-006,70.0064 -1.287267e-006,70.0117 3.5021799e-007,70.0170 -1.1349358e-007,70.0223 1.0373297e-007,70.0276 -3.0145611e-007,70.0329 1.1021862e-006,70.0383 -4.1076501e-006,70.0436 1.5329761e-005,70.0489 0.31251988,70.0542 0.31248224,70.0595 0.093747318,70.0648 0.18751284,70.0701 0.18748941,70.0755 0.093740523,70.0808 0.093748614,70.0861 0.18758258,70.0914 0.59394258,70.0967 1.1563472,70.1020 1.0310358,70.1074 0.18735105,70.1127 1.187619,70.1180 2.1875226,70.1233 1.5623995,70.1286 0.34369376,70.1339 7.4501631e-006,70.1393 0.093768924,70.1446 0.18758349,70.1499 0.34383196,70.1552 0.3436456,70.1605 0.031154091,70.1658 1.4352191e-005,70.1712 -4.0177997e-006,70.1765 1.7178107e-006,70.1818 0.031270795,70.1871 0.09374363,70.1924 -1.8993382e-005,70.1978 3.8454696e-006,70.2031 3.6136473e-006,70.2084 0.093766674,70.2137 0.18749942,70.2190 0.093735628,70.2244 0.093761317,70.2297 0.34376803,70.2350 0.34373152,70.2403 -2.7952163e-005,70.2456 4.2427146e-005,70.2510 0.28134319,70.2563 0.53128296,70.2616 0.37490875,70.2669 0.031176023,70.2723 0.093875408,70.2776 0.562675,70.2829 0.84371263,70.2882 0.65604663,70.2935 0.34379172,70.2989 0.68787748,70.3042 1.2188216,70.3095 0.87479883,70.3148 0.49976546,70.3202 0.031161016,70.3255 0.31263956,70.3308 0.49995747,70.3361 0.18740503,70.3415 0.093796514,70.3468 0.31256256,70.3521 0.31242779,70.3574 0.1876507,70.3628 0.68767625,70.3681 0.96863663,70.3734 1.0310845,70.3787 0.49989927,70.3841 0.093748719,70.3894 -2.6650557e-006,70.3947 3.1934786e-007,70.4001 1.3880474e-006,70.4054 -5.8721243e-006,70.4107 2.210242e-005,70.4160 0.093782768,70.4214 0.1875428,70.4267 0.68776333,70.4320 1.7502812,70.4373 1.999895,70.4427 1.3747824,70.4480 0.78125548,70.4533 0.71876681,70.4587 0.53102583,70.4640 0.031133831,70.4693 0.50002158,70.4747 -1.2265321e-005,70.4800 0.31253564,70.4853 0.53130937,70.4906 0.49998218,70.4960 0.1249536,70.5013 0.37506691,70.5066 0.62497061,70.5120 0.093676969,70.5173 -2.1814085e-006,70.5226 1.0231639e-006,70.5280 0.031267311,70.5333 0.093737394,70.5386 1.3899532e-005,70.5440 0.31265253,70.5493 0.68749756,70.5546 0.28109938,70.5600 -1.65451e-005,70.5653 0.093779102,70.5706 0.18754338,70.5760 0.31248581,70.5813 0.093692139,70.5866 0.093772791,70.5920 0.78132248,70.5973 1.1875511,70.6026 1.0937759,70.6080 0.75003153,70.6133 0.65621418,70.6186 0.62516552,70.6240 1.469034,70.6293 1.718711,70.6347 1.2184435,70.6400 0.374753,70.6453 -3.4620854e-005,70.6507 8.3716332e-006,70.6560 1.1376961e-006,70.6613 0.031272285,70.6667 0.093765333,70.6720 0.093736775,70.6773 0.3437286,70.6827 -6.7617398e-006,70.6880 1.7916686e-006,70.6934 -4.0433301e-007,70.6987 -1.7452172e-007,70.7040 1.1025624e-006,70.7094 -4.2361098e-006,70.7147 0.031301063,70.7201 0.18751876,70.7254 0.093694113,70.7307 -1.3994995e-005,70.7361 6.2781519e-006,70.7414 -1.111734e-005,70.7468 3.8194237e-005,70.7521 0.18757102,70.7574 0.3438248,70.7628 0.62495649,70.7681 0.34364146,70.7735 0.093730673,70.7788 -3.5685443e-006,70.7841 -8.6584796e-006,70.7895 3.8206414e-005,70.7948 0.40636718,70.8002 0.9687776,70.8055 0.78113121,70.8109 0.093682431,70.8162 1.9007377e-005,70.8215 0.09374468,70.8269 0.18756405,70.8322 0.5001756,70.8376 0.84373116,70.8429 0.34356433,70.8483 -4.7710681e-005,70.8536 1.2799247e-005,70.8590 -3.4821401e-006,70.8643 1.1282119e-006,70.8696 -1.0304763e-006,70.8750 2.9938692e-006,70.8803 -1.0945937e-005,70.8857 4.0793453e-005,70.8910 0.34386843,70.8964 0.65626889,70.9017 0.4373869,70.9071 0.093721874,70.9124 0.18762848,70.9178 0.43755728,70.9231 0.34366792,70.9284 0.15615335,70.9338 0.093711257,70.9391 4.3188134e-006,70.9445 -1.1726186e-006,70.9498 3.7128854e-007,70.9552 -3.1245472e-007,70.9605 8.7857796e-007,70.9659 -3.2021298e-006,70.9712 1.1930988e-005,70.9766 0.093784459,70.9819 0.18751542,70.9873 0.18751061,70.9926 0.21874768,70.9980 0.18744263,71.0033 1.110556e-005,71.0087 0.1876595,71.0140 0.46880111,71.0194 0.34361887,71.0247 0.093657352,71.0301 -7.4937821e-006,71.0354 0.18755025,71.0408 0.78140992,71.0461 1.5625422,71.0515 1.0936025,71.0568 0.46871534,71.0622 0.43754023,71.0675 0.37497818,71.0729 0.1562126,71.0783 0.062452924,71.0836 2.1101532e-005,71.0890 0.40637711,71.0943 0.8438825,71.0997 1.0937458,71.1050 1.0624086,71.1104 0.96868968,71.1157 0.59366214,71.1211 0.18746795,71.1264 0.18757632,71.1318 0.34383276,71.1371 0.49997297,71.1425 0.31244841,71.1479 0.21872202,71.1532 0.093699411,71.1586 -1.5176029e-005,71.1639 4.066761e-006,71.1693 -1.0896882e-006,71.1746 2.9163638e-007,71.1800 -7.6761836e-008,71.1854 1.5384998e-008,71.1907 1.5230512e-008,71.1961 -7.63157e-008,71.2014 2.9005824e-007,71.2068 -1.0840112e-006,71.2121 4.0463447e-006,71.2175 0.18762943,71.2229 0.68763542,71.2282 0.74995375,71.2336 0.49989417,71.2389 0.40622583,71.2443 0.50008482,71.2497 0.68752176,71.2550 0.56245482,71.2604 0.65629375,71.2657 0.7811864,71.2711 0.34371597,71.2765 0.50001323,71.2818 0.53121722,71.2872 0.68754947,71.2925 1.0000063,71.2979 1.1249539,71.3033 0.74994761,71.3086 0.40627569,71.3140 0.78138381,71.3193 1.1875114,71.3247 0.5623638,71.3301 0.093690865,71.3354 0.56255144,71.3408 1.2188114,71.3462 0.87505037,71.3515 0.49998441,71.3569 0.28112674,71.3622 -4.7926045e-005,71.3676 1.6577831e-005,71.3730 -1.8382498e-005,71.3783 5.695596e-005,71.3837 0.31257376,71.3891 0.34370476,71.3944 0.18743803,71.3998 -1.3940539e-005,71.4052 3.489389e-006,71.4105 -1.5706357e-008,71.4159 -3.4272134e-006,71.4213 0.031267628,71.4266 0.31249547,71.4320 0.18752769,71.4374 0.31261441,71.4427 0.56250209,71.4481 0.34365088,71.4535 0.093704723,71.4588 0.12500793,71.4642 0.34378514,71.4696 0.49998865,71.4749 0.18745539,71.4803 1.775513e-005,71.4857 0.06252633,71.4910 0.062475491,71.4964 0.031230722,71.5018 3.0118201e-006,71.5071 -5.0627648e-007,71.5125 0.031298373,71.5179 0.15630376,71.5232 0.2500084,71.5286 0.2812295,71.5340 0.43750966,71.5394 0.68755311,71.5447 0.84370887,71.5501 0.49996188,71.5555 0.5000087,71.5608 0.46875134,71.5662 0.46872026,71.5716 0.18745454,71.5770 -2.6158237e-005,71.5823 7.9693462e-005,71.5877 0.50023103,71.5931 1.1563749,71.5984 1.1561247,71.6038 0.49977058,71.6092 -8.568605e-005,71.6146 0.18759483,71.6199 0.87513447,71.6253 1.0311829,71.6307 0.28111544,71.6361 -6.719818e-006,71.6414 1.6714241e-006,71.6468 3.4751899e-008,71.6522 -1.8107586e-006,71.6576 0.093776807,71.6629 0.2813791,71.6683 0.59378582,71.6737 0.34363642,71.6791 0.093677491,71.6844 1.0284776e-005,71.6898 0.12508777,71.6952 0.34388116,71.7006 0.49995086,71.7059 0.18733658,71.7113 -2.4478488e-005,71.7167 -2.561623e-006,71.7221 3.4730547e-005,71.7274 0.18758401,71.7328 0.3437919,71.7382 0.31240526,71.7436 -7.5693533e-005,71.7490 2.0407408e-005,71.7543 -5.9295521e-006,71.7597 3.3091983e-006,71.7651 -7.3073725e-006,71.7705 2.592242e-005,71.7758 0.18762407,71.7812 0.50002146,71.7866 0.37493506,71.7920 0.28119618,71.7974 0.031200223,71.8027 1.4653576e-006,71.8081 8.4579051e-006,71.8135 0.34390563,71.8189 1.281424,71.8243 2.1874177,71.8296 2.0623732,71.8350 1.6874651,71.8404 0.81246597,71.8458 0.093732543,71.8512 0.062479299,71.8566 0.28125653,71.8619 0.50000489,71.8673 0.28122389,71.8727 -9.6399481e-006,71.8781 1.0032096e-005,71.8835 0.18751657,71.8889 0.50004828,71.8942 1.5313501,71.8996 2.4687827,71.9050 2.1248803,71.9104 0.65619677,71.9158 1.1875768,71.9212 1.5624628,71.9265 0.78123599,71.9319 0.50024718,71.9373 1.3750355,71.9427 0.96855319,71.9481 0.53133637,71.9535 0.78147668,71.9589 1.1250371,71.9642 0.96857274,71.9696 0.49978557,71.9750 0.093649991,71.9804 1.4256314e-006,71.9858 -1.2205074e-005,71.9912 0.031336263,71.9966 0.65639007,72.0020 0.84371817,72.0073 0.40610799,72.0127 -5.3997614e-005,72.0181 1.4308717e-005,72.0235 -3.2325095e-006,72.0289 -1.3801464e-006,72.0343 8.7542321e-006,72.0397 0.56277692,72.0451 2.8439701,72.0504 3.749794,72.0558 2.4060357,72.0612 0.7811746,72.0666 -3.4608825e-006,72.0720 0.34376162,72.0774 0.093781821,72.0828 0.28125358,72.0882 0.18747529,72.0936 0.093728743,72.0990 1.3588018e-005,72.1044 0.18761635,72.1097 0.37497258,72.1151 0.093628928,72.1205 6.0248138e-005,72.1259 0.31263092,72.1313 0.49999693,72.1367 0.53130704,72.1421 1.3752269,72.1475 2.0937743,72.1529 1.4684081,72.1583 -0.00018102015,72.1637 5.0089762e-005,72.1691 0.18752682,72.1745 0.50001544,72.1799 0.34371659,72.1852 0.093730539,72.1906 9.9857534e-006,72.1960 0.31252152,72.2014 0.34373888,72.2068 0.18749197,72.2122 0.18748949,72.2176 0.31256643,72.2230 0.40644649,72.2284 0.7813918,72.2338 1.2811509,72.2392 1.1249202,72.2446 0.68746859,72.2500 0.28109738,72.2554 -5.5665285e-005,72.2608 1.0631429e-005,72.2662 1.3146015e-005,72.2716 0.18756539,72.2770 0.56256467,72.2824 0.74996847,72.2878 0.31240892,72.2932 -2.5650634e-005,72.2986 6.5751228e-006,72.3040 -6.4752334e-007,72.3094 -3.9860179e-006,72.3148 1.6593209e-005,72.3202 0.18763177,72.3256 0.50005394,72.3310 0.31235912,72.3364 0.03119744,72.3418 0.18766099,72.3472 1.1564127,72.3526 1.4998938,72.3580 0.62479341,72.3634 0.031274144,72.3688 0.3438932,72.3742 0.56248468,72.3796 0.49993372,72.3850 0.56250107,72.3904 0.49998039,72.3958 0.34370124,72.4012 0.093716271,72.4066 -5.323534e-008,72.4120 -5.6312419e-006,72.4174 2.2580329e-005,72.4228 0.093814321,72.4282 0.25000387,72.4336 0.24994129,72.4390 0.093732789,72.4444 0.1876736,72.4498 0.75017166,72.4552 0.87492567,72.4606 0.68737537,72.4660 0.56252569,72.4714 0.6875242,72.4768 0.49989164,72.4823 0.31243235,72.4877 0.3124865,72.4931 0.093735091,72.4985 -4.2090242e-006,72.5039 8.3832956e-006,72.5093 0.093849972,72.5147 0.34380078,72.5201 0.43752807,72.5255 0.59375185,72.5309 0.59378934,72.5363 0.81251788,72.5417 0.43738577,72.5471 0.21866001,72.5525 0.03124251,72.5580 0.09374851,72.5634 0.093786173,72.5688 0.56265098,72.5742 1.2499691,72.5796 0.81234866,72.5850 -4.6780809e-005,72.5904 0.093840457,72.5958 0.50008076,72.6012 0.56245798,72.6066 0.31243479,72.6120 0.093737915,72.6175 0.12498619,72.6229 0.28144705,72.6283 1.2188631,72.6337 0.59363008,72.6391 0.53124768,72.6445 0.53124613,72.6499 0.37487417,72.6553 0.18742181,72.6608 0.187519,72.6662 0.031193094,72.6716 0.093960844,72.6770 1.5315706,72.6824 1.6248579,72.6878 0.78096044,72.6932 0.21869697,72.6986 0.31250605,72.7041 0.093726635,72.7095 6.3589988e-007,72.7149 0.031258877,72.7203 0.18751049,72.7257 0.18748805,72.7311 -9.3690287e-006,72.7365 2.7583815e-006,72.7420 -1.6637864e-006,72.7474 0.093773626,72.7528 0.28128663,72.7582 0.53131509,72.7636 0.84381151,72.7690 0.7812013,72.7745 0.46873248,72.7799 0.59383023,72.7853 0.8749637,72.7907 0.43738535,72.7961 0.093722805,72.8015 0.093803838,72.8070 0.1874958,72.8124 0.062432867,72.8178 0.031306528,72.8232 0.59390402,72.8286 1.0938922,72.8340 1.1562604,72.8395 0.781115,72.8449 0.40615341,72.8503 0.40631339,72.8557 0.62498224,72.8611 0.31234682,72.8666 0.12500769,72.8720 0.53131241,72.8774 0.53119147,72.8828 0.18746866,72.8882 0.093771644,72.8937 0.093780465,72.8991 0.25004649,72.9045 0.31249133,72.9099 0.18743743,72.9154 0.1249731,72.9208 0.31250596,72.9262 0.18748745,72.9316 -3.2038333e-006,72.9370 1.5737471e-006,72.9425 0.093789823,72.9479 0.31251988,72.9533 0.31256941,72.9587 0.59380174,72.9642 0.81247932,72.9696 0.9375385,72.9750 0.84375143,72.9804 0.43739691,72.9859 0.093653955,72.9913 8.9841988e-006,72.9967 0.093810208,73.0021 0.28126115,73.0076 0.59375536,73.0130 0.81250721,73.0184 0.5311721,73.0238 3.2657106e-006,73.0293 0.093769461,73.0347 0.031211687,73.0401 -2.3993139e-006,73.0455 5.0436302e-006,73.0510 0.0937557,73.0564 0.093745664,73.0618 0.062570177,73.0672 0.21873884,73.0727 0.09375108,73.0781 0.34386563,73.0835 0.49998826,73.0890 0.40617833,73.0944 0.18743721,73.0998 0.093751691,73.1052 0.18750289,73.1107 0.093736835,73.1161 0.59388185,73.1215 1.5001739,73.1270 1.6562042,73.1324 0.65604293,73.1378 0.031162735,73.1432 1.0022534e-005,73.1487 -2.6857788e-006,73.1541 7.1971772e-007,73.1595 -1.9286072e-007,73.1650 5.1663189e-008,73.1704 -1.3775393e-008,73.1758 3.4339094e-009,73.1813 4.1038173e-011,73.1867 -3.5987155e-009,73.1921 1.4355146e-008,73.1976 -5.3826547e-008,73.2030 2.0096836e-007,73.2084 -7.501115e-007,73.2139 2.7997191e-006,73.2193 -1.0449667e-005,73.2247 3.9002309e-005,73.2302 0.18754469,73.2356 0.24998528,73.2410 0.37497121,73.2465 0.31247413,73.2519 0.09374287,73.2573 6.8615495e-006,73.2628 0.18751851,73.2682 0.31249693,73.2736 0.09372054,73.2791 4.3096803e-005,73.2845 0.18760058,73.2899 0.34380242,73.2954 0.34367055,73.3008 0.093647182,73.3062 -7.0851893e-006,73.3117 1.2852818e-006,73.3171 1.9448989e-006,73.3226 0.031252649,73.3280 0.03124918,73.3334 -1.1077948e-005,73.3389 0.031295136,73.3443 0.40628552,73.3497 0.49997374,73.3552 0.40630233,73.3606 0.40627977,73.3661 0.21865875,73.3715 -5.04032e-005,73.3769 0.093905598,73.3824 0.500144,73.3878 0.49985337,73.3932 0.093606859,73.3987 3.5751041e-006,73.4041 -1.6321519e-006,73.4096 2.9534456e-006,73.4150 -1.0182424e-005,73.4204 3.7779497e-005,73.4259 0.093760282,73.4313 0.093779489,73.4368 0.43766838,73.4422 0.87504178,73.4477 0.65605247,73.4531 -0.00010498274,73.4585 3.1793552e-005,73.4640 0.18762398,73.4694 0.84396017,73.4749 1.2499139,73.4803 0.53115314,73.4858 0.75003958,73.4912 0.93739969,73.4966 0.49992129,73.5021 0.093717098,73.5075 6.0041108e-005,73.5130 0.21887556,73.5184 0.40630087,73.5239 0.43741497,73.5293 0.3436355,73.5347 0.093731932,73.5402 -2.3183966e-005,73.5456 0.093833044,73.5511 0.59392917,73.5565 0.87504786,73.5620 0.74988461,73.5674 0.31235385,73.5729 -4.3686687e-005,73.5783 0.093855217,73.5838 0.50009328,73.5892 0.49991149,73.5947 0.18745846,73.6001 0.37511238,73.6055 1.906343,73.6110 3.2812483,73.6164 2.8436313,73.6219 1.3124025,73.6273 0.21880075,73.6328 0.43752787,73.6382 0.31241122,73.6437 -4.3531098e-005,73.6491 1.164617e-005,73.6546 -3.0498222e-006,73.6600 5.520946e-007,73.6655 8.4180374e-007,73.6709 -3.9197239e-006,73.6764 1.4838389e-005,73.6818 0.21879528,73.6873 0.43750137,73.6927 0.28120717,73.6982 -2.727987e-005,73.7036 4.337031e-005,73.7091 0.18759255,73.7145 0.65634084,73.7200 0.6873889,73.7254 0.12490405,73.7309 0.18755868,73.7363 0.18745333,73.7418 -1.9061128e-005,73.7472 0.031257931,73.7527 -1.2672871e-005,73.7582 1.0755335e-005,73.7636 0.093856618,73.7691 0.31253883,73.7745 0.18738215,73.7800 -4.3483727e-005,73.7854 0.093796387,73.7909 0.56259555,73.7963 0.93753082,73.8018 0.6249221,73.8072 0.18743189,73.8127 -2.79695e-005,73.8181 3.3579232e-005,73.8236 0.18756196,73.8291 0.34378502,73.8345 0.31242651,73.8400 -5.7465822e-005,73.8454 6.711588e-006,73.8509 0.062566243,73.8563 0.53138137,73.8618 0.7811994,73.8673 0.18736529,73.8727 0.093878292,73.8782 0.50008273,73.8836 0.3436161,73.8891 0.18751921,73.8945 0.50020379,73.9000 0.96885854,73.9055 0.87483221,73.9109 0.34355015,73.9164 0.031195061,73.9218 0.09383972,73.9273 0.71886081,73.9328 1.0937243,73.9382 0.84364694,73.9437 0.40624169,73.9491 0.34379718,73.9546 0.34369928,73.9601 0.18746786,73.9655 0.18758483,73.9710 0.28131965,73.9764 0.28116989,73.9819 0.18749036,73.9874 0.65638715,73.9928 0.87495178,73.9983 0.34359053,74.0037 2.1747655e-007,74.0092 0.093800351,74.0147 0.12499907,74.0201 0.18751237,74.0256 0.34376755,74.0311 0.31245503,74.0365 0.09370435,74.0420 -1.964267e-005,74.0474 6.5171531e-005,74.0529 0.25006044,74.0584 0.34369323,74.0638 0.49997622,74.0693 0.59387809,74.0748 0.68759108,74.0802 0.49993944,74.0857 0.31236574,74.0912 -6.1867817e-005,74.0966 0.031269707,74.1021 -1.6991618e-005,74.1076 4.5543761e-006,74.1130 -1.2244313e-006,74.1185 3.4296036e-007,74.1240 -1.4731087e-007,74.1294 2.4627414e-007,74.1349 -8.3784948e-007,74.1404 3.1053871e-006,74.1458 -1.1584692e-005,74.1513 4.3237091e-005,74.1568 0.34385586,74.1622 0.65625829,74.1677 0.5311588,74.1732 0.12494455,74.1786 -2.0385166e-006,74.1841 5.1234542e-007,74.1896 -1.0677846e-008,74.1950 -4.697248e-007,74.2005 0.093763821,74.2060 0.31250897,74.2114 0.21875961,74.2169 0.0937571,74.2224 0.12501289,74.2279 0.2813324,74.2333 0.50002009,74.2388 0.53126377,74.2443 0.71878737,74.2497 0.59368062,74.2552 0.31239477,74.2607 -3.9731596e-005,74.2662 1.1890696e-005,74.2716 -7.8282437e-006,74.2771 1.9422978e-005,74.2826 0.093775332,74.2880 0.093724355,74.2935 -1.7995993e-005,74.2990 2.4720091e-006,74.3045 8.110369e-006,74.3099 0.12508354,74.3154 0.5313344,74.3209 0.56246614,74.3264 0.56242615,74.3318 0.53123903,74.3373 0.65622634,74.3428 0.50005186,74.3483 0.43766987,74.3537 0.56248468,74.3592 0.34362933,74.3647 0.31251025,74.3702 0.81266159,74.3756 1.3437779,74.3811 0.87480968,74.3866 0.21863511,74.3921 -1.7202992e-005,74.3975 7.1185423e-006,74.4030 -1.1270626e-005,74.4085 0.093870983,74.4140 0.81257623,74.4194 0.87516868,74.4249 1.4376564,74.4304 1.1873661,74.4359 0.7497887,74.4414 0.18733904,74.4468 -9.8823402e-006,74.4523 2.2602449e-006,74.4578 0.093758918,74.4633 0.34376004,74.4688 0.34374094,74.4742 0.12499047,74.4797 -6.7416039e-007,74.4852 1.8319186e-007,74.4907 -5.8550107e-008,74.4962 5.0996359e-008,74.5016 -1.4544335e-007,74.5071 5.3082107e-007,74.5126 -1.9780098e-006,74.5181 7.3818487e-006,74.5236 0.18752043,74.5290 0.34375262,74.5345 0.28124276,74.5400 0.34377107,74.5455 0.65626764,74.5510 0.71873862,74.5564 0.53121448,74.5619 0.093744971,74.5674 0.65640682,74.5729 1.3750679,74.5784 1.1873562,74.5839 0.28115642,74.5893 0.093786888,74.5948 1.0315229,74.6003 1.8439085,74.6058 1.3435122,74.6113 0.34353951,74.6168 -1.435217e-005,74.6223 0.1875746,74.6277 0.46875742,74.6332 0.21867809,74.6387 -1.1171795e-005,74.6442 -1.3448098e-005,74.6497 6.4971195e-005,74.6552 0.31258112,74.6607 0.31243795,74.6661 0.093685761,74.6716 -8.4324902e-006,74.6771 1.7587168e-006,74.6826 1.398527e-006,74.6881 -7.3536621e-006,74.6936 2.8018583e-005,74.6991 0.093796611,74.7045 0.12498715,74.7100 0.15621237,74.7155 0.18748575,74.7210 0.093743809,74.7265 1.496973e-005,74.7320 0.093807027,74.7375 0.31254596,74.7430 0.31242937,74.7485 -5.2562562e-005,74.7539 0.09383826,74.7594 0.34380946,74.7649 0.34368744,74.7704 0.093677178,74.7759 -6.0057005e-006,74.7814 0.093786463,74.7869 0.31250313,74.7924 0.093700983,74.7979 4.9976206e-005,74.8034 0.28136909,74.8089 0.65632242,74.8143 0.8437435,74.8198 0.74996722,74.8253 0.49991348,74.8308 0.18743573,74.8363 0.093728483,74.8418 -1.9072977e-005,74.8473 -2.0970296e-005,74.8528 0.00010296539,74.8583 0.43768299,74.8638 0.62497222,74.8693 0.37482694,74.8748 -8.7211294e-005,74.8803 0.093835324,74.8858 0.6564064,74.8913 0.90628523,74.8967 0.49983048,74.9022 0.031154012,74.9077 1.4657975e-005,74.9132 -6.5774766e-006,74.9187 1.1651658e-005,74.9242 0.18753208,74.9297 0.34375,74.9352 0.1874678,74.9407 -1.1080942e-005,74.9462 4.4669196e-006,74.9517 -6.7863407e-006,74.9572 2.2680111e-005,74.9627 0.3125447,74.9682 0.50002432,74.9737 0.49995488,74.9792 0.093703263,74.9847 6.2042454e-006,74.9902 -1.3484387e-006,74.9957 -8.1111466e-007,75.0012 0.093906246,75.0067 0.75027454,75.0122 1.2187413,75.0177 0.74971765,75.0232 0.18735664,75.0287 0.093769401,75.0342 0.18755965,75.0397 0.50001365,75.0452 0.28117943,75.0507 -2.2866225e-005,75.0562 0.093854576,75.0617 0.59396398,75.0672 1.0625015,75.0727 0.62477791,75.0782 0.1874252,75.0837 0.31250933,75.0892 0.31253588,75.0947 1.3438064,75.1002 1.5624719,75.1057 0.84370404,75.1112 0.093708634,75.1167 7.4358709e-006,75.1222 0.18766415,75.1277 0.84392411,75.1332 1.093689,75.1387 0.53103,75.1442 -8.8025321e-005,75.1497 2.3698747e-005,75.1552 -6.7622373e-006,75.1607 3.3483345e-006,75.1662 -6.631089e-006,75.1718 2.3177845e-005,75.1773 0.093780607,75.1828 0.093721002,75.1883 -3.1309119e-005,75.1938 0.093897499,75.1993 0.50004822,75.2048 0.28112203,75.2103 0.093710348,75.2158 0.031233702,75.2213 1.3119163e-006,75.2268 -8.793404e-006,75.2323 0.031334493,75.2378 0.46885353,75.2433 0.62496531,75.2488 0.37487558,75.2544 0.031275295,75.2599 0.34392413,75.2654 0.5937295,75.2709 0.31233862,75.2764 -4.3447239e-005,75.2819 0.093883984,75.2874 0.40642169,75.2929 0.65627843,75.2984 0.49979776,75.3039 0.093680978,75.3094 0.18753786,75.3150 0.093667395,75.3205 -1.420103e-005,75.3260 -1.418872e-005,75.3315 7.0963739e-005,75.3370 0.31267753,75.3425 0.75008076,75.3480 0.81236595,75.3535 0.28114966,75.3590 0.18752889,75.3646 0.40621051,75.3701 0.34371254,75.3756 0.28130394,75.3811 0.40631801,75.3866 0.49994469,75.3921 0.18741496,75.3976 -2.1604676e-005,75.4031 2.3491029e-005,75.4087 0.21876588,75.4142 0.18747659,75.4197 -1.0618712e-005,75.4252 2.1204639e-006,75.4307 2.1380213e-006,75.4362 -1.067372e-005,75.4417 4.0560382e-005,75.4473 0.18756805,75.4528 0.2812402,75.4583 0.1874446,75.4638 0.031210752,75.4693 1.9371466e-005,75.4748 0.093775354,75.4804 0.093725115,75.4859 -2.1802563e-005,75.4914 1.6180955e-005,75.4969 0.18762745,75.5024 0.62515247,75.5079 0.75004321,75.5135 0.6248647,75.5190 0.18733187,75.5245 0.031232908,75.5300 0.093805693,75.5355 0.31258175,75.5410 0.62497562,75.5466 0.2811698,75.5521 0.093716621,75.5576 -2.1497357e-005,75.5631 3.5794819e-005,75.5686 0.31255835,75.5742 0.50002509,75.5797 0.43744504,75.5852 0.093690597,75.5907 8.7378148e-006,75.5962 0.093757369,75.6018 0.18752559,75.6073 0.34375393,75.6128 0.71902984,75.6183 1.6253111,75.6238 1.4060477,75.6294 0.46839857,75.6349 -9.9773024e-005,75.6404 2.8242848e-005,75.6459 -1.3190474e-005,75.6515 2.4518718e-005,75.6570 0.18762966,75.6625 0.59390581,75.6680 0.74993646,75.6736 0.3435536,75.6791 -5.4603308e-005,75.6846 1.0681678e-005,75.6901 1.1882672e-005,75.6956 0.062543355,75.7012 0.093716957,75.7067 -1.2798759e-005,75.7122 0.09380158,75.7177 0.43749428,75.7233 0.56247228,75.7288 0.43757394,75.7343 0.59386045,75.7398 0.65622902,75.7454 0.40612075,75.7509 0.031179776,75.7564 1.3527098e-005,75.7620 -1.5907828e-005,75.7675 5.0107577e-005,75.7730 0.15632132,75.7785 0.21877241,75.7841 0.5937714,75.7896 0.6561904,75.7951 0.2811664,75.8006 -1.2009087e-005,75.8062 -5.942778e-006,75.8117 3.5784567e-005,75.8172 0.31255454,75.8228 0.59387565,75.8283 1.2188352,75.8338 0.96862006,75.8393 0.40612713,75.8449 0.18750596,75.8504 0.31257305,75.8559 0.59391165,75.8615 0.90629232,75.8670 0.71864885,75.8725 0.90619576,75.8781 0.62495202,75.8836 0.28116861,75.8891 -5.041375e-005,75.8946 1.4950672e-005,75.9002 0.31253895,75.9057 0.75007302,75.9112 0.81247008,75.9168 0.40617537,75.9223 0.093765706,75.9278 0.34378052,75.9334 0.34374082,75.9389 0.28137857,75.9444 0.62518096,75.9500 0.81257218,75.9555 1.0623949,75.9610 0.65601039,75.9666 0.18741214,75.9721 -8.59394e-006,75.9776 0.18770693,75.9832 1.1252297,75.9887 1.3750106,75.9943 1.2185825,75.9998 0.43730184,76.0053 0.31249025,76.0109 0.37504959,76.0164 0.43753496,76.0219 0.34368327,76.0275 0.093677983,76.0330 -9.252286e-006,76.0385 4.9543028e-006,76.0441 -1.0565045e-005,76.0496 3.7308833e-005,76.0551 0.34384331,76.0607 0.7500217,76.0662 0.5624361,76.0718 0.18743327,76.0773 -1.742713e-005,76.0828 4.5857728e-006,76.0884 -9.1445651e-007,76.0939 -9.2844755e-007,76.0995 4.6287514e-006,76.1050 -1.7588076e-005,76.1105 6.5729131e-005,76.1161 0.31259942,76.1216 0.49995372,76.1272 0.28115988,76.1327 0.031247417,76.1382 0.31252748,76.1438 0.31248054,76.1493 0.1875599,76.1549 0.37512711,76.1604 0.49996033,76.1659 0.18736026,76.1715 -3.5652753e-005,76.1770 1.0390614e-005,76.1826 -5.9069944e-006,76.1881 0.093771398,76.1936 0.18752488,76.1992 0.1249672,76.2047 0.093795605,76.2103 0.50007653,76.2158 0.49992666,76.2214 0.093688078,76.2269 -1.3897443e-006,76.2324 2.3641853e-005,76.2380 0.18764964,76.2435 0.56262779,76.2491 0.59360409,76.2546 0.18734702,76.2602 1.2795499e-007,76.2657 1.108086e-005,76.2713 0.87510014,76.2768 1.4688578,76.2824 1.3124986,76.2879 0.59369206,76.2934 0.53120536,76.2990 0.40618262,76.3045 0.093711637,76.3101 0.093793049,76.3156 0.46896434,76.3212 1.3127562,76.3267 1.624995,76.3323 1.2499275,76.3378 0.93728524,76.3434 0.28104213,76.3489 0.18750897,76.3545 0.18748893,76.3600 0.093815982,76.3656 0.31253579,76.3711 0.37493357,76.3767 0.49997398,76.3822 0.31248131,76.3878 -1.2303397e-005,76.3933 3.1790566e-006,76.3989 -4.1174764e-007,76.4044 0.25011867,76.4100 1.0314181,76.4155 1.2499305,76.4211 0.62486708,76.4266 0.31255159,76.4322 0.65641117,76.4377 0.93747354,76.4433 0.49979925,76.4488 0.21883154,76.4544 0.78141397,76.4599 0.87490058,76.4655 0.49989644,76.4710 0.40623939,76.4766 0.37495729,76.4821 0.18748571,76.4877 0.1876566,76.4932 0.59398431,76.4988 0.78113383,76.5043 0.31226632,76.5099 0.093668833,76.5154 4.3367458e-005,76.5210 0.28132939,76.5266 0.34370676,76.5321 0.18743871,76.5377 -2.9504041e-005,76.5432 7.8507328e-006,76.5488 -1.8963832e-006,76.5543 -2.6593625e-007,76.5599 0.3438015,76.5654 1.1251273,76.5710 1.1562668,76.5766 0.53113532,76.5821 0.18743674,76.5877 0.18751884,76.5932 0.3437548,76.5988 0.18746191,76.6043 0.093783252,76.6099 0.59379286,76.6155 0.59372336,76.6210 0.46874845,76.6266 0.84393477,76.6321 1.5626695,76.6377 1.1873416,76.6432 0.34355453,76.6488 0.12495802,76.6544 0.43764502,76.6599 1.1251386,76.6655 0.90610516,76.6710 0.21860045,76.6766 2.2925824e-005,76.6822 0.18756726,76.6877 0.34377626,76.6933 0.34372443,76.6988 0.18742959,76.7044 -1.0989897e-005,76.7100 0.062544979,76.7155 0.34383792,76.7211 0.81257939,76.7266 0.84378654,76.7322 0.84383392,76.7378 0.78110886,76.7433 0.18731371,76.7489 0.031243186,76.7545 -7.8346939e-006,76.7600 0.87523448,76.7656 2.6253135,76.7711 2.8122981,76.7767 1.0621766,76.7823 0.031262863,76.7878 0.093751624,76.7934 0.87514997,76.7990 3.0313976,76.8045 3.3436947,76.8101 2.4373374,76.8157 0.37492844,76.8212 0.9688316,76.8268 1.2813127,76.8324 2.2500188,76.8379 2.0936852,76.8435 1.3436471,76.8491 -2.7371389e-005,76.8546 0.21883419,76.8602 0.34374231,76.8658 0.18743315,76.8713 -2.6693084e-005,76.8769 7.1673985e-006,76.8825 -1.974269e-006,76.8880 7.2909495e-007,76.8936 -9.4201647e-007,76.8992 3.0391825e-006,76.9047 0.1875245,76.9103 0.53127074,76.9159 0.62517923,76.9214 1.1877968,76.9270 1.593797,76.9326 1.1559856,76.9381 0.40601256,76.9437 0.71874046,76.9493 1.03126,76.9549 0.53118753,76.9604 1.7192986e-005,76.9660 0.34385532,76.9716 0.74999624,76.9771 0.34365943,76.9827 0.031221244,76.9883 0.18749675,76.9938 0.37505814,76.9994 1.3125975,77.0050 1.8438228,77.0106 1.8749835,77.0161 1.1874092,77.0217 0.28121817,77.0273 0.8437435,77.0329 1.5625796,77.0384 1.6250199,77.0440 0.56246614,77.0496 0.49992213,77.0551 0.031162428,77.0607 2.05542e-005,77.0663 -1.9745787e-005,77.0719 0.18767574,77.0774 1.1877663,77.0830 1.5311213,77.0886 0.46848568,77.0942 -4.3185006e-005,77.0997 0.093828432,77.1053 0.34383616,77.1109 0.53138399,77.1165 0.74995351,77.1220 0.3435815,77.1276 0.1875042,77.1332 0.31257167,77.1388 0.87511069,77.1443 1.1874107,77.1499 0.56241179,77.1555 0.43758643,77.1611 0.78143495,77.1667 1.1875077,77.1722 0.68738872,77.1778 0.8437556,77.1834 0.90613472,77.1890 0.43738952,77.1945 0.093716748,77.2001 3.6646081e-006,77.2057 0.65634149,77.2113 2.0938199,77.2169 1.7498906,77.2224 -7.0193695e-005,77.2280 2.0380678e-005,77.2336 -1.1323694e-005,77.2392 0.09387283,77.2448 0.5000639,77.2503 0.34363931,77.2559 0.093682811,77.2615 1.3632176e-005,77.2671 0.18751389,77.2727 0.09372171,77.2783 2.4215683e-007,77.2838 -1.3564527e-005,77.2894 5.402082e-005,77.2950 1.0937582,77.3006 1.2502371,77.3062 1.5940651,77.3117 1.3750323,77.3173 1.3749324,77.3229 1.3124427,77.3285 1.6875362,77.3341 1.6872032,77.3397 0.43731123,77.3452 0.53144634,77.3508 1.0001222,77.3564 1.2186717,77.3620 0.65602469,77.3676 0.03116278,77.3732 1.4487463e-005,77.3788 -3.5046594e-006,77.3843 -4.7017292e-007,77.3899 5.386155e-006,77.3955 0.09375257,77.4011 -1.5690579e-005,77.4067 0.12510107,77.4123 0.43766373,77.4179 0.53125668,77.4234 0.34353897,77.4290 1.008149e-005,77.4346 0.37525976,77.4402 0.65628618,77.4458 0.65604842,77.4514 0.46861127,77.4570 0.65643781,77.4626 0.843997,77.4681 0.90617901,77.4737 0.49969965,77.4793 0.093737826,77.4849 0.50007254,77.4905 0.3436929,77.4961 0.28125882,77.5017 0.18746969,77.5073 0.093705297,77.5129 0.12499785,77.5185 0.50001597,77.5240 0.4375138,77.5296 0.53123951,77.5352 0.28124562,77.5408 0.28124493,77.5464 0.093742162,77.5520 0.09381137,77.5576 0.31257424,77.5632 0.90628988,77.5688 1.0936848,77.5744 0.59364635,77.5800 0.18750408,77.5856 0.0937851,77.5911 0.093711838,77.5967 -3.7910642e-005,77.6023 0.031292561,77.6079 0.50011474,77.6135 0.81251049,77.6191 0.34362891,77.6247 -4.6604058e-005,77.6303 2.4387718e-005,77.6359 -5.0947227e-005,77.6415 0.00017941519,77.6471 1.0627888,77.6527 1.5625267,77.6583 1.656029,77.6639 0.34352833,77.6695 -2.2678543e-005,77.6751 2.9208712e-005,77.6807 0.28136447,77.6863 0.81257838,77.6919 0.65610582,77.6975 0.093758211,77.7030 0.34378529,77.7086 0.093636729,77.7142 0.03125995,77.7198 0.43761185,77.7254 0.96882504,77.7310 0.68739468,77.7366 0.18750186,77.7422 0.53145623,77.7478 1.1876078,77.7534 1.1874365,77.7590 0.71862686,77.7646 0.34367841,77.7702 0.24993031,77.7758 0.093665943,77.7814 2.3337074e-005,77.7870 0.093781695,77.7926 0.093718514,77.7982 -2.4460955e-005,77.8038 1.0719611e-005,77.8094 0.18755502,77.8150 0.50004989,77.8206 0.43749264,77.8262 0.31245738,77.8318 0.093682826,77.8374 5.3094416e-005,77.8430 0.3439461,77.8486 0.78138679,77.8542 0.87492555,77.8598 0.59363145,77.8654 0.43740612,77.8711 0.12491688,77.8767 -1.69123e-005,77.8823 3.2610409e-005,77.8879 0.28141475,77.8935 0.84387338,77.8991 0.81235796,77.9047 0.43737423,77.9103 0.50002986,77.9159 0.6250807,77.9215 0.78141797,77.9271 0.90624958,77.9327 0.4372983,77.9383 0.093641855,77.9439 -3.0602991e-005,77.9495 7.4314201e-005,77.9551 0.37509018,77.9607 0.40619165,77.9663 0.18742457,77.9719 -1.6879694e-005,77.9775 4.5232646e-006,77.9832 -1.2119552e-006,77.9888 3.2417776e-007,77.9944 -8.4654538e-008,78.0000 1.4412486e-008,78.0056 2.7014615e-008,78.0112 -1.2248327e-007,78.0168 4.629577e-007,78.0224 -1.7294918e-006,78.0280 6.4555475e-006,78.0336 0.34381554,78.0392 1.0938166,78.0448 1.1874499,78.0505 0.43742415,78.0561 0.031239748,78.0617 0.09376467,78.0673 0.15624584,78.0729 0.031235943,78.0785 0.093794502,78.0841 0.18752061,78.0897 0.093742147,78.0953 0.93764842,78.1009 2.0314205,78.1066 2.0000052,78.1122 1.5623277,78.1178 0.56251371,78.1234 0.93750429,78.1290 0.40608135,78.1346 0.093743421,78.1402 0.09372779,78.1458 0.18747906,78.1515 0.34376419,78.1571 0.34373856,78.1627 0.093740627,78.1683 -1.4775523e-007,78.1739 1.7060214e-006,78.1795 0.18752603,78.1851 0.50000852,78.1908 0.34372649,78.1964 0.093733259,78.2020 2.094205e-005,78.2076 0.31255206,78.2132 0.56251699,78.2188 0.49997875,78.2244 0.37496895,78.2301 0.18754455,78.2357 0.31254205,78.2413 0.18737631,78.2469 0.00011579775,78.2525 0.78152072,78.2581 1.2188091,78.2638 0.9685185,78.2694 0.12477568,78.2750 2.4073921e-005,78.2806 0.093845196,78.2862 0.31256488,78.2919 0.37495998,78.2975 0.31243119,78.3031 0.093694173,78.3087 -1.3448321e-005,78.3143 3.1627089e-005,78.3199 0.1875778,78.3256 0.43749815,78.3312 0.31243363,78.3368 0.031217003,78.3424 0.031253614,78.3480 0.18750268,78.3537 0.093743861,78.3593 -2.777088e-006,78.3649 8.979895e-006,78.3705 0.031253934,78.3762 0.031250592,78.3818 0.12500611,78.3874 0.31254712,78.3930 0.46894181,78.3986 0.78141886,78.4043 0.81231499,78.4099 0.56238002,78.4155 0.90633696,78.4211 0.78123409,78.4268 0.40613627,78.4324 0.18761547,78.4380 0.71898031,78.4436 0.96863061,78.4492 0.68729329,78.4549 0.31242779,78.4605 0.093708061,78.4661 0.093919225,78.4717 1.1878343,78.4774 1.9062628,78.4830 1.3434392,78.4886 0.21855575,78.4942 7.8691619e-006,78.4999 0.031255752,78.5055 0.031231249,78.5111 5.7150275e-005,78.5167 0.50013471,78.5224 0.81253445,78.5280 0.96879858,78.5336 1.2811979,78.5393 1.0623935,78.5449 0.96879566,78.5505 0.84373736,78.5561 0.40614793,78.5618 -5.4153941e-005,78.5674 5.0983792e-005,78.5730 0.18755732,78.5786 0.31251606,78.5843 0.31246781,78.5899 0.093687952,78.5955 -1.6027841e-005,78.6012 4.4368385e-006,78.6068 -1.7182332e-006,78.6124 2.4359144e-006,78.6181 -8.0259906e-006,78.6237 0.093803853,78.6293 0.5312826,78.6349 0.34368169,78.6406 6.9640919e-007,78.6462 0.09383066,78.6518 0.21878885,78.6575 0.21872081,78.6631 0.18744598,78.6687 0.093708172,78.6744 -8.9098739e-006,78.6800 2.4008391e-006,78.6856 -6.9274768e-007,78.6913 3.6996897e-007,78.6969 -7.8713674e-007,78.7025 2.7787944e-006,78.7082 -1.0328896e-005,78.7138 0.093812905,78.7194 0.90639991,78.7251 1.6250471,78.7307 1.3124195,78.7363 0.6561718,78.7420 0.28117734,78.7476 -1.2028368e-005,78.7532 0.093786702,78.7589 0.093714036,78.7645 8.2926636e-006,78.7701 0.84383792,78.7758 1.9063207,78.7814 2.1874545,78.7870 1.1561513,78.7927 0.09375637,78.7983 0.28127477,78.8040 0.43748894,78.8096 0.68749058,78.8152 0.59373039,78.8209 0.18746877,78.8265 4.2137945e-005,78.8321 0.40630308,78.8378 0.49997708,78.8434 0.31245548,78.8491 0.031227583,78.8547 2.3895393e-006,78.8603 4.909884e-006,78.8660 0.031253036,78.8716 -1.7071117e-005,78.8772 4.0194758e-005,78.8829 0.31254023,78.8885 0.3437407,78.8942 0.40625149,78.8998 0.34372076,78.9054 0.37504178,78.9111 1.0625951,78.9167 1.593877,78.9224 1.7500426,78.9280 1.1560854,78.9336 0.34360597,78.9393 0.031219408,78.9449 -1.2053307e-005,78.9506 5.3404889e-005,78.9562 0.96891034,78.9619 1.4999598,78.9675 0.18737021,78.9731 0.093753301,78.9788 0.18750802,78.9844 0.56252939,78.9901 0.78125614,78.9957 0.50003785,79.0014 0.56262708,79.0070 0.74999112,79.0126 0.40607309,79.0183 -7.6326622e-005,79.0239 0.31272417,79.0296 1.1877053,79.0352 1.4062504,79.0409 1.1874348,79.0465 1.1562483,79.0522 1.2186872,79.0578 0.65606415,79.0634 0.093665086,79.0691 -1.5203964e-005,79.0747 4.0664877e-006,79.0804 -1.0607241e-006,79.0860 1.7606085e-007,79.0917 3.5660702e-007,79.0973 -1.6026488e-006,79.1030 6.0545017e-006,79.1086 0.1876516,79.1143 0.75015885,79.1199 0.87491357,79.1256 0.49989724,79.1312 0.37497091,79.1369 0.34378743,79.1425 0.5625301,79.1482 0.40617976,79.1538 0.18752217,79.1595 0.28131559,79.1651 0.28116649,79.1708 0.093688585,79.1764 0.093749709,79.1821 0.031215386,79.1877 -3.0488118e-006,79.1934 2.1759488e-006,79.1990 -5.6552171e-006,79.2047 2.0446554e-005,79.2103 0.093757294,79.2160 0.031225415,79.2216 0.12504481,79.2273 0.50004184,79.2329 0.56249702,79.2386 0.49997008,79.2442 0.21878035,79.2499 0.43750906,79.2555 0.34368765,79.2612 0.21887873,79.2668 1.5938896,79.2725 2.3437715,79.2781 2.2812569,79.2838 1.7812356,79.2894 1.4374378,79.2951 0.93733329,79.3008 0.18740803,79.3064 1.1048804e-005,79.3121 -6.2539846e-007,79.3177 -8.5489592e-006,79.3234 0.031309962,79.3290 0.34381902,79.3347 0.34368899,79.3403 0.093700059,79.3460 0.093747452,79.3517 0.03124712,79.3573 -2.2905571e-005,79.3630 8.211533e-005,79.3686 0.37511292,79.3743 0.50000209,79.3799 0.49999666,79.3856 0.4061608,79.3913 0.093657434,79.3969 2.4069586e-005,79.4026 0.37514538,79.4082 1.0000346,79.4139 0.62486839,79.4195 0.093687393,79.4252 -2.6742885e-006,79.4309 0.031245766,79.4365 0.093793921,79.4422 0.25008887,79.4478 0.7812807,79.4535 1.0311775,79.4592 0.59369683,79.4648 0.28131059,79.4705 0.31247637,79.4761 0.093679495,79.4818 -2.1664298e-006,79.4875 6.0594385e-007,79.4931 -2.5717554e-007,79.4988 4.2274181e-007,79.5044 -1.4338967e-006,79.5101 5.3132817e-006,79.5158 0.093774982,79.5214 0.37512109,79.5271 0.87506193,79.5328 0.65610957,79.5384 0.062433194,79.5441 0.093764067,79.5497 0.031231411,79.5554 -9.3088255e-007,79.5611 1.9092531e-006,79.5667 -6.7066421e-006,79.5724 0.031312287,79.5781 0.21877293,79.5837 0.12496131,79.5894 0.18757492,79.5951 0.50000566,79.6007 0.21865194,79.6064 -3.3030912e-005,79.6121 2.1928179e-005,79.6177 0.031248018,79.6234 -1.4057087e-005,79.6290 5.5664946e-006,79.6347 -8.2083707e-006,79.6404 2.7268927e-005,79.6460 0.18754925,79.6517 0.28122082,79.6574 0.093704388,79.6630 0.031286992,79.6687 0.18753545,79.6744 0.18747555,79.6801 0.09371613,79.6857 -1.4882211e-005,79.6914 0.093788728,79.6971 0.37506092,79.7027 0.4999961,79.7084 0.34369683,79.7141 0.093705781,79.7197 3.7160909e-005,79.7254 0.18755791,79.7311 0.18743493,79.7367 -1.4933901e-006,79.7424 0.1875571,79.7481 0.18746281,79.7538 0.093735687,79.7594 0.093738437,79.7651 -2.3184597e-005,79.7708 0.093812175,79.7764 0.50007701,79.7821 0.56242424,79.7878 0.18752407,79.7935 0.31260377,79.7991 0.43752444,79.8048 0.68757945,79.8105 0.8749693,79.8161 0.84364915,79.8218 0.56241465,79.8275 0.093681119,79.8332 4.2795446e-006,79.8388 0.031253755,79.8445 0.093809493,79.8502 0.50008303,79.8559 0.68749225,79.8615 0.46870479,79.8672 0.2812351,79.8729 0.34377298,79.8786 0.62497526,79.8842 0.59369731,79.8899 0.3437244,79.8956 0.031246768,79.9013 0.093759663,79.9069 0.031239806,79.9126 1.0409391e-005,79.9183 0.093805663,79.9240 0.18749949,79.9296 0.093696237,79.9353 -1.6993929e-005,79.9410 0.093783885,79.9467 0.50006342,79.9523 0.81253237,79.9580 0.68755037,79.9637 0.68750894,79.9694 0.49993104,79.9751 0.1874589,79.9807 0.093697265,79.9864 -2.7360391e-005,79.9921 5.7371067e-006,79.9978 4.4147901e-006,80.0034 0.031278811,80.0091 0.18767349,80.0148 0.75007105,80.0205 0.49979445,80.0262 0.031159282,80.0318 2.3164395e-005,80.0375 -6.0634552e-006,80.0432 1.0874672e-006,80.0489 1.714277e-006,80.0546 0.093766622,80.0603 0.34377143,80.0659 0.50002092,80.0716 0.71872795,80.0773 0.34371945,80.0830 0.18749656,80.0887 -5.3186459e-006,80.0943 0.031253938,80.1000 0.18752268,80.1057 0.31260037,80.1114 0.50012183,80.1171 0.59368223,80.1228 0.71866262,80.1284 1.7500631,80.1341 2.2813561,80.1398 1.6875458,80.1455 1.1249086,80.1512 0.81236017,80.1569 0.12492634,80.1626 -2.1577489e-006,80.1682 -3.8162298e-006,80.1739 0.093828917,80.1796 0.31261796,80.1853 0.37501889,80.1910 0.31240281,80.1967 0.093646429,80.2024 -1.4560956e-005,80.2080 3.9351385e-006,80.2137 -1.1784107e-006,80.2194 7.7822466e-007,80.2251 -1.934555e-006,80.2308 6.9605439e-006,80.2365 0.093749031,80.2422 0.18754661,80.2478 0.28134388,80.2535 0.343799,80.2592 0.31238115,80.2649 -9.4933392e-005,80.2706 2.32449e-005,80.2763 1.9623787e-006,80.2820 0.031251892,80.2877 -9.5648693e-006,80.2934 0.093795091,80.2991 0.31251481,80.3047 0.18745494,80.3104 -2.0307461e-005,80.3161 0.031279419,80.3218 0.50005978,80.3275 0.74998331,80.3332 0.34369513,80.3389 0.031234212,80.3446 2.2722266e-005,80.3503 0.75005257,80.3560 1.3125153,80.3617 1.1562285,80.3673 0.18755604,80.3730 0.34376088,80.3787 0.18740025,80.3844 -4.8725709e-005,80.3901 6.1549472e-005,80.3958 0.31264415,80.4015 0.81258768,80.4072 0.90614992,80.4129 0.34359753,80.4186 -2.6234706e-005,80.4243 -3.2357361e-006,80.4300 0.093868271,80.4357 0.62513989,80.4414 0.65614349,80.4471 0.18741317,80.4528 0.18752997,80.4584 0.18745694,80.4641 0.031203531,80.4698 2.2654172e-006,80.4755 -6.0004328e-007,80.4812 1.3456706e-007,80.4869 6.1833546e-008,80.4926 -3.8194705e-007,80.4983 1.466084e-006,80.5040 0.093851693,80.5097 0.50009012,80.5154 0.5312044,80.5211 0.28118703,80.5268 0.18747133,80.5325 0.1874876,80.5382 0.093707509,80.5439 2.933263e-005,80.5496 0.1875582,80.5553 0.34382895,80.5610 0.71884239,80.5667 0.62500226,80.5724 0.50001627,80.5781 1.0938345,80.5838 2.6249952,80.5895 2.8124394,80.5952 1.90613,80.6009 0.28121439,80.6066 0.31248122,80.6123 0.093626872,80.6180 1.3779293e-005,80.6237 0.28144267,80.6294 1.1252214,80.6351 1.3124783,80.6408 0.87482131,80.6465 0.34357014,80.6522 -6.3076426e-005,80.6579 2.5162248e-005,80.6636 0.18751228,80.6693 0.34376684,80.6750 0.53132004,80.6807 0.6875118,80.6864 0.46869561,80.6921 0.34372994,80.6978 0.18745489,80.7035 2.6818579e-005,80.7092 0.18760508,80.7149 0.3437641,80.7207 0.28120258,80.7264 0.18753187,80.7321 0.28128213,80.7378 0.49998802,80.7435 0.74997145,80.7492 0.56244969,80.7549 0.31244642,80.7606 -2.5274459e-005,80.7663 6.1040796e-006,80.7720 8.6045179e-007,80.7777 0.031261027,80.7834 0.093805157,80.7891 0.31258836,80.7948 0.59397018,80.8005 1.0938547,80.8062 0.87478125,80.8120 0.34356833,80.8177 0.093684837,80.8234 -1.9633379e-005,80.8291 5.3593753e-006,80.8348 -1.802548e-006,80.8405 1.8505071e-006,80.8462 -5.5998148e-006,80.8519 0.093815736,80.8576 0.50008619,80.8633 0.71900797,80.8690 1.3441617,80.8748 1.8750384,80.8805 1.4057536,80.8862 0.31216523,80.8919 0.062497973,80.8976 0.093725309,80.9033 0.093754284,80.9090 -8.2471973e-007,80.9147 -9.383798e-006,80.9204 3.8363389e-005,80.9262 0.18760611,80.9319 0.31246144,80.9376 0.093668818,80.9433 0.18751395,80.9490 0.18747923,80.9547 -5.8445917e-006,80.9604 0.18751915,80.9661 0.31251201,80.9719 0.37508312,80.9776 0.50005621,80.9833 1.3749785,80.9890 1.7812754,80.9947 1.2500856,81.0004 0.53113425,81.0061 0.09359587,81.0119 1.7304569e-006,81.0176 2.6195225e-005,81.0233 0.18753466,81.0290 0.218752,81.0347 0.31257984,81.0404 0.56249559,81.0462 0.2499326,81.0519 0.15630282,81.0576 0.24998128,81.0633 0.25006264,81.0690 0.71887058,81.0747 0.84375978,81.0805 0.78115553,81.0862 0.3435913,81.0919 0.03119844,81.0976 0.031308856,81.1033 0.28126743,81.1090 0.12494286,81.1148 -1.062344e-005,81.1205 2.930175e-006,81.1262 -1.0964217e-006,81.1319 1.4553817e-006,81.1376 -4.7254239e-006,81.1434 1.7447726e-005,81.1491 0.56252629,81.1548 0.87502617,81.1605 0.93748403,81.1662 0.34372854,81.1720 0.31247666,81.1777 0.12504935,81.1834 0.53132111,81.1891 0.43744758,81.1948 0.28134599,81.2006 0.71883744,81.2063 0.56237811,81.2120 0.18738212,81.2177 -1.497651e-005,81.2235 0.093821153,81.2292 0.34385556,81.2349 0.49996376,81.2406 0.18736416,81.2464 2.1844298e-005,81.2521 0.31265035,81.2578 0.75015491,81.2635 1.0937836,81.2692 0.96859276,81.2750 0.49988651,81.2807 0.40625632,81.2864 0.49997431,81.2921 0.28119144,81.2979 0.031234881,81.3036 0.093818232,81.3093 0.31259,81.3150 0.81241125,81.3208 -9.165865e-005,81.3265 1.615992e-005,81.3322 2.7029446e-005,81.3379 0.18755239,81.3437 0.18743998,81.3494 0.18761514,81.3551 0.96910173,81.3609 1.5626533,81.3666 1.2183653,81.3723 0.18730271,81.3780 1.0001807,81.3838 1.906306,81.3895 1.6248662,81.3952 0.093586102,81.4010 2.1122369e-006,81.4067 0.18762831,81.4124 0.65636915,81.4181 0.59368598,81.4239 0.34362814,81.4296 0.031184439,81.4353 8.5922884e-006,81.4411 -2.4361968e-006,81.4468 1.1518435e-006,81.4525 -2.1711535e-006,81.4583 7.5333342e-006,81.4640 0.093799181,81.4697 0.31256011,81.4754 0.37501082,81.4812 0.31247604,81.4869 0.18743111,81.4926 -4.4307108e-005,81.4984 0.031310316,81.5041 0.18753794,81.5098 0.15621874,81.5156 0.062457543,81.5213 -1.7658493e-005,81.5270 7.8042094e-006,81.5328 -1.3557984e-005,81.5385 4.6431142e-005,81.5442 0.37515971,81.5500 1.0626439,81.5557 1.1874011,81.5614 0.53109014,81.5672 0.3124952,81.5729 0.31252569,81.5786 0.31244126,81.5844 -5.5083987e-005,81.5901 1.4725399e-005,81.5959 -3.8131063e-006,81.6016 5.2577383e-007,81.6073 1.7104966e-006,81.6131 -7.3684541e-006,81.6188 2.7765618e-005,81.6245 0.18760261,81.6303 0.40632269,81.6360 0.40620056,81.6417 0.3749955,81.6475 0.49996465,81.6532 0.34375522,81.6590 0.40633079,81.6647 0.34364513,81.6704 0.18749236,81.6762 0.50012004,81.6819 0.62502009,81.6876 0.46871156,81.6934 0.43744266,81.6991 0.31241477,81.7049 0.031205712,81.7106 4.9335626e-006,81.7163 -1.2915355e-006,81.7221 2.3216556e-007,81.7278 3.6301861e-007,81.7336 0.093760833,81.7393 0.31252325,81.7450 0.53125489,81.7508 0.43749422,81.7565 0.31247985,81.7623 0.031240461,81.7680 0.18762988,81.7738 0.75012314,81.7795 0.87493986,81.7852 0.40622979,81.7910 0.50001985,81.7967 0.49993876,81.8025 0.3124738,81.8082 0.3125121,81.8140 0.31244567,81.8197 0.093686655,81.8254 -4.6183418e-006,81.8312 2.098627e-006,81.8369 -3.7760908e-006,81.8427 1.3006702e-005,81.8484 0.531398,81.8542 1.5313885,81.8599 1.4374923,81.8657 0.93737578,81.8714 0.34364372,81.8771 0.28124613,81.8829 0.2187112,81.8886 -1.4880336e-005,81.8944 0.031269826,81.9001 0.031226993,81.9059 3.0749543e-005,81.9116 0.18758841,81.9174 0.65638578,81.9231 1.1250082,81.9289 0.81240791,81.9346 0.37496373,81.9404 0.28123507,81.9461 0.31246498,81.9519 0.093660228,81.9576 5.1131126e-005,81.9633 0.2813203,81.9691 0.28120318,81.9748 0.093680911,81.9806 3.7364196e-005,81.9863 0.53145158,81.9921 1.000036,81.9978 0.53103864,82.0036 -7.0540074e-005,82.0093 0.093827948,82.0151 0.18746009,82.0208 0.031264547,82.0266 0.40629494,82.0323 0.34368405,82.0381 0.1563056,82.0438 0.43763244,82.0496 0.59368193,82.0554 0.18736605,82.0611 -1.457992e-005,82.0669 1.4749423e-005,82.0726 0.18759768,82.0784 0.78141093,82.0841 1.2499899,82.0899 0.99985772,82.0956 0.43740675,82.1014 -2.8930464e-005,82.1071 8.7439166e-006,82.1129 -6.0431985e-006,82.1186 1.5429481e-005,82.1244 0.093854889,82.1301 0.31259876,82.1359 0.50002748,82.1417 0.9063428,82.1474 1.5937139,82.1532 1.2185752,82.1589 0.59365243,82.1647 0.093718857,82.1704 4.7773815e-006,82.1762 -5.1967311e-007,82.1819 -2.6993439e-006,82.1877 0.031265508,82.1935 0.31250787,82.1992 0.18748251,82.2050 -5.0542571e-006,82.2107 4.1578387e-006,82.2165 0.75012171,82.2222 0.84383154,82.2280 0.28114885,82.2338 0.093660943,82.2395 -2.3037441e-005,82.2453 2.0709545e-005,82.2510 0.093804158,82.2568 0.1874986,82.2625 0.18747626,82.2683 0.50001001,82.2741 0.59379017,82.2798 0.7812978,82.2856 0.74999595,82.2913 0.49992529,82.2971 0.12496591,82.3029 0.96883184,82.3086 1.3750334,82.3144 0.6249547,82.3201 0.18743546,82.3259 -6.2290179e-005,82.3317 0.00011335713,82.3374 0.71902299,82.3432 1.5626808,82.3490 1.8748832,82.3547 1.1247036,82.3605 0.18739541,82.3662 0.18755305,82.3720 0.31251609,82.3778 0.46879694,82.3835 0.84373373,82.3893 0.40617424,82.3951 0.18747041,82.4008 -1.8854871e-005,82.4066 5.4704178e-006,82.4124 -3.0254137e-006,82.4181 0.031302214,82.4239 0.28130069,82.4296 0.81261599,82.4354 2.0313129,82.4412 1.9061266,82.4469 1.0936283,82.4527 -5.230838e-005,82.4585 0.28141621,82.4642 1.2502722,82.4700 1.8751303,82.4758 1.7187126,82.4815 1.0622337,82.4873 0.21851714,82.4931 -1.9466013e-005,82.4988 6.9079338e-006,82.5046 -8.164734e-006,82.5104 2.575265e-005,82.5161 0.18756005,82.5219 0.31250003,82.5277 0.18743984,82.5334 -2.536694e-005,82.5392 6.7976921e-006,82.5450 -1.8217738e-006,82.5508 4.888509e-007,82.5565 -1.3348283e-007,82.5623 4.5041428e-008,82.5681 -4.6675417e-008,82.5738 1.4166871e-007,82.5796 -5.2004037e-007,82.5854 0.093789868,82.5911 0.28126785,82.5969 0.093701743,82.6027 -1.7796758e-006,82.6085 0.34384739,82.6142 0.53128892,82.6200 0.28116131,82.6258 0.25010994,82.6315 0.93766302,82.6373 1.1248642,82.6431 0.62496942,82.6489 0.59380591,82.6546 0.50003153,82.6604 0.65631151,82.6662 0.96880907,82.6719 1.0623736,82.6777 0.28105801,82.6835 0.28131029,82.6893 0.50006318,82.6950 0.53123719,82.7008 0.31238744,82.7066 -6.2585284e-005,82.7124 1.6779755e-005,82.7181 -4.5286774e-006,82.7239 1.3336024e-006,82.7297 -8.0540508e-007,82.7355 0.18761773,82.7412 0.81264031,82.7470 0.96871692,82.7528 0.59361923,82.7586 0.28120264,82.7643 0.43752891,82.7701 0.34376502,82.7759 0.43750358,82.7817 0.53136349,82.7875 0.90637189,82.7932 0.81236988,82.7990 0.28108585,82.8048 0.031214496,82.8106 5.4017198e-007,82.8163 -1.4018245e-007,82.8221 2.0512095e-008,82.8279 5.8151453e-008,82.8337 -2.5314176e-007,82.8395 9.5449388e-007,82.8452 -3.5651221e-006,82.8510 1.3307073e-005,82.8568 0.34384373,82.8626 0.84377325,82.8684 0.4999069,82.8741 0.093711674,82.8799 8.8568713e-006,82.8857 0.031270124,82.8915 0.093748234,82.8973 0.50002909,82.9030 1.1562747,82.9088 0.87493891,82.9146 0.031281155,82.9204 0.28127852,82.9262 0.21870215,82.9320 0.18770415,82.9377 0.71879816,82.9435 0.40605411,82.9493 0.18746938,82.9551 0.18748879,82.9609 0.18748777,82.9667 0.31249753,82.9724 0.28132546,82.9782 0.53128773,82.9840 0.34375051,82.9898 0.37492713,82.9956 -8.8311266e-005,83.0014 2.9587731e-005,83.0071 -3.0034575e-005,83.0129 9.0555928e-005,83.0187 0.34393352,83.0245 0.49993649,83.0303 0.18733169,83.0361 -2.4553259e-005,83.0419 -1.0496969e-005,83.0476 6.6549088e-005,83.0534 0.31260449,83.0592 0.50006396,83.0650 0.65631497,83.0708 0.68744445,83.0766 0.49985009,83.0824 0.062403131,83.0882 5.9127724e-005,83.0939 0.18757305,83.0997 0.18742578,83.1055 -5.3578995e-005,83.1113 1.1393675e-005,83.1171 8.0096625e-006,83.1229 0.093769163,83.1287 0.12500399,83.1345 0.093730584,83.1403 -1.4988789e-005,83.1460 1.1468815e-006,83.1518 0.031268924,83.1576 0.28126618,83.1634 0.18747562,83.1692 -1.1645204e-005,83.1750 3.1651996e-006,83.1808 -1.0146688e-006,83.1866 8.9327858e-007,83.1924 -2.5585807e-006,83.1982 9.341783e-006,83.2040 0.18756784,83.2097 0.53132743,83.2155 0.49997965,83.2213 0.3124274,83.2271 0.093761466,83.2329 0.15626296,83.2387 0.093686581,83.2445 -2.7336991e-005,83.2503 1.1915427e-005,83.2561 0.12507012,83.2619 0.53135097,83.2677 0.65617174,83.2735 0.093646288,83.2793 6.866775e-006,83.2851 -1.6750514e-006,83.2909 -1.6718178e-007,83.2967 2.3441285e-006,83.3024 0.093749322,83.3082 0.18752581,83.3140 0.1250037,83.3198 0.031222234,83.3256 -7.2566454e-006,83.3314 0.093854167,83.3372 0.40641087,83.3430 0.65631747,83.3488 0.59363335,83.3546 0.24985459,83.3604 0.12495328,83.3662 -2.4627529e-005,83.3720 5.7422603e-006,83.3778 1.6607746e-006,83.3836 -1.2386932e-005,83.3894 0.031336617,83.3952 0.31255171,83.4010 0.18739943,83.4068 -3.5162015e-005,83.4126 9.505281e-006,83.4184 -2.8562972e-006,83.4242 1.9192471e-006,83.4300 -4.8208631e-006,83.4358 1.7365561e-005,83.4416 0.062541999,83.4474 0.15625679,83.4532 0.12496306,83.4590 0.031224525,83.4648 -3.68359e-008,83.4706 -1.5234528e-007,83.4764 6.462767e-007,83.4822 -2.4329602e-006,83.4880 9.0862941e-006,83.4938 0.34376681,83.4996 0.50000793,83.5054 0.093729027,83.5112 -8.21699e-006,83.5170 0.18754287,83.5228 0.53125614,83.5286 0.53124607,83.5344 0.8438639,83.5402 1.1562274,83.5460 0.56237137,83.5518 0.18751541,83.5576 0.37501565,83.5634 0.34376094,83.5692 0.21874486,83.5751 0.093710594,83.5809 -8.6580349e-006,83.5867 -3.3335655e-006,83.5925 2.1994958e-005,83.5983 0.28126213,83.6041 0.18749657,83.6099 0.12501828,83.6157 0.1249725,83.6215 -2.1781103e-005,83.6273 5.3130066e-006,83.6331 5.310132e-007,83.6389 -7.4381669e-006,83.6447 2.9224151e-005,83.6505 0.18750702,83.6563 0.031218834,83.6621 1.1969267e-006,83.6680 2.2086559e-007,83.6738 -2.0806742e-006,83.6796 8.102521e-006,83.6854 0.093828946,83.6912 0.3438082,83.6970 0.34371093,83.7028 0.28123179,83.7086 0.34376666,83.7144 0.31244627,83.7202 0.18756753,83.7260 0.81258076,83.7319 0.93749303,83.7377 1.2500787,83.7435 1.4375434,83.7493 1.0623138,83.7551 0.12487753,83.7609 0.18755943,83.7667 0.18745667,83.7725 -2.4529034e-005,83.7783 3.1062966e-006,83.7842 0.031315539,83.7900 0.31265891,83.7958 0.68757737,83.8016 0.62483257,83.8074 0.09361162,83.8132 -3.7565092e-006,83.8190 5.2368618e-005,83.8248 0.28140092,83.8307 0.53132969,83.8365 0.49987531,83.8423 0.28113258,83.8481 0.31252819,83.8539 0.4375785,83.8597 0.53136718,83.8655 0.65624511,83.8714 0.3435697,83.8772 -8.9662884e-005,83.8830 2.7212809e-005,83.8888 -1.9182251e-005,83.8946 4.9518141e-005,83.9004 0.62519014,83.9063 1.4689921,83.9121 1.8124505,83.9179 0.81221187,83.9237 0.18737103,83.9295 -5.0665658e-006,83.9353 1.2314897e-006,83.9412 1.4105912e-007,83.9470 -1.7959894e-006,83.9528 7.0435026e-006,83.9586 0.093833074,83.9644 0.34379336,83.9703 0.31248286,83.9761 0.31248817,83.9819 0.18745647,83.9877 0.093705356,83.9935 -1.8869525e-005,83.9993 5.056494e-006,84.0052 -1.3549337e-006,84.0110 3.6283427e-007,84.0168 -9.6294215e-008,84.0226 2.231312e-008,84.0284 7.0506951e-009,84.0343 -5.0522207e-008,84.0401 1.9505443e-007,84.0459 -7.2975428e-007,84.0517 2.7241822e-006,84.0576 -1.0167792e-005,84.0634 3.7950053e-005,84.0692 0.18758565,84.0750 0.31246853,84.0808 0.09367235,84.0867 -7.0500514e-006,84.0925 -3.6008119e-006,84.0983 2.1455775e-005,84.1041 0.093793802,84.1100 0.18751748,84.1158 0.15624319,84.1216 0.12500955,84.1274 0.12494964,84.1333 -2.2262348e-005,84.1391 0.18752888,84.1449 0.18751012,84.1507 0.12504147,84.1565 0.15623812,84.1624 0.62499195,84.1682 1.156255,84.1740 0.87500036,84.1799 0.34382436,84.1857 0.56250405,84.1915 0.31238297,84.1973 -5.0653496e-005,84.2032 3.6292568e-005,84.2090 0.093771748,84.2148 0.18760867,84.2206 0.50003088,84.2265 0.28110278,84.2323 -4.5541434e-005,84.2381 1.2330417e-005,84.2439 -3.7766197e-006,84.2498 2.7752351e-006,84.2556 -7.3246288e-006,84.2614 2.6525347e-005,84.2673 0.093790613,84.2731 0.093700275,84.2789 1.8870314e-005,84.2847 0.18765968,84.2906 0.40629506,84.2964 0.3123759,84.3022 0.40619653,84.3081 0.50000048,84.3139 0.2813057,84.3197 0.50003684,84.3256 0.3436538,84.3314 0.093720421,84.3372 0.093741022,84.3431 -2.0579075e-005,84.3489 5.2485475e-006,84.3547 -4.1336619e-007,84.3605 -3.5958478e-006,84.3664 1.4798075e-005,84.3722 0.09378279,84.3780 0.40624332,84.3839 0.43754491,84.3897 0.84390789,84.3955 1.1562678,84.4014 0.6560787,84.4072 0.093661346,84.4130 -2.1709184e-006,84.4189 1.957645e-005,84.4247 0.093820401,84.4305 0.18749988,84.4364 0.093679927,84.4422 -2.0648067e-005,84.4481 6.2647041e-006,84.4539 -4.4093449e-006,84.4597 1.1373123e-005,84.4656 0.09378998,84.4714 0.18750878,84.4772 0.28127855,84.4831 0.56254286,84.4889 0.49992657,84.4947 0.093697675,84.5006 0.09380766,84.5064 0.34386304,84.5123 0.59377462,84.5181 0.40612879,84.5239 0.093706071,84.5298 0.093738869,84.5356 -2.8027402e-005,84.5414 6.8416321e-006,84.5473 6.6335309e-007,84.5531 -9.4964553e-006,84.5590 3.7325641e-005,84.5648 0.5938859,84.5706 1.1562339,84.5765 0.74993157,84.5823 0.37507638,84.5882 0.34374687,84.5940 0.18738472,84.5998 -4.9833092e-005,84.6057 1.3404451e-005,84.6115 -3.7807406e-006,84.6174 1.7175012e-006,84.6232 -3.0892056e-006,84.6290 1.0640097e-005,84.6349 0.093799062,84.6407 0.34378779,84.6466 0.43746448,84.6524 0.093698137,84.6582 -1.0264776e-005,84.6641 4.4546437e-006,84.6699 0.03127677,84.6758 0.093740977,84.6816 -2.5035139e-005,84.6875 6.7072824e-006,84.6933 -1.7919882e-006,84.6992 4.6013093e-007,84.7050 -4.8385076e-008,84.7108 -2.666535e-007,84.7167 1.1151002e-006,84.7225 0.093788631,84.7284 0.31253499,84.7342 0.31246921,84.7401 0.12496616,84.7459 0.031251479,84.7518 0.093819104,84.7576 0.31254679,84.7634 0.37494653,84.7693 0.37501547,84.7751 0.50004262,84.7810 0.31247878,84.7868 1.2500092,84.7927 1.5624701,84.7985 0.74991482,84.8044 2.1412838e-005,84.8102 0.31263387,84.8161 0.7501182,84.8219 0.90629011,84.8278 1.062416,84.8336 1.0311657,84.8395 1.0312613,84.8453 0.71868384,84.8512 0.40632075,84.8570 0.62515157,84.8629 0.59358668,84.8687 0.093592495,84.8746 2.470897e-006,84.8804 7.3072233e-006,84.8863 0.18751942,84.8921 0.31249985,84.8980 0.18748128,84.9038 -9.7000084e-006,84.9097 6.4205965e-006,84.9155 0.18753409,84.9214 0.53142232,84.9272 0.93758088,84.9331 0.62486202,84.9389 0.28112513,84.9448 -3.6005757e-005,84.9506 1.0469894e-005,84.9565 -5.8712171e-006,84.9623 0.18756312,84.9682 0.59383094,84.9740 0.53121018,84.9799 0.1874159,84.9857 -2.1079288e-005,84.9916 3.4156255e-006,84.9974 7.419248e-006,85.0033 0.093840986,85.0092 0.40635204,85.0150 0.62499028,85.0209 0.3749097,85.0267 0.59371889,85.0326 1.3125236,85.0384 1.1562043,85.0443 0.34370449,85.0501 -2.1678507e-006,85.0560 2.9838297e-006,85.0619 0.031279344,85.0677 0.093792386,85.0736 0.15628296,85.0794 0.15618402,85.0853 -4.0131035e-005,85.0911 0.093783803,85.0970 0.093733028,85.1029 0.12499365,85.1087 0.12500198,85.1146 0.18751201,85.1204 0.31249729,85.1263 0.093723372,85.1321 0.0312954,85.1380 0.34385571,85.1439 0.90629953,85.1497 0.4999674,85.1556 0.31248474,85.1614 0.24994741,85.1673 0.43747392,85.1732 1.5625958,85.1790 2.3437576,85.1849 1.5623741,85.1907 -6.0166618e-005,85.1966 1.6334558e-005,85.2025 -5.1668708e-006,85.2083 4.3318928e-006,85.2142 0.18751356,85.2200 0.56253517,85.2259 0.78124022,85.2318 0.31246158,85.2376 0.031243591,85.2435 1.2880961e-005,85.2494 0.031243557,85.2552 1.2861521e-005,85.2611 0.093790628,85.2669 0.18748713,85.2728 0.12496354,85.2787 -3.8680691e-006,85.2845 0.093826964,85.2904 0.31256089,85.2963 0.34372631,85.3021 1.0625341,85.3080 2.1875196,85.3139 1.7812269,85.3197 0.81243622,85.3256 0.093660824,85.3315 2.600528e-005,85.3373 0.15633577,85.3432 0.28128365,85.3491 0.21871981,85.3549 0.12489997,85.3608 5.3002059e-005,85.3667 0.53139311,85.3725 0.65620023,85.3784 0.34363213,85.3843 0.031221556,85.3901 0.18759222,85.3960 1.0625398,85.4019 1.0624024,85.4077 0.34374559,85.4136 0.96883488,85.4195 0.96877569,85.4253 0.43747756,85.4312 0.18738575,85.4371 3.4542256e-005,85.4429 0.28141996,85.4488 0.40617207,85.4547 0.09361136,85.4605 -4.0705436e-006,85.4664 7.6472425e-006,85.4723 0.093839638,85.4782 0.3438344,85.4840 1.0937542,85.4899 2.187479,85.4958 1.8749801,85.5016 0.84380388,85.5075 0.56247973,85.5134 0.31240776,85.5193 0.15622747,85.5251 0.31258312,85.5310 0.96885633,85.5369 1.2187537,85.5427 0.81233227,85.5486 -0.00011110806,85.5545 3.008869e-005,85.5604 -9.2379532e-006,85.5662 6.8611316e-006,85.5721 -1.8207345e-005,85.5780 6.5973334e-005,85.5839 0.31260675,85.5897 0.56259716,85.5956 1.3750459,85.6015 0.81246543,85.6074 0.65615219,85.6132 0.37506315,85.6191 0.71897304,85.6250 1.0312455,85.6309 0.87478745,85.6367 0.34358034,85.6426 0.18753111,85.6485 0.3125113,85.6544 0.18742377,85.6602 0.03121217,85.6661 1.4903409e-005,85.6720 0.093773261,85.6779 0.18754986,85.6838 0.28125364,85.6896 0.093675338,85.6955 -1.0319538e-005,85.7014 0.12506624,85.7073 0.28126308,85.7131 0.21869257,85.7190 0.093737431,85.7249 0.34386474,85.7308 0.93765801,85.7367 0.99987739,85.7425 0.18733464,85.7484 -5.9871741e-006,85.7543 4.4138338e-005,85.7602 0.68755996,85.7661 0.6875546,85.7719 0.56248045,85.7778 0.34372208,85.7837 0.56259573,85.7896 0.90626973,85.7955 0.6873523,85.8013 -9.1087953e-005,85.8072 3.1249248e-005,85.8131 0.093724757,85.8190 0.1250996,85.8249 0.40635172,85.8308 0.34366697,85.8366 0.15619001,85.8425 0.34375548,85.8484 0.28122488,85.8543 0.031217417,85.8602 0.12514398,85.8661 0.65640169,85.8719 0.68737268,85.8778 0.18734966,85.8837 -1.3341903e-005,85.8896 7.8656949e-006,85.8955 0.09385661,85.9014 0.34379166,85.9073 0.18735938,85.9131 0.093833335,85.9190 0.78146791,85.9249 0.9999212,85.9308 0.46862781,85.9367 0.50019777,85.9426 1.2189835,85.9485 1.406184,85.9543 0.9684816,85.9602 0.37496105,85.9661 0.43750653,85.9720 0.18738416,85.9779 0.093719743,85.9838 0.093761578,85.9897 0.18750161,85.9956 0.093731932,86.0014 0.31254223,86.0073 0.50000143,86.0132 0.34371459,86.0191 0.18754956,86.0250 0.56255752,86.0309 0.56245005,86.0368 0.18741202,86.0427 3.157516e-005,86.0486 0.15634413,86.0545 0.25002798,86.0603 0.21865264,86.0662 -7.4907453e-005,86.0721 0.21887887,86.0780 0.90637261,86.0839 1.1563793,86.0898 1.4999272,86.0957 0.78106302,86.1016 0.4374797,86.1075 0.18746822,86.1134 0.21872352,86.1193 0.093712397,86.1251 6.0742146e-005,86.1310 0.40653032,86.1369 1.0000721,86.1428 0.71844852,86.1487 -0.00012031686,86.1546 -9.0673238e-006,86.1605 0.00015660991,86.1664 0.81273419,86.1723 1.0311407,86.1782 0.53104717,86.1841 -6.39672e-005,86.1900 1.322116e-005,86.1959 1.1088998e-005,86.2018 0.062550813,86.2077 0.1875608,86.2136 0.25003096,86.2195 0.28127766,86.2254 0.46879947,86.2313 0.62498766,86.2371 0.49989107,86.2430 0.28125384,86.2489 0.53132284,86.2548 0.50001943,86.2607 0.53119487,86.2666 0.31239456,86.2725 0.093716525,86.2784 0.093750559,86.2843 0.18750305,86.2902 0.093737178,86.2961 -3.2893795e-006,86.3020 1.2651137e-007,86.3079 2.7838537e-006,86.3138 -1.12629e-005,86.3197 4.2271135e-005,86.3256 0.18757249,86.3315 0.43767393,86.3374 0.84377527,86.3433 0.68740469,86.3492 0.9999401,86.3551 1.0311738,86.3610 0.87505335,86.3669 0.96878284,86.3728 0.81242085,86.3787 0.21866675,86.3846 1.081234e-005,86.3905 0.093801312,86.3964 0.34378117,86.4023 0.3437317,86.4082 0.18746366,86.4141 0.18752128,86.4200 0.31247494,86.4259 0.093767323,86.4318 0.31261572,86.4378 0.50005186,86.4437 0.53129023,86.4496 0.50002694,86.4555 1.7812868,86.4614 2.8749523,86.4673 2.218683,86.4732 0.90626556,86.4791 0.71870369,86.4850 0.3124561,86.4909 0.40640077,86.4968 0.87513769,86.5027 1.0623019,86.5086 0.59356225,86.5145 0.31248254,86.5204 0.031230476,86.5263 9.6619362e-007,86.5322 1.1367774e-005,86.5381 0.093750283,86.5440 -1.2592295e-005,86.5500 3.3377448e-006,86.5559 -7.5767264e-007,86.5618 -3.0736547e-007,86.5677 1.987368e-006,86.5736 0.093780987,86.5795 0.31252795,86.5854 0.34373093,86.5913 0.21886601,86.5972 0.65635324,86.6031 0.4999103,86.6090 0.37487969,86.6149 0.28132975,86.6209 0.53137714,86.6268 0.59376466,86.6327 0.65615469,86.6386 0.34370258,86.6445 0.34382138,86.6504 0.34369478,86.6563 0.21868762,86.6622 0.18747024,86.6681 0.093710102,86.6741 -1.7583254e-005,86.6800 6.5833501e-006,86.6859 0.093767181,86.6918 0.34376916,86.6977 0.40630564,86.7036 0.5937435,86.7095 0.28121188,86.7154 0.18747108,86.7214 -1.3285481e-005,86.7273 0.31253514,86.7332 0.34372175,86.7391 0.093754694,86.7450 0.093777493,86.7509 0.093730696,86.7568 0.18753986,86.7628 0.87504077,86.7687 0.9999398,86.7746 0.3437036,86.7805 -4.4995345e-006,86.7864 0.093788289,86.7923 0.18749399,86.7982 -3.9893057e-005,86.8042 2.303863e-005,86.8101 0.31253251,86.8160 0.50000066,86.8219 0.31246468,86.8278 -1.3207071e-005,86.8337 3.3813133e-006,86.8397 -3.1708726e-007,86.8456 -2.1134338e-006,86.8515 8.7715971e-006,86.8574 0.18749297,86.8633 0.31257102,86.8692 0.50011706,86.8752 0.50002617,86.8811 0.37494159,86.8870 0.40621027,86.8929 0.59371376,86.8988 0.28123176,86.9048 0.31259102,86.9107 0.5625335,86.9166 0.43742132,86.9225 0.18744174,86.9284 0.093707331,86.9344 2.1690834e-005,86.9403 0.34391657,86.9462 0.75003386,86.9521 0.49985364,86.9580 0.28134131,86.9640 0.65641624,86.9699 0.59358066,86.9758 0.093570575,86.9817 3.8276219e-005,86.9877 0.18752101,86.9936 0.093707606,86.9995 -1.1163002e-005,87.0054 7.0272736e-006,87.0113 0.34378484,87.0173 0.74999082,87.0232 0.50003606,87.0291 0.31257164,87.0350 0.31248236,87.0410 0.24995279,87.0469 0.062424194,87.0528 5.2879735e-005,87.0587 0.90648872,87.0647 1.6249866,87.0706 0.84355611,87.0765 0.21877907,87.0824 0.53124183,87.0884 0.40627769,87.0943 0.84385973,87.1002 0.87500232,87.1061 0.68747342,87.1121 0.49993557,87.1180 0.37492841,87.1239 0.4687095,87.1298 0.34374562,87.1358 0.37499344,87.1417 0.34375474,87.1476 0.50000483,87.1536 0.31247148,87.1595 -1.1659728e-005,87.1654 6.0105326e-006,87.1713 0.093763255,87.1773 0.18749209,87.1832 0.093768507,87.1891 0.87508053,87.1951 1.6875224,87.2010 1.6562541,87.2069 1.1562567,87.2128 0.34369108,87.2188 0.28125346,87.2247 0.62522018,87.2306 0.93748659,87.2366 0.46860048,87.2425 0.43752182,87.2484 0.31247902,87.2544 0.21865827,87.2603 -6.5197739e-005,87.2662 1.7384671e-005,87.2722 -4.3357727e-006,87.2781 -4.3061561e-008,87.2840 4.5087709e-006,87.2900 -1.7993549e-005,87.2959 6.7470814e-005,87.3018 0.18757857,87.3077 0.31266844,87.3137 0.78131652,87.3196 0.56224716,87.3255 0.093663901,87.3315 0.093763791,87.3374 0.031209422,87.3434 -4.1835804e-007,87.3493 0.093792334,87.3552 0.3437916,87.3612 0.31244203,87.3671 -2.0181316e-005,87.3730 0.093771286,87.3790 0.093765259,87.3849 0.40636551,87.3908 1.1251471,87.3968 2.2187254,87.4027 1.8748028,87.4086 0.59373856,87.4146 0.34389061,87.4205 0.56256914,87.4265 0.53109241,87.4324 0.093675248,87.4383 0.21879102,87.4443 0.09366788,87.4502 -1.2122403e-005,87.4561 4.8613829e-006,87.4621 -7.3227229e-006,87.4680 2.443117e-005,87.4740 0.56250453,87.4799 0.34375951,87.4858 1.3126214,87.4918 2.5938141,87.4977 2.1875076,87.5037 1.3124666,87.5096 0.34366524,87.5155 0.18741156,87.5215 2.6161024e-006,87.5274 0.15630779,87.5334 0.09367992,87.5393 0.062611803,87.5452 0.87535506,87.5512 1.5002084,87.5571 1.7185618,87.5631 1.0934269,87.5690 0.59360313,87.5749 0.093718365,87.5809 3.2061444e-006,87.5868 5.8568226e-006,87.5928 0.031270362,87.5987 0.093791276,87.6047 0.4064565,87.6106 1.250156,87.6165 1.2810957,87.6225 0.68727797,87.6284 0.031215765,87.6344 0.093757093,87.6403 -3.3404755e-005,87.6463 8.9851383e-006,87.6522 0.093773521,87.6582 0.28131068,87.6641 0.34383574,87.6700 0.49998784,87.6760 0.34367952,87.6819 0.28119722,87.6879 0.093711816,87.6938 -3.0162064e-006,87.6998 2.5079407e-005,87.7057 0.09377037,87.7117 0.12504549,87.7176 0.50020015,87.7236 1.0938008,87.7295 1.1875001,87.7355 1.3438063,87.7414 1.156287,87.7474 1.7187475,87.7533 1.4998671,87.7593 0.84372365,87.7652 0.93749386,87.7711 0.74982888,87.7771 0.093641363,87.7830 2.8598237e-005,87.7890 0.12504219,87.7949 0.40628996,87.8009 0.59375066,87.8068 0.62505209,87.8128 0.53138304,87.8187 0.56248349,87.8247 0.31229907,87.8306 -7.9378216e-005,87.8366 2.1231433e-005,87.8426 -5.541262e-006,87.8485 9.3189351e-007,87.8545 1.8143105e-006,87.8604 0.093750566,87.8664 0.093754664,87.8723 0.50005835,87.8783 1.0937278,87.8842 0.6564011,87.8902 1.5941023,87.8961 3.0312202,87.9021 2.1558897,87.9080 0.53120703,87.9140 1.1880306,87.9199 2.4376101,87.9259 1.5933357,87.9318 0.65604001,87.9378 0.18740843,87.9438 0.093786769,87.9497 0.3125712,87.9557 0.34371567,87.9616 0.18741123,87.9676 0.093814887,87.9735 0.5626657,87.9795 0.81244224,87.9854 0.43738699,87.9914 0.31249997,87.9974 0.3125087,88.0033 0.40626946,88.0093 0.62498498,88.0152 0.56245327,88.0212 0.31246382,88.0271 -1.6438498e-005,88.0331 -1.2688453e-006,88.0391 2.1517091e-005,88.0450 0.75005305,88.0510 1.1874998,88.0569 0.7811988,88.0629 0.031226162,88.0688 0.031263001,88.0748 -3.2507611e-005,88.0808 0.1251608,88.0867 0.81281412,88.0927 1.3125457,88.0986 1.4061109,88.1046 1.3124019,88.1106 1.0311769,88.1165 0.59364367,88.1225 0.18742716,88.1284 -6.2146319e-006,88.1344 -8.0708087e-006,88.1404 0.093801506,88.1463 0.28137285,88.1523 0.31246445,88.1583 0.18746024,88.1642 0.34381652,88.1702 0.3436541,88.1761 0.031209452,88.1821 0.18760356,88.1881 0.34378511,88.1940 0.49995038,88.2000 0.34367293,88.2060 0.093719892,88.2119 -5.3866174e-006,88.2179 7.9559941e-006,88.2238 0.093804196,88.2298 0.8128354,88.2358 2.6253135,88.2417 2.812247,88.2477 1.062133,88.2537 0.49991003,88.2596 3.0924302e-006,88.2656 -8.9394398e-006,88.2716 3.2667846e-005,88.2775 0.093794748,88.2835 0.093704626,88.2895 -2.9738658e-005,88.2954 -1.973757e-006,88.3014 3.7639395e-005,88.3074 0.18752427,88.3133 0.12495185,88.3193 0.093833566,88.3253 0.40631032,88.3312 0.28113937,88.3372 -5.0868228e-005,88.3432 1.1907274e-005,88.3491 3.2436999e-006,88.3551 0.093750939,88.3611 -6.9531088e-006,88.3670 1.077921e-006,88.3730 2.6422358e-006,88.3790 -1.164794e-005,88.3850 4.395303e-005,88.3909 0.18759732,88.3969 0.34379959,88.4029 0.31238636,88.4088 0.12507696,88.4148 0.59390587,88.4208 0.62497616,88.4267 0.87528795,88.4327 1.6565292,88.4387 1.781111,88.4447 1.4683907,88.4506 0.7497533,88.4566 0.31243834,88.4626 0.15623139,88.4686 0.31249356,88.4745 0.18749782,88.4805 0.093832068,88.4865 0.31255195,88.4924 0.3437849,88.4984 0.68753338,88.5044 1.0625913,88.5104 1.4374639,88.5163 0.6872744,88.5223 -5.3681822e-005,88.5283 1.4385277e-005,88.5343 -3.8550775e-006,88.5402 1.0339094e-006,88.5462 -2.8025636e-007,88.5522 8.7036611e-008,88.5582 -6.7872136e-008,88.5641 1.8446011e-007,88.5701 -6.7001918e-007,88.5761 0.09376128,88.5821 0.31250775,88.5880 0.53149027,88.5940 1.0939941,88.6000 1.2187507,88.6060 1.2187344,88.6119 1.124944,88.6179 0.8435899,88.6239 0.49988544,88.6299 0.50004226,88.6359 0.53115845,88.6418 0.093634285,88.6478 1.1795482e-005,88.6538 -1.115764e-005,88.6598 3.2836859e-005,88.6658 0.31264815,88.6717 0.7500425,88.6777 0.49985042,88.6837 0.12498998,88.6897 0.75016218,88.6957 1.3124994,88.7016 0.90615463,88.7076 0.62492758,88.7136 0.18744512,88.7196 5.3927529e-006,88.7256 -1.5439794e-006,88.7315 7.8277708e-007,88.7375 -1.5871328e-006,88.7435 5.5661562e-006,88.7495 0.18750554,88.7555 0.18749845,88.7614 0.18752599,88.7674 0.50002676,88.7734 0.4374902,88.7794 0.18746331,88.7854 -1.831621e-005,88.7914 3.600974e-006,88.7973 3.9141905e-006,88.8033 0.093813844,88.8093 0.46892408,88.8153 0.81260812,88.8213 0.68730652,88.8273 0.093583763,88.8332 1.2108128e-005,88.8392 -1.5005141e-006,88.8452 0.031257015,88.8512 0.093889832,88.8572 0.56267989,88.8632 0.78123021,88.8692 0.81242764,88.8751 0.8124088,88.8811 0.28116322,88.8871 0.28123626,88.8931 0.18746907,88.8991 -1.6158714e-005,88.9051 4.3395571e-006,88.9111 -1.1982509e-006,88.9171 4.5311953e-007,88.9230 -6.1417802e-007,88.9290 2.0037232e-006,88.9350 -7.4012864e-006,88.9410 2.7603592e-005,88.9470 0.18760669,88.9530 0.50012922,88.9590 0.8437959,88.9650 0.7811473,88.9710 0.49997211,88.9769 0.68758672,88.9829 0.90631014,88.9889 1.3438078,88.9949 1.5624417,89.0009 1.0623397,89.0069 0.46863788,89.0129 0.18748364,89.0189 0.18753763,89.0249 0.28121781,89.0309 0.093703963,89.0369 2.5086085e-005,89.0428 0.0938541,89.0488 0.28130865,89.0548 0.37497029,89.0608 0.59378248,89.0668 0.53121877,89.0728 0.28120789,89.0788 0.40630347,89.0848 0.53118652,89.0908 0.12489994,89.0968 1.6755579e-005,89.1028 0.093827419,89.1088 0.18746066,89.1148 -6.4067433e-005,89.1208 8.633886e-006,89.1267 2.9539779e-005,89.1327 0.18754254,89.1387 0.12495261,89.1447 -2.2332961e-005,89.1507 -1.555525e-005,89.1567 8.4563013e-005,89.1627 0.31267881,89.1687 0.59378707,89.1747 0.78124267,89.1807 0.93758911,89.1867 1.1249099,89.1927 0.96868104,89.1987 1.6251154,89.2047 1.5311086,89.2107 0.53122562,89.2167 0.65633798,89.2227 0.68746072,89.2287 0.59367138,89.2347 0.28127325,89.2407 0.50012428,89.2467 0.59372419,89.2527 0.4060967,89.2587 0.062443927,89.2647 0.12504765,89.2707 0.12497559,89.2767 0.093716681,89.2827 0.031214189,89.2887 3.9335573e-005,89.2947 0.31254724,89.3007 0.34372601,89.3067 0.18745944,89.3127 -1.8020581e-005,89.3187 6.1455698e-006,89.3247 -6.5607387e-006,89.3307 0.031278934,89.3367 0.40633231,89.3427 0.56254768,89.3487 0.4062162,89.3547 0.21866803,89.3607 0.093707331,89.3667 7.6066062e-006,89.3727 -1.4070423e-005,89.3787 4.8678561e-005,89.3847 0.53136063,89.3907 0.8750208,89.3967 0.84373313,89.4027 0.7499882,89.4087 0.59379101,89.4147 0.53121358,89.4207 0.12487049,89.4267 -1.4578975e-005,89.4327 0.18771048,89.4387 0.84396482,89.4447 0.90606892,89.4508 0.31234714,89.4568 0.43759447,89.4628 0.78141326,89.4688 1.0000062,89.4748 0.59355766,89.4808 0.15611407,89.4868 -2.7571852e-005,89.4928 0.093757756,89.4988 0.031259749,89.5048 0.093777016,89.5108 0.093731977,89.5168 0.093787506,89.5228 0.1874793,89.5288 0.093715183,89.5349 0.18750529,89.5409 0.093763627,89.5469 0.18761005,89.5529 0.40625751,89.5589 0.21863648,89.5649 0.031257242,89.5709 0.18762892,89.5769 0.3124541,89.5829 0.1874346,89.5889 0.40631717,89.5949 0.59373611,89.6010 0.40618512,89.6070 0.09373489,89.6130 0.093735643,89.6190 -1.8568617e-005,89.6250 -2.3984255e-006,89.6310 2.8166256e-005,89.6370 0.09379074,89.6430 0.093709752,89.6490 -3.0755371e-005,89.6551 1.2416634e-005,89.6611 -1.8910167e-005,89.6671 0.0626029,89.6731 0.50034165,89.6791 1.0939087,89.6851 0.87464607,89.6911 0.093483083,89.6972 6.5120883e-005,89.7032 0.25025961,89.7092 0.96908253,89.7152 1.5311999,89.7212 1.2809286,89.7272 0.53103775,89.7332 0.12495721,89.7393 0.031252496,89.7453 -1.3267916e-006,89.7513 -5.859707e-006,89.7573 2.4767804e-005,89.7633 0.40632218,89.7693 0.7500183,89.7754 0.5311836,89.7814 0.093705028,89.7874 2.0084892e-006,89.7934 -2.611147e-006,89.7994 8.4366375e-006,89.8054 0.34377146,89.8115 0.49999297,89.8175 0.18748029,89.8235 -1.3637406e-006,89.8295 -1.1957449e-006,89.8355 6.1473525e-006,89.8415 0.18759133,89.8476 0.68769991,89.8536 1.1251225,89.8596 1.0623924,89.8656 0.56231964,89.8716 0.21867135,89.8777 0.093724072,89.8837 0.31250623,89.8897 0.50000471,89.8957 0.37498763,89.9017 0.531308,89.9078 1.0000207,89.9138 0.65617889,89.9198 0.093730114,89.9258 0.18754889,89.9318 0.31248534,89.9379 0.093703464,89.9439 2.6651909e-007,89.9499 -2.1671922e-006,89.9559 8.4029307e-006,89.9620 0.31255481,89.9680 0.78129333,89.9740 0.78120637,89.9800 0.31244653,89.9861 -1.3474266e-005,89.9921 0.031314574,89.9981 0.28133252,90.0041 0.37499437,90.0101 0.37517461,90.0162 0.96898329,90.0222 1.4373558,90.0282 1.093477,90.0342 0.40613693,90.0403 -1.7363891e-005,90.0463 5.6108647e-006,90.0523 -5.0785466e-006,90.0583 1.4704079e-005,90.0644 0.1876156,90.0704 0.500063,90.0764 0.374879,90.0825 0.093719646,90.0885 0.18749633,90.0945 -4.4021046e-005,90.1005 0.09380392,90.1066 0.34378347,90.1126 0.31246454,90.1186 0.18749508,90.1246 0.40633145,90.1307 0.87506074,90.1367 0.78113717,90.1427 0.093688853,90.1488 0.18756673,90.1548 0.31248131,90.1608 0.093705833,90.1668 -1.3674129e-005,90.1729 7.5576045e-006,90.1789 -1.6556527e-005,90.1849 0.031348452,90.1910 0.31257081,90.1970 0.3125262,90.2030 0.40619367,90.2091 0.093620166,90.2151 0.03128536,90.2211 0.18753861,90.2272 0.28125051,90.2332 0.34375378,90.2392 0.34373111,90.2453 0.40624201,90.2513 0.49999386,90.2573 0.34378323,90.2633 0.21870118,90.2694 2.7154736e-005,90.2754 0.31261849,90.2814 0.56249034,90.2875 0.65620303,90.2935 0.37499383,90.2995 0.31248772,90.3056 0.1249199,90.3116 -2.9173356e-005,90.3177 0.093914539,90.3237 0.59390724,90.3297 0.62491107,90.3358 0.40616223,90.3418 0.40619382,90.3478 0.18745629,90.3539 0.31248775,90.3599 0.34379429,90.3659 0.375112,90.3720 0.31243926,90.3780 0.09366864,90.3840 0.28144011,90.3901 0.71881706,90.3961 0.49988723,90.4022 0.43740976,90.4082 0.12491954,90.4142 -1.1087644e-005,90.4203 2.6061664e-006,90.4263 6.6396069e-007,90.4323 0.031257976,90.4384 0.093756922,90.4444 0.093740582,90.4505 -8.737341e-006,90.4565 4.8941233e-006,90.4625 -1.0839329e-005,90.4686 3.8466012e-005,90.4746 0.1875435,90.4807 0.18747394,90.4867 0.093713425,90.4927 -1.40901e-005,90.4988 3.8088046e-006,90.5048 -1.144038e-006,90.5109 7.6709426e-007,90.5169 -1.9244039e-006,90.5229 6.9310358e-006,90.5290 -2.5801732e-005,90.5350 9.6283431e-005,90.5411 0.50042707,90.5471 1.687719,90.5532 1.9997579,90.5592 1.4059685,90.5652 0.56237042,90.5713 0.18746029,90.5773 0.18749081,90.5834 0.34376863,90.5894 0.31246924,90.5955 9.1308557e-006,90.6015 0.18757755,90.6075 0.31247485,90.6136 0.093683794,90.6196 -4.0255795e-006,90.6257 1.7443979e-006,90.6317 -2.9519235e-006,90.6378 0.18758933,90.6438 0.90650851,90.6499 1.499982,90.6559 0.74980426,90.6620 0.37508613,90.6680 0.6562593,90.6740 0.40609738,90.6801 0.093678698,90.6861 -2.3867678e-006,90.6922 -8.3832565e-006,90.6982 3.5923003e-005,90.7043 0.34386808,90.7103 0.78125751,90.7164 0.56247872,90.7224 0.49996617,90.7285 0.1875122,90.7345 0.37501732,90.7406 0.37494454,90.7466 0.50003511,90.7527 0.53119701,90.7587 0.12500541,90.7648 0.37511396,90.7708 0.56247771,90.7769 0.43743253,90.7829 0.65622056,90.7890 0.56248319,90.7950 0.50000685,90.8011 0.49999696,90.8071 0.34372884,90.8132 0.093724065,90.8192 2.8243265e-005,90.8253 0.31253147,90.8313 0.50007844,90.8374 0.59383118,90.8434 0.40621352,90.8495 0.21863499,90.8555 0.18744974,90.8616 0.31251219,90.8676 0.093725212,90.8737 -8.0257104e-007,90.8797 1.4633704e-006,90.8858 -5.0512645e-006,90.8919 1.8743136e-005,90.8979 0.093811102,90.9040 0.31255567,90.9100 0.37497115,90.9161 0.31251237,90.9221 0.40628847,90.9282 0.31242496,90.9342 0.093680508,90.9403 -1.0075565e-005,90.9463 -4.0372265e-006,90.9524 2.6227499e-005,90.9585 0.18756251,90.9645 0.34377283,90.9706 0.31245479,90.9766 0.093777463,90.9827 0.21880591,90.9887 0.21872263,90.9948 0.37503734,91.0009 0.56249851,91.0069 0.34364873,91.0130 0.093725294,91.0190 0.31260362,91.0251 0.6876294,91.0311 0.81240159,91.0372 0.18735018,91.0433 0.031241465,91.0493 0.093914062,91.0554 0.24977076,91.0614 1.3457043,91.0675 17.413729,91.0736 45.412048,91.0796 49.621567,91.0857 26.836542,91.0917 7.2149024,91.0978 1.2495953,91.1039 1.6251096,91.1099 1.0622306,91.1160 0.56245381,91.1220 0.34370852,91.1281 0.093721874,91.1342 3.7499301e-006,91.1402 0.093763702,91.1463 0.31252831,91.1524 0.75034851,91.1584 1.5314436,91.1645 1.0621386,91.1705 0.18729223,91.1766 0.18757966,91.1827 0.43761164,91.1887 0.53124106,91.1948 0.21860172,91.2009 -6.5175365e-005,91.2069 1.6569644e-005,91.2130 -1.0978847e-006,91.2191 -1.2180495e-005,91.2251 4.9824128e-005,91.2312 0.21883389,91.2372 0.37501007,91.2433 0.46870422,91.2494 0.37495962,91.2554 1.1875961,91.2615 2.3438001,91.2676 1.9061399,91.2736 0.78120464,91.2797 0.18756254,91.2858 0.31255862,91.2918 0.31250936,91.2979 0.50009102,91.3040 0.7812705,91.3100 0.4998267,91.3161 0.65623033,91.3222 2.0002773,91.3282 3.2501822,91.3343 2.7811136,91.3404 1.3122911,91.3465 0.59362578,91.3525 0.43751207,91.3586 0.62508398,91.3647 0.53122342,91.3707 0.31246296,91.3768 0.18743436,91.3829 0.03123796,91.3889 0.34387299,91.3950 0.59375006,91.4011 0.43740225,91.4072 0.18749116,91.4132 0.24998848,91.4193 -5.3058073e-005,91.4254 0.12510413,91.4314 0.43772796,91.4375 0.81256479,91.4436 0.68725878,91.4497 0.09359739,91.4557 1.4281206e-005,91.4618 0.3751168,91.4679 1.1251241,91.4739 1.6561968,91.4800 1.0624659,91.4861 0.40632215,91.4922 0.71886998,91.4982 1.2188261,91.5043 1.4687275,91.5104 1.4686712,91.5165 1.2186335,91.5225 0.99998653,91.5286 0.96872503,91.5347 0.53114861,91.5408 0.4999446,91.5468 0.31257704,91.5529 0.78157556,91.5590 1.6564497,91.5651 1.6247342,91.5711 0.49972183,91.5772 0.093700446,91.5833 0.093840674,91.5894 0.59402615,91.5955 1.1876049,91.6015 1.0623056,91.6076 0.53108704,91.6137 0.43758351,91.6198 0.68743849,91.6258 0.15611227,91.6319 0.093748741,91.6380 -1.6243896e-005,91.6441 -1.4798934e-005,91.6502 7.5447293e-005,91.6562 0.21885686,91.6623 0.24994707,91.6684 0.15624236,91.6745 0.43765458,91.6806 0.87502038,91.6866 0.56235313,91.6927 0.18739192,91.6988 -3.1583484e-005,91.7049 0.031251624,91.7110 2.508008e-005,91.7170 0.18763103,91.7231 0.56256163,91.7292 0.49991661,91.7353 0.18739814,91.7414 -4.0940246e-005,91.7474 2.8385073e-005,91.7535 0.50001556,91.7596 0.59378374,91.7657 0.31254202,91.7718 0.31245407,91.7779 0.093693025,91.7839 -6.6694888e-006,91.7900 1.8202811e-006,91.7961 -6.1113292e-007,91.8022 6.2415137e-007,91.8083 -1.8855789e-006,91.8144 6.9186844e-006,91.8204 0.187554,91.8265 0.50001556,91.8326 0.31244546,91.8387 0.031227469,91.8448 3.1875099e-006,91.8509 -3.551758e-006,91.8570 1.1020172e-005,91.8630 0.4062759,91.8691 1.0001016,91.8752 1.1250708,91.8813 0.78118902,91.8874 0.50010329,91.8935 0.71890754,91.8996 0.74982756,91.9057 0.21853364,91.9117 -2.2854832e-005,91.9178 6.1375285e-006,91.9239 -1.6935293e-006,91.9300 6.3613192e-007,91.9361 -8.5092853e-007,91.9422 2.767759e-006,91.9483 -1.0220883e-005,91.9544 3.811872e-005,91.9604 0.18760732,91.9665 0.34374991,91.9726 0.18739268,91.9787 -3.804428e-005,91.9848 1.0122373e-005,91.9909 -2.4422736e-006,91.9970 -3.5414843e-007,92.0031 3.8593917e-006,92.0092 0.093817271,92.0153 0.31250036,92.0213 0.093680963,92.0274 2.405224e-006,92.0335 0.093766943,92.0396 0.34385186,92.0457 0.62512159,92.0518 0.71883625,92.0579 0.99998873,92.0640 1.0312407,92.0701 1.8129405,92.0762 3.9068911,92.0823 5.093533,92.0884 3.1242285,92.0945 0.71856117,92.1006 0.46881983,92.1066 0.40613705,92.1127 0.34368944,92.1188 0.65630496,92.1249 0.81253576,92.1310 0.56244022,92.1371 0.31244946,92.1432 0.37496224,92.1493 0.18745683,92.1554 0.093744539,92.1615 -5.4807106e-006,92.1676 1.5732342e-006,92.1737 -8.1183975e-007,92.1798 1.6741328e-006,92.1859 -5.8851115e-006,92.1920 2.1867998e-005,92.1981 0.062530518,92.2042 0.062468041,92.2103 -1.4798497e-005,92.2164 0.18753138,92.2225 0.34375381,92.2286 0.31250685,92.2347 0.1875428,92.2408 0.34381533,92.2469 0.40620118,92.2530 0.093652673,92.2591 -5.3167541e-006,92.2652 0.031251434,92.2713 -4.2295136e-007,92.2774 0.031286061,92.2835 0.12500252,92.2896 0.093769729,92.2957 0.18751524,92.3018 0.09368477,92.3079 0.09377899,92.3140 0.28129941,92.3201 0.18744281,92.3262 -4.2496009e-005,92.3323 3.156513e-005,92.3384 0.093773291,92.3445 0.093732201,92.3506 0.031226644,92.3567 0.18753098,92.3628 0.87506723,92.3689 1.3438095,92.3750 1.5312986,92.3811 1.1874967,92.3872 0.71869206,92.3933 0.31237248,92.3994 3.298197e-005,92.4055 0.59386808,92.4116 0.75001621,92.4177 0.68747413,92.4238 0.31238803,92.4299 0.093777783,92.4360 0.31254312,92.4421 0.18740617,92.4482 -3.2089552e-005,92.4543 8.5733245e-006,92.4604 -2.2012823e-006,92.4666 2.3111353e-007,92.4727 1.2771159e-006,92.4788 -5.3400363e-006,92.4849 2.0084593e-005,92.4910 0.093796849,92.4971 0.40623546,92.5032 0.31246063,92.5093 0.0937424,92.5154 0.031252965,92.5215 0.34380808,92.5276 1.0938206,92.5337 1.0000833,92.5398 1.2188132,92.5459 1.2499145,92.5521 0.81242853,92.5582 0.46871474,92.5643 0.37511975,92.5704 0.87506491,92.5765 0.56229484,92.5826 0.031176217,92.5887 0.093849197,92.5948 0.34380564,92.6009 0.31243572,92.6070 0.34374598,92.6132 0.49999976,92.6193 0.31246898,92.6254 0.31260687,92.6315 0.81253088,92.6376 0.59361374,92.6437 0.093691006,92.6498 1.1911459e-005,92.6559 -1.9771733e-006,92.6621 0.093794368,92.6682 0.31252816,92.6743 0.31249824,92.6804 0.18761586,92.6865 0.40632164,92.6926 0.31232393,92.6987 -0.00010442871,92.7048 0.093790427,92.7110 0.18747833,92.7171 3.2917913e-005,92.7232 0.34401956,92.7293 0.87522078,92.7354 0.96871424,92.7415 0.84358311,92.7476 0.46860093,92.7538 0.43752718,92.7599 0.59374154,92.7660 0.74995011,92.7721 1.1250533,92.7782 0.90617949,92.7843 0.34367415,92.7905 0.31248996,92.7966 -5.6651974e-005,92.8027 0.093942486,92.8088 0.84394372,92.8149 0.87485957,92.8210 0.31232783,92.8272 0.093785048,92.8333 0.75010037,92.8394 1.031257,92.8455 0.5936746,92.8516 0.24997532,92.8578 0.28124261,92.8639 0.093678944,92.8700 -1.4834037e-005,92.8761 0.031289872,92.8822 0.09377405,92.8884 0.062420044,92.8945 0.0001270599,92.9006 0.50030708,92.9067 0.87504613,92.9128 0.71851593,92.9190 0.21853818,92.9251 -2.360836e-005,92.9312 6.3630223e-006,92.9373 -1.8419413e-006,92.9434 1.0042988e-006,92.9496 0.093788095,92.9557 0.34375244,92.9618 0.34381309,92.9679 0.71900606,92.9741 1.4063748,92.9802 1.3749532,92.9863 2.0311155,92.9924 1.499801,92.9985 0.74990553,93.0047 -1.3899345e-005,93.0108 8.2339293e-006,93.0169 0.093744315,93.0230 0.062575914,93.0292 0.53165883,93.0353 1.4690425,93.0414 1.4059868,93.0475 1.2810068,93.0537 1.7501839,93.0598 2.0936701,93.0659 1.0313187,93.0720 2.2817309,93.0782 3.7817001,93.0843 7.156611,93.0904 7.718719,93.0965 5.6558571,93.1027 2.8430176,93.1088 1.2183064,93.1149 0.46864715,93.1211 0.031241663,93.1272 0.18762445,93.1333 0.34374744,93.1394 0.18738548,93.1456 -3.4980992e-005,93.1517 0.09384381,93.1578 0.31252554,93.1640 0.18741089,93.1701 0.031223807,93.1762 0.093755379,93.1823 -3.9949546e-006,93.1885 -1.5356289e-005,93.1946 6.5425862e-005,93.2007 0.31262141,93.2069 0.59377974,93.2130 0.53115398,93.2191 0.12489724,93.2253 -4.8409502e-006,93.2314 -1.7669997e-006,93.2375 0.093843691,93.2436 0.43757391,93.2498 0.43747541,93.2559 0.40623215,93.2620 0.31247202,93.2682 0.18747909,93.2743 0.1874503,93.2804 0.093756072,93.2866 0.40631831,93.2927 0.53126818,93.2988 0.4687829,93.3050 0.50005352,93.3111 0.59371036,93.3172 0.28117412,93.3234 0.093677968,93.3295 4.3614473e-006,93.3356 0.093805455,93.3418 0.093694806,93.3479 0.093834721,93.3541 0.5939517,93.3602 0.87503773,93.3663 0.65613395,93.3725 0.2810657,93.3786 -3.9684452e-005,93.3847 0.093799338,93.3909 0.093707673,93.3970 0.031263351,93.4031 0.18755341,93.4093 0.18751553,93.4154 0.18745618,93.4216 0.031198755,93.4277 -2.5566046e-006,93.4338 0.34382465,93.4400 0.65632701,93.4461 0.21871084,93.4522 0.12491792,93.4584 -3.0023188e-005,93.4645 0.093789354,93.4707 0.093776852,93.4768 0.093708739,93.4829 0.031247463,93.4891 0.34382072,93.4952 0.93766284,93.5014 1.7500474,93.5075 1.3124796,93.5136 1.4687957,93.5198 1.5311687,93.5259 1.0624102,93.5321 0.75009429,93.5382 1.1565638,93.5443 2.0937426,93.5505 1.7184353,93.5566 0.74978071,93.5628 0.031290196,93.5689 0.31260955,93.5751 0.34371114,93.5812 0.25000349,93.5873 0.21871066,93.5935 0.093684465,93.5996 0.031228,93.6058 -1.576355e-005,93.6119 0.062572956,93.6181 0.40647897,93.6242 0.8125264,93.6303 0.49983737,93.6365 0.24992236,93.6426 0.093715407,93.6488 0.062471442,93.6549 -2.0566502e-005,93.6611 0.093902335,93.6672 0.4689658,93.6734 0.65620929,93.6795 0.43725413,93.6857 0.031153804,93.6918 1.8988803e-005,93.6979 1.1205415e-005,93.7041 0.093779348,93.7102 0.18751776,93.7164 0.28122935,93.7225 0.18747127,93.7287 0.093739271,93.7348 1.8679732e-005,93.7410 0.093792491,93.7471 0.093694307,93.7533 0.87520742,93.7594 2.7814329,93.7656 2.4061272,93.7717 1.1874164,93.7779 0.65623665,93.7840 0.65616804,93.7902 0.12489686,93.7963 1.5082774e-005,93.8025 -1.9412577e-005,93.8086 6.2571453e-005,93.8148 0.31263813,93.8209 0.56250268,93.8271 0.3436366,93.8332 0.18745777,93.8394 0.37501407,93.8455 0.28122956,93.8517 0.09372668,93.8578 -4.4865269e-006,93.8640 -3.8002718e-006,93.8701 1.9689602e-005,93.8763 0.18759796,93.8824 0.59387618,93.8886 0.8124184,93.8947 0.28110072,93.9009 -1.5053646e-005,93.9070 0.18754818,93.9132 0.718867,93.9194 1.062435,93.9255 0.46887004,93.9317 0.68776494,93.9378 0.87497312,93.9440 0.71851104,93.9501 0.18729435,93.9563 0.093748711,93.9624 0.1875094,93.9686 0.21875046,93.9747 0.12498967,93.9809 0.062495094,93.9871 -6.8324362e-006,93.9932 2.7763897e-005,93.9994 0.093767606,94.0055 0.093773551,94.0117 0.15630138,94.0178 0.15618393,94.0240 0.031200103,94.0302 0.062516652,94.0363 0.093751349,94.0425 0.093718894,94.0486 0.093948662,94.0548 1.0629613,94.0609 2.1253464,94.0671 2.3746326,94.0733 1.0310171,94.0794 2.5945566,94.0856 4.8439479,94.0917 3.4992514,94.0979 1.4683012,94.1041 0.87498742,94.1102 0.90619338,94.1164 0.90628439,94.1225 2.7501364,94.1287 3.3749688,94.1349 2.4998434,94.1410 0.687437,94.1472 0.90633088,94.1533 1.93764,94.1595 2.5000215,94.1657 1.3435307,94.1718 -8.9647117e-005,94.1780 1.8758488e-005,94.1842 1.462169e-005,94.1903 0.12509784,94.1965 0.62521148,94.2026 1.0938306,94.2088 0.65609193,94.2150 0.34365216,94.2211 0.40619102,94.2273 0.18743065,94.2335 0.093728185,94.2396 0.187563,94.2458 0.59383017,94.2520 0.62498891,94.2581 0.40615326,94.2643 0.031235188,94.2705 0.093760498,94.2766 0.031250104,94.2828 0.37519041,94.2889 1.0313061,94.2951 0.71857357,94.3013 0.31250089,94.3074 0.84382504,94.3136 0.9686811,94.3198 0.49992421,94.3259 0.093720563,94.3321 -2.9664782e-006,94.3383 7.6216037e-007,94.3444 -8.1927638e-008,94.3506 -4.345475e-007,94.3568 1.8202775e-006,94.3630 0.031287655,94.3691 0.46887881,94.3753 1.1250402,94.3815 0.90614253,94.3876 0.37519097,94.3938 0.81271493,94.4000 0.84349066,94.4061 0.18725677,94.4123 1.3889121e-006,94.4185 -3.2290314e-005,94.4246 0.00012778274,94.4308 0.43769336,94.4370 0.56249201,94.4432 0.62488073,94.4493 0.37489918,94.4555 0.18745512,94.4617 -2.7457947e-005,94.4678 7.8151752e-006,94.4740 0.093755275,94.4802 0.18749811,94.4864 0.031243183,94.4925 2.1049798e-006,94.4987 -1.5993627e-006,94.5049 4.2926513e-006,94.5111 0.093779676,94.5172 0.1874866,94.5234 0.093773916,94.5296 0.1876114,94.5357 0.31250131,94.5419 0.18738307,94.5481 -4.9759303e-005,94.5543 1.2963373e-005,94.5604 0.093855344,94.5666 0.43761656,94.5728 0.49997526,94.5790 0.37494862,94.5851 0.34377769,94.5913 0.43751937,94.5975 0.43743303,94.6037 0.28115502,94.6099 -4.3518601e-005,94.6160 1.6607763e-005,94.6222 -2.2910761e-005,94.6284 0.09383852,94.6346 0.46882102,94.6407 0.31248447,94.6469 0.31245971,94.6531 0.093672276,94.6593 -1.9314057e-005,94.6654 3.8835409e-005,94.6716 0.18763001,94.6778 0.49999923,94.6840 0.40613785,94.6902 0.12508593,94.6963 0.28125319,94.7025 0.12489215,94.7087 0.18749365,94.7149 0.093738087,94.7211 0.25004449,94.7272 1.0001216,94.7334 1.7500453,94.7396 1.1561701,94.7458 0.5311498,94.7520 0.093728274,94.7581 0.31262061,94.7643 0.62509459,94.7705 0.65626186,94.7767 0.59369624,94.7829 0.37492013,94.7891 0.18742214,94.7952 -4.2929732e-005,94.8014 8.3807672e-006,94.8076 9.4109355e-006,94.8138 0.18760674,94.8200 0.5000338,94.8262 0.31238508,94.8323 -4.4144424e-005,94.8385 1.1741062e-005,94.8447 -2.8164479e-006,94.8509 0.093857117,94.8571 0.6250478,94.8633 0.53116548,94.8694 0.31255668,94.8756 0.65632313,94.8818 0.68741781,94.8880 0.31243372,94.8942 0.18748809,94.9004 0.18754677,94.9066 0.46891513,94.9127 0.87504452,94.9189 0.81234396,94.9251 0.40612665,94.9313 0.031233767,94.9375 -7.8695648e-006,94.9437 3.8797363e-005,94.9499 0.093719088,94.9560 0.031343531,94.9622 0.68769389,94.9684 0.93741447,94.9746 0.71859497,94.9808 0.2813119,94.9870 0.6564033,94.9932 0.93745917,94.9994 0.68746477,95.0056 1.0001528,95.0117 2.2500522,95.0179 2.7187212,95.0241 2.4062006,95.0303 0.93736213,95.0365 0.40612251,95.0427 0.18748255,95.0489 0.53131193,95.0551 3.1266062,95.0613 13.973061,95.0675 26.971283,95.0737 25.216198,95.0798 12.527579,95.0860 5.1867495,95.0922 4.8751669,95.0984 3.9683044,95.1046 4.6248136,95.1108 3.87448,95.1170 1.5932516,95.1232 0.34368244,95.1294 0.093753293,95.1356 -2.244986e-005,95.1418 3.1888003e-006,95.1480 0.093845725,95.1542 0.40634298,95.1604 0.40619415,95.1665 0.187399,95.1727 -3.813345e-005,95.1789 6.0202115e-006,95.1851 1.4056851e-005,95.1913 0.09377379,95.1975 0.093726739,95.2037 -1.6840333e-005,95.2099 4.6167534e-006,95.2161 -1.6254412e-006,95.2223 1.8847898e-006,95.2285 -5.9140548e-006,95.2347 0.12518737,95.2409 0.62516934,95.2471 0.53105116,95.2533 0.093618609,95.2595 0.09379103,95.2657 0.093709797,95.2719 -2.8479724e-005,95.2781 6.041038e-006,95.2843 4.3182463e-006,95.2905 0.28134549,95.2967 0.87507313,95.3029 0.87495583,95.3091 0.49990684,95.3153 -4.5933066e-005,95.3215 1.4075938e-005,95.3277 -1.0367795e-005,95.3339 2.739634e-005,95.3401 0.18756805,95.3463 0.31247857,95.3525 0.093684085,95.3587 0.093843013,95.3649 0.56272048,95.3711 1.0939492,95.3773 1.1560856,95.3835 0.53114003,95.3897 0.71875584,95.3959 0.43732032,95.4021 0.43746912,95.4083 0.65625304,95.4145 0.34372416,95.4207 0.093737282,95.4269 -1.190991e-007,95.4331 -3.2988905e-007,95.4393 1.4387838e-006,95.4455 0.093827292,95.4517 0.31249118,95.4579 0.093707882,95.4641 0.18754214,95.4703 0.21872972,95.4765 0.21872498,95.4827 0.18750371,95.4889 0.18748023,95.4951 3.2016017e-006,95.5014 0.093815863,95.5076 0.18750502,95.5138 0.18744017,95.5200 0.093738899,95.5262 0.093830861,95.5324 0.53133601,95.5386 1.0001113,95.5448 1.8125861,95.5510 2.3123529,95.5572 1.2185678,95.5634 0.4374733,95.5696 0.18748575,95.5758 0.09377934,95.5820 0.93771094,95.5882 2.0002122,95.5945 1.9685692,95.6007 0.43722278,95.6069 0.093838044,95.6131 0.37520826,95.6193 0.71881014,95.6255 0.65606207,95.6317 0.18738265,95.6379 0.18752255,95.6441 0.093693145,95.6503 -2.3551125e-005,95.6566 0.093793631,95.6628 0.59386927,95.6690 1.0625937,95.6752 1.6562176,95.6814 2.0624387,95.6876 1.6561843,95.6938 0.74992341,95.7000 -1.7754819e-005,95.7062 0.093837269,95.7125 0.53142482,95.7187 0.90635115,95.7249 1.0312929,95.7311 1.2499235,95.7373 1.2186906,95.7435 1.0312067,95.7497 0.59359986,95.7559 0.18743396,95.7622 -9.0390386e-006,95.7684 2.3994571e-006,95.7746 -5.5809943e-007,95.7808 -1.6726734e-007,95.7870 1.2273146e-006,95.7932 0.093812481,95.7994 0.31253022,95.8057 0.18740284,95.8119 0.031376835,95.8181 0.50027764,95.8243 0.718674,95.8305 0.37477669,95.8367 0.18754111,95.8430 0.50015771,95.8492 0.59367955,95.8554 0.31239516,95.8616 0.34376907,95.8678 0.34372574,95.8740 0.18740664,95.8803 -1.1275955e-005,95.8865 1.1563898,95.8927 2.2187655,95.8989 1.9062409,95.9051 1.4686766,95.9114 0.15621704,95.9176 0.59392846,95.9238 1.0624628,95.9300 0.374836,95.9362 -4.7974198e-005,95.9425 5.0702332e-005,95.9487 0.50010073,95.9549 0.87500262,95.9611 0.56240636,95.9673 0.1874879,95.9736 0.093775384,95.9798 0.18763669,95.9860 0.8125692,95.9922 0.71858048,95.9984 0.12491976,96.0047 0.21882503,96.0109 0.59376025,96.0171 0.43744215,96.0233 0.37499467,96.0295 0.34374219,96.0358 0.093701899,96.0420 0.00010206113,96.0482 0.40640891,96.0544 0.78138286,96.0607 2.2815504,96.0669 4.1881309,96.0731 5.6249127,96.0793 3.093092,96.0856 1.6252171,96.0918 3.5642147,96.0980 9.2514744,96.1042 10.155431,96.1105 6.5294075,96.1167 2.9054112,96.1229 2.6249259,96.1291 1.3436353,96.1354 1.0000755,96.1416 0.81233925,96.1478 0.21862672,96.1540 0.34390098,96.1603 0.93767768,96.1665 1.4375105,96.1727 1.1873746,96.1789 1.0937765,96.1852 1.2499532,96.1914 0.99991345,96.1976 1.312636,96.2039 1.6561552,96.2101 0.40603656,96.2163 -4.3099285e-006,96.2225 8.6864861e-007,96.2288 8.3574957e-007,96.2350 -4.2120578e-006,96.2412 1.6013715e-005,96.2475 0.093757525,96.2537 0.031231919,96.2599 -2.5645077e-006,96.2662 2.8056365e-007,96.2724 1.4425771e-006,96.2786 0.28134337,96.2848 1.0626512,96.2911 1.6249912,96.2973 1.0311574,96.3035 0.31253195,96.3098 0.59391981,96.3160 1.093679,96.3222 0.7811203,96.3285 1.1874983,96.3347 0.87488699,96.3409 -3.7134549e-005,96.3472 0.093841679,96.3534 0.437554,96.3596 0.31242928,96.3659 0.093687348,96.3721 -7.6778133e-006,96.3783 1.3741973e-006,96.3846 0.09376134,96.3908 0.34375769,96.3970 0.31250325,96.4033 0.28139406,96.4095 0.62511533,96.4157 0.78112394,96.4220 0.40612164,96.4282 0.093732163,96.4344 0.031245859,96.4407 -6.6209086e-006,96.4469 2.9144503e-006,96.4532 0.093754135,96.4594 0.093739688,96.4656 2.791591e-005,96.4719 0.18758209,96.4781 0.31247291,96.4843 0.093675554,96.4906 -4.371218e-006,96.4968 -1.1625654e-007,96.5031 4.836993e-006,96.5093 0.093839303,96.5155 0.40628973,96.5218 0.37490889,96.5280 0.093699284,96.5342 2.8205499e-005,96.5405 0.12510569,96.5467 0.43757167,96.5530 0.59380627,96.5592 0.53125411,96.5654 0.3123287,96.5717 0.03115668,96.5779 1.4180955e-007,96.5842 0.093916975,96.5904 1.4064727,96.5966 1.9373761,96.6029 1.1248881,96.6091 0.50006443,96.6154 0.5624631,96.6216 0.31237245,96.6279 -6.7213252e-005,96.6341 5.7036385e-005,96.6403 1.1563339,96.6466 1.6874985,96.6528 1.093663,96.6591 -4.1075538e-005,96.6653 1.5838572e-005,96.6716 -2.2277212e-005,96.6778 7.3274939e-005,96.6840 0.40630284,96.6903 0.31249762,96.6965 0.24998939,96.7028 0.093685508,96.7090 0.093785726,96.7153 0.18750402,96.7215 0.093698025,96.7278 0.18755887,96.7340 0.50002605,96.7402 0.3124297,96.7465 0.093718067,96.7527 -5.5504543e-006,96.7590 8.3829709e-006,96.7652 0.093878917,96.7715 1.0628626,96.7777 2.3128722,96.7840 2.4997625,96.7902 0.90573859,96.7965 0.12485921,96.8027 5.3649732e-005,96.8090 0.18763161,96.8152 0.59390724,96.8215 1.093839,96.8277 1.2499011,96.8339 0.71859699,96.8402 0.59366703,96.8464 0.34371722,96.8527 0.31250253,96.8589 0.18748879,96.8652 0.093740657,96.8714 0.031222459,96.8777 2.4807052e-005,96.8839 0.4062922,96.8902 0.43747887,96.8964 0.18746525,96.9027 -1.2530473e-005,96.9089 2.9290318e-006,96.9152 8.1542436e-007,96.9214 -6.1914648e-006,96.9277 2.3952307e-005,96.9340 0.093770079,96.9402 0.093755335,96.9465 0.093748972,96.9527 0.18756542,96.9590 0.53129566,96.9652 0.34369954,96.9715 0.18742971,96.9777 -4.2793396e-005,96.9840 1.1558762e-005,96.9902 -3.4384752e-006,96.9965 2.194384e-006,97.0027 -5.3392146e-006,97.0090 1.9163846e-005,97.0152 0.12505838,97.0215 0.28126082,97.0278 0.62498915,97.0340 1.156265,97.0403 1.0937165,97.0465 0.49996471,97.0528 0.031202137,97.0590 0.00013602529,97.0653 0.78141344,97.0715 5.5039301,97.0778 29.071062,97.0841 51.22234,97.0903 44.682137,97.0966 21.586374,97.1028 4.5906081,97.1091 1.3747667,97.1153 0.4374038,97.1216 0.34379429,97.1279 0.34367388,97.1341 0.093653366,97.1404 -1.7570168e-005,97.1466 4.3179374e-005,97.1529 0.28130236,97.1592 0.62502927,97.1654 0.90629661,97.1717 0.93755233,97.1779 0.75013328,97.1842 0.90627044,97.1905 0.68732005,97.1967 0.24983799,97.2030 -2.0250445e-005,97.2092 0.21891654,97.2155 1.1879671,97.2218 2.5627081,97.2280 1.9995899,97.2343 0.87488484,97.2405 1.0625217,97.2468 0.6247431,97.2531 0.093644075,97.2593 5.1203457e-005,97.2656 0.12503207,97.2718 0.093706027,97.2781 0.31254503,97.2844 0.84386182,97.2906 0.81249702,97.2969 0.5624643,97.3032 0.31241369,97.3094 -6.6449305e-005,97.3157 2.2450444e-005,97.3220 -2.3348988e-005,97.3282 0.031329792,97.3345 0.65640432,97.3408 0.8750307,97.3470 0.59359401,97.3533 0.031143218,97.3595 0.09378878,97.3658 0.40640694,97.3721 1.375213,97.3783 1.6874094,97.3846 0.71852332,97.3909 0.18755643,97.3971 0.50008178,97.4034 0.53112525,97.4097 0.2811738,97.4159 0.093742289,97.4222 0.031248568,97.4285 0.093749024,97.4348 -3.4733514e-006,97.4410 0.093830906,97.4473 0.34383371,97.4536 0.53126484,97.4598 0.53116059,97.4661 0.18743029,97.4724 0.09377037,97.4786 0.093736872,97.4849 0.18766409,97.4912 0.75011432,97.4974 0.71860653,97.5037 0.31237319,97.5100 0.031209152,97.5163 8.9853283e-006,97.5225 0.18758501,97.5288 0.65634316,97.5351 0.81257832,97.5413 0.65636462,97.5476 0.59367341,97.5539 0.31230968,97.5602 0.093657717,97.5664 -2.2156441e-005,97.5727 6.0835009e-006,97.5790 -2.1759586e-006,97.5852 2.6200548e-006,97.5915 -8.3047535e-006,97.5978 3.060123e-005,97.6041 0.093785934,97.6103 0.2188189,97.6166 0.34372211,97.6229 0.18745077,97.6292 0.500049,97.6354 0.49995914,97.6417 0.21869297,97.6480 1.1186838e-005,97.6543 0.31252652,97.6605 0.37503311,97.6668 0.56254035,97.6731 0.40629703,97.6794 0.40628093,97.6856 0.40618807,97.6919 0.18739979,97.6982 -3.8020808e-005,97.7045 1.0188433e-005,97.7107 -2.7300894e-006,97.7170 7.3116462e-007,97.7233 -1.9436541e-007,97.7296 4.6241983e-008,97.7358 9.4138439e-009,97.7421 -8.3907814e-008,97.7484 3.2624285e-007,97.7547 -1.2211551e-006,97.7610 4.558718e-006,97.7672 -1.701498e-005,97.7735 0.031363763,97.7798 0.31257141,97.7861 0.28114209,97.7924 0.21873358,97.7986 0.40626991,97.8049 0.34371018,97.8112 0.18752381,97.8175 0.31261978,97.8238 0.56250441,97.8300 0.34365755,97.8363 0.12493481,97.8426 -2.2786391e-005,97.8489 6.9820767e-006,97.8552 -5.1405e-006,97.8614 1.3580455e-005,97.8677 0.093768753,97.8740 0.093729302,97.8803 0.031268734,97.8866 0.31254146,97.8929 0.34372014,97.8991 0.093705423,97.9054 3.0805375e-005,97.9117 0.34375668,97.9180 1.0943592,97.9243 3.2194428,97.9306 3.1558466,97.9368 1.5307654,97.9431 0.96870762,97.9494 1.0312063,97.9557 0.99994826,97.9620 0.81237215,97.9683 0.31235304,97.9745 0.093709677,97.9808 2.6245578e-005,97.9871 0.28134206,97.9934 0.68749398,97.9997 0.43741184,98.0060 0.093734324,98.0123 0.093779415,98.0186 0.43755803,98.0248 0.78125322,98.0311 0.59369743,98.0374 0.56250143,98.0437 0.78125036,98.0500 0.49998784,98.0563 0.12503883,98.0626 0.18749692,98.0689 0.21887685,98.0751 1.376106,98.0814 5.1263142,98.0877 7.6250267,98.0940 7.1866817,98.1003 4.9680357,98.1066 3.8437176,98.1129 5.0939326,98.1192 4.0936284,98.1255 2.8434987,98.1317 1.6247271,98.1380 1.0620784,98.1443 0.031018406,98.1506 5.0551873e-005,98.1569 -1.2581576e-005,98.1632 -2.2964079e-007,98.1695 1.3502236e-005,98.1758 0.093820736,98.1821 0.5314908,98.1884 0.93748707,98.1947 0.62492049,98.2010 1.1565174,98.2072 1.4999369,98.2135 0.812195,98.2198 0.46869245,98.2261 0.84373385,98.2324 0.49997941,98.2387 0.18749234,98.2450 -4.0185616e-005,98.2513 3.3643366e-005,98.2576 0.09378121,98.2639 0.093716986,98.2702 -2.478376e-005,98.2765 6.64356e-006,98.2828 -1.7886355e-006,98.2891 5.1049119e-007,98.2954 -2.5320637e-007,98.3017 5.0233348e-007,98.3080 -1.7562493e-006,98.3143 0.093797915,98.3205 0.15621722,98.3268 4.169438e-005,98.3331 0.31260097,98.3394 0.31244639,98.3457 0.18750638,98.3520 0.2187942,98.3583 0.21869002,98.3646 0.093712755,98.3709 0.46888682,98.3772 0.96889013,98.3835 1.4374547,98.3898 1.124982,98.3961 1.0625978,98.4024 1.1251897,98.4087 1.6562558,98.4150 1.0621117,98.4213 0.49999723,98.4276 1.3752927,98.4339 1.6873298,98.4402 0.6872654,98.4465 0.25000098,98.4528 0.15634549,98.4591 0.34383577,98.4654 0.37497064,98.4717 0.24985844,98.4780 0.12491956,98.4843 0.031269744,98.4906 -2.1504198e-005,98.4969 4.3566743e-005,98.5032 0.18759209,98.5095 0.31246603,98.5158 0.093667455,98.5221 -1.3752927e-005,98.5284 0.18763426,98.5347 0.59381008,98.5410 0.34362575,98.5474 0.18748225,98.5537 0.34375766,98.5600 0.18744965,98.5663 0.031279605,98.5726 0.43760508,98.5789 0.9689796,98.5852 1.1248811,98.5915 0.34381148,98.5978 1.0003918,98.6041 1.2500241,98.6104 1.0308536,98.6167 0.28097537,98.6230 0.31252319,98.6293 0.1562048,98.6356 0.50000519,98.6419 0.34372869,98.6482 0.40627214,98.6545 0.21874671,98.6609 0.18747698,98.6672 -2.3897614e-005,98.6735 3.5927918e-005,98.6798 0.093766704,98.6861 0.031192614,98.6924 0.09395124,98.6987 0.71902245,98.7050 0.8749131,98.7113 0.49977094,98.7176 0.18745008,98.7239 0.8128804,98.7302 1.9064678,98.7366 1.7184279,98.7429 0.68718868,98.7492 0.031178974,98.7555 1.1543958e-005,98.7618 2.0271224e-005,98.7681 0.9689737,98.7744 1.9063864,98.7807 1.0312009,98.7870 0.96866077,98.7934 0.49982482,98.7997 0.093678482,98.8060 6.0823386e-006,98.8123 6.256198e-006,98.8186 0.31257829,98.8249 0.75001276,98.8312 0.49996343,98.8375 0.4375523,98.8439 0.56252879,98.8502 0.56257558,98.8565 0.93775368,98.8628 1.8126622,98.8691 1.9997514,98.8754 0.96843058,98.8817 0.093661584,98.8880 7.7541248e-005,98.8944 0.31264359,98.9007 0.68755543,98.9070 0.7498951,98.9133 0.37488946,98.9196 0.093754403,98.9259 0.12502158,98.9323 0.093700074,98.9386 1.672844e-005,98.9449 0.093757086,98.9512 -4.5291505e-005,98.9575 -1.3006879e-006,98.9638 0.1564476,98.9702 1.1564785,98.9765 1.4060831,98.9828 0.46843693,98.9891 0.65725881,98.9954 10.004503,99.0017 27.816111,99.0081 31.654203,99.0144 18.776939,99.0207 5.3726335,99.0270 0.87466335,99.0333 -2.2755612e-005,99.0397 0.00011208944,99.0460 0.31262633,99.0523 0.50023234,99.0586 2.1564934,99.0649 3.2813604,99.0713 2.9997375,99.0776 1.1558182,99.0839 0.40613768,99.0902 0.75039274,99.0965 3.1257956,99.1029 4.3437014,99.1092 2.3744714,99.1155 0.99976939,99.1218 0.84360707,99.1282 0.81251043,99.1345 1.000196,99.1408 1.8436826,99.1471 1.4685251,99.1534 0.87489706,99.1598 0.093712971,99.1661 0.18751918,99.1724 0.18750672,99.1787 0.18755068,99.1851 0.34378755,99.1914 0.34369946,99.1977 0.093679592,99.2040 1.2066764e-005,99.2104 0.093774907,99.2167 0.093726084,99.2230 -1.7117827e-005,99.2293 4.588062e-006,99.2357 -1.233152e-006,99.2420 3.4420771e-007,99.2483 -1.4359215e-007,99.2546 2.3015198e-007,99.2610 0.031272031,99.2673 0.093749516,99.2736 0.0312299,99.2799 0.093756877,99.2863 0.031224413,99.2926 8.1692531e-005,99.2989 0.37528965,99.3053 0.93755943,99.3116 0.7810626,99.3179 0.40606576,99.3242 0.031261276,99.3306 0.34399769,99.3369 0.93757427,99.3432 0.9373495,99.3496 0.6562283,99.3559 0.75004959,99.3622 0.87493825,99.3685 0.65614539,99.3749 0.18739834,99.3812 7.2847222e-005,99.3875 0.56262535,99.3939 0.81251091,99.4002 0.56237143,99.4065 -8.2514765e-005,99.4129 1.9711873e-005,99.4192 3.6741294e-006,99.4255 0.031252783,99.4319 -1.4827318e-005,99.4382 1.9363295e-005,99.4445 0.31252927,99.4509 0.50001031,99.4572 0.56248432,99.4635 0.49999791,99.4699 0.65628362,99.4762 0.68756384,99.4825 0.78122312,99.4889 0.34366301,99.4952 0.093733646,99.5015 -4.5698912e-006,99.5079 7.839154e-006,99.5142 0.31263819,99.5205 0.78136289,99.5269 0.62483126,99.5332 -0.00011173666,99.5395 2.9511115e-005,99.5459 -6.2994009e-006,99.5522 -4.3162017e-006,99.5585 0.093815006,99.5649 0.43760544,99.5712 0.65622926,99.5775 0.46865368,99.5839 0.34370366,99.5902 0.50018531,99.5966 0.8751142,99.6029 0.71857071,99.6092 0.18737407,99.6156 2.8655426e-005,99.6219 0.2813991,99.6282 0.59386015,99.6346 0.56244153,99.6409 0.31233266,99.6473 -7.7464152e-005,99.6536 3.2698816e-005,99.6599 0.78147078,99.6663 2.3440406,99.6726 2.7498364,99.6790 1.5310813,99.6853 0.5625264,99.6916 0.3436251,99.6980 0.093666315,99.7043 0.09374623,99.7107 0.093746439,99.7170 -5.1698303e-006,99.7233 1.1136341e-006,99.7297 7.1576534e-007,99.7360 0.062542997,99.7424 0.28125992,99.7487 0.18742594,99.7550 0.00010379235,99.7614 0.28138295,99.7677 0.31245238,99.7741 0.18738119,99.7804 -6.5513108e-005,99.7868 2.7954693e-005,99.7931 0.093788296,99.7994 0.18749709,99.8058 0.18759274,99.8121 0.65657282,99.8185 1.1249477,99.8248 0.49971658,99.8312 0.18740363,99.8375 0.031233756,99.8439 0.1874921,99.8502 0.093825631,99.8566 0.31263706,99.8629 1.1250466,99.8692 1.4686757,99.8756 0.59375691,99.8819 0.50014204,99.8883 0.59359235,99.8946 0.28108677,99.9010 0.18757887,99.9073 0.31257024,99.9137 0.31241488,99.9200 0.093717098,99.9264 0.40643251,99.9327 1.0313593,99.9391 1.1249455,99.9454 0.93735164,99.9518 0.34365359,99.9581 0.18747069,99.9645 0.031289421,99.9708 0.3750926,99.9772 1.1250951,99.9835 1.4374286,99.9899 0.56234288,99.9962 0.12499344,100.0026 -1.5242451e-005,100.0089 3.9764407e-005,100.0153 0.18755209,100.0216 0.18744758,100.0280 -3.8390634e-005,100.0343 1.0181244e-005,100.0407 -2.3314706e-006,100.0470 -8.5623662e-007,100.0534 5.7570687e-006,100.0597 0.5939464,100.0661 2.2815917,100.0724 3.5313132,100.0788 4.5010691,100.0851 16.818249,100.0915 45.006512,100.0978 54.123768,100.1042 32.899273,100.1105 10.276853,100.1169 4.1564493,100.1232 7.2515912,100.1296 11.250545,100.1359 11.373908,100.1423 7.811162,100.1487 2.9993975,100.1550 1.7185411,100.1614 0.9684844,100.1677 0.37491259,100.1741 0.31255525,100.1804 0.31243894,100.1868 0.062459856,100.1931 0.093788601,100.1995 0.34378964,100.2059 0.40627038,100.2122 0.37504265,100.2186 0.5624907,100.2249 0.37490255,100.2313 0.093672529,100.2376 0.093941048,100.2440 0.53128791,100.2504 0.18729156,100.2567 -1.3029762e-005,100.2631 2.0942097e-007,100.2694 1.2194077e-005,100.2758 0.093786597,100.2822 0.21877547,100.2885 0.46877462,100.2949 0.46869066,100.3012 0.031218523,100.3076 0.18756402,100.3140 0.28123337,100.3203 0.093710564,100.3267 0.1875452,100.3330 0.68764806,100.3394 1.062613,100.3458 0.99987882,100.3521 0.34360161,100.3585 0.093696736,100.3648 4.7428897e-005,100.3712 0.3125872,100.3776 0.34369141,100.3839 0.093672231,100.3903 0.031327777,100.3966 0.50018865,100.4030 0.78115958,100.4094 0.15607537,100.4157 1.0906775e-006,100.4221 1.0924844e-005,100.4285 0.031255532,100.4348 -3.3103108e-005,100.4412 0.031354912,100.4476 0.50011927,100.4539 0.56245178,100.4603 0.31237721,100.4666 -2.3051551e-005,100.4730 0.093767099,100.4794 -4.5436431e-005,100.4857 5.3036547e-005,100.4921 0.78138244,100.4985 1.4688511,100.5048 1.3749747,100.5112 0.49988213,100.5176 0.40619087,100.5239 1.0937873,100.5303 1.4376637,100.5367 1.5313928,100.5430 1.2186116,100.5494 0.81234372,100.5558 0.43741727,100.5621 0.12508067,100.5685 0.78138214,100.5749 0.65609592,100.5812 0.031149363,100.5876 0.34386042,100.5940 0.84383303,100.6004 0.78143334,100.6067 1.1250346,100.6131 0.78103143,100.6195 0.37485912,100.6258 0.031197378,100.6322 1.0895625e-005,100.6386 0.031254496,100.6449 0.09374842,100.6513 -7.4188906e-006,100.6577 3.8908775e-006,100.6641 -8.1446788e-006,100.6704 2.8689796e-005,100.6768 0.75004095,100.6832 0.74995512,100.6895 -9.0256126e-006,100.6959 0.093795255,100.7023 0.1875255,100.7087 0.34381351,100.7150 0.50000525,100.7214 0.31238684,100.7278 0.21882714,100.7342 0.81265706,100.7405 0.96875167,100.7469 0.59364355,100.7533 0.18735814,100.7596 -2.9969047e-005,100.7660 8.1043136e-006,100.7724 -2.4460255e-006,100.7788 1.6792807e-006,100.7851 -4.2712413e-006,100.7915 1.5406782e-005,100.7979 0.093786784,100.8043 0.37520072,100.8106 1.1875752,100.8170 1.1560332,100.8234 0.56242245,100.8298 0.37508672,100.8362 0.2811895,100.8425 -5.3283184e-005,100.8489 0.093803227,100.8553 0.093718022,100.8617 0.031239497,100.8680 0.28139496,100.8744 1.0625941,100.8808 0.93739122,100.8872 0.31235617,100.8935 0.031332299,100.8999 0.3438895,100.9063 0.43744576,100.9127 0.37489173,100.9191 0.31254071,100.9254 0.71880585,100.9318 0.4686282,100.9382 -3.9068767e-005,100.9446 0.18756074,100.9510 0.40628186,100.9573 0.31244546,100.9637 0.031209456,100.9701 8.6368664e-006,100.9765 -3.0058713e-006,100.9829 3.3862016e-006,100.9892 -1.0539532e-005,100.9956 3.8774724e-005,101.0020 0.34384644,101.0084 0.87529403,101.0148 1.781442,101.0212 1.8750836,101.0275 1.9686439,101.0339 1.2809389,101.0403 0.53104979,101.0467 0.12503542,101.0531 0.50025374,101.0595 1.3126378,101.0658 2.7187312,101.0722 3.0936251,101.0786 1.8748288,101.0850 0.81254387,101.0914 1.1877868,101.0978 1.5627166,101.1041 1.9062785,101.1105 1.4683319,101.1169 0.21841949,101.1233 0.12512355,101.1297 0.75016594,101.1361 1.0624958,101.1425 0.71864033,101.1488 0.3436445,101.1552 0.18745291,101.1616 0.37500274,101.1680 0.3437337,101.1744 0.18755722,101.1808 0.34386989,101.1872 0.59373015,101.1936 0.37486637,101.1999 0.093699016,101.2063 0.12505212,101.2127 0.28125745,101.2191 0.15619917,101.2255 0.0937538,101.2319 0.093748882,101.2383 0.093777895,101.2447 0.37508723,101.2511 0.74996591,101.2574 0.3749119,101.2638 -6.7831529e-006,101.2702 4.1605208e-006,101.2766 -9.8591709e-006,101.2830 3.5278623e-005,101.2894 1.1563694,101.2958 1.9375494,101.3022 1.6249329,101.3086 0.68740165,101.3150 -3.9686201e-005,101.3214 1.2246387e-005,101.3277 -9.2969585e-006,101.3341 2.4942443e-005,101.3405 0.50000226,101.3469 0.093757816,101.3533 0.31254023,101.3597 0.31245583,101.3661 0.09376175,101.3725 0.15637669,101.3789 0.31253129,101.3853 0.21861604,101.3917 -8.7258195e-005,101.3981 6.9232396e-005,101.4045 0.31259733,101.4109 0.50000918,101.4173 0.34364477,101.4236 0.12495786,101.4300 0.21879597,101.4364 0.37521586,101.4428 1.1251537,101.4492 1.1249442,101.4556 1.0624809,101.4620 0.99988508,101.4684 0.75008655,101.4748 1.0938815,101.4812 0.81237423,101.4876 0.56232375,101.4940 0.34363118,101.5004 0.093729302,101.5068 -6.5438553e-006,101.5132 4.8203055e-006,101.5196 0.093779333,101.5260 0.31252661,101.5324 0.31247088,101.5388 0.093733259,101.5452 0.093808666,101.5516 0.18747164,101.5580 -5.6680117e-005,101.5644 2.3528204e-005,101.5708 0.093754649,101.5772 0.09374994,101.5836 0.093789659,101.5900 0.1874712,101.5964 -1.0613062e-005,101.6028 0.34381241,101.6092 0.5000121,101.6156 0.40621147,101.6220 0.28133792,101.6284 0.75013125,101.6348 0.96868443,101.6412 0.59359944,101.6476 0.093715303,101.6540 0.2813141,101.6604 0.28122577,101.6668 0.09369868,101.6732 -1.0053461e-005,101.6796 2.6666632e-006,101.6860 -6.1244708e-007,101.6924 -2.1710169e-007,101.6988 1.481019e-006,101.7052 -5.7074062e-006,101.7116 2.1350188e-005,101.7180 0.093824089,101.7244 0.18748911,101.7308 0.093719386,101.7373 0.75010097,101.7437 1.46877,101.7501 1.7499561,101.7565 1.5624917,101.7629 1.1561679,101.7693 -4.6058882e-005,101.7757 1.5095282e-005,101.7821 0.031249719,101.7885 0.18754084,101.7949 0.53127819,101.8013 0.59375638,101.8077 0.18744759,101.8141 0.03126733,101.8205 0.40633547,101.8269 0.65622348,101.8334 0.40617552,101.8398 -3.7265727e-005,101.8462 1.0237612e-005,101.8526 -3.6820775e-006,101.8590 4.4902499e-006,101.8654 0.1875995,101.8718 0.59384257,101.8782 0.87512118,101.8846 1.5313168,101.8910 0.87492341,101.8974 0.59365141,101.9039 0.49998239,101.9103 0.68756914,101.9167 0.87492949,101.9231 0.68741548,101.9295 0.49994311,101.9359 0.093701415,101.9423 5.6423914e-009,101.9487 0.18773699,101.9551 0.87525797,101.9616 0.96867239,101.9680 0.59346461,101.9744 0.031088797,101.9808 6.2161474e-005,101.9872 0.18760629,101.9936 0.5000124,102.0000 0.34374174,102.0064 0.40640241,102.0129 0.65623504,102.0193 0.43736562,102.0257 0.81244534,102.0321 0.96882653,102.0385 1.0938267,102.0449 0.71868938,102.0513 0.5311982,102.0578 0.62492609,102.0642 0.59384584,102.0706 0.81264395,102.0770 0.65630382,102.0834 0.93741596,102.0898 0.68740624,102.0962 1.1876023,102.1027 2.3761187,102.1091 6.4074049,102.1155 6.5932574,102.1219 3.7801273,102.1283 1.3742474,102.1348 0.2812095,102.1412 1.1254468,102.1476 2.3751774,102.1540 1.9996738,102.1604 0.84338713,102.1668 0.03117061,102.1733 0.12511425,102.1797 0.34382662,102.1861 0.34364936,102.1925 0.031141389,102.1989 0.18758611,102.2054 0.84388137,102.2118 1.062481,102.2182 0.53113008,102.2246 0.09371531,102.2310 0.093749285,102.2375 0.031229304,102.2439 -2.096192e-006,102.2503 5.539942e-007,102.2567 -1.1962962e-007,102.2631 -7.5525179e-008,102.2696 4.217728e-007,102.2760 -1.6116871e-006,102.2824 0.031265274,102.2888 0.53132915,102.2953 1.1250278,102.3017 0.81241369,102.3081 0.12498157,102.3145 0.18765092,102.3209 1.250104,102.3274 1.7499915,102.3338 1.4687954,102.3402 1.2499913,102.3466 0.87482798,102.3531 0.43743184,102.3595 0.37509337,102.3659 0.49999312,102.3723 0.31240159,102.3788 0.5000053,102.3852 1.0937794,102.3916 0.74993294,102.3980 -3.9437596e-006,102.4045 0.18754806,102.4109 0.37504435,102.4173 0.71879709,102.4237 0.87495565,102.4302 0.49991977,102.4366 0.1874992,102.4430 0.3124992,102.4495 0.093726575,102.4559 2.4705967e-006,102.4623 0.093759187,102.4687 0.31256378,102.4752 1.5625947,102.4816 2.1562333,102.4880 1.4061338,102.4944 -4.7663551e-005,102.5009 1.2739051e-005,102.5073 -3.2891708e-006,102.5137 4.1666411e-007,102.5202 1.6228996e-006,102.5266 0.093771294,102.5330 0.34376594,102.5395 0.31247994,102.5459 0.18749896,102.5523 0.43753794,102.5587 0.49996138,102.5652 0.031268734,102.5716 0.28140792,102.5780 0.62498963,102.5845 0.49987215,102.5909 0.3437824,102.5973 0.68757981,102.6038 0.84380549,102.6102 1.0625534,102.6166 1.1874385,102.6231 0.81254613,102.6295 0.81254935,102.6359 0.68738747,102.6424 0.4687117,102.6488 0.34368467,102.6552 0.093662888,102.6617 -9.2389701e-006,102.6681 3.1364571e-006,102.6745 -3.3063936e-006,102.6810 1.0089664e-005,102.6874 0.031241948,102.6938 2.2116747e-005,102.7003 0.093795121,102.7067 0.09370175,102.7131 -6.6413518e-006,102.7196 0.093849361,102.7260 0.25008583,102.7325 0.31247389,102.7389 0.24988154,102.7453 0.093696453,102.7518 -7.0418437e-006,102.7582 3.9647257e-005,102.7646 0.18758534,102.7711 0.53128254,102.7775 0.87498933,102.7839 1.093784,102.7904 1.2812911,102.7968 1.1562077,102.8033 0.87491024,102.8097 0.34367841,102.8161 -1.3801992e-005,102.8226 5.9930962e-006,102.8290 -1.017011e-005,102.8355 3.4689612e-005,102.8419 0.093799025,102.8483 0.12500583,102.8548 0.093677573,102.8612 0.093839474,102.8677 1.9065586,102.8741 3.5313089,102.8805 2.6872909,102.8870 1.37485,102.8934 0.18746001,102.8999 0.09368968,102.9063 2.4823108e-005,102.9127 0.28143725,102.9192 0.6250391,102.9256 0.40609291,102.9321 0.093655154,102.9385 -4.9280416e-006,102.9450 0.093759075,102.9514 0.093805343,102.9578 0.31254324,102.9643 0.50009644,102.9707 0.8751393,102.9772 0.87493998,102.9836 0.59373713,102.9901 1.1564106,102.9965 1.4687419,103.0030 1.0622697,103.0094 0.53115606,103.0158 0.46902946,103.0223 0.81250733,103.0287 0.37469554,103.0352 0.093731098,103.0416 0.31258693,103.0481 0.96912849,103.0545 2.1249402,103.0610 3.5653126,103.0674 20.100594,103.0739 37.471764,103.0803 34.902172,103.0868 16.58728,103.0932 2.1222799,103.0996 0.18772848,103.1061 0.3439126,103.1125 1.0626737,103.1190 0.99982417,103.1254 0.68738824,103.1319 0.90633184,103.1383 1.1249481,103.1448 0.49983621,103.1512 0.1251352,103.1577 0.68768162,103.1641 0.84372938,103.1706 0.68761605,103.1770 0.84374869,103.1835 0.65611148,103.1899 0.71868837,103.1964 0.56242973,103.2028 0.40619463,103.2093 1.3750548,103.2157 2.3437953,103.2222 1.9061328,103.2286 0.49990445,103.2351 0.093884736,103.2415 1.187853,103.2480 3.0003772,103.2545 4.6873055,103.2609 2.8119788,103.2674 0.74987018,103.2738 0.18762685,103.2803 0.65637928,103.2867 0.71861875,103.2932 0.093617395,103.2996 0.18764403,103.3061 0.56252825,103.3125 0.78127044,103.3190 1.1250919,103.3254 0.81233925,103.3319 0.37495458,103.3384 0.78137851,103.3448 0.90624404,103.3513 0.53114223,103.3577 0.18743406,103.3642 0.18748505,103.3706 0.093736053,103.3771 -3.8959456e-006,103.3835 2.203378e-006,103.3900 -4.9176456e-006,103.3965 1.7468403e-005,103.4029 0.093774736,103.4094 0.093723252,103.4158 -7.401698e-006,103.4223 0.18752237,103.4287 0.21875262,103.4352 0.31256172,103.4417 0.59379041,103.4481 0.62506604,103.4546 0.90639621,103.4610 1.0938091,103.4675 0.96857983,103.4740 0.53113312,103.4804 0.56250572,103.4869 0.34367976,103.4933 0.093708776,103.4998 -1.2085025e-005,103.5063 -9.9006712e-008,103.5127 0.75016224,103.5192 2.0940073,103.5256 2.2186809,103.5321 0.56225258,103.5386 0.18743984,103.5450 0.3437807,103.5515 0.3437151,103.5579 0.093718663,103.5644 0.18750614,103.5709 0.18749277,103.5773 -5.6602571e-006,103.5838 1.5153705e-006,103.5903 -4.0081611e-007,103.5967 8.7782368e-008,103.6032 4.9721773e-008,103.6097 -2.8669865e-007,103.6161 1.0971547e-006,103.6226 0.093774252,103.6290 0.31249565,103.6355 0.18752116,103.6420 0.37525943,103.6484 1.1563083,103.6549 0.8436026,103.6614 0.53135419,103.6678 0.62504756,103.6743 0.56236786,103.6808 0.28107339,103.6872 -7.0182527e-005,103.6937 1.9459476e-005,103.7002 -7.6504975e-006,103.7066 1.1141878e-005,103.7131 0.031272534,103.7196 0.062517546,103.7260 0.062466655,103.7325 -3.0815809e-006,103.7390 0.093764342,103.7454 0.031224824,103.7519 -1.0573314e-006,103.7584 2.7206687e-007,103.7648 -3.0856153e-008,103.7713 -1.4867508e-007,103.7778 6.2560775e-007,103.7842 -2.3539274e-006,103.7907 8.790741e-006,103.7972 0.31256104,103.8037 0.59373671,103.8101 0.34375164,103.8166 0.28125349,103.8231 0.031191023,103.8295 -3.8385333e-006,103.8360 0.093773745,103.8425 0.18759827,103.8489 0.25005287,103.8554 0.24997994,103.8619 0.34368232,103.8684 0.31246197,103.8748 0.28136262,103.8813 0.50005043,103.8878 0.34359899,103.8943 0.21878377,103.9007 1.937765,103.9072 2.4374557,103.9137 1.1559715,103.9201 0.09386225,103.9266 0.90658844,103.9331 1.4687793,103.9396 1.0309104,103.9460 0.093574882,103.9525 0.09382318,103.9590 0.093700007,103.9655 -2.8071567e-005,103.9719 7.5934981e-006,103.9784 0.031247698,103.9849 1.6077114e-006,103.9914 0.093755417,103.9978 0.28126928,104.0043 0.37504339,104.0108 0.31248039,104.0173 0.093700625,104.0237 1.3651302e-006,104.0302 -7.3207684e-006,104.0367 2.7920014e-005,104.0432 0.59379077,104.0497 0.68751442,104.0561 0.2813417,104.0626 0.43750128,104.0691 0.78163546,104.0756 3.2825251,104.0820 6.3757005,104.0885 5.6553478,104.0950 2.905041,104.1015 2.4686058,104.1080 4.3126678,104.1144 3.4998038,104.1209 1.6874413,104.1274 0.59386057,104.1339 0.90616196,104.1404 0.43733197,104.1468 0.18746774,104.1533 5.3435559e-007,104.1598 0.093784474,104.1663 0.18751585,104.1728 0.28133017,104.1792 0.50007594,104.1857 0.59368443,104.1922 0.21866524,104.1987 0.18753505,104.2052 0.56254959,104.2117 0.62490821,104.2181 0.093680874,104.2246 1.8289261e-006,104.2311 4.7676138e-005,104.2376 0.18762597,104.2441 0.34379223,104.2505 0.37494338,104.2570 0.31243181,104.2635 0.093662903,104.2700 0.031376459,104.2765 0.53151852,104.2830 1.2815766,104.2895 1.968603,104.2959 0.68702412,104.3024 0.093660153,104.3089 -6.3890548e-006,104.3154 1.6907287e-006,104.3219 -3.7339188e-007,104.3284 -1.9730788e-007,104.3349 1.1627428e-006,104.3413 -4.4539947e-006,104.3478 1.6654451e-005,104.3543 0.09382534,104.3608 0.21873023,104.3673 0.031158952,104.3738 8.5864245e-005,104.3803 0.62510246,104.3868 0.62490159,104.3932 -0.0001066987,104.3997 0.00012771029,104.4062 0.50016356,104.4127 0.78131253,104.4192 0.9062652,104.4257 0.65615451,104.4322 0.31240404,104.4387 0.15615711,104.4452 -6.6580076e-005,104.4516 5.9151484e-005,104.4581 0.18755727,104.4646 0.18743889,104.4711 -4.0185932e-005,104.4776 0.50008887,104.4841 1.5625728,104.4906 1.6874332,104.4971 0.87498617,104.5036 0.71898276,104.5101 1.2814775,104.5165 1.156214,104.5230 0.74995792,104.5295 0.74984318,104.5360 0.31224132,104.5425 0.031207761,104.5490 -1.0497847e-005,104.5555 5.5388387e-005,104.5620 0.34396482,104.5685 0.81256354,104.5750 0.62485337,104.5815 0.31238782,104.5880 0.093693122,104.5945 0.093789421,104.6010 0.37503356,104.6075 0.31245297,104.6140 0.093716942,104.6204 1.0190716e-005,104.6269 0.12504031,104.6334 0.21873672,104.6399 0.12506004,104.6464 0.31257078,104.6529 0.49999681,104.6594 0.78129381,104.6659 0.78115761,104.6724 0.18738286,104.6789 0.031267457,104.6854 0.18751721,104.6919 0.18748455,104.6984 0.031223617,104.7049 0.03134555,104.7114 0.4376345,104.7179 0.71876299,104.7244 0.59365809,104.7309 0.18741424,104.7374 0.093714043,104.7439 -3.6631624e-005,104.7504 5.3990985e-005,104.7569 0.3125461,104.7634 0.31248683,104.7699 0.18743588,104.7764 4.4343102e-005,104.7829 0.31263664,104.7894 0.50002497,104.7959 0.4999637,104.8024 0.40619558,104.8089 0.28118736,104.8154 0.062482938,104.8219 0.062461998,104.8284 0.031328447,104.8349 0.50014132,104.8414 0.49986365,104.8479 0.093707867,104.8544 0.31256863,104.8609 0.37501124,104.8674 0.37494513,104.8739 0.093712106,104.8804 0.43749267,104.8869 -2.0886528e-005,104.8934 0.093766466,104.8999 0.031228438,104.9064 -5.3726393e-007,104.9129 2.7611938e-007,104.9194 -5.6721603e-007,104.9259 1.9928862e-006,104.9324 0.0313024,104.9390 0.15633735,104.9455 0.78131068,104.9520 1.3124251,104.9585 0.74986738,104.9650 5.0948736e-005,104.9715 0.31257811,104.9780 0.34371576,104.9845 0.18743344,104.9910 -2.8835017e-005,104.9975 7.2679168e-006,105.0040 -2.3442652e-007,105.0105 -6.3312627e-006,105.0170 2.5561485e-005,105.0235 0.18752001,105.0300 0.31250715,105.0366 0.34370771,105.0431 0.40674731,105.0496 5.438724,105.0561 11.156421,105.0626 10.374813,105.0691 7.1563797,105.0756 6.9391489,105.0821 14.659828,105.0886 22.59572,105.0951 22.841497,105.1016 12.714561,105.1082 4.0917468,105.1147 1.1560363,105.1212 0.96878803,105.1277 0.87493855,105.1342 0.59354746,105.1407 0.062339365,105.1472 1.0298318e-005,105.1537 -1.2740475e-007,105.1602 0.09378279,105.1668 0.34380284,105.1733 0.59383696,105.1798 1.0625424,105.1863 0.84367079,105.1928 0.34372693,105.1993 0.37498787,105.2058 0.18741667,105.2123 -2.2071186e-005,105.2189 -3.2277276e-006,105.2254 3.4986537e-005,105.2319 0.18761761,105.2384 0.50006425,105.2449 0.531205,105.2514 0.49990436,105.2579 0.31244785,105.2645 0.18755721,105.2710 0.34379888,105.2775 0.34371561,105.2840 0.75003797,105.2905 2.4064312,105.2970 3.1249962,105.3036 1.3435131,105.3101 -8.7856504e-005,105.3166 0.34383821,105.3231 0.40643236,105.3296 1.0001053,105.3361 1.031152,105.3427 0.56234527,105.3492 1.1562691,105.3557 1.9062458,105.3622 1.3125268,105.3687 0.40637437,105.3752 0.43742537,105.3818 0.21861573,105.3883 0.093670383,105.3948 0.093871363,105.4013 0.87519556,105.4078 1.3437775,105.4144 1.1874934,105.4209 0.74998575,105.4274 0.49983951,105.4339 0.18742473,105.4404 0.3124693,105.4470 -3.0736599e-005,105.4535 0.50011671,105.4600 1.0000179,105.4665 0.65615213,105.4730 0.09371274,105.4796 0.093859486,105.4861 0.65638638,105.4926 0.96880436,105.4991 1.0938071,105.5057 0.87505347,105.5122 0.81245685,105.5187 0.5622623,105.5252 0.2186814,105.5318 0.50006241,105.5383 0.37492341,105.5448 0.12494495,105.5513 3.64728e-005,105.5578 0.18759598,105.5644 0.31253734,105.5709 0.37501755,105.5774 0.56253695,105.5839 0.99993134,105.5905 0.84384131,105.5970 0.9375971,105.6035 0.53109694,105.6100 0.21862328,105.6166 0.031187084,105.6231 4.2114152e-007,105.6296 1.3108564e-006,105.6362 -5.6650374e-006,105.6427 2.1350856e-005,105.6492 0.093769193,105.6557 0.093750723,105.6623 0.093727827,105.6688 0.031291232,105.6753 0.18757905,105.6818 0.2812863,105.6884 0.50006306,105.6949 0.43740109,105.7014 0.093638219,105.7080 0.12507196,105.7145 0.18747281,105.7210 0.031177275,105.7275 5.4117677e-006,105.7341 -1.1240379e-006,105.7406 -9.1610491e-007,105.7471 4.7889253e-006,105.7537 0.093870185,105.7602 0.31249961,105.7667 0.09363097,105.7733 -8.4608528e-006,105.7798 0.093946852,105.7863 0.68784219,105.7928 1.1250231,105.7994 0.84346837,105.8059 0.37482846,105.8124 0.18742983,105.8190 -4.4216253e-005,105.8255 1.0692484e-005,105.8320 1.4498403e-006,105.8386 0.093776226,105.8451 0.18748833,105.8516 -2.2225657e-005,105.8582 5.9551385e-006,105.8647 -1.5933077e-006,105.8712 4.1766469e-007,105.8778 -7.7234006e-008,105.8843 -1.0876925e-007,105.8908 5.1235651e-007,105.8974 -1.940798e-006,105.9039 7.2513626e-006,105.9104 0.093837619,105.9170 0.3125324,105.9235 0.28115636,105.9301 0.37507007,105.9366 0.56255543,105.9431 0.24990183,105.9497 0.093736075,105.9562 0.28124991,105.9627 0.49997967,105.9693 0.50001842,105.9758 0.2812613,105.9823 0.09372212,105.9889 0.031234829,105.9954 0.50005299,106.0020 1.1562661,106.0085 0.78119022,106.0150 -3.3006083e-005,106.0216 4.046605e-005,106.0281 0.093762666,106.0347 0.18764938,106.0412 0.84396392,106.0477 0.99995005,106.0543 0.65605628,106.0608 0.43758425,106.0673 0.90648532,106.0739 2.095505,106.0804 9.0021572,106.0870 11.499064,106.0935 6.2162905,106.1001 0.84283954,106.1066 0.50017935,106.1131 0.59370792,106.1197 0.40614828,106.1262 0.18740928,106.1328 0.093744807,106.1393 0.18749554,106.1458 0.093772911,106.1524 0.28125596,106.1589 0.34381375,106.1655 0.59393251,106.1720 0.71881223,106.1786 0.68733561,106.1851 0.18733157,106.1916 0.18752357,106.1982 0.50012487,106.2047 0.65630132,106.2113 0.31238371,106.2178 0.18752354,106.2244 0.31248817,106.2309 0.093625575,106.2375 2.3475284e-005,106.2440 0.3126882,106.2505 0.71878368,106.2571 0.37480298,106.2636 -5.5469482e-005,106.2702 -3.1730081e-006,106.2767 6.8171088e-005,106.2833 0.40648261,106.2898 0.71882164,106.2964 0.46854839,106.3029 0.093597189,106.3095 -6.6239054e-006,106.3160 0.78139848,106.3226 2.4064579,106.3291 2.5624502,106.3357 1.093586,106.3422 0.18741147,106.3488 0.12501068,106.3553 0.53125024,106.3619 0.093694605,106.3684 -1.9963578e-005,106.3750 4.7968646e-005,106.3815 0.18756913,106.3881 0.31252041,106.3946 0.31245315,106.4012 0.34373245,106.4077 0.56250054,106.4143 0.43761912,106.4208 0.56267744,106.4274 0.56243122,106.4339 0.40612623,106.4405 0.37503707,106.4470 0.4374522,106.4536 0.12485626,106.4601 -1.5128904e-005,106.4667 4.009336e-006,106.4732 -9.073463e-007,106.4798 -3.8028796e-007,106.4863 2.4287658e-006,106.4929 0.093871973,106.4994 0.65639269,106.5060 0.8436746,106.5125 0.5936178,106.5191 0.34371516,106.5256 0.18748707,106.5322 0.093754545,106.5388 0.18755062,106.5453 0.43754074,106.5519 0.40618443,106.5584 0.093724042,106.5650 0.34378099,106.5715 0.34374675,106.5781 0.1874837,106.5846 0.031224497,106.5912 -6.5922991e-006,106.5977 2.274265e-005,106.6043 0.56252038,106.6109 0.49999079,106.6174 0.093750194,106.6240 0.31263781,106.6305 0.68753165,106.6371 0.31240389,106.6436 0.18743706,106.6502 -4.5390578e-005,106.6568 -1.1293831e-005,106.6633 0.21892747,106.6699 1.0942159,106.6764 1.8439126,106.6830 1.4996299,106.6896 0.59344447,106.6961 0.24994534,106.7027 0.15628451,106.7092 0.31258953,106.7158 0.37496245,106.7224 0.18738614,106.7289 -3.9729613e-005,106.7355 1.0643975e-005,106.7420 -2.8434406e-006,106.7486 7.2902799e-007,106.7552 -7.245805e-008,106.7617 -4.3928554e-007,106.7683 1.8297466e-006,106.7748 -6.880196e-006,106.7814 2.5692869e-005,106.7880 0.31255668,106.7945 0.65637219,106.8011 0.90634245,106.8077 0.71875387,106.8142 0.49991167,106.8208 0.28108579,106.8273 0.031199992,106.8339 7.3039714e-006,106.8405 6.4176652e-006,106.8470 0.31256109,106.8536 0.65642238,106.8602 0.93751246,106.8667 0.53116941,106.8733 0.40615243,106.8799 -9.422344e-005,106.8864 2.5335796e-005,106.8930 -7.1130717e-006,106.8996 3.1147797e-006,106.9061 0.031249424,106.9127 0.031253949,106.9193 -1.9994752e-005,106.9258 7.1262803e-005,106.9324 0.2189104,106.9389 0.37501609,106.9455 0.24983597,106.9521 0.031174984,106.9587 0.12504445,106.9652 0.312554,106.9718 0.50011581,106.9784 0.4062126,106.9849 0.46880022,106.9915 1.0628986,106.9981 1.7500584,107.0046 1.374737,107.0112 1.0936445,107.0178 1.1562948,107.0243 2.1565735,107.0309 3.0939884,107.0375 4.8758669,107.0440 11.189613,107.0506 34.23661,107.0572 166.86142,107.0638 471.81479,107.0703 632.77985,107.0769 470.78397,107.0835 193.70795,107.0900 70.233185,107.0966 49.46624,107.1032 38.527103,107.1098 26.24625,107.1163 13.278675,107.1229 5.6863494,107.1295 3.4056499,107.1360 1.4059544,107.1426 1.7500018,107.1492 1.0621353,107.1558 0.28134307,107.1623 0.81275409,107.1689 1.1251205,107.1755 1.7497714,107.1821 0.99973094,107.1886 0.43750259,107.1952 0.18751967,107.2018 0.53130537,107.2084 0.43743706,107.2149 0.21874757,107.2215 0.2812404,107.2281 0.031205539,107.2347 0.28135064,107.2412 0.96879554,107.2478 0.71865946,107.2544 0.18745999,107.2610 0.093855053,107.2675 0.46884146,107.2741 0.37492535,107.2807 0.12489682,107.2873 0.34376669,107.2939 0.62500608,107.3004 0.093699969,107.3070 7.1150371e-006,107.3136 0.031247085,107.3202 0.093802728,107.3267 0.37508821,107.3333 0.43747094,107.3399 0.18741117,107.3465 -4.0229002e-005,107.3531 4.6725647e-005,107.3596 0.18762301,107.3662 0.31245244,107.3728 0.59374774,107.3794 0.96900409,107.3860 0.96885294,107.3925 0.7812801,107.3991 1.1874418,107.4057 0.93728971,107.4123 0.31232619,107.4189 -6.6179469e-005,107.4254 2.9231174e-005,107.4320 0.18761188,107.4386 0.53128827,107.4452 0.34364438,107.4518 0.093690768,107.4584 2.0993419e-005,107.4649 0.50011581,107.4715 0.87507772,107.4781 0.81253213,107.4847 0.53131741,107.4913 0.93754858,107.4979 0.8748247,107.5044 0.12483535,107.5110 0.3750281,107.5176 0.46872821,107.5242 0.28146529,107.5308 0.71885693,107.5374 0.81235987,107.5439 0.90614909,107.5505 0.49996588,107.5571 1.9376814,107.5637 3.3750448,107.5703 2.4998276,107.5769 0.87488288,107.5835 -1.2702441e-005,107.5901 0.093774244,107.5966 0.18749189,107.6032 0.031239541,107.6098 -2.6212176e-005,107.6164 0.00010602106,107.6230 0.37518054,107.6296 0.49999398,107.6362 0.31237608,107.6428 0.18741502,107.6493 0.34383667,107.6559 0.71881431,107.6625 0.81249356,107.6691 0.93740332,107.6757 0.49991736,107.6823 0.1875194,107.6889 0.2812787,107.6955 0.50004089,107.7021 0.49995872,107.7086 0.1874295,107.7152 0.031311881,107.7218 0.34383902,107.7284 0.43753016,107.7350 0.49990442,107.7416 0.031153901,107.7482 2.3709877e-005,107.7548 -8.2343558e-006,107.7614 9.2264472e-006,107.7680 0.093851797,107.7746 0.43762901,107.7812 0.84380877,107.7877 0.937415,107.7943 0.43731266,107.8009 0.18762986,107.8075 1.1879159,107.8141 2.1250808,107.8207 1.530882,107.8273 0.40602443,107.8339 0.093720578,107.8405 -3.4263689e-005,107.8471 8.3048317e-006,107.8537 1.0470628e-006,107.8603 0.093765832,107.8669 0.28126612,107.8735 0.31249699,107.8801 0.18747313,107.8867 4.7736235e-006,107.8933 0.18765353,107.8999 0.65641797,107.9064 0.81250525,107.9130 0.68729609,107.9196 0.12485286,107.9262 2.056345e-005,107.9328 0.031238101,107.9394 0.18755598,107.9460 0.46887547,107.9526 0.6251722,107.9592 0.75002903,107.9658 0.56249034,107.9724 0.56238562,107.9790 0.18726988,107.9856 -2.1508047e-005,107.9922 0.093796663,107.9988 0.18749779,108.0054 0.093712047,108.0120 -8.9130936e-006,108.0186 2.279718e-006,108.0252 -2.0511123e-007,108.0318 -1.459558e-006,108.0384 0.34381381,108.0450 1.1250103,108.0516 1.6255707,108.0582 9.7253628,108.0648 37.697884,108.0714 58.751667,108.0780 47.710693,108.0846 26.746178,108.0912 37.570087,108.0978 70.19413,108.1044 74.433144,108.1110 44.271839,108.1176 13.275947,108.1242 4.0613556,108.1308 2.4371512,108.1374 2.4996181,108.1441 1.7498136,108.1507 2.4064364,108.1573 2.1248565,108.1639 1.1871982,108.1705 0.24976939,108.1771 0.093766525,108.1837 0.18761243,108.1903 0.34378946,108.1969 0.31243095,108.2035 0.21866451,108.2101 0.093718939,108.2167 -2.3296875e-006,108.2233 0.093770571,108.2299 0.18747702,108.2365 0.093821332,108.2431 0.46896726,108.2497 1.0626667,108.2563 1.2812383,108.2630 0.96850997,108.2696 0.37480974,108.2762 0.031235263,108.2828 2.2008205e-006,108.2894 5.9314734e-006,108.2960 0.093767531,108.3026 0.18751062,108.3092 0.18748322,108.3158 0.09374395,108.3224 0.43757942,108.3290 0.71899486,108.3356 0.781371,108.3423 0.71847504,108.3489 0.093554236,108.3555 2.3437395e-005,108.3621 0.12509215,108.3687 0.50004113,108.3753 0.37489229,108.3819 -4.3315809e-005,108.3885 1.1147634e-005,108.3951 -1.2715128e-006,108.4018 -6.0628954e-006,108.4084 2.5525147e-005,108.4150 0.093786448,108.4216 0.093711048,108.4282 0.093765259,108.4348 0.59394765,108.4414 1.1876796,108.4480 1.0936229,108.4546 0.37476435,108.4613 -7.2036164e-005,108.4679 7.4159339e-005,108.4745 0.18753989,108.4811 0.18753053,108.4877 0.28137583,108.4943 0.40624887,108.5009 0.2811285,108.5076 0.093624353,108.5142 0.093914092,108.5208 0.93774515,108.5274 1.2498783,108.5340 0.68728936,108.5406 0.12490126,108.5473 9.790773e-005,108.5539 0.5001725,108.5605 0.90626168,108.5671 0.74988317,108.5737 0.31238508,108.5803 -4.3389766e-005,108.5870 0.093898676,108.5936 0.81273246,108.6002 1.1249267,108.6068 0.53102952,108.6134 0.09368258,108.6200 -1.1550835e-005,108.6267 4.20904e-005,108.6333 0.43753046,108.6399 0.31248957,108.6465 0.65629011,108.6531 1.093962,108.6598 1.8750863,108.6664 1.0622922,108.6730 0.43735021,108.6796 0.062460754,108.6862 0.03126622,108.6929 0.12501225,108.6995 0.093732372,108.7061 1.0801706e-006,108.7127 0.18754774,108.7193 0.37501228,108.7260 0.40631568,108.7326 0.75007999,108.7392 0.71881425,108.7458 0.71863568,108.7524 0.34366891,108.7591 0.50001007,108.7657 0.21872661,108.7723 0.40645498,108.7789 2.2502985,108.7856 3.0938082,108.7922 1.8433591,108.7988 0.28118175,108.8054 0.93772042,108.8121 0.99994087,108.8187 0.62477839,108.8253 0.093609221,108.8319 6.7929992e-005,108.8386 0.093734398,108.8452 -5.6967592e-006,108.8518 0.093829297,108.8584 0.15624498,108.8651 0.12498488,108.8717 0.18752278,108.8783 0.40623283,108.8849 0.34369648,108.8916 0.093722105,108.8982 7.1806267e-007,108.9048 -3.0357819e-006,108.9114 1.1425881e-005,108.9181 -4.2670759e-005,108.9247 0.031462319,108.9313 0.65653461,108.9380 0.71855825,108.9446 0.90607548,108.9512 1.3438628,108.9578 1.4999417,108.9645 0.37487108,108.9711 0.31252632,108.9777 0.59378004,108.9844 0.84374398,108.9910 0.59370112,108.9976 0.18748438,109.0042 0.18755782,109.0109 0.56259227,109.0175 0.78124356,109.0241 0.49990448,109.0308 0.12496762,109.0374 0.37522221,109.0440 1.2502375,109.0507 1.3749273,109.0573 1.312724,109.0639 4.8758864,109.0705 9.8139782,109.0772 14.84515,109.0838 17.063116,109.0904 19.031116,109.0971 17.780947,109.1037 15.811818,109.1103 13.062033,109.1170 14.00046,109.1236 14.718911,109.1302 11.779875,109.1369 4.8732419,109.1435 1.1244484,109.1501 0.56231177,109.1568 0.18732512,109.1634 7.4324998e-007,109.1701 0.093778417,109.1767 0.093724839,109.1833 -1.7104356e-005,109.1900 4.3211871e-006,109.1966 -1.791081e-007,109.2032 -3.6053568e-006,109.2099 1.4601668e-005,109.2165 0.28135675,109.2231 0.71874535,109.2298 0.37489405,109.2364 -8.2932647e-006,109.2430 0.093773887,109.2497 0.31252769,109.2563 0.18750596,109.2630 0.093723968,109.2696 0.031222725,109.2762 -5.4820539e-006,109.2829 5.4540515e-006,109.2895 0.28138006,109.2962 0.96885902,109.3028 0.96873856,109.3094 0.96879363,109.3161 1.2813829,109.3227 1.6562368,109.3293 1.3435149,109.3360 0.43736705,109.3426 0.12510982,109.3493 0.37511161,109.3559 0.59373343,109.3626 0.59379476,109.3692 0.59364951,109.3758 0.18733677,109.3825 0.031240338,109.3891 -2.870197e-006,109.3958 -2.786639e-006,109.4024 1.4018042e-005,109.4090 0.18761082,109.4157 0.59384644,109.4223 0.59364283,109.4290 0.18744242,109.4356 0.3438867,109.4423 0.65627587,109.4489 0.43735197,109.4555 0.031166626,109.4622 3.6665973e-005,109.4688 0.18752517,109.4755 0.18748063,109.4821 -6.5663167e-005,109.4888 0.094002761,109.4954 1.1565892,109.5021 1.4061527,109.5087 0.81219667,109.5153 0.65615499,109.5220 1.0937539,109.5286 0.78128862,109.5353 0.34400088,109.5419 0.68762344,109.5486 0.59347993,109.5552 0.12479106,109.5619 0.031245535,109.5685 7.2795243e-005,109.5752 1.3126994,109.5818 1.8437622,109.5885 0.93743658,109.5951 0.68739754,109.6018 0.18745722,109.6084 0.68751055,109.6150 0.5624274,109.6217 3.8919247e-006,109.6283 0.03125333,109.6350 -1.727446e-005,109.6416 0.093904205,109.6483 0.68787169,109.6549 1.5625203,109.6616 1.1560786,109.6682 0.96864098,109.6749 0.56246853,109.6815 0.81253266,109.6882 0.62495887,109.6948 0.50005043,109.7015 0.59369403,109.7081 0.65615284,109.7148 0.49992836,109.7214 0.093703084,109.7281 -1.3153931e-006,109.7348 8.4559988e-006,109.7414 0.031261921,109.7481 0.031238245,109.7547 -9.3338822e-006,109.7614 4.6977079e-006,109.7680 -9.4569587e-006,109.7747 3.3132292e-005,109.7813 0.18758222,109.7880 0.3437739,109.7946 0.34374332,109.8013 0.40622285,109.8079 0.18742645,109.8146 -3.4711295e-005,109.8212 2.475124e-005,109.8279 0.40660286,109.8346 1.2813883,109.8412 1.1871995,109.8479 0.74983698,109.8545 0.093703859,109.8612 3.9604879e-007,109.8678 2.0294559e-005,109.8745 0.28161231,109.8811 1.1253692,109.8878 1.2809986,109.8945 0.59338808,109.9011 0.31251791,109.9078 0.62516236,109.9144 1.1876546,109.9211 2.5937285,109.9278 2.6560297,109.9344 1.5623287,109.9411 0.31244126,109.9477 8.4424973e-006,109.9544 0.09378887,109.9610 0.18750054,109.9677 0.09370891,109.9744 -6.3020906e-007,109.9810 0.093750417,109.9877 0.031258535,109.9943 0.093775466,110.0010 0.093718819,110.0077 0.093784817,110.0143 0.50004262,110.0210 0.53122187,110.0276 0.40621933,110.0343 0.093797386,110.0410 0.31259215,110.0476 1.0940706,110.0543 3.2502081,110.0610 4.2190056,110.0676 5.4071689,110.0743 8.3133907,110.0809 8.8747835,110.0876 7.0933242,110.0943 7.1562815,110.1009 11.597417,110.1076 35.94809,110.1143 68.757866,110.1209 72.776382,110.1276 42.831963,110.1342 11.743703,110.1409 2.5616391,110.1476 0.56209606,110.1542 0.3439073,110.1609 0.84395951,110.1676 1.1874584,110.1742 0.71849638,110.1809 0.18746194,110.1876 0.53141898,110.1942 1.0314307,110.2009 1.3126684,110.2076 1.2813067,110.2142 1.1247636,110.2209 0.71860576,110.2276 0.71863943,110.2342 0.18733186,110.2409 0.031239381,110.2476 3.1670144e-005,110.2542 0.18754512,110.2609 0.18747853,110.2676 0.093715936,110.2742 0.031255614,110.2809 0.093746722,110.2876 -3.1230637e-005,110.2942 2.7223665e-005,110.3009 0.34373066,110.3076 5.0268867e-005,110.3143 0.65646291,110.3209 1.2813824,110.3276 1.124812,110.3343 0.34366414,110.3409 0.75030565,110.3476 2.5004754,110.3543 5.2501831,110.3609 5.249588,110.3676 2.686995,110.3743 0.062318303,110.3810 3.208893e-005,110.3876 0.1875606,110.3943 0.43753356,110.4010 0.40620548,110.4076 0.18745477,110.4143 0.093744017,110.4210 0.062494926,110.4277 0.093770988,110.4343 0.40632665,110.4410 0.7813403,110.4477 0.93751776,110.4544 0.65613556,110.4610 0.18740371,110.4677 -8.0629152e-006,110.4744 1.012987e-005,110.4811 0.031241605,110.4877 2.3441784e-005,110.4944 0.093800865,110.5011 0.093683243,110.5078 0.031349961,110.5144 0.53155762,110.5211 0.90621763,110.5278 0.49971327,110.5345 0.18768182,110.5411 0.8440333,110.5478 1.0935668,110.5545 0.84367925,110.5612 0.68740505,110.5678 0.21859086,110.5745 0.18756194,110.5812 0.53139037,110.5879 0.84381431,110.5946 0.56238604,110.6012 0.2811054,110.6079 0.031195838,110.6146 0.03125266,110.6213 -9.2963028e-006,110.6280 -4.1884332e-006,110.6346 2.6052716e-005,110.6413 0.18760607,110.6480 0.50013852,110.6547 0.62494576,110.6613 0.28110582,110.6680 1.1563312,110.6747 2.343838,110.6814 2.2499542,110.6881 1.1561755,110.6948 0.43743914,110.7014 0.3124592,110.7081 0.18753681,110.7148 0.62509251,110.7215 1.1562625,110.7282 1.4062418,110.7348 1.2813463,110.7415 0.84373605,110.7482 0.28107411,110.7549 0.093832068,110.7616 0.3125132,110.7683 0.09361463,110.7749 0.31250352,110.7816 0.31251222,110.7883 0.65633279,110.7950 1.6251445,110.8017 2.5001729,110.8084 2.1562021,110.8150 0.62475359,110.8217 0.15612391,110.8284 -1.0278179e-005,110.8351 -5.4151424e-006,110.8418 3.1941952e-005,110.8485 0.062500581,110.8552 -3.4410907e-005,110.8618 1.4283332e-005,110.8685 0.031257417,110.8752 0.031236185,110.8819 1.773148e-005,110.8886 0.093804523,110.8953 0.28133568,110.9020 0.68746811,110.9087 0.59374762,110.9153 1.6250424,110.9220 1.687475,110.9287 1.2499458,110.9354 0.12496603,110.9421 0.31251273,110.9488 0.18745898,110.9555 0.093732126,110.9622 -6.2274048e-006,110.9689 0.21911126,110.9755 1.0001982,110.9822 0.90601218,110.9889 0.59359264,110.9956 0.34365934,111.0023 0.18745901,111.0090 0.21883537,111.0157 0.59376705,111.0224 0.37495491,111.0291 0.84401911,111.0358 2.0631559,111.0424 5.7521734,111.0491 36.964676,111.0558 164.70605,111.0625 280.17297,111.0692 249.31009,111.0759 123.61662,111.0826 42.579094,111.0893 25.248753,111.0960 25.312664,111.1027 26.499722,111.1094 22.278831,111.1161 13.185247,111.1228 7.4690318,111.1295 13.189759,111.1361 19.18783,111.1428 14.591061,111.1495 6.6540775,111.1562 2.4059923,111.1629 1.5937921,111.1696 0.90587592,111.1763 0.56243402,111.1830 0.65626633,111.1897 1.2500093,111.1964 1.2186412,111.2031 0.28113475,111.2098 0.09371417,111.2165 4.140483e-005,111.2232 0.28135538,111.2299 0.53135043,111.2366 0.87504685,111.2433 0.71862936,111.2500 0.34362215,111.2567 0.093723446,111.2634 0.062530071,111.2701 0.25025818,111.2768 0.84397399,111.2835 0.81226051,111.2902 0.28098464,111.2969 -3.8132293e-005,111.3036 7.4404275e-006,111.3103 8.3740879e-006,111.3170 0.093810618,111.3237 0.18751088,111.3304 0.43751296,111.3371 0.75007606,111.3438 0.68756449,111.3505 0.53122663,111.3572 0.46867847,111.3639 0.37491938,111.3706 0.12507647,111.3773 0.46883121,111.3840 0.37486598,111.3907 0.40625665,111.3974 0.78138894,111.4041 1.0313789,111.4108 1.1561807,111.4175 0.53108978,111.4242 0.1874117,111.4309 -4.9350558e-005,111.4376 1.7887423e-005,111.4443 0.031251974,111.4510 0.062508039,111.4577 0.31253773,111.4644 0.87513894,111.4711 2.125195,111.4778 2.2813931,111.4845 1.6560545,111.4912 0.43733323,111.4979 0.62514716,111.5047 0.84379959,111.5114 0.6874305,111.5181 0.49996111,111.5248 0.53124553,111.5315 0.65627694,111.5382 0.9062264,111.5449 0.4373104,111.5516 -8.4427964e-005,111.5583 2.2257555e-005,111.5650 -4.5962424e-006,111.5717 -3.8745475e-006,111.5784 0.031274967,111.5851 0.37498677,111.5918 0.031297155,111.5985 0.31259522,111.6053 0.43747815,111.6120 0.24990991,111.6187 -4.8328133e-005,111.6254 1.2379197e-005,111.6321 -1.1851138e-006,111.6388 0.093766823,111.6455 0.18749264,111.6522 -1.1862188e-005,111.6589 -3.9360871e-006,111.6656 2.760952e-005,111.6724 0.18758494,111.6791 0.43750316,111.6858 0.34368929,111.6925 0.18748832,111.6992 0.093816429,111.7059 0.28136832,111.7126 0.37488163,111.7193 -0.00013663665,111.7260 5.661519e-005,111.7328 0.093753405,111.7395 0.12504338,111.7462 0.31255648,111.7529 0.31244349,111.7596 0.093682297,111.7663 7.7034701e-007,111.7730 0.093893789,111.7798 0.40630946,111.7865 0.28109506,111.7932 -7.5091535e-005,111.7999 5.9852842e-005,111.8066 0.18757884,111.8133 0.34383148,111.8200 0.50003833,111.8268 0.43741626,111.8335 0.18737872,111.8402 -3.9402021e-005,111.8469 1.0559545e-005,111.8536 -2.8334223e-006,111.8603 7.7340786e-007,111.8670 -2.6001584e-007,111.8738 2.6661738e-007,111.8805 0.093773678,111.8872 0.31251261,111.8939 0.18746017,111.9006 3.906267e-005,111.9074 0.18757199,111.9141 0.34382519,111.9208 0.71877867,111.9275 0.93745518,111.9342 0.99995613,111.9409 0.96865648,111.9477 0.62510049,111.9544 0.46891665,111.9611 0.46870005,111.9678 0.31238586,111.9745 0.21880241,111.9813 0.43757349,111.9880 0.499901,111.9947 0.34367371,112.0014 0.21869715,112.0081 -4.4129953e-005,112.0149 3.8472306e-005,112.0216 1.1876981,112.0283 2.6880257,112.0350 3.9067442,112.0417 3.281322,112.0485 2.8751867,112.0552 6.6277847,112.0619 19.441702,112.0686 29.43836,112.0754 28.717796,112.0821 39.354897,112.0888 95.395172,112.0955 139.09915,112.1022 121.64153,112.1090 63.293587,112.1157 20.835558,112.1224 11.781464,112.1291 15.688149,112.1359 13.654553,112.1426 4.810554,112.1493 1.1559408,112.1560 0.81259525,112.1628 0.93753302,112.1695 0.68738663,112.1762 0.50011981,112.1829 0.93770361,112.1897 0.90609294,112.1964 0.56241721,112.2031 0.62493181,112.2099 0.34357032,112.2166 0.093690127,112.2233 0.093801476,112.2300 0.31256434,112.2368 0.31242865,112.2435 0.093696624,112.2502 0.093760811,112.2569 0.093736388,112.2637 0.031250309,112.2704 -1.712045e-005,112.2771 5.8276564e-005,112.2839 0.2188319,112.2906 0.37508962,112.2973 0.93779141,112.3040 1.656232,112.3108 0.93733287,112.3175 0.65624285,112.3242 0.49992624,112.3310 0.5311954,112.3377 0.37501681,112.3444 0.34367293,112.3512 0.2187169,112.3579 0.62504226,112.3646 0.4061603,112.3714 0.3437399,112.3781 0.46878195,112.3848 0.49997404,112.3915 0.18745054,112.3983 2.9005378e-005,112.4050 0.062518008,112.4117 0.031210676,112.4185 1.5558086e-005,112.4252 0.18756151,112.4319 0.37504002,112.4387 0.37493369,112.4454 -7.6746379e-005,112.4521 7.1617389e-005,112.4589 0.31269237,112.4656 0.75011337,112.4723 0.78119588,112.4791 0.49980465,112.4858 0.031130947,112.4926 1.5542921e-005,112.4993 1.7359869e-005,112.5060 0.093783207,112.5128 0.093717888,112.5195 -2.3006953e-005,112.5262 6.0224625e-006,112.5330 -1.0812494e-006,112.5397 0.03129274,112.5464 0.12502615,112.5532 0.093700878,112.5599 -2.5703865e-005,112.5667 9.2646096e-006,112.5734 -1.1353501e-005,112.5801 3.6151432e-005,112.5869 0.093802586,112.5936 0.28127187,112.6003 0.53128278,112.6071 0.56249028,112.6138 0.31241858,112.6206 0.093702495,112.6273 0.031260069,112.6340 0.093772143,112.6408 0.18748927,112.6475 -2.3290875e-005,112.6543 6.2781955e-006,112.6610 -1.8203029e-006,112.6677 1.0026218e-006,112.6745 -2.1902074e-006,112.6812 0.031306393,112.6880 0.18752465,112.6947 0.093692131,112.7014 -4.117452e-005,112.7082 7.6800876e-005,112.7149 0.37509179,112.7217 0.53137374,112.7284 0.93756521,112.7352 0.68729031,112.7419 0.093613371,112.7486 0.18763007,112.7554 0.75014573,112.7621 0.9687174,112.7689 0.59358895,112.7756 0.062424324,112.7824 0.031260837,112.7891 -1.2187429e-005,112.7958 7.9432002e-006,112.8026 0.09377452,112.8093 0.53148746,112.8161 1.4689087,112.8228 1.2810423,112.8296 0.49980795,112.8363 -3.2503871e-005,112.8431 8.739853e-006,112.8498 -2.4532856e-006,112.8566 1.0727184e-006,112.8633 -1.8375404e-006,112.8700 6.2778367e-006,112.8768 0.78138298,112.8835 1.8750744,112.8903 1.4998966,112.8970 0.1875394,112.9038 0.43756407,112.9105 0.40609413,112.9173 0.093736,112.9240 0.31266209,112.9308 0.59376907,112.9375 0.62486947,112.9443 0.2186541,112.9510 3.3495719e-006,112.9578 -8.973692e-007,112.9645 2.3967308e-007,112.9713 -6.1260145e-008,112.9780 5.3501386e-009,112.9848 3.9867189e-008,112.9915 -1.6483159e-007,112.9983 6.1950237e-007,113.0050 -2.3133387e-006,113.0118 8.6344517e-006,113.0185 0.18752557,113.0253 0.40628076,113.0320 0.37497261,113.0388 0.093711734,113.0455 0.18756065,113.0523 0.68765163,113.0590 2.4069211,113.0658 8.7214851,113.0725 20.37826,113.0793 26.281874,113.0860 24.186083,113.0928 23.280546,113.0995 25.030704,113.1063 18.904284,113.1130 8.3108988,113.1198 3.9683716,113.1266 4.4685774,113.1333 3.6245735,113.1401 1.7497902,113.1468 0.74993443,113.1536 0.093862437,113.1603 1.1564231,113.1671 0.74994928,113.1738 0.49991906,113.1806 0.37498224,113.1874 0.40628278,113.1941 0.37490505,113.2009 0.12492257,113.2076 0.18753007,113.2144 0.18747661,113.2211 -1.4665956e-005,113.2279 3.9433712e-006,113.2347 -1.1065156e-006,113.2414 4.8243322e-007,113.2482 -8.2319605e-007,113.2549 2.8105248e-006,113.2617 -1.0419619e-005,113.2684 3.8870654e-005,113.2752 0.18759972,113.2820 0.34377196,113.2887 0.43766961,113.2955 0.9689396,113.3022 0.96855146,113.3090 0.37472689,113.3158 0.093753323,113.3225 0.37515509,113.3293 0.65623057,113.3360 0.40611613,113.3428 0.12497517,113.3496 0.093766272,113.3563 0.062477656,113.3631 0.031291336,113.3698 0.31257659,113.3766 0.43752304,113.3834 0.5312255,113.3901 0.34367523,113.3969 0.093725711,113.4036 0.093825251,113.4104 0.21880588,113.4172 0.25001177,113.4239 0.46896774,113.4307 0.93756497,113.4375 0.59342164,113.4442 0.031098681,113.4510 2.8680122e-005,113.4578 -7.971139e-006,113.4645 3.2025343e-006,113.4713 -4.8387647e-006,113.4780 1.6153499e-005,113.4848 0.031252418,113.4916 0.062598497,113.4983 0.31260723,113.5051 0.34371769,113.5119 0.2811285,113.5186 0.03117862,113.5254 0.093868703,113.5322 0.34383592,113.5389 0.31237823,113.5457 -0.00011831577,113.5525 0.00012058314,113.5592 0.406533,113.5660 0.78130794,113.5728 0.59345168,113.5795 0.09360379,113.5863 1.9671976e-005,113.5931 3.8284197e-005,113.5998 0.34379679,113.6066 0.24998754,113.6134 0.12503226,113.6202 0.24999595,113.6269 0.093671605,113.6337 0.031251632,113.6405 0.50018132,113.6472 1.1251073,113.6540 0.87482977,113.6608 0.28119817,113.6675 0.28138655,113.6743 0.3749699,113.6811 0.18736595,113.6879 0.21880254,113.6946 0.6250028,113.7014 0.31250176,113.7082 0.40651572,113.7149 0.75012779,113.7217 0.87480301,113.7285 0.53100204,113.7353 0.18752155,113.7420 0.34388849,113.7488 0.59386569,113.7556 0.8750928,113.7623 1.0937719,113.7691 0.96858764,113.7759 0.40602791,113.7827 0.093727522,113.7894 0.12499244,113.7962 0.031207353,113.8030 3.3320487e-006,113.8098 0.125117,113.8165 0.53135985,113.8233 0.49985796,113.8301 0.031190231,113.8369 0.25034153,113.8436 0.96910477,113.8504 1.3436666,113.8572 1.0934492,113.8640 0.81233066,113.8707 0.59365904,113.8775 0.40623048,113.8843 0.2812213,113.8911 -3.6276135e-005,113.8978 0.093771264,113.9046 0.18751062,113.9114 0.18752666,113.9182 0.28130817,113.9250 0.4999924,113.9317 0.34367871,113.9385 0.093720056,113.9453 -3.1307249e-007,113.9521 -1.3111101e-005,113.9589 5.2761432e-005,113.9656 0.18751122,113.9724 0.093746372,113.9792 0.31251469,113.9860 0.34373382,113.9927 0.5312807,113.9995 0.53128982,114.0063 0.50000328,114.0131 0.31239286,114.0199 0.12517315,114.0267 0.90647662,114.0334 1.0311313,114.0402 0.53102314,114.0470 -7.7807017e-005,114.0538 0.59404343,114.0606 2.6573105,114.0673 6.1263413,114.0741 8.312932,114.0809 8.8754921,114.0877 12.532744,114.0945 34.110073,114.1013 134.91452,114.1080 264.33716,114.1148 271.38596,114.1216 159.55571,114.1284 54.386223,114.1352 18.5278,114.1420 14.780833,114.1487 15.343609,114.1555 12.592632,114.1623 6.6864533,114.1691 2.4996688,114.1759 1.4059614,114.1827 0.84343648,114.1895 0.28113583,114.1962 0.50000763,114.2030 0.34370527,114.2098 0.093793824,114.2166 0.31256813,114.2234 0.34373525,114.2302 0.31249088,114.2370 0.4376936,114.2437 0.93751884,114.2505 0.40601227,114.2573 0.062435441,114.2641 -9.2179325e-006,114.2709 7.3243104e-006,114.2777 0.18751951,114.2845 0.31249389,114.2913 0.093729973,114.2981 6.9769044e-006,114.3048 0.093771949,114.3116 0.31256306,114.3184 0.53138626,114.3252 0.84386611,114.3320 1.6874055,114.3388 1.1873012,114.3456 0.031223526,114.3524 0.09377744,114.3592 0.49997035,114.3660 0.093742035,114.3727 0.2188469,114.3795 0.40634701,114.3863 0.34365654,114.3931 0.093639784,114.3999 8.9821733e-006,114.4067 0.18749855,114.4135 0.59408587,114.4203 1.7191255,114.4271 1.9373751,114.4339 1.0308514,114.4407 0.093534522,114.4475 0.12512913,114.4543 0.53137535,114.4611 0.75015992,114.4678 0.96881306,114.4746 0.74981123,114.4814 0.31227887,114.4882 0.093697011,114.4950 0.34378284,114.5018 0.31247088,114.5086 2.4109491e-005,114.5154 0.18755579,114.5222 0.3438468,114.5290 1.187601,114.5358 1.1873959,114.5426 0.28109527,114.5494 -1.8207733e-005,114.5562 0.093749672,114.5630 1.9519495e-005,114.5698 0.87507057,114.5766 1.3124939,114.5834 1.0002024,114.5902 0.90638191,114.5970 0.8748166,114.6038 0.5000307,114.6106 1.0625757,114.6174 1.3748927,114.6242 0.96884245,114.6310 1.1249441,114.6378 0.40610778,114.6446 0.3750447,114.6514 0.24991211,114.6582 0.062418502,114.6650 1.092298e-005,114.6718 0.28144646,114.6786 0.84385926,114.6854 0.7498585,114.6922 0.31235817,114.6990 0.031207411,114.7058 4.4807089e-006,114.7126 0.093823723,114.7194 0.28135833,114.7262 0.37505734,114.7330 0.40611768,114.7398 0.093628101,114.7466 7.102461e-006,114.7534 4.9036615e-005,114.7602 0.18756233,114.7670 0.28131735,114.7738 0.50001806,114.7806 0.34363353,114.7874 0.18750629,114.7942 0.81260866,114.8010 1.4687098,114.8078 1.0936519,114.8146 0.49995586,114.8214 1.7654844e-005,114.8282 0.093795754,114.8350 0.093720041,114.8418 0.031206947,114.8486 0.031343944,114.8554 0.46890306,114.8622 0.68750238,114.8691 0.4685874,114.8759 0.031141566,114.8827 0.093836069,114.8895 0.50002921,114.8963 0.34368694,114.9031 0.093722053,114.9099 6.0232014e-006,114.9167 -2.4956251e-005,114.9235 9.3808354e-005,114.9303 0.50025004,114.9371 0.74983579,114.9439 0.093650877,114.9507 0.31263727,114.9575 0.34372592,114.9644 0.40625381,114.9712 0.28120717,114.9780 0.40632507,114.9848 0.68756795,114.9916 0.65628111,114.9984 0.56243259,115.0052 0.18720703,115.0120 0.21934643,115.0188 2.9698272,115.0256 5.093967,115.0325 4.9372215,115.0393 4.3751259,115.0461 6.5632839,115.0529 11.53406,115.0597 47.244133,115.0665 163.76181,115.0733 252.76027,115.0801 205.77863,115.0869 91.340996,115.0938 30.522215,115.1006 26.876343,115.1074 30.531523,115.1142 29.466494,115.1210 19.278208,115.1278 8.9667244,115.1346 2.6238887,115.1415 0.71895558,115.1483 1.5316371,115.1551 2.1560907,115.1619 1.5308301,115.1687 0.6560719,115.1755 0.28115833,115.1823 0.21880233,115.1892 0.78128898,115.1960 0.40616065,115.2028 0.21887684,115.2096 1.0313286,115.2164 1.1874011,115.2232 0.59363049,115.2301 0.09375374,115.2369 0.093738064,115.2437 -9.9539079e-007,115.2505 0.68770796,115.2573 0.90629476,115.2641 0.81238276,115.2710 0.43738806,115.2778 0.03123121,115.2846 0.37509057,115.2914 0.49998164,115.2982 0.21867828,115.3051 0.093825646,115.3119 0.31258774,115.3187 0.31243512,115.3255 0.15621071,115.3323 0.18759163,115.3391 0.6562956,115.3460 0.87495774,115.3528 0.71872288,115.3596 0.34370887,115.3664 0.18741158,115.3733 -2.1991033e-005,115.3801 0.18755879,115.3869 0.43752426,115.3937 0.56249458,115.4005 0.40627882,115.4074 0.37498188,115.4142 0.18746929,115.4210 0.18747218,115.4278 -5.2687712e-005,115.4346 4.4095374e-005,115.4415 0.18760234,115.4483 0.34382027,115.4551 0.34366405,115.4619 0.1874292,115.4688 0.31252325,115.4756 0.31247583,115.4824 0.093690224,115.4892 8.5612803e-005,115.4961 0.31262687,115.5029 0.34361556,115.5097 -4.3394088e-005,115.5165 0.40645817,115.5234 1.1251249,115.5302 1.1874057,115.5370 0.59355605,115.5438 0.18751991,115.5507 0.53140604,115.5575 0.74999726,115.5643 0.59380364,115.5711 0.84392816,115.5780 1.0936368,115.5848 0.7186538,115.5916 0.78122663,115.5985 0.59354049,115.6053 0.21885656,115.6121 0.59396398,115.6189 0.71865577,115.6258 0.40604883,115.6326 0.031195303,115.6394 0.34377867,115.6463 0.4375498,115.6531 0.46879396,115.6599 0.31252426,115.6667 0.375018,115.6736 0.31245157,115.6804 0.37513369,115.6872 0.78130966,115.6941 0.84384799,115.7009 1.2814972,115.7077 1.2186282,115.7146 0.84344077,115.7214 0.68739152,115.7282 0.74994779,115.7350 0.31250975,115.7419 0.28132698,115.7487 0.53136241,115.7555 1.281378,115.7624 1.2813444,115.7692 1.3124118,115.7760 0.74976408,115.7829 0.34367502,115.7897 0.18746655,115.7965 0.093724929,115.8034 0.031232925,115.8102 -1.0137976e-005,115.8170 1.258962e-005,115.8239 0.031249413,115.8307 -1.0282903e-005,115.8375 2.1105884e-006,115.8444 1.8414497e-006,115.8512 0.031289842,115.8580 0.093736693,115.8649 -3.603816e-005,115.8717 9.6570921e-006,115.8786 -2.58774e-006,115.8854 6.9320924e-007,115.8922 -1.8491899e-007,115.8991 4.64191e-008,115.9059 -7.4381368e-010,115.9127 -4.3450498e-008,115.9196 1.7455881e-007,115.9264 -6.5482948e-007,115.9332 2.4449405e-006,115.9401 0.093888871,115.9469 0.53143746,115.9538 0.84387273,115.9606 0.74987888,115.9674 0.31228924,115.9743 0.12491346,115.9811 -3.017643e-005,115.9880 0.031268947,115.9948 0.062556863,116.0016 0.34392595,116.0085 1.0939711,116.0153 2.1875412,116.0222 2.1872802,116.0290 1.2499288,116.0358 1.5316199,116.0427 2.7186444,116.0495 2.5629807,116.0564 7.0006733,116.0632 18.258322,116.0700 68.025414,116.0769 140.27061,116.0837 156.86662,116.0906 101.22491,116.0974 39.171913,116.1042 15.434496,116.1111 11.562339,116.1179 11.156095,116.1248 8.749176,116.1316 6.0928426,116.1385 3.342751,116.1453 0.99926114,116.1522 -0.00016077515,116.1590 0.031297233,116.1658 0.09385059,116.1727 0.62521076,116.1795 1.1250006,116.1864 0.84352738,116.1932 0.093615972,116.2001 0.031375892,116.2069 0.40630996,116.2138 0.37507987,116.2206 0.81264061,116.2274 1.0939354,116.2343 1.3749739,116.2411 0.87470651,116.2480 0.62502581,116.2548 0.75001192,116.2617 0.37483621,116.2685 0.093649261,116.2754 -2.4305207e-005,116.2822 9.3457156e-006,116.2891 0.21882768,116.2959 0.50010651,116.3028 0.43743342,116.3096 0.093673617,116.3165 0.093783103,116.3233 0.12500547,116.3302 0.093694985,116.3370 0.093742833,116.3439 0.40636355,116.3507 0.56252325,116.3576 0.31240806,116.3644 0.093685552,116.3713 1.6489939e-005,116.3781 0.18750642,116.3850 0.3126362,116.3918 0.62530124,116.3987 0.9376421,116.4055 0.96855068,116.4124 0.37465683,116.4192 0.093710266,116.4261 0.28129122,116.4329 0.18755735,116.4398 1.5314378,116.4466 2.4999807,116.4535 1.7186441,116.4603 0.34376648,116.4672 0.31238335,116.4740 -0.00010429586,116.4809 0.093805134,116.4877 0.093770549,116.4946 0.093719281,116.5015 -3.4474822e-005,116.5083 3.1962529e-005,116.5152 0.093749285,116.5220 -2.9209132e-005,116.5289 2.492249e-005,116.5357 0.18770255,116.5426 0.78132212,116.5494 0.74987489,116.5563 0.56245965,116.5632 0.49993506,116.5700 0.56255955,116.5769 0.96898407,116.5837 1.1875185,116.5906 0.68731219,116.5974 0.24984837,116.6043 0.53177279,116.6112 2.2503965,116.6180 1.6556495,116.6249 0.18714193,116.6317 0.031279914,116.6386 0.093733422,116.6454 -1.307977e-005,116.6523 2.3805758e-005,116.6592 0.093742035,116.6660 0.031282749,116.6729 0.21885546,116.6797 0.31244746,116.6866 0.21871603,116.6935 0.53137231,116.7003 0.81251371,116.7072 0.40610287,116.7140 -5.8329431e-005,116.7209 0.031302765,116.7278 0.18758748,116.7346 0.40622291,116.7415 0.28125414,116.7483 0.50009358,116.7552 0.49991935,116.7621 0.43744683,116.7689 0.46877939,116.7758 0.18747066,116.7827 0.37505406,116.7895 0.53123313,116.7964 0.18739292,116.8032 1.0470299e-006,116.8101 -3.6297718e-007,116.8170 4.0483209e-007,116.8238 -1.2564171e-006,116.8307 4.6211499e-006,116.8376 0.031278055,116.8444 0.093778625,116.8513 0.1875616,116.8582 0.81258607,116.8650 1.0625793,116.8719 1.2187139,116.8787 0.6248914,116.8856 0.40623346,116.8925 0.37495127,116.8993 0.093678683,116.9062 -3.0825088e-006,116.9131 -2.0323721e-005,116.9199 0.094006874,116.9268 0.84408462,116.9337 1.0311854,116.9405 0.62475777,116.9474 0.24982767,116.9543 0.093696766,116.9611 0.1249665,116.9680 0.1250525,116.9749 0.34384209,116.9818 0.50004297,116.9886 0.40626755,116.9955 0.31250235,117.0024 1.4689372,117.0092 2.6876593,117.0161 2.594022,117.0230 2.5940182,117.0298 2.2497182,117.0367 1.4684786,117.0436 1.531255,117.0504 1.5624965,117.0573 1.2810849,117.0642 1.8440115,117.0711 8.503931,117.0779 30.883783,117.0848 57.473866,117.0917 57.183044,117.0985 33.241901,117.1054 9.3083067,117.1123 3.0304651,117.1192 1.6244559,117.1260 0.93725574,117.1329 0.71884996,117.1398 1.1876105,117.1466 1.4062093,117.1535 1.406195,117.1604 1.218613,117.1673 0.68739593,117.1741 0.18749939,117.1810 0.50006115,117.1879 0.53130329,117.1948 0.50002873,117.2016 0.40613803,117.2085 0.031170329,117.2154 0.093842499,117.2223 0.31249616,117.2291 0.093672782,117.2360 1.6132348e-006,117.2429 0.03125634,117.2498 0.093752518,117.2566 0.093753204,117.2635 0.43768796,117.2704 2.0940614,117.2773 2.6873562,117.2842 1.2810318,117.2910 0.28131762,117.2979 0.31247082,117.3048 0.18735777,117.3117 -3.9927399e-005,117.3185 0.406331,117.3254 0.53123856,117.3323 0.3749499,117.3392 0.18747975,117.3461 0.093749531,117.3529 0.031247161,117.3598 -3.1759841e-006,117.3667 4.6831263e-007,117.3736 1.3030624e-006,117.3805 -5.6810136e-006,117.3873 2.1422486e-005,117.3942 0.28145599,117.4011 0.81253922,117.4080 0.3747828,117.4149 -5.4997257e-005,117.4217 0.031270713,117.4286 -2.7855343e-005,117.4355 7.563395e-005,117.4424 0.31258786,117.4493 0.43763059,117.4561 0.75024819,117.4630 1.0311164,117.4699 0.46844238,117.4768 0.18752964,117.4837 0.68766272,117.4906 1.0938225,117.4974 1.4998291,117.5043 0.28118965,117.5112 0.3439346,117.5181 0.46867794,117.5250 0.1873032,117.5319 -4.156724e-005,117.5388 8.0514556e-006,117.5456 9.3651506e-006,117.5525 0.18755424,117.5594 0.50009358,117.5663 0.78125811,117.5732 0.5624041,117.5801 0.18743914,117.5869 -1.0476195e-005,117.5938 3.008907e-006,117.6007 -1.5587784e-006,117.6076 3.2262219e-006,117.6145 -1.1346827e-005,117.6214 4.2163942e-005,117.6283 1.1251484,117.6352 1.7500783,117.6420 2.0937114,117.6489 1.0000578,117.6558 0.78125459,117.6627 0.74987286,117.6696 0.49994576,117.6765 0.31242484,117.6834 0.12504824,117.6903 0.81264567,117.6972 1.187529,117.7040 0.93738931,117.7109 0.21864627,117.7178 0.093783386,117.7247 0.18753377,117.7316 0.3438873,117.7385 0.71880525,117.7454 0.59363639,117.7523 0.40619969,117.7592 0.31248173,117.7661 0.34381208,117.7729 0.53132242,117.7798 0.75011081,117.7867 1.0625389,117.7936 1.0626271,117.8005 1.6251296,117.8074 1.4060173,117.8143 0.59342891,117.8212 0.031143583,117.8281 0.093814231,117.8350 0.18749416,117.8419 0.093709186,117.8488 -1.5937154e-005,117.8557 1.184622e-005,117.8626 0.031249624,117.8695 -1.0352521e-005,117.8763 1.0738293e-005,117.8832 0.031262882,117.8901 0.18761344,117.8970 0.68774647,117.9039 0.84374571,117.9108 0.37477449,117.9177 0.21864949,117.9246 0.49996516,117.9315 0.50007629,117.9384 0.71889883,117.9453 0.87503612,117.9522 0.81234151,117.9591 0.18736528,117.9660 4.4051314e-005,117.9729 0.28128424,117.9798 0.56275392,117.9867 1.0939841,117.9936 0.93725103,118.0005 0.28098226,118.0074 0.093785122,118.0143 0.34383816,118.0212 0.68757123,118.0281 0.96868515,118.0350 0.43737173,118.0419 0.50030899,118.0488 1.8754869,118.0557 2.5311165,118.0626 1.5621865,118.0695 1.5313984,118.0764 3.4705319,118.0833 10.221569,118.0902 16.189133,118.0971 20.499813,118.1040 19.591576,118.1109 12.591782,118.1178 7.8113527,118.1247 8.3776464,118.1316 27.508625,118.1385 54.506371,118.1454 60.496807,118.1523 37.33482,118.1592 11.775994,118.1661 3.311434,118.1730 0.81214172,118.1799 0.68755847,118.1868 0.65623051,118.1937 0.56244224,118.2006 0.46886066,118.2075 0.90649873,118.2144 1.3438594,118.2213 1.31235,118.2282 0.78106391,118.2351 0.34359914,118.2420 0.12496347,118.2489 0.65645909,118.2559 1.1250228,118.2628 0.74989003,118.2697 0.43744594,118.2766 0.43749237,118.2835 0.50009233,118.2904 1.3125825,118.2973 1.3748475,118.3042 0.093598485,118.3111 2.9650297e-005,118.3180 0.25004262,118.3249 0.84382552,118.3318 1.2187667,118.3387 0.81246626,118.3456 0.59371835,118.3526 0.34369686,118.3595 0.093709871,118.3664 4.2355601e-005,118.3733 0.3751888,118.3802 0.96874893,118.3871 0.46856445,118.3940 0.093798906,118.4009 1.1876886,118.4078 2.7812779,118.4147 2.8124034,118.4216 1.6561055,118.4286 -7.7511933e-005,118.4355 2.1255775e-005,118.4424 -7.5060384e-006,118.4493 8.7674789e-006,118.4562 0.093868956,118.4631 0.34382454,118.4700 0.31244966,118.4769 0.40632835,118.4839 0.84384543,118.4908 0.84365082,118.4977 0.62485325,118.5046 0.68753713,118.5115 0.75006199,118.5184 0.50004625,118.5253 0.71883744,118.5322 0.78135759,118.5392 0.99995792,118.5461 0.90608895,118.5530 0.87489784,118.5599 0.49991268,118.5668 0.093722299,118.5737 1.8567311e-005,118.5806 0.093803637,118.5876 0.18753676,118.5945 0.18743911,118.6014 -6.3186191e-005,118.6083 4.3879205e-005,118.6152 0.093787365,118.6221 0.28127703,118.6291 0.43752044,118.6360 0.84375101,118.6429 1.2499963,118.6498 1.1874546,118.6567 0.49994984,118.6636 -2.5159075e-005,118.6706 0.093851149,118.6775 1.5001125,118.6844 2.0937231,118.6913 1.4998956,118.6982 0.49997002,118.7052 0.18760036,118.7121 0.37517563,118.7190 0.68762267,118.7259 0.71854246,118.7328 0.37482691,118.7397 0.34378904,118.7467 0.34369835,118.7536 0.093726672,118.7605 0.09384045,118.7674 0.28126118,118.7743 0.2811673,118.7813 0.18747456,118.7882 0.18750033,118.7951 0.50006533,118.8020 0.93757182,118.8090 0.65627301,118.8159 1.0624851,118.8228 0.99993241,118.8297 0.43745038,118.8366 0.28126568,118.8436 0.28135949,118.8505 0.68763262,118.8574 1.1563311,118.8643 1.2811402,118.8713 0.53104806,118.8782 0.21872318,118.8851 0.40627891,118.8920 0.43751806,118.8990 0.49997354,118.9059 0.18745068,118.9128 0.093791664,118.9197 0.31260183,118.9267 0.53138036,118.9336 0.53116804,118.9405 0.18731855,118.9474 -3.2833126e-005,118.9544 9.7484881e-006,118.9613 -6.1588871e-006,118.9682 1.4887438e-005,118.9751 0.18761773,118.9821 0.56259066,118.9890 0.49987453,118.9959 0.093659274,119.0028 0.09380509,119.0098 0.18748152,119.0167 0.09376891,119.0236 1.0317291,119.0306 2.781507,119.0375 2.406044,119.0444 1.6558542,119.0513 4.6299129,119.0583 33.949825,119.0652 71.539177,119.0721 74.587784,119.0791 41.89444,119.0860 16.7185,119.0929 39.419086,119.0999 79.29213,119.1068 92.621338,119.1137 61.673817,119.1206 24.084627,119.1276 8.0911655,119.1345 4.9067116,119.1414 8.8757315,119.1484 8.4676418,119.1553 5.5611482,119.1622 1.8118241,119.1692 0.68747461,119.1761 0.46891975,119.1830 1.2814724,119.1900 1.6249816,119.1969 1.1560277,119.2038 0.18730634,119.2108 -1.2376203e-006,119.2177 0.031271465,119.2246 0.031220812,119.2316 3.9788458e-005,119.2385 0.37504211,119.2454 0.31245676,119.2524 0.093755819,119.2593 0.15622739,119.2662 0.062502213,119.2732 0.21883823,119.2801 0.28122628,119.2870 0.12497883,119.2940 0.18761511,119.3009 0.40627643,119.3079 0.62498432,119.3148 0.68749803,119.3217 0.59371144,119.3287 0.37495789,119.3356 0.21878842,119.3425 1.531396,119.3495 2.0312026,119.3564 1.0623542,119.3633 0.18747394,119.3703 0.53125954,119.3772 0.7501238,119.3842 0.59387678,119.3911 0.5935902,119.3980 0.2186036,119.4050 0.34374803,119.4119 0.37509012,119.4189 0.90637368,119.4258 0.96882862,119.4327 1.187399,119.4397 0.34356755,119.4466 0.093756825,119.4536 0.093807459,119.4605 0.28140014,119.4674 0.65633011,119.4744 1.1250669,119.4813 1.7500446,119.4883 1.3748894,119.4952 0.71866125,119.5021 0.31238258,119.5091 0.093637899,119.5160 -1.4418917e-005,119.5230 3.9304873e-006,119.5299 -1.3020755e-006,119.5369 1.2776212e-006,119.5438 -3.8085927e-006,119.5507 1.3957671e-005,119.5577 0.09374886,119.5646 0.093845807,119.5716 0.28130016,119.5785 0.21862666,119.5855 0.031235291,119.5924 0.093792148,119.5994 0.093709521,119.6063 -1.8840161e-005,119.6132 -2.2623644e-005,119.6202 0.093888767,119.6271 1.0630165,119.6341 2.3129318,119.6410 2.5934606,119.6480 1.3119891,119.6549 0.49983749,119.6619 0.18741749,119.6688 -1.5520902e-005,119.6758 0.093762279,119.6827 0.031231374,119.6897 7.2668058e-006,119.6966 -2.5404757e-005,119.7036 9.4358591e-005,119.7105 0.281369,119.7174 0.28115016,119.7244 0.09365321,119.7313 0.031297311,119.7383 0.18755652,119.7452 0.18748039,119.7522 0.187462,119.7591 0.1874876,119.7661 0.1875722,119.7730 0.84391993,119.7800 1.4062177,119.7869 0.81232357,119.7939 0.28122449,119.8008 0.093782127,119.8078 0.18748963,119.8147 0.1874664,119.8217 0.093728624,119.8286 -4.2424044e-006,119.8356 0.34390992,119.8425 1.0314002,119.8495 0.99995303,119.8565 0.593642,119.8634 0.34379882,119.8704 0.56253183,119.8773 0.34357363,119.8843 -8.5037253e-005,119.8912 6.0910843e-005,119.8982 0.18755618,119.9051 0.18742906,119.9121 1.2861007e-005,119.9190 0.34384626,119.9260 0.49998397,119.9329 0.31241772,119.9399 -3.6836242e-005,119.9469 0.093793668,119.9538 0.18748233,119.9608 -2.8110422e-005,119.9677 9.9761437e-006,119.9747 0.09376806,119.9816 0.3125383,119.9886 0.75026155,119.9955 1.4065582,120.0025 1.3435569,120.0095 0.53093308,120.0164 0.187454,120.0234 0.18752535,120.0303 0.18744466,120.0373 -5.994831e-005,120.0442 3.9369159e-005,120.0512 -9.7531018e-005,120.0582 0.37568134,120.0651 5.2834177,120.0721 12.158465,120.0790 15.656522,120.0860 15.220575,120.0929 27.161169,120.0999 41.064182,120.1069 37.495834,120.1138 20.681927,120.1208 8.2475576,120.1277 5.2493134,120.1347 2.2181585,120.1417 0.81260204,120.1486 1.1877075,120.1556 1.1247046,120.1626 0.12474491,120.1695 0.34380651,120.1765 0.78125042,120.1834 0.49998197,120.1904 0.18756445,120.1974 0.37501663,120.2043 0.18748684,120.2113 0.18745033,120.2182 0.093782775,120.2252 0.50020039,120.2322 0.78120291,120.2391 0.34355453,120.2461 -5.0703184e-005,120.2531 2.8684919e-005,120.2600 0.093853191,120.2670 0.3439292,120.2740 0.4999291,120.2809 0.18731673,120.2879 0.093743138,120.2948 0.09373273,120.3018 -2.9611936e-005,120.3088 3.0259627e-005,120.3157 0.18752889,120.3227 0.18747436,120.3297 -4.6672416e-005,120.3366 0.093964286,120.3436 0.68761921,120.3506 0.43725884,120.3575 -8.4160325e-005,120.3645 0.0312864,120.3715 0.093782343,120.3784 0.1874904,120.3854 0.093756139,120.3924 0.31266508,120.3993 0.84387118,120.4063 0.84368026,120.4133 0.43733102,120.4203 0.093645148,120.4272 0.31269673,120.4342 1.1876379,120.4412 1.0623801,120.4481 0.59362465,120.4551 0.18744999,120.4621 0.18755211,120.4690 0.1875369,120.4760 0.18743941,120.4830 0.34370056,120.4899 0.34375373,120.4969 0.031233387,120.5039 1.7967504e-006,120.5109 -4.0966529e-007,120.5178 -1.5823056e-007,120.5248 1.0426925e-006,120.5318 -4.0128184e-006,120.5387 1.5009592e-005,120.5457 0.31250486,120.5527 0.37505728,120.5597 0.46887612,120.5666 0.53134853,120.5736 0.74999195,120.5806 0.56242287,120.5876 0.62491679,120.5945 0.74997211,120.6015 0.74996489,120.6085 0.18742445,120.6155 3.3505534e-005,120.6224 0.18763402,120.6294 0.50009143,120.6364 0.49990866,120.6434 0.18736535,120.6503 -3.0921918e-005,120.6573 5.96057e-006,120.6643 7.0823785e-006,120.6713 0.093761571,120.6782 0.18752201,120.6852 0.34377766,120.6922 0.3124553,120.6992 0.093757853,120.7061 1.0626237,120.7131 1.4999599,120.7201 0.28121305,120.7271 0.34376743,120.7340 0.84377271,120.7410 1.3750881,120.7480 0.81238693,120.7550 0.093718708,120.7620 0.2814652,120.7689 0.59380537,120.7759 0.43740591,120.7829 0.37490851,120.7899 0.18738386,120.7969 -3.8888364e-005,120.8038 1.0639251e-005,120.8108 -3.6660942e-006,120.8178 4.0246478e-006,120.8248 0.093783453,120.8318 0.31252444,120.8387 0.31248525,120.8457 0.25000411,120.8527 0.31251782,120.8597 0.31247458,120.8667 0.1250104,120.8736 0.21876349,120.8806 0.18746616,120.8876 0.18748693,120.8946 0.3125484,120.9016 0.43760094,120.9086 0.37505442,120.9155 0.31246492,120.9225 0.28130746,120.9295 0.68775594,120.9365 1.1250718,120.9435 0.9684934,120.9505 0.40608752,120.9574 0.31239524,120.9644 -3.4272511e-005,120.9714 0.18762714,120.9784 0.31246018,120.9854 0.093650617,120.9924 2.9711716e-006,120.9993 -3.3915752e-005,121.0063 0.00013270124,121.0133 0.68780261,121.0203 1.3438541,121.0273 1.3124695,121.0343 4.0645604,121.0413 14.190967,121.0482 21.375561,121.0552 18.654144,121.0622 13.810782,121.0692 12.471354,121.0762 25.349926,121.0832 40.941391,121.0902 47.341389,121.0972 35.995174,121.1041 24.623219,121.1111 23.907679,121.1181 27.844685,121.1251 26.060211,121.1321 16.245911,121.1391 4.6542306,121.1461 2.3127718,121.1531 1.6872857,121.1601 0.93718863,121.1671 0.12484963,121.1740 0.18765804,121.1810 0.34373826,121.1880 0.093608454,121.1950 -1.6397278e-005,121.2020 4.0138286e-005,121.2090 0.093745366,121.2160 -2.1701337e-005,121.2230 0.34376323,121.2300 -3.097954e-005,121.2370 0.093939766,121.2440 0.5626362,121.2509 0.49989563,121.2579 0.31239039,121.2649 0.28117791,121.2719 0.12498198,121.2789 -1.1536442e-005,121.2859 7.1809541e-006,121.2929 -1.7187782e-005,121.2999 6.1574108e-005,121.3069 0.50021309,121.3139 0.84378046,121.3209 0.49977708,121.3279 0.031213466,121.3349 0.3441886,121.3419 1.1878843,121.3489 1.4687136,121.3559 1.3747596,121.3629 0.74969667,121.3699 0.28105673,121.3768 0.093711644,121.3838 0.37539464,121.3908 1.1876575,121.3978 0.81219447,121.4048 0.56245559,121.4118 0.84379983,121.4188 0.65612388,121.4258 0.18734504,121.4328 -1.9039529e-005,121.4398 5.053018e-006,121.4468 -1.1712555e-006,121.4538 -3.6838568e-007,121.4608 2.6450734e-006,121.4678 -1.0212619e-005,121.4748 3.8207985e-005,121.4818 0.18763067,121.4888 0.50005126,121.4958 0.37486148,121.5028 0.093670785,121.5098 0.093765363,121.5168 -1.2498417e-005,121.5238 4.3643122e-006,121.5308 -4.9582786e-006,121.5378 0.031312235,121.5448 0.2189309,121.5518 0.53144479,121.5588 0.62481928,121.5658 0.18734372,121.5728 0.46890053,121.5798 0.65615505,121.5868 0.18736638,121.5938 0.093730465,121.6008 0.031291083,121.6078 1.0938236,121.6148 1.5625669,121.6218 1.4687304,121.6288 0.74996042,121.6358 0.78121942,121.6429 0.53125161,121.6499 0.87501168,121.6569 0.49993655,121.6639 0.28123271,121.6709 0.18753093,121.6779 1.3438572,121.6849 2.343863,121.6919 2.2811711,121.6989 0.84361756,121.7059 0.40641356,121.7129 1.0000572,121.7199 0.62481135,121.7269 0.18743752,121.7339 0.50003028,121.7409 0.62496561,121.7479 0.093715869,121.7549 -1.5550444e-006,121.7620 0.09383139,121.7690 0.87530744,121.7760 1.8750851,121.7830 1.3747232,121.7900 0.37482309,121.7970 -1.7737369e-005,121.8040 -3.8962096e-007,121.8110 0.093815126,121.8180 0.31258094,121.8250 0.50012183,121.8320 0.75005275,121.8390 0.78111613,121.8461 0.78114527,121.8531 0.49993923,121.8601 -2.7097283e-005,121.8671 2.6864471e-005,121.8741 0.37506136,121.8811 0.65625262,121.8881 0.4061878,121.8951 -2.8880904e-005,121.9021 0.031301226,121.9091 0.18754026,121.9162 0.18747856,121.9232 0.09375529,121.9302 0.093710005,121.9372 -2.1462438e-005,121.9442 0.093803458,121.9512 0.18752415,121.9582 0.12495366,121.9652 0.031209929,121.9723 -4.9713799e-007,121.9793 0.12509249,121.9863 0.65655434,121.9933 1.1563882,122.0003 0.81219268,122.0073 0.24987081,122.0143 1.1250435,122.0214 0.53115094,122.0284 0.31257311,122.0354 0.71920472,122.0424 2.1564195,122.0494 2.2811668,122.0564 3.1253188,122.0635 5.7824855,122.0705 11.438411,122.0775 12.281313,122.0845 12.40656,122.0915 15.126027,122.0985 35.298786,122.1056 137.66373,122.1126 260.51907,122.1196 256.63348,122.1266 143.09123,122.1336 50.296364,122.1406 22.153088,122.1477 13.935322,122.1547 6.3431416,122.1617 6.0004687,122.1687 4.7493029,122.1757 1.1866553,122.1828 0.093602449,122.1898 1.7345681e-005,122.1968 -1.6252094e-005,122.2038 4.7664882e-005,122.2108 0.31264341,122.2179 0.59378433,122.2249 0.43736607,122.2319 0.093671247,122.2389 0.031280749,122.2459 0.56249195,122.2530 -4.559903e-005,122.2600 7.8235687e-005,122.2670 0.21878585,122.2740 0.2187086,122.2810 0.31249103,122.2881 0.18747824,122.2951 0.093813799,122.3021 0.34382606,122.3091 0.34364051,122.3162 -2.8913973e-005,122.3232 0.18758899,122.3302 0.18742707,122.3372 -5.1684339e-005,122.3443 2.5519326e-005,122.3513 0.093794577,122.3583 0.18748561,122.3653 0.031199591,122.3724 2.6610587e-005,122.3794 0.1250073,122.3864 0.031225754,122.3934 -5.2627511e-006,122.4005 0.093839645,122.4075 0.59410751,122.4145 1.2188965,122.4215 0.87472939,122.4286 0.31231487,122.4356 0.1562002,122.4426 0.12502183,122.4496 0.2500765,122.4567 0.31243575,122.4637 0.093642384,122.4707 0.093871854,122.4778 0.31249353,122.4848 0.093653761,122.4918 0.18758661,122.4988 0.3124719,122.5059 0.0936625,122.5129 7.1912568e-006,122.5199 0.31255573,122.5270 0.65636498,122.5340 1.0626611,122.5410 1.2812265,122.5480 0.93732142,122.5551 0.43744165,122.5621 0.31247464,122.5691 0.43763903,122.5762 1.156303,122.5832 0.6560626,122.5902 0.12493862,122.5973 3.8641133e-006,122.6043 -9.8139963e-006,122.6113 3.5394132e-005,122.6184 0.093712024,122.6254 0.031407256,122.6324 0.65661615,122.6394 1.062495,122.6465 0.65591902,122.6535 0.093588926,122.6605 0.093791954,122.6676 0.093707427,122.6746 0.031292453,122.6816 0.1875288,122.6887 0.093684889,122.6957 0.093745016,122.7027 0.218831,122.7098 0.71887439,122.7168 0.93750441,122.7239 0.74992818,122.7309 0.56242198,122.7379 0.34374762,122.7450 0.28122166,122.7520 0.031197049,122.7590 0.1251258,122.7661 0.40626025,122.7731 0.18738012,122.7801 -1.2727678e-006,122.7872 0.093807898,122.7942 0.18747394,122.8013 0.093745254,122.8083 0.34384039,122.8153 0.49999687,122.8224 0.34370762,122.8294 0.2812365,122.8364 0.18747872,122.8435 0.09373188,122.8505 0.18748765,122.8576 0.18752261,122.8646 0.18757786,122.8716 0.31247604,122.8787 0.09365458,122.8857 3.4147335e-005,122.8928 0.093800649,122.8998 0.12496881,122.9068 0.50006127,122.9139 0.75006407,122.9209 0.687473,122.9280 0.96892464,122.9350 1.5000103,122.9420 0.90612394,122.9491 0.78133941,122.9561 0.93745673,122.9632 0.40604934,122.9702 0.21886708,122.9772 0.84416342,122.9843 1.2813563,122.9913 1.3437231,122.9984 1.4685758,123.0054 0.81225264,123.0125 0.81244898,123.0195 0.81244314,123.0265 0.49990392,123.0336 0.062506713,123.0406 0.96884143,123.0477 1.7191832,123.0547 5.783566,123.0618 15.720822,123.0688 20.312864,123.0759 20.217915,123.0829 13.218022,123.0899 12.282333,123.0970 18.908779,123.1040 31.315586,123.1111 40.093563,123.1181 34.372169,123.1252 25.247549,123.1322 17.874443,123.1393 17.124325,123.1463 9.8103476,123.1534 2.2800431,123.1604 0.28092739,123.1675 0.18746194,123.1745 0.09369348,123.1816 8.5373686e-005,123.1886 0.34391844,123.1957 0.56244868,123.2027 0.18734749,123.2097 0.093733802,123.2168 0.1875031,123.2238 0.031233435,123.2309 2.4199308e-006,123.2379 -3.2695489e-006,123.2450 1.0658856e-005,123.2520 0.50006294,123.2591 1.1562641,123.2661 0.78119105,123.2732 0.031241445,123.2802 0.09381941,123.2873 0.28127816,123.2944 0.40631092,123.3014 0.46882293,123.3085 0.40630746,123.3155 1.8124523,123.3226 1.7811084,123.3296 1.1561977,123.3367 0.49993464,123.3437 3.7092683e-005,123.3508 0.31274033,123.3578 0.93765557,123.3649 0.84352046,123.3719 0.18732356,123.3790 0.46892715,123.3860 0.90624315,123.3931 0.40609032,123.4001 0.18752734,123.4072 0.34376007,123.4143 0.18743236,123.4213 1.0257628e-005,123.4284 0.093787491,123.4354 0.093722381,123.4425 0.21900305,123.4495 0.9379524,123.4566 1.2497797,123.4636 0.37458241,123.4707 0.12499471,123.4778 0.15623581,123.4848 0.093694001,123.4919 -3.2813368e-005,123.4989 4.5982113e-005,123.5060 0.28143036,123.5130 1.1253072,123.5201 1.8749747,123.5272 1.1559956,123.5342 0.68741751,123.5413 0.5624761,123.5483 0.65628779,123.5554 0.53135782,123.5624 0.49993378,123.5695 0.18731242,123.5766 -3.5197281e-005,123.5836 1.9469322e-005,123.5907 0.093737632,123.5977 2.9976172e-005,123.6048 0.062491965,123.6119 0.03131691,123.6189 0.34393194,123.6260 0.49999225,123.6330 0.34359872,123.6401 0.093660519,123.6472 0.093744203,123.6542 0.12502922,123.6613 0.56257951,123.6684 0.87499863,123.6754 0.49990562,123.6825 -3.3013352e-005,123.6895 0.21894129,123.6966 0.65641361,123.7037 0.62484825,123.7107 0.87490827,123.7178 1.0625827,123.7249 0.90623856,123.7319 0.40618786,123.7390 0.28118476,123.7461 0.03120015,123.7531 1.0268916e-006,123.7602 -5.172556e-006,123.7672 0.031301066,123.7743 0.18751906,123.7814 0.093695447,123.7884 -1.9027777e-005,123.7955 0.03130782,123.8026 0.28140578,123.8096 1.6878545,123.8167 2.9690003,123.8238 2.65592,123.8308 0.93713993,123.8379 0.40616825,123.8450 0.093704559,123.8520 0.12508453,123.8591 0.50007254,123.8662 0.49994022,123.8732 0.37507725,123.8803 0.43762758,123.8874 0.37486327,123.8944 0.093592964,123.9015 7.6894848e-006,123.9086 0.09384878,123.9157 0.34391898,123.9227 0.49992844,123.9298 0.21865636,123.9369 0.40627524,123.9439 0.40621236,123.9510 0.31264046,123.9581 0.65649909,123.9651 0.93747097,123.9722 0.74973238,123.9793 0.65613979,123.9864 0.53122354,123.9934 0.21879618,124.0005 0.34379277,124.0076 0.37505463,124.0146 0.53135192,124.0217 0.5311383,124.0288 0.21869254,124.0359 0.28125545,124.0429 0.31250507,124.0500 1.1563803,124.0571 2.0944705,124.0641 5.9386115,124.0712 8.5633221,124.0783 17.383074,124.0854 63.202282,124.0924 105.69287,124.0995 98.36499,124.1066 52.20636,124.1137 28.18808,124.1207 49.135338,124.1278 81.162605,124.1349 80.307129,124.1420 45.863518,124.1490 13.992817,124.1561 2.9984622,124.1632 1.8125637,124.1703 1.3122296,124.1773 0.5935846,124.1844 0.28124061,124.1915 0.12503742,124.1986 0.18752356,124.2057 0.28126678,124.2127 0.31245381,124.2198 0.093681961,124.2269 -8.0004565e-006,124.2340 4.8381353e-006,124.2410 0.031243794,124.2481 0.31262133,124.2552 1.0938365,124.2623 1.0936655,124.2694 0.59372562,124.2764 0.53128779,124.2835 0.40628323,124.2906 0.43747029,124.2977 0.65626669,124.3048 0.68749219,124.3118 0.50000018,124.3189 1.2500323,124.3260 1.06241,124.3331 0.34372321,124.3402 0.31260669,124.3472 0.56250912,124.3543 0.34363207,124.3614 0.093699731,124.3685 -2.6923679e-005,124.3756 8.1425256e-005,124.3827 0.25012442,124.3897 0.31247455,124.3968 0.15613186,124.4039 -5.602045e-005,124.4110 1.474632e-005,124.4181 -2.9610496e-006,124.4251 -2.903379e-006,124.4322 0.18754046,124.4393 0.46881363,124.4464 0.4375394,124.4535 0.34368268,124.4606 0.28124529,124.4677 0.93781406,124.4747 1.6563816,124.4818 1.1246983,124.4889 0.18728605,124.4960 1.5299156e-005,124.5031 0.031249214,124.5102 -1.2240489e-005,124.5173 -1.5314752e-005,124.5243 7.3505631e-005,124.5314 0.31264651,124.5385 0.49996009,124.5456 0.18736446,124.5527 -3.7630442e-005,124.5598 9.6133517e-006,124.5669 -8.2033824e-007,124.5740 0.093868054,124.5810 0.65640926,124.5881 0.81242907,124.5952 0.4686383,124.6023 0.43751666,124.6094 0.53122842,124.6165 0.40618148,124.6236 0.093728118,124.6307 0.1876379,124.6377 0.75024807,124.6448 1.4376477,124.6519 1.6874322,124.6590 1.0934802,124.6661 0.18730679,124.6732 6.3278485e-006,124.6803 0.062522136,124.6874 0.093750536,124.6945 0.093794115,124.7016 0.18750994,124.7087 0.18744187,124.7157 0.1875024,124.7228 0.3124949,124.7299 0.18751803,124.7370 0.56255263,124.7441 1.0000092,124.7512 0.78118658,124.7583 -5.5534947e-005,124.7654 2.6808306e-005,124.7725 -5.1698004e-005,124.7796 0.00017999471,124.7867 0.56272042,124.7938 0.53104472,124.8009 0.093603589,124.8080 0.093780406,124.8151 0.1249892,124.8221 0.18749887,124.8292 0.1874914,124.8363 0.093873151,124.8434 0.31252736,124.8505 0.18744589,124.8576 0.18746357,124.8647 0.031167155,124.8718 4.335399e-007,124.8789 1.5192086e-005,124.8860 0.21883844,124.8931 0.53139216,124.9002 0.78138906,124.9073 0.84381765,124.9144 0.74987471,124.9215 0.49982941,124.9286 0.40616393,124.9357 0.18743394,124.9428 0.093859136,124.9499 0.46904016,124.9570 0.81257212,124.9641 0.65611219,124.9712 0.53118557,124.9783 0.65638041,124.9854 1.4377522,124.9925 1.9686509,124.9996 1.2496234,125.0067 1.2812114,125.0138 2.187592,125.0209 1.5935462,125.0280 7.9957324e-005,125.0351 0.6879881,125.0422 1.9692541,125.0493 2.812377,125.0564 2.5937641,125.0635 5.0011244,125.0706 9.7832537,125.0777 15.532921,125.0848 16.74954,125.0919 14.1551,125.0990 12.124506,125.1061 11.937958,125.1132 14.5318,125.1203 14.687345,125.1274 14.311781,125.1345 10.811577,125.1416 7.3426008,125.1487 3.2803683,125.1558 2.0309787,125.1629 1.0621607,125.1700 0.56240475,125.1771 0.31238642,125.1843 -7.7838042e-005,125.1914 0.031339455,125.1985 0.75020134,125.2056 1.3751117,125.2127 1.1873264,125.2198 0.34355778,125.2269 -1.325802e-005,125.2340 3.5231953e-006,125.2411 -8.3387488e-007,125.2482 -1.8795861e-007,125.2553 1.5858811e-006,125.2624 -6.1559881e-006,125.2695 2.3039613e-005,125.2766 0.093817845,125.2837 0.18746699,125.2909 0.031211495,125.2980 0.31252748,125.3051 0.31247917,125.3122 0.093734778,125.3193 -2.0016561e-005,125.3264 6.4576932e-005,125.3335 0.40628058,125.3406 0.18745588,125.3477 0.09372323,125.3548 8.3617888e-006,125.3619 0.062527999,125.3691 0.03119481,125.3762 6.2095314e-005,125.3833 0.50017828,125.3904 0.84379178,125.3975 0.68734205,125.4046 0.21877359,125.4117 0.68783545,125.4188 1.406283,125.4259 0.99976736,125.4331 0.43729869,125.4402 -9.2880742e-005,125.4473 2.3585566e-005,125.4544 -1.4550383e-006,125.4615 -1.7768345e-005,125.4686 7.253373e-005,125.4757 0.18762392,125.4828 0.46878079,125.4900 0.9377088,125.4971 1.281281,125.5042 0.71842653,125.5113 0.093611687,125.5184 1.5118096e-005,125.5255 -1.6987009e-005,125.5327 5.2832675e-005,125.5398 0.18770206,125.5469 0.56277084,125.5540 1.0314182,125.5611 1.0622467,125.5682 0.49971753,125.5753 0.53142101,125.5825 0.65627992,125.5896 0.65603179,125.5967 0.18745051,125.6038 0.1874949,125.6109 0.18752763,125.6180 0.31252006,125.6252 0.37493348,125.6323 0.3436971,125.6394 0.28133884,125.6465 1.2189124,125.6536 1.624954,125.6608 0.65614098,125.6679 0.28116634,125.6750 2.0138677e-005,125.6821 0.18767112,125.6892 0.43756884,125.6964 0.53116339,125.7035 0.34361398,125.7106 0.0937488,125.7177 0.18761955,125.7248 0.53120476,125.7320 0.40623671,125.7391 0.718916,125.7462 0.68752199,125.7533 0.53107339,125.7604 0.12489816,125.7676 0.12502941,125.7747 0.28126857,125.7818 0.21875811,125.7889 0.18748331,125.7960 0.093677491,125.8032 8.7036482e-005,125.8103 0.43768722,125.8174 0.59366596,125.8245 0.18734492,125.8317 0.09381038,125.8388 0.37508336,125.8459 0.37492552,125.8530 0.093660638,125.8602 4.4558019e-006,125.8673 0.093896531,125.8744 0.28125411,125.8815 0.093586475,125.8887 5.5535431e-005,125.8958 0.31266829,125.9029 0.46865728,125.9100 0.21887447,125.9172 0.68779337,125.9243 0.78110677,125.9314 0.40598807,125.9385 0.093617074,125.9457 8.5728652e-007,125.9528 0.28146982,125.9599 1.1879579,125.9670 2.0937088,125.9742 1.4997633,125.9813 1.4375763,125.9884 1.0622494,125.9956 0.18724887,126.0027 0.031309795,126.0098 0.31269431,126.0169 0.59377074,126.0241 0.31229416,126.0312 -7.1301089e-005,126.0383 4.76569e-005,126.0455 0.31261823,126.0526 1.2192301,126.0597 3.1567574,126.0669 4.0936437,126.0740 4.6570811,126.0811 15.255395,126.0882 45.040348,126.0954 71.849442,126.1025 73.592133,126.1096 55.774685,126.1168 31.210939,126.1239 11.995324,126.1310 2.8119421,126.1382 2.750422,126.1453 3.124696,126.1524 1.4994061,126.1596 0.53109902,126.1667 0.40613094,126.1738 -0.00012297797,126.1810 3.7598165e-005,126.1881 0.093753226,126.1952 0.18751052,126.2024 0.18748504,126.2095 -1.1725533e-005,126.2166 8.2266502e-007,126.2238 0.093784437,126.2309 0.40625653,126.2380 0.40629157,126.2452 0.31251377,126.2523 0.093667589,126.2594 -1.5897156e-005,126.2666 3.1612515e-006,126.2737 3.2535027e-006,126.2808 -1.6176615e-005,126.2880 0.093982153,126.2951 0.84413624,126.3023 1.3436739,126.3094 0.8434099,126.3165 0.37483582,126.3237 0.25012213,126.3308 0.5314036,126.3379 0.46859694,126.3451 0.093600288,126.3522 2.3014811e-006,126.3594 -6.2647479e-007,126.3665 2.0427083e-007,126.3736 -1.9057767e-007,126.3808 5.5806476e-007,126.3879 -2.0418124e-006,126.3951 7.6096831e-006,126.4022 0.06250263,126.4093 0.031247234,126.4165 0.18750873,126.4236 0.21876559,126.4308 0.40626046,126.4379 0.31248197,126.4450 0.09372963,126.4522 -2.8197451e-006,126.4593 7.7092386e-007,126.4665 -2.6376981e-007,126.4736 2.8412128e-007,126.4807 -8.7275828e-007,126.4879 3.2071182e-006,126.4950 -1.1956499e-005,126.5022 4.4621818e-005,126.5093 0.37517473,126.5165 0.87501454,126.5236 0.5935936,126.5307 0.18743555,126.5379 -3.3340302e-006,126.5450 -4.7539079e-006,126.5522 2.2351476e-005,126.5593 0.50001901,126.5665 0.50000536,126.5736 0.40636432,126.5807 1.2500172,126.5879 0.90611064,126.5950 -4.2686381e-005,126.6022 8.3185705e-006,126.6093 9.4157967e-006,126.6165 0.093812324,126.6236 0.28129226,126.6308 0.34376317,126.6379 0.31242493,126.6451 -6.5685643e-005,126.6522 1.72808e-005,126.6594 -3.433139e-006,126.6665 -3.549708e-006,126.6736 1.7633462e-005,126.6808 0.093788542,126.6879 0.15624616,126.6951 0.18749471,126.7022 0.18748043,126.7094 -3.9949817e-005,126.7165 5.591815e-005,126.7237 0.18762942,126.7308 0.31245735,126.7380 0.093629353,126.7451 -5.6497006e-006,126.7523 -8.146133e-006,126.7594 0.031298537,126.7666 0.62517577,126.7737 0.93751371,126.7809 0.31235215,126.7880 0.093676038,126.7952 0.18760258,126.8023 0.68788791,126.8095 1.1252005,126.8166 1.0310574,126.8238 0.68726844,126.8309 0.40614936,126.8381 0.3437506,126.8452 0.34374452,126.8524 0.34372866,126.8595 0.49992147,126.8667 0.37498465,126.8739 0.5938468,126.8810 0.65625352,126.8882 0.56244183,126.8953 0.37519729,126.9025 0.90645349,126.9096 1.0935382,126.9168 0.49976942,126.9239 0.24999759,126.9311 0.34376878,126.9382 0.40639997,126.9454 1.2190379,126.9525 2.1249752,126.9597 1.7810212,126.9669 1.0940282,126.9740 2.7504478,126.9812 4.1249785,126.9883 3.7809613,126.9955 2.1871567,127.0026 0.71853191,127.0098 0.093660973,127.0170 -2.1735243e-005,127.0241 0.50012308,127.0313 1.3438357,127.0384 1.2811834,127.0456 0.43725911,127.0527 0.00048382609,127.0599 3.2823992,127.0671 5.6256657,127.0742 9.5656204,127.0814 27.036171,127.0885 41.658077,127.0957 40.121407,127.1029 19.776039,127.1100 6.1858287,127.1172 4.875699,127.1243 7.5951729,127.1315 11.438182,127.1387 11.842969,127.1458 8.311204,127.1530 4.31112,127.1601 0.90550011,127.1673 0.71864218,127.1745 1.1876048,127.1816 2.1563821,127.1888 1.6248474,127.1959 0.59378135,127.2031 0.9063186,127.2103 0.59360015,127.2174 0.12492901,127.2246 0.093796231,127.2318 0.15624702,127.2389 0.093697928,127.2461 0.031206451,127.2532 4.6491878e-005,127.2604 0.53142744,127.2676 1.0000435,127.2747 0.34358642,127.2819 0.093758821,127.2891 0.25009134,127.2962 0.24995473,127.3034 0.1561421,127.3106 0.093797036,127.3177 0.43763381,127.3249 0.56247652,127.3321 0.59376407,127.3392 0.71877038,127.3464 0.5624097,127.3536 0.31245571,127.3607 0.34374973,127.3679 0.43755525,127.3751 0.96878678,127.3822 0.43738937,127.3894 0.18742338,127.3966 -9.0583671e-006,127.4037 2.8195129e-006,127.4109 -2.2192032e-006,127.4181 6.0575289e-006,127.4252 -2.2012306e-005,127.4324 8.1997052e-005,127.4396 0.46893218,127.4467 0.6561693,127.4539 0.18737374,127.4611 0.21882212,127.4682 0.43754309,127.4754 0.31240231,127.4826 -7.8655685e-005,127.4898 4.9856026e-005,127.4969 0.2813915,127.5041 0.62504828,127.5113 0.37488729,127.5184 0.65625501,127.5256 0.9062708,127.5328 0.15622716,127.5400 0.28134677,127.5471 0.68758571,127.5543 0.59355676,127.5615 0.031170432,127.5686 0.31256497,127.5758 0.18742788,127.5830 0.031250026,127.5902 0.093804069,127.5973 0.37499893,127.6045 0.50006264,127.6117 0.78129661,127.6189 0.43742856,127.6260 0.28125942,127.6332 0.34382099,127.6404 0.68750846,127.6476 0.71871966,127.6547 0.40624148,127.6619 0.43748292,127.6691 0.56242508,127.6763 0.28131261,127.6834 0.43764067,127.6906 0.56248432,127.6978 0.68747896,127.7050 0.68743569,127.7121 0.40616372,127.7193 0.34387261,127.7265 0.84390146,127.7337 0.87487686,127.7408 0.46864942,127.7480 0.62498981,127.7552 0.56244367,127.7624 0.34371963,127.7696 0.18748887,127.7767 0.18750158,127.7839 0.031203616,127.7911 0.0001225087,127.7983 0.28139552,127.8055 0.31246093,127.8126 0.2186186,127.8198 0.031190278,127.8270 0.18764515,127.8342 0.78140789,127.8414 1.1875621,127.8485 0.99986184,127.8557 0.28108168,127.8629 0.093697265,127.8701 -3.2733242e-005,127.8773 0.031318963,127.8844 0.90640771,127.8916 1.750064,127.8988 1.9375236,127.9060 1.5624912,127.9132 0.74990976,127.9203 0.43740699,127.9275 0.31254825,127.9347 0.53147411,127.9419 0.87514341,127.9491 0.96866286,127.9563 0.5935632,127.9634 0.34365937,127.9706 0.37504643,127.9778 1.0625501,127.9850 1.1873797,127.9922 0.59367543,127.9994 0.187498,128.0065 0.093699858,128.0137 -1.8999281e-005,128.0209 4.8468977e-005,128.0281 0.12508318,128.0353 0.18749157,128.0425 0.43783128,128.0497 2.1879954,128.0568 3.7194958,128.0640 15.50999,128.0712 58.86256,128.0784 103.1964,128.0856 101.42793,128.0928 61.641876,128.1000 31.555641,128.1072 42.640919,128.1143 157.64635,128.1215 333.5705,128.1287 363.79227,128.1359 229.91774,128.1431 79.437408,128.1503 29.713957,128.1575 24.342239,128.1647 17.965885,128.1719 9.8095865,128.1790 2.310997,128.1862 0.37487781,128.1934 0.12500516,128.2006 0.093716264,128.2078 0.031267881,128.2150 0.093749695,128.2222 0.37516028,128.2294 1.0313144,128.2366 0.59362292,128.2438 0.31249753,128.2510 0.34384987,128.2581 0.6875267,128.2653 0.46861956,128.2725 0.68744653,128.2797 0.093688428,128.2869 -6.681676e-006,128.2941 0.18754911,128.3013 0.31249747,128.3085 0.18746085,128.3157 -2.8162887e-005,128.3229 4.7629794e-005,128.3301 0.43754289,128.3373 0.093673013,128.3445 5.9788308e-005,128.3517 0.40654299,128.3589 1.0315272,128.3660 1.1560951,128.3732 0.68743294,128.3804 1.0314333,128.3876 1.0935942,128.3948 0.56223416,128.4020 0.15611658,128.4092 0.12500027,128.4164 0.1874834,128.4236 0.062519521,128.4308 0.093750939,128.4380 0.031232258,128.4452 0.062530369,128.4524 0.062470883,128.4596 0.093760706,128.4668 0.34388623,128.4740 0.62499171,128.4812 0.21860906,128.4884 -3.232517e-005,128.4956 2.5672307e-005,128.5028 0.09377566,128.5100 0.093717679,128.5172 7.6372862e-006,128.5244 0.093781084,128.5316 0.1875241,128.5388 0.40630978,128.5460 0.49995399,128.5532 0.1874193,128.5604 -4.6871414e-006,128.5676 0.09379898,128.5748 0.34381419,128.5820 0.53127033,128.5892 0.49995819,128.5964 0.21865188,128.6036 0.50017965,128.6108 1.12521,128.6180 0.71879309,128.6252 1.28119,128.6324 1.0622591,128.6396 0.43756306,128.6468 0.56282306,128.6540 0.93757522,128.6612 0.81226182,128.6684 0.37477103,128.6756 0.1874422,128.6828 0.28127933,128.6900 0.37499923,128.6972 0.15614332,128.7044 0.031432983,128.7116 0.93811607,128.7188 2.0941949,128.7260 2.0933046,128.7333 0.68686122,128.7405 0.18739648,128.7477 0.093710698,128.7549 3.0181582e-005,128.7621 0.18767738,128.7693 0.40637907,128.7765 0.40608796,128.7837 0.093600944,128.7909 0.12506458,128.7981 0.18747677,128.8053 0.18754448,128.8125 0.59382045,128.8197 0.43739581,128.8269 0.093681797,128.8341 0.093761593,128.8414 0.093721829,128.8486 5.3663829e-005,128.8558 0.31264675,128.8630 0.56255597,128.8702 0.49987081,128.8774 0.28120327,128.8846 0.75005591,128.8918 1.000121,128.8990 1.3126777,128.9062 1.0936936,128.9134 0.68728262,128.9207 0.18736535,128.9279 0.093738317,128.9351 -2.1132262e-005,128.9423 4.908663e-005,128.9495 0.18769713,128.9567 0.46885625,128.9639 0.50002545,128.9711 0.71883774,128.9783 1.4374387,128.9856 1.0622449,128.9928 0.50003469,129.0000 1.7188848,129.0072 1.9061477,129.0144 1.0624071,129.0216 0.28124765,129.0288 0.7504667,129.0361 3.9386852,129.0433 10.157071,129.0505 12.782608,129.0577 24.414112,129.0649 62.419025,129.0721 102.19814,129.0793 118.40892,129.0866 99.805687,129.0938 67.643837,129.1010 34.083767,129.1082 18.966625,129.1154 23.066364,129.1226 38.346897,129.1298 37.715462,129.1371 21.275427,129.1443 7.4033704,129.1515 3.6247816,129.1587 3.2183545,129.1659 2.2807293,129.1731 1.4685698,129.1804 1.6250492,129.1876 1.9376974,129.1948 2.031168,129.2020 0.53123063,129.2092 0.78136009,129.2165 0.74983186,129.2237 1.1248381,129.2309 1.4374138,129.2381 1.1874559,129.2453 0.75001007,129.2526 0.56261337,129.2598 0.93751663,129.2670 0.56238192,129.2742 0.18746482,129.2814 0.312493,129.2887 0.093703791,129.2959 3.8598896e-006,129.3031 0.093781069,129.3103 0.18757564,129.3175 0.28118196,129.3248 -7.3170399e-006,129.3320 0.43770081,129.3392 0.81251097,129.3464 0.43731627,129.3537 -8.309738e-005,129.3609 3.8803762e-005,129.3681 0.031230001,129.3753 4.1145089e-005,129.3825 0.37515813,129.3898 0.68750495,129.3970 0.37487605,129.4042 0.46877494,129.4114 1.5002016,129.4187 2.2501221,129.4259 1.2810785,129.4331 0.37496188,129.4403 0.7188077,129.4476 0.65623462,129.4548 0.7502771,129.4620 1.1875597,129.4692 0.90594149,129.4765 0.53109622,129.4837 0.50002277,129.4909 0.53136444,129.4981 0.93759745,129.5054 1.1250033,129.5126 0.7811107,129.5198 0.21864566,129.5271 0.15617202,129.5343 -5.1917101e-005,129.5415 0.03126872,129.5487 -2.3048635e-005,129.5560 6.3248008e-006,129.5632 -2.2491163e-006,129.5704 2.6714097e-006,129.5777 -8.436954e-006,129.5849 3.1078402e-005,129.5921 0.18760718,129.5993 0.5001775,129.6066 0.65627879,129.6138 0.43738672,129.6210 0.31252432,129.6283 0.56256139,129.6355 0.53110641,129.6427 0.34391314,129.6499 0.93786091,129.6572 1.1872836,129.6644 0.53089231,129.6716 0.18744333,129.6789 0.34378803,129.6861 0.31244522,129.6933 0.031190015,129.7006 0.031345792,129.7078 0.3125951,129.7150 0.31241521,129.7223 0.093696363,129.7295 0.18753807,129.7367 0.28134093,129.7440 0.34376556,129.7512 0.31242749,129.7584 0.31248873,129.7657 0.37495705,129.7729 0.34371886,129.7801 0.21873993,129.7874 0.031237194,129.7946 0.093769476,129.8018 0.18753442,129.8091 0.3125048,129.8163 0.18759064,129.8235 0.28129822,129.8308 0.28123564,129.8380 0.31244293,129.8453 0.18740782,129.8525 0.6251328,129.8597 1.2812344,129.8670 0.78110373,129.8742 -6.2482245e-006,129.8814 3.7189127e-006,129.8887 -8.6275932e-006,129.8959 3.0793381e-005,129.9032 0.093837455,129.9104 0.21878818,129.9176 0.18741296,129.9249 0.03118868,129.9321 -2.2753926e-005,129.9393 0.00010464216,129.9466 0.50003904,129.9538 0.37490672,129.9611 0.2813195,129.9683 0.34381169,129.9755 0.43758115,129.9828 0.68753976,129.9900 1.1875129,129.9973 1.5314492,130.0045 1.4062426,130.0117 0.5309158,130.0190 0.093652487,130.0262 0.3438741,130.0335 0.6563139,130.0407 0.96873021,130.0480 2.1876659,130.0552 3.7815518,130.0624 5.0006814,130.0697 8.0329609,130.0769 14.096608,130.0842 22.314713,130.0914 29.97319,130.0987 50.31881,130.1059 59.592617,130.1131 43.14822,130.1204 20.807295,130.1276 19.567562,130.1349 45.290588,130.1421 62.250698,130.1494 48.711113,130.1566 27.838552,130.1639 31.56991,130.1711 69.729996,130.1783 85.935188,130.1856 56.143929,130.1928 19.585392,130.2001 7.0923176,130.2073 6.2503886,130.2146 4.5312219,130.2218 2.8431404,130.2291 1.093148,130.2363 0.3436529,130.2436 0.28120989,130.2508 -6.6655572e-005,130.2581 2.3316301e-005,130.2653 0.12502034,130.2726 0.21874531,130.2798 0.28129664,130.2870 0.68754476,130.2943 0.53119761,130.3015 0.18743205,130.3088 5.5208246e-005,130.3160 0.87509483,130.3233 0.84365702,130.3305 -6.5094078e-005,130.3378 0.093808986,130.3450 0.31251797,130.3523 0.28132138,130.3595 0.34376428,130.3668 0.18741015,130.3740 0.062471807,130.3813 0.062547259,130.3885 0.15629077,130.3958 0.21874042,130.4031 0.31254488,130.4103 0.46891534,130.4176 1.468781,130.4248 1.0935152,130.4321 0.093617909,130.4393 4.0141724e-005,130.4466 0.59379578,130.4538 0.81246072,130.4611 -4.0934105e-005,130.4683 1.9282064e-005,130.4756 0.18754768,130.4828 0.59386891,130.4901 0.99997741,130.4973 0.53116053,130.5046 0.3124643,130.5119 -3.6205874e-005,130.5191 1.1857896e-005,130.5264 0.18759391,130.5336 1.4688359,130.5409 1.5311602,130.5481 0.49990484,130.5554 1.6931175e-005,130.5626 0.21881582,130.5699 0.50000411,130.5772 0.31244263,130.5844 0.093836188,130.5917 0.46878263,130.5989 0.343667,130.6062 0.2187748,130.6134 0.34383982,130.6207 0.49997813,130.6280 0.3749412,130.6352 0.43748549,130.6425 0.28121075,130.6497 0.18765688,130.6570 0.68763757,130.6643 0.78110266,130.6715 0.62495083,130.6788 2.0626402,130.6860 2.3436592,130.6933 0.90606922,130.7005 0.093777448,130.7078 0.31249869,130.7151 0.18753102,130.7223 0.40631682,130.7296 0.34372246,130.7369 0.37492579,130.7441 0.31257364,130.7514 0.59394664,130.7586 0.78125697,130.7659 0.81236029,130.7732 0.59363848,130.7804 0.31245872,130.7877 -3.1306667e-005,130.7949 5.0129067e-005,130.8022 0.28154683,130.8095 1.7503791,130.8167 3.4686503,130.8240 2.6558349,130.8313 0.74980074,130.8385 0.093826808,130.8458 0.40637225,130.8531 0.56252837,130.8603 0.49989012,130.8676 0.093615808,130.8749 6.9574606e-005,130.8821 0.31261221,130.8894 0.40626287,130.8966 0.31241712,130.9039 0.093664669,130.9112 -9.3589279e-006,130.9184 -4.6257564e-006,130.9257 2.7864542e-005,130.9330 0.31263533,130.9402 0.7501086,130.9475 0.74986571,130.9548 0.18737662,130.9620 0.031216038,130.9693 0.00013372037,130.9766 0.40649873,130.9838 1.0313066,130.9911 1.0935423,130.9984 0.62483943,131.0057 0.34392563,131.0129 0.78130013,131.0202 0.56236118,131.0275 0.53146368,131.0347 2.0947895,131.0420 5.6886063,131.0493 10.253672,131.0565 27.821779,131.0638 52.256535,131.0711 55.966034,131.0783 42.306728,131.0856 49.326557,131.0929 134.54282,131.1002 251.12274,131.1074 260.97882,131.1147 152.3007,131.1220 53.850788,131.1292 20.932085,131.1365 15.655606,131.1438 13.186416,131.1511 8.0605793,131.1583 3.0922096,131.1656 2.1256247,131.1729 7.2203441,131.1802 10.125132,131.1874 7.2172017,131.1947 1.3426871,131.2020 0.28131232,131.2093 0.40620717,131.2165 0.75018173,131.2238 1.1562908,131.2311 0.96884173,131.2384 1.7188272,131.2456 2.0622208,131.2529 1.6561557,131.2602 0.93754601,131.2675 0.37496591,131.2747 0.18742119,131.2820 0.18748133,131.2893 0.43768007,131.2966 0.78134608,131.3038 0.74980605,131.3111 0.40613842,131.3184 0.031238345,131.3257 -2.3845782e-006,131.3329 2.1191277e-005,131.3402 0.18752307,131.3475 0.18749194,131.3548 0.09375076,131.3621 0.21876612,131.3693 0.34376824,131.3766 0.34372485,131.3839 0.40672368,131.3912 1.375441,131.3985 1.3746803,131.4057 0.74971646,131.4130 0.46856999,131.4203 0.093549877,131.4276 0.031384598,131.4349 0.62526053,131.4421 1.0313177,131.4494 0.81239229,131.4567 0.59369308,131.4640 0.62510687,131.4713 0.62485301,131.4785 0.21861404,131.4858 0.31256872,131.4931 0.31245402,131.5004 0.68754864,131.5077 1.0937672,131.5149 0.74988317,131.5222 0.18761477,131.5295 0.87548298,131.5368 1.468666,131.5441 0.499531,131.5514 0.09365537,131.5586 -2.7110782e-005,131.5659 2.8381735e-005,131.5732 0.1875429,131.5805 0.37509063,131.5878 0.65643066,131.5951 0.84372681,131.6024 0.59353018,131.6096 0.343694,131.6169 0.34373203,131.6242 0.46909261,131.6315 1.7818106,131.6388 2.281266,131.6461 1.4370337,131.6534 0.49974152,131.6606 0.37506068,131.6679 0.37490174,131.6752 0.37498462,131.6825 0.49999925,131.6898 0.28115085,131.6971 0.25017339,131.7044 0.75022405,131.7117 0.7810539,131.7189 0.18724446,131.7262 1.4132827e-005,131.7335 0.09378586,131.7408 0.093719162,131.7481 -3.9304923e-005,131.7554 6.135102e-005,131.7627 0.28132787,131.7700 0.3749586,131.7773 0.18740475,131.7845 9.1006659e-005,131.7918 0.34388408,131.7991 0.8749823,131.8064 1.8437959,131.8137 1.9998878,131.8210 0.81250644,131.8283 0.43768793,131.8356 0.59381962,131.8429 1.0625011,131.8502 1.1874052,131.8575 0.68731362,131.8648 0.43748972,131.8720 1.1251341,131.8793 0.8436814,131.8866 0.49992847,131.8939 0.40618876,131.9012 0.031208271,131.9085 1.1708571e-005,131.9158 0.031244898,131.9231 0.093785278,131.9304 0.12504718,131.9377 0.093682401,131.9450 0.12507151,131.9523 1.3751532,131.9596 1.4375972,131.9669 1.0936733,131.9742 0.28104219,131.9815 0.18749334,131.9888 0.34378961,131.9960 0.31243238,132.0033 0.093805976,132.0106 0.50013179,132.0179 0.62494648,132.0252 0.34363312,132.0325 -4.07896e-005,132.0398 8.0949985e-007,132.0471 0.15634172,132.0544 2.0014727,132.0617 10.098492,132.0690 22.754095,132.0763 24.654625,132.0836 16.215311,132.0909 14.939362,132.0982 30.19289,132.1055 39.50034,132.1128 30.369833,132.1201 15.464314,132.1274 6.1233439,132.1347 4.3747406,132.1420 5.0620332,132.1493 3.3119586,132.1566 1.3124063,132.1639 0.49981344,132.1712 0.093679599,132.1785 0.37512562,132.1858 0.62509733,132.1931 0.59371179,132.2004 0.37495589,132.2077 0.90644896,132.2150 2.3126264,132.2223 2.4685867,132.2296 1.6247681,132.2369 0.56238145,132.2442 2.8406014e-006,132.2515 0.18755451,132.2588 0.53126377,132.2661 0.34369892,132.2734 0.093732662,132.2807 -1.8493342e-006,132.2881 -1.8834518e-006,132.2954 9.3839162e-006,132.3027 0.21879332,132.3100 0.56252813,132.3173 0.56247586,132.3246 0.34372276,132.3319 0.2187461,132.3392 0.18749154,132.3465 0.093746126,132.3538 0.21894652,132.3611 0.78144014,132.3684 0.874928,132.3757 0.49992952,132.3830 0.40628546,132.3903 0.4375093,132.3976 0.3749347,132.4049 0.24987566,132.4123 0.18755187,132.4196 0.56265819,132.4269 0.62495661,132.4342 0.3748391,132.4415 0.12490495,132.4488 0.031238066,132.4561 -1.6695391e-005,132.4634 2.6043053e-005,132.4707 0.3125172,132.4780 0.18746808,132.4853 5.9091244e-006,132.4926 0.093774386,132.5000 0.09372554,132.5073 -5.6381336e-006,132.5146 0.093864478,132.5219 0.34383291,132.5292 0.34369239,132.5365 0.18740465,132.5438 0.031202756,132.5511 -7.8331504e-006,132.5584 2.979318e-005,132.5658 0.09378913,132.5731 0.15624599,132.5804 0.1875319,132.5877 0.34383237,132.5950 0.56254971,132.6023 0.53125972,132.6096 0.37500119,132.6169 0.37492156,132.6243 0.40625608,132.6316 0.75000972,132.6389 0.34361118,132.6462 -2.5717496e-005,132.6535 0.18759277,132.6608 0.50001091,132.6681 0.40616685,132.6755 0.031215496,132.6828 1.0837514e-005,132.6901 -8.8438355e-006,132.6974 0.093801215,132.7047 0.3127231,132.7120 0.50004804,132.7193 0.28099725,132.7267 -5.5210003e-005,132.7340 0.68772364,132.7413 1.5625962,132.7486 1.3749295,132.7559 0.87492687,132.7632 0.49989468,132.7706 0.093678482,132.7779 -1.052257e-005,132.7852 2.8193867e-006,132.7925 -7.5430398e-007,132.7998 1.9764812e-007,132.8072 -3.6238941e-008,132.8145 -5.2709503e-008,132.8218 2.4709655e-007,132.8291 -9.3573738e-007,132.8364 3.4960826e-006,132.8437 0.093845032,132.8511 0.37513509,132.8584 0.62501514,132.8657 0.59367269,132.8730 0.531183,132.8803 0.62505907,132.8877 0.78121036,132.8950 0.18737514,132.9023 1.1666236e-005,132.9096 0.093839504,132.9170 0.31256947,132.9243 0.4376258,132.9316 0.84406936,132.9389 1.3125724,132.9462 1.1248434,132.9536 0.93738461,132.9609 0.62475842,132.9682 0.12483414,132.9755 -1.884952e-005,132.9829 0.09384957,132.9902 0.40640581,132.9975 0.59393269,133.0048 1.1877158,133.0121 1.6874344,133.0195 1.3747709,133.0268 0.68725884,133.0341 0.18745017,133.0414 1.031714,133.0488 2.8128843,133.0561 3.1559339,133.0634 5.0659771,133.0707 19.945307,133.0781 39.129799,133.0854 45.216698,133.0927 40.623566,133.1001 44.34507,133.1074 43.717903,133.1147 36.684525,133.1220 25.59004,133.1294 16.090279,133.1367 6.0911226,133.1440 1.4054617,133.1513 0.24999487,133.1587 0.81272155,133.1660 1.3126572,133.1733 2.0002275,133.1807 1.9998035,133.1880 0.84336501,133.1953 0.12491874,133.2026 0.09385056,133.2100 0.31254902,133.2173 0.18736851,133.2246 0.18761367,133.2320 1.1566346,133.2393 2.2186956,133.2466 1.2809072,133.2540 0.43738008,133.2613 -3.0540774e-005,133.2686 8.2442257e-006,133.2759 -2.434203e-006,133.2833 1.4921211e-006,133.2906 -3.5343567e-006,133.2979 1.2646083e-005,133.3053 0.093830533,133.3126 0.31262147,133.3199 0.40621573,133.3273 0.34371546,133.3346 0.56263357,133.3419 0.65632814,133.3493 0.5937736,133.3566 0.65620422,133.3639 0.81238037,133.3713 0.65622789,133.3786 0.87507242,133.3859 0.84361058,133.3933 0.093606792,133.4006 0.031302206,133.4079 0.093734875,133.4153 -2.480625e-005,133.4226 1.5691203e-005,133.4299 0.1875048,133.4373 0.093731157,133.4446 2.7848508e-005,133.4520 0.18749772,133.4593 0.093779109,133.4666 0.40644467,133.4740 0.90642554,133.4813 1.0624357,133.4886 0.68725979,133.4960 0.093625464,133.5033 2.8930734e-005,133.5107 0.18751732,133.5180 0.34385884,133.5253 0.62514299,133.5327 0.84373534,133.5400 1.2812127,133.5473 2.2501149,133.5547 2.656178,133.5620 1.0622604,133.5694 0.093712471,133.5767 0.75014859,133.5840 2.2188261,133.5914 1.5936335,133.5987 0.78114533,133.6061 2.8761859e-005,133.6134 0.093773842,133.6207 0.031193875,133.6281 -3.2360454e-006,133.6354 8.7330841e-007,133.6428 -2.5698372e-007,133.6501 1.5457724e-007,133.6574 -3.6133238e-007,133.6648 1.2908304e-006,133.6721 -4.8022939e-006,133.6795 1.7919525e-005,133.6868 0.093887255,133.6942 0.31261265,133.7015 0.31238717,133.7088 0.093612857,133.7162 -1.7885573e-005,133.7235 4.8260745e-006,133.7309 -1.4175929e-006,133.7382 8.4402313e-007,133.7456 0.093764052,133.7529 0.28139135,133.7603 0.50011134,133.7676 0.40615535,133.7749 0.25004545,133.7823 0.40630761,133.7896 0.46880788,133.7970 0.90637219,133.8043 1.5623466,133.8117 1.6249529,133.8190 1.43753,133.8264 0.31240001,133.8337 0.18737751,133.8411 0.18744069,133.8484 0.31251523,133.8558 0.093726926,133.8631 0.31275257,133.8704 1.0000646,133.8778 0.59364295,133.8851 0.59382588,133.8925 0.49985734,133.8998 0.12486669,133.9072 0.031255011,133.9145 0.031243375,133.9219 -5.012701e-006,133.9292 1.9384345e-007,133.9366 4.2379966e-006,133.9439 0.18771978,133.9513 0.81284297,133.9586 1.1563127,133.9660 0.9998557,133.9733 0.62472367,133.9807 0.31241247,133.9880 0.59388429,133.9954 0.74991655,134.0027 0.40609708,134.0101 0.093793906,134.0174 0.53151578,134.0248 0.96878588,134.0321 0.56229317,134.0395 0.40622771,134.0469 1.0625497,134.0542 1.375006,134.0616 2.4068141,134.0689 6.5951018,134.0763 9.7194281,134.0836 9.0620489,134.0910 7.2188196,134.0983 11.095038,134.1057 19.253092,134.1130 28.095467,134.1204 24.185379,134.1277 13.433563,134.1351 3.2790458,134.1425 1.8438363,134.1498 1.4999261,134.1572 0.96870953,134.1645 0.71877933,134.1719 0.75006807,134.1792 0.87507415,134.1866 0.81256419,134.1939 0.81254166,134.2013 0.71870452,134.2087 0.59360695,134.2160 0.34366083,134.2234 0.28123826,134.2307 0.21866266,134.2381 0.062387738,134.2454 6.3311847e-005,134.2528 0.34397459,134.2602 0.78131568,134.2675 0.56229436,134.2749 0.093607292,134.2822 -5.8249911e-006,134.2896 3.809694e-005,134.2970 0.093750291,134.3043 -3.9434617e-005,134.3117 1.0720301e-005,134.3190 -3.4441262e-006,134.3264 3.0556787e-006,134.3338 -8.778954e-006,134.3411 3.2062155e-005,134.3485 0.46900994,134.3558 1.5002744,134.3632 1.8123691,134.3706 0.99985105,134.3779 0.62501413,134.3853 0.37486863,134.3926 0.18747783,134.4000 0.34383988,134.4074 0.34364656,134.4147 0.093634233,134.4221 0.09382353,134.4295 0.34382686,134.4368 0.65628475,134.4442 1.0624616,134.4515 0.68743992,134.4589 0.43745202,134.4663 0.18747532,134.4736 0.21882041,134.4810 1.0939418,134.4884 2.5001853,134.4957 2.5311708,134.5031 2.4061284,134.5105 1.7498986,134.5178 0.84362078,134.5252 0.18755375,134.5326 0.50007868,134.5399 0.34365872,134.5473 0.093674421,134.5547 -1.7641229e-005,134.5620 0.093826197,134.5694 0.21882674,134.5768 0.3749952,134.5841 0.7813198,134.5915 0.96869242,134.5989 0.31236088,134.6062 -1.3563271e-005,134.6136 1.5636359e-006,134.6210 7.3101592e-006,134.6283 0.12506026,134.6357 0.31249714,134.6431 0.18752725,134.6504 0.34382027,134.6578 0.34369618,134.6652 0.43747014,134.6725 0.56250864,134.6799 0.43748489,134.6873 0.87503004,134.6947 1.2813736,134.7020 1.2187243,134.7094 0.65629745,134.7168 1.0312575,134.7241 0.62479812,134.7315 0.37496951,134.7389 0.34372872,134.7463 0.093801551,134.7536 0.31258443,134.7610 0.34371001,134.7684 0.18742384,134.7757 0.03123446,134.7831 0.31252077,134.7905 0.34374696,134.7979 0.2812404,134.8052 0.18756235,134.8126 0.43761966,134.8200 0.84397364,134.8274 1.5002079,134.8347 1.5000309,134.8421 1.2498512,134.8495 0.9999215,134.8568 1.1561323,134.8642 0.46849108,134.8716 0.093667395,134.8790 0.031363767,134.8864 1.156479,134.8937 1.8125762,134.9011 1.656058,134.9085 0.84361351,134.9159 0.93754143,134.9232 0.62514818,134.9306 0.93802094,134.9380 1.9064507,134.9454 1.7498829,134.9527 1.5621686,134.9601 1.0313786,134.9675 2.6258051,134.9749 4.6876693,134.9822 4.9689822,134.9896 6.5942488,134.9970 8.4690962,135.0044 8.6244411,135.0118 5.0304523,135.0191 3.5009246,135.0265 6.9389491,135.0339 10.345564,135.0413 19.535589,135.0487 36.695766,135.0560 63.321156,135.0634 91.267838,135.0708 147.08035,135.0782 391.17813,135.0856 1803.9037,135.0929 4427.541,135.1003 5308.4888,135.1077 3541.0652,135.1151 1350.6693,135.1225 459.21216,135.1299 303.03354,135.1372 204.6525,135.1446 126.41581,135.1520 73.732521,135.1594 33.895679,135.1668 14.872156,135.1741 9.0298061,135.1815 6.0306115,135.1889 5.8747582,135.1963 3.8115721,135.2037 1.4995599,135.2111 2.0626924,135.2185 2.8124356,135.2258 2.5627439,135.2332 2.8436711,135.2406 1.8435986,135.2480 1.8441021,135.2554 2.2188549,135.2628 3.0626211,135.2702 2.9371896,135.2775 2.2183182,135.2849 1.6249341,135.2923 1.3747654,135.2997 0.59434867,135.3071 2.3755426,135.3145 2.1244121,135.3219 1.6875452,135.3292 2.5939527,135.3366 1.9058692,135.3440 0.84366596,135.3514 1.2810553,135.3588 0.5624994,135.3662 1.5941857,135.3736 1.8746133,135.3810 1.2190127,135.3884 2.7502847,135.3957 1.5932055,135.4031 0.71869415,135.4105 0.81266701,135.4179 1.5937771,135.4253 1.2186134,135.4327 1.1561415,135.4401 0.71865284,135.4475 0.56251365,135.4549 0.46881223,135.4623 0.87486702,135.4696 0.03133237,135.4770 0.53138518,135.4844 0.62501311,135.4918 0.59403014,135.4992 1.3439338,135.5066 1.5311512,135.5140 1.0308098,135.5214 0.43767262,135.5288 1.187676,135.5362 0.65580231,135.5436 0.12496784,135.5510 0.59404004,135.5584 1.7186794,135.5658 1.0309923,135.5731 0.28131968,135.5805 0.40624535,135.5879 0.15621546,135.5953 0.21896856,135.6027 0.8437292,135.6101 0.68730485,135.6175 0.12499167,135.6249 0.18751316,135.6323 0.59379715,135.6397 0.59368908,135.6471 0.15638587,135.6545 0.59391654,135.6619 0.8749069,135.6693 0.71882415,135.6767 0.87513423,135.6841 0.93729204,135.6915 0.34358639,135.6989 1.187618,135.7063 1.8752546,135.7137 2.3748853,135.7211 1.1873183,135.7285 0.90625048,135.7359 0.46887338,135.7433 0.78132886,135.7507 0.99983597,135.7581 0.71866536,135.7655 0.15616529,135.7729 0.31257972,135.7803 0.56248796,135.7877 0.28112242,135.7951 0.093908444,135.8025 0.31251669,135.8099 0.18737404,135.8173 0.28135291,135.8247 0.34374586,135.8321 0.18740758,135.8395 0.031279683,135.8469 0.18750978,135.8543 0.031181052,135.8617 1.8981523e-006,135.8691 -7.4050431e-006,135.8765 0.09380471,135.8839 0.53129613,135.8913 0.56255513,135.8987 0.81254774,135.9061 0.43740588,135.9135 0.18743944,135.9209 0.093760833,135.9283 0.093732603,135.9357 0.12499163,135.9431 0.093764864,135.9505 0.093729861,135.9579 0.09373045,135.9653 0.093763225,135.9727 0.031243129,135.9801 -1.2789978e-005,135.9875 0.28145322,135.9949 1.06258,136.0024 0.75007862,136.0098 1.250013,136.0172 0.87498695,136.0246 3.9397712,136.0320 14.034433,136.0394 20.218813,136.0468 15.340614,136.0542 4.9982152,136.0616 5.5021801,136.0690 14.067699,136.0764 34.917919,136.0838 116.55759,136.0912 356.38159,136.0986 582.79193,136.1061 543.18536,136.1135 300.60056,136.1209 133.52704,136.1283 88.86924,136.1357 69.960388,136.1431 36.520508,136.1505 13.02616,136.1579 6.1545353,136.1653 2.5931461,136.1727 1.6874264,136.1802 0.9687866,136.1876 1.4063503,136.1950 1.999705,136.2024 1.9685398,136.2098 0.75003082,136.2172 1.5314846,136.2246 1.8748608,136.2320 0.65593237,136.2394 0.093817726,136.2469 0.62526566,136.2543 1.3441499,136.2617 1.7499741,136.2691 0.90578669,136.2765 0.53108102,136.2839 0.78137016,136.2913 1.1875172,136.2988 0.62482256,136.3062 0.093709357,136.3136 0.15631166,136.3210 0.40637413,136.3284 0.53118402,136.3358 0.18736482,136.3432 -1.9466534e-005,136.3507 0.093787916,136.3581 0.40625119,136.3655 0.3125363,136.3729 0.87518215,136.3803 1.2499698,136.3877 0.6249696,136.3952 0.5312658,136.4026 0.49987319,136.4100 0.21874526,136.4174 0.37512907,136.4248 0.718777,136.4322 0.46859074,136.4397 0.18761149,136.4471 0.65638781,136.4545 0.71861082,136.4619 0.43743294,136.4693 0.34370008,136.4768 0.21884856,136.4842 0.56275743,136.4916 0.84371269,136.4990 0.53096026,136.5064 -0.00012481865,136.5138 5.4481559e-005,136.5213 0.18760712,136.5287 0.84395158,136.5361 1.2499133,136.5435 0.43733844,136.5510 0.31259727,136.5584 0.49997231,136.5658 0.18739517,136.5732 0.28129598,136.5806 1.2189037,136.5881 2.3124664,136.5955 1.2810706,136.6029 0.50005585,136.6103 0.37515619,136.6177 0.53119564,136.6252 0.53112811,136.6326 0.37496597,136.6400 0.40629736,136.6474 0.28118759,136.6549 0.21906939,136.6623 0.96906197,136.6697 0.84345222,136.6771 0.34350368,136.6846 0.18753225,136.6920 0.50010699,136.6994 0.49989244,136.7068 0.18741085,136.7143 0.09377943,136.7217 0.28125805,136.7291 0.87496883,136.7365 0.75002229,136.7440 0.531317,136.7514 0.4686594,136.7588 -6.6429282e-005,136.7662 0.34379959,136.7737 0.56248659,136.7811 0.46882373,136.7885 0.50025505,136.7960 0.96894044,136.8034 0.93744111,136.8108 0.59364206,136.8182 0.49981648,136.8257 0.31235936,136.8331 0.18748409,136.8405 -7.9903752e-005,136.8479 0.00015872948,136.8554 0.50042844,136.8628 1.2503952,136.8702 2.4685562,136.8777 2.0932851,136.8851 1.3748286,136.8925 0.12493124,136.9000 0.09380991,136.9074 0.37516469,136.9148 0.90638667,136.9222 1.1248748,136.9297 0.7185927,136.9371 0.40619257,136.9445 0.093724959,136.9520 0.62516725,136.9594 1.0627843,136.9668 1.5625116,136.9743 1.0311646,136.9817 1.6874717,136.9891 1.8125138,136.9966 1.9695277,137.0040 4.5947933,137.0114 6.4057698,137.0189 3.4675541,137.0263 1.4686438,137.0337 1.6567432,137.0412 2.0624013,137.0486 1.1244792,137.0560 1.3758225,137.0635 5.2204976,137.0709 11.033848,137.0783 21.846588,137.0858 30.723648,137.0932 49.571857,137.1007 75.691833,137.1081 73.305573,137.1155 44.365807,137.1230 23.151999,137.1304 16.842224,137.1378 13.62359,137.1453 8.9366074,137.1527 6.4993138,137.1601 4.530375,137.1676 3.3745003,137.1750 2.4685333,137.1825 1.6560622,137.1899 0.34363365,137.1973 0.40631607,137.2048 0.68771464,137.2122 1.2811164,137.2196 0.21845461,137.2271 1.898681e-005,137.2345 1.1190556e-005,137.2420 0.12512749,137.2494 0.34383526,137.2568 0.31239265,137.2643 0.093645111,137.2717 -2.563258e-005,137.2792 4.9872782e-005,137.2866 0.28146476,137.2941 0.75025332,137.3015 0.7811268,137.3089 0.3121798,137.3164 -8.9484281e-005,137.3238 7.5024247e-005,137.3313 0.62529051,137.3387 1.5001143,137.3461 1.3124659,137.3536 1.2185915,137.3610 0.62485754,137.3685 0.59372562,137.3759 0.1561814,137.3834 0.34400758,137.3908 2.0626254,137.3982 2.2811871,137.4057 1.5623479,137.4131 0.43736956,137.4206 0.25012508,137.4280 0.65635407,137.4355 1.3438247,137.4429 1.4686316,137.4504 0.37478203,137.4578 0.031253368,137.4652 0.093739048,137.4727 -2.8167751e-006,137.4801 0.18755443,137.4876 0.2812289,137.4950 0.68764591,137.5025 1.0626825,137.5099 1.1563551,137.5174 1.4689527,137.5248 1.5622931,137.5323 0.7809152,137.5397 0.43742725,137.5472 0.18750067,137.5546 0.37504122,137.5621 0.5315327,137.5695 1.2504059,137.5770 1.3746885,137.5844 0.34328428,137.5919 -2.8210503e-005,137.5993 0.15640691,137.6068 0.50023144,137.6142 0.75001043,137.6217 0.49975139,137.6291 0.062347259,137.6366 4.5060315e-006,137.6440 -2.0850912e-006,137.6515 3.8342891e-006,137.6589 -1.3252823e-005,137.6664 4.9180104e-005,137.6738 0.09375371,137.6813 -6.4268082e-005,137.6887 6.6420107e-005,137.6962 0.21886458,137.7036 0.31249806,137.7111 0.18738233,137.7185 -5.0214105e-005,137.7260 1.3388875e-005,137.7334 -3.3382266e-006,137.7409 -3.6876713e-008,137.7483 3.4862137e-006,137.7558 0.12517659,137.7632 0.84429801,137.7707 1.8440579,137.7781 1.4369876,137.7856 0.81212562,137.7931 0.937635,137.8005 1.2189306,137.8080 1.2186928,137.8154 0.56243134,137.8229 0.84378374,137.8303 0.68735039,137.8378 0.24985525,137.8452 0.12497976,137.8527 0.65623295,137.8602 -6.1261053e-005,137.8676 6.2235449e-005,137.8751 1.0938439,137.8825 1.7500407,137.8900 1.5624074,137.8974 0.34366655,137.9049 0.09376289,137.9124 0.1875259,137.9198 0.21873617,137.9273 0.093747333,137.9347 0.18766007,137.9422 0.50004214,137.9496 0.34365851,137.9571 0.18740475,137.9646 -3.4888239e-005,137.9720 0.31262177,137.9795 0.75003016,137.9869 0.49988958,137.9944 0.093710631,138.0019 0.18752569,138.0093 0.34377256,138.0168 0.43749705,138.0242 0.37499633,138.0317 0.81310517,138.0392 2.4380617,138.0466 2.3744786,138.0541 1.3124098,138.0616 2.532197,138.0690 5.0321918,138.0765 7.1871314,138.0839 5.6873918,138.0914 9.1286249,138.0989 23.099215,138.1063 36.875877,138.1138 31.0271,138.1213 16.933691,138.1287 7.4046097,138.1362 5.5626826,138.1436 6.4375153,138.1511 4.9992394,138.1586 3.0614557,138.1660 0.71815062,138.1735 0.65629053,138.1810 0.65618044,138.1884 0.65644693,138.1959 0.75010085,138.2034 0.74989802,138.2108 0.5936991,138.2183 0.74999809,138.2258 0.49998489,138.2332 0.53113228,138.2407 0.093593895,138.2482 -4.4314056e-006,138.2556 1.2410816e-005,138.2631 -4.5214609e-005,138.2706 0.00016845828,138.2780 0.31252366,138.2855 0.12484989,138.2930 0.18755789,138.3004 0.28129771,138.3079 0.37511486,138.3154 0.65627015,138.3228 0.62489533,138.3303 0.4373993,138.3378 0.093680926,138.3452 0.00010590184,138.3527 0.25007993,138.3602 0.18745285,138.3677 0.21877441,138.3751 0.31251895,138.3826 0.37506089,138.3901 0.53133559,138.3975 0.74995762,138.4050 0.59359878,138.4125 0.31251326,138.4200 1.5626788,138.4274 2.2812986,138.4349 1.812387,138.4424 1.0312834,138.4498 0.68751025,138.4573 0.34357467,138.4648 0.093658119,138.4723 -1.2624648e-005,138.4797 -6.5982981e-006,138.4872 0.031342946,138.4947 0.37525919,138.5022 0.6874665,138.5096 0.34355557,138.5171 0.46881512,138.5246 1.1563966,138.5321 1.3437288,138.5395 0.96857023,138.5470 0.71875876,138.5545 0.84377754,138.5620 0.49990511,138.5694 0.12492139,138.5769 0.21890947,138.5844 1.3440062,138.5919 1.8436791,138.5993 1.1559973,138.6068 0.28122067,138.6143 0.34408706,138.6218 0.96884334,138.6292 0.65597266,138.6367 0.65612596,138.6442 0.62496811,138.6517 0.40628913,138.6591 0.40637428,138.6666 0.56257468,138.6741 0.75007755,138.6816 0.81243783,138.6891 0.49983442,138.6965 0.18738118,138.7040 0.031313904,138.7115 0.25006771,138.7190 0.18739395,138.7265 0.031221297,138.7339 0.40661633,138.7414 1.719385,138.7489 2.3123372,138.7564 1.1243953,138.7639 0.28107873,138.7713 0.28130895,138.7788 0.65629399,138.7863 0.40610158,138.7938 7.5566172e-006,138.8013 0.31270838,138.8087 0.75027454,138.8162 1.5624136,138.8237 0.90591079,138.8312 0.18757479,138.8387 1.000115,138.8462 0.68735343,138.8536 0.56241947,138.8611 0.49998879,138.8686 0.093674093,138.8761 0.00010816503,138.8836 0.56273901,138.8911 0.87494189,138.8985 0.71887445,138.9060 2.7501032,138.9135 2.6872337,138.9210 1.374854,138.9285 0.78202307,138.9360 3.1570697,138.9435 3.499711,138.9509 2.5933292,138.9584 2.3124597,138.9659 3.0000973,138.9734 14.946281,138.9809 62.425861,138.9884 112.47758,138.9959 103.2703,139.0033 56.329094,139.0108 23.274286,139.0183 12.81073,139.0258 8.4363003,139.0333 5.9992199,139.0408 5.9690075,139.0483 10.002126,139.0558 20.442581,139.0633 39.005283,139.0707 83.436569,139.0782 303.78262,139.0857 667.77155,139.0932 766.75269,139.1007 510.12036,139.1082 201.78078,139.1157 91.520218,139.1232 70.375198,139.1307 65.62326,139.1382 54.650105,139.1456 35.711086,139.1531 15.619541,139.1606 4.5610681,139.1681 2.7191563,139.1756 3.4374034,139.1831 2.3119745,139.1906 0.8433798,139.1981 0.31235522,139.2056 0.18745174,139.2131 0.34376273,139.2206 0.43751228,139.2281 0.37506878,139.2356 0.50001389,139.2430 0.93755978,139.2505 2.5313859,139.2580 2.8124576,139.2655 1.7186575,139.2730 0.71885383,139.2805 0.81240106,139.2880 0.65636683,139.2955 1.8130196,139.3030 2.4689052,139.3105 2.0308676,139.3180 0.81233811,139.3255 0.71860278,139.3330 0.31232458,139.3405 0.53134477,139.3480 0.53116965,139.3555 0.31247708,139.3630 0.2811839,139.3705 0.31253293,139.3780 0.59379047,139.3855 0.59372097,139.3930 0.53126401,139.4005 0.37494835,139.4080 0.18763547,139.4155 0.56261027,139.4230 0.59371424,139.4305 0.93763447,139.4380 1.874928,139.4455 1.5623277,139.4529 0.90637726,139.4604 1.0626718,139.4679 1.1561743,139.4754 0.87490767,139.4829 0.96868116,139.4904 0.56231505,139.4979 0.093724392,139.5055 0.12506776,139.5130 0.21877496,139.5205 0.40630683,139.5280 0.53122395,139.5355 0.37496248,139.5430 0.90654355,139.5505 1.5938368,139.5580 0.68710577,139.5655 0.15637776,139.5730 0.84407443,139.5805 0.87483978,139.5880 0.46851501,139.5955 0.18741596,139.6030 0.12495677,139.6105 0.093858637,139.6180 0.65646935,139.6255 0.87500566,139.6330 0.81234443,139.6405 0.49989524,139.6480 0.43742657,139.6555 0.18753344,139.6630 0.31289524,139.6705 1.0315593,139.6780 1.3748474,139.6855 1.0620581,139.6930 0.18727566,139.7005 0.093925394,139.7080 0.50012279,139.7156 0.53118122,139.7231 0.31235072,139.7306 0.18751973,139.7381 0.43786731,139.7456 1.0626311,139.7531 0.99972892,139.7606 1.0000663,139.7681 2.1875482,139.7756 2.0622954,139.7831 1.312402,139.7906 0.28119341,139.7981 0.18747558,139.8056 -1.4683823e-005,139.8132 0.50011575,139.8207 1.8752862,139.8282 3.6562829,139.8357 2.6561472,139.8432 1.4998555,139.8507 0.40607238,139.8582 0.43767706,139.8657 0.84389263,139.8732 0.62482125,139.8807 0.12484044,139.8883 4.6989597e-005,139.8958 0.093799129,139.9033 0.093714997,139.9108 0.062462542,139.9183 0.34385201,139.9258 1.1563401,139.9333 1.187493,139.9408 0.87504381,139.9483 0.6248942,139.9559 0.093612723,139.9634 0.37526315,139.9709 1.6253783,139.9784 2.4689474,139.9859 2.8437779,139.9934 2.7188017,140.0009 3.3127985,140.0085 4.0310717,140.0160 2.7494705,140.0235 1.1246678,140.0310 0.21866968,140.0385 0.40659234,140.0460 1.4693738,140.0535 3.0316072,140.0611 3.3746176,140.0686 2.9065316,140.0761 8.5676394,140.0836 30.885653,140.0911 62.504429,140.0986 61.899883,140.1062 38.68367,140.1137 42.072067,140.1212 75.946922,140.1287 83.337097,140.1362 50.986237,140.1437 17.36759,140.1513 5.9673529,140.1588 3.46877,140.1663 3.687681,140.1738 2.6559455,140.1813 1.8744078,140.1889 0.18703835,140.1964 0.21889167,140.2039 0.62512439,140.2114 0.65641189,140.2189 1.0001398,140.2265 1.0936574,140.2340 0.74976355,140.2415 0.34370631,140.2490 0.5001325,140.2565 0.75001651,140.2641 0.43732473,140.2716 0.093631886,140.2791 -4.1053449e-006,140.2866 3.7750244e-006,140.2941 -1.0995216e-005,140.3017 0.03130082,140.3092 0.18750237,140.3167 0.09371078,140.3242 0.093920052,140.3318 0.71912539,140.3393 1.4375144,140.3468 0.87466103,140.3543 0.37487951,140.3619 0.37497887,140.3694 0.3125225,140.3769 0.34373763,140.3844 0.18746184,140.3919 0.1874942,140.3995 0.12496245,140.4070 -2.9762297e-005,140.4145 6.9801994e-005,140.4220 0.18756238,140.4296 0.18755326,140.4371 0.28129101,140.4446 0.28117901,140.4522 0.37502593,140.4597 0.46872315,140.4672 0.31243125,140.4747 0.18745621,140.4823 -1.7060811e-005,140.4898 0.093783274,140.4973 0.18759546,140.5048 0.40650266,140.5124 0.68763781,140.5199 0.68723297,140.5274 0.1560178,140.5350 0.09377189,140.5425 0.18755335,140.5500 0.34376496,140.5575 0.18738668,140.5651 5.7256235e-005,140.5726 0.59402746,140.5801 1.2812612,140.5877 0.87480408,140.5952 0.31243253,140.6027 0.1874477,140.6102 0.093716241,140.6178 0.093761809,140.6253 0.031269446,140.6328 0.093813039,140.6404 0.28138939,140.6479 0.43749055,140.6554 0.18729658,140.6630 3.1941323e-005,140.6705 0.78145641,140.6780 0.8750183,140.6856 0.46868351,140.6931 1.0937057,140.7006 1.4062127,140.7082 1.1874202,140.7157 0.3437455,140.7232 0.31267887,140.7308 0.43752503,140.7383 0.24988182,140.7458 0.34380221,140.7534 0.96880305,140.7609 1.1249683,140.7684 0.90615696,140.7760 0.21866356,140.7835 0.093773097,140.7910 0.12496462,140.7986 4.1644735e-006,140.8061 0.093745403,140.8136 0.093923904,140.8212 0.68768221,140.8287 0.81245434,140.8363 0.84377772,140.8438 0.65627789,140.8513 0.59361911,140.8589 0.28111562,140.8664 0.37518623,140.8739 1.0313982,140.8815 0.81244296,140.8890 0.65635896,140.8966 0.99981856,140.9041 0.28093705,140.9116 -1.3220641e-005,140.9192 2.7824977e-005,140.9267 0.093783095,140.9342 0.12498738,140.9418 0.18749546,140.9493 0.2812475,140.9569 0.31251341,140.9644 1.4077249,140.9719 16.196924,140.9795 57.262356,140.9870 84.531288,140.9946 64.707077,141.0021 24.116941,141.0096 8.8432074,141.0172 8.1242304,141.0247 4.7802119,141.0323 3.5621693,141.0398 2.0933793,141.0474 1.7814637,141.0549 3.125386,141.0624 3.7503469,141.0700 9.0355215,141.0775 28.226957,141.0851 46.503487,141.0926 44.683586,141.1002 32.120083,141.1077 26.12464,141.1152 32.189358,141.1228 35.780579,141.1303 29.560062,141.1379 18.747776,141.1454 12.342558,141.1530 9.9986162,141.1605 4.7796092,141.1681 1.1559311,141.1756 1.0314879,141.1831 1.0623108,141.1907 0.34346274,141.1982 0.1250513,141.2058 0.37517744,141.2133 0.68755925,141.2209 0.56243527,141.2284 0.28118312,141.2360 0.21869457,141.2435 0.31252071,141.2511 0.68762362,141.2586 1.1249365,141.2662 1.2498525,141.2737 0.50001472,141.2813 0.21876502,141.2888 0.093672387,141.2964 7.4984782e-006,141.3039 0.18754822,141.3115 0.62506652,141.3190 1.7188853,141.3266 2.3437142,141.3341 1.4686753,141.3417 0.40638891,141.3492 0.68759167,141.3568 0.65613312,141.3643 0.40607908,141.3719 0.12493217,141.3794 0.71885562,141.3870 1.0625024,141.3945 0.62487352,141.4021 -1.6302371e-005,141.4096 -5.1733382e-006,141.4172 3.699931e-005,141.4247 0.18757598,141.4323 0.4375793,141.4398 0.49999455,141.4474 0.18738207,141.4549 0.0937213,141.4625 0.093723528,141.4700 3.3832614e-005,141.4776 0.1875854,141.4851 0.18741924,141.4927 -5.7239835e-005,141.5002 1.5089148e-005,141.5078 -3.1131497e-006,141.5154 0.093807153,141.5229 0.3437925,141.5305 0.34373093,141.5380 0.1874696,141.5456 0.1876383,141.5531 0.75029302,141.5607 1.0311821,141.5682 0.49966609,141.5758 0.031150948,141.5834 0.093800604,141.5909 0.18757915,141.5985 0.34381703,141.6060 0.40626794,141.6136 0.53128707,141.6211 0.56240159,141.6287 0.18742286,141.6363 0.18762887,141.6438 0.37516153,141.6514 0.53130102,141.6589 0.40596959,141.6665 -9.8302335e-005,141.6740 0.31263384,141.6816 0.31241152,141.6892 0.28128833,141.6967 0.90638095,141.7043 1.187561,141.7118 0.96861142,141.7194 0.18733755,141.7270 8.4560206e-006,141.7345 0.093826249,141.7421 0.31252879,141.7496 0.18741341,141.7572 -2.4603105e-005,141.7648 -1.6643779e-006,141.7723 3.1264361e-005,141.7799 0.18758914,141.7875 0.34374079,141.7950 0.28117338,141.8026 0.093719356,141.8101 0.031277351,141.8177 0.21882443,141.8253 0.37506741,141.8328 0.4375729,141.8404 0.68758541,141.8480 0.71861053,141.8555 0.28115359,141.8631 0.65648699,141.8706 1.7501738,141.8782 1.9997699,141.8858 0.8435725,141.8933 1.0627248,141.9009 1.6250986,141.9085 1.0934746,141.9160 0.031080553,141.9236 3.465081e-005,141.9312 -2.7561828e-006,141.9387 0.031270817,141.9463 0.062558584,141.9539 0.21891758,141.9614 0.53139961,141.9690 0.46839494,141.9766 0.12541366,141.9841 3.4076548,141.9917 6.1251435,141.9993 4.5303602,142.0068 2.0930011,142.0144 0.40591407,142.0220 0.093772858,142.0295 0.18750912,142.0371 0.093690678,142.0447 1.5575213e-005,142.0522 0.18772645,142.0598 1.0002514,142.0674 1.6876736,142.0750 4.1898279,142.0825 15.537041,142.0901 37.667381,142.0977 74.167343,142.1052 90.280403,142.1128 71.770149,142.1204 43.369297,142.1279 42.662083,142.1355 64.412788,142.1431 72.777321,142.1507 50.64563,142.1582 32.782288,142.1658 62.232269,142.1734 105.2883,142.1809 103.20824,142.1885 53.484844,142.1961 16.056803,142.2037 6.8435154,142.2112 7.2499828,142.2188 5.4055333,142.2264 1.5621735,142.2340 0.43751597,142.2415 0.50001317,142.2491 0.31249082,142.2567 0.1874316,142.2643 0.21881028,142.2718 0.59393758,142.2794 0.46855938,142.2870 0.18733686,142.2946 0.37506634,142.3021 0.34374583,142.3097 0.31247258,142.3173 -2.8413082e-005,142.3249 0.093861796,142.3324 0.50002378,142.3400 0.49996057,142.3476 0.68746752,142.3552 0.093682602,142.3627 2.6102472e-005,142.3703 0.093740188,142.3779 0.093944408,142.3855 0.53153801,142.3931 0.68739879,142.4006 0.37472874,142.4082 0.3437911,142.4158 0.81257498,142.4234 0.56240219,142.4309 0.43741375,142.4385 0.1874619,142.4461 0.12501687,142.4537 0.031231113,142.4613 -1.2544188e-005,142.4688 1.4436615e-005,142.4764 -4.5204448e-005,142.4840 0.031466402,142.4916 0.68774003,142.4992 1.2815266,142.5067 2.3129454,142.5143 2.4686329,142.5219 1.436795,142.5295 0.093391962,142.5371 0.12509984,142.5447 0.15622945,142.5522 0.031215744,142.5598 0.031246627,142.5674 0.093760684,142.5750 0.093732253,142.5826 2.7731112e-005,142.5902 0.093756214,142.5977 0.1876813,142.6053 0.75021929,142.6129 0.71851218,142.6205 0.093551233,142.6281 -2.1699425e-005,142.6357 0.00013376151,142.6432 0.3126474,142.6508 0.40626219,142.6584 0.56246006,142.6660 0.34372506,142.6736 0.71877688,142.6812 0.93745345,142.6888 0.65614849,142.6963 0.24992928,142.7039 0.18750714,142.7115 0.15630303,142.7191 0.18757781,142.7267 0.18741053,142.7343 0.031210398,142.7419 0.093777418,142.7494 0.093778625,142.7570 0.28132138,142.7646 0.28114912,142.7722 -2.3652437e-005,142.7798 0.31275275,142.7874 0.84383202,142.7950 0.74981856,142.8026 0.28109115,142.8102 0.093814515,142.8177 0.40627304,142.8253 0.093647748,142.8329 -2.9574358e-006,142.8405 -8.2947878e-007,142.8481 0.031266984,142.8557 0.18752065,142.8633 0.18747745,142.8709 -1.8282082e-005,142.8785 0.031268861,142.8861 0.18750781,142.8936 0.18748817,142.9012 0.093741149,142.9088 -1.8742813e-006,142.9164 -1.9862421e-007,142.9240 2.6690805e-006,142.9316 -1.0478381e-005,142.9392 0.031339336,142.9468 0.31260642,142.9544 0.56276327,142.9620 1.1874766,142.9696 6.1919284,142.9772 31.321112,142.9848 51.81575,142.9923 45.649857,142.9999 19.492201,143.0075 4.3103013,143.0151 1.406118,143.0227 0.87505591,143.0303 1.1564972,143.0379 1.8129752,143.0455 2.6250763,143.0531 2.2185407,143.0607 2.2500412,143.0683 2.9693508,143.0759 5.1573677,143.0835 10.190163,143.0911 19.941757,143.0987 28.064449,143.1063 26.715988,143.1139 17.090021,143.1215 10.560939,143.1291 10.750816,143.1367 15.594961,143.1443 15.624216,143.1519 10.279363,143.1595 4.4361987,143.1671 3.7186108,143.1747 5.5625286,143.1823 5.4995871,143.1899 3.0932045,143.1975 1.2498614,143.2051 1.1249477,143.2127 0.56236714,143.2203 0.12495635,143.2279 0.31250396,143.2355 0.34377158,143.2431 0.28124878,143.2507 0.062458068,143.2583 -2.8835648e-005,143.2659 6.2513791e-005,143.2735 0.21886581,143.2811 0.34377241,143.2887 0.4062604,143.2963 0.62494934,143.3039 0.46863934,143.3115 0.62514216,143.3191 1.3439634,143.3267 1.1561388,143.3343 0.34351805,143.3419 -5.5542398e-005,143.3495 0.031291392,143.3571 0.093790412,143.3647 0.18756387,143.3723 0.28122026,143.3799 0.31257612,143.3875 0.56255627,143.3951 0.28113648,143.4027 0.1562137,143.4103 0.18746501,143.4179 0.37503946,143.4255 0.6250878,143.4331 0.49993977,143.4407 0.18748222,143.4484 0.1874579,143.4560 -8.0824204e-005,143.4636 3.2591088e-005,143.4712 0.093733124,143.4788 3.4887133e-005,143.4864 0.093806148,143.4940 0.093701698,143.5016 0.031209856,143.5092 -2.329597e-006,143.5168 1.5203946e-005,143.5244 0.093724415,143.5320 0.18763663,143.5396 0.81268466,143.5472 0.81244659,143.5549 0.56239575,143.5625 0.56255013,143.5701 0.78125215,143.5777 0.37492928,143.5853 0.31247988,143.5929 0.28126922,143.6005 0.68757254,143.6081 0.93750429,143.6157 1.1249429,143.6233 0.5936479,143.6310 0.18748073,143.6386 0.25011355,143.6462 0.62508738,143.6538 0.62490958,143.6614 0.34367904,143.6690 0.90637118,143.6766 1.4687809,143.6842 0.78109837,143.6919 0.093676224,143.6995 6.465571e-006,143.7071 -2.1268238e-006,143.7147 2.0414343e-006,143.7223 -6.0391703e-006,143.7299 0.031272113,143.7375 0.50002801,143.7451 0.56248742,143.7528 0.34372833,143.7604 0.09373872,143.7680 1.9658012e-007,143.7756 -7.2024307e-007,143.7832 2.6845569e-006,143.7908 -1.0018595e-005,143.7984 0.031337637,143.8061 0.43787727,143.8137 1.4065181,143.8213 1.49962,143.8289 0.49966222,143.8365 0.062514693,143.8441 0.093734778,143.8518 0.062541544,143.8594 0.28136155,143.8670 0.37495682,143.8746 0.12492023,143.8822 0.46886709,143.8898 0.74996835,143.8975 0.3124083,143.9051 0.18752277,143.9127 0.18747072,143.9203 -4.0999559e-005,143.9279 0.18776362,143.9356 1.1252911,143.9432 1.4061314,143.9508 0.84346908,143.9584 0.12488973,143.9660 0.1251065,143.9737 0.43764827,143.9813 0.78137249,143.9889 1.0000398,143.9965 1.1562364,144.0041 1.1561818,144.0118 0.84361482,144.0194 0.65610051,144.0270 0.56246102,144.0346 0.43752289,144.0422 0.093691222,144.0499 0.59408224,144.0575 5.1585531,144.0651 13.847704,144.0727 20.220112,144.0804 17.654604,144.0880 15.061735,144.0956 21.940279,144.1032 41.667385,144.1108 77.792862,144.1185 92.248825,144.1261 70.487869,144.1337 32.70789,144.1413 17.999706,144.1490 26.440536,144.1566 29.436548,144.1642 21.308781,144.1718 9.6220074,144.1795 5.342792,144.1871 3.5621829,144.1947 3.3748066,144.2023 1.7809652,144.2100 1.0311047,144.2176 0.40617922,144.2252 0.1875011,144.2329 0.21893013,144.2405 0.65642315,144.2481 0.71854901,144.2557 0.18730608,144.2634 0.031238819,144.2710 3.3040615e-005,144.2786 0.21892463,144.2862 0.62514126,144.2939 0.87502533,144.3015 0.71871305,144.3091 0.49989119,144.3168 0.34371078,144.3244 0.40627378,144.3320 0.37486917,144.3396 0.031178262,144.3473 0.093777619,144.3549 0.031217596,144.3625 2.6474021e-007,144.3702 -2.5538448e-006,144.3778 0.18755443,144.3854 0.65627337,144.3931 0.37494093,144.4007 -2.5552494e-005,144.4083 2.7959462e-005,144.4160 0.093766898,144.4236 0.093757555,144.4312 0.093810178,144.4389 0.15624915,144.4465 0.21884575,144.4541 0.71884257,144.4617 0.71863848,144.4694 0.37497973,144.4770 0.46881831,144.4846 0.81256837,144.4923 0.99980956,144.4999 0.093835227,144.5075 0.62531114,144.5152 0.71863282,144.5228 0.4059712,144.5305 -0.00014628594,144.5381 9.4213712e-005,144.5457 0.18769482,144.5534 0.68756199,144.5610 0.93738633,144.5686 0.65613794,144.5763 0.093673833,144.5839 0.031247115,144.5915 0.031233096,144.5992 0.093892314,144.6068 0.68778473,144.6144 1.5623486,144.6221 1.0935102,144.6297 0.7500757,144.6374 0.37506104,144.6450 0.71884418,144.6526 0.68753564,144.6603 0.40609953,144.6679 0.093622372,144.6755 -1.6797076e-005,144.6832 3.1877612e-006,144.6908 4.0474033e-006,144.6985 -1.9378866e-005,144.7061 7.3472685e-005,144.7137 0.37510014,144.7214 0.37490037,144.7290 0.031179398,144.7367 0.18766996,144.7443 0.68763149,144.7519 0.74993813,144.7596 0.43732959,144.7672 0.03122459,144.7749 1.1563621,144.7825 1.5625061,144.7902 1.4066209,144.7978 1.281546,144.8054 1.3435647,144.8131 1.0621969,144.8207 0.53107768,144.8284 0.78147286,144.8360 1.3751091,144.8436 1.1874603,144.8513 2.0939167,144.8589 2.8124156,144.8666 1.7184004,144.8742 0.31236103,144.8819 0.18756099,144.8895 0.37507391,144.8972 0.5625608,144.9048 0.56261569,144.9124 0.68756783,144.9201 0.84371203,144.9277 0.87495732,144.9354 0.78112465,144.9430 0.312345,144.9507 0.093705729,144.9583 0.093812145,144.9660 0.50020468,144.9736 1.3439014,144.9813 1.9687327,144.9889 1.4062757,144.9965 1.156256,145.0042 1.1560133,145.0118 0.43730345,145.0195 0.09375155,145.0271 0.18754794,145.0348 0.18746205,145.0424 0.2502923,145.0501 1.1254258,145.0577 2.4695513,145.0654 10.443604,145.0730 37.729034,145.0807 61.065334,145.0883 52.86787,145.0960 27.054869,145.1036 12.998946,145.1113 18.221083,145.1189 21.968628,145.1266 18.466789,145.1342 12.40357,145.1419 5.3730421,145.1495 1.6559981,145.1572 1.0624713,145.1648 0.5936234,145.1725 0.31238642,145.1801 0.46889555,145.1878 1.6564761,145.1954 1.531003,145.2031 0.49991027,145.2107 1.8439707,145.2184 2.4374864,145.2261 1.5936112,145.2337 0.37491804,145.2414 0.18746868,145.2490 0.18750583,145.2567 0.34376374,145.2643 0.34375086,145.2720 0.31252512,145.2796 0.40625355,145.2873 0.43752256,145.2949 0.56255436,145.3026 0.50000876,145.3102 0.31242159,145.3179 0.093692124,145.3256 0.15627442,145.3332 0.5626955,145.3409 0.93767935,145.3485 0.78097343,145.3562 0.031028282,145.3638 0.00010653146,145.3715 0.31262827,145.3792 0.56250954,145.3868 0.34361804,145.3945 0.12503344,145.4021 0.31257957,145.4098 0.21862401,145.4174 0.03121493,145.4251 0.09381219,145.4328 0.093701869,145.4404 0.50007576,145.4481 1.6563706,145.4557 1.7811439,145.4634 0.56238604,145.4711 0.093799256,145.4787 0.37505451,145.4864 0.43747032,145.4940 0.31243154,145.5017 0.18760422,145.5094 0.46893901,145.5170 0.59374648,145.5247 0.49977964,145.5323 0.031223422,145.5400 0.37514973,145.5477 0.56248224,145.5553 0.43746844,145.5630 0.34374416,145.5706 0.53126854,145.5783 0.65628409,145.5860 0.5936498,145.5936 0.18743692,145.6013 0.28154111,145.6090 0.84387749,145.6166 0.68725812,145.6243 0.21868563,145.6319 0.25005743,145.6396 0.2499627,145.6473 0.15613036,145.6549 -4.758915e-005,145.6626 0.031279467,145.6703 0.12503341,145.6779 0.56260222,145.6856 0.90631056,145.6933 0.93762213,145.7009 0.81241542,145.7086 0.1872604,145.7163 -2.8423445e-005,145.7239 5.2671303e-006,145.7316 7.3572755e-006,145.7393 0.18756582,145.7469 0.59388202,145.7546 0.81247908,145.7623 0.37486479,145.7699 0.18752459,145.7776 0.31247112,145.7853 0.12502736,145.7929 0.59391606,145.8006 0.71866131,145.8083 0.1874041,145.8159 0.18748093,145.8236 0.093742244,145.8313 0.18755545,145.8389 0.18744279,145.8466 -1.6234057e-005,145.8543 0.18762223,145.8620 0.50011045,145.8696 0.59374231,145.8773 0.40624005,145.8850 0.3123717,145.8926 -0.00012969319,145.9003 0.03138911,145.9080 0.28135192,145.9156 0.56251305,145.9233 0.75020248,145.9310 1.031257,145.9387 0.53111875,145.9463 0.59372056,145.9540 0.4373123,145.9617 0.031160356,145.9694 -1.7839387e-006,145.9770 0.093845889,145.9847 0.78141934,145.9924 0.99998051,146.0000 0.59357071,146.0077 -5.0220195e-005,146.0154 0.093750313,146.0231 0.062610716,146.0307 0.56277794,146.0384 0.84369779,146.0461 0.656106,146.0538 1.0000871,146.0614 1.4062927,146.0691 1.2501642,146.0768 4.752008,146.0845 14.283612,146.0921 18.281569,146.0998 15.342965,146.1075 10.467668,146.1152 8.2495918,146.1228 8.4995623,146.1305 7.624527,146.1382 6.5935488,146.1459 4.1553941,146.1536 1.7493206,146.1612 0.93734354,146.1689 0.37516132,146.1766 1.2191713,146.1843 1.7812151,146.1919 0.7183454,146.1996 0.18728647,146.2073 -4.2995078e-005,146.2150 8.7190538e-006,146.2227 8.122227e-006,146.2303 0.031259455,146.2380 0.093736514,146.2457 0.12503195,146.2534 0.18762229,146.2611 0.6250779,146.2687 0.74990034,146.2764 0.34362903,146.2841 -1.9936462e-005,146.2918 5.3075228e-006,146.2995 -1.2924022e-006,146.3071 -1.3827116e-007,146.3148 1.8456931e-006,146.3225 -7.2449579e-006,146.3302 0.093910813,146.3379 0.43757105,146.3456 0.3436932,146.3532 0.46903294,146.3609 0.81267273,146.3686 0.74989939,146.3763 0.59354103,146.3840 0.31239948,146.3917 0.31245074,146.3993 0.093569435,146.4070 0.09390156,146.4147 0.87518847,146.4224 0.96861541,146.4301 0.53113598,146.4378 0.28125274,146.4454 0.34375516,146.4531 0.3437382,146.4608 0.12494837,146.4685 -2.6433134e-005,146.4762 6.3890502e-006,146.4839 8.7872581e-007,146.4916 -9.9050203e-006,146.4992 3.874387e-005,146.5069 0.37519041,146.5146 0.81255889,146.5223 0.74986494,146.5300 0.5936631,146.5377 0.4062292,146.5454 0.43751827,146.5531 0.4374975,146.5607 0.28121969,146.5684 0.18774851,146.5761 0.78174597,146.5838 1.3126311,146.5915 1.1870997,146.5992 0.62461132,146.6069 0.3124359,146.6146 0.31271553,146.6223 0.84381431,146.6299 0.59367597,146.6376 0.49997774,146.6453 0.28114197,146.6530 0.18745008,146.6607 0.093721151,146.6684 0.093748987,146.6761 0.093733057,146.6838 0.03122991,146.6915 -1.9175119e-005,146.6992 0.093851663,146.7069 0.59399962,146.7145 0.75011355,146.7222 0.53104836,146.7299 0.18734366,146.7376 0.31264755,146.7453 0.65629268,146.7530 0.84365493,146.7607 0.87490124,146.7684 0.34368035,146.7761 0.093724467,146.7838 4.8839356e-005,146.7915 0.15632294,146.7992 0.3439137,146.8069 0.81259108,146.8146 0.84376347,146.8223 1.4687989,146.8300 0.87478197,146.8377 0.18730471,146.8453 0.093828723,146.8530 0.53148896,146.8607 1.0624708,146.8684 0.62483644,146.8761 0.62493908,146.8838 0.21869186,146.8915 0.031238198,146.8992 -1.6523947e-005,146.9069 6.3949838e-006,146.9146 0.18755685,146.9223 0.6875971,146.9300 0.84375739,146.9377 0.53116119,146.9454 0.18744111,146.9531 -4.4079934e-005,146.9608 0.37528056,146.9685 2.2817512,146.9762 2.8442118,146.9839 2.6565838,146.9916 3.1564116,146.9993 3.4370859,147.0070 2.3745439,147.0147 2.5624931,147.0224 2.5936985,147.0301 2.7192302,147.0378 6.253304,147.0455 22.760145,147.0532 55.667019,147.0609 71.938393,147.0686 64.119987,147.0763 77.933266,147.0840 248.98206,147.0917 577.66779,147.0994 705.75726,147.1071 484.22491,147.1148 183.72946,147.1225 62.326752,147.1302 41.276604,147.1379 26.870295,147.1456 18.404245,147.1533 13.123057,147.1610 8.1235123,147.1687 5.6556144,147.1764 4.3741617,147.1842 2.4677973,147.1919 0.5933426,147.1996 0.46878511,147.2073 0.43740526,147.2150 0.062459365,147.2227 0.093748063,147.2304 2.4098879e-006,147.2381 0.31282866,147.2458 1.5003963,147.2535 1.4998378,147.2612 0.87458318,147.2689 0.43741956,147.2766 0.25003165,147.2843 0.18742262,147.2920 -5.9473274e-005,147.2997 0.09387172,147.3074 0.31251279,147.3152 0.28126159,147.3229 0.96875441,147.3306 0.71865189,147.3383 0.31249538,147.3460 0.31250435,147.3537 0.2812719,147.3614 0.31249845,147.3691 0.12494121,147.3768 3.5942336e-005,147.3845 0.18755558,147.3922 0.18748395,147.4000 0.18758558,147.4077 0.71895629,147.4154 1.1248865,147.4231 0.28100297,147.4308 -1.4906482e-005,147.4385 2.584992e-005,147.4462 0.21892522,147.4539 0.87527359,147.4616 1.7189989,147.4694 1.4685304,147.4771 0.5308696,147.4848 0.18746072,147.4925 0.21879701,147.5002 0.28118888,147.5079 0.03118154,147.5156 0.4376587,147.5233 0.59398681,147.5311 1.125187,147.5388 1.0622216,147.5465 0.6872564,147.5542 0.93759632,147.5619 0.31240249,147.5696 0.12510602,147.5773 0.50017482,147.5851 0.49986258,147.5928 0.18733133,147.6005 0.093762688,147.6082 0.62509638,147.6159 0.87494731,147.6236 0.09369573,147.6314 0.093777589,147.6391 0.093731567,147.6468 0.09367466,147.6545 0.00016533313,147.6622 0.53168231,147.6699 1.0001158,147.6777 0.84353727,147.6854 0.46848449,147.6931 0.43750778,147.7008 1.1876458,147.7085 1.1873295,147.7162 0.37481537,147.7240 2.0554204e-005,147.7317 0.28130153,147.7394 0.40621743,147.7471 0.18764684,147.7548 0.40624979,147.7626 0.12489185,147.7703 0.18755904,147.7780 0.31241974,147.7857 0.21871665,147.7934 0.3125217,147.8012 0.34374118,147.8089 0.18746901,147.8166 9.4186134e-006,147.8243 0.093779773,147.8320 0.093725339,147.8398 -3.5100933e-005,147.8475 6.1201208e-005,147.8552 0.18752882,147.8629 0.18744878,147.8707 0.31250516,147.8784 0.3124727,147.8861 0.09379793,147.8938 0.43791151,147.9015 1.3126951,147.9093 1.062163,147.9170 0.37472266,147.9247 -5.2157789e-005,147.9324 1.5871916e-005,147.9402 -1.1327202e-005,147.9479 2.9437788e-005,147.9556 0.093779124,147.9633 0.09373945,147.9711 0.18751095,147.9788 0.18746471,147.9865 0.062558793,147.9942 0.3751542,148.0020 0.65624195,148.0097 0.93750268,148.0174 0.93741411,148.0251 0.15610045,148.0329 3.7554575e-005,148.0406 0.15638383,148.0483 1.719916,148.0561 7.7835598,148.0638 12.688572,148.0715 12.68698,148.0792 15.471173,148.0870 34.387127,148.0947 73.668449,148.1024 87.842033,148.1101 68.490646,148.1179 53.904495,148.1256 64.190735,148.1333 64.902405,148.1411 42.991512,148.1488 18.556232,148.1565 3.9040496,148.1643 0.96843135,148.1720 0.40621054,148.1797 0.53131193,148.1874 0.71867275,148.1952 0.12495429,148.2029 0.34397048,148.2106 0.53133011,148.2184 0.53101778,148.2261 0.093608379,148.2338 0.34396729,148.2416 0.8438738,148.2493 0.78121138,148.2570 0.43742698,148.2648 0.31236824,148.2725 0.90620905,148.2802 1.7501167,148.2880 1.5626965,148.2957 1.0000122,148.3034 0.53096813,148.3112 0.093608707,148.3189 -2.7784167e-006,148.3266 0.093864828,148.3344 0.43751287,148.3421 0.18740024,148.3498 0.031222634,148.3576 0.03127509,148.3653 0.3752754,148.3730 0.75005603,148.3808 0.46851388,148.3885 0.1873903,148.3963 7.0450351e-006,148.4040 0.093860805,148.4117 0.21879736,148.4195 0.15609163,148.4272 0.031409543,148.4349 0.56283545,148.4427 0.65603226,148.4504 0.1872355,148.4581 0.093838133,148.4659 0.40634459,148.4736 0.37486297,148.4814 -9.9842029e-005,148.4891 0.093822181,148.4968 0.50012916,148.5046 1.5625585,148.5123 1.562423,148.5201 0.68739581,148.5278 0.093688957,148.5355 0.093804754,148.5433 1.1565278,148.5510 3.1251998,148.5588 3.281085,148.5665 1.5310688,148.5742 0.62500405,148.5820 0.31248423,148.5897 0.43753254,148.5975 0.84374976,148.6052 0.499843,148.6129 0.093750469,148.6207 0.40643111,148.6284 1.1564252,148.6362 1.4686781,148.6439 0.71854246,148.6517 0.18739662,148.6594 -1.9203819e-005,148.6671 -8.2690713e-006,148.6749 5.2284788e-005,148.6826 0.09374366,148.6904 0.093773469,148.6981 0.50007808,148.7059 0.53123409,148.7136 0.68744451,148.7213 0.31245723,148.7291 0.31249765,148.7368 -3.8342598e-005,148.7446 6.5360997e-005,148.7523 0.218876,148.7601 0.46885782,148.7678 0.62497932,148.7756 0.59384596,148.7833 0.96877086,148.7911 0.49976534,148.7988 0.18737099,148.8066 0.093860298,148.8143 0.50008082,148.8220 0.43743515,148.8298 0.40617448,148.8375 0.21881263,148.8453 0.53146267,148.8530 0.74993545,148.8608 0.40609476,148.8685 0.21865417,148.8763 -9.8302617e-006,148.8840 0.3439239,148.8918 0.78130376,148.8995 0.56233144,148.9073 0.093692191,148.9150 0.093738206,148.9228 0.093898423,148.9305 1.1566172,148.9383 1.9375129,148.9460 1.7186813,148.9538 1.6250952,148.9615 1.1560137,148.9693 0.4060885,148.9770 0.53141981,148.9848 0.78122866,148.9925 0.65635121,149.0003 1.6877182,149.0080 3.0630138,149.0158 6.7525363,149.0235 29.110775,149.0313 104.24812,149.0391 173.47948,149.0468 158.29424,149.0546 85.444611,149.0623 32.960014,149.0701 26.750717,149.0778 25.342735,149.0856 20.55904,149.0933 23.258759,149.1011 75.027176,149.1088 140.39252,149.1166 144.42404,149.1243 85.348907,149.1321 33.362083,149.1399 16.779493,149.1476 14.468149,149.1554 9.498085,149.1631 4.7793837,149.1709 1.3118172,149.1786 0.9378159,149.1864 1.7502716,149.1942 1.5936428,149.2019 0.90595943,149.2097 0.24979092,149.2174 0.18757015,149.2252 0.40644494,149.2329 0.59375465,149.2407 0.65608078,149.2485 0.53130734,149.2562 0.96879262,149.2640 0.74986637,149.2717 0.31238729,149.2795 0.093697354,149.2872 3.8009155e-005,149.2950 0.28147754,149.3028 0.71874619,149.3105 0.31232056,149.3183 0.18767796,149.3260 0.50018305,149.3338 0.71875179,149.3416 0.62477672,149.3493 0.18729608,149.3571 -2.0278636e-005,149.3649 6.7092311e-005,149.3726 0.2813963,149.3804 0.40619788,149.3881 0.15611821,149.3959 0.1250753,149.4037 0.3125959,149.4114 0.406275,149.4192 0.56259048,149.4270 0.59377915,149.4347 0.50003344,149.4425 0.78130203,149.4502 1.2187716,149.4580 1.6561669,149.4658 1.2497895,149.4735 0.59370691,149.4813 0.18754879,149.4891 0.28131241,149.4968 0.40626377,149.5046 0.28110546,149.5124 0.031152923,149.5201 4.6998848e-005,149.5279 0.093794391,149.5357 0.093711674,149.5434 -7.7561934e-005,149.5512 0.00016233604,149.5590 0.53152603,149.5667 0.84390849,149.5745 0.96852946,149.5823 0.37473953,149.5900 0.37509957,149.5978 0.65634584,149.6056 0.59372187,149.6133 0.2498543,149.6211 0.28125203,149.6289 0.40624455,149.6366 0.093654253,149.6444 1.8796056e-005,149.6522 0.093882903,149.6599 0.31267035,149.6677 0.46867016,149.6755 0.18729061,149.6832 0.031267866,149.6910 0.18758607,149.6988 0.68750924,149.7066 0.40636504,149.7143 0.56253576,149.7221 0.28109163,149.7299 0.093635909,149.7376 -3.3615564e-005,149.7454 0.09386605,149.7532 0.50016046,149.7609 0.75004494,149.7687 0.62483102,149.7765 0.1874842,149.7843 0.31262049,149.7920 0.34375551,149.7998 0.46888629,149.8076 0.90650505,149.8154 1.124804,149.8231 0.34333828,149.8309 -4.596384e-005,149.8387 1.7968679e-005,149.8464 0.031280182,149.8542 0.093779497,149.8620 0.093744621,149.8698 0.15632126,149.8775 0.46882445,149.8853 0.46868637,149.8931 0.28123266,149.9009 0.84397805,149.9086 1.1250471,149.9164 0.59354258,149.9242 0.40613338,149.9320 0.12491278,149.9398 6.7863832e-005,149.9475 0.34391478,149.9553 0.56256378,149.9631 0.49989203,149.9709 0.34365964,149.9786 0.21875955,149.9864 0.1874451,149.9942 0.2187582,150.0020 0.28127581,150.0097 0.093738273,150.0175 0.093598634,150.0253 0.75133741,150.0331 8.8788261,150.0409 17.939785,150.0486 18.060614,150.0564 10.465808,150.0642 5.3121791,150.0720 6.7205548,150.0798 10.813266,150.0875 20.913969,150.0953 71.429253,150.1031 149.79962,150.1109 158.99068,150.1187 93.914688,150.1264 39.583042,150.1342 37.221317,150.1420 52.408707,150.1498 48.089214,150.1576 27.650305,150.1654 11.152668,150.1731 3.0298021,150.1809 1.7813401,150.1887 1.7814022,150.1965 2.5002365,150.2043 2.6559277,150.2120 1.2494656,150.2198 0.81247258,150.2276 0.90627754,150.2354 0.75009441,150.2432 0.68753505,150.2510 0.59363282,150.2588 0.34358543,150.2665 0.031170335,150.2743 0.09382201,150.2821 0.34382254,150.2899 0.49994743,150.2977 0.31268376,150.3055 1.0003061,150.3132 1.1873337,150.3210 0.6559239,150.3288 0.18747482,150.3366 0.43780881,150.3444 0.96884179,150.3522 0.78104877,150.3600 0.6564309,150.3678 1.4377419,150.3755 1.3434426,150.3833 0.43720803,150.3911 0.1874442,150.3989 0.093721397,150.4067 0.093750432,150.4145 -1.494123e-006,150.4223 0.031289507,150.4301 0.093779683,150.4379 0.093715563,150.4456 0.093779944,150.4534 0.21879049,150.4612 0.12498625,150.4690 0.18745077,150.4768 0.093707755,150.4846 0.031254835,150.4924 0.031239429,150.5002 2.8334719e-006,150.5080 -7.624397e-007,150.5158 2.1611832e-007,150.5235 -1.0199061e-007,150.5313 1.9184259e-007,150.5391 -6.6541634e-007,150.5469 2.4699698e-006,150.5547 -9.2150167e-006,150.5625 3.4392182e-005,150.5703 0.093790323,150.5781 0.18748428,150.5859 0.34372833,150.5937 0.34374067,150.6015 0.34375283,150.6093 0.093691267,150.6171 0.093965262,150.6249 0.68792981,150.6326 1.1876165,150.6404 0.90589476,150.6482 0.21844129,150.6560 0.093774304,150.6638 0.18762392,150.6716 0.437659,150.6794 0.90603513,150.6872 -0.00019618824,150.6950 5.2505635e-005,150.7028 -1.3822493e-005,150.7106 2.7811216e-006,150.7184 2.6990749e-006,150.7262 -1.357847e-005,150.7340 0.09393844,150.7418 0.75023371,150.7496 1.2189673,150.7574 1.6249998,150.7652 0.78085768,150.7730 0.12475658,150.7808 6.4565429e-005,150.7886 0.31268772,150.7964 0.4999443,150.8042 0.18734235,150.8120 0.031222437,150.8198 -4.9826303e-006,150.8276 1.7248634e-006,150.8354 -1.9166248e-006,150.8432 5.9419062e-006,150.8510 -2.1852296e-005,150.8588 8.1472193e-005,150.8666 0.31266397,150.8744 0.56254596,150.8822 0.49986628,150.8900 0.093601905,150.8978 0.18776435,150.9056 1.0627723,150.9134 1.1248776,150.9212 0.65598899,150.9290 0.12492327,150.9368 0.18752305,150.9446 0.09367267,150.9524 -1.8248824e-005,150.9602 3.6638755e-006,150.9680 3.5947401e-006,150.9758 0.031283434,150.9836 0.093767047,150.9914 0.093751244,150.9992 0.093769573,151.0070 0.093711957,151.0148 -6.3449341e-005,151.0226 0.031418674,151.0304 0.53161407,151.0382 2.0633023,151.0460 7.3455496,151.0538 14.532653,151.0616 17.249762,151.0694 15.937828,151.0773 23.570518,151.0851 51.075451,151.0929 74.784813,151.1007 72.900566,151.1085 61.588436,151.1163 53.809059,151.1241 45.028824,151.1319 35.874413,151.1397 27.809893,151.1475 16.276758,151.1553 9.1227531,151.1631 5.7489419,151.1709 2.3744214,151.1787 0.9371407,151.1866 0.18718648,151.1944 0.031260461,151.2022 0.15647794,151.2100 0.56280482,151.2178 0.7812503,151.2256 0.65599954,151.2334 0.74996984,151.2412 1.1251016,151.2490 0.84363478,151.2568 0.31229594,151.2646 0.031197868,151.2725 0.093859404,151.2803 0.43785164,151.2881 1.5005337,151.2959 2.5938358,151.3037 2.0931966,151.3115 0.53075284,151.3193 0.031247592,151.3271 0.18754278,151.3350 0.093672149,151.3428 -4.9136029e-006,151.3506 0.031245261,151.3584 2.3833836e-005,151.3662 0.093793809,151.3740 0.21878074,151.3818 0.18748638,151.3896 0.18756443,151.3975 1.3438323,151.4053 1.3435816,151.4131 0.093777858,151.4209 0.50015527,151.4287 0.68764818,151.4365 1.4375272,151.4443 1.4061906,151.4522 1.3437797,151.4600 0.68749154,151.4678 0.49987391,151.4756 0.18728682,151.4834 0.18746561,151.4912 0.18749104,151.4991 2.4635037e-005,151.5069 0.093761928,151.5147 0.093824543,151.5225 0.46899092,151.5303 0.90626222,151.5381 0.53096777,151.5460 -8.051881e-005,151.5538 0.31267029,151.5616 0.50008869,151.5694 0.46858633,151.5772 -0.00012349358,151.5851 2.5258825e-005,151.5929 2.2467726e-005,151.6007 0.093853116,151.6085 0.28128469,151.6163 0.46871498,151.6242 0.40617502,151.6320 0.093717128,151.6398 0.75009835,151.6476 1.5625498,151.6554 1.3437711,151.6633 0.56254941,151.6711 0.56243223,151.6789 0.31242454,151.6867 0.18760315,151.6945 0.3124629,151.7024 0.093597598,151.7102 -7.028752e-006,151.7180 -6.3331454e-006,151.7258 3.2363892e-005,151.7337 0.093782999,151.7415 0.093741618,151.7493 0.093731709,151.7571 0.031221433,151.7649 -4.6374444e-006,151.7728 1.2036168e-006,151.7806 -1.7673625e-007,151.7884 -4.9678147e-007,151.7962 2.164013e-006,151.8041 -8.1597655e-006,151.8119 3.0476889e-005,151.8197 0.093792409,151.8275 0.12496716,151.8354 0.093716674,151.8432 -1.1097267e-006,151.8510 3.9366523e-006,151.8588 0.093746863,151.8667 0.093792379,151.8745 0.78133267,151.8823 0.99996924,151.8901 0.4061535,151.8980 4.1094059e-005,151.9058 0.28155878,151.9136 0.93766153,151.9215 1.0624467,151.9293 0.99995136,151.9371 0.59357905,151.9449 0.21858613,151.9528 0.093750075,151.9606 0.28126863,151.9684 0.18740731,151.9763 5.640561e-005,151.9841 0.25028732,151.9919 0.68767381,151.9997 0.78105545,152.0076 0.90604073,152.0154 1.1874914,152.0232 1.1562341,152.0311 0.84416115,152.0389 2.0006649,152.0467 3.468802,152.0546 3.093375,152.0624 7.8508601,152.0702 38.951618,152.0780 70.443245,152.0859 69.211571,152.0937 44.08374,152.1015 29.721392,152.1094 75.96479,152.1172 178.28004,152.1250 223.27878,152.1329 165.09372,152.1407 67.944771,152.1485 29.993841,152.1564 16.622721,152.1642 11.436075,152.1720 6.7175298,152.1799 4.1555271,152.1877 2.5619013,152.1955 0.84353352,152.2034 0.43744388,152.2112 0.53117418,152.2190 0.28117877,152.2269 -3.5133868e-005,152.2347 -8.6466243e-006,152.2426 0.094007157,152.2504 0.84417063,152.2582 1.2500359,152.2661 0.96833295,152.2739 0.18726538,152.2817 0.34397328,152.2896 0.90643859,152.2974 1.2501011,152.3052 1.5938653,152.3131 1.5936358,152.3209 0.93710381,152.3288 0.18743844,152.3366 0.50012457,152.3444 0.59371656,152.3523 0.43741122,152.3601 0.12491291,152.3680 0.031241598,152.3758 0.031238863,152.3836 0.093802191,152.3915 0.43763515,152.3993 0.71871811,152.4072 0.43737909,152.4150 0.093715288,152.4228 2.2927505e-005,152.4307 0.18755177,152.4385 0.5938378,152.4464 0.87546057,152.4542 1.8755667,152.4620 2.2184451,152.4699 0.81183028,152.4777 0.21856004,152.4856 0.031221878,152.4934 0.062547974,152.5012 0.31256276,152.5091 0.31243378,152.5169 0.12512375,152.5248 0.65642798,152.5326 0.62480378,152.5405 0.093636245,152.5483 0.18764155,152.5562 0.34373334,152.5640 0.18742481,152.5718 0.40632316,152.5797 0.87504077,152.5875 0.78119385,152.5954 0.40618315,152.6032 0.093692034,152.6111 -2.1339672e-005,152.6189 5.7691786e-006,152.6268 -1.7357866e-006,152.6346 1.1736728e-006,152.6424 -2.9589762e-006,152.6503 0.031312428,152.6581 0.28126025,152.6660 0.18743534,152.6738 -8.4655712e-006,152.6817 7.83421e-006,152.6895 0.34379569,152.6974 0.87517864,152.7052 1.0625089,152.7131 0.1873014,152.7209 -5.2284999e-005,152.7288 0.093806356,152.7366 0.31266889,152.7445 0.53130424,152.7523 0.62501836,152.7602 0.68746144,152.7680 0.28105536,152.7759 0.12511805,152.7837 0.56258363,152.7916 0.31230786,152.7994 0.031202624,152.8073 0.093797617,152.8151 0.18759568,152.8230 0.50008881,152.8308 0.49988836,152.8387 0.37509641,152.8465 1.093987,152.8544 1.3436887,152.8622 0.78107989,152.8701 0.7187773,152.8779 0.84365678,152.8858 0.28115538,152.8936 0.34395307,152.9015 0.75010908,152.9093 0.68728578,152.9172 0.093583338,152.9250 0.18766759,152.9329 0.49999204,152.9407 0.21856996,152.9486 0.031357087,152.9565 0.28145552,152.9643 0.50010067,152.9722 0.65612489,152.9800 0.31231025,152.9879 0.40624601,152.9957 0.75004989,153.0036 0.84389919,153.0114 0.93757319,153.0193 0.5936538,153.0272 0.78137147,153.0350 1.6876789,153.0429 2.0626726,153.0507 3.063822,153.0586 7.2832575,153.0664 14.567528,153.0743 35.102894,153.0821 56.661602,153.0900 58.465023,153.0979 42.368893,153.1057 37.876053,153.1136 52.848061,153.1214 58.279633,153.1293 44.432213,153.1372 29.121489,153.1450 25.18688,153.1529 25.905346,153.1607 18.184811,153.1686 8.9661274,153.1765 2.0299039,153.1843 1.437498,153.1922 2.9687862,153.2000 3.4373579,153.2079 1.8122118,153.2158 0.34362739,153.2236 1.2752304e-005,153.2315 2.8777686e-006,153.2393 0.093759753,153.2472 0.18750934,153.2551 0.34376639,153.2629 0.34372145,153.2708 0.093767583,153.2786 0.18773767,153.2865 0.5626753,153.2944 0.56234443,153.3022 0.99990201,153.3101 1.8437909,153.3180 1.4373697,153.3258 0.1873948,153.3337 0.093784347,153.3416 0.50001365,153.3494 0.56250215,153.3573 0.093769528,153.3651 0.093699649,153.3730 2.6204962e-005,153.3809 0.31270441,153.3887 0.7500419,153.3966 0.56244022,153.4045 0.75001597,153.4123 0.90632892,153.4202 0.99996126,153.4281 0.40603957,153.4359 0.062475093,153.4438 0.34397617,153.4517 0.75002003,153.4595 0.49982965,153.4674 0.18738163,153.4753 6.8518362e-005,153.4831 1.7814327,153.4910 2.5312319,153.4989 1.6248609,153.5067 0.49990684,153.5146 -1.0722795e-005,153.5225 2.1935462e-005,153.5304 0.093777932,153.5382 0.093721189,153.5461 -1.7692599e-005,153.5540 -5.3149133e-006,153.5618 3.8955932e-005,153.5697 0.093819149,153.5776 0.18762259,153.5854 0.50021148,153.5933 1.1879337,153.6012 1.8436211,153.6091 0.87450689,153.6169 0.31238177,153.6248 0.12489996,153.6327 0.031232277,153.6405 -3.0772724e-005,153.6484 0.031384606,153.6563 1.2815948,153.6642 2.5940707,153.6720 2.6873026,153.6799 0.65596569,153.6878 0.49991351,153.6956 0.3749595,153.7035 0.53134793,153.7114 0.56245416,153.7193 0.37484515,153.7271 -9.8321674e-005,153.7350 0.031380564,153.7429 0.3126092,153.7508 0.31241274,153.7586 0.18747033,153.7665 0.31252652,153.7744 0.37511525,153.7823 0.71895134,153.7901 1.0938138,153.7980 1.0622839,153.8059 0.37477371,153.8138 0.093745768,153.8216 0.093736649,153.8295 0.50001472,153.8374 1.3126522,153.8453 2.000133,153.8531 1.3749112,153.8610 0.49996105,153.8689 0.5625329,153.8768 0.75001395,153.8847 0.81242061,153.8925 0.28117681,153.9004 0.21881992,153.9083 0.18739243,153.9162 -8.4383311e-005,153.9241 6.8046265e-006,153.9319 5.7173929e-005,153.9398 0.2189264,153.9477 0.468795,153.9556 0.40612724,153.9634 0.18750623,153.9713 0.28136015,153.9792 0.37494648,153.9871 0.34380087,153.9950 0.59376997,154.0029 0.90616667,154.0107 0.93762159,154.0186 0.9063105,154.0265 0.68756551,154.0344 0.81240624,154.0423 0.68744576,154.0501 1.0938361,154.0580 1.8440945,154.0659 6.1265554,154.0738 11.470445,154.0817 19.069494,154.0896 50.705048,154.0974 98.450142,154.1053 107.14971,154.1132 69.450554,154.1211 25.928314,154.1290 22.410082,154.1369 30.656729,154.1447 23.182487,154.1526 11.183246,154.1605 3.7799997,154.1684 2.9686825,154.1763 2.1560657,154.1842 2.2812083,154.1921 1.2184827,154.1999 0.81233817,154.2078 0.34369737,154.2157 1.2502964,154.2236 2.0626941,154.2315 1.6561732,154.2394 1.1872468,154.2473 0.87493169,154.2551 0.8750245,154.2630 0.6560294,154.2709 0.093611903,154.2788 0.093772128,154.2867 0.12496848,154.2946 0.1874902,154.3025 0.093775086,154.3104 0.46884796,154.3183 1.4375634,154.3261 1.312535,154.3340 0.59362167,154.3419 -0.00013197745,154.3498 8.8911474e-005,154.3577 0.18759058,154.3656 0.37507451,154.3735 0.56242293,154.3814 0.34372616,154.3893 0.46892336,154.3972 0.59383267,154.4050 0.84364069,154.4129 0.74989092,154.4208 0.53117371,154.4287 0.062430948,154.4366 0.093754813,154.4445 -2.4362407e-005,154.4524 4.1060201e-005,154.4603 0.40645683,154.4682 0.93783504,154.4761 2.1563683,154.4840 2.7184184,154.4919 1.8748603,154.4998 0.84409559,154.5077 1.469187,154.5155 2.0623453,154.5234 1.1557382,154.5313 0.37473506,154.5392 -8.0053338e-005,154.5471 0.34379649,154.5550 0.37499827,154.5629 0.093758218,154.5708 0.093731351,154.5787 0.18749578,154.5866 0.24999958,154.5945 0.093738645,154.6024 0.093743972,154.6103 6.6909511e-006,154.6182 0.18751949,154.6261 0.18748429,154.6340 0.12509125,154.6419 0.65628499,154.6498 0.18737395,154.6577 0.031301137,154.6656 0.71902698,154.6735 1.2188939,154.6814 0.84355581,154.6893 0.34363145,154.6972 1.5001594,154.7051 2.2187452,154.7130 1.2811693,154.7209 0.49991715,154.7288 0.187434,154.7367 0.18756407,154.7446 0.18740898,154.7525 -0.00010793762,154.7604 0.00011540656,154.7683 0.34393391,154.7762 0.56248903,154.7841 0.34360975,154.7920 0.21878125,154.7999 0.34383461,154.8078 0.31238511,154.8157 0.09367469,154.8236 0.093749456,154.8315 0.031216986,154.8394 -4.8291931e-006,154.8473 6.5363261e-006,154.8552 -2.1317164e-005,154.8631 7.8737008e-005,154.8710 0.34406328,154.8789 0.87525845,154.8868 1.218609,154.8947 0.90597332,154.9026 0.56233639,154.9105 0.093725309,154.9184 0.25009656,154.9263 0.53129429,154.9342 0.71876603,154.9421 0.78115457,154.9500 0.37493747,154.9579 0.59378386,154.9658 0.53126711,154.9737 0.53125715,154.9817 0.34371659,154.9896 0.18751885,154.9975 0.37530702,155.0054 1.0315145,155.0133 1.0624603,155.0212 0.84369946,155.0291 0.74979395,155.0370 0.68753952,155.0449 3.1258945,155.0528 6.9390178,155.0607 11.313961,155.0686 14.093957,155.0765 12.499935,155.0844 16.475353,155.0924 43.042706,155.1003 67.09716,155.1082 61.868595,155.1161 46.559017,155.1240 50.440529,155.1319 57.155449,155.1398 45.306396,155.1477 27.243576,155.1556 13.215345,155.1635 6.7802348,155.1715 2.4366663,155.1794 1.0622448,155.1873 0.81240582,155.1952 1.0000161,155.2031 1.2812622,155.2110 0.84372002,155.2189 0.28133109,155.2268 0.31250563,155.2348 0.18736723,155.2427 -6.2347121e-005,155.2506 0.031314477,155.2585 0.2815066,155.2664 0.68749893,155.2743 0.46887165,155.2822 1.312906,155.2901 1.562541,155.2981 1.3433951,155.3060 0.4995383,155.3139 0.093812972,155.3218 0.40647423,155.3297 0.43740422,155.3376 0.21863368,155.3455 0.18748885,155.3535 0.18746355,155.3614 0.09368711,155.3693 0.031258103,155.3772 0.50003338,155.3851 0.8125928,155.3930 1.4687592,155.4010 0.68738359,155.4089 0.21873635,155.4168 0.3437705,155.4247 0.62506866,155.4326 0.53135735,155.4405 0.40623587,155.4485 0.59365863,155.4564 1.2499981,155.4643 1.4377644,155.4722 1.5318269,155.4801 1.9688171,155.4881 1.5620688,155.4960 0.87456459,155.5039 0.031061152,155.5118 0.031300109,155.5197 -4.0185969e-005,155.5277 0.093830846,155.5356 0.62508726,155.5435 0.93770909,155.5514 0.99997783,155.5593 0.40603036,155.5673 0.37504703,155.5752 0.3749609,155.5831 0.15613815,155.5910 0.093784153,155.5989 0.21884,155.6069 0.34391224,155.6148 0.68759549,155.6227 0.59353179,155.6306 0.18739781,155.6386 0.18751751,155.6465 0.093671948,155.6544 0.031273004,155.6623 0.18761632,155.6702 0.31245181,155.6782 0.18744434,155.6861 0.50000733,155.6940 0.40633965,155.7019 0.68758863,155.7099 0.49985996,155.7178 0.093643576,155.7257 0.09395159,155.7336 0.71901619,155.7416 0.87487793,155.7495 0.40597716,155.7574 0.031196455,155.7653 0.093798749,155.7733 0.093711138,155.7812 -3.1217289e-005,155.7891 2.5942614e-005,155.7970 0.093815371,155.8050 0.18749951,155.8129 0.093686506,155.8208 0.09375117,155.8288 0.28131488,155.8367 0.50006169,155.8446 0.37493542,155.8525 0.093728513,155.8605 0.28127244,155.8684 0.34374541,155.8763 0.81253248,155.8843 1.1562337,155.8922 0.81243426,155.9001 -3.1954849e-005,155.9080 0.34381193,155.9160 0.96884841,155.9239 1.7499837,155.9318 1.187537,155.9398 1.7500031,155.9477 1.1561279,155.9556 0.49995711,155.9636 -1.7645978e-005,155.9715 -1.5836579e-006,155.9794 0.093808047,155.9874 0.59400505,155.9953 1.8441684,156.0032 2.9063783,156.0111 2.9686596,156.0191 2.3746903,156.0270 0.90599966,156.0349 0.68751699,156.0429 0.49985096,156.0508 0.093685523,156.0587 -5.45156e-005,156.0667 0.12535517,156.0746 2.0319352,156.0825 5.2209902,156.0905 14.442535,156.0984 30.131046,156.1063 47.097523,156.1143 54.310204,156.1222 44.338188,156.1302 28.340124,156.1381 23.190777,156.1460 44.53841,156.1540 58.750767,156.1619 46.149517,156.1698 24.496675,156.1778 28.162956,156.1857 51.09943,156.1936 53.558327,156.2016 32.647438,156.2095 11.025781,156.2175 3.2493138,156.2254 3.6878424,156.2333 2.8119814,156.2413 1.0932541,156.2492 0.34351921,156.2571 0.18746378,156.2651 0.28136718,156.2730 0.5000084,156.2810 0.3124125,156.2889 0.25018066,156.2968 0.78172511,156.3048 1.7501106,156.3127 1.4370825,156.3207 1.1559302,156.3286 1.1562289,156.3365 1.0312494,156.3445 0.31247142,156.3524 0.46874893,156.3604 0.50002766,156.3683 0.5937165,156.3762 0.12493137,156.3842 0.093782686,156.3921 0.093724973,156.4001 0.09373381,156.4080 0.093756244,156.4160 0.03123625,156.4239 1.5119718e-005,156.4318 0.093780607,156.4398 0.09371838,156.4477 0.031275298,156.4557 0.21876545,156.4636 0.28130084,156.4716 0.46879768,156.4795 0.5000971,156.4874 0.81264842,156.4954 0.90614933,156.5033 0.46854886,156.5113 0.12490135,156.5192 0.031271189,156.5272 0.062561743,156.5351 0.1562885,156.5431 0.18743032,156.5510 0.093891345,156.5590 0.56294823,156.5669 1.0313212,156.5748 0.71829343,156.5828 0.18725035,156.5907 0.40650728,156.5987 1.000285,156.6066 1.0311577,156.6146 0.56228715,156.6225 0.59388065,156.6305 1.0938208,156.6384 0.8435477,156.6464 0.37482634,156.6543 0.031173918,156.6623 2.2093553e-005,156.6702 0.093848966,156.6782 0.21871503,156.6861 0.031185787,156.6941 0.093831062,156.7020 0.37511617,156.7100 0.62508923,156.7179 0.49987012,156.7259 0.12487339,156.7338 0.18756071,156.7418 0.46871772,156.7497 0.093674183,156.7577 0.18761654,156.7656 0.87507528,156.7736 0.90624613,156.7815 0.84370202,156.7895 0.50004941,156.7974 0.750126,156.8054 0.68748808,156.8133 0.53118825,156.8213 0.4687143,156.8292 0.40611625,156.8372 0.031207513,156.8451 0.18764581,156.8531 0.40630838,156.8611 0.43738902,156.8690 0.12487985,156.8770 -2.4776282e-006,156.8849 1.9376477e-005,156.8929 0.093814559,156.9008 0.18750082,156.9088 0.093682036,156.9167 -7.4767704e-006,156.9247 0.093771346,156.9326 0.031189201,156.9406 0.00015892323,156.9486 0.81279862,156.9565 1.1249771,156.9645 0.74994826,156.9724 0.96880627,156.9804 2.7189915,156.9883 5.5944533,156.9963 8.4696493,157.0043 9.4999847,157.0122 5.6555991,157.0202 3.0620375,157.0281 2.7188752,157.0361 3.969631,157.0440 5.6254563,157.0520 8.0942335,157.0600 16.944258,157.0679 49.892132,157.0759 106.55456,157.0838 201.70424,157.0918 377.83542,157.0998 463.49377,157.1077 345.21841,157.1157 153.51016,157.1236 55.202175,157.1316 30.901663,157.1396 24.466173,157.1475 21.436392,157.1555 16.935394,157.1634 8.9973974,157.1714 3.1552343,157.1794 2.8446062,157.1873 5.2820501,157.1953 6.2184634,157.2033 4.1239758,157.2112 1.8431209,157.2192 0.65614712,157.2271 0.65627778,157.2351 0.68743736,157.2431 0.59390664,157.2510 0.90647519,157.2590 0.78110141,157.2670 0.34344685,157.2749 0.031230234,157.2829 0.53146929,157.2909 0.90634036,157.2988 0.62478179,157.3068 0.031095166,157.3148 2.7314649e-005,157.3227 -1.7332835e-005,157.3307 4.201764e-005,157.3387 0.12504162,157.3466 0.1249837,157.3546 0.31259671,157.3626 0.68762845,157.3705 0.71860015,157.3785 0.093649976,157.3865 0.18757933,157.3944 0.28120139,157.4024 0.12498855,157.4104 0.09367267,157.4183 0.094099335,157.4263 1.1256661,157.4343 2.6561503,157.4422 1.9681661,157.4502 0.49971145,157.4582 0.093736678,157.4661 -6.2549798e-006,157.4741 3.8868507e-006,157.4821 -9.2926166e-006,157.4900 3.3285502e-005,157.4980 0.093795106,157.5060 0.093705036,157.5140 -3.4227971e-005,157.5219 1.310627e-005,157.5299 -1.8196099e-005,157.5379 0.031345606,157.5458 0.21890226,157.5538 0.31249675,157.5618 0.21861035,157.5698 0.031148151,157.5777 3.1154203e-005,157.5857 0.5625307,157.5937 0.49996212,157.6016 -6.7665351e-006,157.6096 0.093889944,157.6176 0.43783677,157.6256 0.96896625,157.6335 0.9684673,157.6415 0.37468708,157.6495 0.18743637,157.6575 0.093702875,157.6654 4.1116524e-005,157.6734 0.09374962,157.6814 -3.9748771e-005,157.6894 0.093769602,157.6973 0.093740404,157.7053 -1.0323814e-005,157.7133 2.1815915e-005,157.7213 0.093845688,157.7292 0.34382293,157.7372 0.3436673,157.7452 0.12497006,157.7532 1.0938452,157.7611 1.4999576,157.7691 0.84366822,157.7771 0.3124994,157.7851 0.28122386,157.7930 0.093760952,157.8010 0.1875758,157.8090 0.3125132,157.8170 0.21868511,157.8250 0.031209448,157.8329 0.5000819,157.8409 1.6876388,157.8489 2.8127356,157.8569 2.9376292,157.8648 1.7187594,157.8728 1.3122587,157.8808 0.28090829,157.8888 -2.9644321e-005,157.8968 7.2162384e-006,157.9047 7.8129284e-007,157.9127 -1.0342519e-005,157.9207 4.0591356e-005,157.9287 0.18767777,157.9367 0.59398353,157.9446 0.81238067,157.9526 0.24973533,157.9606 0.093692206,157.9686 0.031297795,157.9766 0.12507391,157.9846 0.18750016,157.9925 0.43749183,158.0005 0.59378088,158.0085 0.62505364,158.0165 0.49984762,158.0245 0.18766482,158.0325 2.3132184,158.0404 4.3443079,158.0484 4.5934529,158.0564 3.593502,158.0644 6.2205315,158.0724 15.630211,158.0804 34.193336,158.0883 51.756607,158.0963 76.602722,158.1043 94.534256,158.1123 85.057632,158.1203 79.502945,158.1283 105.5086,158.1363 114.08847,158.1442 80.142799,158.1522 82.806587,158.1602 227.34462,158.1682 368.64938,158.1762 325.01816,158.1842 155.62958,158.1922 42.758896,158.2002 21.122477,158.2081 15.341267,158.2161 10.374011,158.2241 6.5304341,158.2321 3.9988666,158.2401 1.8432132,158.2481 0.99986255,158.2561 0.12490547,158.2641 0.093801729,158.2721 0.18752399,158.2800 0.093631327,158.2880 0.093923539,158.2960 0.62551671,158.3040 1.2503366,158.3120 1.7497649,158.3200 1.405967,158.3280 1.9373161,158.3360 1.6876653,158.3440 2.344244,158.3520 3.3745816,158.3600 0.71818721,158.3679 0.031329267,158.3759 0.18764247,158.3839 0.74991751,158.3919 0.49985874,158.3999 7.5111129e-005,158.4079 0.25009426,158.4159 1.156405,158.4239 1.5315366,158.4319 1.3749279,158.4399 0.7496919,158.4479 0.2811636,158.4559 0.18737003,158.4639 0.00016083769,158.4719 0.50015366,158.4799 0.49997804,158.4878 1.1562264,158.4958 1.1248517,158.5038 0.84371734,158.5118 0.18742701,158.5198 -1.0545983e-005,158.5278 0.093760945,158.5358 0.093750581,158.5438 0.53132474,158.5518 1.6566055,158.5598 2.6878994,158.5678 2.5002394,158.5758 2.1875217,158.5838 1.4996713,158.5918 1.0310348,158.5998 1.4688359,158.6078 1.593575,158.6158 0.59336591,158.6238 0.093669452,158.6318 0.18753324,158.6398 0.2812326,158.6478 0.31250116,158.6558 0.31249499,158.6638 0.21890393,158.6718 0.6876148,158.6798 0.78108758,158.6878 0.2811456,158.6958 0.093791708,158.7038 0.28146949,158.7118 0.71876001,158.7198 0.59366918,158.7278 0.68775111,158.7358 0.75005299,158.7438 0.56223178,158.7518 0.18730812,158.7598 0.18766746,158.7678 0.68762857,158.7758 0.84379226,158.7838 1.218912,158.7918 1.3748705,158.7998 0.78096342,158.8078 0.37489563,158.8158 0.1875958,158.8238 0.59389198,158.8318 0.71871799,158.8398 0.43739271,158.8478 0.43775043,158.8558 1.4065254,158.8638 2.3122211,158.8718 1.7809637,158.8798 0.62495238,158.8878 0.34386444,158.8959 0.87524766,158.9039 1.0001302,158.9119 1.0624356,158.9199 0.84349215,158.9279 0.4061,158.9359 0.2499693,158.9439 0.93854153,158.9519 7.6900635,158.9599 14.720367,158.9679 14.186308,158.9759 8.7482624,158.9839 5.4378152,158.9919 6.8133254,158.9999 6.9680142,159.0079 4.9359794,159.0160 2.4059272,159.0240 3.8128829,159.0320 6.0625043,159.0400 7.5945807,159.0480 13.973989,159.0560 29.570034,159.0640 44.569069,159.0720 75.897346,159.0800 242.12283,159.0880 694.12158,159.0961 1019.4388,159.1041 826.37799,159.1121 378.37985,159.1201 126.98904,159.1281 95.095505,159.1361 86.146439,159.1441 55.704872,159.1521 31.868555,159.1601 31.00383,159.1682 44.441841,159.1762 41.528263,159.1842 25.55596,159.1922 10.120388,159.2002 3.7799094,159.2082 1.7814949,159.2162 2.531352,159.2242 1.530494,159.2323 0.56232017,159.2403 0.5312444,159.2483 0.46879715,159.2563 0.65628594,159.2643 0.56236088,159.2723 0.53116477,159.2803 0.18756901,159.2884 0.59375429,159.2964 0.15613033,159.3044 2.7728776e-005,159.3124 0.34384671,159.3204 0.78148127,159.3284 1.1877495,159.3365 1.2186736,159.3445 0.84355861,159.3525 0.46863681,159.3605 0.5314458,159.3685 1.4063748,159.3765 1.8123169,159.3846 1.5935788,159.3926 0.87507373,159.4006 1.8128736,159.4086 1.8124151,159.4166 0.59336013,159.4246 0.1873704,159.4327 0.1874892,159.4407 0.59382069,159.4487 1.3438985,159.4567 1.437573,159.4647 0.87494898,159.4728 0.78127837,159.4808 1.0000492,159.4888 1.1875917,159.4968 1.4375768,159.5048 0.90612471,159.5129 0.59365368,159.5209 0.28105944,159.5289 -0.00011670636,159.5369 0.12510987,159.5449 0.28123945,159.5530 0.21880956,159.5610 0.65637827,159.5690 0.90626055,159.5770 0.65607947,159.5851 0.15634008,159.5931 0.75038713,159.6011 0.96862644,159.6091 1.2184411,159.6172 0.90622962,159.6252 0.3126044,159.6332 0.43742469,159.6412 0.7187379,159.6492 1.843876,159.6573 1.8436157,159.6653 0.81242365,159.6733 0.4064455,159.6813 1.2188053,159.6894 0.87479436,159.6974 0.34367439,159.7054 0.37502974,159.7134 0.40625802,159.7215 0.1875142,159.7295 0.43753496,159.7375 1.156291,159.7456 1.2500821,159.7536 1.5002643,159.7616 2.2812805,159.7696 1.405954,159.7777 0.31239253,159.7857 0.40635905,159.7937 0.68748021,159.8017 0.437325,159.8098 0.18757248,159.8178 0.53165329,159.8258 1.0939569,159.8339 0.93710011,159.8419 0.21844859,159.8499 0.28135094,159.8579 0.43747166,159.8660 0.28116068,159.8740 0.1250166,159.8820 0.093776718,159.8901 0.12499095,159.8981 0.18754643,159.9061 0.8440305,159.9142 1.6877713,159.9222 1.7498906,159.9302 1.0621978,159.9383 0.4061068,159.9463 0.37516007,159.9543 0.62506485,159.9623 0.7811864,159.9704 1.2501342,159.9784 1.718924,159.9864 1.8123286,159.9945 0.87479544,160.0025 0.50005078,160.0105 0.87539238,160.0186 2.2817094,160.0266 2.8124015,160.0346 2.656368,160.0427 3.3437579,160.0507 3.1559646,160.0587 4.4690027,160.0668 5.4071522,160.0748 9.5966997,160.0829 34.018375,160.0909 100.96437,160.0989 146.81868,160.1070 124.23073,160.1150 62.384899,160.1230 26.024261,160.1311 19.999714,160.1391 19.186207,160.1471 13.934399,160.1552 6.3410063,160.1632 1.8747908,160.1713 3.2821343,160.1793 5.3431349,160.1873 3.6866601,160.1954 2.0003579,160.2034 1.9376531,160.2114 1.4994208,160.2195 0.62459338,160.2275 0.1249542,160.2356 0.28137237,160.2436 0.46874845,160.2516 0.28114817,160.2597 0.28125829,160.2677 0.46875575,160.2758 0.15623258,160.2838 0.093728282,160.2918 0.093742013,160.2999 0.062541209,160.3079 0.06246148,160.3160 0.12524094,160.3240 0.78159392,160.3320 1.031159,160.3401 0.68723363,160.3481 0.49991673,160.3562 0.37490958,160.3642 0.18752497,160.3722 0.46911427,160.3803 0.84378988,160.3883 0.49976134,160.3964 0.78109133,160.4044 1.000137,160.4125 1.4065852,160.4205 1.2185715,160.4286 0.43724874,160.4366 0.34380722,160.4446 0.50004077,160.4527 0.59378457,160.4607 0.7500006,160.4688 0.65614271,160.4768 0.18735884,160.4849 0.093841247,160.4929 0.50022495,160.5010 0.78124213,160.5090 0.59366113,160.5170 0.65611774,160.5251 0.34362724,160.5331 0.093780741,160.5412 0.093744896,160.5492 -4.5256362e-005,160.5573 6.4298714e-005,160.5653 0.18760228,160.5734 0.34380576,160.5814 0.31234303,160.5895 0.031298492,160.5975 0.75016141,160.6056 0.68741608,160.6136 0.62514406,160.6217 0.96881884,160.6297 0.74985337,160.6378 0.31232011,160.6458 0.18751334,160.6539 0.68766022,160.6619 0.65616113,160.6700 0.28115341,160.6780 0.093782097,160.6861 0.09368854,160.6941 2.119507e-005,160.7022 0.65635556,160.7102 1.3437215,160.7183 1.0937411,160.7263 0.18747821,160.7344 0.3751922,160.7424 0.96905798,160.7505 1.1251566,160.7585 1.1248296,160.7666 0.68715429,160.7746 0.28112614,160.7827 0.18754026,160.7907 0.31249264,160.7988 0.25005513,160.8068 0.53151965,160.8149 1.437439,160.8229 1.6873879,160.8310 1.5937563,160.8390 0.84364563,160.8471 0.24999779,160.8552 0.25000313,160.8632 0.2187271,160.8713 0.28124532,160.8793 0.21865906,160.8874 0.031168157,160.8954 0.031290911,160.9035 0.18750814,160.9115 0.093724154,160.9196 -4.7718764e-005,160.9277 0.00015771693,160.9357 0.43779176,160.9438 1.0629505,160.9518 4.3758335,160.9599 7.1250319,160.9679 5.0302186,160.9760 1.124599,160.9841 2.1567042,160.9921 3.3751745,161.0002 2.9372494,161.0082 3.0002484,161.0163 4.3127713,161.0243 3.1558325,161.0324 1.2496536,161.0405 0.99996901,161.0485 2.9072185,161.0566 7.8157368,161.0646 15.191401,161.0727 20.906546,161.0808 17.903641,161.0888 16.126514,161.0969 30.761553,161.1049 66.57531,161.1130 81.812012,161.1211 61.54924,161.1291 26.393732,161.1372 10.652574,161.1453 6.562017,161.1533 3.5930283,161.1614 2.1560619,161.1694 1.7812538,161.1775 1.4999658,161.1856 0.84336853,161.1936 0.28099138,161.2017 0.093698129,161.2098 0.093852229,161.2178 0.40634856,161.2259 0.43747103,161.2339 0.31236035,161.2420 -3.1726748e-005,161.2501 0.28155845,161.2581 0.78137225,161.2662 0.62486422,161.2743 0.31233326,161.2823 0.12493909,161.2904 0.34393999,161.2985 0.75010926,161.3065 0.56227195,161.3146 0.093640149,161.3227 0.18755373,161.3307 0.18741596,161.3388 0.093766063,161.3469 0.18756312,161.3549 0.18743531,161.3630 -4.3341668e-005,161.3711 0.031285107,161.3791 0.31249696,161.3872 0.43760031,161.3953 0.7812894,161.4033 0.28116417,161.4114 0.28135359,161.4195 0.40644795,161.4275 0.56261992,161.4356 0.99995637,161.4437 1.0935429,161.4517 0.62480849,161.4598 0.093690678,161.4679 3.0751204e-007,161.4760 5.3542017e-006,161.4840 0.031245967,161.4921 1.0784157e-005,161.5002 0.1250359,161.5082 0.50000995,161.5163 0.4999961,161.5244 0.28131303,161.5325 0.31254536,161.5405 0.18736918,161.5486 1.9805244e-005,161.5567 0.46907389,161.5647 0.93761593,161.5728 0.87490481,161.5809 0.5935176,161.5890 0.093615778,161.5970 0.31261554,161.6051 0.49997395,161.6132 0.18740074,161.6212 -2.0504565e-005,161.6293 0.031303715,161.6374 0.093748651,161.6455 0.34370747,161.6535 0.093792535,161.6616 0.31257087,161.6697 0.40635434,161.6778 0.40636095,161.6858 0.46861574,161.6939 0.12481175,161.7020 -2.1114718e-005,161.7101 1.8577286e-005,161.7181 0.31256396,161.7262 0.78129232,161.7343 0.7499544,161.7424 0.31244043,161.7505 0.093763895,161.7585 0.18764722,161.7666 0.31261173,161.7747 0.31239456,161.7828 0.18739349,161.7908 0.18750948,161.7989 0.15624192,161.8070 0.062444266,161.8151 -2.5212277e-005,161.8232 8.2487522e-006,161.8312 -7.7816458e-006,161.8393 0.093784772,161.8474 0.40650469,161.8555 1.0940067,161.8636 1.2498292,161.8716 0.56227559,161.8797 0.18738711,161.8878 4.2735142e-006,161.8959 0.18753931,161.9040 0.093675628,161.9120 0.12506302,161.9201 0.28121871,161.9282 0.12509736,161.9363 0.62525403,161.9444 1.8126459,161.9524 3.0001252,161.9605 2.9685061,161.9686 1.0621773,161.9767 0.062421422,161.9848 0.093785442,161.9929 0.50028265,162.0009 1.3440874,162.0090 2.6562846,162.0171 2.655885,162.0252 1.2809786,162.0333 0.74998808,162.0414 0.49997056,162.0494 -5.7314996e-005,162.0575 0.25050664,162.0656 2.5008419,162.0737 4.6256266,162.0818 6.0937567,162.0899 6.5628977,162.0979 12.003899,162.1060 21.315868,162.1141 20.967316,162.1222 14.90305,162.1303 11.469403,162.1384 19.53344,162.1465 21.873915,162.1546 15.184416,162.1626 5.2477026,162.1707 1.8119186,162.1788 1.0934473,162.1869 1.1562916,162.1950 1.7501464,162.2031 2.9999104,162.2112 2.6247628,162.2193 1.6873233,162.2273 0.18736926,162.2354 0.50010097,162.2435 1.2502508,162.2516 1.5315442,162.2597 1.5311879,162.2678 0.8434121,162.2759 0.78143811,162.2840 1.5000596,162.2921 0.84340447,162.3002 0.78123659,162.3082 0.81253862,162.3163 0.31240198,162.3244 0.093652554,162.3325 0.18754978,162.3406 0.90637004,162.3487 0.40622807,162.3568 0.18741687,162.3649 0.21869621,162.3730 -2.505735e-005,162.3811 0.18772486,162.3892 0.78140336,162.3973 0.62478888,162.4053 0.21860909,162.4134 0.34377912,162.4215 0.49999362,162.4296 0.18744333,162.4377 0.093958996,162.4458 0.75025713,162.4539 0.87490368,162.4620 0.49981159,162.4701 0.28120804,162.4782 0.34380901,162.4863 0.90636533,162.4944 1.9062556,162.5025 1.1873546,162.5106 0.4999629,162.5187 0.59373492,162.5268 0.31240189,162.5349 0.093879901,162.5430 0.43774953,162.5511 0.62507725,162.5592 0.65615517,162.5673 0.43731079,162.5754 0.18735962,162.5834 0.093838766,162.5915 0.59402591,162.5996 0.96890026,162.6077 0.90596521,162.6158 0.28110194,162.6239 0.59388191,162.6320 0.56242812,162.6401 0.37492961,162.6482 0.21875182,162.6563 0.28119868,162.6644 0.12496307,162.6725 0.31279874,162.6806 1.3130845,162.6887 2.3439739,162.6968 1.9059025,162.7049 0.96835947,162.7130 1.5313525,162.7211 3.1563697,162.7292 2.9059401,162.7373 1.5935892,162.7454 0.71866256,162.7535 -7.9507998e-005,162.7616 2.3457362e-005,162.7697 0.093771219,162.7779 0.31250921,162.7860 0.1874772,162.7941 0.031267844,162.8022 0.093805939,162.8103 0.187503,162.8184 0.093681879,162.8265 -2.8616978e-005,162.8346 7.3893639e-006,162.8427 -9.3875371e-007,162.8508 -3.6350352e-006,162.8589 1.5479916e-005,162.8670 0.1875409,162.8751 0.40625116,162.8832 0.7190119,162.8913 1.6563439,162.8994 1.5934743,162.9075 0.78112566,162.9156 0.18767788,162.9237 0.87524003,162.9318 1.062517,162.9399 1.5003369,162.9480 2.782022,162.9562 4.7190919,162.9643 5.311522,162.9724 2.5618329,162.9805 1.6876857,162.9886 0.90643489,162.9967 1.6250449,163.0048 1.437451,163.0129 1.9690437,163.0210 3.3754129,163.0291 4.6251664,163.0372 3.9995408,163.0453 3.2511101,163.0535 8.5027704,163.0616 13.313339,163.0697 24.011808,163.0778 87.504173,163.0859 186.37309,163.0940 211.73779,163.1021 137.02632,163.1102 56.852798,163.1183 27.620489,163.1264 19.375029,163.1346 18.062128,163.1427 18.999195,163.1508 19.529522,163.1589 15.529139,163.1670 10.74882,163.1751 5.4369717,163.1832 2.9373615,163.1913 1.1247877,163.1995 0.78110754,163.2076 0.31243825,163.2157 0.093729444,163.2238 8.4016647e-006,163.2319 0.093877994,163.2400 0.40648359,163.2481 0.90624517,163.2563 0.53096843,163.2644 0.031140691,163.2725 3.2079221e-005,163.2806 -3.0456382e-005,163.2887 8.9749919e-005,163.2968 0.3751722,163.3049 0.62507814,163.3131 1.0312967,163.3212 1.8438534,163.3293 3.3125498,163.3374 3.4373858,163.3455 1.9999144,163.3536 0.9377256,163.3618 1.1561667,163.3699 0.37463844,163.3780 0.093667969,163.3861 0.03128352,163.3942 0.1875748,163.4023 0.28138381,163.4105 0.53127944,163.4186 0.4374356,163.4267 0.56254017,163.4348 0.56244057,163.4429 0.31237498,163.4511 0.062458836,163.4592 0.12506303,163.4673 0.2813085,163.4754 0.18739098,163.4835 0.031273708,163.4917 0.2189016,163.4998 0.24983037,163.5079 0.062650032,163.5160 1.0004507,163.5241 1.75003,163.5323 2.2498899,163.5404 2.6249881,163.5485 2.5938697,163.5566 2.0624349,163.5647 1.0934422,163.5729 0.46851006,163.5810 0.031168912,163.5891 0.093846165,163.5972 0.31253502,163.6054 0.37522835,163.6135 0.78146172,163.6216 1.1872509,163.6297 1.2185763,163.6379 0.90621608,163.6460 0.093658276,163.6541 -2.2467268e-005,163.6622 5.9605468e-006,163.6704 -1.3736073e-006,163.6785 -4.6651502e-007,163.6866 0.031264953,163.6947 0.18762842,163.7029 0.65638494,163.7110 0.71868414,163.7191 0.37484619,163.7272 0.031195257,163.7354 -2.0112595e-005,163.7435 8.0980113e-005,163.7516 0.59378999,163.7597 0.87497056,163.7679 0.7814573,163.7760 0.78133059,163.7841 0.59353793,163.7922 0.1873944,163.8004 0.18750705,163.8085 0.31254721,163.8166 0.56249511,163.8248 0.3124724,163.8329 0.46874642,163.8410 0.18741691,163.8491 0.031362131,163.8573 0.31264114,163.8654 0.4061853,163.8735 0.4687719,163.8817 0.49993381,163.8898 0.18750881,163.8979 0.81263924,163.9061 0.84368509,163.9142 0.28112325,163.9223 0.093688302,163.9304 0.031235827,163.9386 9.9517383e-006,163.9467 0.50003874,163.9548 0.49995294,163.9630 3.120544e-005,163.9711 0.093780309,163.9792 0.18749163,163.9874 0.34380433,163.9955 0.31241202,164.0036 0.031334933,164.0118 0.56290382,164.0199 1.0938053,164.0280 0.74982911,164.0362 0.6249553,164.0443 0.93758321,164.0524 3.0314679,164.0606 3.3439395,164.0687 3.9077971,164.0768 9.7226839,164.0850 19.535397,164.0931 26.93762,164.1012 31.943466,164.1094 76.805862,164.1175 149.61255,164.1257 160.08217,164.1338 102.69294,164.1419 43.051247,164.1501 36.001259,164.1582 39.49873,164.1663 35.027657,164.1745 22.464693,164.1826 10.466513,164.1907 3.8119886,164.1989 2.8437684,164.2070 3.0623124,164.2152 1.5934521,164.2233 1.0311764,164.2314 0.68738091,164.2396 0.43744737,164.2477 0.37494546,164.2559 0.21881168,164.2640 0.46887308,164.2721 0.40608424,164.2803 0.093607806,164.2884 6.7837431e-007,164.2966 0.03129372,164.3047 0.09373682,164.3128 0.031205518,164.3210 2.8851629e-005,164.3291 0.031243091,164.3373 0.78149098,164.3454 1.7815306,164.3535 1.4372458,164.3617 0.15599503,164.3698 0.31253892,164.3780 0.49998897,164.3861 0.21873808,164.3943 0.093791828,164.4024 0.093689561,164.4105 5.1407646e-006,164.4187 0.28154874,164.4268 0.87516826,164.4350 0.99987805,164.4431 0.65596575,164.4513 0.031280406,164.4594 0.3752408,164.4675 0.59380627,164.4757 0.87511396,164.4838 1.1250111,164.4920 0.87484783,164.5001 0.46857366,164.5083 0.24989308,164.5164 0.093639627,164.5246 0.031334519,164.5327 0.31266287,164.5409 0.65669519,164.5490 1.6252842,164.5571 1.4682635,164.5653 0.62457919,164.5734 0.031178657,164.5816 9.7829188e-006,164.5897 -3.983248e-006,164.5979 6.1498481e-006,164.6060 -2.0617175e-005,164.6142 7.6323253e-005,164.6223 1.2502623,164.6305 2.5313506,164.6386 1.9372624,164.6468 0.74981022,164.6549 2.038226e-005,164.6631 0.093832836,164.6712 0.37510759,164.6794 1.1876624,164.6875 2.5000753,164.6957 2.6873512,164.7038 1.718679,164.7120 0.50005215,164.7201 0.43741131,164.7283 0.21861659,164.7364 0.12499819,164.7446 0.28136158,164.7527 0.4062919,164.7609 0.28116405,164.7690 0.12492111,164.7772 0.031209493,164.7853 0.093922906,164.7935 0.53135335,164.8016 0.49983773,164.8098 0.12489516,164.8179 0.093778826,164.8261 0.31251776,164.8343 0.18745981,164.8424 0.062481377,164.8506 0.031281941,164.8587 0.18756463,164.8669 0.18748336,164.8750 0.093692116,164.8832 0.12499775,164.8913 0.31261009,164.8995 0.50002825,164.9076 0.65651757,164.9158 1.7815207,164.9240 1.7810851,164.9321 0.9684059,164.9403 0.24996853,164.9484 1.0315423,164.9566 1.7815253,164.9647 2.0313296,164.9729 1.5308907,164.9811 0.5621385,164.9892 0.18773538,164.9974 0.71896106,165.0055 0.65616941,165.0137 0.81238002,165.0218 0.81258088,165.0300 1.7191726,165.0382 2.8127141,165.0463 4.375669,165.0545 9.5971861,165.0626 25.821749,165.0708 64.243637,165.0790 143.43382,165.0871 225.82126,165.0953 375.88287,165.1034 521.72192,165.1116 493.32196,165.1198 296.72696,165.1279 119.29772,165.1361 49.737942,165.1442 28.620659,165.1524 25.748184,165.1606 23.623041,165.1687 17.498034,165.1769 10.997917,165.1850 5.5608692,165.1932 1.8427262,165.2014 0.31258783,165.2095 2.7510006,165.2177 6.1251116,165.2259 3.9990993,165.2340 1.4060051,165.2422 1.0004488,165.2503 1.6564413,165.2585 1.1870732,165.2667 0.34340721,165.2748 0.49996921,165.2830 0.50003242,165.2912 0.59381539,165.2993 0.46894512,165.3075 0.62510419,165.3157 0.56244415,165.3238 0.62491745,165.3320 0.40602711,165.3402 -9.8335448e-005,165.3483 2.0130934e-005,165.3565 1.7818897e-005,165.3647 0.18756217,165.3728 0.31247669,165.3810 0.4374786,165.3892 0.21883562,165.3973 0.28130749,165.4055 0.34369999,165.4137 0.28115973,165.4218 0.093710758,165.4300 0.12511611,165.4382 0.46874329,165.4463 0.4686825,165.4545 0.43762246,165.4627 0.2813715,165.4708 0.43741512,165.4790 0.37516078,165.4872 0.93774903,165.4954 1.1249746,165.5035 1.1873481,165.5117 1.2497456,165.5199 0.59361148,165.5280 -6.0752158e-005,165.5362 6.5707427e-005,165.5444 0.21882194,165.5525 0.34384823,165.5607 0.37501809,165.5689 0.28116214,165.5771 0.31252086,165.5852 0.31241402,165.5934 0.03115792,165.6016 1.0026359e-005,165.6098 2.253719e-005,165.6179 0.75008899,165.6261 1.4064229,165.6343 1.7812059,165.6424 0.59367764,165.6506 0.71875858,165.6588 0.34365487,165.6670 0.18755749,165.6751 0.3125762,165.6833 0.34370974,165.6915 0.21861862,165.6997 0.218803,165.7078 0.93767488,165.7160 1.0937482,165.7242 0.65618056,165.7324 0.34367302,165.7405 0.12491132,165.7487 0.093756929,165.7569 0.18754318,165.7651 0.31248537,165.7732 0.34371194,165.7814 0.75017416,165.7896 2.0628231,165.7978 2.500082,165.8060 1.3436983,165.8141 0.65590191,165.8223 0.093493544,165.8305 0.093845673,165.8387 0.31253067,165.8468 0.43751475,165.8550 0.62518257,165.8632 1.4064007,165.8714 2.2499785,165.8796 2.3435779,165.8877 1.2812253,165.8959 0.96878368,165.9041 0.43732658,165.9123 0.093680292,165.9205 0.031309716,165.9286 0.187558,165.9368 0.12491343,165.9450 0.03125957,165.9532 0.18750834,165.9614 0.09375862,165.9696 0.18759054,165.9777 0.28127974,165.9859 0.40631676,165.9941 0.71883482,166.0023 0.99998325,166.0105 0.81237596,166.0186 0.37488395,166.0268 0.18751836,166.0350 0.90638441,166.0432 0.87543142,166.0514 1.7192264,166.0596 2.9377658,166.0677 5.6584601,166.0759 15.132207,166.0841 37.916401,166.0923 64.793121,166.1005 93.568321,166.1087 90.336182,166.1169 61.2701,166.1250 39.650261,166.1332 33.779907,166.1414 32.466396,166.1496 23.120403,166.1578 12.372061,166.1660 6.905427,166.1742 4.9996104,166.1823 3.4369762,166.1905 1.9057561,166.1987 0.71843326,166.2069 0.37488756,166.2151 0.187426,166.2233 -1.4565491e-005,166.2315 -9.1242073e-006,166.2397 5.1066392e-005,166.2478 0.093750715,166.2560 -5.4198819e-005,166.2642 2.0477119e-005,166.2724 0.093756974,166.2806 0.093736321,166.2888 1.3078622e-005,166.2970 0.34395549,166.3052 1.1565058,166.3134 1.4999694,166.3215 0.96844095,166.3297 0.18736131,166.3379 0.18752067,166.3461 -1.5735939e-005,166.3543 0.093755998,166.3625 0.12503877,166.3707 0.46880394,166.3789 0.43743703,166.3871 0.031209094,166.3953 0.03126758,166.4035 0.031238571,166.4117 -1.4012122e-006,166.4198 -1.2486893e-005,166.4280 0.031337783,166.4362 0.312594,166.4444 0.46878347,166.4526 0.84399539,166.4608 1.6876814,166.4690 1.562294,166.4772 0.74968034,166.4854 0.093651287,166.4936 0.093806803,166.5018 0.18750289,166.5100 0.093735032,166.5182 0.093751103,166.5264 0.12495492,166.5346 0.03128301,166.5428 0.40654114,166.5510 1.2501956,166.5592 1.5313009,166.5673 1.7503037,166.5755 2.1250143,166.5837 1.8749474,166.5919 1.5311981,166.6001 0.9371931,166.6083 0.56228644,166.6165 0.34361711,166.6247 0.18742192,166.6329 0.031186696,166.6411 3.6954914e-006,166.6493 -6.1799265e-006,166.6575 2.1025286e-005,166.6657 0.031220244,166.6739 0.12518157,166.6821 1.2815638,166.6903 1.4686643,166.6985 0.68725008,166.7067 0.2813383,166.7149 0.59388334,166.7231 0.59364849,166.7313 0.46857476,166.7395 0.093648963,166.7477 1.3402157e-005,166.7559 -6.1595765e-006,166.7641 1.1236028e-005,166.7723 0.093853921,166.7805 0.53132868,166.7887 0.59365261,166.7969 0.28117466,166.8051 0.062585391,166.8133 0.25018084,166.8215 0.87510765,166.8297 1.5311671,166.8379 2.1873996,166.8461 1.5623813,166.8543 0.34365532,166.8625 7.4131121e-006,166.8708 0.18760093,166.8790 0.53141618,166.8872 0.65622383,166.8954 0.34358081,166.9036 0.21876125,166.9118 0.43754888,166.9200 0.3436555,166.9282 0.093738839,166.9364 0.093847729,166.9446 0.18751894,166.9528 0.21871653,166.9610 0.37497193,166.9692 0.28133637,166.9774 0.65662354,166.9856 1.375145,166.9938 1.4375495,167.0020 1.9376392,167.0102 1.9686383,167.0185 2.3749795,167.0267 4.6260729,167.0349 11.534781,167.0431 21.097153,167.0513 22.248861,167.0595 15.341207,167.0677 10.656001,167.0759 16.472902,167.0841 35.573521,167.0923 66.35775,167.1005 91.253845,167.1087 81.959167,167.1170 56.990772,167.1252 45.622761,167.1334 42.247459,167.1416 29.37031,167.1498 18.777796,167.1580 12.497621,167.1662 8.8115234,167.1744 5.3738012,167.1826 2.2801027,167.1909 0.84365523,167.1991 1.1251762,167.2073 1.1561748,167.2155 0.68744946,167.2237 0.56246394,167.2319 0.43730485,167.2401 0.53127593,167.2483 0.68750948,167.2566 0.37491634,167.2648 0.18756759,167.2730 0.25005382,167.2812 0.218601,167.2894 -6.6398759e-005,167.2976 0.093861543,167.3058 0.15625022,167.3141 0.09363731,167.3223 0.031356931,167.3305 0.62538517,167.3387 0.96887273,167.3469 0.93727946,167.3551 0.65596402,167.3633 0.18739969,167.3716 0.031252269,167.3798 0.093782343,167.3880 0.31256002,167.3962 0.3124353,167.4044 0.031192277,167.4126 0.18767059,167.4209 0.78140008,167.4291 0.90620023,167.4373 0.7186178,167.4455 0.37493518,167.4537 0.53129846,167.4619 0.50008011,167.4702 0.50000876,167.4784 0.56244171,167.4866 0.78118658,167.4948 0.53127074,167.5030 0.50004977,167.5113 0.4377265,167.5195 0.96889997,167.5277 0.87484246,167.5359 0.53107631,167.5441 0.18736035,167.5524 0.28137678,167.5606 0.78137749,167.5688 0.68735206,167.5770 0.18733044,167.5852 0.28168586,167.5935 1.3756226,167.6017 1.8121859,167.6099 0.96832854,167.6181 0.99984974,167.6264 0.28107551,167.6346 0.031289101,167.6428 0.3125836,167.6510 0.43754447,167.6592 0.68786901,167.6675 1.3750081,167.6757 0.62466562,167.6839 0.3123773,167.6921 -6.5007807e-005,167.7004 0.18764737,167.7086 0.40625924,167.7168 0.31240851,167.7250 0.093683869,167.7333 -1.3019984e-005,167.7415 7.0930005e-006,167.7497 -1.535216e-005,167.7579 0.093915544,167.7662 0.9378292,167.7744 2.2188261,167.7826 2.1873794,167.7908 1.2812575,167.7991 0.84363598,167.8073 0.49981081,167.8155 0.49995524,167.8238 0.53121167,167.8320 0.34368098,167.8402 0.093855321,167.8484 0.5314737,167.8567 1.0001695,167.8649 1.1563933,167.8731 1.1875577,167.8813 1.3124254,167.8896 1.4061329,167.8978 1.7499444,167.9060 1.0623417,167.9143 0.34357134,167.9225 0.093652926,167.9307 0.062521763,167.9390 0.43790597,167.9472 1.625644,167.9554 2.8437657,167.9636 2.6245437,167.9719 2.8748074,167.9801 2.7499275,167.9883 1.8124948,167.9966 1.250214,168.0048 1.8438435,168.0130 1.8122745,168.0213 1.1873451,168.0295 0.90638942,168.0377 2.3128278,168.0460 2.781296,168.0542 3.6895905,168.0624 11.629185,168.0707 20.471529,168.0789 25.875362,168.0871 31.627918,168.0954 47.91362,168.1036 65.13047,168.1118 68.841698,168.1201 53.303802,168.1283 29.711874,168.1365 22.659626,168.1448 39.319195,168.1530 48.967525,168.1612 36.992588,168.1695 17.463022,168.1777 10.249026,168.1859 9.624486,168.1942 5.2490892,168.2024 3.6874385,168.2107 3.7185791,168.2189 2.749321,168.2271 1.2494632,168.2354 0.28112394,168.2436 1.3130292,168.2518 3.0314915,168.2601 2.2183771,168.2683 1.0621822,168.2766 0.28106654,168.2848 0.093744755,168.2930 5.4704642e-006,168.3013 0.031250942,168.3095 -9.262335e-006,168.3177 6.4198357e-006,168.3260 -1.6417451e-005,168.3342 5.9253191e-005,168.3425 1.1876026,168.3507 1.7500589,168.3589 1.6562755,168.3672 1.0000548,168.3754 0.75002015,168.3837 0.56231737,168.3919 0.093619414,168.4001 0.093922205,168.4084 0.37499887,168.4166 0.093581654,168.4249 6.9407606e-006,168.4331 0.12510687,168.4414 0.34381649,168.4496 0.24989575,168.4578 0.3437016,168.4661 0.31249484,168.4743 -3.2859236e-005,168.4826 4.0539599e-005,168.4908 0.31250274,168.4991 0.3438364,168.5073 0.34399572,168.5155 0.56254303,168.5238 0.4372296,168.5320 0.09374468,168.5403 0.6252439,168.5485 0.9062047,168.5568 1.0310917,168.5650 0.99989402,168.5733 0.46881872,168.5815 0.43779436,168.5898 0.68740737,168.5980 0.28103438,168.6062 0.31269836,168.6145 0.56251848,168.6227 0.34353155,168.6310 0.12499051,168.6392 0.40635329,168.6475 0.71880198,168.6557 0.84370166
[truncated: 2,353,134 more chars]
