# Supplementary material for: Polypy: A Framework to Interpret Polymer Properties from Mass Spectrometry Data
Source: Polymers (Basel). 2024 Jun 22;16(13):1771. doi: 10.3390/polym16131771 (PMC11244493; doi:10.3390/polym16131771)
Supplement: Supplementary file 1 [file polymers-16-01771-s001.zip › Aryl_resins_MS_raw_data/VV_27c_35min.ascii]

0.295875,+,NANO-ESI,ms1,-,profile,44.9217-2505.2652,136512,44.9217 0.34376213,44.9259 0.34372574,44.9302 0.18743059,44.9345 -3.4947218e-005,44.9387 2.6658352e-005,44.9430 1.1562921,44.9472 1.6874975,44.9515 1.1562179,44.9557 0.093748368,44.9600 0.093734823,44.9642 0.031272344,44.9685 0.18772639,44.9728 0.50004756,44.9770 0.34364229,44.9813 0.28115553,44.9855 0.12495016,44.9898 0.31256363,44.9940 0.31244776,44.9983 0.093693152,45.0026 -7.5422367e-006,45.0068 2.0211753e-006,45.0111 -5.4163644e-007,45.0153 1.4514821e-007,45.0196 -3.8896886e-008,45.0239 1.0423351e-008,45.0281 -2.7922566e-009,45.0324 7.445275e-010,45.0366 -1.8554451e-010,45.0409 -2.4378058e-012,45.0452 1.9534092e-010,45.0494 -7.7901763e-010,45.0537 2.9210521e-009,45.0579 -1.0906389e-008,45.0622 4.0708979e-008,45.0665 -1.5194622e-007,45.0707 5.6713827e-007,45.0750 -2.1168391e-006,45.0792 7.9011206e-006,45.0835 0.093920931,45.0878 0.31249976,45.0920 0.093579262,45.0963 -7.8908879e-006,45.1006 2.1419298e-006,45.1048 -6.7597773e-007,45.1091 5.6179397e-007,45.1133 -1.5713041e-006,45.1176 5.7240336e-006,45.1219 0.093746521,45.1261 0.093776084,45.1304 0.062563196,45.1347 0.093725741,45.1389 0.031192742,45.1432 -1.9159388e-005,45.1475 4.314175e-005,45.1517 0.18770462,45.1560 0.75020355,45.1603 0.99996102,45.1645 0.59351182,45.1688 0.093587905,45.1731 0.031344414,45.1773 0.18761912,45.1816 0.18736498,45.1859 -9.8357355e-005,45.1901 1.0043725e-005,45.1944 5.8201003e-005,45.1987 0.31264961,45.2029 0.49999735,45.2072 0.31236079,45.2115 0.031190228,45.2157 -1.3891586e-005,45.2200 8.0682883e-005,45.2243 0.28149357,45.2285 0.53124815,45.2328 0.3123042,45.2371 0.093656674,45.2413 -2.3893499e-005,45.2456 1.4231868e-005,45.2499 0.78127682,45.2542 1.1874925,45.2584 0.56247354,45.2627 -1.0657733e-006,45.2670 2.8659622e-007,45.2712 -8.0495511e-008,45.2755 3.5356098e-008,45.2798 -6.0926553e-008,45.2841 2.0837059e-007,45.2883 -7.7263985e-007,45.2926 2.8825045e-006,45.2969 -1.0758557e-005,45.3011 4.0156137e-005,45.3054 0.09374994,45.3097 -4.0091592e-005,45.3140 1.0743674e-005,45.3182 -2.878709e-006,45.3225 7.6998742e-007,45.3268 -2.0092469e-007,45.3311 3.3624424e-008,45.3353 6.6458561e-008,45.3396 -2.9949794e-007,45.3439 1.131659e-006,45.3482 -4.2276019e-006,45.3524 1.5780473e-005,45.3567 0.31253195,45.3610 0.50001711,45.3653 0.43748945,45.3695 0.18746902,45.3738 0.031232337,45.3781 -2.889801e-006,45.3824 7.7312075e-007,45.3866 -2.0236459e-007,45.3909 3.6250828e-008,45.3952 5.7391908e-008,45.3995 -2.6585411e-007,45.4037 1.0061362e-006,45.4080 -3.7591033e-006,45.4123 0.093781918,45.4166 0.2813161,45.4209 0.34375277,45.4251 0.18740474,45.4294 0.093915515,45.4337 0.4688586,45.4380 0.24985322,45.4422 0.093653478,45.4465 -2.5241754e-005,45.4508 0.03125843,45.4551 -8.6162254e-006,45.4594 0.093780085,45.4636 0.093724914,45.4679 -1.6513517e-005,45.4722 4.4253302e-006,45.4765 -1.1859981e-006,45.4808 3.18178e-007,45.4850 -8.65844e-008,45.4893 2.8125397e-008,45.4936 -2.5910035e-008,45.4979 7.5520333e-008,45.5022 -2.7620081e-007,45.5065 1.0293952e-006,45.5107 -3.8417988e-006,45.5150 0.031296663,45.5193 0.3439315,45.5236 0.78129578,45.5279 0.56237036,45.5322 0.28117687,45.5364 0.093692638,45.5407 -2.0660107e-006,45.5450 1.1563104,45.5493 1.7187926,45.5536 1.3125311,45.5579 0.5937978,45.5621 0.37490678,45.5664 0.031143924,45.5707 1.1689887e-005,45.5750 -7.7482564e-006,45.5793 1.9304038e-005,45.5836 0.093775056,45.5879 0.093724929,45.5921 -1.930189e-005,45.5964 7.8030043e-006,45.6007 -1.1909257e-005,45.6050 3.9837792e-005,45.6093 0.31257924,45.6136 0.56255746,45.6179 0.43748513,45.6221 0.12495274,45.6264 0.062365506,45.6307 0.00021993004,45.6350 0.96916378,45.6393 1.3748665,45.6436 0.68714732,45.6479 0.12494607,45.6522 0.1875204,45.6565 0.093664981,45.6607 -2.4055444e-007,45.6650 -9.168578e-007,45.6693 3.9084753e-006,45.6736 -1.4718665e-005,45.6779 5.4972304e-005,45.6822 0.18776949,45.6865 0.56282997,45.6908 0.90623027,45.6951 0.9371503,45.6994 0.40601641,45.7036 0.031201124,45.7079 3.6093206e-005,45.7122 0.18778369,45.7165 0.87526512,45.7208 1.1872636,45.7251 0.53099811,45.7294 0.49999088,45.7337 0.56246006,45.7380 0.34374651,45.7423 0.18757361,45.7466 0.50014186,45.7509 0.74995708,45.7552 0.31233042,45.7595 0.031209964,45.7637 2.0522998e-006,45.7680 -5.6507622e-007,45.7723 2.077886e-007,45.7766 -2.6604295e-007,45.7809 8.5645928e-007,45.7852 -3.1601346e-006,45.7895 1.1785388e-005,45.7938 0.18764822,45.7981 0.53137618,45.8024 0.43736902,45.8067 0.12494403,45.8110 0.43779683,45.8153 1.2500819,45.8196 0.93722236,45.8239 0.31232822,45.8282 0.093718074,45.8325 0.093765914,45.8368 0.12499683,45.8411 -9.6118483e-006,45.8454 6.721521e-006,45.8497 -1.7275133e-005,45.8540 6.2385618e-005,45.8583 0.18767993,45.8626 0.40629715,45.8669 0.37483442,45.8712 0.093636818,45.8755 3.2792796e-006,45.8798 -9.6526014e-007,45.8841 5.814436e-007,45.8884 -1.3605611e-006,45.8927 4.8613028e-006,45.8970 -1.8086612e-005,45.9013 6.7492532e-005,45.9056 0.40629971,45.9099 0.59373224,45.9142 0.50014824,45.9185 0.31253222,45.9228 0.18730085,45.9271 0.093719058,45.9314 0.34381419,45.9357 0.37497324,45.9400 0.24994864,45.9443 -2.715317e-005,45.9486 0.28146175,45.9529 1.2501032,45.9572 0.9060747,45.9615 0.28113002,45.9658 7.4216672e-007,45.9701 0.093757086,45.9744 -2.9117235e-005,45.9787 1.4512842e-005,45.9830 -2.893411e-005,45.9873 0.00010123385,45.9916 0.31272244,45.9959 0.56259531,46.0002 0.49976629,46.0045 0.031060796,46.0089 2.2323755e-005,46.0132 4.1547188e-005,46.0175 0.31256577,46.0218 0.34371987,46.0261 0.18744718,46.0304 -3.312061e-005,46.0347 3.8619408e-005,46.0390 0.062562317,46.0433 0.093737289,46.0476 0.062488362,46.0519 0.093784019,46.0562 0.093691923,46.0605 -5.1833886e-005,46.0648 1.5710481e-005,46.0692 -1.1003267e-005,46.0735 2.8304135e-005,46.0778 0.093905784,46.0821 0.31272244,46.0864 0.4687607,46.0907 0.31223381,46.0950 0.031072617,46.0993 0.00010269521,46.1036 0.18769166,46.1079 0.31248805,46.1122 0.18735549,46.1166 0.31255382,46.1209 0.65640336,46.1252 0.74990809,46.1295 0.28108341,46.1338 0.093731508,46.1381 0.18764561,46.1424 0.50005507,46.1467 0.31232816,46.1511 0.031177897,46.1554 9.8935952e-006,46.1597 -2.4888393e-006,46.1640 6.0612493e-008,46.1683 2.246943e-006,46.1726 -9.0494505e-006,46.1769 3.3954573e-005,46.1812 0.18757236,46.1856 0.34379342,46.1899 0.34367168,46.1942 0.18759187,46.1985 0.8752023,46.2028 0.93732536,46.2071 0.18731418,46.2114 2.607213e-006,46.2158 0.18751036,46.2201 0.62512439,46.2244 1.062657,46.2287 0.90608847,46.2330 0.031091996,46.2373 0.093871452,46.2417 0.28139362,46.2460 0.34373546,46.2503 0.18732786,46.2546 -6.4645152e-005,46.2589 1.7323649e-005,46.2632 -4.6424407e-006,46.2676 1.2442356e-006,46.2719 -3.3399891e-007,46.2762 9.1625488e-008,46.2805 -3.2467806e-008,46.2848 3.8239538e-008,46.2892 -1.2050062e-007,46.2935 4.4381031e-007,46.2978 -1.6549194e-006,46.3021 6.1765413e-006,46.3064 0.093828544,46.3108 0.34380579,46.3151 0.31243876,46.3194 0.18747541,46.3237 0.34381607,46.3280 0.49997476,46.3324 0.18741623,46.3367 -1.6616739e-005,46.3410 1.9969282e-005,46.3453 0.31258017,46.3496 0.78131467,46.3540 1.0938683,46.3583 0.90652221,46.3626 0.75003898,46.3669 0.4683997,46.3712 0.093515232,46.3756 -4.1447074e-006,46.3799 8.0496739e-007,46.3842 9.2542859e-007,46.3885 -4.5073011e-006,46.3929 1.7105665e-005,46.3972 0.09377373,46.4015 0.093725547,46.4058 -1.3610794e-005,46.4102 -8.721966e-006,46.4145 4.850591e-005,46.4188 0.31261167,46.4231 0.56254232,46.4275 0.56245983,46.4318 0.31237766,46.4361 -8.1113494e-006,46.4404 0.093866915,46.4448 0.18756652,46.4491 0.18738399,46.4534 -0.00012913307,46.4577 0.03141664,46.4621 0.56276035,46.4664 0.8436209,46.4707 0.28100276,46.4751 -2.0827531e-005,46.4794 3.5679146e-005,46.4837 0.093749039,46.4880 -3.1954638e-005,46.4924 7.9317651e-006,46.4967 2.3132445e-007,46.5010 -8.8590205e-006,46.5054 3.5208854e-005,46.5097 0.093795337,46.5140 0.093710534,46.5183 -6.4821892e-005,46.5227 0.031403046,46.5270 0.53157669,46.5313 0.87496322,46.5357 0.4372229,46.5400 0.18743056,46.5443 0.40634871,46.5487 0.68756884,46.5530 0.65618157,46.5573 0.31238306,46.5616 0.093703613,46.5660 0.031251505,46.5703 -3.5939408e-006,46.5746 1.0704638e-006,46.5790 -6.8757555e-007,46.5833 1.6799095e-006,46.5876 -6.0326615e-006,46.5920 0.093949944,46.5963 0.56280023,46.6006 0.71862841,46.6050 0.31219399,46.6093 0.031206811,46.6136 0.093830764,46.6180 0.1876075,46.6223 0.40634537,46.6266 0.4999617,46.6310 0.31230611,46.6353 -9.2337206e-005,46.6396 5.0925464e-006,46.6440 0.093840137,46.6483 0.53145927,46.6527 0.68754017,46.6570 0.49991468,46.6613 0.28116798,46.6657 0.18742098,46.6700 0.093732975,46.6743 0.093717709,46.6787 -4.1515821e-005,46.6830 1.0860556e-005,46.6873 -1.9218069e-006,46.6917 -3.1749616e-006,46.6960 1.4623633e-005,46.7004 0.18768546,46.7047 0.40631363,46.7090 0.18729809,46.7134 -7.5939628e-005,46.7177 2.6498035e-005,46.7221 0.031251427,46.7264 0.093821071,46.7307 0.31254596,46.7351 0.3749291,46.7394 0.093660042,46.7438 0.00014347192,46.7481 0.28152728,46.7524 0.56260645,46.7568 0.90614766,46.7611 0.74974388,46.7655 0.31237334,46.7698 0.093747914,46.7741 -8.9860996e-006,46.7785 2.5507636e-006,46.7828 -1.2160522e-006,46.7872 2.3134176e-006,46.7915 -8.0384107e-006,46.7958 2.9843461e-005,46.8002 0.093850896,46.8045 0.18749875,46.8089 0.12493267,46.8132 0.18752852,46.8176 0.43763462,46.8219 0.84375066,46.8262 0.53108603,46.8306 0.093691535,46.8349 2.2209858e-006,46.8393 5.500413e-006,46.8436 0.093813851,46.8480 0.34381628,46.8523 0.43745404,46.8567 0.18742234,46.8610 -1.4590129e-005,46.8654 3.9201291e-006,46.8697 -1.0888174e-006,46.8740 4.3473636e-007,46.8784 -6.5007697e-007,46.8827 2.1657729e-006,46.8871 -8.0138689e-006,46.8914 2.9892934e-005,46.8958 0.18758146,46.9001 0.31246832,46.9045 0.093697958,46.9088 0.18759067,46.9132 0.40629414,46.9175 0.34370574,46.9219 0.28132075,46.9262 0.37502211,46.9306 0.46863642,46.9349 0.40625522,46.9393 0.37514713,46.9436 0.50015342,46.9480 0.59356725,46.9523 0.093526483,46.9567 1.047569e-005,46.9610 3.6841061e-006,46.9654 0.18751986,46.9697 0.34376249,46.9741 0.31247771,46.9784 -1.8778557e-005,46.9828 5.0322815e-006,46.9871 -1.348553e-006,46.9915 3.6138837e-007,46.9958 -9.6855572e-008,47.0002 2.5995005e-008,47.0045 -7.1140325e-009,47.0089 2.4584002e-009,47.0132 -2.7190599e-009,47.0176 8.4185299e-009,47.0219 -3.0958329e-008,47.0263 1.1542721e-007,47.0306 -4.3079692e-007,47.0350 1.607933e-006,47.0393 0.093779586,47.0437 0.31252447,47.0481 0.31248134,47.0524 0.093916401,47.0568 0.28125745,47.0611 0.093552813,47.0655 -1.7059498e-005,47.0698 5.1605639e-006,47.0742 -3.5811943e-006,47.0785 9.1646789e-006,47.0829 0.18759832,47.0872 0.65647334,47.0916 0.84378153,47.0960 0.43736061,47.1003 0.28121909,47.1047 0.25006956,47.1090 0.31257898,47.1134 0.37508094,47.1177 0.46880934,47.1221 0.43736637,47.1265 0.21848546,47.1308 -0.00010233665,47.1352 2.742475e-005,47.1395 -7.3513684e-006,47.1439 1.9777797e-006,47.1483 -5.589647e-007,47.1526 2.5788034e-007,47.1570 -4.7254662e-007,47.1613 1.6324657e-006,47.1657 -6.0579605e-006,47.1700 2.2601816e-005,47.1744 0.18759894,47.1788 0.24995069,47.1831 -8.5463565e-005,47.1875 2.2355875e-005,47.1918 -3.9505067e-006,47.1962 -6.5571912e-006,47.2006 3.0183235e-005,47.2049 0.093796991,47.2093 0.15627886,47.2137 0.18744373,47.2180 -5.1189418e-005,47.2224 0.093836278,47.2267 0.3125211,47.2311 0.187424,47.2355 0.031253185,47.2398 0.093747944,47.2442 -3.0505009e-005,47.2486 2.2512179e-006,47.2529 2.150615e-005,47.2573 0.31255648,47.2616 0.50000304,47.2660 0.34369332,47.2704 -2.6779529e-005,47.2747 7.1679583e-006,47.2791 -1.8894269e-006,47.2835 3.889669e-007,47.2878 3.3381659e-007,47.2922 -1.7244777e-006,47.2966 6.5648137e-006,47.3009 -2.4537414e-005,47.3053 9.1594731e-005,47.3097 0.31269422,47.3140 0.49999988,47.3184 0.31230572,47.3228 -9.1438851e-005,47.3271 2.4503795e-005,47.3315 -6.5665345e-006,47.3359 1.7597145e-006,47.3402 -4.7161996e-007,47.3446 1.2657688e-007,47.3490 -3.4637139e-008,47.3533 1.1958436e-008,47.3577 -1.3194133e-008,47.3621 4.0821426e-008,47.3664 -1.5010738e-007,47.3708 5.5966808e-007,47.3752 -2.0887885e-006,47.3796 7.7963241e-006,47.3839 0.093809493,47.3883 0.3125543,47.3927 0.31243476,47.3970 0.031185634,47.4014 0.093777545,47.4058 0.18752249,47.4101 0.18747516,47.4145 -2.0425996e-005,47.4189 9.2159844e-006,47.4233 -1.6437485e-005,47.4276 5.6539444e-005,47.4320 0.28135324,47.4364 0.40619248,47.4407 0.12493563,47.4451 0.093831934,47.4495 0.37497655,47.4539 0.1874129,47.4582 1.0011451e-005,47.4626 0.18761595,47.4670 0.43766072,47.4714 0.43735355,47.4757 0.093631484,47.4801 0.1875432,47.4845 0.093695723,47.4889 -9.9599229e-006,47.4932 2.8630513e-006,47.4976 -1.4913071e-006,47.5020 3.1022041e-006,47.5064 -1.0918555e-005,47.5107 0.09400443,47.5151 0.59404808,47.5195 0.74989241,47.5239 0.49967363,47.5282 0.09361089,47.5326 3.6934711e-005,47.5370 -1.0232929e-005,47.5414 3.9932156e-006,47.5457 -5.7394141e-006,47.5501 1.8966171e-005,47.5545 0.18761782,47.5589 0.56258124,47.5633 0.56244063,47.5676 0.34365255,47.5720 0.37496176,47.5764 0.31248477,47.5808 1.5413716e-005,47.5851 0.031228527,47.5895 7.0363923e-005,47.5939 0.31274417,47.5983 0.75015342,47.6027 0.87481695,47.6070 0.37485209,47.6114 0.18750305,47.6158 0.09364868,47.6202 0.78122944,47.6246 1.1875626,47.6289 0.93749911,47.6333 0.093680002,47.6377 -9.8483933e-006,47.6421 2.6345956e-006,47.6465 -6.8893371e-007,47.6509 1.2085029e-007,47.6552 2.0563564e-007,47.6596 -9.4351401e-007,47.6640 0.093815371,47.6684 0.50012177,47.6728 0.7499696,47.6771 0.34361976,47.6815 -3.2699758e-005,47.6859 8.7628823e-006,47.6903 -2.3482821e-006,47.6947 6.2930985e-007,47.6991 -1.6870662e-007,47.7035 4.5449504e-008,47.7078 -1.3073511e-008,47.7122 6.8400952e-009,47.7166 -1.4287007e-008,47.7210 5.0312934e-008,47.7254 -1.8698461e-007,47.7298 6.9769987e-007,47.7341 -2.6040934e-006,47.7385 9.7197099e-006,47.7429 0.09377557,47.7473 0.18752024,47.7517 0.18746388,47.7561 0.031241892,47.7605 0.56255162,47.7649 0.65631533,47.7692 0.56249583,47.7736 0.31241956,47.7780 0.09371385,47.7824 -6.8860809e-006,47.7868 1.8408072e-006,47.7912 -4.7641143e-007,47.7956 6.4634492e-008,47.8000 2.1795329e-007,47.8043 -9.3656269e-007,47.8087 3.5286787e-006,47.8131 0.18751001,47.8175 0.18747962,47.8219 4.8307429e-005,47.8263 0.093816817,47.8307 0.09369684,47.8351 0.1249778,47.8395 0.18748954,47.8439 0.031222431,47.8482 1.0781113e-005,47.8526 -1.8757848e-005,47.8570 6.425655e-005,47.8614 0.25033742,47.8658 0.68779558,47.8702 0.71847165,47.8746 0.18712468,47.8790 -3.7714817e-005,47.8834 9.0976664e-006,47.8878 1.3286299e-006,47.8922 0.093823329,47.8966 0.65626311,47.9010 0.46867156,47.9054 -6.9863972e-006,47.9097 0.093826324,47.9141 0.31256932,47.9185 0.31240916,47.9229 -7.3756855e-005,47.9273 1.8390392e-005,47.9317 2.0378207e-007,47.9361 0.093853615,47.9405 0.34383041,47.9449 0.31241107,47.9493 0.093652971,47.9537 1.7957853e-005,47.9581 0.093883589,47.9625 0.31274182,47.9669 0.53133184,47.9713 0.40599194,47.9757 0.093541332,47.9801 -1.249725e-005,47.9845 3.8127491e-006,47.9889 0.093753673,47.9933 0.18750472,47.9977 0.18749431,48.0021 -5.0530348e-006,48.0065 2.7065655e-006,48.0109 -5.7733109e-006,48.0153 2.0388712e-005,48.0197 1.3126538,48.0241 1.7500073,48.0285 0.87492055,48.0329 1.374995,48.0373 1.6874635,48.0417 1.1561899,48.0461 0.34383872,48.0505 0.25029308,48.0549 0.46883586,48.0593 0.59369433,48.0637 0.78121316,48.0681 0.6873188,48.0725 0.34358022,48.0769 0.031229123,48.0813 8.0381426e-009,48.0857 1.6146026e-007,48.0901 -6.5395477e-007,48.0945 2.4546221e-006,48.0989 -9.1655083e-006,48.1033 3.4211054e-005,48.1077 0.18757561,48.1121 0.31250471,48.1165 0.18740566,48.1209 3.1484677e-005,48.1253 0.093778931,48.1297 0.031187542,48.1341 -4.2462438e-005,48.1385 0.00014724256,48.1429 0.31278169,48.1473 0.50006485,48.1517 0.62486309,48.1561 0.56238991,48.1605 0.40622354,48.1649 0.21870191,48.1693 0.12496562,48.1737 0.18760218,48.1782 0.65646487,48.1826 0.93748266,48.1870 0.53096658,48.1914 0.031108236,48.1958 2.3793724e-005,48.2002 -4.8567904e-006,48.2046 -4.3697828e-006,48.2090 2.2339062e-005,48.2134 0.18768962,48.2178 0.62516415,48.2222 0.62482357,48.2266 0.1248095,48.2310 -6.0972225e-006,48.2354 1.8681077e-006,48.2399 -1.3746668e-006,48.2443 3.6307613e-006,48.2487 -1.3149725e-005,48.2531 4.8973372e-005,48.2575 0.09378276,48.2619 0.093785159,48.2663 0.31257203,48.2707 0.31242201,48.2751 0.12493552,48.2795 0.093726389,48.2840 2.4658748e-006,48.2884 0.031256016,48.2928 -2.6706823e-005,48.2972 7.6151891e-006,48.3016 0.18750109,48.3060 0.31249928,48.3104 0.21878503,48.3148 0.18755031,48.3193 0.18744862,48.3237 -4.6006004e-005,48.3281 1.2328679e-005,48.3325 -3.3038357e-006,48.3369 8.8535467e-007,48.3413 -2.372327e-007,48.3457 6.3482219e-008,48.3501 -1.6670999e-008,48.3546 3.1948875e-009,48.3590 3.8937986e-009,48.3634 -1.8772591e-008,48.3678 7.1204255e-008,48.3722 -2.6607268e-007,48.3766 9.9319175e-007,48.3811 -3.7070877e-006,48.3855 1.3836633e-005,48.3899 0.031249972,48.3943 -1.3782816e-005,48.3987 3.5944913e-006,48.4031 -5.936439e-007,48.4075 -1.2204654e-006,48.4120 5.476204e-006,48.4164 0.093833208,48.4208 0.37512377,48.4252 0.40614974,48.4296 0.28126699,48.4341 0.62520123,48.4385 0.59369397,48.4429 0.312341,48.4473 0.65616828,48.4517 0.874982,48.4561 0.49998906,48.4606 -3.404163e-006,48.4650 -5.2518612e-006,48.4694 2.4414792e-005,48.4738 0.09381257,48.4782 0.18754345,48.4827 0.18742678,48.4871 0.09368597,48.4915 0.093766205,48.4959 -5.6458643e-006,48.5003 1.5166942e-006,48.5048 -4.2031647e-007,48.5092 1.6441747e-007,48.5136 -2.373325e-007,48.5180 7.8498334e-007,48.5225 -2.9029052e-006,48.5269 1.0827783e-005,48.5313 0.18748295,48.5357 0.34386128,48.5401 0.50012231,48.5446 0.2811226,48.5490 0.031148985,48.5534 4.1464177e-006,48.5578 -1.0201883e-006,48.5623 -6.6143855e-008,48.5667 1.2850267e-006,48.5711 -5.0745334e-006,48.5755 0.03127224,48.5800 0.31251007,48.5844 0.18748,48.5888 0.093744405,48.5932 -3.4587088e-006,48.5977 9.2686389e-007,48.6021 -2.4838076e-007,48.6065 6.6561171e-008,48.6109 -1.7837632e-008,48.6154 4.7823243e-009,48.6198 -1.2897743e-009,48.6242 3.7627265e-010,48.6286 -2.1519367e-010,48.6331 4.8451443e-010,48.6375 -1.7230358e-009,48.6419 6.4083023e-009,48.6463 -2.3912701e-008,48.6508 8.9251948e-008,48.6552 -3.3313026e-007,48.6596 1.2434008e-006,48.6641 -4.6409632e-006,48.6685 1.7322289e-005,48.6729 0.18762153,48.6773 0.71892154,48.6818 1.093683,48.6862 0.81264615,48.6906 0.71910137,48.6951 0.71843535,48.6995 0.18710792,48.7039 0.093774378,48.7084 0.18750684,48.7128 0.093698122,48.7172 -8.9513615e-006,48.7216 0.093823403,48.7261 0.31251964,48.7305 0.18743902,48.7349 0.093851581,48.7394 0.50047237,48.7438 1.0000099,48.7482 0.46822754,48.7527 -0.00010189522,48.7571 0.093792893,48.7615 0.031213669,48.7660 7.7806891e-007,48.7704 -2.1976572e-007,48.7748 1.0091668e-007,48.7793 -1.8389699e-007,48.7837 6.3473192e-007,48.7881 -2.3552773e-006,48.7926 0.031260408,48.7970 0.31251317,48.8014 0.31248778,48.8059 0.093739703,48.8103 9.6658755e-007,48.8147 -4.7471264e-008,48.8192 -7.7690123e-007,48.8236 3.15544e-006,48.8281 -1.1846118e-005,48.8325 4.4233817e-005,48.8369 0.2190962,48.8414 1.0006322,48.8458 1.812578,48.8502 1.249428,48.8547 0.5933429,48.8591 0.18740904,48.8635 0.12502775,48.8680 0.031173209,48.8724 0.031502742,48.8769 0.50033027,48.8813 0.56236005,48.8857 0.31221318,48.8902 1.0936413,48.8946 1.3125142,48.8991 0.56246787,48.9035 -1.0646136e-005,48.9079 4.3104548e-005,48.9124 0.18752486,48.9168 0.093699954,48.9212 -1.1341257e-005,48.9257 2.7846518e-006,48.9301 2.0396207e-007,48.9346 -3.6012243e-006,48.9390 0.093835518,48.9435 0.4063141,48.9479 0.34370011,48.9523 0.18743007,48.9568 -3.381999e-005,48.9612 8.0975096e-006,48.9657 1.4339502e-006,48.9701 -1.3835801e-005,48.9745 0.12505877,48.9790 0.81253958,48.9834 0.74996465,48.9879 0.43750137,48.9923 0.37500563,48.9968 0.34372538,49.0012 0.093716472,49.0056 -7.463953e-007,49.0101 2.0001863e-007,49.0145 -5.3600733e-008,49.0190 1.4363236e-008,49.0234 -3.8465848e-009,49.0279 1.0215822e-009,49.0323 -2.393353e-010,49.0368 -6.4364757e-011,49.0412 4.9687737e-010,49.0457 -1.9233573e-009,49.0501 7.1973134e-009,49.0545 -2.6868712e-008,49.0590 1.0028815e-007,49.0634 -3.7432321e-007,49.0679 0.1875249,49.0723 0.50000507,49.0768 0.34373567,49.0812 0.37500414,49.0857 0.53128701,49.0901 0.84375226,49.0946 0.43749794,49.0990 0.28126371,49.1035 0.59372807,49.1079 0.65626496,49.1124 0.37499249,49.1168 0.093699291,49.1213 0.09399578,49.1257 0.50027883,49.1302 0.49970767,49.1346 0.093569785,49.1391 0.31261969,49.1435 0.34366307,49.1480 0.093677372,49.1524 0.74999475,49.1569 -1.4830563e-005,49.1613 2.1532533e-006,49.1658 0.031268347,49.1702 0.18752362,49.1747 0.18747422,49.1791 -1.9672676e-005,49.1836 5.3310455e-006,49.1880 -1.6494637e-006,49.1925 1.2663475e-006,49.1969 -3.4161269e-006,49.2014 1.2399423e-005,49.2058 0.093766622,49.2103 0.093733914,49.2147 -1.5083559e-005,49.2192 1.3641697e-005,49.2236 0.093782037,49.2281 0.3438921,49.2326 0.90666252,49.2370 1.3438674,49.2415 1.0308827,49.2459 0.62487811,49.2504 0.49991828,49.2548 0.093603171,49.2593 5.9670328e-006,49.2637 -1.4212122e-006,49.2682 0.031249715,49.2727 2.5532265e-006,49.2771 -9.9311064e-006,49.2816 0.34379861,49.2860 1.3750728,49.2905 1.5313869,49.2949 1.0313282,49.2994 0.34363878,49.3038 0.1873551,49.3083 0.031193359,49.3128 0.031247932,49.3172 -1.3187938e-005,49.3217 -1.4964986e-005,49.3261 7.3057774e-005,49.3306 0.21898696,49.3351 0.65635091,49.3395 0.71852666,49.3440 0.18732212,49.3484 0.093790211,49.3529 0.3437753,49.3574 0.31246996,49.3618 0.093720995,49.3663 -1.9483155e-006,49.3707 3.4136031e-007,49.3752 5.8316022e-007,49.3797 -2.6743426e-006,49.3841 1.0115346e-005,49.3886 0.093954921,49.3930 0.31250864,49.3975 0.093509383,49.4020 0.00011592568,49.4064 0.40652561,49.4109 0.65625191,49.4153 0.43726823,49.4198 0.093610831,49.4243 -4.0180657e-006,49.4287 -1.0590788e-006,49.4332 8.2557754e-006,49.4377 0.093808517,49.4421 0.3125641,49.4466 0.31240085,49.4511 0.03137029,49.4555 0.40670246,49.4600 0.84404188,49.4644 0.90594476,49.4689 0.49959654,49.4734 0.49994841,49.4778 0.34370527,49.4823 0.50012875,49.4868 1.2815995,49.4912 1.9688491,49.4957 1.4371722,49.5002 0.62482142,49.5046 0.3750039,49.5091 0.28117517,49.5136 0.28120482,49.5180 0.06247016,49.5225 -2.5402422e-005,49.5270 0.68762916,49.5314 1.7189029,49.5359 1.3749042,49.5404 0.093596257,49.5448 -2.6313144e-005,49.5493 2.0914396e-008,49.5538 2.6235419e-005,49.5583 0.18757756,49.5627 0.37503639,49.5672 0.31240121,49.5717 -1.4220899e-005,49.5761 0.18755266,49.5806 0.18750723,49.5851 0.28151238,49.5895 0.5938195,49.5940 0.34348893,49.5985 0.093612999,49.6030 -1.8567236e-005,49.6074 -6.8973291e-006,49.6119 4.6163917e-005,49.6164 0.093815491,49.6208 0.093684703,49.6253 -4.7580539e-005,49.6298 1.2750587e-005,49.6343 -3.4168286e-006,49.6387 9.1539323e-007,49.6432 -2.4438668e-007,49.6477 6.2057332e-008,49.6521 -3.8155155e-009,49.6566 -4.6807529e-008,49.6611 1.9106758e-007,49.6656 -7.1753857e-007,49.6700 2.6793671e-006,49.6745 -1.0000977e-005,49.6790 3.7328453e-005,49.6835 0.34389594,49.6879 0.75003314,49.6924 0.49986437,49.6969 0.093676887,49.7014 9.6618479e-008,49.7058 0.093752541,49.7103 0.31250116,49.7148 0.18749604,49.7193 3.2027215e-006,49.7237 -1.3772477e-005,49.7282 5.1892803e-005,49.7327 0.1878015,49.7372 0.50010347,49.7417 0.5309816,49.7461 0.43740687,49.7506 0.50008559,49.7551 0.40625355,49.7596 0.34364876,49.7640 0.093691476,49.7685 0.093885146,49.7730 0.34388229,49.7775 0.34360483,49.7820 0.093678653,49.7864 0.18770507,49.7909 0.31237456,49.7954 -0.00018299646,49.7999 4.9203078e-005,49.8044 -1.3796806e-005,49.8088 5.9792851e-006,49.8133 -1.0119908e-005,49.8178 0.093941629,49.8223 0.53148293,49.8268 0.56226879,49.8312 0.12501492,49.8357 0.40654141,49.8402 0.46861517,49.8447 0.28115055,49.8492 0.31248349,49.8536 0.18732233,49.8581 -8.2429557e-005,49.8626 2.8669292e-005,49.8671 0.18751422,49.8716 0.34376296,49.8761 0.31248266,49.8805 -4.2082174e-005,49.8850 9.0477537e-005,49.8895 0.31259248,49.8940 0.31245154,49.8985 0.18742374,49.9030 -5.8618738e-005,49.9074 7.629126e-005,49.9119 0.093771979,49.9164 0.031172074,49.9209 2.1504293e-005,49.9254 0.18754055,49.9299 0.31255344,49.9344 0.56254381,49.9388 0.5624674,49.9433 0.34366119,49.9478 -4.5617133e-005,49.9523 1.3104169e-005,49.9568 -6.7951846e-006,49.9613 1.407668e-005,49.9658 0.09379416,49.9703 0.18749794,49.9747 0.093714081,49.9792 0.1875571,49.9837 0.50002456,49.9882 0.3437576,49.9927 0.18761452,49.9972 0.31258202,50.0017 0.43755621,50.0062 0.49978924,50.0107 0.093563966,50.0151 4.8780435e-005,50.0196 -1.5627978e-005,50.0241 1.3727545e-005,50.0286 0.093813702,50.0331 0.34386334,50.0376 0.56250817,50.0421 0.34360409,50.0466 -5.2752286e-005,50.0511 0.28135055,50.0556 0.50001705,50.0600 0.21866207,50.0645 -3.1813252e-005,50.0690 8.9659889e-006,50.0735 0.031267066,50.0780 0.093744889,50.0825 -1.7746172e-005,50.0870 3.991006e-006,50.0915 1.784342e-006,50.0960 -1.1130071e-005,50.1005 4.274055e-005,50.1050 0.18753971,50.1095 0.18749781,50.1140 0.18756306,50.1185 0.18744764,50.1229 0.031164505,50.1274 0.18750224,50.1319 0.34377617,50.1364 0.43766892,50.1409 0.56272197,50.1454 0.59359276,50.1499 0.28102478,50.1544 0.093719363,50.1589 0.031306315,50.1634 0.50020862,50.1679 0.90624088,50.1724 0.53107482,50.1769 0.09367121,50.1814 -1.3148281e-006,50.1859 0.093831517,50.1904 0.34380779,50.1949 0.31243271,50.1994 0.093682058,50.2039 -9.4187899e-006,50.2084 2.5230247e-006,50.2129 -6.7232554e-007,50.2174 1.6601402e-007,50.2219 8.3458342e-009,50.2264 -1.994383e-007,50.2309 7.89495e-007,50.2354 -2.9588507e-006,50.2399 0.031282194,50.2444 0.18750988,50.2489 0.093720578,50.2534 -2.7927787e-005,50.2579 7.7692515e-005,50.2624 0.34391758,50.2669 0.56251454,50.2714 0.43756026,50.2759 0.40629619,50.2804 0.3124724,50.2849 0.78154492,50.2894 1.4062982,50.2939 1.1247051,50.2984 0.46853,50.3029 0.093629546,50.3074 0.093885161,50.3119 0.34402746,50.3164 0.56249505,50.3209 0.31216246,50.3254 -0.00012178467,50.3299 0.31254256,50.3344 0.34373358,50.3389 0.18750426,50.3434 0.093722373,50.3479 0.031406932,50.3524 0.31257567,50.3569 0.18737586,50.3614 0.18744043,50.3659 0.18747582,50.3704 0.78127313,50.3750 0.78123343,50.3795 0.34373832,50.3840 2.0036747e-008,50.3885 3.1671984e-008,50.3930 -1.4674303e-007,50.3975 5.5535901e-007,50.4020 -2.0749083e-006,50.4065 7.7450813e-006,50.4110 0.09378466,50.4155 0.18748954,50.4200 0.031214751,50.4245 1.5538213e-005,50.4290 0.093971848,50.4335 0.40654016,50.4381 0.65631485,50.4426 0.5934146,50.4471 0.09347488,50.4516 2.9120825e-005,50.4561 -7.768439e-006,50.4606 1.9498932e-006,50.4651 -3.0269646e-008,50.4696 0.18750311,50.4741 0.34374905,50.4786 0.31250715,50.4831 0.093877308,50.4877 0.31255329,50.4922 0.18733521,50.4967 2.4715715e-005,50.5012 0.43763176,50.5057 0.40617797,50.5102 0.18740165,50.5147 -1.409253e-005,50.5192 1.0666838e-006,50.5237 9.8284963e-006,50.5283 0.093896545,50.5328 0.31255209,50.5373 0.18733975,50.5418 -5.9204242e-005,50.5463 1.5245984e-005,50.5508 -1.7732557e-006,50.5553 0.031329211,50.5599 0.18771714,50.5644 0.31236294,50.5689 -0.00020189644,50.5734 0.031331457,50.5779 0.093728289,50.5824 -2.8764956e-005,50.5869 3.4598193e-005,50.5915 0.18754424,50.5960 0.18744227,50.6005 0.031304087,50.6050 0.18763736,50.6095 0.34396163,50.6140 0.84393775,50.6186 0.78098804,50.6231 0.2810666,50.6276 0.4063361,50.6321 0.34364569,50.6366 0.093619809,50.6411 -9.5372843e-006,50.6457 1.5879954e-006,50.6502 0.09375979,50.6547 0.31251267,50.6592 0.31248632,50.6637 -1.1362005e-005,50.6682 5.7064726e-006,50.6728 -1.1463897e-005,50.6773 4.0153027e-005,50.6818 0.062543578,50.6863 0.15631816,50.6908 0.40626878,50.6954 0.31237856,50.6999 0.12497631,50.7044 0.50001734,50.7089 0.34372255,50.7134 0.093743056,50.7180 8.9145388e-008,50.7225 -2.6207472e-008,50.7270 1.5676516e-008,50.7315 -3.6499685e-008,50.7361 1.3033504e-007,50.7406 -4.8489039e-007,50.7451 1.809414e-006,50.7496 -6.7534652e-006,50.7541 2.5207066e-005,50.7587 0.093782306,50.7632 0.093721837,50.7677 -4.6044279e-005,50.7722 8.6066335e-005,50.7768 0.12508759,50.7813 0.12494862,50.7858 0.062425002,50.7903 -3.4098637e-005,50.7949 1.8848565e-005,50.7994 0.093812481,50.8039 0.28138587,50.8084 0.40632749,50.8130 0.31233269,50.8175 0.031116566,50.8220 1.8008475e-005,50.8265 -9.9276076e-007,50.8311 0.094006978,50.8356 0.40642092,50.8401 0.31220496,50.8446 0.031148942,50.8492 0.28141081,50.8537 0.31259072,50.8582 0.34383613,50.8627 0.40609851,50.8673 0.31238177,50.8718 0.31247166,50.8763 0.031164924,50.8809 1.7892175e-005,50.8854 -2.0640357e-005,50.8899 6.4674525e-005,50.8944 0.18764558,50.8990 0.34381565,50.9035 0.31235826,50.9080 0.031100664,50.9126 8.9116926e-005,50.9171 0.18763107,50.9216 0.34388325,50.9261 0.43745327,50.9307 0.18727334,50.9352 -6.4294203e-005,50.9397 1.7229497e-005,50.9443 -4.6171435e-006,50.9488 1.2372974e-006,50.9533 -3.3156982e-007,50.9579 8.8854136e-008,50.9624 -2.3812472e-008,50.9669 6.3865802e-009,50.9715 -1.7313941e-009,50.9760 5.3834615e-010,50.9805 -4.2184475e-010,50.9851 1.1491009e-009,50.9896 -4.1749764e-009,50.9941 1.5552409e-008,50.9987 -5.8040644e-008,51.0032 2.1663256e-007,51.0077 -8.0857313e-007,51.0123 3.0179717e-006,51.0168 -1.1264478e-005,51.0213 4.2044325e-005,51.0259 0.093806326,51.0304 0.18745056,51.0349 0.49999174,51.0395 1.3438196,51.0440 1.9999962,51.0485 1.6561959,51.0531 0.78120363,51.0576 3.4825003e-005,51.0621 0.18752617,51.0667 0.093701079,51.0712 -1.2959213e-005,51.0758 1.0213833e-005,51.0803 -2.7897782e-005,51.0848 0.00010138747,51.0894 0.31259665,51.0939 0.34377277,51.0984 0.34364969,51.1030 -0.00013282834,51.1075 7.0476046e-005,51.1121 0.31253728,51.1166 0.34372902,51.1211 0.18746132,51.1257 -2.3020417e-005,51.1302 2.9682911e-005,51.1348 0.09382204,51.1393 0.2812824,51.1438 0.34371707,51.1484 0.1874318,51.1529 -3.0670959e-005,51.1575 8.2838751e-006,51.1620 -2.4614071e-006,51.1665 1.5610066e-006,51.1711 -3.7827667e-006,51.1756 1.3571398e-005,51.1802 0.093794294,51.1847 0.18750013,51.1892 0.093705058,51.1938 -1.1268097e-005,51.1983 -4.7283847e-006,51.2029 3.0186258e-005,51.2074 0.34388214,51.2120 0.50000066,51.2165 0.31243816,51.2210 0.31253937,51.2256 0.31243509,51.2301 0.031152466,51.2347 0.00010307373,51.2392 0.18754841,51.2438 0.18742031,51.2483 0.093731545,51.2529 0.093780756,51.2574 0.1874783,51.2619 -3.9018829e-005,51.2665 0.34376907,51.2710 0.56252968,51.2756 0.53129524,51.2801 0.2186572,51.2847 0.031396467,51.2892 0.84409165,51.2938 1.250028,51.2983 1.0311437,51.3029 0.68735296,51.3074 0.40607074,51.3120 0.093672499,51.3165 -3.4668835e-006,51.3211 0.031252269,51.3256 0.093751036,51.3301 0.093748569,51.3347 -1.9772165e-006,51.3392 2.6868747e-006,51.3438 -8.7710341e-006,51.3483 0.031312685,51.3529 0.31257042,51.3574 0.34371796,51.3620 0.18743119,51.3665 -3.5308389e-005,51.3711 2.4333502e-005,51.3756 0.78132325,51.3802 0.96872264,51.3847 0.49993169,51.3893 1.1138856e-005,51.3938 -7.0112865e-006,51.3984 1.6906934e-005,51.4029 0.093797736,51.4075 0.34393457,51.4120 0.78160751,51.4166 1.2188385,51.4212 1.0623114,51.4257 0.62489438,51.4303 0.31224129,51.4348 0.093638569,51.4394 0.31256828,51.4439 0.18742013,51.4485 -1.74324e-005,51.4530 -5.4183911e-006,51.4576 0.12523668,51.4621 0.68775165,51.4667 0.62480801,51.4712 0.15605852,51.4758 0.062403206,51.4803 9.3689036e-005,51.4849 0.34402949,51.4895 0.49990398,51.4940 0.18725568,51.4986 -4.2341628e-005,51.5031 1.1327956e-005,51.5077 -2.9658343e-006,51.5122 5.3418756e-007,51.5168 8.295043e-007,51.5214 -3.8526905e-006,51.5259 1.4582783e-005,51.5305 0.093787901,51.5350 0.18751988,51.5396 0.18747626,51.5441 0.093731336,51.5487 0.093735501,51.5533 -1.571897e-005,51.5578 4.2119664e-006,51.5624 -1.1272817e-006,51.5669 2.9672705e-007,51.5715 -5.9508423e-008,51.5760 -5.8732684e-008,51.5806 2.9447833e-007,51.5852 -1.1192981e-006,51.5897 4.1831445e-006,51.5943 -1.5614882e-005,51.5988 5.8282538e-005,51.6034 0.18782035,51.6080 0.5314526,51.6125 0.46844617,51.6171 0.093484432,51.6216 1.3204535e-006,51.6262 -4.0468262e-006,51.6308 1.486835e-005,51.6353 0.18754622,51.6399 0.34375012,51.6445 0.18745351,51.6490 -1.3780073e-005,51.6536 2.4902118e-008,51.6581 1.3683504e-005,51.6627 0.09379857,51.6673 0.18749994,51.6718 0.093701534,51.6764 -1.4030849e-005,51.6810 1.3188376e-006,51.6855 8.7580374e-006,51.6901 0.093882307,51.6947 0.31255013,51.6992 0.18734495,51.7038 -1.8059043e-005,51.7083 0.18776138,51.7129 0.59392178,51.7175 0.46847337,51.7220 0.53110391,51.7266 2.4063981,51.7312 3.1249459,51.7357 1.6561841,51.7403 1.6875114,51.7449 1.5625157,51.7494 0.87502283,51.7540 0.093679182,51.7586 -4.3731772e-005,51.7631 6.0459779e-006,51.7677 1.9554849e-005,51.7723 0.18757138,51.7768 0.31246459,51.7814 0.09373799,51.7860 0.093856081,51.7906 0.15625083,51.7951 0.093640178,51.7997 -4.8269605e-005,51.8043 1.1223532e-005,51.8088 0.093772501,51.8134 0.31249589,51.8180 0.093744099,51.8225 0.09377744,51.8271 0.09372367,51.8317 -1.8831359e-005,51.8362 4.9799655e-006,51.8408 -1.0865461e-006,51.8454 -6.3440001e-007,51.8500 3.6246663e-006,51.8545 -1.3865726e-005,51.8591 5.1843585e-005,51.8637 0.093745857,51.8682 0.093721151,51.8728 0.40628254,51.8774 0.37499413,51.8820 0.31248599,51.8865 0.093728967,51.8911 1.0479379e-006,51.8957 -2.2816316e-006,51.9003 8.0793625e-006,51.9048 0.093766384,51.9094 0.18756959,51.9140 0.34377089,51.9186 0.34381559,51.9231 0.56246513,51.9277 0.21872328,51.9323 0.34387749,51.9369 0.34361947,51.9414 0.093708806,51.9460 0.15641631,51.9506 0.28127486,51.9552 0.31252897,51.9597 0.40632868,51.9643 0.31228608,51.9689 0.093763262,51.9735 0.37518221,51.9780 0.40626097,51.9826 0.46861908,51.9872 0.31230688,51.9918 0.093720548,51.9963 0.031326946,52.0009 0.2188869,52.0055 0.46874416,52.0101 0.49984777,52.0147 -8.4981431e-005,52.0192 2.2794478e-005,52.0238 -6.1878022e-006,52.0284 1.9544391e-006,52.0330 -1.6294518e-006,52.0376 4.5636552e-006,52.0421 -1.6626827e-005,52.0467 6.1949977e-005,52.0513 0.31258336,52.0559 0.34369949,52.0605 0.093646914,52.0650 0.18802314,52.0696 1.0004091,52.0742 0.87466222,52.0788 0.49960092,52.0834 0.18734339,52.0879 0.18751486,52.0925 -4.1007675e-005,52.0971 1.1030028e-005,52.1017 -3.1082645e-006,52.1063 1.4019724e-006,52.1109 -2.4995577e-006,52.1154 8.5970523e-006,52.1200 0.031249996,52.1246 -8.6027794e-006,52.1292 2.5465968e-006,52.1338 0.50002933,52.1384 1.1562525,52.1429 1.1563017,52.1475 0.90636843,52.1521 0.59371418,52.1567 0.31238854,52.1613 0.093712054,52.1659 0.031235769,52.1704 1.9442855e-006,52.1750 0.18751672,52.1796 0.18747865,52.1842 2.1125528e-005,52.1888 0.093854994,52.1934 0.18749838,52.1980 0.093651123,52.2025 0.093781285,52.2071 0.31252918,52.2117 0.18743461,52.2163 0.093749098,52.2209 0.18749683,52.2255 -2.3987988e-005,52.2301 1.5061918e-005,52.2347 0.093760312,52.2392 0.093740255,52.2438 0.093737163,52.2484 0.18752627,52.2530 0.1563535,52.2576 0.15628682,52.2622 0.12493929,52.2668 0.15618187,52.2714 0.093711376,52.2760 8.0994223e-006,52.2806 -1.2966128e-005,52.2851 4.3769011e-005,52.2897 0.31252635,52.2943 0.18745293,52.2989 -2.6548185e-005,52.3035 5.1037801e-005,52.3081 0.31256518,52.3127 0.3437025,52.3173 0.093696721,52.3219 -3.6929164e-006,52.3265 3.3218175e-006,52.3311 -9.5950027e-006,52.3356 3.5061756e-005,52.3402 0.062565207,52.3448 0.093747504,52.3494 0.062444571,52.3540 -6.9420275e-005,52.3586 0.00013763539,52.3632 0.25029895,52.3678 0.4375307,52.3724 0.31227228,52.3770 0.093557671,52.3816 0.062627047,52.3862 0.31267172,52.3908 0.31236047,52.3954 0.093581237,52.4000 3.579061e-005,52.4046 0.31257269,52.4092 0.43748543,52.4138 0.49996853,52.4184 0.31242597,52.4229 0.093842603,52.4275 0.21886623,52.4321 0.1874309,52.4367 0.093649954,52.4413 0.093748756,52.4459 0.21913563,52.4505 0.78123164,52.4551 0.40589058,52.4597 0.093711279,52.4643 0.4063127,52.4689 0.96887124,52.4735 0.75004327,52.4781 0.18736662,52.4827 0.18780707,52.4873 0.8441267,52.4919 0.90615928,52.4965 0.78095806,52.5011 0.31218541,52.5057 0.093718678,52.5103 0.18772404,52.5149 0.65660501,52.5195 0.93742639,52.5241 0.68710959,52.5287 0.93738467,52.5333 1.1875148,52.5379 0.78123128,52.5425 0.34369904,52.5471 0.031351294,52.5517 0.46904665,52.5563 0.78128278,52.5609 0.5310179,52.5655 0.093616903,52.5701 0.18752712,52.5747 0.18745108,52.5793 0.031228684,52.5839 0.093755759,52.5886 0.031253703,52.5932 0.093747117,52.5978 -2.8308987e-005,52.6024 6.5899962e-006,52.6070 1.9523159e-006,52.6116 0.09380956,52.6162 0.34380335,52.6208 0.34369648,52.6254 0.093691096,52.6300 -4.3432947e-006,52.6346 2.3532377e-006,52.6392 -5.0697367e-006,52.6438 0.093805581,52.6484 0.28142062,52.6530 0.53144991,52.6576 0.59364766,52.6622 0.2811628,52.6668 0.65636265,52.6715 0.84369898,52.6761 0.90605009,52.6807 0.31238922,52.6853 0.093772143,52.6899 -8.8307424e-006,52.6945 0.093764864,52.6991 0.34375554,52.7037 0.34376222,52.7083 0.18749776,52.7129 0.031223975,52.7175 -2.0117577e-006,52.7221 6.5632224e-007,52.7268 -6.1337823e-007,52.7314 1.7973157e-006,52.7360 -6.5765371e-006,52.7406 2.4511406e-005,52.7452 0.18785067,52.7498 0.87528449,52.7544 1.0624189,52.7590 1.0935473,52.7636 1.1561623,52.7683 1.0002136,52.7729 0.96874833,52.7775 0.40596515,52.7821 0.18730474,52.7867 0.3438203,52.7913 0.84392452,52.7959 0.71883696,52.8005 0.46857443,52.8052 0.2185812,52.8098 0.34379482,52.8144 0.31245902,52.8190 1.7662225e-005,52.8236 1.0626807,52.8282 2.312516,52.8328 1.9687363,52.8374 0.87525028,52.8421 0.75007117,52.8467 0.93742788,52.8513 0.93742216,52.8559 0.59362137,52.8605 0.31235206,52.8651 0.093679279,52.8698 0.093743652,52.8744 -3.2833312e-005,52.8790 8.8057259e-006,52.8836 -2.386264e-006,52.8882 7.3844893e-007,52.8928 -5.6733319e-007,52.8975 1.530971e-006,52.9021 -5.5570954e-006,52.9067 2.069951e-005,52.9113 0.18763593,52.9159 0.56258166,52.9205 0.49989927,52.9252 0.18738821,52.9298 -2.7088168e-005,52.9344 7.0875494e-006,52.9390 -1.2592079e-006,52.9436 -2.0517157e-006,52.9483 9.4672487e-006,52.9529 0.093824163,52.9575 0.37501797,52.9621 0.28119728,52.9667 0.093716666,52.9714 -1.7257124e-005,52.9760 4.6242212e-006,52.9806 -1.2380165e-006,52.9852 3.2737461e-007,52.9898 -7.1354833e-008,52.9945 -4.1995555e-008,52.9991 2.3937096e-007,53.0037 -9.1558371e-007,53.0083 3.4233208e-006,53.0129 0.031301048,53.0176 0.093733765,53.0222 -5.0126182e-005,53.0268 2.5498446e-005,53.0314 -5.1867792e-005,53.0361 0.00018198999,53.0407 0.37520191,53.0453 0.34357309,53.0499 0.093595058,53.0546 -1.6685999e-005,53.0592 4.5745392e-006,53.0638 -1.6105184e-006,53.0684 1.867239e-006,53.0731 -5.8589003e-006,53.0777 0.031293306,53.0823 0.31257719,53.0869 0.50002968,53.0916 0.56250632,53.0962 0.59383649,53.1008 0.43762553,53.1054 0.3750439,53.1101 0.53105581,53.1147 0.34368342,53.1193 0.46893185,53.1239 0.40613258,53.1286 0.09355285,53.1332 -1.5943961e-005,53.1378 0.093817055,53.1425 0.31252086,53.1471 0.18743251,53.1517 -2.4148245e-005,53.1563 6.4712067e-006,53.1610 -1.7341436e-006,53.1656 4.6471277e-007,53.1702 -1.2453222e-007,53.1749 3.3369101e-008,53.1795 -8.9315968e-009,53.1841 2.3539017e-009,53.1887 -4.8309023e-010,53.1934 -4.2184245e-010,53.1980 2.1707502e-009,53.2026 -8.2620089e-009,53.2073 3.0880415e-008,53.2119 -1.1527133e-007,53.2165 4.3024835e-007,53.2212 -1.6058843e-006,53.2258 5.9938998e-006,53.2304 0.093825683,53.2351 0.3750957,53.2397 0.40615737,53.2443 0.031152466,53.2490 1.8993094e-005,53.2536 -1.064118e-005,53.2582 2.3572195e-005,53.2628 0.093909934,53.2675 0.34400487,53.2721 0.53118765,53.2767 0.28102148,53.2814 0.28120625,53.2860 0.34372464,53.2907 0.18744448,53.2953 0.031232322,53.2999 -1.3479495e-005,53.3046 0.031383913,53.3092 0.31264374,53.3138 0.34370637,53.3185 0.28128499,53.3231 0.50033355,53.3277 1.1563718,53.3324 0.84329712,53.3370 0.12472682,53.3416 1.7727469e-005,53.3463 3.7468935e-006,53.3509 0.12513991,53.3556 0.43752715,53.3602 0.34362388,53.3648 0.093711592,53.3695 -1.5805428e-005,53.3741 2.7177426e-005,53.3787 0.093749732,53.3834 -2.6144344e-005,53.3880 1.2266905e-005,53.3927 -2.2922904e-005,53.3973 0.031419225,53.4019 0.28144747,53.4066 0.37482068,53.4112 0.18746538,53.4159 0.34415156,53.4205 0.8128978,53.4251 1.1249192,53.4298 0.74943715,53.4344 0.09344238,53.4391 1.4805553e-005,53.4437 2.1969743e-005,53.4483 0.093741387,53.4530 1.2393231e-005,53.4576 0.18756014,53.4623 0.18744206,53.4669 0.093791828,53.4715 0.50014722,53.4762 0.68750036,53.4808 0.43734497,53.4855 -7.6539851e-005,53.4901 1.6021133e-005,53.4948 1.2465004e-005,53.4994 0.093874328,53.5040 0.3439486,53.5087 0.99996716,53.5133 1.3436016,53.5180 1.3437265,53.5226 0.7812283,53.5273 0.56247979,53.5319 0.34375641,53.5366 0.31244469,53.5412 0.093699165,53.5458 0.18751821,53.5505 0.18755248,53.5551 0.31254092,53.5598 0.34375352,53.5644 0.28149247,53.5691 0.50009203,53.5737 0.34348738,53.5784 0.093591087,53.5830 -2.1831245e-005,53.5877 2.3529617e-006,53.5923 0.031294756,53.5970 0.18751809,53.6016 0.093698755,53.6063 -1.2617905e-005,53.6109 3.3813239e-006,53.6156 -9.061186e-007,53.6202 2.4280953e-007,53.6249 -6.5028388e-008,53.6295 1.7279584e-008,53.6342 -4.0833203e-009,53.6388 -9.4827712e-010,53.6435 7.877726e-009,53.6481 -3.0565836e-008,53.6527 1.1439717e-007,53.6574 -4.2706591e-007,53.6621 1.5940269e-006,53.6667 -5.9496401e-006,53.6714 2.2206777e-005,53.6760 0.093777858,53.6807 0.093727045,53.6853 -4.6762383e-005,53.6900 0.18778346,53.6946 0.81260836,53.6993 0.37467611,53.7039 0.03127994,53.7086 0.40646547,53.7132 0.81261402,53.7179 0.93735725,53.7225 0.3122597,53.7272 0.093743004,53.7318 0.56253546,53.7365 0.56247211,53.7411 0.18748641,53.7458 0.031249097,53.7504 -7.3884225e-006,53.7551 -5.1041945e-007,53.7598 9.4319821e-006,53.7644 0.1252535,53.7691 0.50014842,53.7737 0.37470692,53.7784 -0.00014785753,53.7830 3.9622639e-005,53.7877 -1.0618185e-005,53.7923 2.8461161e-006,53.7970 -7.6521098e-007,53.8017 2.1444345e-007,53.8063 -9.2489927e-008,53.8110 1.5550985e-007,53.8156 -5.2959695e-007,53.8203 1.9630736e-006,53.8249 -7.3234332e-006,53.8296 2.7333439e-005,53.8343 0.093838789,53.8389 0.18749994,53.8436 0.093661197,53.8482 -2.7185655e-005,53.8529 6.9768971e-006,53.8576 -7.1906965e-007,53.8622 -4.1018175e-006,53.8669 1.7128279e-005,53.8715 0.093778647,53.8762 0.093711279,53.8808 3.3180222e-005,53.8855 0.18764862,53.8902 0.34374863,53.8948 0.18735653,53.8995 -5.1100749e-005,53.9042 1.2596493e-005,53.9088 7.2038756e-007,53.9135 -1.548108e-005,53.9181 6.1210478e-005,53.9228 0.31259075,53.9275 0.50009161,53.9321 1.0000626,53.9368 1.1249666,53.9414 1.1562579,53.9461 1.8438026,53.9508 2.1874673,53.9554 1.2497865,53.9601 0.3439562,53.9648 0.6877774,53.9694 0.81217873,53.9741 0.43725184,53.9788 0.09379226,53.9834 0.1876312,53.9881 0.37517694,53.9927 0.37494162,53.9974 0.28117156,54.0021 0.68760276,54.0067 0.68764937,54.0114 0.5939008,54.0161 0.56236231,54.0207 0.31221569,54.0254 0.093592852,54.0301 -3.2613159e-005,54.0347 8.7396111e-006,54.0394 -2.3420184e-006,54.0441 6.2758659e-007,54.0487 -1.680929e-007,54.0534 4.4722043e-008,54.0581 -1.0778296e-008,54.0627 -1.6138622e-009,54.0674 1.723677e-008,54.0721 -6.7340331e-008,54.0767 2.5214993e-007,54.0814 -9.4135396e-007,54.0861 3.5136184e-006,54.0908 -1.3114399e-005,54.0954 0.094001092,54.1001 0.65671337,54.1048 1.1877052,54.1094 1.062088,54.1141 0.37461349,54.1188 0.31250179,54.1234 0.18741618,54.1281 -3.6730737e-005,54.1328 9.8430546e-006,54.1375 -2.6377859e-006,54.1421 7.0710433e-007,54.1468 -1.9036709e-007,54.1515 5.4293615e-008,54.1561 -2.6789655e-008,54.1608 5.2864888e-008,54.1655 -1.8468701e-007,54.1702 6.8595136e-007,54.1748 0.18752216,54.1795 0.34371778,54.1842 0.3126373,54.1889 0.8128022,54.1935 0.90639311,54.1982 0.56228161,54.2029 0.18718417,54.2075 -5.0594201e-005,54.2122 1.9077363e-005,54.2169 -2.5712565e-005,54.2216 8.3779945e-005,54.2262 0.187546,54.2309 0.093654513,54.2356 -1.9267613e-005,54.2403 -3.3745016e-009,54.2449 1.9285273e-005,54.2496 0.093778737,54.2543 0.093721539,54.2590 -2.0784757e-005,54.2637 5.7821712e-006,54.2683 -2.3419352e-006,54.2730 3.5853302e-006,54.2777 -1.2000431e-005,54.2824 4.4420802e-005,54.2870 0.18752536,54.2917 0.093698837,54.2964 -1.1687061e-005,54.3011 3.1484647e-006,54.3057 -9.0563429e-007,54.3104 4.7378441e-007,54.3151 -9.8951227e-007,54.3198 3.4845916e-006,54.3245 0.031268202,54.3291 0.21880908,54.3338 0.50003827,54.3385 0.49997646,54.3432 0.31242418,54.3479 2.9545445e-006,54.3525 0.093921326,54.3572 0.25010952,54.3619 0.24988848,54.3666 0.093587473,54.3713 -3.5830039e-005,54.3759 7.0302426e-006,54.3806 7.7137593e-006,54.3853 0.031234115,54.3900 0.093936659,54.3947 0.50013322,54.3994 0.37482369,54.4040 0.09363012,54.4087 -1.8657158e-005,54.4134 7.9564057e-007,54.4181 1.5478277e-005,54.4228 0.18754165,54.4275 0.40635952,54.4321 0.68756539,54.4368 0.5937466,54.4415 0.49993056,54.4462 0.1873669,54.4509 -2.978852e-005,54.4556 7.3227611e-006,54.4602 5.0073612e-007,54.4649 -9.3274994e-006,54.4696 3.6813184e-005,54.4743 0.18760727,54.4790 0.31246483,54.4837 0.093652308,54.4884 -4.6903601e-006,54.4930 2.282492e-006,54.4977 -4.4395792e-006,54.5024 0.031265475,54.5071 0.96886516,54.5118 1.812474,54.5165 0.87488627,54.5212 0.093783215,54.5259 0.50021327,54.5305 1.2192681,54.5352 1.5314368,54.5399 0.8120138,54.5446 0.37469864,54.5493 0.56265295,54.5540 0.87498498,54.5587 0.49983615,54.5634 0.09365733,54.5681 -4.1317311e-005,54.5727 1.1815182e-005,54.5774 -5.9396275e-006,54.5821 1.1943374e-005,54.5868 0.093902476,54.5915 0.28127185,54.5962 0.12484156,54.6009 -3.1531188e-005,54.6056 8.4495141e-006,54.6103 -2.2637196e-006,54.6150 6.0452277e-007,54.6197 -1.541443e-007,54.6243 1.1990892e-008,54.6290 1.0620872e-007,54.6337 -4.3687407e-007,54.6384 1.6414523e-006,54.6431 -6.1295482e-006,54.6478 2.2879027e-005,54.6525 0.093759768,54.6572 0.031219289,54.6619 0.031299226,54.6666 0.18749143,54.6713 0.093797334,54.6760 0.18770176,54.6807 0.3125034,54.6854 0.18728389,54.6901 0.18741427,54.6947 0.4376111,54.6994 0.62502015,54.7041 0.18740764,54.7088 -3.4887275e-005,54.7135 9.8403916e-006,54.7182 -4.4710205e-006,54.7229 0.031258043,54.7276 -2.7705471e-005,54.7323 0.0001027887,54.7370 0.187619,54.7417 0.1874228,54.7464 0.093684256,54.7511 0.18754674,54.7558 0.31248245,54.7605 0.093668275,54.7652 -5.8473811e-006,54.7699 1.5669663e-006,54.7746 -4.1990265e-007,54.7793 1.12488e-007,54.7840 -3.0007548e-008,54.7887 7.5309092e-009,54.7934 -1.1288223e-010,54.7981 -7.0809492e-009,54.8028 2.8439743e-008,54.8075 -1.0668871e-007,54.8122 3.9835479e-007,54.8169 -1.4868787e-006,54.8216 5.5497135e-006,54.8263 0.031260591,54.8310 0.093814015,54.8357 0.28136975,54.8404 0.34378523,54.8451 0.28121465,54.8498 0.18736643,54.8545 -7.3604242e-005,54.8592 0.093825936,54.8639 0.18746755,54.8686 -4.4237528e-005,54.8733 1.1854681e-005,54.8780 -3.1767925e-006,54.8827 8.5131035e-007,54.8874 -2.2813244e-007,54.8921 6.1134692e-008,54.8968 -1.638365e-008,54.9015 4.3938111e-009,54.9062 -1.1899682e-009,54.9109 3.6563005e-010,54.9156 -2.7245367e-010,54.9203 7.2422307e-010,54.9251 -2.6246909e-009,54.9298 9.7755102e-009,54.9345 -3.648098e-008,54.9392 1.3616197e-007,54.9439 -5.0821745e-007,54.9486 1.8968967e-006,54.9533 -7.0800734e-006,54.9580 2.6426031e-005,54.9627 0.093726963,54.9674 0.093891323,54.9721 0.28149623,54.9768 0.50003153,54.9815 0.53111643,54.9862 0.31226012,54.9909 -9.1168795e-006,54.9957 0.34388945,55.0004 0.49997252,55.0051 0.34378892,55.0098 0.21880044,55.0145 0.15608507,55.0192 -9.0275396e-005,55.0239 2.7206159e-005,55.0286 0.03130528,55.0333 0.093731716,55.0380 -5.6220175e-005,55.0427 1.3338618e-005,55.0475 2.8720324e-006,55.0522 0.093824886,55.0569 0.34382057,55.0616 0.34366605,55.0663 0.031174948,55.0710 1.1299522e-005,55.0757 -2.8960856e-006,55.0804 2.8364181e-007,55.0851 1.762017e-006,55.0899 -7.3325245e-006,55.0946 2.7570844e-005,55.0993 0.093742579,55.1040 0.031283438,55.1087 0.18750496,55.1134 0.34369856,55.1181 0.31250608,55.1228 -6.3052707e-006,55.1276 0.093869098,55.1323 0.40636811,55.1370 0.49988028,55.1417 0.28126311,55.1464 0.5315904,55.1511 0.78128451,55.1558 0.4374049,55.1606 0.43745685,55.1653 0.49977395,55.1700 0.31238106,55.1747 0.093733445,55.1794 -8.3890882e-006,55.1841 2.24875e-006,55.1889 -6.0507892e-007,55.1936 1.7134391e-007,55.1983 -8.0240532e-008,55.2030 1.4961591e-007,55.2077 -5.182705e-007,55.2124 0.18751399,55.2172 0.56251419,55.2219 0.49998358,55.2266 0.093737043,55.2313 2.0530808e-006,55.2360 -4.4404263e-007,55.2407 -2.771593e-007,55.2455 1.5528933e-006,55.2502 -5.9350191e-006,55.2549 2.2189412e-005,55.2596 0.031249875,55.2643 -2.183763e-005,55.2691 4.9080195e-006,55.2738 2.2081219e-006,55.2785 -1.37425e-005,55.2832 5.2767347e-005,55.2879 0.093800835,55.2927 0.093741626,55.2974 0.12511772,55.3021 0.21874064,55.3068 0.093586221,55.3115 -3.6501002e-005,55.3163 9.8488017e-006,55.3210 -2.8906168e-006,55.3257 1.7127976e-006,55.3304 -3.960688e-006,55.3352 1.4131281e-005,55.3399 -5.256963e-005,55.3446 0.00019616704,55.3493 0.31270847,55.3540 0.34375012,55.3588 0.31229085,55.3635 -0.00019547311,55.3682 5.2167521e-005,55.3729 -1.3177521e-005,55.3777 5.3705196e-007,55.3824 1.1031904e-005,55.3871 0.093813702,55.3918 0.28127807,55.3966 0.28122517,55.4013 0.18747586,55.4060 0.093710303,55.4107 -1.5721074e-005,55.4155 4.003542e-006,55.4202 -2.9144999e-007,55.4249 -2.8384725e-006,55.4296 1.1646615e-005,55.4344 -4.3752356e-005,55.4391 0.0001633793,55.4438 0.34411198,55.4486 0.56249976,55.4533 0.34338784,55.4580 -0.000162896,55.4627 4.3653712e-005,55.4675 -1.1702744e-005,55.4722 3.1529448e-006,55.4769 -9.0788416e-007,55.4817 4.7830702e-007,55.4864 -1.0053542e-006,55.4911 3.5434375e-006,55.4958 -1.3169692e-005,55.5006 4.914021e-005,55.5053 0.34395379,55.5100 0.74999094,55.5148 0.34358233,55.5195 0.093679108,55.5242 0.031388443,55.5289 0.34403962,55.5337 0.49992764,55.5384 0.28100932,55.5431 0.093652233,55.5479 -4.6223881e-006,55.5526 0.09381181,55.5573 0.18748124,55.5621 0.062451873,55.5668 0.031250354,55.5715 -3.2278792e-006,55.5763 0.093751393,55.5810 0.093749337,55.5857 -5.02452e-007,55.5905 9.3512369e-007,55.5952 -3.238335e-006,55.5999 0.031263754,55.6047 0.3125042,55.6094 0.31252363,55.6141 0.34379134,55.6189 0.34371239,55.6236 0.093711048,55.6283 -1.3837613e-005,55.6331 4.626278e-005,55.6378 0.15637958,55.6425 0.37497202,55.6473 0.18738067,55.6520 -3.1198811e-005,55.6568 4.516152e-005,55.6615 0.062552541,55.6662 0.062446225,55.6710 -3.9444811e-005,55.6757 9.9713352e-006,55.6804 -4.3637783e-007,55.6852 -8.2277629e-006,55.6899 3.3351058e-005,55.6947 0.40659869,55.6994 1.1252751,55.7041 1.0622251,55.7089 0.37467131,55.7136 -5.919005e-005,55.7183 1.5266833e-005,55.7231 -1.8711886e-006,55.7278 -7.7845289e-006,55.7326 3.3013028e-005,55.7373 0.18759179,55.7420 0.34374747,55.7468 0.18741839,55.7515 0.031217149,55.7563 -2.92654e-006,55.7610 8.8055913e-006,55.7657 0.031250685,55.7705 -1.1576873e-005,55.7752 0.12505113,55.7800 0.53130555,55.7847 0.53118664,55.7895 0.031201152,55.7942 1.027874e-005,55.7989 6.0017687e-006,55.8037 0.093814708,55.8084 0.34385371,55.8132 0.49996185,55.8179 0.18737945,55.8226 -2.0145462e-005,55.8274 1.8383475e-006,55.8321 1.2795579e-005,55.8369 0.18756272,55.8416 0.43755218,55.8464 0.40617669,55.8511 0.093682148,55.8559 3.0995681e-005,55.8606 0.093795776,55.8653 0.18761779,55.8701 0.34396839,55.8748 0.49992728,55.8796 0.28099924,55.8843 0.18746854,55.8891 0.18749836,55.8938 0.093739696,55.8986 0.093744479,55.9033 0.2187442,55.9081 0.3749935,55.9128 0.18748744,55.9176 0.093752295,55.9223 -8.7901853e-006,55.9271 2.7653468e-005,55.9318 0.093759835,55.9365 0.031220129,55.9413 -1.9698189e-006,55.9460 5.5582461e-007,55.9508 -2.5329743e-007,55.9555 4.573543e-007,55.9603 -1.57626e-006,55.9650 0.34376806,55.9698 1.0938046,55.9745 1.2501012,55.9793 0.74997503,55.9840 0.093700573,55.9888 0.34384832,55.9935 0.6564365,55.9983 1.0939145,56.0030 0.87498856,56.0078 0.4998965,56.0125 0.31220427,56.0173 -0.00017380572,56.0220 4.6576915e-005,56.0268 -1.2484832e-005,56.0316 3.3578297e-006,56.0363 -9.4526234e-007,56.0411 4.2290873e-007,56.0458 -7.4635159e-007,56.0506 2.5627244e-006,56.0553 -9.5054756e-006,56.0601 3.5462679e-005,56.0648 0.18757875,56.0696 0.34378847,56.0743 0.31241071,56.0791 -7.0480928e-005,56.0838 1.6792827e-005,56.0886 3.3174485e-006,56.0933 0.093814902,56.0981 0.31255782,56.1029 0.31242943,56.1076 0.031185258,56.1124 8.8704846e-006,56.1171 -2.3726848e-006,56.1219 6.1938101e-007,56.1266 -1.0459835e-007,56.1314 -2.0107446e-007,56.1362 9.0900369e-007,56.1409 -3.4352834e-006,56.1457 1.2833395e-005,56.1504 0.75001884,56.1552 0.87498206,56.1599 -1.3871479e-005,56.1647 3.2025448e-006,56.1695 1.0628788e-006,56.1742 -7.4551899e-006,56.1790 2.8760876e-005,56.1837 0.18774104,56.1885 0.65654039,56.1932 0.81228435,56.1980 0.31222555,56.2028 0.18752685,56.2075 0.1874786,56.2123 0.09367577,56.2170 6.9375834e-005,56.2218 0.37523258,56.2266 0.68753594,56.2313 0.59351563,56.2361 0.24989419,56.2408 0.46885163,56.2456 0.53120774,56.2504 0.093684539,56.2551 1.7285303e-005,56.2599 -8.903291e-006,56.2647 1.8328061e-005,56.2694 0.093962125,56.2742 0.31258103,56.2789 0.18724751,56.2837 -1.8842307e-005,56.2885 0.50018269,56.2932 0.87502128,56.2980 0.7499513,56.3028 0.56244963,56.3075 0.37499094,56.3123 0.37495244,56.3170 0.093668982,56.3218 -3.772253e-006,56.3266 1.010877e-006,56.3313 -2.7088544e-007,56.3361 7.2565335e-008,56.3409 -1.934931e-008,56.3456 4.8247286e-009,56.3504 5.2451168e-011,56.3552 -5.0355768e-009,56.3599 2.0091976e-008,56.3647 -7.533977e-008,56.3695 2.8129475e-007,56.3742 -1.0499424e-006,56.3790 0.031253915,56.3838 0.1874906,56.3885 0.18753886,56.3933 0.093805052,56.3981 0.093691804,56.4028 0.093726553,56.4076 0.53136367,56.4124 0.65638638,56.4171 0.31238604,56.4219 0.031096859,56.4267 1.3712937e-005,56.4315 -2.4372923e-006,56.4362 -3.9655984e-006,56.4410 0.031369269,56.4458 0.15628298,56.4505 0.12501653,56.4553 0.31261578,56.4601 0.34368715,56.4648 0.1873364,56.4696 -6.9064132e-005,56.4744 1.8507633e-005,56.4792 -4.9596292e-006,56.4839 1.3290691e-006,56.4887 -3.5616063e-007,56.4935 9.5443028e-008,56.4982 -2.5576583e-008,56.5030 6.853949e-009,56.5078 -1.8367045e-009,56.5126 4.9219651e-010,56.5173 -1.3190156e-010,56.5221 3.5361453e-011,56.5269 -9.5313332e-012,56.5316 2.7604351e-012,56.5364 -1.5095603e-012,56.5412 3.2778613e-012,56.5460 -1.1602951e-011,56.5507 4.3138163e-011,56.5555 -1.6096545e-010,56.5603 6.0078259e-010,56.5651 -2.2423847e-009,56.5698 8.3695761e-009,56.5746 -3.1238987e-008,56.5794 1.1659781e-007,56.5842 -4.3519498e-007,56.5889 1.6243411e-006,56.5937 -6.0627599e-006,56.5985 0.093869478,56.6033 0.50005692,56.6080 0.3436656,56.6128 0.18744726,56.6176 0.031217454,56.6224 -1.2102778e-005,56.6272 0.094050355,56.6319 0.75042063,56.6367 1.0312123,56.6415 0.59335297,56.6463 0.093482159,56.6510 0.031258807,56.6558 0.093746454,56.6606 -1.7102246e-005,56.6654 4.5922188e-006,56.6702 -1.2649589e-006,56.6749 4.6718139e-007,56.6797 -6.0369717e-007,56.6845 1.9477634e-006,56.6893 -7.1880518e-006,56.6941 2.6807149e-005,56.6988 0.062603839,56.7036 0.15631711,56.7084 0.15618287,56.7132 0.062395584,56.7180 -2.4290142e-005,56.7227 -1.8903042e-006,56.7275 3.1857289e-005,56.7323 0.28130764,56.7371 0.43747613,56.7419 0.31245607,56.7467 0.093820661,56.7514 0.34381649,56.7562 0.34371027,56.7610 0.21867897,56.7658 0.093743958,56.7706 0.093906537,56.7754 0.2501148,56.7801 0.24989097,56.7849 0.093563519,56.7897 4.3633419e-005,56.7945 0.18760109,56.7993 0.18744454,56.8041 0.093673632,56.8088 -3.1875577e-005,56.8136 8.1380367e-006,56.8184 -6.732817e-007,56.8232 -5.4463271e-006,56.8280 0.03133855,56.8328 0.37512442,56.8376 0.56251723,56.8423 0.49992919,56.8471 0.53131312,56.8519 1.0314152,56.8567 1.0311923,56.8615 0.65618098,56.8663 0.68754262,56.8711 0.59363157,56.8759 0.18739441,56.8806 0.21879308,56.8854 0.375058,56.8902 0.5625428,56.8950 0.56245279,56.8998 0.31237268,56.9046 -5.5647266e-005,56.9094 1.1302443e-005,56.9142 1.0444495e-005,56.9190 0.093922168,56.9237 0.34390301,56.9285 0.34359202,56.9333 0.093601689,56.9381 0.18765037,56.9429 0.50005603,56.9477 0.34360367,56.9525 0.18746045,56.9573 0.43754038,56.9621 0.68745673,56.9669 0.34370202,56.9717 0.093746632,56.9764 0.093854293,56.9812 0.40632144,56.9860 0.49999136,56.9908 0.59373778,56.9956 0.374906,57.0004 0.093700506,57.0052 -1.5206526e-005,57.0100 3.3385648e-005,57.0148 0.18758318,57.0196 0.31247288,57.0244 0.093673714,57.0292 -6.7609021e-006,57.0340 3.3433207e-006,57.0388 0.34375569,57.0436 0.093892142,57.0484 0.40630069,57.0531 0.1873316,57.0579 0.18763034,57.0627 0.81288719,57.0675 1.375066,57.0723 0.99959779,57.0771 0.1873548,57.0819 0.18773359,57.0867 0.28113863,57.0915 0.12491806,57.0963 0.40644825,57.1011 0.50000149,57.1059 0.3122752,57.1107 -0.00010522676,57.1155 2.8023051e-005,57.1203 -6.855108e-006,57.1251 -6.0562633e-007,57.1299 9.2793152e-006,57.1347 0.031269588,57.1395 0.031218423,57.1443 5.0631126e-005,57.1491 0.093775332,57.1539 0.031181706,57.1587 -4.2008182e-006,57.1635 1.1347538e-006,57.1683 -3.377921e-007,57.1731 2.1631823e-007,57.1779 -5.2750079e-007,57.1827 1.8938609e-006,57.1875 -7.0486294e-006,57.1923 2.630328e-005,57.1971 0.12517554,57.2019 0.43777817,57.2067 0.59362328,57.2115 0.18719909,57.2163 0.093722418,57.2211 0.093760781,57.2259 0.031258985,57.2307 0.031227633,57.2355 -2.1192569e-005,57.2403 5.6790805e-006,57.2451 -1.5216881e-006,57.2499 4.0711879e-007,57.2547 -1.0663856e-007,57.2595 1.9394784e-008,57.2643 2.9073659e-008,57.2691 -1.357057e-007,57.2740 5.1380005e-007,57.2788 -1.9196821e-006,57.2836 7.1656254e-006,57.2884 0.031236345,57.2932 4.7443948e-005,57.2980 0.093822233,57.3028 0.18743162,57.3076 0.12495991,57.3124 0.18756779,57.3172 0.28130499,57.3220 0.40625134,57.3268 0.56250179,57.3316 0.56246352,57.3364 0.31247288,57.3412 0.093788117,57.3460 0.093688458,57.3509 -5.3503616e-005,57.3557 1.4461624e-005,57.3605 -4.3377277e-006,57.3653 0.18752828,57.3701 0.50000393,57.3749 0.31248754,57.3797 0.31309506,57.3845 1.1566917,57.3893 1.0306996,57.3941 0.31208435,57.3989 0.31264102,57.4038 0.75005168,57.4086 0.53108513,57.4134 0.18740053,57.4182 -2.2160571e-005,57.4230 5.8678097e-006,57.4278 -1.308484e-006,57.4326 -6.3455417e-007,57.4374 3.8472417e-006,57.4422 -1.4755889e-005,57.4470 0.031327814,57.4519 0.56266868,57.4567 0.87496608,57.4615 0.56246692,57.4663 0.40643433,57.4711 0.65645337,57.4759 0.84355825,57.4807 0.37469658,57.4856 0.093704663,57.4904 -2.186958e-005,57.4952 1.8313758e-005,57.5000 0.78126609,57.5048 0.74998456,57.5096 0.094007276,57.5144 0.43777823,57.5193 0.46856076,57.5241 0.18720597,57.5289 0.18754412,57.5337 0.65631849,57.5385 0.53111196,57.5433 0.093701698,57.5481 1.1067434e-005,57.5530 -1.2473181e-006,57.5578 0.031257048,57.5626 0.093762442,57.5674 0.09371943,57.5722 0.031323954,57.5770 1.4065473,57.5819 1.6875175,57.5867 0.49969986,57.5915 0.031161943,57.5963 0.093781851,57.6011 0.49998006,57.6060 0.78131682,57.6108 0.81262052,57.6156 0.49997467,57.6204 0.34373453,57.6252 0.50004607,57.6300 0.49996012,57.6349 0.31239387,57.6397 -6.9033798e-005,57.6445 0.031385966,57.6493 0.1875407,57.6541 0.093619421,57.6590 -3.3612738e-005,57.6638 1.2034762e-005,57.6686 -1.4524311e-005,57.6734 4.6066049e-005,57.6783 0.18753298,57.6831 0.31266311,57.6879 0.53178036,57.6927 1.2503926,57.6975 1.4369829,57.7024 0.53065002,57.7072 0.093715049,57.7120 -3.8389003e-006,57.7168 1.374358e-006,57.7217 -1.6583047e-006,57.7265 0.18751761,57.7313 0.49999887,57.7361 0.56254578,57.7410 0.37498862,57.7458 0.093746096,57.7506 0.34381688,57.7554 0.343696,57.7603 0.093689241,57.7651 1.9324443e-005,57.7699 0.093776129,57.7747 0.18749206,57.7796 0.18760213,57.7844 0.40632135,57.7892 0.34360614,57.7940 -8.3805964e-005,57.7989 2.7966076e-005,57.8037 0.093818359,57.8085 0.34380633,57.8133 0.31243527,57.8182 0.09369114,57.8230 0.31250715,57.8278 0.50000149,57.8327 0.31248665,57.8375 0.093739502,57.8423 2.2774697e-005,57.8471 0.093944475,57.8520 0.3126604,57.8568 0.31234381,57.8616 0.093533069,57.8665 6.3579922e-005,57.8713 0.1877171,57.8761 0.31247523,57.8809 0.49988756,57.8858 0.59371233,57.8906 0.31238309,57.8954 0.00011040928,57.9003 0.31279913,57.9051 0.56261736,57.9099 0.49972045,57.9148 0.12474751,57.9196 0.18768319,57.9244 0.84396768,57.9293 1.0624049,57.9341 0.43728593,57.9389 0.093682885,57.9437 -1.0658859e-005,57.9486 3.2460907e-006,57.9534 -2.3246357e-006,57.9582 6.0527582e-006,57.9631 0.093863189,57.9679 0.34383562,57.9727 0.34370336,57.9776 0.2499222,57.9824 0.093681291,57.9873 -1.3115017e-005,57.9921 3.3775059e-006,57.9969 -3.936758e-007,58.0018 -1.8033397e-006,58.0066 0.093835264,58.0114 0.50012332,58.0163 0.74994957,58.0211 0.37486896,58.0259 -3.1430511e-005,58.0308 3.4846196e-006,58.0356 1.7497132e-005,58.0404 0.093774565,58.0453 0.093732186,58.0501 0.031230822,58.0550 -3.4828718e-006,58.0598 9.2914172e-007,58.0646 -2.3335673e-007,58.0695 4.1887152e-009,58.0743 2.1664877e-007,58.0791 -8.70875e-007,58.0840 3.2671692e-006,58.0888 -1.2198983e-005,58.0937 4.5533176e-005,58.0985 0.37501979,58.1033 0.50005227,58.1082 0.6875065,58.1130 0.31240502,58.1179 0.093737788,58.1227 -1.6700746e-005,58.1275 0.31257218,58.1324 0.5003317,58.1372 0.6252104,58.1421 0.53110898,58.1469 0.31217402,58.1517 0.12487792,58.1566 0.2812534,58.1614 0.093856879,58.1663 0.31273943,58.1711 0.37489378,58.1760 0.15605643,58.1808 0.18757404,58.1856 0.50004971,58.1905 0.34366256,58.1953 0.18742895,58.2002 -3.4531109e-005,58.2050 -1.4228602e-005,58.2099 9.1458744e-005,58.2147 0.34407946,58.2195 0.78144002,58.2244 0.74977165,58.2292 0.31224743,58.2341 0.31252867,58.2389 0.50005031,58.2438 0.34362355,58.2486 -8.1075377e-005,58.2535 1.5090778e-005,58.2583 2.072288e-005,58.2631 0.093767397,58.2680 0.093775041,58.2728 0.18761618,58.2777 0.34379634,58.2825 0.31244397,58.2874 0.18743657,58.2922 0.18762545,58.2971 0.4064779,58.3019 0.49997216,58.3068 0.4997319,58.3116 0.49986187,58.3165 0.31249899,58.3213 0.093730532,58.3262 0.093822762,58.3310 0.34381753,58.3359 0.34366953,58.3407 0.031177316,58.3456 1.1975728e-005,58.3504 -7.4788386e-006,58.3553 0.18768321,58.3601 1.0002618,58.3650 1.3124303,58.3698 0.68721247,58.3747 -0.00010575535,58.3795 2.8340002e-005,58.3844 -7.5944558e-006,58.3892 2.0350881e-006,58.3941 -5.4516289e-007,58.3989 1.4536697e-007,58.4038 -3.6252054e-008,58.4086 -3.7388306e-010,58.4135 3.7755267e-008,58.4183 -1.5066284e-007,58.4232 5.6495094e-007,58.4280 -2.1093435e-006,58.4329 7.8731873e-006,58.4377 0.031257246,58.4426 0.031249734,58.4474 -4.2820091e-005,58.4523 0.031478908,58.4572 0.43778896,58.4620 0.46872413,58.4669 0.3434625,58.4717 0.062338609,58.4766 0.28132939,58.4814 0.28118232,58.4863 0.031249346,58.4911 0.37514848,58.4960 0.65635991,58.5008 0.65626979,58.5057 0.49983862,58.5106 0.093602441,58.5154 7.8207995e-006,58.5203 -2.0292987e-006,58.5251 2.9561423e-007,58.5300 8.4714037e-007,58.5348 -3.6845906e-006,58.5397 1.3892599e-005,58.5446 0.093877636,58.5494 0.50012726,58.5543 0.65611881,58.5591 0.34360984,58.5640 6.9593434e-006,58.5688 -1.8649538e-006,58.5737 4.9980235e-007,58.5786 -1.3407673e-007,58.5834 3.6456299e-008,58.5883 -1.1735828e-008,58.5931 1.0484326e-008,58.5980 -3.0203399e-008,58.6029 1.1033963e-007,58.6077 -4.1119469e-007,58.6126 1.534587e-006,58.6174 -5.7277052e-006,58.6223 2.1378317e-005,58.6272 0.031255402,58.6320 0.78127497,58.6369 1.6875294,58.6418 1.5625058,58.6466 0.93751699,58.6515 0.31258088,58.6563 0.56250489,58.6612 0.31237963,58.6661 0.093694396,58.6709 0.093748763,58.6758 0.34376702,58.6807 0.34373546,58.6855 0.093738884,58.6904 -3.6251316e-007,58.6952 5.4446264e-006,58.7001 -2.1418176e-005,58.7050 8.0235994e-005,58.7098 0.18772087,58.7147 0.34374976,58.7196 0.18727918,58.7244 -8.0225334e-005,58.7293 2.220076e-005,58.7342 -8.5702786e-006,58.7390 1.207931e-005,58.7439 0.0937884,58.7488 0.1875001,58.7536 0.093711153,58.7585 -1.0458151e-005,58.7634 2.5767772e-006,58.7682 1.5214025e-007,58.7731 -3.1859358e-006,58.7780 1.2592895e-005,58.7828 0.031236682,58.7877 0.094046615,58.7926 0.62563354,58.7974 1.0312544,58.8023 0.59304672,58.8072 -0.00028338074,58.8120 0.093818709,58.8169 0.31261197,58.8218 0.53128684,58.8266 0.1873858,58.8315 0.18755123,58.8364 0.31250483,58.8413 0.1874295,58.8461 0.031216485,58.8510 -9.2204267e-008,58.8559 2.5174025e-008,58.8607 -8.4831813e-009,58.8656 8.7569996e-009,58.8705 -2.6546669e-008,58.8754 9.7438864e-008,58.8802 -3.6324357e-007,58.8851 1.3556662e-006,58.8900 -5.0599074e-006,58.8948 1.888581e-005,58.8997 0.093879119,58.9046 0.34395799,58.9095 0.49993569,58.9143 0.37482753,58.9192 0.49996635,58.9241 0.28118733,58.9289 -2.3975401e-005,58.9338 6.4308142e-006,58.9387 -1.7455596e-006,58.9436 5.5081637e-007,58.9484 -4.5757199e-007,58.9533 1.2795472e-006,58.9582 -4.6610517e-006,58.9631 1.7366327e-005,58.9679 0.093763493,58.9728 0.093756944,58.9777 0.093708731,58.9826 7.9832185e-005,58.9874 0.15641129,58.9923 0.21874873,58.9972 0.15609333,59.0021 -9.6517862e-005,59.0070 2.6174046e-005,59.0118 -8.1691887e-006,59.0167 6.5006784e-006,59.0216 -1.7834525e-005,59.0265 0.09383525,59.0313 0.5001812,59.0362 0.531214,59.0411 0.21866609,59.0460 0.34398317,59.0509 0.65632051,59.0557 0.40596864,59.0606 0.09359926,59.0655 -5.7591642e-006,59.0704 2.8888949e-006,59.0752 -5.7964203e-006,59.0801 2.029859e-005,59.0850 0.093743421,59.0899 0.21891214,59.0948 0.65643364,59.0997 0.65609038,59.1045 0.28107217,59.1094 -2.2466285e-005,59.1143 6.2039162e-006,59.1192 -2.3473003e-006,59.1241 3.1849984e-006,59.1289 0.031325165,59.1338 0.0937116,59.1387 -7.4592604e-006,59.1436 0.31264859,59.1485 0.49996939,59.1534 0.31247354,59.1582 0.28147465,59.1631 0.53127789,59.1680 0.2809546,59.1729 -9.180959e-005,59.1778 0.093927331,59.1827 0.34387758,59.1875 0.31229055,59.1924 -3.4995235e-005,59.1973 0.15643986,59.2022 0.31257904,59.2071 0.53111899,59.2120 0.31246996,59.2168 0.50028235,59.2217 0.62523901,59.2266 0.87475646,59.2315 0.40586632,59.2364 0.18753606,59.2413 0.34383753,59.2462 0.4061532,59.2511 -9.8993347e-005,59.2559 2.6540742e-005,59.2608 -7.1601335e-006,59.2657 2.097272e-006,59.2706 -1.2283448e-006,59.2755 2.816181e-006,59.2804 -1.0037288e-005,59.2853 3.7336544e-005,59.2902 0.18758637,59.2950 0.34378287,59.2999 0.31243521,59.3048 0.093672469,59.3097 -3.9252855e-006,59.3146 0.093738317,59.3195 0.31260851,59.3244 0.62520081,59.3293 0.78126955,59.3342 0.46853033,59.3390 0.093727499,59.3439 0.50020647,59.3488 0.74997288,59.3537 0.49990168,59.3586 0.21884474,59.3635 0.31251645,59.3684 0.18730325,59.3733 -0.00011294054,59.3782 0.031379711,59.3831 0.71928483,59.3880 1.4065609,59.3929 0.81208616,59.3978 0.28087029,59.4026 0.12489504,59.4075 -6.0951555e-005,59.4124 8.0670892e-005,59.4173 0.18765289,59.4222 0.34382805,59.4271 0.312323,59.4320 -0.00014073319,59.4369 3.7714613e-005,59.4418 -1.0111789e-005,59.4467 2.7289377e-006,59.4516 -8.0300333e-007,59.4565 4.8284409e-007,59.4614 -1.1284064e-006,59.4663 4.0311475e-006,59.4712 0.093755484,59.4761 0.093744509,59.4810 -4.0175496e-006,59.4859 1.0793032e-006,59.4908 -2.9927941e-007,59.4957 1.1771538e-007,59.5005 -1.7156898e-007,59.5054 5.6860711e-007,59.5103 -2.1030578e-006,59.5152 0.093765013,59.5201 0.3125,59.5250 0.093734935,59.5299 2.3041187e-006,59.5348 -1.3165052e-006,59.5397 2.9619696e-006,59.5446 -1.0532322e-005,59.5495 3.9171093e-005,59.5544 0.031207556,59.5593 0.31266347,59.5642 1.0628901,59.5691 1.0312179,59.5740 0.59346956,59.5789 0.34360954,59.5838 0.18745622,59.5887 0.093733795,59.5936 0.093972027,59.5985 0.43782389,59.6034 0.56237036,59.6083 0.24963135,59.6132 -9.7335018e-005,59.6181 2.5953444e-005,59.6230 -6.4694323e-006,59.6279 -7.839526e-008,59.6328 6.7843775e-006,59.6378 0.031261377,59.6427 0.18755691,59.6476 0.50006199,59.6525 0.56246161,59.6574 0.31245345,59.6623 0.31247059,59.6672 0.37498868,59.6721 0.50011355,59.6770 0.62515897,59.6819 0.59369171,59.6868 0.21856281,59.6917 -4.411197e-005,59.6966 -2.5129398e-006,59.7015 5.4173943e-005,59.7064 0.093829572,59.7113 0.093670703,59.7162 -5.6161909e-005,59.7211 1.0763586e-005,59.7260 1.3114722e-005,59.7309 0.093899198,59.7359 0.31263137,59.7408 0.31235373,59.7457 0.12491698,59.7506 0.18752931,59.7555 0.12496574,59.7604 0.093769334,59.7653 0.093705244,59.7702 -4.3643475e-005,59.7751 1.6284574e-005,59.7800 0.34378844,59.7849 0.7812807,59.7898 0.87499803,59.7947 0.87498283,59.7997 0.59372211,59.8046 -7.7031385e-005,59.8095 0.00021561724,59.8144 0.31269243,59.8193 0.31249058,59.8242 0.37505382,59.8291 0.31231228,59.8340 0.093554921,59.8389 -2.706584e-005,59.8439 9.8732617e-006,59.8488 -1.2425704e-005,59.8537 3.9832645e-005,59.8586 0.18758555,59.8635 0.43752939,59.8684 0.74991542,59.8733 0.34368259,59.8782 0.093758665,59.8831 -2.2139659e-006,59.8881 -5.21623e-006,59.8930 2.3081493e-005,59.8979 0.1876311,59.9028 0.50004143,59.9077 0.34363693,59.9126 0.093680359,59.9175 -1.0355514e-005,59.9225 2.750355e-006,59.9274 -6.4490916e-007,59.9323 -1.7101799e-007,59.9372 1.3291835e-006,59.9421 -5.1462271e-006,59.9470 1.9257568e-005,59.9520 0.093776293,59.9569 0.09372367,59.9618 -1.9191844e-005,59.9667 4.9660302e-006,59.9716 -6.7037905e-007,59.9765 -2.2852576e-006,59.9815 9.812492e-006,59.9864 0.093830101,59.9913 0.34391189,59.9962 0.68757641,60.0011 0.49983862,60.0060 0.093665093,60.0110 0.093720227,60.0159 -6.3592175e-005,60.0208 1.7041275e-005,60.0257 -4.5668748e-006,60.0306 1.2246047e-006,60.0356 -3.311099e-007,60.0405 9.9719522e-008,60.0454 -6.7741219e-008,60.0503 1.7125271e-007,60.0552 -6.1732601e-007,60.0601 2.2982699e-006,60.0651 -8.576566e-006,60.0700 0.031316254,60.0749 0.18751882,60.0798 0.093746535,60.0848 0.31255776,60.0897 0.34372059,60.0946 0.18742304,60.0995 -3.3297871e-005,60.1044 9.269881e-006,60.1094 -3.7786206e-006,60.1143 5.8442511e-006,60.1192 -1.9599976e-005,60.1241 0.094026513,60.1291 0.50025612,60.1340 0.43720895,60.1389 0.093583114,60.1438 0.18778901,60.1487 0.5000729,60.1537 0.53119266,60.1586 0.81235176,60.1635 0.31228301,60.1684 0.031254921,60.1734 -4.8135453e-006,60.1783 9.1888603e-007,60.1832 1.1386124e-006,60.1881 -5.4739899e-006,60.1931 2.075936e-005,60.1980 0.093776718,60.2029 0.09372659,60.2078 -3.7367008e-005,60.2128 6.8668618e-005,60.2177 0.18766746,60.2226 0.31244588,60.2276 0.093595639,60.2325 -1.276468e-005,60.2374 3.8696062e-006,60.2423 0.031249091,60.2473 -2.4067199e-007,60.2522 6.4667411e-008,60.2571 -1.7974857e-008,60.2620 7.2261193e-009,60.2670 -1.0928904e-008,60.2719 3.6492494e-008,60.2768 -1.3505378e-007,60.2818 5.0377048e-007,60.2867 -1.8802068e-006,60.2916 7.0177239e-006,60.2966 -2.6193178e-005,60.3015 9.7764496e-005,60.3064 0.15640852,60.3113 0.21874994,60.3163 0.15609124,60.3212 -9.7402997e-005,60.3261 2.6071937e-005,60.3311 -6.875498e-006,60.3360 1.4275367e-006,60.3409 1.1661728e-006,60.3459 -6.0929956e-006,60.3508 0.093842782,60.3557 0.84382784,60.3607 1.3751487,60.3656 1.3440324,60.3705 0.87489158,60.3755 0.3433798,60.3804 0.093778007,60.3853 0.31288239,60.3903 0.65638185,60.3952 0.84366047,60.4001 1.2499624,60.4051 1.1872811,60.4100 0.499818,60.4149 0.46919918,60.4199 1.125605,60.4248 1.2808309,60.4297 0.40554512,60.4347 -7.5532866e-005,60.4396 6.6756729e-007,60.4445 7.2877781e-005,60.4495 0.3125571,60.4544 0.18740605,60.4594 -3.0379148e-005,60.4643 8.1020562e-006,60.4692 -2.0261768e-006,60.4742 1.8235683e-009,60.4791 2.0192961e-006,60.4840 -8.0798309e-006,60.4890 3.0302946e-005,60.4939 0.093819357,60.4989 0.28124419,60.5038 0.37509957,60.5087 0.75004691,60.5137 0.43731993,60.5186 -6.8063287e-005,60.5235 1.6786787e-005,60.5285 9.2317271e-007,60.5334 -2.0483287e-005,60.5384 8.1018239e-005,60.5433 0.46913138,60.5482 1.2813385,60.5532 1.0309607,60.5581 0.5311349,60.5631 0.31240985,60.5680 -3.5732694e-005,60.5729 0.093791671,60.5779 0.093719184,60.5828 -1.8559507e-005,60.5878 4.9480673e-006,60.5927 -1.2309918e-006,60.5977 -2.4607148e-008,60.6026 1.3296817e-006,60.6075 -5.2946575e-006,60.6125 1.9850844e-005,60.6174 0.18762483,60.6224 0.56258345,60.6273 0.49987918,60.6323 0.093645997,60.6372 0.031252012,60.6421 0.031249087,60.6471 -1.8920986e-007,60.6520 -1.4550608e-007,60.6570 7.7133217e-007,60.6619 -2.9401078e-006,60.6669 1.0990143e-005,60.6718 -4.1024348e-005,60.6768 0.00015312212,60.6817 0.28158644,60.6867 0.59378409,60.6916 0.40598369,60.6965 0.093542799,60.7015 -1.911151e-005,60.7064 -1.1930461e-005,60.7114 0.12526733,60.7163 0.59395784,60.7213 0.49991506,60.7262 0.28102431,60.7312 1.093652,60.7361 2.187571,60.7411 1.7499093,60.7460 0.4999654,60.7510 3.3557108e-006,60.7559 -1.2248478e-005,60.7609 4.5642566e-005,60.7658 0.093812421,60.7708 0.09368705,60.7757 -4.3372878e-005,60.7807 4.0545438e-006,60.7856 2.7162001e-005,60.7906 0.093933724,60.7955 0.28139609,60.8005 0.31243873,60.8054 0.18729262,60.8104 -0.0001130763,60.8153 5.8272053e-005,60.8203 0.093844362,60.8252 0.18750194,60.8302 0.093647487,60.8351 -2.9587058e-005,60.8401 6.7929814e-006,60.8450 0.031265911,60.8500 0.18752031,60.8549 0.18748011,60.8599 0.031231986,60.8648 1.2121603e-006,60.8698 -3.2483047e-007,60.8747 8.7046708e-008,60.8797 -2.3325661e-008,60.8846 6.2477188e-009,60.8896 -1.6630073e-009,60.8946 4.0371603e-010,60.8995 4.8317409e-011,60.9045 -5.9708771e-010,60.9094 2.3402658e-009,60.9144 -8.7648093e-009,60.9193 3.272206e-008,60.9243 -1.2213501e-007,60.9292 4.5586103e-007,60.9342 -1.7014698e-006,60.9392 6.35062e-006,60.9441 0.093805887,60.9491 0.34383601,60.9540 0.49999464,60.9590 0.31241211,60.9639 0.21889615,60.9689 0.750117,60.9739 0.75002807,60.9788 0.46875304,60.9838 0.28113854,60.9887 0.34393665,60.9937 1.3438108,60.9986 1.1246381,61.0036 0.49988836,61.0086 0.1875605,61.0135 0.093686596,61.0185 -9.4455745e-006,61.0234 7.0275007e-007,61.0284 0.031362407,61.0334 0.15632826,61.0383 0.15624668,61.0433 0.18745679,61.0482 0.093630672,61.0532 -2.9397492e-005,61.0582 4.007441e-006,61.0631 0.031341147,61.0681 0.18760708,61.0730 0.18737787,61.0780 -9.4454444e-005,61.0830 2.4865312e-005,61.0879 -4.9977102e-006,61.0929 -4.8774909e-006,61.0979 2.4510784e-005,61.1028 0.12520401,61.1078 0.40641776,61.1127 0.31233341,61.1177 0.1873568,61.1227 0.3124961,61.1276 0.18744174,61.1326 -2.5482117e-005,61.1376 1.0546957e-005,61.1425 0.75005293,61.1475 1.2500315,61.1525 0.93741882,61.1574 0.18759094,61.1624 0.37520584,61.1674 0.5627234,61.1723 0.81237572,61.1773 0.28088608,61.1822 -5.0549035e-005,61.1872 1.354783e-005,61.1922 -3.6375304e-006,61.1971 1.0010179e-006,61.2021 -3.6620918e-007,61.2071 4.6376448e-007,61.2120 -1.4889629e-006,61.2170 5.4926036e-006,61.2220 0.093839094,61.2270 0.81254214,61.2319 0.74988848,61.2369 -4.9472874e-008,61.2419 0.062567823,61.2468 0.062440205,61.2518 -4.0558716e-005,61.2568 1.0581928e-005,61.2617 -1.7650617e-006,61.2667 -3.523111e-006,61.2717 1.5859299e-005,61.2766 0.1875508,61.2816 0.31248498,61.2866 0.093698978,61.2916 0.18762581,61.2965 0.50023317,61.3015 0.5940876,61.3065 0.74988836,61.3114 0.40576872,61.3164 0.34368882,61.3214 0.49999514,61.3263 0.18760611,61.3313 0.53148574,61.3363 0.49980602,61.3413 0.031043751,61.3462 2.9529334e-005,61.3512 -7.9113152e-006,61.3562 2.113145e-006,61.3612 -5.4051833e-007,61.3661 4.8718945e-008,61.3711 3.4573236e-007,61.3761 -1.4317988e-006,61.3811 5.3819726e-006,61.3860 -2.0097987e-005,61.3910 7.5017182e-005,61.3960 0.21901539,61.4010 0.43749985,61.4059 0.21848406,61.4109 -7.2457013e-005,61.4159 1.1264568e-005,61.4209 2.7408871e-005,61.4258 0.1875883,61.4308 0.31247133,61.4358 0.093670815,61.4408 -6.5897857e-006,61.4457 1.7437403e-006,61.4507 -3.8454635e-007,61.4557 -2.057527e-007,61.4607 1.2077186e-006,61.4656 -4.6255695e-006,61.4706 1.729621e-005,61.4756 0.093860008,61.4806 0.34396189,61.4856 1.4376497,61.4905 1.5625238,61.4955 0.84372121,61.5005 1.2188772,61.5055 1.1250092,61.5104 0.4372738,61.5154 0.2497533,61.5204 0.031089414,61.5254 4.5025175e-005,61.5304 0.062587701,61.5353 0.12502849,61.5403 0.093654074,61.5453 -6.93779e-005,61.5503 0.21887231,61.5553 0.65634888,61.5603 0.40613022,61.5652 0.03115188,61.5702 4.7274305e-005,61.5752 0.093793273,61.5802 0.093704119,61.5852 -3.4466386e-005,61.5901 9.2367272e-006,61.5951 -2.4772839e-006,61.6001 6.7154321e-007,61.6051 -2.0865924e-007,61.6101 1.6304226e-007,61.6151 -4.4353362e-007,61.6200 1.6112391e-006,61.6250 -6.0019847e-006,61.6300 2.239889e-005,61.6350 0.12518761,61.6400 0.34391406,61.6450 0.31232107,61.6499 0.43739828,61.6549 1.8750892,61.6599 1.4374871,61.6649 0.81241703,61.6699 0.093674399,61.6749 -8.2276229e-006,61.6799 3.0324084e-006,61.6848 -3.9015731e-006,61.6898 1.2574888e-005,61.6948 0.093907885,61.6998 0.34386665,61.7048 0.31236386,61.7098 0.093621247,61.7148 0.031210322,61.7198 8.3454957e-005,61.7247 0.18768241,61.7297 0.31249571,61.7347 0.21858409,61.7397 0.031187009,61.7447 0.093803085,61.7497 0.18749985,61.7547 0.093697354,61.7597 -1.6633907e-005,61.7647 6.2761478e-006,61.7696 -8.469854e-006,61.7746 2.7605427e-005,61.7796 0.09374772,61.7846 0.031245083,61.7896 0.18753354,61.7946 0.18746831,61.7996 -1.795248e-005,61.8046 -7.6395736e-006,61.8096 4.8517602e-005,61.8146 0.093862474,61.8196 0.1876086,61.8245 0.34365562,61.8295 0.31242275,61.8345 0.37500703,61.8395 0.12491211,61.8445 -9.8350529e-006,61.8495 2.6355328e-006,61.8545 -7.0615647e-007,61.8595 1.8884633e-007,61.8645 -4.9162431e-008,61.8695 7.7850801e-009,61.8745 1.8028901e-008,61.8795 -7.9909526e-008,61.8845 3.0163784e-007,61.8895 -1.1267473e-006,61.8945 4.205745e-006,61.8995 0.31251803,61.9044 0.34370926,61.9094 0.093866624,61.9144 0.31294161,61.9194 0.75033039,61.9244 0.74955195,61.9294 0.18704429,61.9344 0.12511812,61.9394 1.1562722,61.9444 1.5624515,61.9494 1.1562128,61.9544 -2.5859297e-005,61.9594 6.9248217e-006,61.9644 -1.837563e-006,61.9694 4.2477527e-007,61.9744 1.3866146e-007,61.9794 -9.7956274e-007,61.9844 3.7799593e-006,61.9894 0.093816139,61.9944 0.31252682,61.9994 0.1874166,62.0044 0.12507604,62.0094 0.62506008,62.0144 0.59381455,62.0194 0.6565063,62.0244 0.84378773,62.0294 0.62464577,62.0344 -0.00019403081,62.0394 5.2198004e-005,62.0444 -1.4743131e-005,62.0494 6.7699416e-006,62.0544 -1.2336393e-005,62.0594 4.2579253e-005,62.0644 0.37506977,62.0694 0.56248134,62.0744 0.43747807,62.0794 0.2812196,62.0844 -5.7239638e-005,62.0894 9.3296527e-005,62.0944 0.31260279,62.0994 0.3437033,62.1044 0.28142717,62.1094 0.50040215,62.1144 0.71865112,62.1194 0.68701088,62.1244 -0.00014352676,62.1294 2.3717212e-005,62.1344 4.867743e-005,62.1395 0.093851745,62.1445 0.12497055,62.1495 0.062409084,62.1545 -3.33508e-005,62.1595 1.132232e-005,62.1645 -1.1936328e-005,62.1695 3.6425536e-005,62.1745 0.18759733,62.1795 0.34374988,62.1845 0.18740293,62.1895 -3.7371959e-005,62.1945 0.093883373,62.1995 0.5001052,62.2045 0.53119189,62.2095 0.31236961,62.2145 -3.4381708e-005,62.2196 0.18762882,62.2246 0.5626415,62.2296 0.74993747,62.2346 0.34358343,62.2396 0.18744333,62.2446 0.18768607,62.2496 0.50022012,62.2546 0.49996406,62.2596 0.34350228,62.2646 -0.00014472398,62.2696 3.8782571e-005,62.2747 -1.0392805e-005,62.2797 2.7850242e-006,62.2847 -7.4631998e-007,62.2897 1.9999595e-007,62.2947 -5.3594146e-008,62.2997 1.4361954e-008,62.3047 -3.8486605e-009,62.3097 1.0313493e-009,62.3147 -2.7637737e-010,62.3198 7.4063901e-011,62.3248 -1.9852401e-011,62.3298 5.3387863e-012,62.3348 -1.5009036e-012,62.3398 6.6438337e-013,62.3448 -1.1565122e-012,62.3498 3.9624319e-012,62.3548 -1.4694353e-011,62.3599 5.4816967e-011,62.3649 -2.0461667e-010,62.3699 7.6369683e-010,62.3749 -2.8507354e-009,62.3799 1.0640292e-008,62.3849 -3.9713747e-008,62.3899 0.18761186,62.3950 0.37516373,62.4000 0.34373519,62.4050 0.18728316,62.4100 0.031365126,62.4150 0.31275636,62.4200 0.31225944,62.4251 0.031053966,62.4301 2.7561655e-005,62.4351 -1.1100012e-005,62.4401 1.6837317e-005,62.4451 0.093798481,62.4501 0.18750013,62.4552 0.093700908,62.4602 -1.4657333e-005,62.4652 3.0603371e-006,62.4702 2.4177016e-006,62.4752 -1.2732728e-005,62.4802 0.03133931,62.4853 0.31268007,62.4903 0.56260943,62.4953 0.56231743,62.5003 0.093550734,62.5053 2.0114474e-005,62.5104 0.093851104,62.5154 0.31253701,62.5204 0.28134647,62.5254 0.50024551,62.5304 0.65623361,62.5355 0.43721914,62.5405 0.093564279,62.5455 -5.1914108e-006,62.5505 1.1034138e-006,62.5555 7.7835432e-007,62.5606 -4.2173656e-006,62.5656 1.6092647e-005,62.5706 -6.0158847e-005,62.5756 0.00022456405,62.5807 0.31266215,62.5857 0.18721713,62.5907 0.031326212,62.5957 0.25023961,62.6007 0.31242394,62.6058 0.15599436,62.6108 3.3240278e-005,62.6158 0.18770213,62.6208 0.28109917,62.6259 0.093620203,62.6309 0.094029896,62.6359 0.4065094,62.6409 0.46866348,62.6460 0.28092811,62.6510 -0.00015890859,62.6560 0.031300634,62.6610 0.093757413,62.6661 0.062487941,62.6711 -1.0266941e-005,62.6761 0.1875634,62.6811 0.75027913,62.6862 1.6878448,62.6912 1.6873891,62.6962 0.93709922,62.7013 0.12482001,62.7063 2.49086e-006,62.7113 0.093751706,62.7163 0.093748018,62.7214 -1.1403027e-006,62.7264 -8.090505e-007,62.7314 4.3770583e-006,62.7365 -1.6700778e-005,62.7415 6.2431907e-005,62.7465 0.093702815,62.7515 0.31265995,62.7566 0.75041151,62.7616 0.93743259,62.7666 1.0622455,62.7717 1.0624437,62.7767 0.68741047,62.7817 0.12489596,62.7867 -2.327668e-006,62.7918 6.2578232e-007,62.7968 -1.7524451e-007,62.8018 7.5139923e-008,62.8069 -1.2531035e-007,62.8119 4.2613686e-007,62.8169 -1.5793825e-006,62.8220 5.8919409e-006,62.8270 0.50001198,62.8320 0.093816049,62.8371 0.25003204,62.8421 0.18744913,62.8471 0.093701892,62.8522 -1.9945743e-005,62.8572 5.2616742e-006,62.8622 -1.0990673e-006,62.8673 -8.6601926e-007,62.8723 4.5637148e-006,62.8773 0.093803607,62.8824 0.31254718,62.8874 0.31245279,62.8924 0.093696438,62.8975 -4.6654231e-006,62.9025 1.2527609e-006,62.9075 -3.4518806e-007,62.9126 1.2787847e-007,62.9176 -1.6630788e-007,62.9227 5.3739404e-007,62.9277 -1.9834504e-006,62.9327 7.3970955e-006,62.9378 -2.7607495e-005,62.9428 0.34386593,62.9478 0.93756121,62.9529 0.59361827,62.9579 0.093720399,62.9630 7.7278919e-006,62.9680 -3.1603408e-006,62.9730 4.91319e-006,62.9781 -1.6493756e-005,62.9831 6.1067534e-005,62.9881 0.18768622,62.9932 0.31239405,62.9982 0.093779594,63.0033 0.28146279,63.0083 0.28108621,63.0133 0.28109553,63.0184 0.49997598,63.0234 0.3437342,63.0285 0.062568665,63.0335 0.28127453,63.0385 0.37494186,63.0436 0.3124707,63.0486 0.18772563,63.0537 0.65679646,63.0587 1.2502261,63.0637 1.2183771,63.0688 0.65580797,63.0738 0.1873353,63.0789 0.09376815,63.0839 0.18750907,63.0890 0.093695387,63.0940 -7.0662854e-006,63.0990 -2.3807388e-005,63.1041 0.00010230691,63.1091 0.18761694,63.1142 0.1874314,63.1192 0.093651548,63.1243 -3.957071e-005,63.1293 1.0603999e-005,63.1344 -2.8416168e-006,63.1394 7.6148496e-007,63.1444 -2.0405965e-007,63.1495 5.4682996e-008,63.1545 -1.4653415e-008,63.1596 3.9255919e-009,63.1646 -1.047593e-009,63.1697 2.6441471e-010,63.1747 -9.9621058e-012,63.1798 -2.2461519e-010,63.1848 9.0851465e-010,63.1899 -3.4097618e-009,63.1949 1.2731715e-008,63.2000 -4.752151e-008,63.2050 1.7737077e-007,63.2100 -6.6202284e-007,63.2151 2.4709504e-006,63.2201 -9.2226319e-006,63.2252 3.442277e-005,63.2302 0.31257886,63.2353 0.4999997,63.2403 0.31242236,63.2454 -3.8642043e-005,63.2504 2.4966042e-005,63.2555 0.18759109,63.2605 0.5000512,63.2656 0.34359235,63.2706 0.00013886664,63.2757 0.31276131,63.2807 0.34360239,63.2858 0.18743813,63.2908 0.34414613,63.2959 0.71888965,63.3009 0.49954149,63.3060 0.093498319,63.3110 0.12510839,63.3161 0.43759832,63.3211 0.49992582,63.3262 0.18736809,63.3313 -3.6284566e-006,63.3363 0.093788095,63.3414 0.093717046,63.3464 -2.2188735e-005,63.3515 5.8938767e-006,63.3565 -1.3846961e-006,63.3616 -3.5571597e-007,63.3666 2.807978e-006,63.3717 -1.0877247e-005,63.3767 4.0704788e-005,63.3818 0.31255558,63.3868 0.3437081,63.3919 0.093705669,63.3970 -1.9901543e-006,63.4020 1.0177381e-006,63.4071 -2.0808063e-006,63.4121 7.3061269e-006,63.4172 0.09386415,63.4222 0.34385556,63.4273 0.34364137,63.4323 0.43771145,63.4374 1.4064411,63.4425 1.0621846,63.4475 0.2185533,63.4526 0.031273182,63.4576 0.093726292,63.4627 0.031321608,63.4677 0.3125999,63.4728 0.34375089,63.4779 0.34390134,63.4829 0.5628531,63.4880 0.93747389,63.4930 0.62468493,63.4981 0.56277311,63.5032 1.250423,63.5082 1.3120486,63.5133 0.37443829,63.5183 0.031270329,63.5234 0.18753019,63.5285 0.34391081,63.5335 0.40638715,63.5386 0.31232244,63.5436 0.093571849,63.5487 -2.3351036e-005,63.5538 5.9561407e-006,63.5588 -4.7124558e-007,63.5639 -4.0721579e-006,63.5689 1.6761594e-005,63.5740 -6.2980092e-005,63.5791 0.000235181,63.5841 0.53165102,63.5892 0.81249845,63.5943 0.65590638,63.5993 0.12477003,63.6044 0.031254116,63.6095 -1.9846961e-005,63.6145 0.031293675,63.6196 0.21883263,63.6246 0.37506545,63.6297 0.56265962,63.6348 0.875,63.6398 0.49976063,63.6449 0.093645133,63.6500 -2.8043646e-006,63.6550 -2.9418425e-006,63.6601 1.4573464e-005,63.6652 0.31255218,63.6702 0.7500968,63.6753 0.843701,63.6804 0.21864036,63.6854 0.031278014,63.6905 0.093777522,63.6956 0.093715124,63.7006 -2.9635079e-005,63.7057 1.1947381e-005,63.7108 -1.8153307e-005,63.7158 0.031324472,63.7209 0.093745962,63.7260 -7.2666342e-005,63.7310 1.9472398e-005,63.7361 -5.2165437e-006,63.7412 1.3919772e-006,63.7462 -3.5088158e-007,63.7513 1.1411772e-008,63.7564 3.0529975e-007,63.7615 -1.2327347e-006,63.7665 4.6260689e-006,63.7716 0.093734592,63.7767 0.093808904,63.7817 0.18764319,63.7868 0.31248873,63.7919 0.18751776,63.7969 0.18743475,63.8020 0.031109395,63.8071 1.1427429e-005,63.8122 -3.0622746e-006,63.8172 8.2061536e-007,63.8223 -2.1990485e-007,63.8274 5.8928258e-008,63.8325 -1.5787924e-008,63.8375 4.2180019e-009,63.8426 -1.0826218e-009,63.8477 1.1207725e-010,63.8527 6.3448352e-010,63.8578 -2.6502855e-009,63.8629 9.9675859e-009,63.8680 -3.7223501e-008,63.8730 1.3893924e-007,63.8781 -5.1858143e-007,63.8832 1.9355648e-006,63.8883 -7.2243442e-006,63.8933 2.6964361e-005,63.8984 0.093888052,63.9035 0.50035727,63.9086 1.0938432,63.9136 0.84354794,63.9187 0.62491137,63.9238 0.43738723,63.9289 0.21866399,63.9339 0.40654582,63.9390 1.1254632,63.9441 1.343748,63.9492 0.93700749,63.9543 0.49963117,63.9593 0.18748067,63.9644 3.6781976e-006,63.9695 -9.5443795e-007,63.9746 1.3920427e-007,63.9796 3.9775517e-007,63.9847 -1.7304108e-006,63.9898 6.5244958e-006,63.9949 -2.4369823e-005,64.0000 9.096328e-005,64.0050 0.18760982,64.0101 0.1874184,64.0152 0.18750177,64.0203 0.34380785,64.0254 0.31242594,64.0304 0.09367273,64.0355 -1.0495995e-005,64.0406 2.8126292e-006,64.0457 -7.5355325e-007,64.0508 2.0132488e-007,64.0558 -5.1676697e-008,64.0609 5.3624367e-009,64.0660 3.0235075e-008,64.0711 -1.2631578e-007,64.0762 4.7507226e-007,64.0812 -1.7741366e-006,64.0863 6.6220841e-006,64.0914 0.78129661,64.0965 1.7500387,64.1016 1.5624526,64.1067 0.56245446,64.1117 2.9657456e-006,64.1168 -2.5450965e-006,64.1219 7.215061e-006,64.1270 -2.6317508e-005,64.1321 9.806412e-005,64.1372 0.3753565,64.1423 0.68765467,64.1473 0.49986786,64.1524 0.31227356,64.1575 0.093545012,64.1626 -3.1642223e-005,64.1677 8.5242345e-006,64.1728 -2.4518229e-006,64.1779 1.2823396e-006,64.1829 0.031261183,64.1880 0.18756729,64.1931 0.28149521,64.1982 0.59415913,64.2033 1.0002222,64.2084 0.90576595,64.2135 0.18701912,64.2185 2.3652587e-005,64.2236 0.18755029,64.2287 0.31248394,64.2338 0.093702108,64.2389 -1.2467149e-006,64.2440 1.2500337e-006,64.2491 -3.7536697e-006,64.2542 0.78133518,64.2593 1.6563883,64.2643 1.6875225,64.2694 0.68733639,64.2745 -0.00010167062,64.2796 2.9858847e-005,64.2847 -1.7756462e-005,64.2898 0.031329591,64.2949 0.31259397,64.3000 0.31240037,64.3051 -9.0263537e-005,64.3102 6.6288085e-005,64.3153 0.18786986,64.3203 0.56262463,64.3254 0.34334418,64.3305 0.093680114,64.3356 0.50009865,64.3407 0.59363449,64.3458 0.093698025,64.3509 1.242697e-005,64.3560 -3.330485e-006,64.3611 8.9383002e-007,64.3662 -2.4452973e-007,64.3713 8.4208672e-008,64.3764 -9.2289945e-008,64.3815 2.8497035e-007,64.3866 -1.0476828e-006,64.3917 0.093857184,64.3967 0.46886134,64.4018 0.46863291,64.4069 0.21905705,64.4120 0.6253345,64.4171 0.62484771,64.4222 0.56242442,64.4273 1.3749459,64.4324 2.0622544,64.4375 1.5622888,64.4426 -4.2028028e-006,64.4477 1.5043246e-006,64.4528 -1.8142423e-006,64.4579 5.7530669e-006,64.4630 -2.1199941e-005,64.4681 0.34394103,64.4732 1.0315534,64.4783 1.1250584,64.4834 0.8122884,64.4885 0.28097558,64.4936 -6.2163301e-005,64.4987 1.0274262e-005,64.5038 2.1074497e-005,64.5089 0.1876379,64.5140 0.50005352,64.5191 0.34359312,64.5242 0.12511998,64.5293 0.62514168,64.5344 0.49978751,64.5395 0.062391363,64.5446 0.031285629,64.5497 0.093747213,64.5548 0.03122545,64.5599 -5.4352772e-006,64.5650 1.0827993e-005,64.5701 0.031250633,64.5752 -1.3395371e-005,64.5803 1.4464151e-005,64.5854 0.093973815,64.5905 0.31261656,64.5956 0.24990657,64.6007 0.24987577,64.6058 0.1874328,64.6109 0.18756138,64.6160 0.18753226,64.6211 0.18741612,64.6262 -0.00011604631,64.6313 0.00012934439,64.6364 0.3441526,64.6415 0.75007421,64.6466 0.49968916,64.6518 0.18728705,64.6569 -3.0747138e-005,64.6620 0.062621817,64.6671 0.15633738,64.6722 0.18746346,64.6773 0.093590736,64.6824 2.1005224e-005,64.6875 0.31278309,64.6926 0.75019431,64.6977 0.749753,64.7028 0.18724854,64.7079 0.093864635,64.7130 0.34401876,64.7181 0.65625584,64.7232 0.34342626,64.7283 0.18739015,64.7335 0.3125287,64.7386 0.31250253,64.7437 0.093919285,64.7488 0.34389964,64.7539 0.34360284,64.7590 0.093567587,64.7641 3.5058947e-005,64.7692 0.28140458,64.7743 0.56250036,64.7794 0.46862048,64.7846 0.28149801,64.7897 0.62506962,64.7948 0.37485382,64.7999 0.40658072,64.8050 0.65612096,64.8101 0.18708545,64.8152 -2.5088026e-005,64.8203 6.7057799e-006,64.8254 -1.7327911e-006,64.8306 2.2474525e-007,64.8357 8.3406297e-007,64.8408 -3.5613723e-006,64.8459 1.3412669e-005,64.8510 0.093803577,64.8561 0.18748111,64.8612 0.03120235,64.8663 7.5892427e-007,64.8715 1.059666e-005,64.8766 -4.3149899e-005,64.8817 0.00016201817,64.8868 0.34413072,64.8919 0.56245422,64.8970 0.2808814,64.9021 -0.00011945963,64.9073 3.2012264e-005,64.9124 -8.578505e-006,64.9175 2.2988299e-006,64.9226 -6.1603055e-007,64.9277 1.6508183e-007,64.9328 -4.4240434e-008,64.9380 1.1864826e-008,64.9431 -3.2148273e-009,64.9482 9.9341158e-010,64.9533 -7.5857742e-010,64.9584 2.0410011e-009,64.9635 -7.4060833e-009,64.9687 2.7585848e-008,64.9738 -1.0294674e-007,64.9789 3.8423627e-007,64.9840 -1.4341296e-006,64.9891 5.352772e-006,64.9942 -1.9978786e-005,64.9994 7.4569289e-005,65.0045 0.18767449,65.0096 0.31250042,65.0147 0.18732329,65.0198 -6.6712651e-005,65.0250 -8.5543606e-006,65.0301 0.031440683,65.0352 0.40650037,65.0403 0.81245196,65.0454 0.96850169,65.0506 0.4062202,65.0557 0.18765788,65.0608 0.18733832,65.0659 -0.00011521739,65.0710 1.9740579e-005,65.0762 3.6270001e-005,65.0813 0.18754131,65.0864 0.43771994,65.0915 1.1252483,65.0967 1.1875343,65.1018 0.99986678,65.1069 0.34355482,65.1120 0.15607971,65.1171 -9.9826182e-005,65.1223 2.6929958e-005,65.1274 -7.884606e-006,65.1325 4.6062696e-006,65.1376 -1.0540733e-005,65.1428 3.7559912e-005,65.1479 0.40632764,65.1530 0.65622038,65.1581 0.34368598,65.1633 0.09373863,65.1684 -3.0285346e-006,65.1735 2.0581228e-006,65.1786 0.093786702,65.1838 0.34378517,65.1889 0.34371471,65.1940 0.093713835,65.1991 -4.0411551e-006,65.2043 1.0438913e-005,65.2094 -3.7717808e-005,65.2145 0.00014044547,65.2197 0.21898815,65.2248 0.50000703,65.2299 0.5310176,65.2350 0.18733463,65.2402 9.8785764e-005,65.2453 0.093757778,65.2504 0.18748389,65.2556 0.31251699,65.2607 0.21869822,65.2658 0.18748517,65.2709 0.18750244,65.2761 0.093755029,65.2812 0.34375834,65.2863 0.31249064,65.2915 0.18760079,65.2966 0.56269717,65.3017 0.87498158,65.3069 0.49980807,65.3120 0.093659565,65.3171 -3.3071269e-006,65.3222 1.2537457e-006,65.3274 -1.7076993e-006,65.3325 5.5774767e-006,65.3376 -2.0604062e-005,65.3428 7.6845819e-005,65.3479 0.34393302,65.3530 0.56248623,65.3582 0.31233174,65.3633 0.031181986,65.3684 1.1082152e-005,65.3736 -1.6522912e-005,65.3787 5.501381e-005,65.3838 0.46892965,65.3890 0.90628636,65.3941 0.65611213,65.3992 0.28111106,65.4044 0.31263587,65.4095 0.24998608,65.4146 -9.4533592e-005,65.4198 0.31272936,65.4249 0.53139651,65.4300 0.40609181,65.4352 0.09353599,65.4403 -2.5943684e-005,65.4455 0.031337045,65.4506 0.31257591,65.4557 0.31246847,65.4609 0.18748023,65.4660 0.12496293,65.4711 0.093712159,65.4763 0.031228237,65.4814 2.6524881e-006,65.4866 -2.909463e-005,65.4917 0.18761937,65.4968 0.87525058,65.5020 0.99998146,65.5071 0.40603858,65.5122 0.18747136,65.5174 0.34381172,65.5225 0.31242919,65.5277 0.093679249,65.5328 -9.7134971e-006,65.5379 2.4049723e-006,65.5431 9.4581765e-008,65.5482 0.12517521,65.5534 0.53150892,65.5585 0.65618294,65.5636 0.31221116,65.5688 -9.9952151e-005,65.5739 2.6771893e-005,65.5791 -7.1263075e-006,65.5842 1.7308828e-006,65.5894 2.0349486e-007,65.5945 -2.5452819e-006,65.5996 9.978593e-006,65.6048 0.093795225,65.6099 0.18748432,65.6151 0.031208949,65.6202 4.7018611e-006,65.6254 -1.9206896e-006,65.6305 2.9807281e-006,65.6356 -1.0003016e-005,65.6408 0.093794562,65.6459 0.40628642,65.6511 0.28122321,65.6562 0.09383899,65.6614 0.28134856,65.6665 0.37498316,65.6717 0.65645498,65.6768 1.0000428,65.6819 0.68731546,65.6871 0.56235468,65.6922 0.34361464,65.6974 0.31250659,65.7025 0.31249568,65.7077 -2.5653208e-006,65.7128 1.374077e-006,65.7180 -2.9310215e-006,65.7231 1.0350892e-005,65.7283 0.75003368,65.7334 1.3124999,65.7386 0.78121668,65.7437 -1.1585424e-005,65.7489 7.5196926e-006,65.7540 -1.8494007e-005,65.7591 0.12523922,65.7643 0.62512475,65.7694 0.37471825,65.7746 -6.0472412e-005,65.7797 0.1876228,65.7849 0.34374058,65.7900 0.1874148,65.7952 0.031216223,65.8003 -8.2612651e-006,65.8055 2.9489058e-005,65.8106 0.031249339,65.8158 -2.7098969e-005,65.8209 2.5756958e-007,65.8261 2.607402e-005,65.8312 0.09395393,65.8364 0.37531671,65.8416 0.62497628,65.8467 0.40591687,65.8519 0.093563899,65.8570 0.031304367,65.8622 0.31252795,65.8673 0.18746489,65.8725 0.12507546,65.8776 0.18750104,65.8828 0.1874034,65.8879 0.093719818,65.8931 0.093756542,65.8982 -3.4479349e-006,65.9034 -2.6747583e-007,65.9085 4.5186184e-006,65.9137 0.093753763,65.9189 0.031234218,65.9240 0.18755099,65.9292 0.28125197,65.9343 0.093683429,65.9395 7.0645896e-005,65.9446 0.34385705,65.9498 0.49999437,65.9549 0.31239119,65.9601 -5.2381041e-005,65.9653 1.4036781e-005,65.9704 -3.7613397e-006,65.9756 1.0073013e-006,65.9807 -2.6752352e-007,65.9859 6.2700636e-008,65.9910 1.6748807e-008,65.9962 -1.2971469e-007,66.0014 5.0215743e-007,66.0065 -1.8790859e-006,66.0117 7.0148244e-006,66.0168 0.031258166,66.0220 0.031244649,66.0272 -2.1115491e-005,66.0323 5.5492677e-005,66.0375 0.18779397,66.0426 0.50012851,66.0478 0.34336379,66.0529 0.093929023,66.0581 0.75043136,66.0633 0.74964839,66.0684 0.18717195,66.0736 -1.2173849e-005,66.0788 2.1934025e-006,66.0839 3.4017544e-006,66.0891 -1.5802181e-005,66.0942 5.9812544e-005,66.0994 0.3128162,66.1046 0.78139812,66.1097 0.56215614,66.1149 0.031046186,66.1200 5.4766799e-005,66.1252 -5.7166108e-005,66.1304 0.031504855,66.1355 0.59425414,66.1407 0.81243205,66.1459 0.4684087,66.1510 0.2185812,66.1562 0.062378351,66.1614 -2.7056933e-005,66.1665 1.0127367e-005,66.1717 -1.3451202e-005,66.1769 0.093915164,66.1820 2.0627577,66.1872 2.6562304,66.1923 1.5934756,66.1975 0.031109262,66.2027 2.6590322e-005,66.2078 -6.0770576e-006,66.2130 -2.2849081e-006,66.2182 1.521877e-005,66.2233 0.093809932,66.2285 0.18748353,66.2337 0.12502958,66.2388 0.3437928,66.2440 0.34378999,66.2492 0.28132045,66.2543 0.18734717,66.2595 -0.00011516199,66.2647 6.1632069e-005,66.2699 0.093890399,66.2750 0.18742922,66.2802 -0.00012963057,66.2854 3.7344205e-005,66.2905 0.031269293,66.2957 0.093752541,66.3009 0.031220512,66.3060 -1.5994829e-006,66.3112 -3.1089098e-006,66.3164 1.4036645e-005,66.3215 0.78126949,66.3267 0.78123057,66.3319 -1.4219047e-005,66.3371 3.810351e-006,66.3422 -1.0210708e-006,66.3474 2.7358757e-007,66.3526 -7.3187024e-008,66.3577 1.9135657e-008,66.3629 -3.3488063e-009,66.3681 -5.7428613e-009,66.3733 2.6323143e-008,66.3784 -9.9558875e-008,66.3836 3.719461e-007,66.3888 -1.3883511e-006,66.3940 5.1819275e-006,66.3991 -1.9341112e-005,66.4043 7.2189199e-005,66.4095 0.40634492,66.4147 0.43741366,66.4198 0.31242099,66.4250 3.6851237e-005,66.4302 0.09395659,66.4354 0.28133619,66.4405 0.18726733,66.4457 0.093650766,66.4509 0.31253588,66.4561 0.31248495,66.4612 0.093745008,66.4664 8.4891944e-008,66.4716 -1.0347186e-006,66.4768 4.0543696e-006,66.4819 -1.5184138e-005,66.4871 5.6687339e-005,66.4923 0.093729757,66.4975 0.031334545,66.5026 0.31296462,66.5078 0.71902251,66.5130 0.71849674,66.5182 0.37456128,66.5234 0.093585923,66.5285 -1.9713066e-006,66.5337 0.031320509,66.5389 0.28128392,66.5441 0.15618923,66.5493 0.031187482,66.5544 0.00016299245,66.5596 0.25024816,66.5648 0.31244218,66.5700 0.21862379,66.5752 0.156193,66.5803 0.25003502,66.5855 0.56260163,66.5907 0.75009465,66.5959 0.68737745,66.6011 0.18729261,66.6062 -6.8574052e-005,66.6114 9.8390679e-005,66.6166 0.31258574,66.6218 0.31246898,66.6270 0.24995105,66.6321 0.093685001,66.6373 -1.4405323e-005,66.6425 3.838366e-006,66.6477 -9.4683185e-007,66.6529 -5.1417182e-008,66.6581 1.1527053e-006,66.6632 -4.5598422e-006,66.6684 1.7088216e-005,66.6736 0.093769468,66.6788 0.093738265,66.6840 -5.5819608e-005,66.6892 0.00015180373,66.6944 0.218923,66.6995 0.31267062,66.7047 0.53124237,66.7099 0.31222281,66.7151 0.37499848,66.7203 0.84384304,66.7255 0.87491971,66.7307 0.37484422,66.7358 -3.9644056e-005,66.7410 1.0549789e-005,66.7462 -2.5515001e-006,66.7514 -3.4484975e-007,66.7566 3.9315296e-006,66.7618 -1.5382731e-005,66.7670 5.7604659e-005,66.7722 0.093749881,66.7773 -5.7464062e-005,66.7825 1.5349257e-005,66.7877 -3.9277652e-006,66.7929 3.60348e-007,66.7981 2.4869962e-006,66.8033 -1.030937e-005,66.8085 3.8754009e-005,66.8137 0.3125684,66.8189 0.50004685,66.8240 0.43750221,66.8292 0.18738133,66.8344 0.031275593,66.8396 0.50017285,66.8448 0.74995023,66.8500 0.31234771,66.8552 -3.2591346e-005,66.8604 8.3376353e-006,66.8656 -7.561016e-007,66.8708 -5.3145168e-006,66.8760 0.031372525,66.8812 0.1876471,66.8863 1.937489,66.8915 2.5936601,66.8967 1.5936325,66.9019 0.49995023,66.9071 3.9312308e-006,66.9123 -1.0534724e-006,66.9175 2.8230517e-007,66.9227 -7.565302e-008,66.9279 2.0281536e-008,66.9331 -5.4663238e-009,66.9383 1.581942e-009,66.9435 -8.6099683e-010,66.9487 1.8620724e-009,66.9539 -6.5878512e-009,66.9591 2.4491523e-008,66.9643 -9.1386475e-008,66.9695 3.410851e-007,66.9746 -1.2730684e-006,66.9798 4.7516232e-006,66.9850 0.093840733,66.9902 0.31249994,66.9954 0.093659312,67.0006 -4.746269e-006,67.0058 1.2776026e-006,67.0110 -3.6371631e-007,67.0162 1.7715602e-007,67.0214 -3.4490597e-007,67.0266 1.202567e-006,67.0318 -4.4657559e-006,67.0370 0.18773524,67.0422 0.8443855,67.0474 1.3437104,67.0526 0.71814227,67.0578 0.12479936,67.0630 0.34378096,67.0682 0.81259495,67.0734 0.84372169,67.0786 0.43756121,67.0838 0.50011843,67.0890 0.34365761,67.0942 0.12484002,67.0994 -5.6207347e-005,67.1046 1.5232927e-005,67.1098 -4.7193703e-006,67.1150 3.643436e-006,67.1202 0.093823679,67.1254 0.50019932,67.1306 0.8751632,67.1358 0.87485337,67.1410 0.37483394,67.1462 0.43760261,67.1514 0.75014019,67.1566 0.65624827,67.1618 0.31233597,67.1670 0.093581215,67.1722 -4.3433818e-005,67.1774 1.1991308e-005,67.1827 -4.5276438e-006,67.1879 6.1187002e-006,67.1931 -1.9948651e-005,67.1983 7.3682473e-005,67.2035 0.37518102,67.2087 0.62496567,67.2139 0.2810823,67.2191 0.09371344,67.2243 0.093754046,67.2295 -1.4224717e-006,67.2347 -2.0139134e-005,67.2399 8.1987113e-005,67.2451 0.50019872,67.2503 0.90637392,67.2555 0.96868539,67.2607 0.49975768,67.2659 -0.00010221222,67.2712 2.7384925e-005,67.2764 -7.3182923e-006,67.2816 1.8857728e-006,67.2868 -2.2411322e-007,67.2920 -9.8959845e-007,67.2972 4.1829358e-006,67.3024 0.031276595,67.3076 0.093784951,67.3128 0.18774861,67.3180 0.50000298,67.3232 0.37480316,67.3284 0.31246486,67.3337 0.093670763,67.3389 -5.4865332e-006,67.3441 -4.356978e-006,67.3493 2.29172e-005,67.3545 0.093771443,67.3597 0.09374997,67.3649 0.093728662,67.3701 -2.3409202e-005,67.3753 6.2730833e-006,67.3806 -1.6810303e-006,67.3858 4.5047426e-007,67.3910 -1.2071577e-007,67.3962 3.2348396e-008,67.4014 -8.6669676e-009,67.4066 2.3165658e-009,67.4118 -5.9851579e-010,67.4170 7.7281299e-011,67.4223 2.8947655e-010,67.4275 -1.2353149e-009,67.4327 4.6522048e-009,67.4379 -1.7375065e-008,67.4431 6.4853886e-008,67.4483 -2.4206216e-007,67.4535 9.0347595e-007,67.4588 -3.3721451e-006,67.4640 1.2586276e-005,67.4692 0.093919076,67.4744 0.31256014,67.4796 0.18731524,67.4848 -7.0129441e-005,67.4900 2.4058543e-005,67.4953 -2.610047e-005,67.5005 0.031401176,67.5057 0.31264657,67.5109 0.31241611,67.5161 0.18739231,67.5213 0.093794808,67.5266 0.18751967,67.5318 0.093626015,67.5370 -4.2999349e-005,67.5422 4.139293e-005,67.5474 0.093931809,67.5527 0.34420162,67.5579 0.90643233,67.5631 0.93724298,67.5683 0.87507689,67.5735 1.0313762,67.5787 0.68705589,67.5840 0.12464783,67.5892 9.1039146e-006,67.5944 -3.9545876e-006,67.5996 6.7142087e-006,67.6048 -2.2904078e-005,67.6101 8.4909698e-005,67.6153 0.31258795,67.6205 0.31246752,67.6257 0.28122017,67.6310 0.18746042,67.6362 0.093711063,67.6414 -1.7914848e-005,67.6466 4.800992e-006,67.6518 -1.2875161e-006,67.6571 3.4864237e-007,67.6623 -1.0693924e-007,67.6675 7.9088601e-008,67.6727 -2.0942505e-007,67.6780 7.5867729e-007,67.6832 -2.8255367e-006,67.6884 1.0544416e-005,67.6936 -3.9355651e-005,67.6988 0.00014689162,67.7041 0.31283832,67.7093 0.59376788,67.7145 0.53109914,67.7197 0.37498403,67.7250 0.31255105,67.7302 0.31237653,67.7354 0.0934944,67.7406 0.00016460881,67.7459 0.31292379,67.7511 0.49991423,67.7563 0.24969475,67.7616 0.093614772,67.7668 -4.0131479e-005,67.7720 0.093766831,67.7772 0.093775883,67.7825 0.43765995,67.7877 0.87503487,67.7929 0.53108746,67.7981 0.093685485,67.8034 1.3125978,67.8086 2.18748,67.8138 1.1562254,67.8191 0.31259754,67.8243 0.50007331,67.8295 0.68748641,67.8347 0.46860731,67.8400 0.093671709,67.8452 8.1922036e-007,67.8504 1.307778e-006,67.8557 0.18750736,67.8609 0.3437565,67.8661 0.31248853,67.8714 0.031254396,67.8766 0.093828663,67.8818 0.31258437,67.8870 0.40633333,67.8923 0.40627387,67.8975 0.3748782,67.9027 0.18736383,67.9080 -1.0432523e-005,67.9132 0.031252723,67.9184 -5.6075845e-007,67.9237 0.093781888,67.9289 0.093727469,67.9341 0.093828298,67.9394 0.31254283,67.9446 0.18737648,67.9498 0.031263508,67.9551 0.50041187,67.9603 0.90668792,67.9655 0.9998247,67.9708 0.62450004,67.9760 0.21854757,67.9812 0.18750176,67.9865 0.093749359,67.9917 0.093841672,67.9969 0.18752958,68.0022 0.093705684,68.0074 1.7813246,68.0127 3.031296,68.0179 1.8437132,68.0231 0.84365231,68.0284 0.21867728,68.0336 0.34381598,68.0388 0.50037873,68.0441 0.5939126,68.0493 0.50000811,68.0546 0.65624338,68.0598 0.62469518,68.0650 0.34369457,68.0703 0.21871623,68.0755 0.28129202,68.0807 0.75003517,68.0860 0.56245697,68.0912 0.5000264,68.0965 0.40619466,68.1017 0.43747318,68.1069 0.43753973,68.1122 0.49998134,68.1174 0.34366763,68.1227 0.34376469,68.1279 0.34369498,68.1331 0.093666762,68.1384 -6.6592947e-006,68.1436 3.6991162e-006,68.1489 -8.1373128e-006,68.1541 2.885257e-005,68.1593 0.093789212,68.1646 0.093710631,68.1698 -2.8235667e-005,68.1751 5.9641216e-006,68.1803 4.3823165e-006,68.1856 -2.3496221e-005,68.1908 0.09384153,68.1960 0.37530145,68.2013 0.5000897,68.2065 0.31225798,68.2118 0.093552642,68.2170 -3.1076812e-005,68.2223 8.3278064e-006,68.2275 -2.2316447e-006,68.2328 5.9802858e-007,68.2380 -1.6027062e-007,68.2432 4.3000558e-008,68.2485 -1.1717346e-008,68.2537 3.8650678e-009,68.2590 -3.7421577e-009,68.2642 1.1104261e-008,68.2695 -4.067844e-008,68.2747 1.5162301e-007,68.2800 -5.6586413e-007,68.2852 2.1120222e-006,68.2905 -7.882928e-006,68.2957 2.9422425e-005,68.3009 0.062614001,68.3062 0.15632358,68.3114 0.15617661,68.3167 0.062384184,68.3219 0.031229757,68.3272 0.21875113,68.3324 0.28129333,68.3377 0.40631786,68.3429 0.40617508,68.3482 0.093713634,68.3534 0.0937851,68.3587 0.093728319,68.3639 0.50000274,68.3692 0.78125006,68.3744 0.343725,68.3797 0.031290498,68.3849 0.31256512,68.3902 0.37495714,68.3954 0.093694039,68.4007 -5.7178295e-006,68.4059 0.031310532,68.4112 0.34390292,68.4164 0.59374124,68.4217 0.31234729,68.4269 -7.8343357e-005,68.4322 0.00011202074,68.4374 1.0626725,68.4427 1.749896,68.4480 1.0935899,68.4532 4.7343114e-005,68.4585 0.062556468,68.4637 0.093741491,68.4690 0.28134942,68.4742 0.53123587,68.4795 0.18733157,68.4847 4.7987625e-005,68.4900 0.3126353,68.4952 0.56259644,68.5005 0.53121036,68.5057 0.28119448,68.5110 0.59395486,68.5163 1.6249062,68.5215 2.093626,68.5268 2.4688103,68.5320 1.4686677,68.5373 0.31246474,68.5425 0.28125721,68.5478 0.31245363,68.5531 0.093701147,68.5583 0.31256166,68.5636 0.49999887,68.5688 0.31244275,68.5741 -7.1636765e-005,68.5793 0.031501882,68.5846 0.46922469,68.5899 0.6560362,68.5951 0.28090122,68.6004 0.34378701,68.6056 0.4061839,68.6109 0.59369886,68.6161 0.5624848,68.6214 0.18747154,68.6267 1.8635347e-007,68.6319 -5.2016745e-008,68.6372 2.1697746e-008,68.6424 -3.4772626e-008,68.6477 1.1740193e-007,68.6530 -4.3487344e-007,68.6582 1.6222366e-006,68.6635 -6.0546108e-006,68.6688 2.2598268e-005,68.6740 0.093893468,68.6793 0.37504789,68.6845 0.28109372,68.6898 -6.7100984e-005,68.6951 1.8039578e-005,68.7003 -5.0513877e-006,68.7056 2.1644501e-006,68.7109 0.093789399,68.7161 0.31251472,68.7214 0.28120685,68.7266 0.093735263,68.7319 3.7718723e-006,68.7372 -2.2776799e-006,68.7424 5.3389986e-006,68.7477 -1.9079922e-005,68.7530 7.0987095e-005,68.7582 0.18770085,68.7635 0.34374335,68.7688 0.18732508,68.7740 0.031161204,68.7793 6.4997301e-005,68.7846 0.31256717,68.7898 0.43750775,68.7951 0.65618932,68.8004 0.31242853,68.8056 0.03125003,68.8109 3.5823203e-005,68.8162 1.5625892,68.8214 2.3437483,68.8267 1.6561712,68.8320 0.49996096,68.8372 -3.5382704e-006,68.8425 0.031281985,68.8478 0.34381473,68.8530 0.49999711,68.8583 0.31243229,68.8636 -2.8673816e-005,68.8688 7.6838651e-006,68.8741 -2.0590983e-006,68.8794 5.5184506e-007,68.8846 -1.4809953e-007,68.8899 4.0503913e-008,68.8952 -1.3903285e-008,68.9005 1.5106808e-008,68.9057 -4.6527049e-008,68.9110 1.7101634e-007,68.9163 -6.3759347e-007,68.9215 0.03128748,68.9268 0.37509382,68.9321 0.65622813,68.9373 0.40616968,68.9426 0.093814418,68.9479 0.18746682,68.9532 0.1874754,68.9584 0.78140563,68.9637 1.0626497,68.9690 0.74991846,68.9743 0.2810249,68.9795 0.18752597,68.9848 0.53131199,68.9901 0.28116933,68.9953 0.093780071,69.0006 0.34387976,69.0059 0.4999527,69.0112 0.18736801,69.0164 -3.8143502e-005,69.0217 0.094085649,69.0270 0.56281978,69.0323 0.56222034,69.0375 0.18717995,69.0428 0.031211192,69.0481 0.093763299,69.0534 0.031235605,69.0586 1.1696415e-006,69.0639 -4.6529708e-006,69.0692 1.7443892e-005,69.0745 0.093962334,69.0798 0.34392899,69.0850 0.3122465,69.0903 -0.00021121933,69.0956 0.031439256,69.1009 0.50026333,69.1061 0.78125536,69.1114 0.49971464,69.1167 0.09372361,69.1220 0.18764719,69.1273 0.18737273,69.1325 0.031139646,69.1378 4.8153452e-006,69.1431 -1.2488141e-006,69.1484 1.7946867e-007,69.1537 0.093752459,69.1589 0.31250349,69.1642 0.3437452,69.1695 0.09375412,69.1748 0.093853548,69.1801 0.71901226,69.1853 1.3125362,69.1906 0.81224567,69.1959 0.18735839,69.2012 -1.5216726e-005,69.2065 7.5364601e-006,69.2117 -1.4929085e-005,69.2170 5.2184165e-005,69.2223 0.21881138,69.2276 0.18744288,69.2329 0.031201752,69.2382 9.45595e-006,69.2434 0.093837135,69.2487 0.34382445,69.2540 0.31239244,69.2593 -7.6722346e-005,69.2646 2.056186e-005,69.2699 -5.5182841e-006,69.2751 1.5094604e-006,69.2804 -5.1907961e-007,69.2857 5.6676822e-007,69.2910 -1.7481113e-006,69.2963 6.4262445e-006,69.3016 0.093854927,69.3069 0.31255978,69.3121 0.31240347,69.3174 0.49996418,69.3227 0.49998713,69.3280 0.093721069,69.3333 0.031293012,69.3386 0.12503521,69.3439 0.093675323,69.3492 7.7389101e-005,69.3544 0.18756548,69.3597 0.093629055,69.3650 0.031263642,69.3703 0.093745373,69.3756 -3.826365e-005,69.3809 1.0035552e-005,69.3862 -1.8750932e-006,69.3915 -2.5363768e-006,69.3967 1.2021927e-005,69.4020 -4.5555433e-005,69.4073 0.00017021527,69.4126 0.43803334,69.4179 0.90661061,69.4232 0.93732882,69.4285 0.56195223,69.4338 0.093426064,69.4391 5.1137198e-005,69.4444 0.15656641,69.4497 0.50022727,69.4549 0.46847028,69.4602 0.12471827,69.4655 -2.3511382e-005,69.4708 5.0051658e-006,69.4761 3.4932928e-006,69.4814 -1.8980616e-005,69.4867 7.2435811e-005,69.4920 0.1876317,69.4973 0.34389454,69.5026 0.62497377,69.5079 0.4998661,69.5132 0.34367025,69.5185 0.093672939,69.5237 0.75001842,69.5290 1.3125329,69.5343 1.1561667,69.5396 0.00015088811,69.5449 0.28156033,69.5502 0.40625775,69.5555 0.37476981,69.5608 0.31239426,69.5661 0.31245339,69.5714 -9.0364527e-005,69.5767 2.5782503e-005,69.5820 -1.2758076e-005,69.5873 0.093882628,69.5926 0.50006849,69.5979 0.31234917,69.6032 -5.1788647e-005,69.6085 -5.5975261e-006,69.6138 0.031359468,69.6191 0.28139165,69.6244 0.40636384,69.6297 0.56251472,69.6350 0.49980783,69.6403 0.34376332,69.6456 0.4999826,69.6509 0.31251597,69.6562 0.34404325,69.6615 0.46876305,69.6668 0.31221804,69.6721 0.093565211,69.6774 -3.2776868e-005,69.6827 8.7833823e-006,69.6880 -2.3537698e-006,69.6933 6.309217e-007,69.6986 -1.6970934e-007,69.7039 4.7860198e-008,69.7092 -2.1717391e-008,69.7145 3.9008526e-008,69.7198 -1.3432739e-007,69.7251 4.9834489e-007,69.7304 -1.8592159e-006,69.7357 6.9391399e-006,69.7410 0.09384574,69.7463 0.28132209,69.7516 0.18742965,69.7569 0.093714334,69.7622 0.31269798,69.7675 0.75009644,69.7728 0.56227201,69.7781 0.093620501,69.7834 0.093830682,69.7887 0.28126097,69.7940 0.18748094,69.7993 0.093824059,69.8046 0.15631865,69.8099 0.1874394,69.8152 0.093649104,69.8205 0.093700849,69.8258 0.18784408,69.8311 0.87549782,69.8364 0.93722892,69.8418 0.31198978,69.8471 -8.7350592e-005,69.8524 1.8971798e-005,69.8577 1.1472787e-005,69.8630 0.18759519,69.8683 0.50007063,69.8736 0.49992487,69.8789 0.18742681,69.8842 0.093729749,69.8895 -5.8414425e-006,69.8948 0.093804054,69.9001 0.18766366,69.9054 0.34404683,69.9108 0.49988893,69.9161 0.18714237,69.9214 -7.1846443e-005,69.9267 5.8776321e-005,69.9320 0.093924791,69.9373 0.3441819,69.9426 0.87544405,69.9479 1.1248449,69.9532 0.65563565,69.9585 0.09340702,69.9639 9.222181e-005,69.9692 0.09375377,69.9745 -0.00010801572,69.9798 0.00011093272,69.9851 0.18761431,69.9904 0.18738118,69.9957 -8.9016852e-005,70.0010 2.5554242e-005,70.0063 -1.3192923e-005,70.0117 2.7217611e-005,70.0170 0.31258059,70.0223 1.0625986,70.0276 0.50007039,70.0329 0.53119576,70.0382 0.31233653,70.0435 -6.6610068e-005,70.0489 1.8299543e-005,70.0542 -6.5824033e-006,70.0595 8.0290974e-006,70.0648 -2.5535785e-005,70.0701 9.4122493e-005,70.0754 0.15646333,70.0807 0.24995561,70.0861 0.28100282,70.0914 0.31266606,70.0967 0.50034213,70.1020 0.56227607,70.1073 0.093480751,70.1126 0.18769966,70.1180 0.9692868,70.1233 1.9693767,70.1286 2.4371784,70.1339 1.1868545,70.1392 1.0310903,70.1445 0.37493542,70.1499 0.28123996,70.1552 0.28115687,70.1605 0.21868844,70.1658 0.093729228,70.1711 3.3767697e-006,70.1764 -5.0968868e-007,70.1818 -1.3384615e-006,70.1871 5.8641399e-006,70.1924 -2.2120068e-005,70.1977 8.2623475e-005,70.2030 0.31268087,70.2084 0.500009,70.2137 0.34357619,70.2190 -0.00012884889,70.2243 0.03151026,70.2296 0.34400037,70.2350 0.34354576,70.2403 0.18728784,70.2456 0.093717046,70.2509 0.21874918,70.2563 0.37509334,70.2616 0.62502521,70.2669 0.312392,70.2722 -2.9514084e-005,70.2775 7.6268088e-006,70.2829 -9.9044553e-007,70.2882 0.093768597,70.2935 0.34379357,70.2988 0.49998489,70.3042 0.18745521,70.3095 -5.5583178e-006,70.3148 1.1874085e-005,70.3201 0.031249803,70.3255 -1.1123369e-005,70.3308 2.9804992e-006,70.3361 -7.976505e-007,70.3414 2.0984032e-007,70.3468 -4.1639261e-008,70.3521 -4.3307281e-008,70.3574 2.1489268e-007,70.3627 -8.1633675e-007,70.3681 3.0507229e-006,70.3734 -1.1387556e-005,70.3787 4.2503303e-005,70.3840 0.093841895,70.3894 0.18746682,70.3947 0.093666978,70.4000 -1.1665016e-005,70.4053 2.9640282e-006,70.4107 -1.9001135e-007,70.4160 -2.204473e-006,70.4213 9.0087797e-006,70.4267 0.093822591,70.4320 0.31256008,70.4373 0.31244004,70.4426 0.093676709,70.4480 0.031245725,70.4533 -1.5966938e-005,70.4586 6.6196284e-005,70.4640 0.40643361,70.4693 0.87494314,70.4746 0.49986395,70.4800 0.37504193,70.4853 0.40645203,70.4906 0.43767324,70.4959 0.31217849,70.5013 -9.5519979e-005,70.5066 0.31310782,70.5119 0.8441512,70.5173 0.87471157,70.5226 0.59336966,70.5279 0.4061237,70.5333 0.28107676,70.5386 0.031152857,70.5439 1.6251503e-005,70.5493 -3.3332431e-006,70.5546 -2.92032e-006,70.5599 0.031348635,70.5653 0.18763952,70.5706 0.28112575,70.5759 0.031101121,70.5813 0.00010377754,70.5866 0.12512366,70.5919 0.15609916,70.5973 6.4775522e-005,70.6026 0.31271067,70.6079 0.34368163,70.6133 0.37496603,70.6186 0.62514454,70.6239 0.75012559,70.6293 0.53102851,70.6346 0.093510695,70.6400 -2.6787307e-005,70.6453 7.513574e-006,70.6506 -3.2647699e-006,70.6560 5.5453202e-006,70.6613 -1.891799e-005,70.6666 7.0132766e-005,70.6720 0.31262401,70.6773 0.50005466,70.6827 0.49989256,70.6880 0.09361697,70.6933 1.8891771e-005,70.6987 0.093748748,70.7040 -1.3872999e-005,70.7093 2.5800603e-006,70.7147 3.5544072e-006,70.7200 -1.6799519e-005,70.7254 6.3649408e-005,70.7307 0.18764681,70.7360 0.3438167,70.7414 0.34366935,70.7467 0.21874589,70.7521 0.46881834,70.7574 0.56236964,70.7627 0.18738306,70.7681 1.2461205e-006,70.7734 -6.9732378e-006,70.7788 2.6649233e-005,70.7841 0.093758672,70.7895 0.031224156,70.7948 0.5625245,70.8001 1.1562853,70.8055 0.96875477,70.8108 0.31247991,70.8162 0.18746491,70.8215 -1.6823253e-005,70.8269 4.4946887e-006,70.8322 -1.1540228e-006,70.8375 1.2099012e-007,70.8429 6.7023478e-007,70.8482 -2.8022048e-006,70.8536 1.0539525e-005,70.8589 0.093823805,70.8643 0.31258032,70.8696 0.59405088,70.8750 1.0001277,70.8803 0.84346706,70.8856 0.40601435,70.8910 0.031171761,70.8963 0.093871161,70.9017 0.50014752,70.9070 0.87519771,70.9124 0.9376055,70.9177 0.62471294,70.9231 0.43742523,70.9284 0.78130305,70.9338 0.49982634,70.9391 0.18742193,70.9445 0.093810238,70.9498 0.34387094,70.9552 0.49999359,70.9605 0.31236884,70.9659 -6.0982635e-005,70.9712 8.0358004e-006,70.9765 0.094060116,70.9819 0.87552071,70.9872 1.1248083,70.9926 0.49957108,70.9979 0.1873333,71.0033 7.406752e-007,71.0086 0.187709,71.0140 0.31243128,71.0193 0.093583576,71.0247 -3.3635421e-005,71.0301 7.9636222e-005,71.0354 0.093807459,71.0408 0.062417954,71.0461 0.093722314,71.0515 0.18756308,71.0568 0.40644038,71.0622 0.78139043,71.0675 0.74981171,71.0729 0.18729663,71.0782 -2.0467731e-005,71.0836 3.8353177e-005,71.0889 0.093868837,71.0943 0.18749934,71.0996 0.093633346,71.1050 -4.5752739e-005,71.1103 4.830644e-005,71.1157 0.093800403,71.1211 0.093697652,71.1264 -3.8912669e-005,71.1318 1.0371574e-005,71.1371 -2.5702077e-006,71.1425 -9.1728644e-008,71.1478 2.9376411e-006,71.1532 -1.1659922e-005,71.1585 0.0313357,71.1639 0.31259337,71.1692 0.31242305,71.1746 0.09366595,71.1800 -1.1149459e-005,71.1853 2.7676274e-006,71.1907 8.0006217e-008,71.1960 -3.0882029e-006,71.2014 1.2273958e-005,71.2067 0.18757336,71.2121 0.50006521,71.2175 0.49991727,71.2228 0.1875141,71.2282 0.18760958,71.2335 0.18738152,71.2389 -8.9721099e-005,71.2443 2.4040342e-005,71.2496 -6.4324472e-006,71.2550 1.6873429e-006,71.2603 -3.163496e-007,71.2657 -4.2214305e-007,71.2711 2.005143e-006,71.2764 0.093828499,71.2818 0.34377572,71.2871 0.34382418,71.2925 0.53143191,71.2979 0.65614861,71.3032 0.31227735,71.3086 -5.014065e-005,71.3139 2.3588154e-005,71.3193 0.03130959,71.3247 0.093808934,71.3300 0.093671463,71.3354 -6.5947825e-005,71.3408 2.1895881e-005,71.3461 0.031332191,71.3515 0.093710564,71.3568 -2.8715935e-005,71.3622 0.31262714,71.3676 0.5625385,71.3729 0.49990305,71.3783 0.093656331,71.3837 3.7783118e-006,71.3890 2.9488497e-006,71.3944 -1.5575484e-005,71.3998 0.094031639,71.4051 0.50014418,71.4105 0.34351277,71.4159 0.25034189,71.4212 0.71922588,71.4266 0.7808885,71.4320 0.28076318,71.4373 0.18769662,71.4427 0.65648162,71.4481 0.59357947,71.4534 0.31219599,71.4588 -0.00012986586,71.4642 5.3467917e-005,71.4695 0.031240128,71.4749 -1.4091414e-005,71.4803 0.31250596,71.4856 0.34375399,71.4910 0.12500377,71.4964 -3.2884833e-005,71.5017 8.8465189e-005,71.5071 0.18777314,71.5125 0.49994713,71.5178 0.28100502,71.5232 0.093709394,71.5286 -3.7127741e-006,71.5340 9.8271437e-007,71.5393 -2.1775524e-007,71.5447 -1.1179654e-007,71.5501 6.6502417e-007,71.5554 -2.5485292e-006,71.5608 9.5299256e-006,71.5662 -3.5574278e-005,71.5715 0.00013277904,71.5769 0.15632474,71.5823 0.093658909,71.5877 0.21874312,71.5930 0.18752523,71.5984 0.34379217,71.6038 0.34371257,71.6092 0.18741727,71.6145 -3.6424983e-005,71.6199 9.0923158e-006,71.6253 5.9131239e-008,71.6306 -9.3305689e-006,71.6360 3.7266651e-005,71.6414 0.18757978,71.6468 0.34379831,71.6521 0.34366217,71.6575 0.031183952,71.6629 -5.2591437e-005,71.6683 0.00024068204,71.6736 0.62527984,71.6790 0.65610361,71.6844 0.37481451,71.6898 0.18768941,71.6951 0.43756038,71.7005 0.2185131,71.7059 0.1561866,71.7113 0.093680158,71.7167 -3.6268946e-005,71.7220 6.4816755e-005,71.7274 0.093869373,71.7328 0.18740825,71.7382 -9.4872645e-005,71.7435 2.0708329e-005,71.7489 0.87509137,71.7543 1.750092,71.7597 1.0936882,71.7651 0.18741545,71.7704 -7.6708668e-005,71.7758 0.00015269889,71.7812 0.34406316,71.7866 0.56250054,71.7920 0.34343371,71.7973 -0.00014193989,71.8027 3.8035934e-005,71.8081 -1.0191487e-005,71.8135 2.7267031e-006,71.8189 -7.1443714e-007,71.8242 1.3080242e-007,71.8296 1.9131234e-007,71.8350 -8.9614792e-007,71.8404 3.3935794e-006,71.8458 -1.2679276e-005,71.8511 4.7327656e-005,71.8565 0.1875432,71.8619 0.34394306,71.8673 0.8750906,71.8727 0.68739402,71.8781 0.53113544,71.8834 0.12486037,71.8888 -4.3428249e-006,71.8942 -2.1916853e-006,71.8996 1.3111205e-005,71.9050 0.218751,71.9104 0.093738809,71.9157 0.093765095,71.9211 0.1875007,71.9265 0.093732141,71.9319 0.031327948,71.9373 0.18759294,71.9427 0.18739627,71.9481 -8.7550252e-005,71.9534 4.5008928e-005,71.9588 0.09377633,71.9642 0.093718395,71.9696 -1.8692655e-005,71.9750 0.31255138,71.9804 0.87505388,71.9858 1.1562879,71.9911 0.7811898,71.9965 0.1874187,72.0019 -1.8282023e-007,72.0073 0.031250194,72.0127 -6.1483433e-007,72.0181 2.8590583e-007,72.0235 -5.2878084e-007,72.0289 1.8293623e-006,72.0342 -6.7892543e-006,72.0396 2.5329888e-005,72.0450 0.031249922,72.0504 -2.5203879e-005,72.0558 6.6189464e-006,72.0612 -1.2696659e-006,72.0666 -1.5410458e-006,72.0720 7.4347063e-006,72.0774 0.031326152,72.0828 0.093750775,72.0881 0.37576237,72.0935 1.751348,72.0989 2.531033,72.1043 1.4360236,72.1097 0.12441311,72.1151 0.00011028961,72.1205 -2.9622106e-005,72.1259 8.1892831e-006,72.1313 -3.1325512e-006,72.1367 4.340563e-006,72.1421 -1.423074e-005,72.1475 5.2587031e-005,72.1529 0.15639326,72.1582 0.40626004,72.1636 0.34363317,72.1690 0.093680747,72.1744 -1.2257084e-005,72.1798 9.0147214e-006,72.1852 -2.3802884e-005,72.1906 8.6204185e-005,72.1960 0.093752064,72.2014 -9.5182644e-005,72.2068 5.6295357e-005,72.2122 0.093743764,72.2176 -3.1467109e-005,72.2230 8.4376907e-006,72.2284 -2.2809324e-006,72.2338 6.8531392e-007,72.2392 -4.6015305e-007,72.2446 1.1553424e-006,72.2500 -4.1615626e-006,72.2554 1.5492249e-005,72.2608 -5.7812449e-005,72.2662 0.00021577676,72.2716 0.31276977,72.2770 0.34363225,72.2823 0.18726256,72.2877 -0.00011096859,72.2931 4.593347e-005,72.2985 0.093799509,72.3039 0.18750203,72.3093 0.093692258,72.3147 -1.7094138e-005,72.3201 3.9411057e-006,72.3255 1.3314382e-006,72.3309 -9.268093e-006,72.3363 3.5744186e-005,72.3417 0.093840018,72.3471 0.18756139,72.3525 0.18739787,72.3579 -0.00011047706,72.3633 8.7170374e-005,72.3687 0.093765832,72.3741 0.031183729,72.3795 -4.5046681e-006,72.3850 0.18752828,72.3904 0.56252384,72.3958 0.49997428,72.4012 0.18747504,72.4066 -9.751285e-007,72.4120 3.4400071e-007,72.4174 -4.0082074e-007,72.4228 1.2593678e-006,72.4282 -4.6370455e-006,72.4336 1.7290484e-005,72.4390 0.094029561,72.4444 0.40657496,72.4498 0.65602076,72.4552 0.87465441,72.4606 0.56245565,72.4660 0.093751423,72.4714 2.2989875e-007,72.4768 -4.3179716e-006,72.4822 1.7043569e-005,72.4876 0.031249337,72.4930 -1.4465751e-005,72.4984 -4.5870929e-006,72.5038 0.031398125,72.5093 0.43774432,72.5147 0.68739164,72.5201 0.34351385,72.5255 0.031206788,72.5309 1.9401846e-006,72.5363 -5.199139e-007,72.5417 1.3930233e-007,72.5471 -3.7250672e-008,72.5525 9.6880974e-009,72.5579 -1.4983632e-009,72.5633 -3.6958856e-009,72.5687 1.6283565e-008,72.5741 -6.1443757e-008,72.5796 2.2951133e-007,72.5850 -8.566758e-007,72.5904 3.1974687e-006,72.5958 -1.1934229e-005,72.6012 0.031336959,72.6066 0.31259289,72.6120 0.34371999,72.6174 0.28133863,72.6228 0.34384653,72.6282 0.31235185,72.6337 0.093587846,72.6391 -2.0130881e-005,72.6445 8.7736371e-006,72.6499 -1.4963185e-005,72.6553 5.108305e-005,72.6607 1.5625514,72.6661 1.7499896,72.6715 1.0312253,72.6770 0.18746178,72.6824 0.031237623,72.6878 -1.1480733e-005,72.6932 0.093880422,72.6986 0.59390408,72.7040 0.65610981,72.7094 0.12487537,72.7148 0.18753378,72.7203 0.28122002,72.7257 0.093727939,72.7311 4.2315651e-006,72.7365 3.1646041e-006,72.7419 -1.6891951e-005,72.7473 6.4408981e-005,72.7528 0.093773976,72.7582 0.031174108,72.7636 1.519163e-005,72.7690 0.031255163,72.7744 0.093801022,72.7798 0.34381133,72.7853 0.34371188,72.7907 0.18743043,72.7961 -2.882849e-005,72.8015 4.0444178e-007,72.8069 2.7215947e-005,72.8123 0.093750566,72.8178 -2.9563107e-005,72.8232 7.9221491e-006,72.8286 -2.1229307e-006,72.8340 5.6889053e-007,72.8394 -1.5244792e-007,72.8449 4.08521e-008,72.8503 -1.0947305e-008,72.8557 2.9335907e-009,72.8611 -7.8611168e-010,72.8665 2.1060263e-010,72.8719 -5.6230982e-011,72.8774 1.4303044e-011,72.8828 -9.7604954e-013,72.8882 -1.0401137e-011,72.8936 4.2584675e-011,72.8991 -1.5995145e-010,72.9045 5.9727229e-010,72.9099 -2.2293316e-009,72.9153 8.3207716e-009,72.9207 -3.1056455e-008,72.9262 1.1591507e-007,72.9316 -4.3264123e-007,72.9370 0.18750758,72.9424 0.50000668,72.9479 0.49999619,72.9533 0.2188029,72.9587 0.093730249,72.9641 -5.4974807e-005,72.9695 1.5307378e-005,72.9750 -6.250179e-006,72.9804 9.6928179e-006,72.9858 -3.2523531e-005,72.9912 0.00012041175,72.9967 0.31275025,73.0021 0.50001234,73.0075 0.34351325,73.0129 0.031113844,73.0184 1.9509405e-005,73.0238 -5.2147407e-006,73.0292 1.3478685e-006,73.0346 -1.7626598e-007,73.0401 -6.4298911e-007,73.0455 2.7485021e-006,73.0509 0.093862556,73.0564 0.18749483,73.0618 0.031139525,73.0672 -2.5613463e-007,73.0726 0.031294439,73.0781 0.18755066,73.0835 0.18744318,73.0889 0.093811639,73.0943 0.18760276,73.0998 0.18743379,73.1052 0.093646675,73.1106 -4.0687028e-005,73.1161 1.1197449e-005,73.1215 -4.0993705e-006,73.1269 5.199478e-006,73.1323 0.031258825,73.1378 0.031235006,73.1432 2.5629037e-005,73.1486 0.1876345,73.1541 0.50010306,73.1595 0.49987221,73.1649 0.093614034,73.1704 0.03125906,73.1758 0.093749583,73.1812 -1.1339725e-005,73.1867 2.3065058e-005,73.1921 0.093779214,73.1975 0.093720175,73.2030 -1.9981091e-005,73.2084 -2.8875999e-007,73.2138 2.1139955e-005,73.2193 0.093779139,73.2247 0.093725637,73.2301 0.18793301,73.2356 0.84420204,73.2410 0.84330159,73.2464 0.18704604,73.2519 -6.5409154e-006,73.2573 2.7357041e-006,73.2627 -4.401702e-006,73.2682 1.4872303e-005,73.2736 0.093950547,73.2790 0.31256473,73.2845 0.18730499,73.2899 0.031168904,73.2953 -1.1538075e-006,73.3008 6.4739777e-007,73.3062 -1.4358092e-006,73.3116 5.0962526e-006,73.3171 -1.8950823e-005,73.3225 7.0713169e-005,73.3280 0.34389567,73.3334 0.59370029,73.3388 0.28111795,73.3443 -2.5734698e-005,73.3497 1.1038259e-005,73.3551 -1.8417595e-005,73.3606 0.12535895,73.3660 0.65661156,73.3715 0.65592498,73.3769 0.18714577,73.3823 -3.5345613e-005,73.3878 9.4733132e-006,73.3932 -2.5446077e-006,73.3987 7.0430445e-007,73.4041 -2.7239966e-007,73.4095 3.8526451e-007,73.4150 -1.2687508e-006,73.4204 4.6901378e-006,73.4259 -1.7493307e-005,73.4313 6.5288768e-005,73.4367 0.18764825,73.4422 0.34382296,73.4476 0.40613019,73.4531 0.37486291,73.4585 0.18763117,73.4639 0.34374681,73.4694 0.093608394,73.4748 -2.7659855e-006,73.4803 7.417795e-007,73.4857 -2.0089527e-007,73.4912 6.173849e-008,73.4966 -4.604432e-008,73.5020 1.2244443e-007,73.5075 -4.437702e-007,73.5129 1.6527785e-006,73.5184 -6.1678734e-006,73.5238 2.3020693e-005,73.5293 1.0625597,73.5347 1.4687347,73.5402 0.7186864,73.5456 2.3405282e-005,73.5510 0.093762942,73.5565 0.031215813,73.5619 5.3748403e-007,73.5674 -9.0385656e-006,73.5728 3.5620047e-005,73.5783 0.28136858,73.5837 0.53125936,73.5892 0.37510037,73.5946 0.43762672,73.6001 0.31226748,73.6055 0.031081883,73.6110 2.224735e-005,73.6164 -6.112607e-006,73.6219 2.2012218e-006,73.6273 -2.6919643e-006,73.6327 8.5672236e-006,73.6382 -3.1579606e-005,73.6436 0.00011776148,73.6491 0.40654939,73.6545 0.75008887,73.6600 0.53096133,73.6654 0.1873299,73.6709 0.34380987,73.6763 0.34370661,73.6818 0.093712725,73.6872 -3.0552715e-006,73.6927 4.9608993e-006,73.6981 -1.6789598e-005,73.7036 6.2202926e-005,73.7090 0.093834549,73.7145 0.093665473,73.7199 -6.3036088e-005,73.7254 2.0772275e-005,73.7309 -2.0049041e-005,73.7363 5.9427581e-005,73.7418 0.093829013,73.7472 0.093670592,73.7527 -5.8057285e-005,73.7581 1.5558835e-005,73.7636 -4.1730773e-006,73.7690 1.1321383e-006,73.7745 -3.5512343e-007,73.7799 2.8827736e-007,73.7854 -7.9802692e-007,73.7908 2.9040725e-006,73.7963 -1.081919e-005,73.8017 4.0376148e-005,73.8072 1.562592,73.8127 2.5312521,73.8181 1.7499057,73.8236 0.81254447,73.8290 0.18749045,73.8345 0.031164581,73.8399 2.9090445e-005,73.8454 -3.2936092e-005,73.8508 0.00010266099,73.8563 0.18776597,73.8618 0.31241885,73.8672 0.093480796,73.8727 7.2823925e-005,73.8781 0.3126184,73.8836 0.31240973,73.8890 0.093665734,73.8945 -2.9164108e-005,73.9000 7.1094953e-005,73.9054 0.093844019,73.9109 0.093651213,73.9163 -4.8136451e-005,73.9218 0.031268302,73.9273 -2.5194642e-005,73.9327 7.1989539e-006,73.9382 -3.5991777e-006,73.9436 7.1977584e-006,73.9491 -2.5193847e-005,73.9546 9.3585732e-005,73.9600 0.18756798,73.9655 0.093670987,73.9709 0.093704723,73.9764 0.03126628,73.9819 0.093735009,73.9873 7.9713891e-007,73.9928 0.093758725,73.9982 -3.5830595e-005,74.0037 9.4085208e-006,74.0092 -1.800349e-006,74.0146 -2.2081979e-006,74.0201 0.031260632,74.0256 0.56253028,74.0310 0.81250429,74.0365 0.56249231,74.0419 0.093761146,74.0474 0.093723364,74.0529 -2.5128291e-005,74.0583 6.7201822e-006,74.0638 -1.7502799e-006,74.0693 2.8034304e-007,74.0747 6.2912721e-007,74.0802 -2.7971362e-006,74.0857 1.0560336e-005,74.0911 0.031250205,74.0966 -1.1411191e-005,74.1021 5.8198834e-006,74.1075 0.03127452,74.1130 0.09375523,74.1185 0.0624802,74.1239 0.031240528,74.1294 -4.3761361e-006,74.1349 1.2912925e-006,74.1403 -7.8870357e-007,74.1458 1.8635751e-006,74.1513 -6.6661391e-006,74.1567 2.4803103e-005,74.1622 0.093786068,74.1677 0.093709439,74.1731 -2.4741526e-006,74.1786 -7.8065103e-005,74.1841 0.094288804,74.1895 1.0944344,74.1950 1.3122926,74.2005 0.78058088,74.2059 0.030913392,74.2114 7.0331109e-005,74.2169 -1.8846918e-005,74.2224 5.0505419e-006,74.2278 -1.3536368e-006,74.2333 3.6357349e-007,74.2388 -1.0054174e-007,74.2442 3.856352e-008,74.2497 -5.3708035e-008,74.2552 1.7628133e-007,74.2606 -6.5147242e-007,74.2661 2.4298165e-006,74.2716 -9.0683916e-006,74.2771 0.094132282,74.2825 0.5630399,74.2880 0.84371424,74.2935 0.56187373,74.2990 -0.00031543642,74.3044 5.8942351e-005,74.3099 7.9703699e-005,74.3154 0.15645336,74.3208 0.25003511,74.3263 0.21863803,74.3318 0.18733986,74.3373 0.093697846,74.3427 1.3016127e-005,74.3482 -7.9203101e-006,74.3537 1.8665642e-005,74.3592 0.093799174,74.3646 0.75013143,74.3701 0.90633422,74.3756 0.34367061,74.3811 0.18735234,74.3866 -6.5934932e-005,74.3920 1.750324e-005,74.3975 -4.072343e-006,74.4030 -1.2155906e-006,74.4085 8.9359301e-006,74.4139 0.031301342,74.4194 0.12498737,74.4249 0.031201327,74.4304 5.6909662e-006,74.4358 -1.217441e-005,74.4413 0.031368665,74.4468 0.34386688,74.4523 0.34363598,74.4578 0.093643315,74.4632 -7.177935e-006,74.4687 1.9245465e-006,74.4742 -5.196361e-007,74.4797 1.5383496e-007,74.4852 -9.566476e-008,74.4906 2.2883097e-007,74.4961 -8.1972587e-007,74.5016 3.0503322e-006,74.5071 -1.1382576e-005,74.5126 4.2483658e-005,74.5180 0.093828768,74.5235 0.18750513,74.5290 0.18742353,74.5345 0.34380823,74.5400 0.53141838,74.5454 0.4375335,74.5509 0.56256282,74.5564 0.81260014,74.5619 0.68733406,74.5674 0.18724252,74.5729 -5.1528034e-005,74.5783 1.3787046e-005,74.5838 -3.6157451e-006,74.5893 6.7472922e-007,74.5948 9.172449e-007,74.6003 -4.3441701e-006,74.6058 1.6460865e-005,74.6112 0.75001538,74.6167 0.59381849,74.6222 0.34379053,74.6277 0.31249264,74.6332 0.21890992,74.6387 0.50027204,74.6442 0.75005019,74.6496 0.68724704,74.6551 0.40605652,74.6606 0.18749255,74.6661 0.12497028,74.6716 0.062399525,74.6771 -3.5880039e-005,74.6826 1.0530765e-005,74.6880 -6.2402996e-006,74.6935 1.4430794e-005,74.6990 0.093786642,74.7045 0.31262916,74.7100 0.53125173,74.7155 0.31248322,74.7210 0.1875096,74.7265 0.093606368,74.7320 0.12502702,74.7374 0.46875373,74.7429 0.093681991,74.7484 1.201149e-005,74.7539 -2.9884429e-006,74.7594 -5.8826267e-008,74.7649 3.224319e-006,74.7704 -1.2839625e-005,74.7759 4.8138369e-005,74.7814 0.09380801,74.7869 0.093707144,74.7923 0.21886493,74.7978 0.81267899,74.8033 0.96863085,74.8088 0.40605125,74.8143 -3.692618e-005,74.8198 9.8078408e-006,74.8253 -2.3020043e-006,74.8308 -6.0077974e-007,74.8363 4.7057661e-006,74.8418 -1.8223905e-005,74.8473 6.819571e-005,74.8528 0.31264231,74.8583 0.50000149,74.8637 0.34363982,74.8692 0.093666412,74.8747 9.6745462e-006,74.8802 0.18752936,74.8857 0.18747354,74.8912 -2.4174056e-005,74.8967 2.2511362e-005,74.9022 0.78126121,74.9077 0.78125978,74.9132 0.12499709,74.9187 0.34374154,74.9242 0.34372976,74.9297 0.093780465,74.9352 0.1250715,74.9407 0.18744527,74.9462 0.031195454,74.9517 3.1137467e-006,74.9572 3.8770722e-006,74.9627 -1.8624034e-005,74.9682 7.062537e-005,74.9737 0.09383788,74.9792 0.12504603,74.9847 0.15621223,74.9902 0.062370259,74.9957 -2.8720351e-005,75.0012 0.093762688,75.0067 0.56251711,75.0122 0.74999398,75.0177 0.34373194,75.0232 1.0847862e-006,75.0287 -3.7822468e-007,75.0342 4.2805186e-007,75.0397 -1.3340704e-006,75.0452 4.9086411e-006,75.0507 -1.8302051e-005,75.0562 6.830557e-005,75.0617 0.18767461,75.0672 0.46876836,75.0727 0.37484753,75.0782 0.18738554,75.0837 0.093837425,75.0892 0.21908973,75.0947 0.53132737,75.1002 0.34346429,75.1057 0.093558133,75.1112 0.094012588,75.1167 0.5001604,75.1222 0.34348282,75.1277 0.093599401,75.1332 3.8831358e-006,75.1387 0.093782075,75.1442 0.093742363,75.1497 0.093892887,75.1552 0.34408149,75.1607 0.53106511,75.1662 0.093405724,75.1717 1.0067319e-005,75.1772 3.5436846e-005,75.1827 0.093917921,75.1882 0.18744162,75.1937 0.03110164,75.1992 0.093798541,75.2047 0.31253049,75.2103 0.3124671,75.2158 0.093713425,75.2213 -3.3708475e-006,75.2268 5.0764679e-006,75.2323 -1.6936265e-005,75.2378 6.2673971e-005,75.2433 0.18771879,75.2488 0.43771157,75.2543 0.56252551,75.2598 0.4062542,75.2653 0.40617293,75.2708 0.24977061,75.2763 0.093586266,75.2819 -4.9885606e-005,75.2874 1.3368097e-005,75.2929 -3.582546e-006,75.2984 9.6095289e-007,75.3039 -2.6096168e-007,75.3094 8.2813507e-008,75.3149 -7.0274915e-008,75.3204 1.9829673e-007,75.3259 -7.2297172e-007,75.3314 2.6938192e-006,75.3370 -1.005316e-005,75.3425 3.7522103e-005,75.3480 0.093899757,75.3535 0.37495857,75.3590 0.59364539,75.3645 0.59374642,75.3700 0.31251445,75.3755 0.12505521,75.3811 0.093687862,75.3866 -4.7349477e-005,75.3921 1.3240327e-005,75.3976 -5.6080153e-006,75.4031 9.1913644e-006,75.4086 -3.1159783e-005,75.4141 0.00011545781,75.4196 0.18774065,75.4252 0.31244779,75.4307 0.49989769,75.4362 0.71868324,75.4417 0.34371623,75.4472 0.50002074,75.4527 0.31243569,75.4583 0.093791597,75.4638 0.34391645,75.4693 0.68764567,75.4748 0.62498963,75.4803 0.34349245,75.4858 -0.00014990941,75.4914 3.6283011e-005,75.4969 4.7915014e-006,75.5024 -5.5457396e-005,75.5079 0.093975127,75.5134 1.1880109,75.5189 1.750348,75.5245 1.4687659,75.5300 1.0307697,75.5355 0.68706179,75.5410 0.31240365,75.5465 0.28122851,75.5520 0.18748505,75.5576 -3.7937948e-006,75.5631 9.9377155e-007,75.5686 -1.809605e-007,75.5741 -2.7004486e-007,75.5796 1.2612718e-006,75.5852 -4.7754543e-006,75.5907 1.7842061e-005,75.5962 0.18759993,75.6017 0.59385926,75.6072 0.78118545,75.6128 0.34361392,75.6183 -2.9824319e-005,75.6238 1.3742634e-005,75.6293 0.5000121,75.6349 0.7500152,75.6404 1.1875373,75.6459 1.5625039,75.6514 1.1561971,75.6569 0.34372643,75.6625 -1.9942668e-007,75.6680 1.0266154e-005,75.6735 0.093765199,75.6790 0.09373498,75.6846 -1.1189842e-005,75.6901 3.7316993e-006,75.6956 -3.7362731e-006,75.7011 1.1214077e-005,75.7067 0.093764961,75.7122 0.093735017,75.7177 -1.1093048e-005,75.7232 3.2988964e-006,75.7288 -2.1017188e-006,75.7343 0.093763188,75.7398 0.31251469,75.7453 0.31248522,75.7509 0.093737066,75.7564 1.1179561e-006,75.7619 3.7501127e-007,75.7674 0.093753457,75.7730 0.18749994,75.7785 0.093746722,75.7840 -1.0323314e-006,75.7896 1.3233047e-006,75.7951 -4.2611819e-006,75.8006 1.5722753e-005,75.8061 0.21879564,75.8117 0.53125632,75.8172 0.49995464,75.8227 0.093728796,75.8283 6.7811112e-007,75.8338 1.0422611e-005,75.8393 0.09382306,75.8448 0.3125886,75.8504 0.59377712,75.8559 0.59368932,75.8614 0.34371412,75.8670 0.34373406,75.8725 0.12505627,75.8780 0.18751352,75.8836 0.093624078,75.8891 -3.9866663e-005,75.8946 2.570884e-005,75.9001 0.093809068,75.9057 0.34394079,75.9112 0.75005603,75.9167 0.49979538,75.9223 0.093634352,75.9278 4.3349519e-006,75.9333 -2.3644219e-005,75.9389 0.031366263,75.9444 0.31299761,75.9499 0.75018197,75.9555 0.56203687,75.9610 0.18725064,75.9665 0.18751092,75.9721 0.18745872,75.9776 0.34377357,75.9831 0.50000644,75.9887 0.31244674,75.9942 -1.1082021e-006,75.9997 0.093812272,76.0053 0.18749774,76.0108 0.093696691,76.0164 -3.0242038e-005,76.0219 5.2269719e-005,76.0274 0.31261393,76.0330 0.49997494,76.0385 0.34376231,76.0440 0.312673,76.0496 0.5627079,76.0551 0.68769795,76.0607 0.65610063,76.0662 0.31205675,76.0717 -0.000159385,76.0773 4.153973e-005,76.0828 -6.7600367e-006,76.0883 -1.4504685e-005,76.0939 6.4785483e-005,76.0994 0.093858033,76.1050 0.093604878,76.1105 0.00011976196,76.1160 0.40666962,76.1216 0.78112382,76.1271 0.49964598,76.1327 0.12500027,76.1382 0.34391922,76.1437 0.56250346,76.1493 0.34356683,76.1548 -8.1520935e-005,76.1604 2.7073502e-005,76.1659 0.031330511,76.1714 0.093722463,76.1770 -7.8117366e-005,76.1825 0.093774974,76.1881 0.18749243,76.1936 0.09375535,76.1992 -2.8045268e-005,76.2047 0.00010073951,76.2102 0.28139979,76.2158 0.59382242,76.2213 0.90652364,76.2269 1.187583,76.2324 0.71834892,76.2380 0.093488291,76.2435 6.1719984e-006,76.2490 -2.6044847e-006,76.2546 4.24576e-006,76.2601 -1.4379628e-005,76.2657 0.093920685,76.2712 0.53149062,76.2768 0.5937562,76.2823 0.34363368,76.2879 0.15603976,76.2934 -0.00010108906,76.2990 2.7231965e-005,76.3045 -7.830331e-006,76.3100 4.0872592e-006,76.3156 -8.518763e-006,76.3211 0.03132508,76.3267 0.18753798,76.3322 0.093632653,76.3378 0.031428378,76.3433 0.31280348,76.3489 0.37494266,76.3544 0.2498123,76.3600 0.18735944,76.3655 0.093669809,76.3711 0.093903176,76.3766 0.50030857,76.3822 0.74992174,76.3877 0.34342679,76.3933 -9.3343697e-005,76.3988 7.2079798e-005,76.4044 0.18756126,76.4099 0.18743889,76.4155 0.18748444,76.4210 0.31248513,76.4266 0.1875751,76.4321 0.25027514,76.4377 0.59381205,76.4432 0.4684644,76.4488 0.093645416,76.4543 0.21882179,76.4599 0.18745294,76.4654 0.093705349,76.4710 -2.0831874e-005,76.4765 5.5997875e-006,76.4821 -1.5655254e-006,76.4876 6.6186743e-007,76.4932 -1.0819001e-006,76.4987 3.6660063e-006,76.5043 -1.3583143e-005,76.5099 0.094102897,76.5154 0.56299651,76.5210 0.7185486,76.5265 0.34330422,76.5321 0.3125084,76.5376 0.50004429,76.5432 0.31231418,76.5487 0.093999796,76.5543 0.40642166,76.5598 0.24962977,76.5654 -0.00013979082,76.5710 3.9941737e-005,76.5765 0.03124517,76.5821 0.093774773,76.5876 0.25000051,76.5932 0.18748528,76.5987 0.093721628,76.6043 7.0621107e-005,76.6099 0.40651962,76.6154 0.90633154,76.6210 0.65599412,76.6265 0.093586601,76.6321 2.252097e-005,76.6376 0.093927845,76.6432 0.31256449,76.6488 0.28107712,76.6543 0.3437008,76.6599 0.31249422,76.6654 0.093723238,76.6710 -5.2547111e-006,76.6766 2.4542214e-005,76.6821 0.18764086,76.6877 0.56262308,76.6932 0.65622491,76.6988 0.5312342,76.7044 0.49997321,76.7099 0.3436107,76.7155 0.09366367,76.7210 2.9012375e-005,76.7266 0.093774952,76.7322 0.093732223,76.7377 0.031222098,76.7433 1.8340739e-005,76.7489 0.18795107,76.7544 0.75040281,76.7600 0.87485027,76.7655 0.81222534,76.7711 0.53099102,76.7767 0.18734717,76.7822 0.34374878,76.7878 0.56250113,76.7934 0.31246603,76.7989 3.2565129e-007,76.8045 -4.8386928e-006,76.8101 1.9030958e-005,76.8156 0.094001919,76.8212 0.31258103,76.8268 0.18725538,76.8323 0.031147681,76.8379 -1.3866813e-006,76.8435 3.6896319e-007,76.8490 -8.9053955e-008,76.8546 -1.2782046e-008,76.8602 1.402029e-007,76.8657 -5.4807811e-007,76.8713 2.0522828e-006,76.8769 -7.661698e-006,76.8824 2.8597071e-005,76.8880 0.093976729,76.8936 0.28133601,76.8991 0.18727203,76.9047 0.031162141,76.9103 0.09377569,76.9158 0.093750305,76.9214 0.093723081,76.9270 -1.5480655e-005,76.9325 0.093772613,76.9381 0.093731485,76.9437 -5.1207544e-006,76.9492 0.093855359,76.9548 0.56283385,76.9604 1.2814486,76.9660 1.1246778,76.9715 0.28095737,76.9771 0.031228025,76.9827 7.5660398e-007,76.9882 -2.3072944e-005,76.9938 9.1543552e-005,76.9994 0.28154135,77.0050 0.65636158,77.0105 0.74981737,77.0161 0.53107542,77.0217 0.31242013,77.0272 0.093725719,77.0328 0.031243566,77.0384 -6.5591275e-006,77.0440 -1.2587274e-005,77.0495 5.6914061e-005,77.0551 0.53164107,77.0607 1.3442107,77.0663 1.3749647,77.0718 0.87440681,77.0774 0.0309391,77.0830 2.8379971e-005,77.0886 0.031386379,77.0941 0.62530369,77.0997 0.84364927,77.1053 0.37472075,77.1109 -5.8928737e-005,77.1164 1.5783857e-005,77.1220 -4.2017309e-006,77.1276 1.0217352e-006,77.1332 1.1518141e-007,77.1387 -1.482687e-006,77.1443 5.8160836e-006,77.1499 0.093773797,77.1555 0.34384918,77.1610 0.59392792,77.1666 0.62499213,77.1722 0.34352607,77.1778 0.093652308,77.1834 4.8011032e-005,77.1889 0.093882143,77.1945 0.31269875,77.2001 0.49987668,77.2057 0.18727592,77.2112 -1.2438765e-005,77.2168 1.6503072e-005,77.2224 -5.3577249e-005,77.2280 0.031513058,77.2336 0.68793261,77.2391 0.84359896,77.2447 0.43714219,77.2503 0.21865754,77.2559 0.18749416,77.2615 0.093711063,77.2671 -6.6736698e-006,77.2726 -1.3033708e-005,77.2782 5.8814534e-005,77.2838 0.093831509,77.2894 0.09366826,77.2950 -5.8295922e-005,77.3005 1.1564112,77.3061 1.3126559,77.3117 0.593777,77.3173 0.21857332,77.3229 0.031085685,77.3285 5.6254967e-006,77.3340 0.50006145,77.3396 0.3439731,77.3452 0.75007516,77.3508 0.56228203,77.3564 0.093607791,77.3620 5.832906e-006,77.3675 -9.1103648e-006,77.3731 3.0610801e-005,77.3787 0.093749896,77.3843 -3.029272e-005,77.3899 8.1176449e-006,77.3955 -2.175316e-006,77.4011 5.8294006e-007,77.4066 -1.5626188e-007,77.4122 4.2058694e-008,77.4178 -1.195989e-008,77.4234 5.7775793e-009,77.4290 -1.1150357e-008,77.4346 3.8826826e-008,77.4402 -1.4416899e-007,77.4458 5.3789427e-007,77.4513 -2.0075756e-006,77.4569 7.4930367e-006,77.4625 0.31250972,77.4681 0.34374329,77.4737 0.18749373,77.4793 -7.8728399e-006,77.4849 2.3473378e-005,77.4905 0.093777299,77.4961 0.18761367,77.5016 0.46888942,77.5072 0.56252635,77.5128 0.49987701,77.5184 0.18731351,77.5240 1.2526053e-005,77.5296 0.1875793,77.5352 0.40618667,77.5408 0.18745311,77.5464 0.093740553,77.5520 7.03693e-005,77.5576 0.31260589,77.5631 0.34367719,77.5687 0.093664646,77.5743 -6.8077111e-006,77.5799 -6.9682216e-007,77.5855 9.5964797e-006,77.5911 0.50000006,77.5967 -9.7934708e-006,77.6023 1.3899811e-006,77.6079 4.2348111e-006,77.6135 -1.8331e-005,77.6191 0.031356342,77.6247 0.50021225,77.6303 0.78122973,77.6359 0.49986848,77.6415 0.3437452,77.6471 0.40628916,77.6526 0.49994421,77.6582 0.37494114,77.6638 0.56246096,77.6694 0.34371439,77.6750 0.34375861,77.6806 0.18749298,77.6862 5.0667841e-006,77.6918 -1.9420664e-005,77.6974 7.2622031e-005,77.7030 0.34403917,77.7086 0.75009418,77.7142 0.56222147,77.7198 0.093581907,77.7254 0.18753207,77.7310 0.50003463,77.7366 0.40623441,77.7422 -0.0001035534,77.7478 0.00024520801,77.7534 0.40653923,77.7590 0.53122526,77.7646 0.34348291,77.7702 0.03106145,77.7758 0.094008222,77.7814 0.3440308,77.7870 0.46871993,77.7926 0.31222999,77.7982 0.12480018,77.8038 -4.4438762e-005,77.8094 1.080146e-005,77.8150 1.2370314e-006,77.8206 -1.5751975e-005,77.8262 6.1776438e-005,77.8318 0.18756525,77.8374 0.18747325,77.8430 0.09385182,77.8486 0.21890546,77.8542 0.37493926,77.8598 0.43732825,77.8654 0.34387502,77.8710 0.93768561,77.8766 0.93732297,77.8822 0.34359974,77.8878 0.18748409,77.8934 0.093685634,77.8990 -1.9762658e-005,77.9046 0.18810615,77.9102 0.78135115,77.9158 0.3431229,77.9215 -9.6791773e-005,77.9271 2.8931026e-005,77.9327 -1.8925328e-005,77.9383 4.6771911e-005,77.9439 0.18756083,77.9495 0.18743879,77.9551 -4.4887634e-005,77.9607 1.1963482e-005,77.9663 -2.9625148e-006,77.9719 -1.1450778e-007,77.9775 3.4211205e-006,77.9831 -1.3571183e-005,77.9887 5.0867908e-005,77.9943 0.1875755,77.9999 0.18741229,78.0055 9.912329e-006,78.0112 0.18768682,78.0168 0.34374645,78.0224 0.18732685,78.0280 -5.7716294e-005,78.0336 5.6577915e-007,78.0392 5.5463475e-005,78.0448 0.093832806,78.0504 0.09366791,78.0560 -5.96758e-005,78.0616 1.6200025e-005,78.0672 -5.1193997e-006,78.0729 4.2765041e-006,78.0785 -1.1987235e-005,78.0841 4.3676027e-005,78.0897 0.093819737,78.0953 0.093659446,78.1009 6.0034767e-005,78.1065 0.18773927,78.1121 0.34388527,78.1177 0.49990216,78.1234 0.8123942,78.1290 0.81250995,78.1346 0.49992147,78.1402 0.34368494,78.1458 0.18742032,78.1514 -3.8840582e-005,78.1570 5.9535746e-006,78.1627 1.5031129e-005,78.1683 0.093797743,78.1739 0.18752323,78.1795 0.18763357,78.1851 0.34398109,78.1907 0.59368402,78.1963 0.28096485,78.2020 0.031141603,78.2076 1.8371407e-005,78.2132 -3.063857e-005,78.2188 0.00010419091,78.2244 0.28171825,78.2300 0.75035185,78.2356 0.74959767,78.2413 0.18702719,78.2469 -3.3926135e-005,78.2525 9.0246676e-006,78.2581 -2.169686e-006,78.2637 -3.4676412e-007,78.2693 3.5572568e-006,78.2750 -1.3883478e-005,78.2806 5.1981202e-005,78.2862 0.093913674,78.2918 0.21887769,78.2974 0.2185519,78.3031 -0.00017064885,78.3087 4.7435045e-005,78.3143 -1.9077677e-005,78.3199 0.031387664,78.3255 0.18765232,78.3311 0.18732697,78.3368 -0.00014441114,78.3424 6.8105481e-005,78.3480 0.093779065,78.3536 0.0937225,78.3593 0.031219492,78.3649 -7.4301843e-006,78.3705 1.4585026e-005,78.3761 -5.0913823e-005,78.3817 0.00018908645,78.3874 0.28157675,78.3930 0.40615687,78.3986 0.18719722,78.4042 -9.9732759e-005,78.4098 1.8845754e-005,78.4155 2.4360996e-005,78.4211 0.12522292,78.4267 0.43779364,78.4323 0.74982417,78.4380 0.40592405,78.4436 0.18747716,78.4492 0.12500568,78.4548 0.18767832,78.4605 0.40639386,78.4661 0.34364444,78.4717 0.18732898,78.4773 -9.5805757e-005,78.4830 0.18799688,78.4886 0.81269914,78.4942 0.43705371,78.4998 0.093552001,78.5055 -2.8709866e-005,78.5111 7.3787469e-006,78.5167 -8.0262078e-007,78.5223 -4.1692992e-006,78.5280 1.7481467e-005,78.5336 0.031250026,78.5392 -1.7656423e-005,78.5448 4.9104665e-006,78.5505 -1.9840404e-006,78.5561 3.0255371e-006,78.5617 0.093872271,78.5674 0.40624991,78.5730 0.093627714,78.5786 -2.6374551e-006,78.5842 5.7685838e-007,78.5899 3.3028675e-007,78.5955 -1.8982247e-006,78.6011 0.031296436,78.6068 0.18755281,78.6124 0.18743965,78.6180 -4.8100603e-005,78.6236 1.6241354e-005,78.6293 0.18751286,78.6349 0.34375086,78.6405 0.18748353,78.6462 -3.7399495e-006,78.6518 0.093797706,78.6574 0.31249973,78.6631 0.093703337,78.6687 1.7413369e-007,78.6743 -4.6662915e-008,78.6800 1.2503773e-008,78.6856 -3.3483489e-009,78.6912 8.8855584e-010,78.6969 -2.0559411e-010,78.7025 -6.6262426e-011,78.7081 4.7070503e-010,78.7138 -1.8167141e-009,78.7194 6.7967165e-009,78.7250 -2.5372268e-008,78.7307 9.4700219e-008,78.7363 -3.5345792e-007,78.7419 1.3192416e-006,78.7476 0.093791142,78.7532 0.34378639,78.7588 0.34371942,78.7645 0.18754233,78.7701 0.28140596,78.7757 0.37496477,78.7814 0.093564413,78.7870 -1.1968636e-005,78.7926 0.09379109,78.7983 0.093731679,78.8039 0.093782134,78.8096 0.093801938,78.8152 0.12504199,78.8208 0.15627015,78.8265 0.34371775,78.8321 0.3437472,78.8377 0.31242353,78.8434 0.031171633,78.8490 0.093799137,78.8547 0.31253138,78.8603 0.31246629,78.8659 0.093712509,78.8716 -3.3829717e-006,78.8772 4.9312362e-006,78.8828 -1.6343134e-005,78.8885 6.044632e-005,78.8941 0.093758211,78.8998 -9.3659182e-005,78.9054 0.093940407,78.9110 0.78138882,78.9167 0.65619177,78.9223 0.59365809,78.9280 0.40611011,78.9336 0.1875606,78.9393 0.1876962,78.9449 0.40619087,78.9505 0.43733555,78.9562 0.49998009,78.9618 0.18748513,78.9675 4.2341435e-007,78.9731 -1.2381666e-006,78.9787 4.5296192e-006,78.9844 -1.6881708e-005,78.9900 6.3002641e-005,78.9957 0.093874201,79.0013 0.25032422,79.0070 0.78137136,79.0126 0.65593475,79.0183 0.21849754,79.0239 -5.4299897e-005,79.0295 0.093823522,79.0352 0.18748732,79.0408 0.18747929,79.0465 0.50012535,79.0521 0.81251907,79.0578 0.37485546,79.0634 -5.5248151e-005,79.0691 5.1798997e-005,79.0747 0.31272906,79.0804 0.87516767,79.0860 0.84362519,79.0916 0.43730003,79.0973 0.093651228,79.1029 -9.2193322e-006,79.1086 2.9395344e-006,79.1142 -2.5382108e-006,79.1199 7.21369e-006,79.1255 -2.6318674e-005,79.1312 9.8069315e-005,79.1368 0.18769673,79.1425 0.34391111,79.1481 0.4997912,79.1538 0.093494654,79.1594 3.5993628e-005,79.1651 -6.433107e-006,79.1707 -1.0265265e-005,79.1764 0.18781577,79.1820 0.78170574,79.1877 0.96878016,79.1933 0.74972296,79.1990 0.46863365,79.2046 0.40617687,79.2103 0.2184923,79.2159 -8.7435059e-005,79.2216 3.0462174e-005,79.2272 0.31250376,79.2329 0.34374484,79.2385 0.18749331,79.2442 -8.2592069e-006,79.2498 2.525727e-005,79.2555 1.1563084,79.2611 1.7499992,79.2668 1.1561955,79.2724 0.34372643,79.2781 -2.0826781e-006,79.2838 1.7437023e-005,79.2894 0.093927145,79.2951 0.31262818,79.3007 0.43762982,79.3064 0.93801981,79.3120 1.4687446,79.3177 1.030742,79.3233 0.62477309,79.3290 0.31233335,79.3346 0.031182092,79.3403 6.7601081e-006,79.3460 -1.7862654e-006,79.3516 3.8438449e-007,79.3573 2.4890875e-007,79.3629 -1.3801764e-006,79.3686 5.2722462e-006,79.3742 -1.9710436e-005,79.3799 0.093948372,79.3856 0.8127678,79.3912 1.1560946,79.3969 0.43724027,79.4025 -4.4890792e-005,79.4082 0.093763359,79.4138 0.34375599,79.4195 0.56250101,79.4252 0.34373999,79.4308 -1.2111612e-006,79.4365 3.6711953e-007,79.4421 -2.572319e-007,79.4478 6.6183458e-007,79.4535 -2.3902958e-006,79.4591 0.093805164,79.4648 0.43761313,79.4704 0.75020629,79.4761 1.1562598,79.4818 0.93748164,79.4874 1.25006,79.4931 0.84379464,79.4987 0.62490267,79.5044 0.18719518,79.5101 0.031189132,79.5157 1.156345,79.5214 1.656482,79.5271 1.0624435,79.5327 0.093490034,79.5384 -2.1111764e-005,79.5440 6.0798611e-006,79.5497 -3.2060912e-006,79.5554 6.744564e-006,79.5610 -2.3773995e-005,79.5667 8.8359084e-005,79.5724 0.28181931,79.5780 0.96929693,79.5837 1.1247479,79.5894 0.59306622,79.5950 0.1873205,79.6007 0.3438251,79.6063 0.18737897,79.6120 -3.1206597e-005,79.6177 7.8349731e-006,79.6233 -1.3052536e-007,79.6290 -7.3141268e-006,79.6347 0.094056375,79.6403 0.71952987,79.6460 1.218882,79.6517 0.74928933,79.6573 0.18704304,79.6630 -5.747654e-005,79.6687 1.9899548e-005,79.6743 -2.2118509e-005,79.6800 6.8578898e-005,79.6857 0.2814309,79.6914 0.40619016,79.6970 0.09358453,79.7027 -1.0331602e-005,79.7084 0.50003582,79.7140 1.3125268,79.7197 1.1562203,79.7254 0.49997008,79.7310 -2.2299216e-006,79.7367 5.9748413e-007,79.7424 -1.5983116e-007,79.7480 4.1791292e-008,79.7537 -7.3203661e-009,79.7594 -1.2514658e-008,79.7651 5.7384746e-008,79.7707 -2.1704251e-007,79.7764 8.1085238e-007,79.7821 -3.0266174e-006,79.7877 1.129655e-005,79.7934 0.093765415,79.7991 0.093734615,79.8048 -1.1399959e-005,79.8104 3.4436114e-006,79.8161 -2.3736839e-006,79.8218 6.0513557e-006,79.8274 -2.1833472e-005,79.8331 8.128953e-005,79.8388 0.18786597,79.8445 0.6566357,79.8501 1.375303,79.8558 1.6559896,79.8615 0.87467545,79.8672 0.49982175,79.8728 0.31245977,79.8785 0.65626961,79.8842 0.37473613,79.8899 0.09369082,79.8955 -1.7693525e-005,79.9012 1.498236e-005,79.9069 -4.2238091e-005,79.9126 0.00015398253,79.9182 0.37516612,79.9239 0.46865675,79.9296 0.31235754,79.9353 0.21875511,79.9410 0.18745059,79.9466 0.12530434,79.9523 1.1254823,79.9580 1.5624154,79.9637 1.3433247,79.9693 0.31225625,79.9750 0.25001726,79.9807 0.093682304,79.9864 0.031340923,79.9921 0.31255659,79.9977 0.18738669,80.0034 0.031238563,80.0091 0.12504278,80.0148 0.09371338,80.0205 -2.3684017e-005,80.0261 6.1686083e-006,80.0318 0.093751095,80.0375 0.34375399,80.0432 0.34374535,80.0489 0.093752138,80.0545 -1.8474078e-005,80.0602 6.9676156e-005,80.0659 0.31265026,80.0716 0.49999014,80.0773 0.3436785,80.0829 0.18759546,80.0886 0.18743089,80.0943 0.031079592,80.1000 6.0301394e-005,80.1057 0.34393179,80.1114 0.75004339,80.1170 0.49982554,80.1227 0.093664728,80.1284 -2.7994904e-005,80.1341 0.093984768,80.1398 0.50037545,80.1455 0.65637726,80.1511 0.49955779,80.1568 -0.00035322158,80.1625 0.00012817832,80.1682 0.09378992,80.1739 0.18768917,80.1796 0.34378481,80.1853 0.18725944,80.1909 0.34371629,80.1966 0.75004023,80.2023 0.49993694,80.2080 0.031234335,80.2137 -7.4357495e-006,80.2194 0.12533417,80.2251 0.75042623,80.2307 1.0622739,80.2364 0.53083742,80.2421 0.093613207,80.2478 0.031423599,80.2535 0.31271079,80.2592 0.3435916,80.2649 0.093559131,80.2706 -1.5283049e-005,80.2763 6.1243159e-006,80.2819 -9.2136797e-006,80.2876 3.0732739e-005,80.2933 0.09396673,80.2990 0.34409508,80.3047 0.46852595,80.3104 0.093386889,80.3161 0.093844511,80.3218 0.31256637,80.3275 0.31243047,80.3332 0.093671083,80.3388 -2.5722748e-005,80.3445 6.142362e-005,80.3502 0.093829311,80.3559 0.093669996,80.3616 -5.8593003e-005,80.3673 1.5696431e-005,80.3730 -4.187908e-006,80.3787 1.0539028e-006,80.3844 -2.7335615e-008,80.3901 -9.4473734e-007,80.3958 3.8066255e-006,80.4015 -1.4282946e-005,80.4072 5.3329553e-005,80.4129 0.18753012,80.4185 0.093689725,80.4242 -1.81016e-005,80.4299 0.031335615,80.4356 0.18760857,80.4413 0.18748605,80.4470 0.093626238,80.4527 -6.3814085e-005,80.4584 1.7298387e-005,80.4641 -5.3742915e-006,80.4698 4.1976214e-006,80.4755 -1.1416729e-005,80.4812 4.1472624e-005,80.4869 0.1876436,80.4926 0.43745518,80.4983 0.43741676,80.5040 0.59390455,80.5097 0.68786901,80.5154 1.8437567,80.5211 1.7498436,80.5268 0.93761981,80.5325 0.74970084,80.5382 0.093480162,80.5439 3.1839321e-005,80.5496 3.6766223e-006,80.5553 -4.6552748e-005,80.5610 0.00018255069,80.5667 0.31288826,80.5724 0.49999657,80.5781 0.31212384,80.5838 0.093582638,80.5895 0.18755767,80.5952 0.31249994,80.6009 0.31248188,80.6066 0.093725294,80.6123 -4.1607054e-006,80.6180 1.7497114e-005,80.6237 0.093920395,80.6294 0.50017893,80.6351 0.81240982,80.6408 0.46865341,80.6465 0.56240076,80.6522 0.65636832,80.6579 0.84410441,80.6636 0.84365362,80.6693 0.31215724,80.6750 0.031130034,80.6807 1.1800917e-005,80.6864 -4.5497563e-006,80.6921 6.3976322e-006,80.6978 -2.1042229e-005,80.7035 7.7777615e-005,80.7092 0.31260172,80.7149 0.3436949,80.7206 0.18745987,80.7263 0.3126981,80.7320 0.87517983,80.7377 0.87483513,80.7434 0.34351593,80.7491 0.56247675,80.7548 1.1562777,80.7606 0.74995106,80.7663 1.5621372e-005,80.7720 0.093998305,80.7777 0.40647915,80.7834 0.49982169,80.7891 0.28103635,80.7948 0.96877426,80.8005 1.4999768,80.8062 1.1249378,80.8119 0.093821011,80.8176 0.18749884,80.8233 0.1874913,80.8290 1.2500848,80.8348 1.9374764,80.8405 1.5311391,80.8462 0.49994239,80.8519 4.0507443e-006,80.8576 2.858302e-006,80.8633 0.031250075,80.8690 -3.1550046e-006,80.8747 -3.0076501e-006,80.8804 1.5187227e-005,80.8861 -5.7746092e-005,80.8919 0.00021581537,80.8976 0.31276858,80.9033 0.3436316,80.9090 0.18726264,80.9147 -0.00010519827,80.9204 2.7510721e-005,80.9261 -4.8357583e-006,80.9318 0.031279862,80.9375 0.093749456,80.9433 0.031222267,80.9490 -2.572719e-006,80.9547 1.7354951e-008,80.9604 2.5037477e-006,80.9661 -1.0033233e-005,80.9718 3.7632297e-005,80.9775 0.18759975,80.9833 0.31246755,80.9890 0.093658961,80.9947 -7.5419975e-006,81.0004 2.0209977e-006,81.0061 -5.4137405e-007,81.0118 1.4433351e-007,81.0175 -3.5915331e-008,81.0233 -6.8500089e-010,81.0290 3.8661909e-008,81.0347 -1.5397617e-007,81.0404 5.7729034e-007,81.0461 -2.1553619e-006,81.0518 8.0448162e-006,81.0576 -3.0026364e-005,81.0633 0.00011206996,81.0690 0.1875875,81.0747 0.28113934,81.0804 0.34380499,81.0861 0.53125811,81.0919 0.18738526,81.0976 -1.820304e-005,81.1033 9.7722896e-006,81.1090 0.031256001,81.1147 0.031243106,81.1204 -5.3021859e-006,81.1262 1.2335469e-006,81.1319 3.6849809e-007,81.1376 0.18750358,81.1433 0.31249997,81.1490 0.18749656,81.1548 -8.7099875e-007,81.1605 6.3260569e-007,81.1662 -1.6594928e-006,81.1719 0.031258103,81.1776 0.31250784,81.1834 0.31249702,81.1891 0.093721874,81.1948 7.6877324e-005,81.2005 0.12512361,81.2063 0.18742341,81.2120 0.093653016,81.2177 -3.0236954e-005,81.2234 8.8464825e-005,81.2291 0.18764661,81.2349 0.31262013,81.2406 0.37518743,81.2463 0.781452,81.2520 1.5313547,81.2578 1.4997965,81.2635 0.68705565,81.2692 0.03104604,81.2749 0.093785591,81.2807 0.31250009,81.2864 0.24999213,81.2921 -7.2464904e-006,81.2978 2.4279695e-006,81.3036 -2.4649648e-006,81.3093 7.4323366e-006,81.3150 0.43757936,81.3207 1.4064142,81.3265 1.7811886,81.3322 0.90621191,81.3379 0.4062857,81.3436 0.12485215,81.3494 -4.8114707e-005,81.3551 1.2893169e-005,81.3608 -3.4540417e-006,81.3665 9.2194398e-007,81.3723 -2.33451e-007,81.3780 1.1780021e-008,81.3837 1.8636787e-007,81.3895 -7.5731919e-007,81.3952 2.843143e-006,81.4009 -1.0616121e-005,81.4066 3.9624592e-005,81.4124 0.18760656,81.4181 0.34375289,81.4238 0.18738164,81.4296 1.6275948e-006,81.4353 0.18762213,81.4410 0.34374711,81.4468 0.18738917,81.4525 -4.1140647e-005,81.4582 1.1058245e-005,81.4639 -3.0889828e-006,81.4697 1.2968292e-006,81.4754 -2.0982447e-006,81.4811 0.1876348,81.4869 0.75008798,81.4926 0.75001043,81.4983 0.50009382,81.5041 0.43764883,81.5098 0.93732035,81.5155 0.56221223,81.5213 0.093747638,81.5270 -5.7904876e-006,81.5327 1.5526979e-006,81.5385 -4.1983267e-007,81.5442 1.2650709e-007,81.5499 -8.616643e-008,81.5557 2.181667e-007,81.5614 -7.8656188e-007,81.5671 2.9283196e-006,81.5729 -1.0927609e-005,81.5786 4.0785464e-005,81.5843 0.18762255,81.5901 0.31244883,81.5958 0.21904254,81.6015 0.81293511,81.6073 0.99993116,81.6130 1.1244879,81.6188 0.87492222,81.6245 1.2191701,81.6302 0.71847588,81.6360 0.093417712,81.6417 1.8860213e-005,81.6474 -1.2476578e-005,81.6532 3.1047184e-005,81.6589 0.1875838,81.6647 0.31247237,81.6704 0.093673147,81.6761 -3.6544191e-006,81.6819 0.031371776,81.6876 0.15637822,81.6933 0.18747604,81.6991 0.12484486,81.7048 -8.9308327e-005,81.7106 2.3980485e-005,81.7163 0.093751781,81.7220 0.18749918,81.7278 0.093903467,81.7335 0.34374988,81.7393 0.093596317,81.7450 -2.8043058e-005,81.7507 0.031400628,81.7565 0.50017613,81.7622 0.56243998,81.7680 0.37484032,81.7737 0.21882655,81.7795 0.375462,81.7852 0.71910006,81.7909 0.87475193,81.7967 0.65581751,81.8024 0.49988359,81.8082 0.31238553,81.8139 -8.016963e-005,81.8197 0.093991339,81.8254 0.40630645,81.8311 0.18725616,81.8369 -2.2452932e-005,81.8426 0.09380807,81.8484 0.09370058,81.8541 -2.091575e-005,81.8599 0.093857847,81.8656 0.43763679,81.8714 0.65615046,81.8771 0.21861404,81.8828 0.093749642,81.8886 -1.2883303e-005,81.8943 4.9343516e-006,81.9001 -6.8535728e-006,81.9058 2.2481552e-005,81.9116 0.031289496,81.9173 0.062564366,81.9231 0.1562359,81.9288 0.093657285,81.9346 -2.016444e-005,81.9403 0.093899801,81.9461 0.40640077,81.9518 0.37489328,81.9576 0.1248398,81.9633 -3.5716494e-005,81.9691 9.5709574e-006,81.9748 -2.5644304e-006,81.9806 6.8598473e-007,81.9863 -1.7929951e-007,81.9921 3.1155842e-008,81.9978 5.4696649e-008,82.0036 -2.4996712e-007,82.0093 9.4524967e-007,82.0151 -3.5313199e-006,82.0208 1.3181118e-005,82.0266 0.18768227,82.0323 0.90641528,82.0381 0.90608239,82.0438 0.28106761,82.0496 -1.0115738e-005,82.0553 2.7163937e-006,82.0611 -7.4901124e-007,82.0668 2.794377e-007,82.0726 -3.6870631e-007,82.0783 1.1954678e-006,82.0841 -4.413519e-006,82.0898 0.50005525,82.0956 1.6875436,82.1013 1.6874919,82.1071 1.0937161,82.1128 0.2811954,82.1186 1.5302843e-005,82.1243 0.18755989,82.1301 0.3124814,82.1359 0.093694597,82.1416 3.9945935e-006,82.1474 -1.8963698e-005,82.1531 7.1866358e-005,82.1589 0.093847975,82.1646 0.093651786,82.1704 -7.1637667e-005,82.1761 1.9196938e-005,82.1819 -5.144263e-006,82.1877 1.3785544e-006,82.1934 -3.6953719e-007,82.1992 9.9482229e-008,82.2049 -2.8361882e-008,82.2107 1.395781e-008,82.2164 -2.7469287e-008,82.2222 9.5926509e-008,82.2280 -3.5626553e-007,82.2337 1.3292437e-006,82.2395 -4.9611122e-006,82.2452 1.8516717e-005,82.2510 0.09379591,82.2567 0.18753979,82.2625 0.21872388,82.2683 0.093699507,82.2740 -6.5921158e-005,82.2798 0.000187257,82.2855 0.40662295,82.2913 0.84391326,82.2971 0.9372828,82.3028 0.40586245,82.3086 -9.7077136e-005,82.3143 2.5887966e-005,82.3201 -6.4667815e-006,82.3259 -2.3103297e-008,82.3316 6.5603344e-006,82.3374 -2.6220503e-005,82.3432 0.031438671,82.3489 0.31270671,82.3547 0.31232783,82.3604 0.093567632,82.3662 -3.2474436e-005,82.3720 0.093800165,82.3777 0.2813563,82.3835 0.31246269,82.3893 0.09365049,82.3950 -1.1165071e-005,82.4008 1.2087751e-005,82.4065 0.093853369,82.4123 0.3126044,82.4181 0.31236815,82.4238 -0.00010714072,82.4296 3.0832853e-005,82.4354 -1.6182736e-005,82.4411 0.0939245,82.4469 0.56279576,82.4527 0.74986506,82.4584 0.31229591,82.4642 0.40630582,82.4700 0.53128922,82.4757 0.71874881,82.4815 0.56249481,82.4873 0.49989426,82.4930 0.18750711,82.4988 0.18764271,82.5046 0.18734144,82.5103 -0.00012559853,82.5161 0.093803577,82.5219 0.40643185,82.5276 0.96882778,82.5334 0.74988914,82.5392 0.49989799,82.5449 0.093674667,82.5507 4.1832318e-006,82.5565 8.5583913e-008,82.5623 -4.5263014e-006,82.5680 0.031358488,82.5738 0.18762386,82.5796 0.18735816,82.5853 -0.00011003276,82.5911 2.9540655e-005,82.5969 -8.1209691e-006,82.6026 2.9408977e-006,82.6084 -3.6422307e-006,82.6142 1.1628786e-005,82.6200 -4.2876338e-005,82.6257 0.00015988987,82.6315 0.31284028,82.6373 0.4999997,82.6430 0.31215969,82.6488 -0.00016001156,82.6546 4.5112458e-005,82.6604 0.093738005,82.6661 2.8308962e-006,82.6719 -7.7756476e-006,82.6777 0.031280387,82.6835 0.40634528,82.6892 0.49995661,82.6950 0.09362755,82.7008 0.031451564,82.7066 0.46907815,82.7123 0.56232321,82.7181 0.093453534,82.7239 -1.3049132e-005,82.7297 3.6289712e-006,82.7354 -1.4657541e-006,82.7412 2.2339218e-006,82.7470 -7.4704594e-006,82.7528 2.7650225e-005,82.7585 0.093929254,82.7643 0.34407571,82.7701 0.56251335,82.7759 0.34336928,82.7816 0.031072071,82.7874 2.3454617e-005,82.7932 -6.2854283e-006,82.7990 1.6852008e-006,82.8048 -4.5486493e-007,82.8105 1.3412382e-007,82.8163 -8.1597484e-008,82.8221 0.093756534,82.8279 0.093730241,82.8336 6.60855e-005,82.8394 0.18762676,82.8452 0.28118321,82.8510 0.093640044,82.8568 2.3134727e-007,82.8625 -1.8351817e-005,82.8683 7.3182324e-005,82.8741 0.31265688,82.8799 0.56257761,82.8857 0.68742305,82.8914 0.4373318,82.8972 0.093736723,82.9030 0.093793556,82.9088 0.093732871,82.9146 0.18751924,82.9204 0.34385622,82.9261 0.50000274,82.9319 0.34384283,82.9377 0.46887767,82.9435 0.31254396,82.9493 0.31227759,82.9550 0.030990086,82.9608 3.6818336e-005,82.9666 0.093742654,82.9724 0.31250745,82.9782 0.18748185,82.9840 5.0391438e-005,82.9898 0.1251592,82.9955 0.21884498,83.0013 0.18731499,83.0071 -0.00013767285,83.0129 3.3092638e-005,83.0187 5.3147728e-006,83.0245 0.18771952,83.0302 0.53138226,83.0360 0.43723083,83.0418 -7.1176837e-005,83.0476 0.093920432,83.0534 0.15625557,83.0592 0.12493003,83.0650 0.062404327,83.0708 -4.0430452e-005,83.0765 1.1165475e-005,83.0823 -4.2282954e-006,83.0881 5.7472357e-006,83.0939 -1.8761906e-005,83.0997 0.093912259,83.1055 0.59398544,83.1113 0.687419,83.1171 0.40609786,83.1228 0.12499094,83.1286 0.093683049,83.1344 0.031232895,83.1402 0.28132001,83.1460 0.37497681,83.1518 0.81247556,83.1576 1.5625157,83.1634 1.6874657,83.1692 0.74994498,83.1750 -7.2123908e-006,83.1807 2.7482156e-006,83.1865 -3.7801715e-006,83.1923 1.2373309e-005,83.1981 -4.5716723e-005,83.2039 0.00017050785,83.2097 0.21897484,83.2155 0.24991171,83.2213 0.28114289,83.2271 0.34375846,83.2329 0.31238014,83.2387 -3.1086638e-006,83.2445 0.15656561,83.2503 0.37521556,83.2561 0.46870476,83.2618 0.43714702,83.2676 0.093540616,83.2734 3.4202596e-005,83.2792 -9.0877238e-006,83.2850 2.1455094e-006,83.2908 5.0651977e-007,83.2966 0.18752643,83.3024 0.50002962,83.3082 0.49996048,83.3140 0.09375114,83.3198 0.18757397,83.3256 0.31250095,83.3314 0.18742225,83.3372 3.7083832e-006,83.3430 0.50022095,83.3488 1.2189951,83.3546 1.2497987,83.3604 0.2184702,83.3662 -1.2246104e-005,83.3720 0.031324163,83.3778 0.31261379,83.3836 0.34361863,83.3894 0.093881033,83.3952 0.31276131,83.4010 0.31229439,83.4068 0.093535937,83.4126 -2.700581e-005,83.4184 7.2368148e-006,83.4242 -1.939268e-006,83.4300 5.1967351e-007,83.4358 -1.3926957e-007,83.4416 3.7362909e-008,83.4474 -1.017086e-008,83.4532 3.3175664e-009,83.4590 -3.0987932e-009,83.4648 9.0781054e-009,83.4706 -3.3216256e-008,83.4764 1.2379689e-007,83.4822 -4.6200864e-007,83.4880 1.7243767e-006,83.4938 -6.4360183e-006,83.4996 2.402172e-005,83.5054 0.093933262,83.5112 0.3126843,83.5170 0.37496099,83.5228 0.24991828,83.5286 0.1560764,83.5344 0.093639657,83.5402 0.50003958,83.5460 0.49998924,83.5518 0.18747087,83.5576 8.811336e-005,83.5634 0.3755489,83.5692 1.2503653,83.5750 1.4060086,83.5808 0.87450063,83.5866 0.093478717,83.5924 3.5546171e-005,83.5982 -8.9796267e-006,83.6040 3.6928313e-007,83.6098 7.5039338e-006,83.6157 0.093835585,83.6215 0.3438305,83.6273 0.90619785,83.6331 0.87493855,83.6389 0.18746153,83.6447 -2.5919189e-005,83.6505 6.9332818e-006,83.6563 -1.8118445e-006,83.6621 3.1352104e-007,83.6679 5.5796579e-007,83.6737 -2.5456334e-006,83.6795 9.6253652e-006,83.6853 0.093855694,83.6912 0.31260169,83.6970 0.31237966,83.7028 0.031142622,83.7086 1.6133326e-005,83.7144 -4.3233113e-006,83.7202 1.1586177e-006,83.7260 -3.1081134e-007,83.7318 8.4534442e-008,83.7376 -2.7301844e-008,83.7434 2.4667742e-008,83.7493 -7.1372952e-008,83.7551 2.608445e-007,83.7609 -9.7208328e-007,83.7667 3.6277836e-006,83.7725 0.031275153,83.7783 0.093761787,83.7841 0.12506427,83.7899 0.31257564,83.7957 0.31241822,83.8016 0.093677476,83.8074 0.12512042,83.8132 0.28137937,83.8190 0.37501401,83.8248 0.50003022,83.8306 0.49989492,83.8364 0.18730296,83.8423 2.540246e-006,83.8481 -0.00011708471,83.8539 0.00046584004,83.8597 0.65694427,83.8655 0.90637493,83.8713 1.3124117,83.8771 2.6560779,83.8830 2.8122411,83.8888 1.7495434,83.8946 0.53129017,83.9004 0.50050014,83.9062 0.65620005,83.9120 0.40586984,83.9179 0.24987727,83.9237 0.18751548,83.9295 0.1873779,83.9353 -0.00010664207,83.9411 0.093728818,83.9469 0.12543464,83.9528 0.8754825,83.9586 0.96841806,83.9644 0.40578163,83.9702 -7.1666975e-005,83.9760 0.18763669,83.9818 0.65625095,83.9877 0.96890545,83.9935 1.1564375,83.9993 0.87479353,84.0051 0.31224778,84.0109 0.031211209,84.0168 1.2476183e-005,84.0226 0.09386161,84.0284 0.31252804,84.0342 0.18741606,84.0400 0.093709461,84.0459 -3.2570322e-005,84.0517 3.2364223e-005,84.0575 0.031244384,84.0633 -1.0077868e-005,84.0692 -4.5181056e-005,84.0750 0.00019081999,84.0808 0.34414342,84.0866 0.7501964,84.0924 0.87463379,84.0983 0.31221765,84.1041 0.18754293,84.1099 0.12508464,84.1157 0.34393504,84.1216 0.34357399,84.1274 0.093506172,84.1332 0.093874604,84.1390 0.18768115,84.1449 0.18734962,84.1507 0.093809992,84.1565 0.34422517,84.1623 0.65638304,84.1682 0.46821278,84.1740 0.030935125,84.1798 5.4321954e-005,84.1856 -1.4910293e-005,84.1915 5.3149815e-006,84.1973 -6.3488915e-006,84.2031 2.0081878e-005,84.2089 0.09381476,84.2148 0.12504052,84.2206 0.093658067,84.2264 0.09381666,84.2323 0.43765596,84.2381 0.4373537,84.2439 0.093634024,84.2497 6.8142344e-006,84.2556 2.9579565e-005,84.2614 0.031227028,84.2672 0.094118625,84.2731 0.65693712,84.2789 0.99993652,84.2847 0.65568453,84.2905 0.28106773,84.2964 0.37530395,84.3022 0.56231058,84.3080 0.21840271,84.3139 0.50015616,84.3197 0.59400767,84.3255 0.5000838,84.3314 0.31223518,84.3372 0.09352918,84.3430 -3.3419419e-005,84.3488 6.0986567e-006,84.3547 9.0284593e-006,84.3605 0.3437227,84.3663 0.00010010268,84.3722 0.18775736,84.3780 0.34378415,84.3838 0.28098407,84.3897 -0.00013448039,84.3955 3.061887e-005,84.4013 0.031262025,84.4072 0.34368613,84.4130 0.50028247,84.4188 0.68813646,84.4247 0.78107446,84.4305 0.34325272,84.4363 0.1875205,84.4422 0.31259826,84.4480 0.3123759,84.4538 0.093551241,84.4597 0.031444564,84.4655 0.2815004,84.4714 0.37476644,84.4772 0.46863505,84.4830 0.81260049,84.4889 0.53114492,84.4947 0.1875757,84.5005 0.31265935,84.5064 0.31235883,84.5122 0.093582727,84.5180 0.093797319,84.5239 0.50007445,84.5297 0.56247413,84.5356 0.40637913,84.5414 0.31248078,84.5472 0.093502954,84.5531 0.031532444,84.5589 0.59409779,84.5648 0.68720531,84.5706 0.2811825,84.5764 0.53155047,84.5823 0.6874423,84.5881 0.59349787,84.5940 0.34359854,84.5998 0.093678325,84.6056 5.4710463e-006,84.6115 0.18754028,84.6173 0.43755165,84.6232 0.46902832,84.6290 0.5627203,84.6348 0.53100151,84.6407 0.18727204,84.6465 0.31257954,84.6524 0.50007135,84.6582 0.65627533,84.6641 1.5312498,84.6699 1.8123455,84.6757 0.84360766,84.6816 3.4302533e-007,84.6874 0.09383373,84.6933 0.31256595,84.6991 0.37494874,84.7050 0.18741404,84.7108 -1.9559326e-005,84.7166 0.093831919,84.7225 0.34381434,84.7283 0.34368908,84.7342 0.093650594,84.7400 8.6088476e-005,84.7459 0.093750715,84.7517 -8.9763227e-005,84.7576 0.031297106,84.7634 0.12520379,84.7692 0.31255877,84.7751 0.18731812,84.7809 0.1876404,84.7868 0.50009561,84.7926 0.43731141,84.7985 0.18756528,84.8043 0.34408212,84.8102 0.49987751,84.8160 0.18712255,84.8219 -8.0202946e-005,84.8277 7.3893221e-005,84.8336 0.093820527,84.8394 0.093679309,84.8453 -7.3675103e-005,84.8511 8.0051737e-005,84.8570 0.09374579,84.8628 -6.3682171e-005,84.8687 1.6978929e-005,84.8745 -4.2284319e-006,84.8804 -6.6672172e-008,84.8862 4.4959024e-006,84.8921 0.031323813,84.8979 0.093725257,84.9038 -6.6931017e-005,84.9096 1.7793705e-005,84.9155 -4.2384177e-006,84.9213 -8.4164111e-007,84.9272 7.6060205e-006,84.9330 0.18773034,84.9389 0.75012928,84.9447 0.75005049,84.9506 0.65622425,84.9564 0.34370831,84.9623 0.43753704,84.9681 0.40607798,84.9740 0.40617645,84.9798 0.49997199,84.9857 0.31244376,84.9916 0.09394861,84.9974 0.31270894,85.0033 0.46861437,85.0091 0.56244385,85.0150 0.49989933,85.0208 0.093573853,85.0267 1.7245695e-005,85.0325 -5.6276276e-005,85.0384 0.00020787623,85.0442 0.50028354,85.0501 0.53099227,85.0560 0.18738791,85.0618 0.31273383,85.0677 0.59382558,85.0735 0.68738377,85.0794 0.40604964,85.0852 0.031162316,85.0911 4.1918134e-005,85.0970 0.031266514,85.1028 0.094014704,85.1087 0.40637389,85.1145 0.34365758,85.1204 0.31237355,85.1262 0.21864368,85.1321 0.31251684,85.1380 0.18740581,85.1438 0.031223124,85.1497 -3.0892857e-006,85.1555 1.170639e-005,85.1614 0.093754172,85.1673 0.50030804,85.1731 1.1879917,85.1790 1.1874434,85.1848 0.5307411,85.1907 0.093626954,85.1966 0.59398735,85.2024 1.0001507,85.2083 0.90629536,85.2141 0.59366959,85.2200 0.37475777,85.2259 0.12485689,85.2317 0.24996078,85.2376 0.093681663,85.2435 3.2209035e-005,85.2493 0.093803331,85.2552 0.18750089,85.2610 0.093692914,85.2669 -1.9030524e-005,85.2728 1.0908765e-005,85.2786 0.093849547,85.2845 0.53167039,85.2904 0.81244409,85.2962 0.28081372,85.3021 -4.7081026e-005,85.3080 0.12513743,85.3138 0.37503994,85.3197 0.18736292,85.3256 -3.3980668e-005,85.3314 8.5553456e-006,85.3373 -2.3780866e-007,85.3431 -7.6054416e-006,85.3490 0.094023719,85.3549 0.50028515,85.3607 0.56237531,85.3666 0.31218326,85.3725 -0.00014221105,85.3783 4.393368e-005,85.3842 -3.351425e-005,85.3901 0.031453732,85.3960 0.43828762,85.4018 1.25027,85.4077 1.186757,85.4136 0.46826717,85.4194 -1.9891311e-005,85.4253 9.2140854e-006,85.4312 -1.6964772e-005,85.4370 5.8649475e-005,85.4429 0.093906105,85.4488 0.18747661,85.4546 0.093600057,85.4605 -3.6555313e-005,85.4664 9.7965121e-006,85.4722 -2.6278199e-006,85.4781 7.1398938e-007,85.4840 -2.2793124e-007,85.4899 1.9769122e-007,85.4957 -5.6286228e-007,85.5016 2.0539176e-006,85.5075 -7.653417e-006,85.5133 2.8562037e-005,85.5192 0.093762457,85.5251 0.031219264,85.5310 -8.5167903e-006,85.5368 1.7117407e-005,85.5427 -5.9957252e-005,85.5486 0.00022272988,85.5545 0.37536478,85.5603 0.49998814,85.5662 0.37468135,85.5721 0.15606552,85.5779 0.312558,85.5838 0.31244686,85.5897 -4.0168306e-005,85.5956 1.9036361e-005,85.6014 0.093857288,85.6073 0.34388971,85.6132 0.4374162,85.6191 0.31263381,85.6249 0.50026286,85.6308 0.56239986,85.6367 0.3434158,85.6426 0.093582638,85.6485 0.031288199,85.6543 0.093780577,85.6602 0.34371641,85.6661 0.50045121,85.6720 1.0321803,85.6778 1.5315062,85.6837 1.1241226,85.6896 0.21799533,85.6955 -1.0867792e-005,85.7013 2.9111138e-006,85.7072 -7.7579898e-007,85.7131 1.918485e-007,85.7190 8.4720568e-009,85.7249 -2.2577296e-007,85.7307 8.948773e-007,85.7366 0.094098806,85.7425 0.40641019,85.7484 0.31234881,85.7543 0.3125273,85.7601 0.34376487,85.7660 0.34369054,85.7719 0.37479398,85.7778 0.31241366,85.7837 0.84378654,85.7895 1.6875111,85.7954 1.6874638,85.8013 0.74994969,85.8072 -2.8573721e-005,85.8131 8.2165396e-005,85.8190 0.28133565,85.8248 0.34364751,85.8307 -6.1150349e-005,85.8366 2.4572813e-005,85.8425 0.093760967,85.8484 0.18753938,85.8543 0.2813217,85.8601 0.31246978,85.8660 0.093629904,85.8719 0.18763782,85.8778 1.1563376,85.8837 0.87486112,85.8896 0.40621391,85.8954 0.09374731,85.9013 0.093757786,85.9072 0.093770526,85.9131 0.093709052,85.9190 -2.4275505e-007,85.9249 0.062649615,85.9308 0.18765438,85.9366 0.24998485,85.9425 0.25006783,85.9484 0.43750292,85.9543 0.28097957,85.9602 0.06246623,85.9661 0.093741208,85.9720 -8.0793456e-005,85.9779 2.3038483e-005,85.9837 -1.1354532e-005,85.9896 2.2379667e-005,85.9955 0.03129743,86.0014 0.03116316,86.0073 0.00017434702,86.0132 0.31286156,86.0191 0.50018036,86.0250 0.62482685,86.0308 0.34338602,86.0367 0.093616746,86.0426 -2.9486942e-005,86.0485 7.5907801e-006,86.0544 -8.737311e-007,86.0603 0.093752369,86.0662 0.18750645,86.0721 0.53167057,86.0780 1.2819885,86.0839 1.8435458,86.0898 0.84299636,86.0956 0.12478044,86.1015 0.34378672,86.1074 0.093730547,86.1133 2.6008791e-005,86.1192 0.093946084,86.1251 0.25018957,86.1310 0.31242013,86.1369 0.15600395,86.1428 0.093819357,86.1487 0.31253806,86.1546 0.12482556,86.1605 -3.3849246e-005,86.1664 7.2235316e-006,86.1723 4.9584382e-006,86.1782 0.031250648,86.1840 -7.5814551e-006,86.1899 1.97693e-006,86.1958 -3.2564296e-007,86.2017 -6.7458478e-007,86.2076 3.0242688e-006,86.2135 0.031254642,86.2194 0.12502876,86.2253 0.49999815,86.2312 0.34372008,86.2371 0.09374392,86.2430 1.22791e-005,86.2489 0.31257576,86.2548 0.78131187,86.2607 0.74992412,86.2666 0.18742552,86.2725 9.8581529e-007,86.2784 9.4478082e-006,86.2843 0.031250488,86.2902 -1.1447524e-005,86.2961 6.0571042e-006,86.3020 -1.2781006e-005,86.3079 4.5070272e-005,86.3138 0.18756995,86.3197 0.34386241,86.3256 0.40624437,86.3315 0.093575269,86.3374 -4.6618108e-005,86.3433 8.7059598e-006,86.3492 1.1799259e-005,86.3551 0.75002688,86.3610 1.1875385,86.3669 0.84369206,86.3728 0.093908273,86.3787 0.34425864,86.3846 0.65640789,86.3905 0.78082854,86.3964 0.43715358,86.4023 0.21877283,86.4082 0.21898666,86.4141 0.43737164,86.4200 0.093503557,86.4259 4.9993214e-005,86.4318 -1.3396635e-005,86.4377 3.5893704e-006,86.4436 -9.5978555e-007,86.4495 2.4948631e-007,86.4554 -3.8081058e-008,86.4613 -9.7191666e-008,86.4672 4.2688748e-007,86.4731 -1.6104876e-006,86.4790 6.0155403e-006,86.4849 -2.2453452e-005,86.4909 8.3805076e-005,86.4968 0.1877097,86.5027 0.34380078,86.5086 0.34378812,86.5145 0.4064391,86.5204 0.53142512,86.5263 0.56234562,86.5322 0.31210884,86.5381 0.18760528,86.5440 0.78165686,86.5499 1.3125818,86.5558 1.1871159,86.5617 0.34337988,86.5676 -3.2151107e-005,86.5735 2.079461e-005,86.5795 -5.1028957e-005,86.5854 0.00018333524,86.5913 0.50033158,86.5972 0.75004995,86.6031 0.75006163,86.6090 1.2190824,86.6149 1.2812271,86.6208 0.62440735,86.6267 0.093425877,86.6326 5.3679239e-005,86.6385 0.37513846,86.6445 1.0000372,86.6504 0.87485075,86.6563 0.28131518,86.6622 0.50011981,86.6681 0.49995822,86.6740 0.37490708,86.6799 0.093644671,86.6858 1.3565182e-007,86.6917 -3.0701431e-005,86.6977 0.00012268091,86.7036 0.15641777,86.7095 0.15608239,86.7154 -0.00012514855,86.7213 4.2023523e-005,86.7272 -4.293854e-005,86.7331 0.0001297385,86.7391 0.1564019,86.7450 0.15613893,86.7509 0.093792886,86.7568 0.1875691,86.7627 0.21880837,86.7686 0.50021857,86.7745 0.5937131,86.7805 0.34361216,86.7864 0.24977051,86.7923 -0.00015543734,86.7982 1.7602553e-005,86.8041 0.031379715,86.8100 0.50019014,86.8159 0.56238037,86.8219 0.1873313,86.8278 -2.1118329e-005,86.8337 -1.63064e-005,86.8396 8.6353219e-005,86.8455 0.28156316,86.8515 0.59367955,86.8574 0.18720634,86.8633 -2.3237333e-005,86.8692 6.2257745e-006,86.8751 -1.6639224e-006,86.8810 4.2942133e-007,86.8870 -5.3625719e-008,86.8929 -2.1497331e-007,86.8988 9.1360141e-007,86.9047 -3.4397069e-006,86.9106 1.2846249e-005,86.9166 0.093797132,86.9225 0.18750031,86.9284 0.093701556,86.9343 -8.1790367e-006,86.9402 0.093875408,86.9462 0.31247574,86.9521 0.093721405,86.9580 0.34392339,86.9639 0.65628272,86.9698 0.68744051,86.9758 0.65620774,86.9817 0.49988964,86.9876 0.093704268,86.9935 0.094010659,86.9995 0.31260115,87.0054 0.2185863,87.0113 0.34371218,87.0172 0.34367046,87.0231 0.0936694,87.0291 -8.2698964e-005,87.0350 0.00028086372,87.0409 0.62553906,87.0468 1.0313079,87.0528 0.81197089,87.0587 0.093429767,87.0646 0.093870312,87.0705 0.18748377,87.0765 0.093694456,87.0824 -2.4576051e-005,87.0883 2.3272656e-005,87.0942 0.093776658,87.1002 0.093715198,87.1061 1.7342431e-005,87.1120 0.18765084,87.1179 0.56274694,87.1239 0.81245381,87.1298 0.50010872,87.1357 0.59417993,87.1417 0.65584493,87.1476 0.15575568,87.1535 0.031252373,87.1594 -2.2529688e-005,87.1654 6.0161319e-006,87.1713 -1.5330525e-006,87.1772 1.1557859e-007,87.1832 0.031290554,87.1891 0.65625006,87.1950 0.031209206,87.2009 8.2078009e-007,87.2069 -1.9311974e-006,87.2128 6.9045318e-006,87.2187 0.09384454,87.2247 0.3438116,87.2306 0.43761972,87.2365 0.78128541,87.2425 0.49977779,87.2484 0.90621305,87.2543 1.5625142,87.2602 0.78118151,87.2662 -3.9267293e-006,87.2721 1.067943e-006,87.2780 -3.4473825e-007,87.2840 3.1094567e-007,87.2899 -8.990915e-007,87.2958 3.2856726e-006,87.3018 -1.2244565e-005,87.3077 4.5696219e-005,87.3136 0.18761373,87.3196 0.3124958,87.3255 0.18740292,87.3314 0.093766496,87.3374 0.18748941,87.3433 0.093775772,87.3492 0.1875927,87.3552 0.18741009,87.3611 0.093725652,87.3670 0.18753441,87.3730 0.15626337,87.3789 0.46879244,87.3849 0.62502897,87.3908 0.50003082,87.3967 0.56267196,87.4027 0.9690426,87.4086 1.0311987,87.4145 0.46837249,87.4205 0.34369007,87.4264 0.56257677,87.4323 0.43749565,87.4383 0.34382308,87.4442 0.34365407,87.4502 0.28115097,87.4561 0.50008434,87.4620 0.43757266,87.4680 0.31235573,87.4739 0.093655489,87.4799 0.093801007,87.4858 0.093689218,87.4917 -6.5055945e-005,87.4977 6.429416e-005,87.5036 0.093815066,87.5096 0.093682148,87.5155 -5.0849518e-005,87.5214 1.4508474e-005,87.5274 -7.180668e-006,87.5333 1.4214178e-005,87.5393 -4.9679653e-005,87.5452 0.00018451954,87.5511 0.31299514,87.5571 0.75035065,87.5630 1.2183864,87.5690 0.53066587,87.5749 0.18754467,87.5808 0.28137615,87.5868 0.18741375,87.5927 0.093675561,87.5987 0.09374506,87.6046 0.093723506,87.6106 -2.5448224e-005,87.6165 -7.9318088e-006,87.6224 5.7182486e-005,87.6284 0.31263021,87.6343 0.49999052,87.6403 0.34368566,87.6462 0.34375551,87.6522 0.5000751,87.6581 0.68758005,87.6641 0.78126991,87.6700 0.68737835,87.6760 0.43749315,87.6819 0.28135264,87.6878 0.21867295,87.6938 0.21864949,87.6997 0.093685314,87.7057 -1.9169349e-005,87.7116 5.0803624e-006,87.7176 -1.1505754e-006,87.7235 -4.785316e-007,87.7295 3.0650592e-006,87.7354 -1.1782667e-005,87.7414 4.4069104e-005,87.7473 0.18760665,87.7533 0.34377816,87.7592 0.40652627,87.7652 0.59399605,87.7711 0.49971408,87.7771 0.18715513,87.7830 -7.6562494e-005,87.7890 1.5975751e-005,87.7949 1.2667053e-005,87.8009 0.093828455,87.8068 0.34401903,87.8128 0.84397697,87.8187 0.96869928,87.8247 0.68723398,87.8306 0.18724611,87.8366 -2.5649347e-006,87.8425 0.31253716,87.8485 0.31248015,87.8544 0.15642186,87.8604 0.53137159,87.8663 0.56238651,87.8723 0.312361,87.8782 0.031161398,87.8842 4.9713348e-005,87.8901 0.093953155,87.8961 0.34403044,87.9020 0.96875674,87.9080 1.1873196,87.9139 0.71855611,87.9199 0.18740571,87.9258 0.093855135,87.9318 0.21888009,87.9378 0.2810896,87.9437 -0.00016534617,87.9497 4.4395998e-005,87.9556 -1.2224857e-005,87.9616 4.5000552e-006,87.9675 0.18750945,87.9735 0.31249776,87.9794 0.093740724,87.9854 -8.0265141e-007,87.9914 5.954204e-006,87.9973 0.031275403,88.0033 0.09378764,88.0092 0.18758728,88.0152 0.34381405,88.0211 0.31239218,88.0271 0.1249986,88.0331 0.18746909,88.0390 0.062487036,88.0450 0.31261051,88.0509 0.34370285,88.0569 0.18740349,88.0628 -3.8597405e-005,88.0688 -4.7220078e-006,88.0748 5.7493573e-005,88.0807 1.5625402,88.0867 2.218966,88.0926 2.0944169,88.0986 1.2193031,88.1046 1.2181756,88.1105 0.34289169,88.1165 -0.00013272279,88.1224 0.00012072316,88.1284 0.21902034,88.1344 0.50019181,88.1403 0.5624001,88.1463 0.31216884,88.1523 -0.00013412852,88.1582 1.2430024e-005,88.1642 8.4427047e-005,88.1701 0.18763979,88.1761 0.18734553,88.1821 -1.1818676e-005,88.1880 0.31263456,88.1940 0.31239504,88.2000 0.74994689,88.2059 0.74997944,88.2119 5.1678682e-005,88.2178 0.31266108,88.2238 0.49999759,88.2298 0.40626496,88.2357 0.28123298,88.2417 0.093584403,88.2477 0.031199705,88.2536 0.093762904,88.2596 -5.695706e-006,88.2656 -1.507848e-005,88.2715 6.6015738e-005,88.2775 0.18760575,88.2835 0.21865502,88.2894 -8.0575832e-005,88.2954 0.031277645,88.3014 0.093744949,88.3073 -1.1881682e-005,88.3133 0.50006783,88.3193 1.6565478,88.3252 1.7501416,88.3312 0.84342819,88.3372 0.031048313,88.3431 2.8990653e-005,88.3491 -7.6530723e-006,88.3551 1.6193262e-006,88.3610 1.1765128e-006,88.3670 -6.3260482e-006,88.3730 2.4129627e-005,88.3789 0.093784407,88.3849 0.093712725,88.3909 -9.8819937e-006,88.3969 -4.7700141e-005,88.4028 0.00020070055,88.4088 0.50029725,88.4148 0.68746835,88.4207 0.53100049,88.4267 0.093560919,88.4327 3.2765147e-005,88.4386 0.87500584,88.4446 1.7815819,88.4506 1.9691757,88.4566 1.3437202,88.4625 0.65593314,88.4685 0.21838072,88.4745 -4.2438645e-005,88.4805 0.093842417,88.4864 0.43746847,88.4924 1.5938619,88.4984 2.2813513,88.5043 1.4064124,88.5103 0.50000864,88.5163 0.34345138,88.5223 0.093609557,88.5282 0.093791716,88.5342 0.31263673,88.5402 0.40651593,88.5462 0.71884686,88.5521 0.62470841,88.5581 0.18724398,88.5641 0.031310674,88.5701 0.18752527,88.5760 0.093640558,88.5820 0.031313922,88.5880 0.18758728,88.5940 0.28128314,88.6000 0.28115299,88.6059 0.031152908,88.6119 -5.8367355e-006,88.6179 8.0685008e-005,88.6239 0.34390655,88.6298 0.49998826,88.6358 0.31234872,88.6418 -7.8306017e-005,88.6478 3.3025415e-005,88.6538 0.093955092,88.6597 0.40632492,88.6657 0.28103912,88.6717 0.031173229,88.6777 0.50000519,88.6837 0.34373882,88.6896 -8.6912314e-007,88.6956 -6.6714557e-007,88.7016 3.5380767e-006,88.7076 -1.3486178e-005,88.7136 0.094048217,88.7195 0.53151143,88.7255 0.65654653,88.7315 1.0630518,88.7375 1.3124306,88.7435 1.0617795,88.7494 0.43698066,88.7554 0.18762085,88.7614 0.71917361,88.7674 1.1562347,88.7734 0.59337479,88.7794 0.31244907,88.7853 0.18748835,88.7913 0.18736762,88.7973 0.18741697,88.8033 0.12519057,88.8093 0.5940764,88.8153 0.74992895,88.8212 0.40595567,88.8272 0.18748282,88.8332 0.53127551,88.8392 0.3437407,88.8452 0.21885446,88.8512 0.28115103,88.8571 0.18749827,88.8631 0.31256557,88.8691 0.31255919,88.8751 0.40666914,88.8811 0.71909553,88.8871 0.71830744,88.8931 0.18695323,88.8991 2.0827247e-007,88.9050 0.18762952,88.9110 0.53145552,88.9170 1.0940107,88.9230 1.4998859,88.9290 0.90595263,88.9350 0.65611202,88.9410 0.18741742,88.9470 5.2974599e-005,88.9529 0.18749978,88.9589 0.093833499,88.9649 0.50022531,88.9709 0.65618348,88.9769 0.31226689,88.9829 -5.536155e-005,88.9889 8.0763211e-006,88.9949 0.093857542,89.0009 0.62550467,89.0069 1.1252592,89.0128 0.87460774,89.0188 0.53091246,89.0248 0.59365606,89.0308 0.50002438,89.0368 0.5313254,89.0428 0.49987179,89.0488 0.00010159185,89.0548 0.31275168,89.0608 0.34358409,89.0668 0.093549028,89.0728 2.7138767e-005,89.0788 0.093716063,89.0847 0.031398438,89.0907 0.31272477,89.0967 0.34364977,89.1027 0.18730013,89.1087 -8.8266206e-005,89.1147 2.3639966e-005,89.1207 -6.2867716e-006,89.1267 1.5052592e-006,89.1327 2.6628575e-007,89.1387 -2.5707454e-006,89.1447 0.093766607,89.1507 0.50002027,89.1567 0.49997997,89.1627 0.18749118,89.1687 -2.8843158e-005,89.1747 0.00010882603,89.1807 1.5002705,89.1867 2.6252732,89.1927 2.3437839,89.1987 1.2810488,89.2047 0.49972624,89.2107 0.31237015,89.2166 0.56272519,89.2226 0.81298232,89.2286 0.84386081,89.2346 0.56204075,89.2406 0.18714216,89.2466 -7.5721531e-005,89.2526 2.0290277e-005,89.2586 -5.4336897e-006,89.2646 1.4428939e-006,89.2706 -3.3745872e-007,89.2766 -9.3188333e-008,89.2826 0.1875324,89.2886 0.50001109,89.2946 0.34371459,89.3006 -1.0078638e-005,89.3066 2.5781619e-006,89.3126 -2.331833e-007,89.3186 -1.6457838e-006,89.3246 6.8169115e-006,89.3306 0.18753654,89.3366 0.3124744,89.3426 0.093778774,89.3486 0.18756714,89.3546 0.18746139,89.3607 0.093694381,89.3667 -2.2900502e-005,89.3727 6.1608966e-006,89.3787 -1.7413068e-006,89.3847 8.0388133e-007,89.3907 -1.4741956e-006,89.3967 5.0932617e-006,89.4027 -1.8900317e-005,89.4087 7.0513619e-005,89.4147 0.18769343,89.4207 0.3437494,89.4267 0.18730834,89.4327 0.09368223,89.4387 0.093765512,89.4447 -3.1270295e-006,89.4507 -1.1797265e-005,89.4567 0.18774331,89.4627 0.81295854,89.4687 0.75013405,89.4747 0.56213152,89.4807 0.18709807,89.4868 -7.0276248e-005,89.4928 1.9838377e-005,89.4988 -9.0721305e-006,89.5048 1.644988e-005,89.5108 0.093820468,89.5168 0.18745951,89.5228 0.093841381,89.5288 0.3757425,89.5348 1.1565646,89.5408 0.93681616,89.5468 0.49962023,89.5528 0.49997652,89.5588 0.18740451,89.5649 -1.0478065e-005,89.5709 3.5782132e-006,89.5769 -3.8342332e-006,89.5829 1.1759408e-005,89.5889 0.031246817,89.5949 9.6231236e-007,89.6009 0.093794115,89.6069 0.1875038,89.6129 0.093690604,89.6189 5.2541491e-005,89.6250 0.31276768,89.6310 0.750175,89.6370 0.74982649,89.6430 0.31222302,89.6490 0.094060689,89.6550 0.6255706,89.6610 1.1873853,89.6670 0.99954742,89.6731 0.37471271,89.6791 -9.6378099e-005,89.6851 7.9570324e-005,89.6911 0.093810953,89.6971 0.093708895,89.7031 0.093930818,89.7091 0.40653056,89.7152 0.74981469,89.7212 0.43720663,89.7272 0.18744305,89.7332 2.9808818e-005,89.7392 0.093750991,89.7452 -3.388297e-005,89.7512 9.0764706e-006,89.7573 -2.4202768e-006,89.7633 6.0392637e-007,89.7693 4.7747442e-009,89.7753 -6.231283e-007,89.7813 2.4879464e-006,89.7873 -9.3293875e-006,89.7934 3.4832468e-005,89.7994 0.093947448,89.8054 0.3441619,89.8114 0.6250897,89.8174 0.46839851,89.8234 0.18719696,89.8295 -9.3339149e-005,89.8355 3.3878874e-005,89.8415 0.18752021,89.8475 0.34376761,89.8535 0.31247503,89.8596 0.093725309,89.8656 -4.07475e-006,89.8716 0.031270213,89.8776 0.093816578,89.8836 0.18749736,89.8897 0.093693838,89.8957 0.49997965,89.9017 -5.5237597e-006,89.9077 1.8589789e-006,89.9137 -1.9118518e-006,89.9198 0.031257994,89.9258 0.18750174,89.9318 0.093741648,89.9378 -1.2041512e-007,89.9438 3.4415699e-008,89.9499 -1.7238813e-008,89.9559 3.4539639e-008,89.9619 -1.2092836e-007,89.9679 4.4920873e-007,89.9740 -1.6760367e-006,89.9800 6.255425e-006,89.9860 -2.3347477e-005,89.9920 8.714127e-005,89.9981 0.40637618,90.0041 0.43738741,90.0101 0.093707621,90.0161 0.31262115,90.0222 0.49999842,90.0282 0.31238514,90.0342 0.093687661,90.0402 0.31256121,90.0463 0.28129461,90.0523 0.18781735,90.0583 0.562985,90.0643 0.96867442,90.0704 1.4058685,90.0764 1.3123298,90.0824 0.6875754,90.0884 0.34387481,90.0945 0.31221578,90.1005 -0.00022688507,90.1065 6.079844e-005,90.1125 -1.6291093e-005,90.1186 4.3612126e-006,90.1246 -1.1524903e-006,90.1306 2.4840506e-007,90.1367 1.5897982e-007,90.1427 -8.8441902e-007,90.1487 3.3789656e-006,90.1547 -1.2632427e-005,90.1608 4.7154579e-005,90.1668 0.21913579,90.1728 0.81270605,90.1789 0.81216407,90.1849 0.4372378,90.1909 0.031215252,90.1970 4.8800616e-006,90.2030 -1.1998711e-006,90.2090 -8.0990525e-008,90.2150 1.5240621e-006,90.2211 -6.0157536e-006,90.2271 2.2540722e-005,90.2331 0.093804218,90.2392 0.34402367,90.2452 0.56255907,90.2512 0.28100857,90.2573 0.18738458,90.2633 0.1874356,90.2693 0.1876789,90.2754 0.65647173,90.2814 0.96887481,90.2874 0.81259549,90.2935 0.43736714,90.2995 0.24975401,90.3055 0.093556002,90.3116 -1.2721048e-006,90.3176 0.093849711,90.3236 0.96872467,90.3297 1.7499925,90.3357 1.5624512,90.3417 0.34369239,90.3478 1.0572436e-005,90.3538 -1.2761839e-007,90.3599 -1.0063685e-005,90.3659 4.0385763e-005,90.3719 0.18760768,90.3780 0.31246471,90.3840 0.093651831,90.3900 -7.919125e-006,90.3961 2.1497744e-006,90.4021 -6.7936827e-007,90.4082 5.6756602e-007,90.4142 -1.5909721e-006,90.4202 5.7967595e-006,90.4263 -2.1597736e-005,90.4323 8.0600475e-005,90.4383 0.31266734,90.4444 0.50000173,90.4504 0.31232548,90.4565 -5.567032e-005,90.4625 0.18769769,90.4685 0.56257832,90.4746 0.49994454,90.4806 0.49995506,90.4867 0.34364641,90.4927 0.093681604,90.4987 -7.6766528e-006,90.5048 2.1657972e-006,90.5108 -9.8597252e-007,90.5169 1.778061e-006,90.5229 -6.126701e-006,90.5289 2.2730492e-005,90.5350 0.49995595,90.5410 0.00015340568,90.5471 0.31272984,90.5531 0.34359807,90.5592 0.18728735,90.5652 8.1431805e-005,90.5712 0.18775067,90.5773 0.28111762,90.5833 0.031020878,90.5894 9.7683209e-005,90.5954 0.31264776,90.6015 0.56256223,90.6075 0.49985686,90.6135 0.093859971,90.6196 0.31273788,90.6256 0.31228939,90.6317 0.093501449,90.6377 2.7833621e-006,90.6438 0.40633482,90.6498 0.49998325,90.6559 0.18741903,90.6619 1.4949725e-005,90.6680 0.031253286,90.6740 -2.8388939e-005,90.6801 -6.513309e-006,90.6861 5.4449316e-005,90.6921 0.28165001,90.6982 0.75034231,90.7042 0.84349883,90.7103 0.59339941,90.7163 0.40622723,90.7224 0.6875605,90.7284 0.65613848,90.7345 0.21863726,90.7405 1.8061443e-006,90.7466 7.925043e-007,90.7526 -4.976725e-006,90.7587 1.9115925e-005,90.7647 0.31255704,90.7708 0.56250083,90.7768 0.34369391,90.7829 0.031229731,90.7889 4.24978e-006,90.7950 -1.1388198e-006,90.8010 3.0517126e-007,90.8071 -8.1776989e-008,90.8131 2.1913149e-008,90.8192 -5.8692646e-009,90.8252 1.5622136e-009,90.8313 -3.7913248e-010,90.8373 -4.5817655e-011,90.8434 5.6248151e-010,90.8494 -2.2042883e-009,90.8555 8.2553155e-009,90.8615 -3.0819354e-008,90.8676 1.1503096e-007,90.8736 -4.2933769e-007,90.8797 1.6024442e-006,90.8858 0.093793511,90.8918 0.34379169,90.8979 0.34370747,90.9039 0.09371049,90.9100 -1.6732567e-005,90.9160 0.03143518,90.9221 0.21892592,90.9281 0.2500093,90.9342 0.21853647,90.9402 -0.00018341673,90.9463 4.9257735e-005,90.9524 -1.3600069e-005,90.9584 5.1388702e-006,90.9645 -6.9548591e-006,90.9705 2.268205e-005,90.9766 0.03124987,90.9826 -2.2312155e-005,90.9887 5.8726355e-006,90.9948 -1.176631e-006,91.0008 -1.1666979e-006,91.0069 5.8440073e-006,91.0129 -2.2211087e-005,91.0190 8.3006933e-005,91.0250 0.25007185,91.0311 0.43739453,91.0372 0.18747528,91.0432 0.093691155,91.0493 0.21905044,91.0553 1.1254023,91.0614 3.5023117,91.0675 11.191996,91.0735 18.221174,91.0796 16.559891,91.0856 8.5578117,91.0917 2.9979272,91.0978 1.7186298,91.1038 1.1876601,91.1099 1.0940143,91.1159 1.0002427,91.1220 0.84341127,91.1281 0.34318042,91.1341 0.03107707,91.1402 1.7590854e-005,91.1462 -3.4476589e-006,91.1523 0.2500118,91.1584 0.40624967,91.1644 0.18748952,91.1705 -1.0139443e-006,91.1766 0.093755655,91.1826 0.34377158,91.1887 0.56249088,91.1948 0.40648699,91.2008 0.50024015,91.2069 0.49980444,91.2129 0.18723468,91.2190 -1.0474104e-005,91.2251 0.093915723,91.2311 0.18749586,91.2372 0.093600035,91.2433 -4.4277149e-005,91.2493 8.8234956e-006,91.2554 8.9876003e-006,91.2615 0.093839034,91.2675 0.31258726,91.2736 0.34367427,91.2797 0.093646914,91.2857 -8.2057277e-006,91.2918 2.2002343e-006,91.2979 -5.9457653e-007,91.3039 1.779033e-007,91.3100 0.18753192,91.3161 0.50001425,91.3221 0.50002098,91.3282 0.37525302,91.3343 0.50009352,91.3403 0.40601224,91.3464 0.49994168,91.3525 0.53121954,91.3586 0.093662769,91.3646 -2.0191699e-006,91.3707 9.7496022e-006,91.3768 -3.6982139e-005,91.3828 0.0001381898,91.3889 0.50029582,91.3950 0.74997681,91.4010 0.59349072,91.4071 0.18746907,91.4132 0.34433374,91.4193 0.84376061,91.4253 1.0932055,91.4314 0.90615183,91.4375 0.093732633,91.4435 0.093748689,91.4496 0.03123633,91.4557 -2.9655248e-005,91.4618 8.2984036e-005,91.4678 0.18793719,91.4739 0.56282932,91.4800 0.65601289,91.4861 0.28077579,91.4921 -0.00012398908,91.4982 1.1251454,91.5043 1.3439538,91.5103 0.87491935,91.5164 0.093491696,91.5225 -7.5518433e-006,91.5286 3.3606941e-006,91.5346 -5.8907926e-006,91.5407 2.020389e-005,91.5468 0.093819723,91.5529 0.18749179,91.5589 0.093712978,91.5650 0.093979292,91.5711 0.31270781,91.5772 0.31230664,91.5833 0.40598711,91.5893 0.78200066,91.5954 1.8134562,91.6015 1.65566,91.6076 0.59288037,91.6136 0.18733102,91.6197 0.1878012,91.6258 0.56277078,91.6319 0.4996337,91.6380 0.093436606,91.6440 1.9155959e-005,91.6501 0.09383554,91.6562 0.34387013,91.6623 0.4999927,91.6683 0.31235757,91.6744 0.031176411,91.6805 6.8740801e-006,91.6866 3.8324952e-006,91.6927 0.18750991,91.6987 0.18748862,91.7048 3.4488944e-006,91.7109 -3.4541808e-005,91.7170 0.00013472979,91.7231 0.21914986,91.7292 0.46895063,91.7352 0.43719906,91.7413 0.15596193,91.7474 0.34395784,91.7535 0.65640378,91.7596 0.49982408,91.7656 0.21861437,91.7717 0.34383169,91.7778 0.37490973,91.7839 0.093600653,91.7900 0.09383025,91.7961 0.28126258,91.8021 0.40619132,91.8082 0.34371921,91.8143 0.18749374,91.8204 0.09381754,91.8265 0.31252572,91.8326 0.18742724,91.8387 0.03122231,91.8447 7.3668176e-008,91.8508 -1.1974475e-006,91.8569 4.7165067e-006,91.8630 0.34380654,91.8691 0.78126764,91.8752 0.49994102,91.8813 0.093728527,91.8873 2.2369429e-006,91.8934 3.6267866e-006,91.8995 -1.6745655e-005,91.9056 0.093936786,91.9117 0.8441236,91.9178 1.3749949,91.9239 0.81212986,91.9300 0.093559265,91.9360 4.6388879e-005,91.9421 0.093845412,91.9482 0.18751025,91.9543 0.12490556,91.9604 0.093822464,91.9665 0.31253162,91.9726 0.28129956,91.9787 0.5625447,91.9848 0.56263626,91.9909 0.50011504,91.9969 0.34372482,92.0030 0.31223673,92.0091 -0.00025263574,92.0152 6.3577216e-005,92.0213 0.031292547,92.0274 0.18753675,92.0335 0.21885785,92.0396 0.31254664,92.0457 0.1873261,92.0518 0.18749987,92.0579 0.56267905,92.0639 0.74988526,92.0700 0.31247324,92.0761 0.46899956,92.0822 0.59378839,92.0883 0.62524998,92.0944 0.8127836,92.1005 0.78080934,92.1066 0.18702357,92.1127 -1.498708e-005,92.1188 -1.7449009e-006,92.1249 0.031300623,92.1310 0.21881728,92.1371 0.21866946,92.1432 -1.3191074e-005,92.1493 0.18762724,92.1554 0.34373689,92.1615 0.18742509,92.1676 0.093709186,92.1737 -2.3436271e-005,92.1797 5.6074196e-006,92.1858 1.0086202e-006,92.1919 -9.6431613e-006,92.1980 3.7567203e-005,92.2041 0.093941189,92.2102 0.28124896,92.2163 0.21859337,92.2224 0.093703851,92.2285 -2.1709142e-005,92.2346 5.8044311e-006,92.2407 -1.5069131e-006,92.2468 2.2275995e-007,92.2529 6.1604891e-007,92.2590 -2.687196e-006,92.2651 1.0133521e-005,92.2712 0.3125343,92.2773 0.53137577,92.2834 0.46886283,92.2895 0.18742909,92.2956 0.093588054,92.3017 -6.0969171e-005,92.3078 1.651795e-005,92.3139 -5.0980216e-006,92.3200 3.8730891e-006,92.3261 -1.0394778e-005,92.3322 3.7708814e-005,92.3383 1.0314291,92.3444 2.5626073,92.3505 2.5625126,92.3566 1.1561641,92.3627 0.18732637,92.3688 0.093895428,92.3749 0.31269199,92.3810 0.31232253,92.3871 0.093530484,92.3933 2.1296762e-005,92.3994 0.18760763,92.4055 0.3437975,92.4116 0.31238648,92.4177 -9.31088e-005,92.4238 3.0934498e-005,92.4299 -3.0623953e-005,92.4360 0.031470846,92.4421 0.34422114,92.4482 0.62505007,92.4543 0.40574563,92.4604 -0.00031856095,92.4665 0.00028872982,92.4726 0.40653613,92.4787 0.43728265,92.4848 0.093509071,92.4909 0.093812734,92.4970 0.18750432,92.5031 0.31311151,92.5093 1.5630238,92.5154 1.7809124,92.5215 1.2806491,92.5276 0.093427472,92.5337 0.18778972,92.5398 0.6565001,92.5459 0.99989772,92.5520 0.49970675,92.5581 0.21862997,92.5642 0.34380716,92.5703 0.31278464,92.5765 0.31248099,92.5826 0.093461297,92.5887 -1.7464068e-005,92.5948 -6.4646529e-006,92.6009 4.3327833e-005,92.6070 0.093904503,92.6131 0.18749183,92.6192 0.093627334,92.6253 0.093744673,92.6314 0.093722209,92.6376 -3.2561344e-005,92.6437 9.1409629e-006,92.6498 -4.000146e-006,92.6559 0.093878955,92.6620 0.50015205,92.6681 0.65622181,92.6742 0.59372956,92.6803 0.40624306,92.6865 0.15616474,92.6926 0.062394172,92.6987 -4.1034098e-005,92.7048 9.8708488e-006,92.7109 1.5542146e-006,92.7170 -1.6089847e-005,92.7231 6.2810366e-005,92.7293 0.093836397,92.7354 0.093662426,92.7415 -5.7655539e-005,92.7476 0.78133309,92.7537 1.5624974,92.7598 0.78117746,92.7659 2.1236356e-005,92.7721 0.093939684,92.7782 0.34405828,92.7843 0.5311535,92.7904 0.28097352,92.7965 0.49998099,92.8026 0.87501645,92.8088 1.3125215,92.8149 1.1874195,92.8210 0.34366482,92.8271 0.031253003,92.8332 -1.4227491e-006,92.8394 4.5275041e-007,92.8455 -3.8816756e-007,92.8516 1.0999731e-006,92.8577 0.28128058,92.8638 1.0937924,92.8699 1.9063196,92.8761 2.1874585,92.8822 0.78112632,92.8883 9.0861948e-005,92.8944 0.43771434,92.9005 1.0312811,92.9067 0.87480491,92.9128 0.093665488,92.9189 0.18764277,92.9250 0.53130102,92.9312 0.56250268,92.9373 0.53111905,92.9434 -0.00012252688,92.9495 6.8859895e-006,92.9556 0.031429566,92.9618 0.50070757,92.9679 1.0938746,92.9740 0.74953502,92.9801 0.37464401,92.9863 0.03105888,92.9924 0.093889467,92.9985 0.34384787,93.0046 0.53126419,93.0107 0.87526834,93.0169 1.4687989,93.0230 0.90585363,93.0291 0.093583144,93.0352 1.2339779e-005,93.0414 -6.5711424e-006,93.0475 1.3945117e-005,93.0536 0.094056584,93.0597 0.46934524,93.0659 0.9379943,93.0720 1.3748832,93.0781 1.1870047,93.0842 0.93719476,93.0904 0.87489653,93.0965 0.74990672,93.1026 0.28138712,93.1088 0.43770576,93.1149 0.40598267,93.1210 0.3123326,93.1271 0.59398395,93.1333 0.62509257,93.1394 0.31223556,93.1455 0.093514368,93.1517 -3.4754365e-005,93.1578 8.5138736e-006,93.1639 7.0178828e-007,93.1700 -1.1322659e-005,93.1762 0.031323411,93.1823 0.31254181,93.1884 0.18741521,93.1946 -2.6731703e-005,93.2007 6.9291632e-006,93.2068 -9.8283624e-007,93.2129 -2.998635e-006,93.2191 1.2978526e-005,93.2252 -4.891925e-005,93.2313 0.00018271297,93.2375 0.34415412,93.2436 0.59374309,93.2497 0.34337214,93.2559 0.18748273,93.2620 0.5626474,93.2681 0.56245363,93.2743 0.40615267,93.2804 0.093616225,93.2865 -1.6303431e-005,93.2927 -1.5787879e-005,93.2988 7.946285e-005,93.3049 0.31266636,93.3111 0.50000817,93.3172 0.40617537,93.3233 0.28117648,93.3295 0.53145975,93.3356 1.2813734,93.3417 0.84344959,93.3479 0.21861944,93.3540 -1.4429948e-005,93.3601 0.00011931203,93.3663 0.31303328,93.3724 0.75020158,93.3786 0.74972248,93.3847 0.68722141,93.3908 0.34354481,93.3970 0.12497406,93.4031 0.53138149,93.4092 0.87505186,93.4154 0.56234711,93.4215 0.093679525,93.4276 0.031255413,93.4338 -1.3491952e-005,93.4399 7.7211398e-006,93.4461 -1.7392927e-005,93.4522 6.1855186e-005,93.4583 0.18781309,93.4645 0.50019014,93.4706 0.49988678,93.4768 0.37469372,93.4829 -0.0001661742,93.4890 0.031370081,93.4952 0.18769021,93.5013 0.46919066,93.5075 0.90645748,93.5136 0.96830207,93.5197 0.49957022,93.5259 0.031190839,93.5320 1.525096e-005,93.5382 -4.0874829e-006,93.5443 1.0978065e-006,93.5504 -3.0343338e-007,93.5566 1.1584633e-007,93.5627 0.093758821,93.5689 0.18749705,93.5750 0.031246239,93.5812 -1.4468091e-005,93.5873 5.938295e-005,93.5934 0.18754978,93.5996 0.1875141,93.6057 0.28127202,93.6119 0.34385237,93.6180 0.437536,93.6242 0.18729441,93.6303 -8.2190702e-005,93.6364 1.600235e-005,93.6426 0.031284932,93.6487 0.31254816,93.6549 0.31245956,93.6610 0.093709774,93.6672 -2.5521144e-006,93.6733 2.0803712e-007,93.6795 1.7203173e-006,93.6856 -7.0899023e-006,93.6918 0.28139576,93.6979 0.9688254,93.7040 0.65608323,93.7102 -5.9704915e-005,93.7163 5.8056407e-006,93.7225 0.031303246,93.7286 0.31253362,93.7348 0.1874322,93.7409 -1.4861263e-005,93.7471 -9.6575486e-006,93.7532 0.031344432,93.7594 0.31254679,93.7655 0.18742463,93.7717 0.093712725,93.7778 -2.2894168e-005,93.7840 6.1323381e-006,93.7901 -1.6334412e-006,93.7963 4.0095691e-007,93.8024 2.974973e-008,93.8086 -5.2003139e-007,93.8147 2.0505854e-006,93.8209 0.093958057,93.8270 0.50038993,93.8332 0.78119874,93.8393 0.499814,93.8455 0.40644032,93.8516 0.56271893,93.8578 0.56212401,93.8639 0.093338601,93.8701 5.7126326e-006,93.8762 6.5784967e-005,93.8824 0.18784411,93.8885 0.59400439,93.8947 0.81225574,93.9008 0.28089485,93.9070 -6.5267639e-005,93.9132 -2.2198608e-006,93.9193 0.34383994,93.9255 1.6252568,93.9316 2.1249657,93.9378 0.99974662,93.9439 0.031203572,93.9501 0.18752222,93.9562 0.093728825,93.9624 -1.2680559e-006,93.9685 5.101985e-007,93.9747 -7.7269755e-007,93.9809 2.5807612e-006,93.9870 0.093742713,93.9932 0.093778856,93.9993 0.093789734,94.0055 0.093709916,94.0116 -2.9544188e-005,94.0178 8.2707111e-006,94.0240 -3.5365269e-006,94.0301 5.8752121e-006,94.0363 0.093871281,94.0424 0.53199172,94.0486 1.1881328,94.0547 1.1869938,94.0609 0.84310097,94.0671 0.37466267,94.0732 0.43856651,94.0794 2.5016735,94.0855 3.6559997,94.0917 2.6547148,94.0979 0.84291339,94.1040 0.37498412,94.1102 0.18741126,94.1163 -2.852638e-005,94.1225 1.7107752e-005,94.1287 -3.9905572e-005,94.1348 0.00014252515,94.1410 0.18765165,94.1471 0.2187777,94.1533 0.31260115,94.1595 0.34368104,94.1656 0.18724258,94.1718 0.093709648,94.1779 0.43771631,94.1841 0.81273037,94.1903 0.84373569,94.1964 0.7499094,94.2026 0.65609556,94.2088 0.1873513,94.2149 0.218917,94.2211 0.40639088,94.2273 0.37490696,94.2334 0.15602644,94.2396 -6.9486276e-005,94.2457 1.1781987e-005,94.2519 2.2365846e-005,94.2581 0.1875847,94.2642 0.34374371,94.2704 0.18744048,94.2766 0.18783362,94.2827 0.59385133,94.2889 0.34339389,94.2951 0.093727723,94.3012 0.18761128,94.3074 0.18735449,94.3136 -2.3697443e-005,94.3197 0.3126834,94.3259 0.49999291,94.3321 0.31234488,94.3382 -7.5284406e-005,94.3444 2.0170301e-005,94.3506 -5.391084e-006,94.3567 1.3924995e-006,94.3629 -1.7848868e-007,94.3691 -6.7871417e-007,94.3752 2.8935972e-006,94.3814 -1.089651e-005,94.3876 4.0695548e-005,94.3938 0.18760753,94.3999 0.31246561,94.4061 0.31287429,94.4123 0.90650076,94.4184 1.3433963,94.4246 2.0935209,94.4308 1.6874218,94.4369 0.65634829,94.4431 0.31283844,94.4493 0.65626967,94.4555 0.87468356,94.4616 1.2186375,94.4678 0.96874857,94.4740 0.50020498,94.4801 0.50020605,94.4863 0.49974939,94.4925 0.28099906,94.4987 0.31250665,94.5048 0.09373755,94.5110 1.5195419e-006,94.5172 -4.0709017e-007,94.5234 1.0870369e-007,94.5295 -2.7693584e-008,94.5357 2.0619435e-009,94.5419 1.944966e-008,94.5481 -7.9867277e-008,94.5542 3.0004239e-007,94.5604 -1.1203874e-006,94.5666 4.1818244e-006,94.5728 -1.5608095e-005,94.5789 5.8255144e-005,94.5851 0.062546045,94.5913 0.031138573,94.5975 0.00013656815,94.6036 0.28181791,94.6098 0.87555021,94.6160 1.3748127,94.6222 0.9995206,94.6283 0.53085726,94.6345 0.31228358,94.6407 0.31255719,94.6469 0.09372399,94.6530 3.1047104e-005,94.6592 0.093772978,94.6654 0.093750365,94.6716 0.093725577,94.6778 -2.60947e-005,94.6839 5.4862949e-006,94.6901 4.1519947e-006,94.6963 0.093864225,94.7025 0.31249988,94.7087 0.093636051,94.7148 -4.7819922e-006,94.7210 -3.1102375e-006,94.7272 1.7224736e-005,94.7334 0.31250724,94.7396 0.37507373,94.7457 0.5314132,94.7519 0.56248534,94.7581 0.31231773,94.7643 -8.8505927e-005,94.7705 0.12524578,94.7766 0.68771285,94.7828 0.74987245,94.7890 0.65618849,94.7952 0.65630263,94.8014 0.87501019,94.8076 1.0001147,94.8137 0.74997813,94.8199 0.18719663,94.8261 -0.0001199248,94.8323 3.2136457e-005,94.8385 -8.6119535e-006,94.8447 2.3089287e-006,94.8508 -6.2311062e-007,94.8570 1.8334057e-007,94.8632 -1.1020984e-007,94.8694 2.5750484e-007,94.8756 -9.1987562e-007,94.8818 3.4222555e-006,94.8880 -1.2770112e-005,94.8941 0.093799926,94.9003 0.71899521,94.9065 0.71867609,94.9127 0.12494218,94.9189 0.31285074,94.9251 0.56265414,94.9313 0.49965844,94.9374 0.093427524,94.9436 2.2291249e-006,94.9498 2.3124141e-005,94.9560 0.125231,94.9622 0.46912128,94.9684 0.65621179,94.9746 0.34329003,94.9808 -0.00012580692,94.9869 0.18765184,94.9931 0.3437584,94.9993 0.31249562,95.0055 0.34375355,95.0117 0.34375176,95.0179 0.31242225,95.0241 0.031141546,95.0303 9.4170748e-005,95.0365 0.37547541,95.0427 1.1566037,95.0488 1.3123569,95.0550 1.1885757,95.0612 3.5345738,95.0674 7.4396639,95.0736 7.7788978,95.0798 4.090703,95.0860 2.8434672,95.0922 4.5635138,95.0984 7.5319462,95.1046 8.8746929,95.1108 6.1861143,95.1170 2.3424447,95.1231 0.12467815,95.1293 -3.1615349e-005,95.1355 8.2952074e-006,95.1417 -1.5630403e-006,95.1479 -2.0438883e-006,95.1541 9.7395132e-006,95.1603 -3.6916997e-005,95.1665 0.00013793909,95.1727 0.56273812,95.1789 1.0002424,95.1851 1.0311728,95.1913 0.28103882,95.1975 0.18733004,95.2037 -0.00016583985,95.2099 4.4473709e-005,95.2161 -1.2042474e-005,95.2223 3.6928711e-006,95.2285 -2.7282531e-006,95.2347 7.2204289e-006,95.2409 -2.6155369e-005,95.2471 9.7408512e-005,95.2532 0.12499907,95.2594 -9.435667e-005,95.2656 1.6488988e-005,95.2718 2.8410728e-005,95.2780 0.18761934,95.2842 0.3750622,95.2904 0.28121871,95.2966 0.28111446,95.3028 0.21881455,95.3090 0.40636638,95.3152 0.40625206,95.3214 0.40631652,95.3276 0.40633094,95.3338 0.53118259,95.3400 0.3435058,95.3462 -7.7553632e-005,95.3524 2.7942488e-005,95.3586 -3.4212793e-005,95.3648 0.00010891545,95.3710 0.18764718,95.3772 0.18734993,95.3834 -9.5616102e-005,95.3896 0.093875356,95.3958 0.31256765,95.4020 0.31243688,95.4082 0.093601465,95.4144 0.094057731,95.4207 0.93793517,95.4269 1.1250213,95.4331 0.74970388,95.4393 0.24970883,95.4455 0.40623438,95.4517 0.374935,95.4579 0.093682535,95.4641 1.2861431e-005,95.4703 0.031249905,95.4765 -1.2513077e-005,95.4827 3.3531419e-006,95.4889 -8.9854461e-007,95.4951 2.4078383e-007,95.5013 -6.4523093e-008,95.5075 1.7290317e-008,95.5137 -4.6333031e-009,95.5199 1.2415905e-009,95.5261 -3.3270967e-010,95.5323 8.915458e-011,95.5385 -2.3883588e-011,95.5447 6.3730575e-012,95.5510 -1.6068309e-012,95.5572 5.3753033e-014,95.5634 1.3920625e-012,95.5696 -5.6224652e-012,95.5758 2.1099393e-011,95.5820 -7.8781065e-011,95.5882 2.9404704e-010,95.5944 -1.09749e-009,95.6006 4.096222e-009,95.6068 -1.5288549e-008,95.6130 5.7062287e-008,95.6192 -2.1297663e-007,95.6255 7.9490417e-007,95.6317 -2.966864e-006,95.6379 1.1073395e-005,95.6441 0.093838319,95.6503 0.31257507,95.6565 0.31242105,95.6627 0.093680918,95.6689 0.093806744,95.6751 0.18749559,95.6814 0.093710802,95.6876 0.18765403,95.6938 0.56261885,95.7000 0.49983883,95.7062 0.59361827,95.7124 0.56248802,95.7186 0.34376687,95.7248 0.093801856,95.7310 0.1875848,95.7373 0.31260669,95.7435 0.4064002,95.7497 0.5313825,95.7559 0.49978513,95.7621 0.18726301,95.7683 0.34392849,95.7745 1.6251283,95.7808 2.0623045,95.7870 1.2498143,95.7932 -2.6399774e-005,95.7994 -8.0868267e-007,95.8056 0.37515241,95.8118 1.0626247,95.8180 0.81235266,95.8243 0.18738264,95.8305 -1.0365646e-005,95.8367 7.3142337e-006,95.8429 -1.8891973e-005,95.8491 0.093942456,95.8553 0.9377476,95.8616 1.0936117,95.8678 0.4998129,95.8740 0.1874301,95.8802 -3.8707534e-005,95.8864 1.3019423e-005,95.8927 -1.3368107e-005,95.8989 4.0455237e-005,95.9051 0.18761301,95.9113 0.31244728,95.9175 0.093715906,95.9237 0.18786885,95.9300 0.50013703,95.9362 0.43726197,95.9424 0.43748003,95.9486 0.49988264,95.9548 0.18741405,95.9611 0.31274748,95.9673 0.65637529,95.9735 0.68731028,95.9797 0.31227022,95.9859 0.031194501,95.9922 -1.2033175e-005,95.9984 0.031440295,96.0046 0.25030738,96.0108 0.59371179,96.0171 0.65592813,96.0233 0.34360585,96.0295 0.18752582,96.0357 0.18761049,96.0419 0.56273955,96.0482 0.68755442,96.0544 0.6562646,96.0606 0.65665936,96.0668 0.81262404,96.0731 0.59329134,96.0793 0.24970281,96.0855 0.31322613,96.0917 1.5948808,96.0980 2.6875134,96.1042 2.092648,96.1104 0.59287804,96.1166 0.093681149,96.1229 0.18757512,96.1291 0.34379083,96.1353 0.31250051,96.1415 1.2189206,96.1478 2.5626886,96.1540 2.1872492,96.1602 0.31224731,96.1664 0.093856886,96.1727 0.40655315,96.1789 0.53106219,96.1851 -0.00028682465,96.1914 7.5128613e-005,96.1976 -1.366772e-005,96.2038 -2.0465475e-005,96.2100 9.5538824e-005,96.2163 0.12516975,96.2225 0.18752113,96.2287 0.87483227,96.2350 0.34361905,96.2412 7.4152558e-005,96.2474 0.21879181,96.2536 0.34378126,96.2599 0.4062475,96.2661 0.46893641,96.2723 1.2190391,96.2786 1.2186826,96.2848 0.81222945,96.2910 0.31232148,96.2973 0.093692005,96.3035 -1.7118669e-005,96.3097 2.4648821e-007,96.3160 1.613542e-005,96.3222 0.09382268,96.3284 0.18746975,96.3347 0.093798146,96.3409 0.18772787,96.3471 0.34388748,96.3534 0.34353983,96.3596 0.093544781,96.3658 0.18762325,96.3721 0.3124581,96.3783 0.093619816,96.3845 0.093746692,96.3908 0.093748428,96.3970 2.7384349e-006,96.4032 -1.6238182e-005,96.4095 6.2219144e-005,96.4157 0.093736045,96.4219 -6.7194269e-006,96.4282 0.40654346,96.4344 1.0001427,96.4406 0.81226009,96.4469 0.18729138,96.4531 -2.064446e-005,96.4593 7.1853624e-006,96.4656 -8.0959753e-006,96.4718 2.5200005e-005,96.4781 0.093783759,96.4843 0.093716145,96.4905 -2.4783716e-005,96.4968 6.6377474e-006,96.5030 -1.765415e-006,96.5092 4.2341145e-007,96.5155 7.1918009e-008,96.5217 -7.1117529e-007,96.5280 2.7730016e-006,96.5342 -1.0381614e-005,96.5404 3.8756541e-005,96.5467 0.062621541,96.5529 0.1563898,96.5592 0.21873356,96.5654 0.12479205,96.5716 -8.2398881e-005,96.5779 6.6025586e-006,96.5841 5.5999881e-005,96.5904 0.093750067,96.5966 -5.6630382e-005,96.6028 -3.8599956e-006,96.6091 7.2081028e-005,96.6153 0.093864948,96.6216 0.12499958,96.6278 0.093636371,96.6340 -7.7283061e-005,96.6403 2.4424327e-005,96.6465 -2.0409665e-005,96.6528 5.7217247e-005,96.6590 0.093939111,96.6653 0.21886355,96.6715 0.21863595,96.6777 0.093561858,96.6840 -6.0301085e-005,96.6902 3.2842876e-005,96.6965 0.18761705,96.7027 0.40623361,96.7090 0.093634926,96.7152 0.093793228,96.7215 1.0314851,96.7277 2.093823,96.7339 1.9996924,96.7402 0.56259358,96.7464 1.0630107,96.7527 1.8750432,96.7589 1.5307536,96.7652 0.49976039,96.7714 5.2240961e-005,96.7777 -1.1472333e-005,96.7839 -6.3563543e-006,96.7902 3.6901674e-005,96.7964 0.093750238,96.8027 -3.8000242e-005,96.8089 1.0396176e-005,96.8152 -3.5816863e-006,96.8214 3.9300485e-006,96.8277 -1.2139199e-005,96.8339 4.4630033e-005,96.8402 1.1563504,96.8464 1.8125019,96.8526 1.3748991,96.8589 -4.6243869e-005,96.8651 1.2312052e-005,96.8714 -3.0008566e-006,96.8776 -3.0964335e-007,96.8839 4.2400147e-006,96.8901 -1.6651735e-005,96.8964 0.093875825,96.9026 0.40641809,96.9089 0.34369028,96.9152 0.1248306,96.9214 -6.4918699e-005,96.9277 1.5055736e-005,96.9339 4.7013682e-006,96.9402 -3.3865155e-005,96.9464 0.0001307698,96.9527 0.18770276,96.9589 0.93733627,96.9652 0.87485278,96.9714 0.50001681,96.9777 -1.2537056e-005,96.9839 -8.9183541e-006,96.9902 4.8215385e-005,96.9964 0.18756777,97.0027 0.1874322,97.0089 -4.8322494e-005,97.0152 0.18751645,97.0215 0.31249857,97.0277 0.18748933,97.0340 2.8278739e-005,97.0402 0.34377813,97.0465 0.50009388,97.0527 0.40623987,97.0590 0.12511386,97.0652 0.18684328,97.0715 1.8784974,97.0778 13.322436,97.0840 23.786724,97.0903 21.119226,97.0965 8.2096453,97.1028 2.1529505,97.1090 1.25025,97.1153 1.1561265,97.1216 0.90588325,97.1278 1.1879102,97.1341 1.6569366,97.1403 1.2188382,97.1466 0.93713206,97.1528 0.65573162,97.1591 0.28104934,97.1654 0.18746671,97.1716 0.12488307,97.1779 0.31246379,97.1841 0.34375712,97.1904 0.093743965,97.1967 9.9496071e-007,97.2029 -2.3656628e-007,97.2092 -4.8779508e-008,97.2154 4.3173816e-007,97.2217 -1.6783046e-006,97.2280 6.2819508e-006,97.2342 -2.3451257e-005,97.2405 8.7529734e-005,97.2468 0.34402412,97.2530 0.7500664,97.2593 1.0622262,97.2655 0.78111607,97.2718 0.78128117,97.2781 0.56246603,97.2843 0.56256169,97.2906 0.28140038,97.2969 0.18759274,97.3031 0.37490457,97.3094 0.37482867,97.3156 0.0937066,97.3219 4.4010258e-006,97.3282 0.031353176,97.3344 1.1875191,97.3407 1.1874006,97.3470 0.49998474,97.3532 -7.119645e-006,97.3595 1.4405329e-006,97.3658 1.3581954e-006,97.3720 -6.8739828e-006,97.3783 2.6139736e-005,97.3846 0.28131789,97.3908 0.59395897,97.3971 0.81261307,97.4034 0.40605429,97.4096 0.18738548,97.4159 0.21873662,97.4222 0.18753344,97.4284 0.28123713,97.4347 0.093653604,97.4410 -1.4121279e-005,97.4472 3.7841014e-006,97.4535 -1.0140734e-006,97.4598 2.7190973e-007,97.4660 -7.3489666e-008,97.4723 2.2028814e-008,97.4786 -1.4620888e-008,97.4849 3.6455898e-008,97.4911 -1.312121e-007,97.4974 4.8842884e-007,97.5037 -1.8226394e-006,97.5099 6.8026375e-006,97.5162 0.093726911,97.5225 0.18759246,97.5287 0.43768677,97.5350 0.49993423,97.5413 0.1873298,97.5476 -3.4086301e-005,97.5538 1.7292072e-005,97.5601 -3.5082052e-005,97.5664 0.18780226,97.5726 1.0005457,97.5789 1.6880856,97.5852 1.9688096,97.5915 1.3116996,97.5977 0.37449625,97.6040 0.34380305,97.6103 0.56261528,97.6166 0.50006521,97.6228 0.3436909,97.6291 0.21849403,97.6354 -7.9131802e-005,97.6417 0.87514263,97.6479 1.1251429,97.6542 0.56246775,97.6605 0.31234837,97.6668 0.18759999,97.6730 0.50020325,97.6793 0.65609688,97.6856 0.18725584,97.6919 -9.3900171e-006,97.6981 -1.3583483e-005,97.7044 0.12537611,97.7107 0.50016445,97.7170 0.34351823,97.7232 0.24988332,97.7295 0.093603507,97.7358 0.031264827,97.7421 0.18759455,97.7484 0.31248859,97.7546 0.18767542,97.7609 0.31259152,97.7672 0.18719372,97.7735 -0.00011591268,97.7798 3.1046344e-005,97.7860 -8.2640527e-006,97.7923 2.0075363e-006,97.7986 2.3459111e-007,97.8049 -2.9462981e-006,97.8111 1.1551516e-005,97.8174 0.031250436,97.8237 -1.3348342e-005,97.8300 9.2912005e-006,97.8363 -2.3817302e-005,97.8426 8.5984357e-005,97.8488 0.18773562,97.8551 0.31242007,97.8614 0.09354952,97.8677 0.031234639,97.8740 -9.6237245e-006,97.8802 2.8434604e-006,97.8865 0.031277787,97.8928 0.093724594,97.8991 0.093921669,97.9054 0.6253525,97.9117 0.96862251,97.9179 0.43715325,97.9242 -6.753856e-005,97.9305 1.8484154e-005,97.9368 -6.3931311e-006,97.9431 7.0874521e-006,97.9494 -2.1957931e-005,97.9556 8.0750222e-005,97.9619 0.31265301,97.9682 1.4999727,97.9745 1.9999484,97.9808 1.6561042,97.9871 0.81278205,97.9934 0.71929365,97.9996 1.1561236,98.0059 0.6871534,98.0122 0.49999633,98.0185 0.53124279,98.0248 0.37474239,98.0311 -9.65613e-005,98.0374 2.5912757e-005,98.0437 -7.0825522e-006,98.0499 2.4155677e-006,98.0562 -2.5793574e-006,98.0625 7.9023075e-006,98.0688 0.031270273,98.0751 0.657233,98.0814 2.7821667,98.0877 3.1562405,98.0940 2.4682643,98.1002 1.0618329,98.1065 1.7509615,98.1128 4.0008464,98.1191 3.4050899,98.1254 1.2488687,98.1317 0.46851045,98.1380 0.31247008,98.1443 0.062522702,98.1506 0.093742274,98.1569 -3.6039735e-005,98.1632 2.4445853e-005,98.1694 -6.1745748e-005,98.1757 0.00022255378,98.1820 0.40681931,98.1883 1.0936633,98.1946 0.71820498,98.2009 0.093610086,98.2072 2.9243281e-005,98.2135 1.604813e-005,98.2198 0.18766366,98.2261 0.62519544,98.2324 0.96889287,98.2387 0.87520182,98.2450 0.7498945,98.2513 0.3432999,98.2575 0.031064158,98.2638 2.8847744e-005,98.2701 0.093810737,98.2764 0.31256098,98.2827 0.3124392,98.2890 0.18748948,98.2953 0.50013161,98.3016 0.65626222,98.3079 0.28109547,98.3142 -6.2400162e-005,98.3205 0.18754993,98.3268 0.50001025,98.3331 0.31245026,98.3394 0.093800336,98.3457 0.18753865,98.3520 0.18755043,98.3583 1.1875478,98.3646 1.1250486,98.3709 0.28155461,98.3772 0.43754888,98.3835 0.31223565,98.3898 0.37517276,98.3961 0.87525713,98.4024 0.84351307,98.4087 0.5309698,98.4150 0.31232789,98.4213 -7.9691708e-005,98.4276 2.1342879e-005,98.4339 -5.6738886e-006,98.4402 1.3510755e-006,98.4465 2.7006192e-007,98.4528 -2.4316255e-006,98.4591 9.4571906e-006,98.4654 0.093853615,98.4717 0.34384182,98.4780 0.34365556,98.4843 0.093658924,98.4906 0.093841396,98.4969 0.31258598,98.5032 0.31241554,98.5095 0.18740276,98.5158 0.31249022,98.5221 0.31250194,98.5284 -1.3981971e-005,98.5347 3.7896076e-005,98.5410 0.062631324,98.5473 0.15635836,98.5536 0.18741114,98.5599 0.062343523,98.5662 -3.0056362e-005,98.5725 8.5125794e-006,98.5788 0.093748309,98.5851 0.50004071,98.5914 0.96884161,98.5977 1.0624652,98.6040 0.3436808,98.6104 0.18768169,98.6167 0.34391597,98.6230 0.3435809,98.6293 0.093556248,98.6356 -1.7184684e-005,98.6419 4.5721631e-006,98.6482 -1.1026838e-006,98.6545 -1.6180576e-007,98.6608 1.7501349e-006,98.6671 -6.8392669e-006,98.6734 2.560905e-005,98.6797 0.12527312,98.6860 0.65643245,98.6923 0.90641338,98.6987 1.0000014,98.7050 0.40602636,98.7113 0.40631294,98.7176 0.59377873,98.7239 0.62467921,98.7302 0.093529023,98.7365 4.0781157e-005,98.7428 -6.1364535e-006,98.7491 -1.6239894e-005,98.7554 7.1102419e-005,98.7618 0.093848377,98.7681 0.093650989,98.7744 -6.8927831e-005,98.7807 9.0817784e-006,98.7870 3.2608838e-005,98.7933 0.18757558,98.7996 0.31253767,98.8059 0.28158528,98.8122 0.65657192,98.8186 0.74967629,98.8249 0.28082556,98.8312 -5.4726061e-005,98.8375 0.09395048,98.8438 0.31256643,98.8501 0.28117982,98.8564 0.31242913,98.8627 0.09362407,98.8691 4.6606456e-005,98.8754 0.18758087,98.8817 0.18742119,98.8880 -5.7239919e-005,98.8943 1.6492846e-005,98.9006 -8.7275985e-006,98.9069 1.8417702e-005,98.9133 0.87502825,98.9196 1.3125466,98.9259 0.93755472,98.9322 0.12509371,98.9385 0.1561287,98.9448 -0.00014691235,98.9512 3.9101447e-005,98.9575 -9.4824882e-006,98.9638 -1.1747117e-006,98.9701 1.4183225e-005,98.9764 0.09378355,98.9827 0.28129914,98.9891 0.43794572,98.9954 3.565702,99.0017 9.6277475,99.0080 9.4979925,99.0143 4.5593195,99.0207 1.0618469,99.0270 1.6879632,99.0333 1.6559347,99.0396 1.2187209,99.0459 1.718933,99.0523 2.0627193,99.0586 2.1562624,99.0649 1.3118193,99.0712 0.21838292,99.0775 0.50019968,99.0839 0.78125364,99.0902 0.56237155,99.0965 1.2820712,99.1028 2.7197068,99.1091 3.1878388,99.1155 2.687027,99.1218 1.9050192,99.1281 0.6557253,99.1344 0.28130618,99.1407 0.31247559,99.1471 0.18740703,99.1534 0.18754721,99.1597 0.3750639,99.1660 0.50010836,99.1724 0.53144819,99.1787 0.43743503,99.1850 0.18719611,99.1913 -0.0001075496,99.1977 3.5878111e-005,99.2040 0.031243779,99.2103 -1.1009214e-005,99.2166 2.0544077e-005,99.2230 0.093780406,99.2293 0.18748577,99.2356 0.18749052,99.2419 0.18748967,99.2483 -1.4799017e-005,99.2546 3.9837446e-006,99.2609 -1.1348745e-006,99.2672 5.5548026e-007,99.2736 0.031251233,99.2799 -5.4799907e-006,99.2862 1.8372275e-005,99.2926 0.093836308,99.2989 0.1874674,99.3052 0.21888185,99.3115 0.90653843,99.3179 1.1249158,99.3242 0.62474144,99.3305 0.18739067,99.3369 0.093816027,99.3432 0.18750583,99.3495 0.093660355,99.3558 -2.3326007e-005,99.3622 6.2686186e-006,99.3685 -1.7467465e-006,99.3748 7.1792618e-007,99.3812 -1.1249085e-006,99.3875 3.781952e-006,99.3938 -1.4003928e-005,99.4002 5.223781e-005,99.4065 0.1878652,99.4128 0.56272513,99.4191 0.49972436,99.4255 0.18719865,99.4318 -6.9507005e-005,99.4381 2.0284433e-005,99.4445 -1.1626132e-005,99.4508 0.093778551,99.4571 0.093787163,99.4635 0.28121698,99.4698 0.31247133,99.4761 0.093753509,99.4825 -1.5461088e-006,99.4888 3.6097768e-007,99.4951 1.0232917e-007,99.5015 -7.7038442e-007,99.5078 2.979438e-006,99.5141 -1.1148194e-005,99.5205 0.34380782,99.5268 1.6563164,99.5331 1.7499492,99.5395 0.74993932,99.5458 4.9355285e-006,99.5522 -4.784418e-005,99.5585 0.000186456,99.5648 0.31275991,99.5712 0.34356743,99.5775 0.093536541,99.5838 -7.535632e-006,99.5902 -3.0268771e-005,99.5965 0.00012862202,99.6028 0.46927392,99.6092 0.93771142,99.6155 0.71834916,99.6219 0.1558781,99.6282 -8.9072491e-005,99.6345 0.09395244,99.6409 0.56266427,99.6472 0.62497479,99.6536 0.50011837,99.6599 0.56248045,99.6662 0.34349418,99.6726 0.093605876,99.6789 -1.9259014e-005,99.6852 -8.4332441e-007,99.6916 0.093781896,99.6979 0.50002182,99.7043 0.34369874,99.7106 0.093793944,99.7170 0.18757047,99.7233 0.18743694,99.7296 0.031203626,99.7360 0.50001931,99.7423 0.78126419,99.7487 0.78122056,99.7550 1.4507261e-005,99.7613 0.093766689,99.7677 0.031212723,99.7740 -1.7948011e-006,99.7804 3.6214976e-007,99.7867 3.4637205e-007,99.7931 -1.7478061e-006,99.7994 0.093765922,99.8057 0.34376544,99.8121 0.50006175,99.8184 0.28134954,99.8248 0.15631703,99.8311 0.21862903,99.8375 0.093635969,99.8438 0.31252646,99.8502 0.34375218,99.8565 0.18750767,99.8628 0.18762057,99.8692 0.50012279,99.8755 0.49988529,99.8819 0.2810908,99.8882 0.093713745,99.8946 9.168084e-006,99.9009 -2.7388805e-006,99.9073 1.7868517e-006,99.9136 -4.4086592e-006,99.9200 1.5848904e-005,99.9263 -5.8991292e-005,99.9327 0.093977094,99.9390 0.71902573,99.9454 0.68728358,99.9517 0.21871324,99.9581 0.37503085,99.9644 0.34356058,99.9708 0.18744563,99.9771 0.093763746,99.9835 -7.5571074e-006,99.9898 1.4161697e-005,99.9962 0.093829654,100.0025 0.21879169,100.0089 0.18745676,100.0152 0.093661517,100.0216 6.5029752e-005,100.0279 0.093792535,100.0343 0.031136815,100.0406 0.031414896,100.0470 0.18758002,100.0533 0.18763983,100.0597 0.50024831,100.0660 0.46840337,100.0724 0.03085061,100.0787 0.28232187,100.0851 2.8171518,100.0914 10.223916,100.0978 14.874922,100.1041 11.963541,100.1105 4.9016724,100.1168 1.9381381,100.1232 5.5660248,100.1295 8.7829571,100.1359 8.2478342,100.1423 4.1528292,100.1486 0.53020728,100.1550 0.34427154,100.1613 0.59373355,100.1677 0.6559611,100.1740 0.40617043,100.1804 0.15610397,100.1867 0.06248353,100.1931 0.25048736,100.1995 0.78171498,100.2058 0.99961561,100.2122 0.49941769,100.2185 0.093640648,100.2249 5.2775526e-006,100.2312 -1.3639311e-006,100.2376 1.7776846e-007,100.2440 6.5301725e-007,100.2503 -2.7900728e-006,100.2567 1.0508056e-005,100.2630 -3.9245042e-005,100.2694 0.00014648336,100.2757 0.18770353,100.2821 0.18728758,100.2885 -0.00010414694,100.2948 0.18763664,100.3012 0.3124865,100.3075 0.28119385,100.3139 0.31244415,100.3203 0.31263235,100.3266 0.37533402,100.3330 0.71879828,100.3393 0.62477577,100.3457 0.34351814,100.3521 -9.4040122e-005,100.3584 3.6212739e-005,100.3648 0.031243462,100.3712 -1.0098709e-005,100.3775 2.7061551e-006,100.3839 -7.2516735e-007,100.3902 1.9431492e-007,100.3966 -5.2039208e-008,100.4030 1.3827558e-008,100.4093 -3.2671612e-009,100.4157 -7.600669e-010,100.4221 6.30819e-009,100.4284 -2.4474575e-008,100.4348 9.1596867e-008,100.4411 -3.4193801e-007,100.4475 1.2762493e-006,100.4539 -4.7633948e-006,100.4602 0.093917504,100.4666 0.50016683,100.4730 0.49984708,100.4793 0.093512408,100.4857 0.031567991,100.4921 0.87534899,100.4984 0.84347856,100.5048 0.31220788,100.5112 -4.9562121e-005,100.5175 -1.3780937e-005,100.5239 0.031466309,100.5303 0.34416097,100.5366 0.62492168,100.5430 1.1247363,100.5494 1.3748921,100.5557 0.68735278,100.5621 0.093805008,100.5685 0.093759097,100.5748 0.093657777,100.5812 0.18755926,100.5876 0.37521276,100.5939 0.50003207,100.6003 0.3436788,100.6067 0.18748152,100.6130 0.093603164,100.6194 0.031203544,100.6258 -1.3192919e-005,100.6322 0.031327456,100.6385 0.31257945,100.6449 0.28130522,100.6513 0.37535653,100.6576 0.99996853,100.6640 0.84344333,100.6704 0.75011462,100.6768 0.96873087,100.6831 0.53104222,100.6895 0.093655728,100.6959 0.18753417,100.7022 0.65632987,100.7086 1.0312566,100.7150 1.031347,100.7214 1.1875966,100.7277 0.93731594,100.7341 0.31235719,100.7405 0.093761057,100.7469 0.093739852,100.7532 2.8714808e-006,100.7596 -2.799498e-005,100.7660 0.00010911722,100.7723 0.18779702,100.7787 0.31240007,100.7851 0.093492694,100.7915 0.093734264,100.7978 0.031241503,100.8042 -2.3826717e-006,100.8106 6.6145935e-007,100.8170 -2.6299884e-007,100.8233 3.9051454e-007,100.8297 -1.2991414e-006,100.8361 4.8064007e-006,100.8425 -1.7927776e-005,100.8489 0.093823917,100.8552 0.18761125,100.8616 0.18774962,100.8680 0.34366828,100.8744 0.09341941,100.8807 0.03124343,100.8871 -1.259806e-005,100.8935 5.23239e-005,100.8999 0.34395993,100.9063 0.78132027,100.9126 0.56228471,100.9190 0.18757719,100.9254 0.84420276,100.9318 1.375134,100.9382 1.0311629,100.9445 0.87493515,100.9509 1.2498976,100.9573 1.3747888,100.9637 0.6249187,100.9701 0.6875177,100.9764 0.53138697,100.9828 0.59409535,100.9892 0.8750397,100.9956 0.96862614,101.0020 1.1248128,101.0083 0.56215447,101.0147 0.093765207,101.0211 0.18763214,101.0275 0.28144857,101.0339 0.84486318,101.0403 1.7510351,101.0466 1.9058673,101.0530 1.217631,101.0594 0.46790135,101.0658 0.093677461,101.0722 0.97002339,101.0786 2.9386542,101.0849 3.530488,101.0913 2.3747003,101.0977 3.1252491,101.1041 2.5614254,101.1105 0.78052288,101.1169 1.0632994e-005,101.1233 5.5658722e-007,101.1296 -1.2861199e-005,101.1360 0.093865715,101.1424 0.18748569,101.1488 -0.00012439201,101.1552 7.704665e-005,101.1616 0.093802296,101.1680 0.093699478,101.1743 -8.6304732e-005,101.1807 0.00016004643,101.1871 0.34438047,101.1935 0.74999005,101.1999 0.34315565,101.2063 0.031066092,101.2127 0.031509992,101.2191 0.28140962,101.2254 0.18724343,101.2318 0.031125342,101.2382 3.4209188e-007,101.2446 -9.1670699e-008,101.2510 2.4565566e-008,101.2574 -6.5845427e-009,101.2638 1.7711272e-009,101.2702 -4.994245e-010,101.2766 2.2645708e-010,101.2830 -4.0639336e-010,101.2893 1.3992096e-009,101.2957 -5.1908233e-009,101.3021 1.9365501e-008,101.3085 -7.2276485e-008,101.3149 2.6976022e-007,101.3213 -1.0068381e-006,101.3277 3.7578682e-006,101.3341 -1.4025662e-005,101.3405 5.2348805e-005,101.3469 0.062577359,101.3533 0.062410157,101.3597 9.273881e-006,101.3661 0.31265828,101.3724 0.49996892,101.3788 0.37510812,101.3852 0.37533164,101.3916 0.49998915,101.3980 0.31206805,101.4044 -0.00020573896,101.4108 5.5131935e-005,101.4172 -1.4773719e-005,101.4236 3.9589177e-006,101.4300 -1.0608699e-006,101.4364 2.8427232e-007,101.4428 -7.6141788e-008,101.4492 2.0274037e-008,101.4556 -4.9487441e-009,101.4620 -4.806946e-010,101.4684 6.8724546e-009,101.4748 -2.7011216e-008,101.4812 1.0117985e-007,101.4876 -3.7773589e-007,101.4940 1.4098669e-006,101.5004 -5.2621172e-006,101.5068 1.964004e-005,101.5132 -7.3303338e-005,101.5196 0.031647481,101.5259 0.68818653,101.5323 0.78119403,101.5387 0.53074682,101.5451 0.18710923,101.5515 -9.6212782e-005,101.5579 2.2610726e-005,101.5643 5.7779175e-006,101.5707 0.09383402,101.5771 0.21891163,101.5835 0.34374985,101.5899 0.18729566,101.5963 -4.2729087e-005,101.6027 0.093942098,101.6091 0.34407988,101.6155 0.59367973,101.6219 0.28086054,101.6283 -9.0124689e-005,101.6347 3.4300796e-005,101.6412 0.031245554,101.6476 -1.6552045e-005,101.6540 2.8066728e-005,101.6604 -9.5721101e-005,101.6668 0.00035484458,101.6732 0.50063711,101.6796 0.62457252,101.6860 0.093232483,101.6924 2.2013292e-005,101.6988 0.094085827,101.7052 0.56288141,101.7116 0.68747121,101.7180 0.71850491,101.7244 0.49978739,101.7308 0.3123641,101.7372 -0.00013363954,101.7436 0.0001349908,101.7500 0.62564808,101.7564 2.0005472,101.7628 1.8432177,101.7692 0.46808884,101.7756 0.03115496,101.7820 8.2301103e-006,101.7885 0.031229952,101.7949 7.1974697e-005,101.8013 0.093849637,101.8077 0.093650669,101.8141 -7.4480449e-005,101.8205 0.031276047,101.8269 0.031220309,101.8333 0.031394802,101.8397 0.34392253,101.8461 0.34358427,101.8525 0.093697511,101.8589 0.093788274,101.8653 0.12514503,101.8718 0.62537718,101.8782 1.0623138,101.8846 0.53089708,101.8910 0.34373581,101.8974 0.34373072,101.9038 0.34379092,101.9102 0.18755022,101.9166 0.093649544,101.9230 -7.316246e-005,101.9294 2.1691505e-005,101.9359 0.031279095,101.9423 0.093739972,101.9487 -3.173517e-005,101.9551 9.0098256e-006,101.9615 -4.3019763e-006,101.9679 8.1980152e-006,101.9743 -2.8491995e-005,101.9807 0.031360455,101.9872 0.5939697,101.9936 0.84361809,102.0000 0.21862829,102.0064 0.21878099,102.0128 0.18751909,102.0192 0.43763855,102.0256 0.68763,102.0320 0.71857727,102.0385 0.12479265,102.0449 -3.8773924e-006,102.0513 6.279051e-005,102.0577 0.18796273,102.0641 2.3136752,102.0705 5.0314817,102.0770 4.7178664,102.0834 2.7181177,102.0898 0.68728644,102.0962 0.50038147,102.1026 2.5958471,102.1090 6.1263304,102.1155 4.9667258,102.1219 1.4984766,102.1283 0.49966106,102.1347 0.06278076,102.1411 1.6886797,102.1475 3.1882312,102.1540 2.9054129,102.1604 0.71744257,102.1668 -0.00019972584,102.1732 0.18778133,102.1796 0.78141958,102.1860 0.78112668,102.1925 0.43746784,102.1989 0.43776476,102.2053 0.62518859,102.2117 0.71904755,102.2181 0.9999491,102.2246 0.53051245,102.2310 -0.00028090162,102.2374 8.0241138e-005,102.2438 -4.0043989e-005,102.2503 7.9934893e-005,102.2567 0.093748353,102.2631 -7.3926996e-005,102.2695 1.9809131e-005,102.2759 -5.3041363e-006,102.2824 1.4059679e-006,102.2888 -3.1934496e-007,102.2952 -1.2870845e-007,102.3016 8.3426949e-007,102.3080 -3.2086111e-006,102.3145 1.2001055e-005,102.3209 0.031247972,102.3273 -3.9245915e-006,102.3337 0.093815595,102.3402 0.18746233,102.3466 -5.6478771e-006,102.3530 0.18764737,102.3594 0.3124536,102.3659 0.093633138,102.3723 -2.3491775e-005,102.3787 5.8008773e-005,102.3851 0.06256558,102.3916 0.062452998,102.3980 0.21890475,102.4044 0.59381467,102.4108 0.37476194,102.4173 0.09381824,102.4237 0.18776543,102.4301 0.31258199,102.4365 0.28105283,102.4430 0.28134528,102.4494 0.81277299,102.4558 0.78090447,102.4623 0.12470214,102.4687 3.660271e-006,102.4751 5.5295568e-005,102.4815 0.2500546,102.4880 0.4376882,102.4944 1.1565937,102.5008 1.6562357,102.5073 1.2496501,102.5137 0.49979681,102.5201 0.093724377,102.5265 0.031212533,102.5330 -4.0568216e-006,102.5394 1.4823233e-006,102.5458 -1.8723017e-006,102.5523 6.0072393e-006,102.5587 0.031258069,102.5651 0.031241905,102.5716 -5.9271233e-006,102.5780 1.5882923e-006,102.5844 -4.2561493e-007,102.5909 1.1405169e-007,102.5973 -3.056088e-008,102.6037 8.1835516e-009,102.6102 -2.1710995e-009,102.6166 5.0024301e-010,102.6230 1.7031121e-010,102.6294 -1.1816198e-009,102.6359 4.5565112e-009,102.6423 -1.7045672e-008,102.6487 6.3630807e-008,102.6552 -2.3749486e-007,102.6616 8.8641303e-007,102.6681 -3.3083975e-006,102.6745 1.2348088e-005,102.6809 0.093845874,102.6874 0.31258413,102.6938 0.31240538,102.7002 0.1249989,102.7067 0.40633801,102.7131 0.3436988,102.7195 0.18741065,102.7260 0.18749055,102.7324 0.31250107,102.7388 0.093715154,102.7453 1.6078283e-006,102.7517 1.5061042e-006,102.7582 -7.6329688e-006,102.7646 0.34379551,102.7710 1.1875407,102.7775 1.1561979,102.7839 0.34371975,102.7903 1.1103647e-006,102.7968 9.3235703e-006,102.8032 0.093764223,102.8097 0.09373638,102.8161 -1.240163e-005,102.8225 1.0605015e-005,102.8290 -3.0019813e-005,102.8354 0.00010948213,102.8418 0.18762127,102.8483 0.18743363,102.8547 0.093628839,102.8612 2.2257702e-005,102.8676 0.31286114,102.8741 0.81265759,102.8805 0.62460846,102.8869 -0.00021562936,102.8934 6.2279971e-005,102.8998 0.09386991,102.9063 0.40625647,102.9127 0.18736304,102.9191 -6.8860231e-006,102.9256 1.8494908e-006,102.9320 -5.1143803e-007,102.9385 1.9613283e-007,102.9449 -2.7307425e-007,102.9514 8.9621903e-007,102.9578 -3.3120398e-006,102.9642 1.2352839e-005,102.9707 -4.6102665e-005,102.9771 0.00017207071,102.9836 0.28138828,102.9900 0.28105626,102.9965 0.093697697,103.0029 0.18798877,103.0094 0.75058508,103.0158 0.93735331,103.0222 0.53054237,103.0287 -0.00032448911,103.0351 0.00013721531,103.0416 0.18796545,103.0480 0.65677643,103.0545 0.81240982,103.0609 1.0321226,103.0674 5.9396248,103.0738 9.7499304,103.0803 7.6552429,103.0867 4.4681129,103.0932 1.8740655,103.0996 0.96828133,103.1060 0.49952585,103.1125 0.18722567,103.1189 0.031152874,103.1254 2.1635795e-005,103.1318 0.18755336,103.1383 0.34379724,103.1447 0.84368974,103.1512 0.37494546,103.1576 0.093806259,103.1641 0.25007576,103.1705 0.56266052,103.1770 0.87499541,103.1834 0.49979702,103.1899 0.093664125,103.1963 -1.6025933e-005,103.2028 5.9065042e-005,103.2092 0.093940616,103.2157 0.34383222,103.2221 0.4373908,103.2286 0.40609068,103.2350 0.2187399,103.2415 0.18746519,103.2480 0.031383686,103.2544 0.87565714,103.2609 2.0317767,103.2673 2.1558399,103.2738 0.93684334,103.2802 0.28107455,103.2867 0.18745393,103.2931 0.1874716,103.2996 0.031250849,103.3060 -4.185782e-005,103.3125 0.00016188824,103.3189 0.21904345,103.3254 0.28109723,103.3319 0.0935679,103.3383 0.062473293,103.3448 0.031181846,103.3512 2.466853e-005,103.3577 0.093902983,103.3641 0.31265596,103.3706 0.34361422,103.3770 0.093570523,103.3835 -1.3670438e-005,103.3900 8.0610325e-006,103.3964 -1.8574079e-005,103.4029 6.6240071e-005,103.4093 0.093890421,103.4158 0.18765737,103.4222 0.34366345,103.4287 0.43739367,103.4352 0.43743417,103.4416 0.093636952,103.4481 2.71634e-005,103.4545 -5.0346716e-006,103.4610 0.18780243,103.4675 0.81279188,103.4739 0.93741888,103.4804 0.65593672,103.4868 0.093536951,103.4933 1.5227045e-005,103.4997 3.5539605e-007,103.5062 -1.665112e-005,103.5127 6.6254397e-005,103.5191 0.093841411,103.5256 0.093657069,103.5321 -5.9487873e-005,103.5385 -8.1145499e-006,103.5450 9.1958267e-005,103.5514 0.18785548,103.5579 0.50045145,103.5644 0.68737441,103.5708 0.34323221,103.5773 0.12482363,103.5837 0.43747428,103.5902 0.24997391,103.5967 -1.9036763e-005,103.6031 3.0553885e-005,103.6096 0.093998604,103.6161 0.37507391,103.6225 0.34357715,103.6290 0.28123683,103.6355 0.31248388,103.6419 0.18739684,103.6484 -5.3489417e-005,103.6549 3.0250534e-005,103.6613 1.0938529,103.6678 2.2187781,103.6743 1.7499081,103.6807 0.78120863,103.6872 0.031349111,103.6936 0.09371563,103.7001 -9.9363067e-005,103.7066 2.1182754e-005,103.7130 1.464118e-005,103.7195 0.094057649,103.7260 0.50047618,103.7325 1.0937988,103.7389 0.96848112,103.7454 0.59359771,103.7519 0.40605584,103.7583 0.59355617,103.7648 0.49996233,103.7713 0.093749568,103.7777 -4.2640986e-006,103.7842 0.031315841,103.7907 0.18754704,103.7971 0.28121567,103.8036 0.34376639,103.8101 0.31241307,103.8165 0.12546071,103.8230 0.75028235,103.8295 0.46823061,103.8360 0.3749207,103.8424 0.5937705,103.8489 0.24984983,103.8554 0.031326387,103.8618 0.093716249,103.8683 -5.5423829e-005,103.8748 0.031292159,103.8813 0.094050601,103.8877 0.43795827,103.8942 0.65641516,103.9007 0.65600395,103.9071 0.34326676,103.9136 0.18740702,103.9201 0.18738474,103.9266 0.094010785,103.9330 0.96925861,103.9395 1.2187352,103.9460 0.9371382,103.9525 0.21836279,103.9589 -5.3082429e-005,103.9654 1.9043466e-005,103.9719 0.093779847,103.9784 0.34384409,103.9848 0.68771827,103.9913 0.81275636,103.9978 0.68729657,104.0043 0.18713255,104.0107 -4.3865628e-005,104.0172 1.1704939e-005,104.0237 -2.9509411e-006,104.0302 9.7923063e-008,104.0366 2.5596776e-006,104.0431 -1.033744e-005,104.0496 0.031335793,104.0561 0.2813704,104.0626 0.3437283,104.0690 0.75071514,104.0755 2.1261625,104.0820 3.0309501,104.0885 1.8739145,104.0949 0.56197917,104.1014 0.093594253,104.1079 3.9497732e-005,104.1144 0.031237513,104.1209 1.0052074e-005,104.1273 0.093823977,104.1338 0.093683183,104.1403 -4.6236728e-005,104.1468 1.2631473e-005,104.1533 -4.2859015e-006,104.1597 4.5115053e-006,104.1662 -1.3760854e-005,104.1727 0.031302918,104.1792 0.37511465,104.1857 0.5312835,104.1922 0.34365925,104.1986 0.093669042,104.2051 0.49998796,104.2116 -8.0134705e-006,104.2181 3.5371605e-007,104.2246 6.5997556e-006,104.2310 0.093871981,104.2375 0.31250799,104.2440 0.12495931,104.2505 0.093743153,104.2570 0.031168954,104.2635 -9.4242869e-006,104.2700 5.3504132e-006,104.2764 -1.1977567e-005,104.2829 4.2562766e-005,104.2894 0.093749881,104.2959 -4.2223932e-005,104.3024 1.1038552e-005,104.3089 -1.9271431e-006,104.3153 -3.3310948e-006,104.3218 1.525286e-005,104.3283 -5.7684498e-005,104.3348 0.031591099,104.3413 0.40666109,104.3478 0.46861565,104.3543 0.28084859,104.3608 -0.00023900444,104.3672 0.00016945797,104.3737 0.50048715,104.3802 1.1250846,104.3867 0.78080475,104.3932 0.18729314,104.3997 -3.5055011e-005,104.4062 4.7830752e-005,104.4127 0.093748227,104.4191 -4.0921728e-005,104.4256 1.1110836e-005,104.4321 0.18775766,104.4386 0.437922,104.4451 0.56250459,104.4516 0.53097367,104.4581 0.40598655,104.4646 0.09359891,104.4711 2.0181193e-005,104.4776 0.093777768,104.4840 0.093722895,104.4905 -2.3653158e-005,104.4970 1.7529557e-005,104.5035 -4.6466845e-005,104.5100 0.031418353,104.5165 0.53160506,104.5230 0.56257051,104.5295 0.31225759,104.5360 0.15617725,104.5425 0.34432566,104.5490 0.78156894,104.5555 0.65569991,104.5619 0.28079003,104.5684 0.18743466,104.5749 0.093707174,104.5814 -2.8477687e-005,104.5879 2.5194513e-005,104.5944 -7.2303767e-005,104.6009 0.00026403961,104.6074 0.5004788,104.6139 0.78138179,104.6204 0.7187078,104.6269 0.65617251,104.6334 0.81237513,104.6399 0.65588999,104.6464 0.40604687,104.6529 0.50000381,104.6594 0.31255034,104.6659 0.18785085,104.6724 0.50028676,104.6789 0.49963796,104.6854 0.093443193,104.6919 0.2813915,104.6984 0.34373939,104.7049 0.18737328,104.7113 -4.8277147e-005,104.7178 1.2600399e-005,104.7243 -2.1208677e-006,104.7308 -4.1182252e-006,104.7373 0.03127097,104.7438 0.53143644,104.7503 1.7187952,104.7568 2.1873841,104.7633 1.6874218,104.7698 0.5624578,104.7763 0.18757603,104.7828 0.31245887,104.7893 0.18758842,104.7958 0.34409228,104.8023 0.75015712,104.8088 0.81251925,104.8153 0.74990153,104.8218 0.49982107,104.8283 0.31225613,104.8348 0.0310941,104.8414 3.0471085e-005,104.8479 -1.5017064e-005,104.8544 0.50007349,104.8609 0.6564334,104.8674 0.25015888,104.8739 0.3124198,104.8804 0.15599538,104.8869 -0.00010260352,104.8934 7.1137853e-005,104.8999 0.18758374,104.9064 0.31254038,104.9129 0.43760896,104.9194 0.75014365,104.9259 0.87493795,104.9324 0.49974471,104.9389 0.031135267,104.9454 8.2021124e-006,104.9519 3.8661085e-005,104.9584 0.18762611,104.9649 0.34373927,104.9714 0.31261316,104.9779 0.59413201,104.9844 1.0627089,104.9910 0.96844119,104.9975 0.56217301,105.0040 0.40616056,105.0105 0.1561552,105.0170 0.093979262,105.0235 0.50076175,105.0300 1.0627797,105.0365 0.96864736,105.0430 1.0939122,105.0495 1.5005769,105.0560 2.1878505,105.0625 2.2183759,105.0690 1.8428733,105.0756 1.6262259,105.0821 6.536716,105.0886 14.721837,105.0951 14.996604,105.1016 8.4325657,105.1081 2.1853037,105.1146 0.21855868,105.1211 0.15618953,105.1276 -5.4828201e-005,105.1341 4.6457994e-006,105.1407 3.6252066e-005,105.1472 0.093749717,105.1537 -3.5269059e-005,105.1602 0.18775429,105.1667 0.68785018,105.1732 0.84403199,105.1797 0.8436361,105.1862 0.65572476,105.1928 0.28111306,105.1993 0.28166598,105.2058 0.5313369,105.2123 0.3434307,105.2188 0.28129414,105.2253 0.5002774,105.2318 0.59373057,105.2383 0.53109217,105.2449 0.59361333,105.2514 0.34355536,105.2579 0.09366139,105.2644 -1.7991093e-005,105.2709 7.4859504e-006,105.2774 0.031268686,105.2840 0.093759663,105.2905 0.093753874,105.2970 0.031222939,105.3035 1.2358998e-005,105.3100 0.093904793,105.3165 0.34411269,105.3231 0.65647697,105.3296 0.59354055,105.3361 0.34346768,105.3426 0.18745531,105.3491 0.18747512,105.3556 0.093575306,105.3622 3.1879595e-006,105.3687 0.093840361,105.3752 0.09377531,105.3817 0.093666092,105.3882 0.031172231,105.3948 5.5282953e-006,105.4013 0.031429507,105.4078 0.21889623,105.4143 0.46866456,105.4208 0.46867493,105.4274 0.21867299,105.4339 0.093775645,105.4404 0.18762667,105.4469 0.18738252,105.4534 -0.00015333692,105.4600 7.6120567e-005,105.4665 0.093905643,105.4730 0.40661183,105.4795 0.81227148,105.4860 0.34337059,105.4926 6.6801884e-005,105.4991 -1.8519013e-005,105.5056 7.2695734e-006,105.5121 0.093766712,105.5187 0.1874934,105.5252 0.031237125,105.5317 -9.4748029e-006,105.5382 4.6023157e-005,105.5447 0.18752837,105.5513 0.18745989,105.5578 0.093732513,105.5643 -9.4658044e-006,105.5708 2.0366112e-006,105.5774 1.3201947e-006,105.5839 -7.3181131e-006,105.5904 2.7954338e-005,105.5969 0.18768123,105.6035 0.49999985,105.6100 0.18731889,105.6165 -2.8071088e-005,105.6230 7.9208048e-006,105.6296 0.031248778,105.6361 0.093756497,105.6426 -2.7157603e-005,105.6492 0.093974933,105.6557 0.87539679,105.6622 1.3124694,105.6687 0.78084081,105.6753 0.031046595,105.6818 0.09412121,105.6883 0.50027549,105.6948 0.49984226,105.7014 0.49978057,105.7079 0.34367809,105.7144 0.31243044,105.7210 0.031151693,105.7275 1.470379e-005,105.7340 -3.9403758e-006,105.7406 1.0566583e-006,105.7471 -2.8597657e-007,105.7536 8.7172886e-008,105.7601 -6.2697708e-008,105.7667 1.6362385e-007,105.7732 -5.9183861e-007,105.7797 2.2038876e-006,105.7863 -8.2243032e-006,105.7928 3.069553e-005,105.7993 0.031188533,105.8059 0.031555347,105.8124 0.50038862,105.8189 0.56234103,105.8255 0.31213245,105.8320 -0.00016370618,105.8385 3.6830061e-005,105.8451 1.6399901e-005,105.8516 0.031262096,105.8581 0.031299476,105.8647 0.1874502,105.8712 0.18781006,105.8777 0.5317443,105.8843 0.65614915,105.8908 0.4057478,105.8973 0.31236261,105.9039 0.75010055,105.9104 0.56242877,105.9169 0.46877423,105.9235 0.65617591,105.9300 0.093679979,105.9365 -7.9137644e-006,105.9431 9.5608575e-006,105.9496 -3.0331394e-005,105.9561 0.00011177293,105.9627 0.093749523,105.9692 -0.00011110169,105.9758 2.9772789e-005,105.9823 0.031259835,105.9888 0.093747243,105.9954 -1.6666754e-005,106.0019 3.0845974e-006,106.0084 4.3299847e-006,106.0150 -2.0406351e-005,106.0215 7.7301178e-005,106.0281 0.093780875,106.0346 0.062405754,106.0411 0.31266579,106.0477 0.96916705,106.0542 1.2813658,106.0608 1.031101,106.0673 1.2811702,106.0738 1.876217,106.0804 4.376657,106.0869 5.7502093,106.0935 5.7495556,106.1000 5.2491193,106.1065 3.3111444,106.1131 1.2179362,106.1196 0.093726508,106.1262 0.18749101,106.1327 -7.0872316e-006,106.1393 0.71879756,106.1458 1.1874924,106.1523 1.3125118,106.1589 1.3124703,106.1654 0.49996668,106.1720 0.03127205,106.1785 0.18752086,106.1851 0.18747093,106.1916 -2.4455325e-005,106.1981 7.0281817e-006,106.2047 -3.6558006e-006,106.2112 7.5950657e-006,106.2178 -2.6726237e-005,106.2243 9.9317447e-005,106.2309 0.18790172,106.2374 0.46900409,106.2440 0.46851864,106.2505 0.28096074,106.2570 0.18740036,106.2636 0.09366712,106.2701 -4.0029368e-005,106.2767 1.3752257e-005,106.2832 -1.4977732e-005,106.2898 4.6161185e-005,106.2963 0.18759388,106.3029 0.3438136,106.3094 0.43752167,106.3160 0.43751273,106.3225 0.40609708,106.3291 0.031247735,106.3356 0.28150123,106.3422 0.37491715,106.3487 0.18743505,106.3553 0.21909885,106.3618 0.4376173,106.3684 0.5624944,106.3749 1.0622807,106.3814 0.5308826,106.3880 0.09371198,106.3945 -1.7547825e-005,106.4011 0.031283736,106.4076 0.093952902,106.4142 0.31274801,106.4208 0.4998858,106.4273 0.28095773,106.4339 1.1876341,106.4404 2.156884,106.4470 2.0002522,106.4535 1.3430946,106.4601 0.093288504,106.4666 0.093907148,106.4732 0.5942955,106.4797 1.0942435,106.4863 1.0935214,106.4928 0.68695545,106.4994 0.18713403,106.5059 1.1396325e-005,106.5125 0.18771848,106.5190 0.34374541,106.5256 0.18729904,106.5321 -7.2504758e-005,106.5387 1.9589974e-005,106.5453 0.093746543,106.5518 0.1875014,106.5584 0.093747817,106.5649 1.035483e-007,106.5715 -6.3691937e-007,106.5780 2.4443086e-006,106.5846 -9.1409702e-006,106.5911 3.4122022e-005,106.5977 0.093761466,106.6043 0.031215519,106.6108 -1.2258312e-005,106.6174 3.7940048e-005,106.6239 0.03121331,106.6305 0.00010860652,106.6370 0.25029159,106.6436 0.531299,106.6502 0.46851584,106.6567 0.12479475,106.6633 1.0686399e-005,106.6698 0.18755077,106.6764 0.34377164,106.6829 0.31246006,106.6895 0.093706362,106.6961 -3.0377296e-006,106.7026 2.1846788e-006,106.7092 0.31251112,106.7157 0.56250006,106.7223 0.34373856,106.7289 -9.3504616e-007,106.7354 -1.6057561e-006,106.7420 7.358708e-006,106.7485 -2.7831091e-005,106.7551 0.00010397335,106.7617 0.09375497,106.7682 0.18763921,106.7748 0.7504006,106.7814 1.1252444,106.7879 1.3439679,106.7945 1.2810968,106.8010 0.74958766,106.8076 0.37472451,106.8142 0.18731417,106.8207 0.031187499,106.8273 -7.7655823e-006,106.8339 4.0274201e-005,106.8404 0.062626712,106.8470 0.12501214,106.8535 0.062323883,106.8601 0.094020069,106.8667 1.0942891,106.8732 1.56244,106.8798 0.99956751,106.8864 0.28097472,106.8929 -5.4794978e-005,106.8995 5.6580357e-005,106.9061 0.0626086,106.9126 0.15645851,106.9192 0.2812866,106.9258 0.18728352,106.9323 0.062349968,106.9389 -2.2235148e-005,106.9455 -4.037191e-005,106.9520 0.00018373877,106.9586 0.56276703,106.9652 0.87527972,106.9717 1.3129972,106.9783 1.4374452,106.9849 0.90543699,106.9914 0.093459725,106.9980 0.12522401,107.0046 0.15619266,107.0111 0.31246904,107.0177 0.56263083,107.0243 0.56289822,107.0309 0.59367031,107.0374 0.71972764,107.0440 4.1292319,107.0506 16.955679,107.0571 82.356422,107.0637 237.75018,107.0703 320.90686,107.0768 236.03726,107.0834 98.586563,107.0900 41.048191,107.0966 34.592861,107.1031 28.431519,107.1097 18.054974,107.1163 6.8073444,107.1228 2.4985521,107.1294 1.6872491,107.1360 0.74946409,107.1426 0.28105283,107.1491 0.031163646,107.1557 0.031253077,107.1623 -2.6787593e-006,107.1689 7.6382812e-006,107.1754 0.062599421,107.1820 0.093738146,107.1886 0.062550366,107.1952 0.18754783,107.2017 0.093586408,107.2083 0.031270292,107.2149 0.187585,107.2215 0.1874069,107.2280 0.031277765,107.2346 0.59384745,107.2412 0.75005138,107.2478 0.59365708,107.2543 0.093615398,107.2609 -3.9874303e-006,107.2675 0.03144915,107.2741 0.31289625,107.2806 0.59369546,107.2872 0.31218588,107.2938 0.18738623,107.3004 0.2499385,107.3070 0.093716614,107.3135 0.03125374,107.3201 -9.1053262e-006,107.3267 1.7695157e-006,107.3333 2.0281163e-006,107.3398 -9.8828759e-006,107.3464 3.7506128e-005,107.3530 0.093760781,107.3596 0.12517329,107.3662 0.31271315,107.3727 0.34363952,107.3793 0.28119254,107.3859 0.78141773,107.3925 1.0312489,107.3991 0.62481397,107.4056 0.3436577,107.4122 0.12489825,107.4188 -5.7264075e-005,107.4254 1.2857667e-005,107.4320 5.8382466e-006,107.4386 0.031265397,107.4451 0.56247938,107.4517 0.59408283,107.4583 0.50018245,107.4649 0.34340417,107.4715 0.093683831,107.4781 0.18757509,107.4846 0.18749253,107.4912 0.18773159,107.4978 0.31239167,107.5044 0.12485743,107.5110 0.53178012,107.5176 1.062456,107.5241 0.53073877,107.5307 0.093628451,107.5373 -7.9822285e-006,107.5439 0.093754075,107.5505 0.093748875,107.5571 0.093750387,107.5637 -7.6705674e-006,107.5702 2.3057912e-005,107.5768 0.18756217,107.5834 0.31249866,107.5900 0.18744317,107.5966 0.031226214,107.6032 5.3049612e-006,107.6098 -1.5374242e-005,107.6163 0.093813442,107.6229 0.59400368,107.6295 0.93742323,107.6361 0.28111064,107.6427 0.31261751,107.6493 0.34365889,107.6559 0.093650647,107.6625 0.187648,107.6691 0.75017506,107.6756 0.96930128,107.6822 1.1252017,107.6888 0.71837115,107.6954 0.59332794,107.7020 0.34352481,107.7086 0.34375742,107.7152 -9.3346978e-005,107.7218 2.5691434e-005,107.7284 -9.4123316e-006,107.7350 1.1956852e-005,107.7415 0.093862809,107.7481 0.34382874,107.7547 0.2187116,107.7613 0.093641095,107.7679 -6.6766705e-005,107.7745 1.809943e-005,107.7811 -5.6263493e-006,107.7877 4.4049179e-006,107.7943 -1.199381e-005,107.8009 4.35734e-005,107.8075 0.093857855,107.8141 0.18756633,107.8207 0.18739796,107.8273 0.031139463,107.8338 3.1446116e-006,107.8404 8.5773154e-006,107.8470 -3.7456979e-005,107.8536 0.00014126128,107.8602 0.15642278,107.8668 0.21889633,107.8734 0.65643436,107.8800 0.65589267,107.8866 0.18717,107.8932 0.094077662,107.8998 0.50013292,107.9064 0.28099886,107.9130 0.12497514,107.9196 0.18745556,107.9262 0.031219311,107.9328 0.18761078,107.9394 0.37496868,107.9460 0.31242096,107.9526 0.093718298,107.9592 -1.3023006e-005,107.9658 2.9878252e-005,107.9724 0.5938257,107.9790 1.2499809,107.9856 0.81246394,107.9922 0.093783543,107.9988 0.093689933,108.0054 2.2281796e-005,108.0120 0.18806545,108.0186 0.7504915,108.0252 0.81248021,108.0318 1.6873128,108.0384 2.687484,108.0450 2.7190368,108.0516 1.6558211,108.0582 2.3789039,108.0648 12.66395,108.0714 21.846483,108.0780 21.026932,108.0846 11.873303,108.0912 17.227812,108.0978 32.351475,108.1044 34.524933,108.1110 19.206085,108.1176 5.0566397,108.1242 1.5308304,108.1308 1.2499574,108.1374 0.78116119,108.1440 0.21852291,108.1506 0.40611395,108.1572 0.53118336,108.1638 0.28135517,108.1704 0.12502816,108.1770 0.093787156,108.1836 0.21874434,108.1902 0.12483501,108.1968 -2.8758872e-005,108.2034 7.7046279e-006,108.2100 -2.0576031e-006,108.2167 5.2523586e-007,108.2233 -4.3186652e-008,108.2299 -3.5255624e-007,108.2365 1.4535259e-006,108.2431 -5.461909e-006,108.2497 0.031361658,108.2563 0.18761855,108.2629 0.18738183,108.2695 0.031135442,108.2761 1.7388709e-005,108.2827 -4.6086694e-005,108.2893 0.00016696988,108.2959 0.4066813,108.3025 0.90640855,108.3092 0.90621448,108.3158 1.0310882,108.3224 0.84354138,108.3290 0.49979472,108.3356 0.031118663,108.3422 2.7060916e-005,108.3488 -7.955261e-006,108.3554 4.7584367e-006,108.3620 0.031292662,108.3686 0.093735754,108.3753 -3.9521445e-005,108.3819 1.1291617e-005,108.3885 -5.6424346e-006,108.3951 1.1278131e-005,108.4017 0.093842596,108.4083 0.31256443,108.4149 0.3124637,108.4215 0.18762657,108.4281 0.50088257,108.4348 1.2815558,108.4414 1.0305827,108.4480 0.87459594,108.4546 1.0001687,108.4612 1.312644,108.4678 0.68709582,108.4744 0.18750811,108.4811 0.3126502,108.4877 0.34386498,108.4943 0.49999321,108.5009 0.34345201,108.5075 0.18730144,108.5141 0.031284295,108.5207 0.18752766,108.5274 0.093653254,108.5340 0.031241711,108.5406 -1.0056148e-005,108.5472 2.5233451e-006,108.5538 -3.6461188e-008,108.5604 0.093897469,108.5671 0.31278646,108.5737 0.40617737,108.5803 0.18718699,108.5869 -4.5714947e-005,108.5935 0.87503386,108.6001 1.6877095,108.6068 1.4066514,108.6134 0.8435908,108.6200 0.18707089,108.6266 -7.9271173e-005,108.6332 3.9667924e-005,108.6398 0.093810745,108.6465 0.18750142,108.6531 0.093683451,108.6597 -1.9293162e-005,108.6663 0.031256132,108.6729 -5.2319874e-006,108.6796 1.2371569e-005,108.6862 0.031249823,108.6928 -1.1711152e-005,108.6994 2.977456e-006,108.7060 -1.9779552e-007,108.7127 -2.1866672e-006,108.7193 8.9451623e-006,108.7259 0.093744099,108.7325 0.031269472,108.7392 0.31254098,108.7458 0.34370717,108.7524 0.093767427,108.7590 0.18759421,108.7656 0.34381884,108.7723 0.53142238,108.7789 0.74994802,108.7855 0.34351835,108.7921 0.093677461,108.7988 -2.0015019e-005,108.8054 6.6195034e-006,108.8120 -6.4619653e-006,108.8186 0.34378618,108.8253 1.187539,108.8319 1.3124782,108.8385 0.74996346,108.8451 -1.9027751e-005,108.8518 0.093908057,108.8584 0.50014198,108.8650 0.49989048,108.8716 0.31242561,108.8783 0.18746582,108.8849 0.03117978,108.8915 1.3629794e-006,108.8981 0.093804546,108.9048 0.18761882,108.9114 0.18748203,108.9180 0.093608789,108.9246 -2.1917684e-005,108.9313 0.093884438,108.9379 0.34379017,108.9445 0.18735643,108.9512 -2.1857779e-005,108.9578 0.18762907,108.9644 0.50008386,108.9710 0.49991396,108.9777 0.18738186,108.9843 -1.9667421e-005,108.9909 -3.0426716e-006,108.9976 3.1842061e-005,109.0042 0.093810998,109.0108 0.18761823,109.0174 0.34372613,109.0241 0.62492573,109.0307 1.4377321,109.0373 1.9687297,109.0440 0.93725085,109.0506 0.18767057,109.0572 0.84407669,109.0639 1.531309,109.0705 2.0945566,109.0771 5.0961962,109.0838 8.752614,109.0904 10.750235,109.0970 8.2790518,109.1037 6.2492776,109.1103 7.2203584,109.1169 8.6257753,109.1236 7.3415489,109.1302 3.2469418,109.1368 0.99914742,109.1435 0.65649754,109.1501 0.62509686,109.1567 0.59368265,109.1634 0.53101212,109.1700 0.59380698,109.1766 0.90664572,109.1833 1.2500705,109.1899 0.93712825,109.1965 0.18724564,109.2032 0.093786098,109.2098 0.18753132,109.2164 0.1874947,109.2231 0.093695685,109.2297 -2.7095517e-005,109.2364 6.7528458e-006,109.2430 8.6198952e-008,109.2496 -7.0986939e-006,109.2563 2.8310937e-005,109.2629 0.062677063,109.2695 0.21881182,109.2762 0.1247936,109.2828 -3.4888672e-005,109.2895 0.18764752,109.2961 0.31245145,109.3027 0.093644105,109.3094 -3.4535129e-005,109.3160 9.3831135e-005,109.3227 0.1876142,109.3293 0.18740335,109.3359 0.09366098,109.3426 -1.3916541e-006,109.3492 9.9874342e-007,109.3559 0.031249827,109.3625 -3.1715848e-007,109.3691 -9.9399222e-007,109.3758 4.2934776e-006,109.3824 -1.6181075e-005,109.3891 6.0435323e-005,109.3957 0.093910262,109.4023 0.40632561,109.4090 0.59368348,109.4156 0.40620184,109.4223 0.406322,109.4289 0.68759072,109.4356 0.71869016,109.4422 0.40607655,109.4488 0.062393576,109.4555 5.1576742e-005,109.4621 0.093828157,109.4688 0.093672968,109.4754 -5.7745758e-005,109.4821 2.0867859e-005,109.4887 -2.5723246e-005,109.4954 0.12514575,109.5020 1.1564776,109.5086 1.8750142,109.5153 1.4685215,109.5219 0.31234315,109.5286 0.093773983,109.5352 0.093742058,109.5419 0.031250495,109.5485 -3.7500604e-006,109.5552 1.207196e-005,109.5618 -4.454088e-005,109.5685 0.00016610409,109.5751 0.25050941,109.5818 0.59416354,109.5884 1.0312462,109.5951 1.0935676,109.6017 0.74964547,109.6083 0.18707395,109.6150 0.18750638,109.6216 0.65653068,109.6283 2.1564066,109.6349 2.4998012,109.6416 1.2812417,109.6482 0.50015986,109.6549 0.49990293,109.6615 0.31222093,109.6682 -0.00010987018,109.6748 0.094039507,109.6815 0.28142214,109.6881 0.31248322,109.6948 0.37489644,109.7014 0.531196,109.7081 0.49987224,109.7147 0.093591653,109.7214 -1.2201964e-005,109.7280 0.031334609,109.7347 0.56268376,109.7414 0.87498641,109.7480 0.90613753,109.7547 0.87495965,109.7613 1.656298,109.7680 1.6874489,109.7746 0.56240278,109.7813 0.093779027,109.7879 0.34376499,109.7946 0.34373233,109.8012 0.093734294,109.8079 0.093751773,109.8145 0.031248879,109.8212 2.8705094e-007,109.8279 -2.3632253e-008,109.8345 -1.925582e-007,109.8412 7.9392714e-007,109.8478 -2.983362e-006,109.8545 1.1140304e-005,109.8611 -4.1580784e-005,109.8678 0.00015519402,109.8744 0.34410697,109.8811 0.56247628,109.8878 0.31215918,109.8944 0.093724228,109.9011 0.43763435,109.9077 0.53114337,109.9144 0.18739386,109.9210 0.031279497,109.9277 0.18764633,109.9344 0.5001269,109.9410 0.62503785,109.9477 0.46853,109.9543 0.031096244,109.9610 0.03137752,109.9676 0.093814574,109.9743 0.093647435,109.9810 -8.0530837e-005,109.9876 0.031378709,109.9943 0.093702212,110.0009 -6.7215646e-005,110.0076 0.093774743,110.0143 -3.180878e-005,110.0209 8.6094497e-006,110.0276 -2.6268067e-006,110.0343 1.8972712e-006,110.0409 -4.9624541e-006,110.0476 1.7953764e-005,110.0542 0.18758157,110.0609 0.31242928,110.0676 0.93896037,110.0742 5.1270132,110.0809 7.7501822,110.0875 6.9673166,110.0942 2.8735449,110.1009 2.0331454,110.1075 9.2555895,110.1142 22.19154,110.1209 24.871534,110.1275 14.712763,110.1342 5.4978514,110.1409 2.8432772,110.1475 0.9059813,110.1542 0.093940787,110.1609 0.25029117,110.1675 0.31248957,110.1742 0.21848112,110.1808 0.031062614,110.1875 2.9707729e-005,110.1942 0.12526287,110.2008 0.56324947,110.2075 1.2817798,110.2142 1.3432428,110.2208 0.5929141,110.2275 0.031000327,110.2342 4.4401073e-005,110.2408 -1.9831274e-005,110.2475 3.4923447e-005,110.2542 0.18777382,110.2608 0.437673,110.2675 0.31227005,110.2742 0.18753287,110.2809 0.31247622,110.2875 0.093510047,110.2942 -2.3104512e-005,110.3009 4.4163062e-005,110.3075 0.34383586,110.3142 0.49999502,110.3209 0.31241569,110.3275 0.093716592,110.3342 0.031249128,110.3409 2.9553747e-005,110.3476 0.18772936,110.3542 0.56268394,110.3609 0.562316,110.3676 0.18726979,110.3742 -2.5485875e-005,110.3809 -1.6586844e-005,110.3876 9.184247e-005,110.3943 0.18770951,110.4009 0.28121611,110.4076 0.12483819,110.4143 0.31250605,110.4209 0.59393781,110.4276 0.87509608,110.4343 0.56225836,110.4410 0.031091757,110.4476 2.1686141e-005,110.4543 2.5114945e-005,110.4610 0.28142673,110.4677 0.81258506,110.4743 0.75007379,110.4810 0.59372282,110.4877 0.31236279,110.4944 0.34371948,110.5010 0.31249923,110.5077 0.12504029,110.5144 0.12494948,110.5211 0.062376961,110.5277 -2.6143181e-005,110.5344 0.09374819,110.5411 0.093837909,110.5478 0.28134972,110.5544 0.50009668,110.5611 0.53123337,110.5678 0.1873786,110.5745 0.12494415,110.5811 0.18761231,110.5878 0.50006437,110.5945 0.31234297,110.6012 0.18758824,110.6079 0.34377727,110.6145 0.18730202,110.6212 1.2473201e-005,110.6279 0.18783399,110.6346 0.50041264,110.6413 0.71896368,110.6479 0.96865588,110.6546 0.9058798,110.6613 0.4370341,110.6680 -1.3530524e-005,110.6747 0.18791433,110.6813 0.46910712,110.6880 0.56222004,110.6947 0.18699819,110.7014 -6.2884923e-005,110.7081 1.5765167e-005,110.7147 -1.7101786e-007,110.7214 -1.5083422e-005,110.7281 0.031328715,110.7348 0.28126201,110.7415 0.18758546,110.7482 0.18764806,110.7548 0.18740317,110.7615 0.093575679,110.7682 -1.8549194e-005,110.7749 0.093846358,110.7816 0.21873392,110.7883 0.18749398,110.7949 0.093790635,110.8016 0.093671359,110.8083 -7.7628174e-005,110.8150 3.8456514e-005,110.8217 0.093813367,110.8284 0.34397757,110.8350 0.68751675,110.8417 0.43739396,110.8484 1.0936447,110.8551 0.49986407,110.8618 0.09410958,110.8685 0.62523794,110.8752 0.68725193,110.8819 0.37476984,110.8885 0.093661077,110.8952 -1.4349875e-005,110.9019 0.094036885,110.9086 0.50037241,110.9153 0.71880955,110.9220 0.65615463,110.9287 0.49988627,110.9354 0.43760175,110.9420 0.4997476,110.9487 0.09343566,110.9554 0.21890642,110.9621 0.37507409,110.9688 0.21893346,110.9755 0.53126591,110.9822 0.40590179,110.9889 0.093620613,110.9956 -3.1157004e-005,111.0022 0.094350174,111.0089 1.1568334,111.0156 1.0936633,111.0223 0.81199163,111.0290 1.0931755,111.0357 1.8759872,111.0424 3.2499537,111.0491 17.032803,111.0558 107.51111,111.0625 200.6261,111.0692 184.58183,111.0759 95.437691,111.0825 25.66082,111.0892 13.219491,111.0959 11.280905,111.1026 7.9369602,111.1093 8.3752861,111.1160 7.7489576,111.1227 6.5294218,111.1294 4.6239228,111.1361 3.8423605,111.1428 1.6231486,111.1495 0.37455788,111.1562 0.093671814,111.1629 2.1384792e-005,111.1696 0.093742669,111.1763 7.895731e-006,111.1830 0.18760978,111.1897 0.34376189,111.1964 0.18739218,111.2031 0.093712941,111.2097 0.09375678,111.2164 7.4430045e-006,111.2231 0.18761018,111.2298 0.56256521,111.2365 0.53132325,111.2432 0.28126204,111.2499 0.18733844,111.2566 0.093655229,111.2633 -1.3174133e-005,111.2700 0.5000391,111.2767 1.1562855,111.2834 1.156202,111.2901 0.5000217,111.2968 0.093822047,111.3035 0.093684457,111.3102 0.093744479,111.3169 0.18750007,111.3236 0.093755081,111.3303 0.093714826,111.3370 0.031432834,111.3437 0.25025475,111.3504 0.24979168,111.3571 0.18769947,111.3638 0.62535262,111.3705 0.81228036,111.3772 0.62469769,111.3839 0.28106898,111.3906 0.12501417,111.3973 0.53123367,111.4040 0.6252991,111.4107 0.93789715,111.4174 1.0312744,111.4241 1.1247079,111.4308 0.43730906,111.4376 0.3123408,111.4443 -0.000237796,111.4510 0.00014885301,111.4577 0.18773557,111.4644 0.31242117,111.4711 0.093525961,111.4778 -3.705591e-005,111.4845 8.2520382e-005,111.4912 0.31268147,111.4979 0.59381694,111.5046 0.49984002,111.5113 0.093586981,111.5180 4.8194761e-005,111.5247 0.18755892,111.5314 0.18744448,111.5381 -6.5332955e-005,111.5448 8.8503497e-005,111.5515 0.093850933,111.5583 0.093646325,111.5650 -7.5861477e-005,111.5717 1.8550705e-005,111.5784 1.6644783e-006,111.5851 0.18751021,111.5918 0.18749285,111.5985 -1.7146851e-005,111.6052 0.031321835,111.6119 0.31258458,111.6186 0.3124128,111.6253 0.093753971,111.6320 0.093896046,111.6388 0.15628164,111.6455 0.15621233,111.6522 0.18758555,111.6589 0.28130114,111.6656 0.18726976,111.6723 -0.0001504508,111.6790 9.1234084e-005,111.6857 0.31264046,111.6924 0.49996269,111.6991 0.18735605,111.7059 0.093881562,111.7126 0.50014442,111.7193 0.49988535,111.7260 0.18735509,111.7327 -3.4430097e-005,111.7394 1.271869e-005,111.7461 -1.6443326e-005,111.7528 5.3057865e-005,111.7596 0.062590636,111.7663 0.062369943,111.7730 0.00014316385,111.7797 0.28175485,111.7864 0.78127718,111.7931 0.62453151,111.7998 0.2188552,111.8066 0.50015914,111.8133 0.37475109,111.8200 0.34372663,111.8267 0.31238386,111.8334 0.031156629,111.8401 0.031299584,111.8468 0.093734473,111.8536 -3.2293399e-005,111.8603 8.6528953e-006,111.8670 -2.3159319e-006,111.8737 6.1022695e-007,111.8804 -1.2481144e-007,111.8871 -1.1103521e-007,111.8939 5.6900433e-007,111.9006 -2.1651372e-006,111.9073 8.0921245e-006,111.9140 0.093873911,111.9207 0.40636167,111.9275 0.37487784,111.9342 0.093665347,111.9409 0.18756065,111.9476 0.4378106,111.9543 0.90621006,111.9610 0.43725482,111.9678 0.34371138,111.9745 0.031138137,111.9812 8.0552411e-005,111.9879 0.18790017,111.9946 0.49997115,112.0014 0.18721296,112.0081 0.31255823,112.0148 0.34376177,112.0215 0.46872211,112.0282 0.56252956,112.0350 0.78130096,112.0417 0.43719816,112.0484 0.84500909,112.0551 5.9116917,112.0619 14.348808,112.0686 16.123135,112.0753 11.622849,112.0820 24.300264,112.0887 67.061836,112.0955 95.191666,112.1022 74.755081,112.1089 33.351147,112.1156 12.462853,112.1224 8.6876297,112.1291 8.6552525,112.1358 5.4675007,112.1425 3.1550851,112.1493 1.2173908,112.1560 0.40555036,112.1627 0.093506359,112.1694 0.031281862,112.1762 -2.4125209e-005,112.1829 0.031312659,112.1896 0.18754816,112.1963 0.18747436,112.2031 0.15621805,112.2098 0.093777031,112.2165 0.18750609,112.2233 0.093684457,112.2300 -1.4604759e-005,112.2367 0.031318359,112.2434 0.34401402,112.2502 0.68773139,112.2569 0.65602016,112.2636 0.15593028,112.2703 2.5898633e-005,112.2771 0.28148884,112.2838 0.65633893,112.2905 0.56238377,112.2973 0.31231943,112.3040 -8.9227193e-005,112.3107 2.4082839e-005,112.3175 -7.0980204e-006,112.3242 4.3077584e-006,112.3309 -1.0133238e-005,112.3376 0.093841255,112.3444 0.53145921,112.3511 0.90622348,112.3578 0.46853536,112.3646 0.093685627,112.3713 1.933659e-005,112.3780 0.093737051,112.3848 0.40642285,112.3915 0.81270033,112.3982 0.49991387,112.4050 0.37504131,112.4117 0.75016922,112.4184 0.90609151,112.4252 0.34346065,112.4319 0.031315394,112.4386 0.28153136,112.4454 0.71862882,112.4521 0.65601122,112.4588 0.34371138,112.4656 5.8097856e-005,112.4723 0.18757713,112.4790 0.18745182,112.4858 0.21876507,112.4925 0.40630376,112.4992 0.31240773,112.5060 -6.924224e-005,112.5127 1.324854e-005,112.5194 1.6254678e-005,112.5262 0.094026022,112.5329 0.5630284,112.5397 0.90614212,112.5464 0.37443474,112.5531 0.031113477,112.5599 0.093817011,112.5666 0.18751347,112.5733 0.18796344,112.5801 0.81289625,112.5868 0.9058575,112.5936 0.56217909,112.6003 0.31236285,112.6070 -0.00017421409,112.6138 0.00027066833,112.6205 0.2815792,112.6272 0.31227711,112.6340 0.093478031,112.6407 0.093803607,112.6475 0.3438347,112.6542 0.3123973,112.6609 0.093754485,112.6677 0.18769948,112.6744 0.43767112,112.6812 0.68748993,112.6879 0.78119266,112.6946 0.9062205,112.7014 1.1251112,112.7081 1.3123914,112.7149 0.49983153,112.7216 0.50003934,112.7284 0.43743956,112.7351 0.34366024,112.7418 0.031172264,112.7486 1.2691842e-005,112.7553 -4.7054177e-006,112.7621 6.1293417e-006,112.7688 0.031248566,112.7756 -3.8750261e-007,112.7823 -1.5383524e-005,112.7890 6.1926396e-005,112.7958 0.093834944,112.8025 0.093664855,112.8093 -6.1668041e-005,112.8160 1.5228542e-005,112.8228 7.5853859e-007,112.8295 -1.8265202e-005,112.8363 7.2307674e-005,112.8430 0.31268427,112.8498 0.49992299,112.8565 0.28124487,112.8632 0.4063755,112.8700 0.34368581,112.8767 0.18727171,112.8835 0.00021757231,112.8902 0.43828714,112.8970 1.0624434,112.9037 0.84317476,112.9105 0.37482321,112.9172 0.12504199,112.9240 0.15620275,112.9307 0.15617718,112.9375 0.50023383,112.9442 0.59367073,112.9510 0.37495238,112.9577 0.50013107,112.9645 0.43718821,112.9712 0.18776789,112.9780 0.46940225,112.9847 0.68749446,112.9915 0.46811688,112.9982 0.030893669,113.0050 0.31258529,113.0117 0.65647888,113.0185 0.59413302,113.0252 0.68802285,113.0320 1.0317754,113.0387 1.1560189,113.0455 0.78054595,113.0522 1.0619613,113.0590 0.87502962,113.0657 2.2195539,113.0725 3.9385674,113.0792 5.0636411,113.0860 5.1569486,113.0927 6.1891356,113.0995 9.6573582,113.1062 9.7481012,113.1130 5.6532421,113.1197 1.9673363,113.1265 0.93743587,113.1333 0.3747611,113.1400 0.28123671,113.1468 0.31247899,113.1535 0.18745449,113.1603 -2.0958105e-005,113.1670 5.6126723e-006,113.1738 -1.4911361e-006,113.1805 3.5147903e-007,113.1873 8.5337909e-008,113.1941 -6.9290854e-007,113.2008 2.6864914e-006,113.2076 -1.0053753e-005,113.2143 3.7531165e-005,113.2211 0.2189807,113.2278 0.62508315,113.2346 0.49986735,113.2414 0.34389573,113.2481 0.71894914,113.2549 1.093429,113.2616 0.74972767,113.2684 4.7907022e-005,113.2751 -1.3956938e-005,113.2819 7.9177553e-006,113.2887 -1.7714361e-005,113.2954 6.2943895e-005,113.3022 0.093796022,113.3089 0.093782499,113.3157 0.15631938,113.3225 0.18748769,113.3292 0.31252003,113.3360 0.31242007,113.3427 0.093644835,113.3495 -6.4801483e-005,113.3563 0.031508546,113.3630 0.68781465,113.3698 0.74984419,113.3765 0.34353602,113.3833 0.12487517,113.3901 -4.8003149e-005,113.3968 3.6433961e-005,113.4036 0.031245673,113.4104 -1.9309813e-005,113.4171 -1.1662011e-005,113.4239 6.5964246e-005,113.4306 0.31264722,113.4374 0.49999204,113.4442 0.3123844,113.4509 0.093681917,113.4577 -1.1279896e-005,113.4645 4.6484956e-006,113.4712 -7.3137908e-006,113.4780 0.093802899,113.4848 0.28152102,113.4915 0.34396181,113.4983 0.34352934,113.5051 0.43724573,113.5118 0.56246448,113.5186 0.3437424,113.5254 0.031218559,113.5321 0.031367037,113.5389 0.37508103,113.5457 0.24986254,113.5524 -5.1338619e-005,113.5592 7.1041477e-006,113.5660 2.2927601e-005,113.5727 0.031257302,113.5795 0.09383484,113.5863 0.37520054,113.5930 0.40612099,113.5998 0.031054901,113.6066 1.4814039e-005,113.6133 0.093750373,113.6201 0.187501,113.6269 0.093745634,113.6336 -8.6123731e-007,113.6404 3.7273398e-007,113.6472 -6.2968161e-007,113.6539 2.1461246e-006,113.6607 -7.9553629e-006,113.6675 2.9677392e-005,113.6743 0.093780585,113.6810 0.12506837,113.6878 0.18754229,113.6946 0.18752922,113.7013 0.2501817,113.7081 0.43764994,113.7149 0.37478083,113.7217 0.093450159,113.7284 2.8595856e-005,113.7352 0.093961254,113.7420 0.18742445,113.7487 0.093839861,113.7555 0.62528658,113.7623 0.68736041,113.7691 0.37469801,113.7758 0.49990261,113.7826 0.96914625,113.7894 1.0314131,113.7962 0.49963835,113.8029 0.093527317,113.8097 6.7480461e-005,113.8165 0.31272084,113.8233 0.59372395,113.8300 0.62524158,113.8368 1.0003438,113.8436 0.96862328,113.8504 1.0935246,113.8571 0.9689796,113.8639 1.0315148,113.8707 0.65592301,113.8775 0.34335798,113.8842 0.093528479,113.8910 -6.3434221e-005,113.8978 0.00011974279,113.9046 0.18780978,113.9113 0.68744236,113.9181 0.81221187,113.9249 0.49995509,113.9317 0.281358,113.9385 0.53138942,113.9452 0.99995959,113.9520 1.5311563,113.9588 1.8437212,113.9656 1.3124439,113.9724 0.49996105,113.9791 2.0767278e-005,113.9859 0.78130633,113.9927 1.1874858,113.9995 0.78119892,114.0063 -1.3835508e-005,114.0130 0.031263858,114.0198 0.093715876,114.0266 0.00012019445,114.0334 0.31302059,114.0402 0.75020784,114.0469 0.74959576,114.0537 0.4058072,114.0605 0.094071597,114.0673 0.50073844,114.0741 0.78126144,114.0809 1.0321099,114.0876 2.781899,114.0944 11.6099,114.1012 56.507683,114.1080 112.89747,114.1148 116.23228,114.1216 67.620583,114.1283 20.792896,114.1351 6.9983335,114.1419 6.5308371,114.1487 5.6545439,114.1555 2.7484076,114.1623 1.3433148,114.1690 1.0623327,114.1758 0.74981028,114.1826 0.59326667,114.1894 0.2809526,114.1962 0.34391969,114.2030 0.37492335,114.2098 0.1872896,114.2165 -4.2924508e-005,114.2233 0.062683634,114.2301 0.15628149,114.2369 0.21873865,114.2437 0.40637058,114.2505 0.59394735,114.2573 0.65644348,114.2641 0.43699718,114.2708 -0.0001163743,114.2776 0.31309754,114.2844 0.56242329,114.2912 0.37451079,114.2980 -0.00016431228,114.3048 0.093896538,114.3116 0.34389782,114.3184 0.53119427,114.3252 0.18731429,114.3319 -3.7419897e-005,114.3387 2.6170443e-005,114.3455 0.093791813,114.3523 0.18753797,114.3591 0.18742861,114.3659 1.6084503e-005,114.3727 0.2813468,114.3795 0.28116736,114.3863 0.031213986,114.3931 0.093793631,114.3999 0.093697846,114.4067 2.7274897e-005,114.4134 0.18762699,114.4202 0.34380615,114.4270 0.312365,114.4338 -0.00010795314,114.4406 2.8867538e-005,114.4474 -7.5095718e-006,114.4542 1.1686919e-006,114.4610 2.8355721e-006,114.4678 -1.2511997e-005,114.4746 4.721573e-005,114.4814 0.18760934,114.4882 0.34379327,114.4950 0.31241256,114.5018 0.093670212,114.5086 0.093831919,114.5154 0.56273776,114.5221 1.4063319,114.5289 1.3123767,114.5357 0.99991626,114.5425 0.75015509,114.5493 1.2814193,114.5561 1.0934944,114.5629 0.34351066,114.5697 0.093714066,114.5765 -8.090663e-006,114.5833 0.031254444,114.5901 -9.7078882e-006,114.5969 2.4484912e-006,114.6037 -8.5364242e-008,114.6105 -2.107372e-006,114.6173 8.5155252e-006,114.6241 0.062605649,114.6309 0.18753892,114.6377 0.21886592,114.6445 1.3126905,114.6513 2.093709,114.6581 1.5936159,114.6649 0.53124523,114.6717 0.18734908,114.6785 -0.00016177303,114.6853 4.7279242e-005,114.6921 -2.7333967e-005,114.6989 6.205777e-005,114.7057 0.31263882,114.7125 0.56253994,114.7193 0.49993488,114.7261 0.28120863,114.7329 0.2812289,114.7397 0.31250969,114.7465 0.43771431,114.7533 0.7502597,114.7601 0.81272322,114.7669 0.90653586,114.7737 1.2189399,114.7805 1.093226,114.7873 0.28079548,114.7941 0.31289631,114.8009 0.53130043,114.8077 0.34330645,114.8146 0.093478262,114.8214 -4.3122283e-005,114.8282 1.2162913e-005,114.8350 -5.5265828e-006,114.8418 9.9432564e-006,114.8486 -3.4248525e-005,114.8554 0.031483784,114.8622 0.31275412,114.8690 0.34359708,114.8758 0.34358662,114.8826 0.37523037,114.8894 0.74989969,114.8962 0.093441799,114.9030 4.231908e-005,114.9098 -1.107081e-005,114.9166 1.9611734e-006,114.9235 3.2271766e-006,114.9303 -1.4871128e-005,114.9371 5.6261288e-005,114.9439 0.18757609,114.9507 0.18742535,114.9575 -6.3703701e-005,114.9643 4.3477092e-005,114.9711 0.093796015,114.9779 0.18758671,114.9847 0.43761989,114.9915 0.56246561,114.9983 0.34361115,115.0052 -0.00025651709,115.0120 1.7206579,115.0188 10.566626,115.0256 16.939655,115.0324 15.37357,115.0392 9.3715429,115.0460 4.2175927,115.0528 5.378139,115.0596 18.265213,115.0665 56.088165,115.0733 87.10276,115.0801 75.419632,115.0869 37.822121,115.0937 14.772041,115.1005 8.3423929,115.1073 9.9375448,115.1141 10.811512,115.1210 7.4040046,115.1278 1.4984032,115.1346 0.93754435,115.1414 1.0317924,115.1482 1.1879205,115.1550 1.155955,115.1618 0.62446278,115.1687 0.28094119,115.1755 -4.6860037e-005,115.1823 0.18768673,115.1891 0.28127044,115.1959 0.093627602,115.2027 0.093689211,115.2096 0.12525508,115.2164 0.37543482,115.2232 0.59383833,115.2300 0.49961185,115.2368 0.28090557,115.2436 0.12494358,115.2505 -2.8286737e-005,115.2573 8.7227663e-006,115.2641 -6.6027274e-006,115.2709 1.7688806e-005,115.2777 0.093755059,115.2845 0.031230625,115.2914 3.2568637e-006,115.2982 -1.2225003e-005,115.3050 4.5646306e-005,115.3118 0.18764052,115.3186 0.34370813,115.3255 0.093620323,115.3323 -5.2077007e-006,115.3391 -3.7892921e-006,115.3459 2.0366759e-005,115.3527 0.78126812,115.3596 0.68750334,115.3664 0.50022984,115.3732 0.68785,115.3800 0.49994615,115.3868 0.28084421,115.3937 0.093638144,115.4005 0.18754853,115.4073 0.093667559,115.4141 0.34375593,115.4209 0.75001031,115.4278 0.49998197,115.4346 -3.385343e-005,115.4414 0.00010738801,115.4482 0.40635809,115.4551 0.84449881,115.4619 1.5316221,115.4687 1.1243041,115.4755 0.87456536,115.4824 0.28113204,115.4892 0.3437722,115.4960 0.43781576,115.5028 0.59407544,115.5097 0.56232774,115.5165 0.31211466,115.5233 0.031057943,115.5301 4.7713311e-005,115.5370 0.093801014,115.5438 0.87500042,115.5506 1.0937209,115.5574 0.49991044,115.5643 0.031564713,115.5711 0.56338787,115.5779 0.96855688,115.5847 0.37423748,115.5916 0.18746141,115.5984 0.50007945,115.6052 0.49984509,115.6121 -8.0704573e-005,115.6189 0.06264855,115.6257 0.15641263,115.6325 0.3749935,115.6394 0.28108388,115.6462 0.18757939,115.6530 0.34386951,115.6599 0.34361854,115.6667 0.18736376,115.6735 0.18753371,115.6803 0.28130537,115.6872 0.31246319,115.6940 0.21875286,115.7008 0.31251538,115.7077 0.18738186,115.7145 -2.5983196e-005,115.7213 0.093980983,115.7282 0.31263426,115.7350 0.781362,115.7418 1.3752446,115.7487 1.4998978,115.7555 0.87466466,115.7623 0.31226134,115.7692 -6.8645393e-005,115.7760 3.0185167e-005,115.7828 0.093860619,115.7897 0.31259909,115.7965 0.31240168,115.8033 0.093634948,115.8102 -1.2964224e-005,115.8170 4.3680488e-006,115.8238 -4.5073475e-006,115.8307 1.3662055e-005,115.8375 0.18772908,115.8443 0.75021303,115.8512 0.7810775,115.8580 0.43735865,115.8648 0.4062793,115.8717 0.34376436,115.8785 0.31240317,115.8853 0.031153515,115.8922 1.3668972e-005,115.8990 -3.6627384e-006,115.9058 9.8104556e-007,115.9127 -2.6119227e-007,115.9195 6.3655875e-008,115.9264 6.5885115e-009,115.9332 -9.0021231e-008,115.9400 3.5352204e-007,115.9469 -1.3241579e-006,115.9537 4.9434793e-006,115.9605 0.093922682,115.9674 0.31251904,115.9742 0.18746585,115.9811 0.15637937,115.9879 0.28145316,115.9947 1.1878183,116.0016 1.7500044,116.0084 1.1869531,116.0153 0.093510494,116.0221 0.093890853,116.0289 0.68773293,116.0358 2.0943956,116.0426 2.6870255,116.0495 2.1271276,116.0563 8.6941929,116.0631 18.381762,116.0700 30.699183,116.0768 53.137901,116.0837 64.092949,116.0905 48.735073,116.0974 20.796524,116.1042 6.2430477,116.1110 3.7812686,116.1179 6.0664668,116.1247 13.284033,116.1316 13.435122,116.1384 7.8705616,116.1453 1.4041213,116.1521 0.28158599,116.1589 0.56247872,116.1658 0.65609193,116.1726 0.34367961,116.1795 4.2757365e-005,116.1863 0.093881071,116.1932 0.28125238,116.2000 0.18736629,116.2069 -3.6995149e-005,116.2137 -5.7539028e-006,116.2205 6.0017916e-005,116.2274 0.31262767,116.2342 0.62556487,116.2411 1.4383392,116.2479 1.7496338,116.2548 0.90529197,116.2616 0.18727839,116.2685 0.21879537,116.2753 0.50024325,116.2822 1.2502915,116.2890 1.3750668,116.2959 1.0313131,116.3027 0.905963,116.3096 0.49976757,116.3164 0.53119844,116.3233 0.18733865,116.3301 -1.5838068e-005,116.3370 4.2572128e-006,116.3438 -1.1897076e-006,116.3507 5.0134196e-007,116.3575 -8.1563292e-007,116.3644 0.093762778,116.3712 0.093844756,116.3781 0.31259295,116.3849 0.31238285,116.3918 -0.00011931714,116.3986 9.9951212e-005,116.4055 0.093842417,116.4123 0.093652293,116.4192 -7.452046e-005,116.4260 2.383864e-005,116.4329 0.18751539,116.4397 0.31249574,116.4466 0.09372551,116.4534 2.120212e-005,116.4603 0.093830854,116.4671 0.18745962,116.4740 -7.0656133e-005,116.4808 1.8922368e-005,116.4877 -5.028523e-006,116.4945 1.1904165e-006,116.5014 2.6724575e-007,116.5083 -2.2596537e-006,116.5151 8.7719964e-006,116.5220 0.031249398,116.5288 0.18770042,116.5357 0.28129706,116.5425 0.18771139,116.5494 0.53179789,116.5562 0.6559118,116.5631 0.21813412,116.5700 -7.0689282e-005,116.5768 -9.9904719e-007,116.5837 0.094016343,116.5905 0.59429866,116.5974 1.0314057,116.6042 0.96842182,116.6111 0.74971282,116.6180 0.49980578,116.6248 0.093604356,116.6317 -7.5020434e-006,116.6385 2.0499701e-005,116.6454 0.031221166,116.6522 9.479397e-005,116.6591 0.31273493,116.6660 0.56262791,116.6728 0.53131771,116.6797 0.68741703,116.6865 0.65616786,116.6934 0.53108251,116.7003 0.09356048,116.7071 2.6125166e-005,116.7140 0.093774579,116.7208 0.093722247,116.7277 -1.0348823e-005,116.7346 0.093914218,116.7414 0.34387633,116.7483 0.31235495,116.7551 0.093622349,116.7620 -6.1006831e-005,116.7689 0.00018015673,116.7757 0.3129546,116.7826 0.75003225,116.7895 0.68703943,116.7963 0.31229618,116.8032 3.9292692e-005,116.8100 2.910376e-005,116.8169 0.1250394,116.8238 0.093706436,116.8306 -6.0178514e-005,116.8375 0.00014114223,116.8444 0.21899834,116.8512 0.24989,116.8581 0.093624942,116.8650 0.18749359,116.8718 0.093656048,116.8787 -2.5735824e-005,116.8856 5.25828e-006,116.8924 0.031257223,116.8993 0.18750215,116.9062 0.093741789,116.9130 0.093751997,116.9199 0.18750778,116.9268 0.18753664,116.9336 0.18748099,116.9405 -3.7828639e-005,116.9474 1.7441271e-005,116.9542 -3.1936008e-005,116.9611 0.00011030975,116.9680 0.28145862,116.9748 0.40621161,116.9817 0.18738312,116.9886 0.093786106,116.9954 0.09360303,117.0023 0.00011430437,117.0092 0.34427735,117.0160 0.49967429,117.0229 0.12477207,117.0298 0.43781459,117.0366 0.62520581,117.0435 0.96904343,117.0504 0.99976939,117.0573 0.40574801,117.0641 0.21846189,117.0710 1.9712617,117.0779 12.133803,117.0847 28.572243,117.0916 34.467964,117.0985 23.334818,117.1054 9.2440996,117.1122 3.716069,117.1191 1.5605961,117.1260 1.0621563,117.1328 1.3750714,117.1397 0.81218863,117.1466 0.12481409,117.1535 5.1938673e-006,117.1603 -6.3783832e-006,117.1672 2.0320778e-005,117.1741 -7.4909767e-005,117.1810 0.00027933816,117.1878 0.50061059,117.1947 0.81249928,117.2016 0.49938932,117.2085 -0.00027918126,117.2153 7.822433e-005,117.2222 -3.3698052e-005,117.2291 0.031352349,117.2360 0.3125965,117.2428 0.31243771,117.2497 0.18757409,117.2566 0.34412691,117.2635 0.90637362,117.2703 0.84335291,117.2772 0.3434926,117.2841 0.12508565,117.2910 0.12512416,117.2979 0.15618351,117.3047 0.062347878,117.3116 -5.7335626e-005,117.3185 8.8908004e-005,117.3254 0.093863778,117.3322 0.12491474,117.3391 0.093708694,117.3460 0.21927415,117.3529 0.65654206,117.3598 0.49952412,117.3666 0.18718743,117.3735 0.093694046,117.3804 -2.9959227e-005,117.3873 8.1879607e-006,117.3942 -2.7906235e-006,117.4010 2.9741525e-006,117.4079 -9.1064512e-006,117.4148 3.3453907e-005,117.4217 0.18765642,117.4286 1.0627427,117.4354 1.9061761,117.4423 1.6872381,117.4492 0.96872145,117.4561 0.65626997,117.4630 0.49996403,117.4699 0.093712449,117.4767 -1.358748e-005,117.4836 2.2069085e-005,117.4905 0.093812823,117.4974 0.18750361,117.5043 0.093672566,117.5112 2.9202922e-005,117.5180 0.18763712,117.5249 0.31244776,117.5318 0.093663521,117.5387 0.18769862,117.5456 0.56264406,117.5525 0.49979863,117.5594 0.09356527,117.5662 4.0891093e-005,117.5731 0.031256277,117.5800 0.78128016,117.5869 1.5625331,117.5938 1.0936717,117.6007 -2.6922093e-005,117.6076 4.3445111e-006,117.6144 0.093897119,117.6213 0.50015521,117.6282 0.56243378,117.6351 0.31232613,117.6420 -7.7836055e-005,117.6489 2.0856407e-005,117.6558 -5.5842734e-006,117.6627 1.4792715e-006,117.6695 -3.3242875e-007,117.6764 -1.4967598e-007,117.6833 9.3122526e-007,117.6902 -3.5754761e-006,117.6971 1.337171e-005,117.7040 0.031347077,117.7109 0.093788825,117.7178 0.06239368,117.7247 -5.4066943e-005,117.7315 0.500076,117.7384 1.6563119,117.7453 1.6874418,117.7522 0.74995536,117.7591 -7.4696167e-005,117.7660 0.00024691338,117.7729 0.5009172,117.7798 1.187914,117.7867 1.0619121,117.7936 0.49945843,117.8005 0.28119507,117.8074 0.34370077,117.8142 0.24984401,117.8211 0.34392908,117.8280 0.65643126,117.8349 0.49982941,117.8418 0.1872465,117.8487 -9.5452982e-005,117.8556 4.9646969e-005,117.8625 0.06269104,117.8694 0.50065005,117.8763 1.1251711,117.8832 1.0623819,117.8901 0.9998768,117.8970 0.5308668,117.9039 0.21860033,117.9108 0.18737397,117.9177 0.31261805,117.9246 0.62510639,117.9315 0.56247729,117.9383 0.43738762,117.9452 0.093549252,117.9521 -2.1978003e-005,117.9590 0.56250119,117.9659 0.75011349,117.9728 0.500247,117.9797 0.31260878,117.9866 0.43774009,117.9935 0.71881074,118.0004 0.84336734,118.0073 0.56219906,118.0142 0.093659125,118.0211 -1.9360864e-006,118.0280 1.3995224e-006,118.0349 -3.6621318e-006,118.0418 1.3250199e-005,118.0487 0.18805689,118.0556 0.84439123,118.0625 1.7814744,118.0694 2.7816911,118.0763 3.2821543,118.0832 5.0006728,118.0901 6.4687538,118.0970 7.9691248,118.1039 8.6875391,118.1108 6.8737431,118.1177 4.8430223,118.1246 12.321555,118.1315 38.614086,118.1384 62.635704,118.1453 58.550781,118.1522 30.888247,118.1591 9.5535612,118.1660 2.5285969,118.1729 0.43682107,118.1798 0.031257633,118.1868 -4.4238377e-006,118.1937 7.5377297e-006,118.2006 -2.5728636e-005,118.2075 9.5383424e-005,118.2144 0.28158763,118.2213 0.62505352,118.2282 0.4998121,118.2351 0.40624574,118.2420 0.50004947,118.2489 0.49991161,118.2558 0.28108886,118.2627 0.093691505,118.2696 -4.2316497e-005,118.2765 0.09387704,118.2834 0.28155872,118.2903 0.53124928,118.2972 0.21843755,118.3041 -0.00012145589,118.3110 3.0758783e-005,118.3180 -1.5704873e-006,118.3249 -2.4480871e-005,118.3318 0.18761718,118.3387 0.50029063,118.3456 0.43748945,118.3525 0.18720345,118.3594 -9.036946e-005,118.3663 0.093777806,118.3732 0.093785599,118.3801 0.093963362,118.3870 0.21883067,118.3940 0.15600581,118.4009 0.031121882,118.4078 0.093782656,118.4147 0.031247517,118.4216 0.87507176,118.4285 1.5625209,118.4354 1.0936753,118.4423 -2.9769486e-005,118.4492 0.031307552,118.4561 0.093963586,118.4631 0.37496042,118.4700 0.46853244,118.4769 0.3437914,118.4838 0.28123131,118.4907 -1.6090713e-005,118.4976 0.093803421,118.5045 0.093704738,118.5114 -2.4908457e-005,118.5184 -7.4633394e-006,118.5253 5.4767654e-005,118.5322 0.34397921,118.5391 0.78132164,118.5460 0.56228286,118.5529 0.093614265,118.5598 2.0333864e-005,118.5668 0.093856104,118.5737 0.31260329,118.5806 0.34367001,118.5875 0.40622795,118.5944 0.59393948,118.6013 0.87511313,118.6083 0.46879718,118.6152 0.34375924,118.6221 0.31241751,118.6290 0.43750975,118.6359 0.40604308,118.6428 0.031029729,118.6498 2.5462725e-005,118.6567 -2.5282245e-006,118.6636 0.031234648,118.6705 6.3944317e-005,118.6774 0.093668275,118.6843 0.094338305,118.6913 0.87590039,118.6982 1.093343,118.7051 0.49921954,118.7120 0.093493633,118.7189 -1.5932692e-005,118.7259 -4.6688051e-006,118.7328 3.4611676e-005,118.7397 0.031250216,118.7466 -3.5851128e-005,118.7535 9.5634396e-006,118.7605 -2.4001949e-006,118.7674 3.6646465e-008,118.7743 2.2539539e-006,118.7812 0.031293202,118.7881 0.18764043,118.7951 0.28141332,118.8020 0.34387162,118.8089 0.34351048,118.8158 0.65622896,118.8227 1.6566292,118.8297 1.812443,118.8366 0.81210327,118.8435 -0.00017075062,118.8504 3.9949646e-005,118.8574 1.0965256e-005,118.8643 0.093804486,118.8712 0.34403428,118.8781 1.4691015,118.8851 1.7500709,118.8920 0.96846777,118.8989 0.40593907,118.9058 0.15632392,118.9127 0.31260294,118.9197 0.34377229,118.9266 0.40651187,118.9335 0.78162038,118.9405 1.5625321,118.9474 1.8121681,118.9543 1.1874263,118.9612 0.4999581,118.9682 0.31213406,118.9751 0.21862645,118.9820 0.37522274,118.9889 0.71891069,118.9959 0.84414726,119.0028 0.9062466,119.0097 0.49956366,119.0166 0.62493026,119.0236 0.87495106,119.0305 0.74976754,119.0374 0.18757221,119.0444 0.030547004,119.0513 0.72351849,119.0582 14.920387,119.0651 34.602306,119.0721 36.899651,119.0790 21.176226,119.0859 9.5624838,119.0929 22.044609,119.0998 43.759342,119.1067 46.494106,119.1137 27.45303,119.1206 6.5227661,119.1275 2.4372194,119.1344 1.6565744,119.1414 4.5323696,119.1483 5.4994497,119.1552 4.0613918,119.1622 1.061488,119.1691 0.093674205,119.1760 0.12515871,119.1830 0.18753043,119.1899 0.15624514,119.1968 0.50035781,119.2038 1.0942061,119.2107 1.2809385,119.2176 0.6558314,119.2246 0.37493724,119.2315 0.18729702,119.2384 0.093688004,119.2454 0.031234061,119.2523 2.7991591e-005,119.2592 0.12512426,119.2662 0.18743201,119.2731 -0.00010566725,119.2801 3.4015015e-005,119.2870 0.28133518,119.2939 0.59379625,119.3009 0.37489447,119.3078 -4.5438843e-005,119.3147 6.7401015e-006,119.3217 1.848309e-005,119.3286 0.093780741,119.3355 0.09371987,119.3425 -2.1676044e-005,119.3494 5.4910638e-006,119.3564 0.093752258,119.3633 0.34375331,119.3702 0.31249994,119.3772 0.2189936,119.3841 0.50019079,119.3910 0.37470073,119.3980 -0.00017710614,119.4049 0.031333912,119.4119 0.093738362,119.4188 0.031212574,119.4257 1.4523463e-005,119.4327 0.094096862,119.4396 0.50031412,119.4466 0.62482053,119.4535 0.43712282,119.4604 -0.0001519574,119.4674 0.031303141,119.4743 0.031241823,119.4813 -2.3025996e-005,119.4882 4.7935446e-005,119.4951 0.093750581,119.5021 0.093707174,119.5090 0.093759269,119.5160 -1.8173347e-006,119.5229 -9.6172216e-006,119.5299 4.0289291e-005,119.5368 0.34384775,119.5437 0.49996725,119.5507 0.18741101,119.5576 -9.8339551e-006,119.5646 1.1307574e-006,119.5715 5.3120266e-006,119.5785 -2.2380556e-005,119.5854 0.093997583,119.5924 0.78155619,119.5993 0.87487429,119.6062 0.46855751,119.6132 0.40617025,119.6201 0.31240809,119.6271 0.12506452,119.6340 0.34385252,119.6410 0.31237471,119.6479 0.093736999,119.6549 0.093841866,119.6618 0.093671836,119.6688 0.093695484,119.6757 0.093772024,119.6827 0.093716465,119.6896 -2.8726508e-005,119.6965 7.7154164e-006,119.7035 -2.1332287e-006,119.7104 8.1699818e-007,119.7174 -1.1346918e-006,119.7243 3.7219802e-006,119.7313 -1.3754146e-005,119.7382 5.129807e-005,119.7452 0.34395874,119.7521 0.75003988,119.7591 0.49983788,119.7660 0.28114486,119.7730 0.1250118,119.7799 0.12504205,119.7869 0.093698084,119.7938 -3.054471e-005,119.8008 1.0779445e-005,119.8077 0.093981259,119.8147 0.50044775,119.8216 0.87517446,119.8286 0.74957299,119.8355 0.1870922,119.8425 0.031287737,119.8494 0.093750574,119.8564 0.031209633,119.8633 0.093812421,119.8703 0.18750173,119.8773 0.093680516,119.8842 -1.6024915e-005,119.8912 -1.1427797e-005,119.8981 6.1742117e-005,119.9051 0.12520991,119.9120 0.43769762,119.9190 0.62477851,119.9259 0.12474261,119.9329 2.7579357e-005,119.9398 -7.3904607e-006,119.9468 1.9806323e-006,119.9537 -5.3157163e-007,119.9607 1.4552116e-007,119.9677 -5.0478118e-008,119.9746 5.6384859e-008,119.9816 -1.750704e-007,119.9885 6.4393896e-007,119.9955 -2.4008336e-006,120.0024 0.09391243,120.0094 0.50018668,120.0164 0.56237388,120.0233 0.18729231,120.0303 2.0251102e-005,120.0372 0.18759803,120.0442 0.5005855,120.0511 1.0001534,120.0581 1.0634543,120.0651 4.4091454,120.0720 8.5956106,120.0790 9.1874399,120.0859 9.7215157,120.0929 17.069138,120.0999 25.001232,120.1068 21.305677,120.1138 10.554721,120.1207 1.7786834,120.1277 0.68791491,120.1347 0.28106463,120.1416 0.18739843,120.1486 0.031126244,120.1555 7.7186342e-006,120.1625 -3.0669648e-006,120.1695 4.548996e-006,120.1764 -1.5129894e-005,120.1834 5.5974564e-005,120.1903 0.18790725,120.1973 0.50002104,120.2043 0.31244263,120.2112 0.50021005,120.2182 0.49987069,120.2252 0.31215245,120.2321 0.093634151,120.2391 0.31265929,120.2460 0.40623143,120.2530 0.187315,120.2600 0.00018489501,120.2669 0.31303427,120.2739 0.53128195,120.2809 0.34321991,120.2878 -0.00026731502,120.2948 8.1217106e-005,120.3018 -5.7538222e-005,120.3087 0.00014894136,120.3157 0.28157026,120.3227 0.81264502,120.3296 0.7185486,120.3366 0.43737835,120.3436 0.34366673,120.3505 0.030966109,120.3575 0.094525583,120.3645 0.84433883,120.3714 0.71816868,120.3784 0.31195608,120.3854 -0.000136902,120.3923 0.093809299,120.3993 0.031198055,120.4063 1.0442628e-006,120.4132 -6.6983768e-007,120.4202 1.6351302e-006,120.4272 -5.8710602e-006,120.4341 0.093801014,120.4411 0.50006366,120.4481 0.87511903,120.4550 0.93774241,120.4620 0.40619382,120.4690 0.25012046,120.4760 0.46883759,120.4829 0.34347549,120.4899 0.18725778,120.4969 -0.00013752817,120.5038 4.8233716e-005,120.5108 0.093854547,120.5178 0.18752132,120.5247 0.18756397,120.5317 0.34377077,120.5387 0.1873524,120.5457 0.18752213,120.5526 0.34395429,120.5596 0.40644705,120.5666 0.34372288,120.5736 0.21842255,120.5805 -0.00018927586,120.5875 5.0719944e-005,120.5945 -1.3591215e-005,120.6014 3.641517e-006,120.6084 -9.7394059e-007,120.6154 2.5400107e-007,120.6224 -4.1996341e-008,120.6293 -8.6040295e-008,120.6363 3.8618856e-007,120.6433 -1.4588131e-006,120.6503 5.4494299e-006,120.6572 0.18751651,120.6642 0.34376362,120.6712 0.31247485,120.6782 2.002969e-006,120.6851 0.031281024,120.6921 0.031220073,120.6991 -7.6851211e-006,120.7061 0.093771525,120.7131 0.093728587,120.7200 0.031276088,120.7270 0.34386051,120.7340 0.87523776,120.7410 1.1561917,120.7479 0.43734446,120.7549 0.31239802,120.7619 -1.069962e-005,120.7689 0.40660208,120.7759 0.87513632,120.7828 0.74968183,120.7898 0.093497552,120.7968 7.1100454e-005,120.8038 0.31255412,120.8108 0.34371302,120.8177 0.18749003,120.8247 0.062493049,120.8317 0.2814548,120.8387 0.93772554,120.8457 0.87482077,120.8526 0.31226596,120.8596 0.031187925,120.8666 3.2220553e-006,120.8736 2.7484871e-006,120.8806 -1.4217261e-005,120.8875 5.4124725e-005,120.8945 0.18804476,120.9015 0.62534136,120.9085 0.49942479,120.9155 0.46855095,120.9225 0.34413949,120.9294 0.49985737,120.9364 0.18717128,120.9434 0.062475681,120.9504 0.031232866,120.9574 -5.7619669e-005,120.9644 0.0001001593,120.9713 0.31298152,120.9783 1.8446327,120.9853 2.9066422,120.9923 2.2807267,120.9993 0.9365685,121.0063 0.030806106,121.0133 0.18822667,121.0202 0.93825936,121.0272 1.25025,121.0342 1.7200361,121.0412 4.9413061,121.0482 12.569858,121.0552 20.878096,121.0622 19.527521,121.0692 14.3729,121.0761 16.939676,121.0831 23.470928,121.0901 24.999302,121.0971 22.092119,121.1041 20.967573,121.1111 21.154287,121.1181 17.339752,121.1251 9.7782936,121.1320 5.3735371,121.1390 2.1864083,121.1460 0.90561152,121.1530 0.18768567,121.1600 0.469028,121.1670 0.34345448,121.1740 0.18729018,121.1810 -0.00010843721,121.1880 0.031271011,121.1950 0.093916111,121.2019 0.40625641,121.2089 0.093557201,121.2159 2.6836165e-005,121.2229 -5.6173976e-005,121.2299 0.094093844,121.2369 1.0007197,121.2439 1.6562381,121.2509 0.99931341,121.2579 0.15591033,121.2649 2.147299e-005,121.2719 -5.7527986e-006,121.2789 1.5367704e-006,121.2859 -3.9389596e-007,121.2929 3.8705355e-008,121.2998 2.3912011e-007,121.3068 -9.9526051e-007,121.3138 3.7421742e-006,121.3208 -1.3974373e-005,121.3278 0.18758909,121.3348 0.28124744,121.3418 0.03113622,121.3488 0.00011846904,121.3558 0.18775633,121.3628 0.31241247,121.3698 0.093526646,121.3768 -7.5112664e-005,121.3838 0.0002214838,121.3908 0.4067657,121.3978 1.0627644,121.4048 1.1875627,121.4118 1.1248719,121.4188 0.81197929,121.4258 0.18713158,121.4328 3.3330825e-006,121.4398 0.094076633,121.4468 0.53184271,121.4538 0.81242126,121.4608 0.71835238,121.4678 0.49977833,121.4748 0.28122276,121.4818 0.81255323,121.4888 1.2810833,121.4958 0.74993342,121.5028 -5.9481928e-005,121.5098 0.12564574,121.5168 0.96956372,121.5238 1.2813258,121.5308 1.0617592,121.5378 0.53065526,121.5448 0.87538785,121.5518 1.3127091,121.5588 0.84346581,121.5658 0.34336242,121.5728 -8.4081446e-005,121.5798 0.093834348,121.5868 0.21893281,121.5938 0.31254309,121.6008 0.281102,121.6078 0.31245598,121.6148 0.18741812,121.6218 -4.198121e-005,121.6288 1.1316427e-005,121.6358 -3.2817138e-006,121.6428 1.809744e-006,121.6498 -3.9573115e-006,121.6568 1.4020391e-005,121.6638 0.093844116,121.6708 0.18754265,121.6778 0.093625464,121.6848 2.2363251e-005,121.6918 0.34404317,121.6988 0.81260502,121.7058 0.62473077,121.7128 0.093567707,121.7199 9.7210523e-006,121.7269 -2.6982009e-006,121.7339 1.0711288e-006,121.7409 -1.5862347e-006,121.7479 5.2741129e-006,121.7549 -1.9511504e-005,121.7619 7.2776835e-005,121.7689 0.31278393,121.7759 0.75020462,121.7829 0.74975461,121.7899 0.18719472,121.7969 5.396489e-005,121.8039 0.18758982,121.8109 0.18741809,121.8180 0.031210978,121.8250 0.18756267,121.8320 0.34379023,121.8390 0.31240797,121.8460 2.0845948e-005,121.8530 0.31269404,121.8600 0.56255746,121.8670 0.68752021,121.8740 0.90625876,121.8810 0.87489563,121.8881 0.4998917,121.8951 0.31245679,121.9021 0.62516648,121.9091 1.3439412,121.9161 1.3747731,121.9231 0.49977866,121.9301 0.093797348,121.9371 0.093986511,121.9442 0.37538892,121.9512 0.49989325,121.9582 0.21829174,121.9652 -0.00011413153,121.9722 0.093910336,121.9792 2.3756037,121.9862 3.7502923,121.9932 2.4994411,122.0003 0.53081244,122.0073 -3.6380265e-005,122.0143 0.031353515,122.0213 0.09381865,122.0283 0.093669169,122.0353 0.09367054,122.0423 0.31286761,122.0494 2.5946441,122.0564 4.3439274,122.0634 3.814378,122.0704 6.1282854,122.0774 7.5623813,122.0844 6.9369764,122.0915 7.4377203,122.0985 14.92118,122.1055 55.880077,122.1125 104.30142,122.1195 105.10838,122.1265 64.090775,122.1336 23.637527,122.1406 10.654063,122.1476 6.4347253,122.1546 3.21681,122.1616 0.8740561,122.1687 0.31247148,122.1757 0.093611196,122.1827 -3.9119488e-005,122.1897 8.2308597e-006,122.1967 6.1995474e-006,122.2038 0.15668914,122.2108 1.0003252,122.2178 0.93701237,122.2248 0.093399495,122.2318 0.00016463693,122.2389 0.18761326,122.2459 0.18741526,122.2529 0.12493894,122.2599 0.093710847,122.2669 -2.9466883e-005,122.2740 0.093888618,122.2810 0.37506533,122.2880 0.34373212,122.2950 0.31239814,122.3021 -0.00010362806,122.3091 0.093787104,122.3161 0.56250536,122.3231 0.78128791,122.3302 0.59375769,122.3372 0.093749702,122.3442 1.5625916,122.3512 2.1874783,122.3582 1.1561203,122.3653 0.031298399,122.3723 0.31253675,122.3793 0.18744187,122.3863 0.093728691,122.3934 -1.3103168e-005,122.4004 2.440659e-006,122.4074 3.3417143e-006,122.4145 -1.5808764e-005,122.4215 0.094056368,122.4285 0.56256884,122.4355 0.28098679,122.4426 0.093652576,122.4496 8.6781889e-005,122.4566 0.40644377,122.4636 0.62516361,122.4707 0.62499636,122.4777 0.31233343,122.4847 0.31269592,122.4917 0.62511778,122.4988 0.53095913,122.5058 0.18721926,122.5128 2.7929558e-005,122.5199 0.18758439,122.5269 0.18746684,122.5339 0.093630888,122.5410 0.00017703185,122.5480 0.34410959,122.5550 0.49996552,122.5620 0.34348685,122.5691 0.093542904,122.5761 1.994131e-005,122.5831 0.18762705,122.5902 0.31245449,122.5972 0.18743965,122.6042 0.28141868,122.6113 0.37532634,122.6183 0.56250024,122.6253 0.40582657,122.6324 0.093612649,122.6394 0.18773955,122.6464 0.65657026,122.6535 0.843817,122.6605 0.53090197,122.6675 0.093494907,122.6746 -2.0777319e-005,122.6816 4.7345045e-005,122.6886 0.093964256,122.6957 0.18737318,122.7027 0.062532328,122.7097 0.31278422,122.7168 0.3436161,122.7238 0.18730989,122.7308 0.18789302,122.7379 0.62534988,122.7449 0.53086084,122.7519 0.18710567,122.7590 -9.6224991e-005,122.7660 2.8209677e-005,122.7730 0.31256655,122.7801 0.43759057,122.7871 0.28160632,122.7942 0.53139234,122.8012 0.34325704,122.8082 -0.00021361087,122.8153 4.5696794e-005,122.8223 3.0841198e-005,122.8293 0.18757075,122.8364 0.18742564,122.8434 -1.3285919e-005,122.8505 0.093780532,122.8575 0.1250093,122.8645 0.34384769,122.8716 0.49996883,122.8786 0.31248036,122.8857 0.40621156,122.8927 0.18742926,122.8997 -1.7358789e-005,122.9068 0.031508464,122.9138 0.28152618,122.9209 0.31242636,122.9279 0.46864367,122.9349 0.78125077,122.9420 0.87486875,122.9490 0.68735367,122.9561 0.84377378,122.9631 0.34355953,122.9701 0.063053928,122.9772 0.81306481,122.9842 0.99965292,122.9913 0.71842057,122.9983 0.43728355,123.0054 0.093647942,123.0124 -1.860681e-005,123.0194 2.125494e-005,123.0265 0.31251684,123.0335 0.56258398,123.0406 0.62531418,123.0476 2.2508423,123.0547 6.0657191,123.0617 12.129749,123.0688 16.941154,123.0758 18.655045,123.0828 12.903375,123.0899 11.940019,123.0969 18.753906,123.1040 21.594889,123.1110 21.153944,123.1181 19.247501,123.1251 15.560223,123.1322 9.9346514,123.1392 5.9349279,123.1463 3.0290263,123.1533 1.9678657,123.1604 1.2182856,123.1674 0.59355545,123.1744 0.18750601,123.1815 0.34389007,123.1885 0.43745932,123.1956 0.28112689,123.2026 0.093669392,123.2097 -2.2585775e-005,123.2167 2.1857315e-005,123.2238 0.093825974,123.2308 0.18745786,123.2379 0.12500893,123.2449 0.37509447,123.2520 0.28114977,123.2590 -6.5006017e-005,123.2661 1.6464981e-005,123.2731 -8.4930883e-007,123.2802 -1.3069854e-005,123.2872 5.3132619e-005,123.2943 0.093747623,123.3013 -4.3934862e-005,123.3084 0.031367838,123.3154 0.18759412,123.3225 0.74998909,123.3296 1.2188538,123.3366 1.2187092,123.3437 0.43736085,123.3507 0.18769151,123.3578 0.28130782,123.3648 0.18722519,123.3719 -0.00012173815,123.3789 3.5634701e-005,123.3860 -2.0793435e-005,123.3930 4.7539921e-005,123.4001 0.1876146,123.4071 0.31246996,123.4142 0.093612522,123.4212 0.00010426229,123.4283 0.09375231,123.4354 -0.00011475165,123.4424 3.526478e-005,123.4495 -2.6301139e-005,123.4565 6.9942333e-005,123.4636 0.09374404,123.4706 -4.6523528e-005,123.4777 0.093752645,123.4848 3.5940888e-005,123.4918 0.093793459,123.4989 0.06241928,123.5059 0.31261557,123.5130 0.43752462,123.5200 0.12486087,123.5271 -2.7166607e-006,123.5342 -9.3259114e-006,123.5412 4.0023351e-005,123.5483 0.34385267,123.5553 0.56249291,123.5624 0.31240621,123.5694 0.031207897,123.5765 0.093877696,123.5836 0.50012809,123.5906 0.56244242,123.5977 0.31235939,123.6047 -6.2296334e-005,123.6118 1.6692116e-005,123.6189 -4.467995e-006,123.6259 1.1787558e-006,123.6330 -2.4672826e-007,123.6401 -1.9194084e-007,123.6471 1.0145818e-006,123.6542 -3.8666485e-006,123.6612 1.4452973e-005,123.6683 -5.3948825e-005,123.6754 0.00020135609,123.6824 0.31276363,123.6895 0.31225699,123.6965 0.031040626,123.7036 6.725327e-005,123.7107 0.093740456,123.7177 -2.9242034e-005,123.7248 0.09375874,123.7319 0.093773805,123.7389 0.031253282,123.7460 0.093796596,123.7531 0.31259102,123.7601 0.31239268,123.7672 -7.8809069e-005,123.7743 5.7419661e-006,123.7813 5.5850869e-005,123.7884 0.28139329,123.7954 0.75025827,123.8025 1.0938089,123.8096 0.81240153,123.8166 0.65620118,123.8237 0.40602827,123.8308 0.093634717,123.8378 0.093807645,123.8449 0.18750116,123.8520 0.093687691,123.8590 0.21878511,123.8661 0.18745899,123.8732 5.3249096e-005,123.8802 0.093808673,123.8873 0.12491952,123.8944 0.18751086,123.9015 0.093650535,123.9085 0.00022957569,123.9156 0.31280941,123.9227 0.34359053,123.9297 0.18733256,123.9368 0.31250545,123.9439 0.34372514,123.9509 0.18739726,123.9580 0.093725227,123.9651 0.093735032,123.9722 0.093834691,123.9792 0.50009406,123.9863 0.53131753,123.9934 0.6562705,124.0004 0.28106946,124.0075 0.093648449,124.0146 1.7814526e-005,124.0217 0.40642431,124.0287 0.8438791,124.0358 0.62484944,124.0429 0.093575701,124.0499 0.09398859,124.0570 1.0945305,124.0641 2.2814934,124.0712 2.1562562,124.0782 3.4754543,124.0853 20.763878,124.0924 38.6931,124.0995 36.709866,124.1065 19.332026,124.1136 6.9378657,124.1207 17.355165,124.1278 31.475245,124.1348 33.025414,124.1419 20.489691,124.1490 8.0873413,124.1561 2.310472,124.1631 0.90625852,124.1702 0.46853852,124.1773 0.18720776,124.1844 -5.5167824e-005,124.1914 1.4477889e-005,124.1985 -2.7399958e-006,124.2056 -3.5191899e-006,124.2127 1.6818252e-005,124.2198 0.09397956,124.2268 0.31258172,124.2339 0.1872485,124.2410 -9.2194074e-005,124.2481 2.1678235e-005,124.2551 5.4880961e-006,124.2622 -4.3635257e-005,124.2693 0.031470433,124.2764 0.65650707,124.2835 0.65604413,124.2905 0.49982306,124.2976 0.37516919,124.3047 0.43761215,124.3118 0.31237626,124.3189 0.15608436,124.3259 -5.8254642e-005,124.3330 0.031267133,124.3401 0.15655629,124.3472 1.0005437,124.3543 1.5000262,124.3613 1.2183585,124.3684 0.65630484,124.3755 0.62495416,124.3826 0.18707034,124.3897 -9.4371142e-005,124.3968 2.532138e-005,124.4038 -6.908163e-006,124.4109 2.3096386e-006,124.4180 -2.330064e-006,124.4251 7.0109536e-006,124.4322 -2.5715417e-005,124.4393 9.5857409e-005,124.4463 0.093831748,124.4534 0.062378068,124.4605 -3.310568e-005,124.4676 0.093760937,124.4747 0.031258654,124.4818 0.12500057,124.4889 0.031222217,124.4959 6.7491037e-006,124.5030 -1.806555e-006,124.5101 4.7667035e-007,124.5172 -1.0000501e-007,124.5243 -7.6689673e-008,124.5314 4.0679976e-007,124.5385 -1.5506141e-006,124.5455 5.7960406e-006,124.5526 0.031230962,124.5597 0.062655829,124.5668 0.50042361,124.5739 1.0000639,124.5810 0.65581375,124.5881 0.062285647,124.5952 2.0029625e-005,124.6022 2.954063e-005,124.6093 0.43805239,124.6164 1.9068986,124.6235 2.0934846,124.6306 0.93685818,124.6377 0.09346354,124.6448 -4.6367804e-005,124.6519 1.9596637e-005,124.6590 -3.2017731e-005,124.6661 0.00010848119,124.6731 0.28180689,124.6802 0.84417433,124.6873 1.0936036,124.6944 0.96819252,124.7015 0.56218266,124.7086 0.34374878,124.7157 -5.2614079e-005,124.7228 -3.5615085e-007,124.7299 5.4046533e-005,124.7370 0.062586807,124.7441 0.062400404,124.7512 8.9312525e-006,124.7582 0.18755196,124.7653 0.093674682,124.7724 -4.0369356e-005,124.7795 9.5227842e-005,124.7866 0.15631221,124.7937 0.062457621,124.8008 0.031105958,124.8079 0.031613573,124.8150 0.75139302,124.8221 1.5316086,124.8292 1.1556032,124.8363 1.0309398,124.8434 1.3748623,124.8505 1.7185454,124.8576 1.1245396,124.8647 0.40605047,124.8718 0.18745545,124.8789 0.031186786,124.8860 3.5085418e-006,124.8930 -1.498278e-007,124.9001 -2.9096857e-006,124.9072 0.093769595,124.9143 0.50002402,124.9214 0.49997577,124.9285 0.09373112,124.9356 0.031303748,124.9427 0.093853422,124.9498 0.18744655,124.9569 0.031106286,124.9640 0.5002088,124.9711 2.031898,124.9782 3.3128803,124.9853 2.4687495,124.9924 1.3746617,124.9995 0.71816492,125.0066 0.34374034,125.0137 0.62512255,125.0208 0.65636343,125.0279 0.968759,125.0350 0.59366202,125.0421 0.43775037,125.0492 0.68779832,125.0563 1.5010159,125.0634 3.3775597,125.0705 7.0654788,125.0776 10.720489,125.0847 12.719304,125.0918 12.873037,125.0989 8.4352007,125.1060 7.5942073,125.1132 8.8767195,125.1203 10.092875,125.1274 7.0902691,125.1345 3.5603142,125.1416 2.0000386,125.1487 2.0009222,125.1558 1.9994543,125.1629 0.9362635,125.1700 0.093362816,125.1771 0.093820564,125.1842 0.37517676,125.1913 0.59379923,125.1984 0.3435604,125.2055 0.093753293,125.2126 0.1877427,125.2197 0.31244853,125.2268 0.18728295,125.2339 0.093738794,125.2410 0.093719564,125.2481 0.094032183,125.2553 0.50034517,125.2624 0.65618867,125.2695 0.65594667,125.2766 0.34353977,125.2837 0.18746302,125.2908 -5.0951388e-005,125.2979 2.6530095e-005,125.3050 0.093843244,125.3121 0.31260347,125.3192 0.34364665,125.3263 0.1874848,125.3334 0.50010079,125.3406 0.40614265,125.3477 0.093661681,125.3548 1.7176541e-006,125.3619 0.34377754,125.3690 1.5627049,125.3761 2.2816663,125.3832 1.8750134,125.3903 0.68704247,125.3974 0.093537375,125.4046 1.5350133e-005,125.4117 0.093761839,125.4188 0.18751095,125.4259 0.093694307,125.4330 0.00013810693,125.4401 0.21928132,125.4472 0.7503289,125.4543 0.74968714,125.4614 0.43700558,125.4686 0.28136992,125.4757 0.34384945,125.4828 0.34352222,125.4899 0.21867113,125.4970 0.21870095,125.5041 0.31249058,125.5112 0.093726374,125.5184 1.9824814e-005,125.5255 0.50002068,125.5326 0.093791604,125.5397 0.46949869,125.5468 1.1568607,125.5539 1.0307845,125.5611 0.49933529,125.5682 0.093457401,125.5753 0.18793082,125.5824 0.6875506,125.5895 0.37459049,125.5966 0.093685105,125.6038 -2.5756442e-005,125.6109 6.9052912e-006,125.6180 -1.8630292e-006,125.6251 5.4637582e-007,125.6322 -3.2236474e-007,125.6393 7.4309719e-007,125.6465 -2.6501891e-006,125.6536 9.8583787e-006,125.6607 0.031338029,125.6678 0.093775176,125.6749 0.093849309,125.6821 0.28142226,125.6892 0.37503546,125.6963 0.53135133,125.7034 0.62471253,125.7105 0.093458913,125.7177 6.2409912e-005,125.7248 -1.6723976e-005,125.7319 4.4818994e-006,125.7390 -1.2025248e-006,125.7461 3.2790507e-007,125.7533 -1.0901835e-007,125.7604 1.0815273e-007,125.7675 -3.2360779e-007,125.7746 1.186355e-006,125.7817 -4.4221015e-006,125.7889 1.6503243e-005,125.7960 0.093983576,125.8031 0.31257239,125.8102 0.18728372,125.8174 1.1562102,125.8245 1.5625901,125.8316 1.0937933,125.8387 0.50011528,125.8459 0.49997666,125.8530 0.18758534,125.8601 0.40639973,125.8672 0.46888974,125.8743 0.68776035,125.8815 1.0622129,125.8886 0.65574336,125.8957 0.1873278,125.9028 0.0001197964,125.9100 0.093859307,125.9171 0.093645394,125.9242 0.031159032,125.9314 1.596376e-005,125.9385 -2.6628692e-005,125.9456 9.0556314e-005,125.9527 0.34395134,125.9599 0.56248963,125.9670 0.34358987,125.9741 0.093659721,125.9812 -1.5292213e-005,125.9884 7.0798078e-006,125.9955 0.031335443,126.0026 0.12509732,126.0098 0.18739036,126.0169 0.093654908,126.0240 2.6955127e-005,126.0311 -2.3147189e-005,126.0383 0.59434211,126.0454 3.063875,126.0525 5.1880898,126.0597 5.0003672,126.0668 5.0948319,126.0739 5.8149791,126.0811 18.675421,126.0882 65.316261,126.0953 110.23444,126.1024 104.04176,126.1096 58.189014,126.1167 22.608425,126.1238 8.5562029,126.1310 5.8445997,126.1381 6.6573453,126.1452 4.8729119,126.1524 2.7482111,126.1595 2.4371564,126.1666 1.8746419,126.1738 0.53094679,126.1809 -2.5269755e-005,126.1880 5.4447041e-006,126.1952 0.093868069,126.2023 0.43763778,126.2094 0.46862891,126.2166 0.12497776,126.2237 0.18762183,126.2308 0.28151697,126.2380 0.62505931,126.2451 0.53096795,126.2522 0.34359503,126.2594 0.12489512,126.2665 -2.3875153e-005,126.2737 0.09376581,126.2808 0.18749826,126.2879 0.093741179,126.2951 -6.303178e-007,126.3022 9.1596701e-007,126.3093 -3.0337203e-006,126.3165 1.1219643e-005,126.3236 -4.1847601e-005,126.3307 0.00015618169,126.3379 0.18778643,126.3450 0.31264466,126.3522 0.31221309,126.3593 0.12472169,126.3664 0.18752879,126.3736 0.18756942,126.3807 0.09382432,126.3879 0.34369603,126.3950 0.34369409,126.4021 0.093698263,126.4093 6.5875806e-006,126.4164 -3.2959455e-005,126.4236 0.00012525888,126.4307 0.18766375,126.4378 0.18735018,126.4450 0.18762928,126.4521 0.50030839,126.4593 0.40623766,126.4664 0.37471014,126.4735 0.4061645,126.4807 0.37508017,126.4878 0.40641144,126.4950 0.65641069,126.5021 0.43719715,126.5093 0.093500599,126.5164 -1.8734641e-005,126.5235 1.5672176e-005,126.5307 -4.3955835e-005,126.5378 0.00016016203,126.5450 0.68819362,126.5521 1.9377257,126.5593 1.7181592,126.5664 0.37479308,126.5735 0.87512809,126.5807 0.84361517,126.5878 0.1872995,126.5950 -4.9468177e-005,126.6021 4.621445e-006,126.6093 3.09881e-005,126.6164 0.18765908,126.6236 0.50010878,126.6307 0.53117758,126.6379 0.34361023,126.6450 0.093672715,126.6521 -6.4151764e-006,126.6593 2.2218919e-006,126.6664 -2.4721121e-006,126.6736 7.6669421e-006,126.6807 -2.8197474e-005,126.6879 0.00010513023,126.6950 0.18763775,126.7022 0.28120914,126.7093 0.15612312,126.7165 -6.7852583e-005,126.7236 2.1714368e-005,126.7308 -1.9001445e-005,126.7379 5.4294116e-005,126.7451 0.094007224,126.7522 0.40648702,126.7594 0.68727833,126.7665 0.4997389,126.7737 0.18745853,126.7808 1.658204e-005,126.7880 0.18763198,126.7951 0.34373537,126.8023 0.21877509,126.8094 0.43760568,126.8166 0.5937053,126.8237 0.37486234,126.8309 0.093656361,126.8380 1.9976167e-006,126.8452 -1.5167946e-005,126.8523 5.8678466e-005,126.8595 0.093946002,126.8666 0.18750021,126.8738 0.093551904,126.8809 -5.0651925e-005,126.8881 -1.3656831e-005,126.8953 0.18797974,126.9024 0.84423232,126.9096 0.84335029,126.9167 0.34327504,126.9239 -8.5047373e-005,126.9310 1.9843541e-005,126.9382 5.6796189e-006,126.9453 -4.2566418e-005,126.9525 0.00016459764,126.9596 0.93759972,126.9668 1.656353,126.9740 1.6565515,126.9811 1.0000359,126.9883 0.49987304,126.9954 0.53140348,127.0026 0.74986225,127.0097 0.37452343,127.0169 0.28159133,127.0241 0.81301934,127.0312 0.84356034,127.0384 0.37448329,127.0455 0.030911488,127.0527 0.21954264,127.0598 2.2833676,127.0670 5.0639691,127.0742 7.5342083,127.0813 15.697477,127.0885 28.789724,127.0956 31.527658,127.1028 23.584051,127.1100 16.18206,127.1171 11.092704,127.1243 7.4061136,127.1314 6.9687705,127.1386 8.4049454,127.1458 6.591383,127.1529 2.7795904,127.1601 0.99974012,127.1672 0.68819761,127.1744 1.7818971,127.1816 1.7184733,127.1887 1.0306734,127.1959 0.28080636,127.2030 0.093522504,127.2102 4.0878913e-005,127.2174 0.1877432,127.2245 0.34386361,127.2317 0.34357285,127.2389 0.093513198,127.2460 -2.4678227e-006,127.2532 0.03125453,127.2604 -1.5688825e-005,127.2675 4.2024126e-006,127.2747 -1.1198035e-006,127.2818 2.7652416e-007,127.2890 1.3786854e-008,127.2962 -3.3171432e-007,127.3033 1.3131616e-006,127.3105 -4.9212563e-006,127.3177 1.8373077e-005,127.3248 0.093826719,127.3320 0.18746732,127.3392 -9.1473405e-005,127.3463 0.031439912,127.3535 0.53213328,127.3607 1.6254238,127.3678 1.3119752,127.3750 0.65563303,127.3822 0.093429983,127.3893 0.7813108,127.3965 1.1562253,127.4037 0.34370551,127.4108 1.1056596e-005,127.4180 -1.8075196e-005,127.4252 6.1248065e-005,127.4323 0.093952566,127.4395 0.18750028,127.4467 0.18729757,127.4538 0.031187687,127.4610 2.0840856e-005,127.4682 -2.104715e-005,127.4754 6.3351043e-005,127.4825 0.093934201,127.4897 0.37555355,127.4969 0.81262064,127.5040 0.53087819,127.5112 0.31214803,127.5184 -0.00024189315,127.5256 0.12534529,127.5327 0.40664026,127.5399 0.87551373,127.5471 1.4378874,127.5542 1.3123262,127.5614 0.81187546,127.5686 0.37459743,127.5758 0.31239155,127.5829 0.18758398,127.5901 0.34400672,127.5973 0.34347713,127.6045 0.093433172,127.6116 -2.4612076e-005,127.6188 -2.5717804e-007,127.6260 2.5644482e-005,127.6331 0.093985215,127.6403 0.31269762,127.6475 0.31229958,127.6547 0.18728717,127.6618 0.3124736,127.6690 0.31255585,127.6762 0.28140214,127.6834 0.37511468,127.6905 0.49990273,127.6977 0.84377694,127.7049 1.2812276,127.7121 0.68730205,127.7193 0.093787514,127.7264 0.18751036,127.7336 0.093670979,127.7408 -1.2824568e-005,127.7480 -2.7842278e-005,127.7551 0.00012420336,127.7623 0.62521619,127.7695 1.3753673,127.7767 1.7504135,127.7839 1.5311235,127.7910 0.53058565,127.7982 0.030893467,127.8054 6.5498563e-005,127.8126 -1.7758668e-005,127.8197 5.5319047e-006,127.8269 -4.3680093e-006,127.8341 1.1940651e-005,127.8413 0.093958482,127.8485 0.56276655,127.8557 0.71853924,127.8628 0.28097266,127.8700 4.993085e-006,127.8772 -1.9547817e-006,127.8844 2.8258876e-006,127.8916 -9.3492872e-006,127.8987 0.093792468,127.9059 0.094046958,127.9131 0.31278601,127.9203 0.31212372,127.9275 -0.00030670327,127.9346 8.2211845e-005,127.9418 -2.2124128e-005,127.9490 6.2793451e-006,127.9562 -2.9919099e-006,127.9634 5.6882532e-006,127.9706 0.18748814,127.9778 1.0939811,127.9849 1.6256175,127.9921 1.5938518,127.9993 0.99971104,128.0065 0.812599,128.0137 0.68739188,128.0209 0.3120127,128.0280 0.093561999,128.0352 0.18801054,128.0424 0.62602073,128.0496 1.4375156,128.0568 1.2496293,128.0640 6.5393043,128.0712 24.671535,128.0783 42.038017,128.0855 39.177761,128.0927 21.928579,128.0999 16.624062,128.1071 21.643692,128.1143 70.025017,128.1215 144.06747,128.1287 149.46864,128.1358 85.225647,128.1430 24.62991,128.1502 9.6224604,128.1574 8.6851301,128.1646 6.1843977,128.1718 2.8423491,128.1790 0.53125584,128.1862 0.34382173,128.1934 0.37527734,128.2006 0.53112793,128.2077 0.18715282,128.2149 0.093743712,128.2221 0.21878563,128.2293 0.40619862,128.2365 0.18745488,128.2437 -1.1502296e-005,128.2509 5.3189404e-005,128.2581 0.1875855,128.2653 0.34400287,128.2725 1.9377104,128.2797 2.4998863,128.2869 1.4997681,128.2940 0.09355294,128.3012 0.093817748,128.3084 0.40635365,128.3156 0.31240985,128.3228 0.093603775,128.3300 0.031507056,128.3372 0.31288621,128.3444 0.34337768,128.3516 -0.00033087208,128.3588 0.00012767702,128.3660 0.25042975,128.3732 0.6879313,128.3804 0.59347147,128.3876 0.2495582,128.3948 0.46898612,128.4020 1.7190661,128.4092 1.5621717,128.4164 0.46855494,128.4236 0.37511155,128.4307 0.65625727,128.4379 0.59378034,128.4451 0.31236562,128.4523 0.093530603,128.4595 -2.094748e-005,128.4667 5.5489854e-006,128.4739 -1.2470801e-006,128.4811 -5.6109269e-007,128.4883 3.4917832e-006,128.4955 -1.3406938e-005,128.5027 5.0139286e-005,128.5099 0.18763264,128.5171 0.31245619,128.5243 0.093631394,128.5315 -1.8518271e-005,128.5387 0.093930021,128.5459 0.46904373,128.5531 0.56267995,128.5603 0.59349251,128.5675 0.15588315,128.5747 -2.6235401e-005,128.5819 6.8497889e-006,128.5891 -1.1620004e-006,128.5963 -2.202421e-006,128.6035 9.9724666e-006,128.6107 0.56251359,128.6179 0.56248713,128.6251 -1.3052017e-005,128.6323 0.031320393,128.6395 0.1875765,128.6467 0.18741184,128.6539 -6.893988e-005,128.6611 1.9224153e-005,128.6684 -7.9524689e-006,128.6756 1.2585268e-005,128.6828 0.18767494,128.6900 0.59382939,128.6972 0.53128314,128.7044 0.59401453,128.7116 0.87512904,128.7188 0.74965483,128.7260 0.28091684,128.7332 0.31249338,128.7404 0.31249887,128.7476 0.093745559,128.7548 4.8095166e-007,128.7620 -1.2776368e-007,128.7692 3.0071554e-008,128.7764 7.4869293e-009,128.7836 -6.0025577e-008,128.7908 2.3263115e-007,128.7980 -8.7055565e-007,128.8053 3.2498028e-006,128.8125 -1.2129442e-005,128.8197 0.18755318,128.8269 1.7501281,128.8341 2.4062142,128.8413 1.1873797,128.8485 -2.106894e-005,128.8557 0.18753017,128.8629 0.56250674,128.8701 0.34372568,128.8773 0.093742177,128.8845 4.3310506e-006,128.8918 -1.7433147e-005,128.8990 6.540586e-005,128.9062 0.31281483,128.9134 0.78135717,128.9206 0.56220549,128.9278 0.18740584,128.9350 0.34382808,128.9422 0.34367979,128.9494 0.093639053,128.9567 9.8966622e-005,128.9639 0.2815336,128.9711 1.0001789,128.9783 1.4998218,128.9855 1.0934504,128.9927 0.4063133,128.9999 0.56320059,129.0071 1.2506653,129.0144 1.2498853,129.0216 1.0620048,129.0288 0.84346187,129.0360 1.125747,129.0432 2.1255071,129.0504 4.4397278,129.0576 13.357808,129.0648 35.706062,129.0721 51.533459,129.0793 48.707844,129.0865 35.67701,129.0937 21.086489,129.1009 10.80827,129.1081 8.3755779,129.1154 15.378839,129.1226 25.034676,129.1298 28.498531,129.1370 18.837378,129.1442 6.5583119,129.1514 2.0926845,129.1587 1.4370037,129.1659 1.1560177,129.1731 0.49996382,129.1803 0.093746722,129.1875 6.2211336e-007,129.1947 -1.8446631e-006,129.2020 0.78135794,129.2092 2.0000873,129.2164 2.0624671,129.2236 1.7812941,129.2308 0.81247163,129.2381 0.062359307,129.2453 -4.9529677e-005,129.2525 3.1744887e-005,129.2597 0.093774386,129.2669 0.18748042,129.2742 0.34375355,129.2814 0.49999726,129.2886 0.18747488,129.2958 2.0328423e-006,129.3030 -1.5041705e-006,129.3103 3.9839765e-006,129.3175 -1.443264e-005,129.3247 5.3750369e-005,129.3319 0.09396901,129.3391 0.21876934,129.3464 0.40609232,129.3536 0.43748116,129.3608 0.3751114,129.3680 0.21886303,129.3753 0.18729693,129.3825 -0.00015899257,129.3897 4.1690048e-005,129.3969 -7.7570776e-006,129.4042 -1.0665393e-005,129.4114 5.0422739e-005,129.4186 0.34392568,129.4258 0.71904761,129.4331 0.84377122,129.4403 0.49979088,129.4475 0.62504804,129.4547 0.68743831,129.4620 0.40613806,129.4692 0.53155267,129.4764 0.93758732,129.4836 0.53082389,129.4909 0.031055804,129.4981 3.845173e-005,129.5053 -9.8343435e-006,129.5125 8.8302687e-007,129.5198 6.3033644e-006,129.5270 -2.6098365e-005,129.5342 9.8096796e-005,129.5414 0.18777327,129.5487 0.34375003,129.5559 0.18722531,129.5631 -9.2745664e-005,129.5704 7.4868653e-006,129.5776 6.2809544e-005,129.5848 0.18801501,129.5920 0.59405369,129.5993 0.49961248,129.6065 0.18709199,129.6137 -9.741079e-005,129.6210 2.5943764e-005,129.6282 -6.35793e-006,129.6354 -5.1389128e-007,129.6427 8.4145413e-006,129.6499 0.093867816,129.6571 0.31253192,129.6643 0.18740715,129.6716 0.18771125,129.6788 0.68768549,129.6860 0.75004411,129.6933 0.68728149,129.7005 0.28111276,129.7077 0.37511104,129.7150 0.43742982,129.7222 0.34376505,129.7294 0.31237999,129.7367 -0.00010790059,129.7439 2.9549499e-005,129.7511 -1.0290627e-005,129.7584 1.1611756e-005,129.7656 -3.6158199e-005,129.7728 0.00013302984,129.7801 0.31293696,129.7873 0.81264287,129.7945 0.68713659,129.8018 0.18720457,129.8090 -3.2868178e-005,129.8163 9.0664143e-006,129.8235 -3.3954325e-006,129.8307 4.5149977e-006,129.8380 0.031235337,129.8452 0.34382275,129.8524 1.9063342,129.8597 1.7499015,129.8669 1.1563927,129.8741 1.2813588,129.8814 1.187271,129.8886 0.4999457,129.8959 0.093797252,129.9031 0.093710877,129.9103 -3.5380639e-005,129.9176 3.6196834e-005,129.9248 0.093787365,129.9320 0.093710959,129.9393 -2.8002574e-005,129.9465 4.4149483e-006,129.9538 1.0345479e-005,129.9610 0.093874507,129.9682 0.50019807,129.9755 0.96868396,129.9827 0.87511176,129.9900 1.1573813,129.9972 2.53332,130.0044 4.2507544,130.0117 3.9046319,130.0189 2.4359105,130.0262 1.843383,130.0334 3.1564863,130.0406 5.1253505,130.0479 5.1558666,130.0551 3.8130641,130.0624 3.8154509,130.0696 5.4708958,130.0769 8.1571932,130.0841 10.843678,130.0913 12.939024,130.0986 16.064545,130.1058 15.186439,130.1131 11.371403,130.1203 7.4056931,130.1276 14.978589,130.1348 31.259096,130.1421 33.964924,130.1493 21.958096,130.1565 13.782834,130.1638 44.820358,130.1710 116.42432,130.1783 150.21971,130.1855 112.76537,130.1928 44.866188,130.2000 16.146332,130.2073 8.7483692,130.2145 4.6556373,130.2218 4.4997883,130.2290 2.6549883,130.2363 0.093282744,130.2435 0.18797705,130.2507 0.75027102,130.2580 0.99976128,130.2652 0.53085703,130.2725 0.093639627,130.2797 0.094095103,130.2870 0.50033045,130.2942 0.68749994,130.3015 1.4688066,130.3087 1.374642,130.3160 0.7184093,130.3232 1.1251197,130.3305 1.375198,130.3377 1.5935727,130.3450 1.2813163,130.3522 1.0941921,130.3595 0.49994999,130.3667 0.31205389,130.3740 0.093773797,130.3812 0.31263903,130.3885 0.18724585,130.3957 0.2189479,130.4030 0.90660977,130.4102 0.90588462,130.4175 0.030863509,130.4247 0.03157549,130.4320 0.50045598,130.4393 0.81240231,130.4465 0.4370383,130.4538 0.031101273,130.4610 3.1514213e-005,130.4683 -3.6223668e-005,130.4755 0.00011338654,130.4828 0.12511581,130.4900 0.093606465,130.4973 -7.4631243e-005,130.5045 8.7562457e-006,130.5118 3.9614228e-005,130.5190 0.18763351,130.5263 0.31242436,130.5336 0.18787006,130.5408 0.59438354,130.5481 0.74985486,130.5553 0.43684879,130.5626 0.093658164,130.5698 0.34427118,130.5771 0.56246579,130.5844 0.6559962,130.5916 0.93746591,130.5989 0.65622103,130.6061 0.34351426,130.6134 -0.00017995955,130.6206 4.6030611e-005,130.6279 -4.150676e-006,130.6352 0.093750946,130.6424 0.12519097,130.6497 0.65638506,130.6569 0.62495095,130.6642 0.18743467,130.6714 0.093580604,130.6787 0.18747886,130.6860 0.46883783,130.6932 0.62504703,130.7005 0.1874104,130.7077 -0.0001048781,130.7150 9.5677948e-005,130.7223 0.18753392,130.7295 0.093671985,130.7368 0.093790226,130.7441 0.34383151,130.7513 0.65666759,130.7586 1.0320009,130.7658 1.2189317,130.7731 0.96805549,130.7804 0.34316227,130.7876 0.31246305,130.7949 0.53149205,130.8021 0.7186572,130.8094 0.49978948,130.8167 0.68758678,130.8239 0.49991977,130.8312 0.28116512,130.8385 0.18749222,130.8457 0.093704335,130.8530 0.031479184,130.8603 0.31277785,130.8675 0.31222239,130.8748 0.031016948,130.8821 3.2852833e-005,130.8893 -1.2007054e-005,130.8966 1.5174151e-005,130.9038 -4.8692105e-005,130.9111 0.00017960643,130.9184 0.18771525,130.9256 0.28134656,130.9329 1.3127203,130.9402 2.0622401,130.9474 1.2808546,130.9547 0.3437545,130.9620 0.28144419,130.9692 0.56262952,130.9765 0.56240857,130.9838 0.34361953,130.9911 0.093897082,130.9983 0.53146392,131.0056 0.59367698,131.0129 0.53172565,131.0201 1.0321904,131.0274 1.3120687,131.0347 0.87569487,131.0419 8.0675745,131.0492 20.03727,131.0565 27.345842,131.0637 23.997318,131.0710 15.777689,131.0783 10.153878,131.0856 13.039726,131.0928 38.148563,131.1001 71.70166,131.1074 70.798035,131.1146 39.851665,131.1219 16.302866,131.1292 9.7179565,131.1365 8.2497816,131.1437 7.6235452,131.1510 4.4982352,131.1583 1.936904,131.1655 1.5647675,131.1728 8.9095984,131.1801 13.87582,131.1874 11.122149,131.1946 2.8407204,131.2019 0.81164277,131.2092 0.18725476,131.2165 0.15636033,131.2237 0.3125537,131.2310 0.31241858,131.2383 0.093639448,131.2456 0.18748918,131.2528 0.34391731,131.2601 0.28148943,131.2674 0.24985757,131.2747 0.062233664,131.2819 5.1395004e-005,131.2892 0.1875442,131.2965 0.093666941,131.3038 -4.7472149e-006,131.3110 -4.318259e-005,131.3183 0.00017749061,131.3256 0.3441942,131.3329 0.6874305,131.3402 0.37456754,131.3474 0.093694776,131.3547 0.59396333,131.3620 1.125159,131.3693 1.2499897,131.3766 0.50005144,131.3838 0.28113306,131.3911 0.093458526,131.3984 -3.9458013e-005,131.4057 -8.5284501e-007,131.4129 4.2875123e-005,131.4202 0.12501618,131.4275 0.031197073,131.4348 8.7832086e-006,131.4421 0.094109215,131.4494 0.62538737,131.4566 0.84352982,131.4639 0.49976406,131.4712 0.49997333,131.4785 0.31229514,131.4858 0.094003871,131.4930 0.563039,131.5003 0.87529147,131.5076 0.90604031,131.5149 1.2181903,131.5222 1.8435265,131.5295 1.656135,131.5367 0.50000477,131.5440 0.18759012,131.5513 0.18740878,131.5586 0.1874897,131.5659 0.49998012,131.5732 0.34389052,131.5804 0.81288731,131.5877 1.2499723,131.5950 0.8434121,131.6023 0.31248623,131.6096 0.59429109,131.6169 1.1875141,131.6242 0.62445754,131.6314 0.093557261,131.6387 0.093994744,131.6460 0.71944696,131.6533 1.2500995,131.6606 0.74963456,131.6679 0.34331599,131.6752 -0.00028744739,131.6824 7.7042525e-005,131.6897 -2.0704272e-005,131.6970 5.7696238e-006,131.7043 -2.3729581e-006,131.7116 3.722067e-006,131.7189 -1.2516012e-005,131.7262 4.6344958e-005,131.7335 0.18762054,131.7407 0.31246313,131.7480 0.18738155,131.7553 0.18752709,131.7626 0.84388572,131.7699 0.65626884,131.7772 0.18736,131.7845 -5.5163637e-005,131.7918 1.5973255e-005,131.7991 -8.7261733e-006,131.8064 1.8931642e-005,131.8136 -6.7004432e-005,131.8209 0.000249103,131.8282 0.31294242,131.8355 0.49996707,131.8428 0.40592235,131.8501 0.093542546,131.8574 0.031194177,131.8647 -5.2239839e-006,131.8720 0.1251246,131.8793 0.31253353,131.8866 0.18736543,131.8939 -2.1959215e-005,131.9012 0.093776725,131.9084 0.093724594,131.9157 0.093767457,131.9230 0.031287234,131.9303 0.18749362,131.9376 0.093700178,131.9449 -1.4260685e-005,131.9522 4.0564832e-006,131.9595 -1.9643949e-006,131.9668 3.8010787e-006,131.9741 -1.32407e-005,131.9814 4.9164886e-005,131.9887 0.31274748,131.9960 0.78133684,132.0033 0.84352994,132.0106 0.65614164,132.0179 0.65634203,132.0252 0.50011426,132.0325 0.50003719,132.0398 0.43762445,132.0471 1.4379915,132.0544 3.5947919,132.0617 5.0334401,132.0690 7.6280794,132.0763 10.281535,132.0836 8.9977913,132.0909 9.564146,132.0982 17.034786,132.1055 18.7178,132.1127 14.09047,132.1200 11.154596,132.1273 9.7171354,132.1346 5.9670763,132.1419 2.7180557,132.1492 1.374936,132.1565 1.2504643,132.1638 1.2186853,132.1711 0.62443912,132.1785 0.28089496,132.1858 0.53127724,132.1931 0.84399235,132.2004 0.43766546,132.2077 0.31219658,132.2150 -0.00021374554,132.2223 5.6933986e-005,132.2296 -1.3976592e-005,132.2369 -1.0316168e-006,132.2442 1.8105289e-005,132.2515 0.093831062,132.2588 0.25006181,132.2661 0.34381923,132.2734 0.50006521,132.2807 0.49999654,132.2880 0.34361017,132.2953 0.093606971,132.3026 -7.6836041e-006,132.3099 2.1425797e-006,132.3172 -8.8623693e-007,132.3245 1.4023169e-006,132.3318 0.34376401,132.3391 0.49999198,132.3464 0.31251821,132.3537 0.18751977,132.3610 0.37502584,132.3683 0.65642935,132.3757 0.93749833,132.3830 0.40604258,132.3903 -5.2153959e-005,132.3976 1.4023986e-005,132.4049 -3.9386578e-006,132.4122 1.7297983e-006,132.4195 -2.9804692e-006,132.4268 1.0192677e-005,132.4341 0.093860403,132.4414 0.34384871,132.4487 0.34364682,132.4560 0.093661584,132.4633 0.031271212,132.4707 0.031219894,132.4780 -1.5407111e-005,132.4853 -2.2619586e-005,132.4926 0.0001058941,132.4999 0.093746923,132.5072 -9.4726718e-005,132.5145 0.093883403,132.5218 0.18792368,132.5291 0.46896338,132.5364 0.43695667,132.5438 0.40621638,132.5511 0.5939551,132.5584 0.43725765,132.5657 0.40615603,132.5730 0.31246293,132.5803 0.093738377,132.5876 -2.9077703e-006,132.5949 1.2563801e-005,132.6023 0.18763271,132.6096 0.40629411,132.6169 0.18735632,132.6242 -5.6998757e-005,132.6315 2.589265e-005,132.6388 -4.6571131e-005,132.6461 0.00016040145,132.6534 0.31280333,132.6608 0.40623879,132.6681 0.28094926,132.6754 -0.0001488038,132.6827 3.9878174e-005,132.6900 -1.0699373e-005,132.6973 2.916767e-006,132.7047 -9.6702649e-007,132.7120 9.5120316e-007,132.7193 -2.8379013e-006,132.7266 0.09390875,132.7339 0.50019515,132.7412 0.59366113,132.7485 0.40626398,132.7559 0.49986759,132.7632 0.093736961,132.7705 0.40642703,132.7778 0.31232446,132.7851 0.093627878,132.7925 -8.3164023e-006,132.7998 -2.285779e-005,132.8071 0.093998142,132.8144 0.34420577,132.8217 0.50000465,132.8290 0.34335247,132.8364 0.093507595,132.8437 0.093787171,132.8510 0.46895579,132.8583 0.78142458,132.8656 0.75004667,132.8730 0.84372598,132.8803 0.74978834,132.8876 0.3123208,132.8949 0.09368331,132.9022 -4.7922182e-005,132.9096 5.403503e-005,132.9169 0.093885191,132.9242 0.21893014,132.9315 0.25002974,132.9389 0.15595105,132.9462 -2.293853e-005,132.9535 0.18789861,132.9608 0.31248152,132.9681 0.31287745,132.9755 0.68757594,132.9828 0.84446985,132.9901 3.1267314,132.9974 4.3128695,133.0048 3.373246,133.0121 1.1550821,133.0194 0.84422719,133.0267 1.1869378,133.0341 0.56225908,133.0414 0.78175032,133.0487 1.0625811,133.0560 1.1555941,133.0634 1.1883916,133.0707 3.8168764,133.0780 8.4111977,133.0853 12.126853,133.0927 14.812279,133.1000 16.749966,133.1073 17.532629,133.1146 16.280573,133.1220 11.557981,133.1293 5.7764626,133.1366 1.7788619,133.1440 0.68682009,133.1513 0.18708485,133.1586 0.18766387,133.1659 0.18740192,133.1733 0.093606532,133.1806 -5.7337573e-005,133.1879 1.5364598e-005,133.1953 -4.1171561e-006,133.2026 1.1030476e-006,133.2099 -2.9477147e-007,133.2172 7.5967648e-008,133.2246 -9.0794812e-009,133.2319 -3.9657667e-008,133.2392 1.6772236e-007,133.2466 -6.3127237e-007,133.2539 2.357518e-006,133.2612 -8.7993612e-006,133.2686 3.2842025e-005,133.2759 1.0938206,133.2832 1.5629097,133.2905 1.0316774,133.2979 0.56215298,133.3052 0.49952784,133.3125 0.49990964,133.3199 0.18747617,133.3272 0.031266507,133.3345 0.18766899,133.3419 0.37517598,133.3492 0.43754193,133.3565 0.43745005,133.3639 0.2185052,133.3712 -0.00013627093,133.3785 2.8085176e-005,133.3859 2.3941253e-005,133.3932 0.18769108,133.4005 0.50006491,133.4079 0.34356484,133.4152 0.093727902,133.4226 0.09391024,133.4299 0.15625359,133.4372 0.09357436,133.4446 -7.9184916e-005,133.4519 0.18774796,133.4592 0.37520212,133.4666 0.28096655,133.4739 -0.00018315167,133.4812 2.1851245e-005,133.4886 9.5766292e-005,133.4959 0.093814738,133.5033 0.062456865,133.5106 0.062451754,133.5179 -7.700469e-005,133.5253 4.4164524e-005,133.5326 0.093954474,133.5399 0.34397668,133.5473 0.6874072,133.5546 0.56234133,133.5620 0.3123385,133.5693 1.9402094e-005,133.5766 0.28157735,133.5840 0.53125364,133.5913 0.59345579,133.5987 0.31239027,133.6060 0.093766719,133.6133 -6.6349789e-006,133.6207 1.7525904e-006,133.6280 -3.7495147e-007,133.6354 -2.5292206e-007,133.6427 1.3867608e-006,133.6500 0.03125006,133.6574 -1.6212083e-006,133.6647 1.0738653e-006,133.6721 -2.6743248e-006,133.6794 9.624021e-006,133.6868 -3.5824047e-005,133.6941 0.00013368073,133.7014 0.50031418,133.7088 0.87503713,133.7161 0.74995208,133.7235 0.7186799,133.7308 0.53125346,133.7382 0.59360683,133.7455 0.12498828,133.7528 0.34397,133.7602 0.34350741,133.7675 0.21857215,133.7749 0.093763955,133.7822 0.031272892,133.7896 0.3125425,133.7969 0.31245789,133.8043 -3.0089443e-005,133.8116 0.031256486,133.8190 0.18751223,133.8263 0.18762219,133.8336 0.31260568,133.8410 0.31239194,133.8483 0.093636483,133.8557 -5.2309053e-005,133.8630 0.00014802102,133.8704 0.40677583,133.8777 1.093906,133.8851 1.0621197,133.8924 0.56227475,133.8998 0.40637577,133.9071 0.68772703,133.9145 0.81265658,133.9218 0.6560812,133.9292 0.28085673,133.9365 1.0936803,133.9439 1.6875454,133.9512 1.1873894,133.9586 6.4429791e-005,133.9659 0.28176075,133.9733 0.6876303,133.9806 0.4370679,133.9880 0.12491573,133.9953 1.0017616,134.0027 3.4397645,134.0100 4.3741679,134.0174 2.404098,134.0247 0.78019178,134.0321 0.40658301,134.0394 1.0009637,134.0468 1.1561306,134.0541 0.87474942,134.0615 0.9683001,134.0688 1.5946681,134.0762 3.5635512,134.0836 4.0942144,134.0909 4.8450866,134.0983 7.0025764,134.1056 13.253028,134.1130 19.687752,134.1203 18.027906,134.1277 9.7454348,134.1350 2.2165856,134.1424 0.062229823,134.1497 0.1252463,134.1571 0.75022,134.1645 0.84365976,134.1718 0.4372974,134.1792 0.093643725,134.1865 0.093739718,134.1939 0.093752138,134.2012 -6.3196321e-006,134.2086 1.5060524e-005,134.2159 -5.3925731e-005,134.2233 0.00020065614,134.2307 0.25039577,134.2380 0.37498277,134.2454 0.21837199,134.2527 0.03106234,134.2601 3.664997e-005,134.2675 -1.0083721e-005,134.2748 3.6826639e-006,134.2822 0.093776144,134.2895 0.3438035,134.2969 0.43755329,134.3042 0.50003707,134.3116 0.50011677,134.3190 0.68750799,134.3263 0.43743014,134.3337 0.34366128,134.3410 0.09361995,134.3484 -8.2966462e-006,134.3558 0.093754798,134.3631 0.093747191,134.3705 -1.6602694e-006,134.3779 1.3578504e-006,134.3852 -3.7712771e-006,134.3926 1.3728117e-005,134.3999 0.18759862,134.4073 0.40634114,134.4147 0.37506831,134.4220 0.34362298,134.4294 0.18764324,134.4368 0.62537181,134.4441 1.124891,134.4515 0.96842921,134.4588 0.49995661,134.4662 0.31250402,134.4736 0.18743971,134.4809 0.34381878,134.4883 0.43746537,134.4957 0.18736197,134.5030 0.093940422,134.5104 0.28136373,134.5178 0.1875522,134.5251 0.31260708,134.5325 0.37495562,134.5399 0.40605208,134.5472 0.093485221,134.5546 6.1045212e-005,134.5620 0.18763132,134.5693 0.28129864,134.5767 0.18733197,134.5841 -1.1866962e-005,134.5914 0.28144395,134.5988 0.56263989,134.6062 0.59380609,134.6135 0.37485048,134.6209 0.1247407,134.6283 0.093877897,134.6356 0.53169835,134.6430 0.71896213,134.6504 0.59386414,134.6577 0.6872558,134.6651 0.40576506,134.6725 0.49992585,134.6799 0.65628505,134.6872 0.56238854,134.6946 0.31248096,134.7020 0.40653294,134.7093 0.40634587,134.7167 0.28098032,134.7241 0.18738896,134.7314 0.093730994,134.7388 2.2850334e-005,134.7462 0.18768024,134.7536 0.50013971,134.7609 0.49981672,134.7683 0.093621999,134.7757 0.18756333,134.7830 0.18746316,134.7904 0.093701057,134.7978 -1.8586119e-005,134.8052 4.9570681e-006,134.8125 -1.240961e-006,134.8199 6.438412e-009,134.8273 1.2153946e-006,134.8347 0.093907818,134.8420 0.34376937,134.8494 0.31263471,134.8568 0.87550795,134.8642 1.3123773,134.8715 0.78067714,134.8789 0.031092355,134.8863 4.0555875e-005,134.8937 -9.9478057e-006,134.9010 -7.6747381e-007,134.9084 1.3019284e-005,134.9158 0.093848251,134.9232 0.31260043,134.9305 0.34365577,134.9379 0.1875378,134.9453 0.4379012,134.9527 0.93776584,134.9601 1.0938966,134.9674 1.1253178,134.9748 1.4377778,134.9822 2.0941818,134.9896 3.689013,134.9969 6.4693465,135.0043 6.7178073,135.0117 4.875154,135.0191 4.8138175,135.0265 5.969336,135.0338 5.874229,135.0412 5.1564746,135.0486 8.1934195,135.0560 19.007891,135.0634 32.736332,135.0707 63.047306,135.0781 172.69865,135.0855 841.90027,135.0929 2109.5771,135.1003 2526.7766,135.1076 1676.9677,135.1150 638.79779,135.1224 226.44,135.1298 146.59128,135.1372 90.96244,135.1446 51.195522,135.1519 23.456799,135.1593 8.9952278,135.1667 5.1857495,135.1741 4.7493315,135.1815 4.8121085,135.1889 4.4994044,135.1962 2.09303,135.2036 1.5627989,135.2110 1.8121959,135.2184 0.78063655,135.2258 0.34401518,135.2332 1.126007,135.2405 1.7188101,135.2479 0.96748334,135.2553 0.25004923,135.2627 0.71894288,135.2701 0.59333384,135.2775 0.56241256,135.2849 0.25023523,135.2922 0.84420919,135.2996 2.0000722,135.3070 2.1248758,135.3144 1.5933326,135.3218 0.3123883,135.3292 0.50033635,135.3366 1.8435545,135.3440 1.3434235,135.3513 0.34380189,135.3587 0.21900915,135.3661 0.43762106,135.3735 0.34365678,135.3809 0.40664014,135.3883 1.0006297,135.3957 1.31233,135.4031 1.0620917,135.4105 0.87478316,135.4178 0.655828,135.4252 0.12485883,135.4326 0.12508541,135.4400 0.093686663,135.4474 0.15654807,135.4548 0.53158504,135.4622 0.78101325,135.4696 0.56240708,135.4770 0.65645015,135.4844 0.87528908,135.4918 0.9374758,135.4991 0.56222016,135.5065 0.62535828,135.5139 1.000103,135.5213 1.0621684,135.5287 1.0623839,135.5361 0.9061563,135.5435 0.68754452,135.5509 0.50006616,135.5583 0.34363729,135.5657 0.31223965,135.5731 0.1563179,135.5805 0.34385201,135.5879 0.1871973,135.5953 0.031258017,135.6027 0.18781126,135.6101 0.34365624,135.6175 0.12487524,135.6248 0.18745293,135.6322 0.031204598,135.6396 0.09372358,135.6470 0.03135857,135.6544 0.28138074,135.6618 0.28160965,135.6692 0.78166586,135.6766 0.78071326,135.6840 0.18702862,135.6914 0.093787037,135.6988 0.46885663,135.7062 0.90651011,135.7136 1.5318451,135.7210 1.6564546,135.7284 1.5937142,135.7358 1.7185785,135.7432 1.1870019,135.7506 0.59343523,135.7580 0.49991453,135.7654 0.49998343,135.7728 0.28114721,135.7802 -3.1395699e-005,135.7876 1.8787086e-006,135.7950 2.3884944e-005,135.8024 0.062718391,135.8098 0.18754892,135.8172 0.12489965,135.8246 0.093629785,135.8320 -4.993406e-005,135.8394 0.18760002,135.8468 0.34387162,135.8542 0.40627828,135.8616 0.18734097,135.8690 0.87501889,135.8764 1.3438438,135.8838 1.3438429,135.8912 0.31298012,135.8986 0.68804038,135.9060 2.2495282,135.9134 1.9367646,135.9208 0.87485206,135.9282 9.1289592e-005,135.9356 0.09386728,135.9430 0.21892427,135.9505 0.53140718,135.9579 0.65621978,135.9653 0.53106147,135.9727 0.31253654,135.9801 1.1567296,135.9875 1.5315187,135.9949 1.2494603,136.0023 0.18684463,136.0097 0.094366513,136.0171 2.5324831,136.0245 6.2856178,136.0319 13.036688,136.0393 15.405926,136.0467 11.557211,136.0541 5.6224442,136.0615 5.9077759,136.0690 9.9122505,136.0764 22.735147,136.0838 61.238548,136.0912 160.08339,136.0986 256.47217,136.1060 241.50414,136.1134 137.42586,136.1208 63.503483,136.1282 45.399357,136.1356 33.768959,136.1430 15.894487,136.1505 4.9654245,136.1579 2.0928259,136.1653 1.0316383,136.1727 1.5629545,136.1801 0.905249,136.1875 0.3432734,136.1949 0.12472255,136.2023 -5.8164023e-005,136.2097 1.156639e-005,136.2171 0.031348571,136.2246 0.34406918,136.2320 0.5941115,136.2394 0.81268656,136.2468 0.87492085,136.2542 0.74981141,136.2616 0.49950293,136.2690 0.34374663,136.2764 0.50040519,136.2839 0.34347367,136.2913 0.093439452,136.2987 -3.0243025e-006,136.3061 0.093944326,136.3135 0.34393132,136.3209 0.4060137,136.3283 -0.00019250385,136.3358 4.9259597e-005,136.3432 -4.5217562e-006,136.3506 0.031253688,136.3580 -1.0249746e-005,136.3654 2.4717858e-006,136.3728 3.6332398e-007,136.3803 -3.9255174e-006,136.3877 1.5340012e-005,136.3951 0.094082698,136.4025 1.969229,136.4099 2.8435662,136.4173 1.3120078,136.4248 0.093603559,136.4322 3.3253664e-006,136.4396 -2.1559941e-005,136.4470 0.031353127,136.4544 0.46928564,136.4618 1.2814796,136.4693 0.87459642,136.4767 0.34338126,136.4841 -9.9250385e-005,136.4915 2.4004081e-005,136.4989 3.2410317e-006,136.5064 0.031273343,136.5138 -9.6726828e-005,136.5212 0.00030332789,136.5286 0.31286201,136.5360 0.34361634,136.5435 0.28092384,136.5509 0.093599297,136.5583 0.18752821,136.5657 0.18788695,136.5731 0.75131774,136.5806 3.3134184,136.5880 3.8432248,136.5954 2.2178593,136.6028 0.9689213,136.6103 1.2813798,136.6177 0.87403595,136.6251 0.18693441,136.6325 0.093934596,136.6400 0.40627831,136.6474 0.34374273,136.6548 0.40633565,136.6622 0.34365839,136.6696 0.18736711,136.6771 0.093705766,136.6845 0.093747184,136.6919 -1.9815088e-005,136.6993 6.7526867e-006,136.7068 -7.1947993e-006,136.7142 0.0938031,136.7216 0.12497058,136.7290 0.031286012,136.7365 0.12502022,136.7439 0.031246146,136.7513 0.093784481,136.7587 0.062414829,136.7662 0.18761654,136.7736 0.59402323,136.7810 0.78143036,136.7885 0.5311709,136.7959 0.40601736,136.8033 0.34363338,136.8107 0.59365833,136.8182 0.31242466,136.8256 2.977524e-006,136.8330 0.031321574,136.8405 0.18772405,136.8479 0.37496898,136.8553 0.18735443,136.8627 0.18761854,136.8702 0.62487459,136.8776 -0.00011716952,136.8850 0.18772225,136.8925 0.56263405,136.8999 0.56234813,136.9073 0.37488547,136.9148 0.40631247,136.9222 0.43745589,136.9296 0.1249138,136.9370 -2.0289532e-005,136.9445 9.666117e-006,136.9519 -1.8374809e-005,136.9593 6.3836829e-005,136.9668 0.18760189,136.9742 0.34388083,136.9816 0.62529117,136.9891 0.90696168,136.9965 3.0342083,137.0039 8.4101276,137.0114 13.656343,137.0188 11.403022,137.0262 6.122148,137.0337 2.1866477,137.0411 1.9689997,137.0485 1.9377202,137.0560 2.593802,137.0634 3.2820332,137.0708 5.2200499,137.0783 9.0341921,137.0857 19.789003,137.0931 34.918514,137.1006 48.567566,137.1080 45.58548,137.1155 30.174747,137.1229 12.30489,137.1303 4.1546922,137.1378 2.3743904,137.1452 2.0937157,137.1526 2.6561682,137.1601 1.6555997,137.1675 0.21841519,137.1750 0.031230904,137.1824 -1.0396045e-005,137.1898 0.031261709,137.1973 0.031344011,137.2047 0.093750425,137.2121 0.031153556,137.2196 -5.2272007e-006,137.2270 -1.2719064e-005,137.2345 5.6107681e-005,137.2419 0.31282586,137.2493 0.68780196,137.2568 0.62480897,137.2642 0.187095,137.2717 -6.986958e-005,137.2791 0.18810427,137.2865 0.71927738,137.2940 0.84341532,137.3014 0.53076321,137.3089 0.28105795,137.3163 0.18748274,137.3238 0.18744522,137.3312 -6.7643545e-005,137.3386 2.1647042e-005,137.3461 0.031287253,137.3535 0.093750015,137.3610 0.094006523,137.3684 0.31251106,137.3758 0.093447044,137.3833 -5.668971e-006,137.3907 0.093875006,137.3982 0.34380743,137.4056 0.34379804,137.4131 0.28139389,137.4205 0.28104445,137.4280 0.031017678,137.4354 0.00016529078,137.4428 0.21899459,137.4503 0.28112766,137.4577 0.28142738,137.4652 0.84397459,137.4726 0.7809422,137.4801 0.3122853,137.4875 0.093654566,137.4950 -1.3761495e-005,137.5024 1.8843457e-006,137.5099 6.2254658e-006,137.5173 -2.6788142e-005,137.5248 0.37516963,137.5322 1.3753182,137.5397 1.4686724,137.5471 0.59356707,137.5545 0.37520874,137.5620 0.62490642,137.5694 0.37512165,137.5769 0.93784684,137.5843 0.99976653,137.5918 0.6871857,137.5992 0.37495571,137.6067 0.43753782,137.6141 0.21857625,137.6216 -8.0387021e-005,137.6290 3.0437543e-005,137.6365 -4.1360505e-005,137.6439 0.00013501236,137.6514 0.18790881,137.6588 0.40606534,137.6663 0.12464019,137.6737 3.9682061e-005,137.6812 -1.8363104e-005,137.6886 3.3770026e-005,137.6961 0.12516797,137.7036 0.28138506,137.7110 0.37505728,137.7185 0.59373176,137.7259 0.7187984,137.7334 0.81243002,137.7408 0.49995723,137.7483 0.31270683,137.7557 0.31248608,137.7632 0.21844852,137.7706 0.03104586,137.7781 1.2536178e-005,137.7855 -3.3610058e-006,137.7930 9.0705993e-007,137.8004 -2.6702463e-007,137.8079 1.6098807e-007,137.8154 -3.7693511e-007,137.8228 1.3468327e-006,137.8303 -5.0107083e-006,137.8377 0.031289011,137.8452 0.18751507,137.8526 0.093706034,137.8601 -5.2866781e-006,137.8675 -1.054594e-005,137.8750 4.7474012e-005,137.8825 0.09369041,137.8899 0.031461105,137.8974 0.5003041,137.9048 0.49975815,137.9123 0.093513556,137.9197 -1.9279503e-005,137.9272 5.16612e-006,137.9347 -1.3837704e-006,137.9421 3.6863699e-007,137.9496 -9.0690243e-008,137.9570 -5.9012746e-009,137.9645 1.1430921e-007,137.9720 -4.5136571e-007,137.9794 1.6912602e-006,137.9869 -6.314071e-006,137.9943 2.3566507e-005,138.0018 -8.7957458e-005,138.0093 0.094234034,138.0167 1.6256868,138.0242 2.3128767,138.0316 2.0306218,138.0391 0.37423754,138.0466 0.65665865,138.0540 1.1875751,138.0615 1.2816019,138.0689 2.59445,138.0764 3.7187324,138.0839 4.5643473,138.0913 6.8484149,138.0988 13.161966,138.1063 21.376434,138.1137 19.711723,138.1212 8.212245,138.1287 2.8752403,138.1361 3.7205572,138.1436 4.1241016,138.1510 1.9668552,138.1585 0.53045207,138.1660 0.062446214,138.1734 0.18765867,138.1809 0.18741366,138.1884 0.093629301,138.1958 0.031164784,138.2033 -1.5243662e-005,138.2108 -1.2569383e-005,138.2182 0.093826428,138.2257 0.50053912,138.2332 0.71892166,138.2406 0.31191251,138.2481 -0.00023682071,138.2556 6.3705127e-005,138.2630 -1.7985072e-005,138.2705 8.2314145e-006,138.2780 -1.4940379e-005,138.2854 5.153321e-005,138.2929 0.12518053,138.3004 0.18744206,138.3078 0.031045742,138.3153 0.00015991392,138.3228 0.28160682,138.3302 0.78136158,138.3377 0.9060455,138.3452 0.49970073,138.3527 -0.00010558592,138.3601 2.8108794e-005,138.3676 -6.8425793e-006,138.3751 -7.4042299e-007,138.3825 9.8053952e-006,138.3900 -3.8483711e-005,138.3975 0.0001441389,138.4049 0.18767877,138.4124 0.18735586,138.4199 0.18751284,138.4274 0.50027323,138.4348 0.74991328,138.4423 0.31223473,138.4498 0.18755169,138.4572 0.43787083,138.4647 0.93764269,138.4722 0.53082365,138.4797 0.12474895,138.4871 0.1875553,138.4946 0.18748853,138.5021 -1.7801696e-005,138.5096 4.0794412e-006,138.5170 1.4852293e-006,138.5245 -1.002131e-005,138.5320 0.031323753,138.5395 0.3439416,138.5469 0.59386599,138.5544 0.4997566,138.5619 0.12498355,138.5694 0.93784356,138.5768 1.3436275,138.5843 0.5935306,138.5918 0.18748461,138.5993 0.09374994,138.6067 0.31294954,138.6142 0.96923083,138.6217 1.0621177,138.6292 0.37439871,138.6366 2.5383159e-005,138.6441 0.18797684,138.6516 0.46905696,138.6591 0.56230259,138.6666 0.53093588,138.6740 0.4998914,138.6815 0.34357396,138.6890 -1.5078469e-005,138.6965 0.18770236,138.7040 0.46869203,138.7114 0.4061293,138.7189 0.21869056,138.7264 0.031323656,138.7339 0.31264248,138.7414 0.40633228,138.7488 0.37507004,138.7563 0.31227913,138.7638 0.031094989,138.7713 0.18756078,138.7788 0.1874617,138.7862 0.0312257,138.7937 -1.5491103e-006,138.8012 1.0120564e-005,138.8087 0.093787014,138.8162 0.3439194,138.8236 0.75005484,138.8311 0.46854553,138.8386 -8.2468854e-005,138.8461 2.2234681e-005,138.8536 -6.4647493e-006,138.8611 3.623066e-006,138.8685 -8.0276195e-006,138.8760 2.8489161e-005,138.8835 0.18778582,138.8910 0.71878409,138.8985 0.37469846,138.9060 0.09386798,138.9135 0.50017178,138.9209 0.37474504,138.9284 0.062610127,138.9359 0.31282836,138.9434 0.53160775,138.9509 1.0001223,138.9584 0.90627801,138.9658 2.0643613,138.9733 19.029293,138.9808 81.218285,138.9883 152.68765,138.9958 149.61868,139.0033 79.476944,139.0108 27.571751,139.0183 12.652504,139.0257 8.87183,139.0332 5.6858907,139.0407 6.1576433,139.0482 12.036005,139.0557 24.607939,139.0632 46.263622,139.0707 65.30513,139.0782 133.42258,139.0857 247.44199,139.0931 266.49951,139.1006 179.59911,139.1081 75.09774,139.1156 32.270786,139.1231 24.904747,139.1306 22.623482,139.1381 20.465992,139.1456 14.027105,139.1531 8.4351072,139.1606 6.8101234,139.1681 4.5917459,139.1755 1.6241114,139.1830 0.53172994,139.1905 0.7500816,139.1980 0.71850896,139.2055 0.53094649,139.2130 0.21859312,139.2205 0.18744785,139.2280 0.031212533,139.2355 0.18763594,139.2430 0.50016081,139.2505 0.65626508,139.2580 0.43731061,139.2655 0.093612343,139.2730 -8.6924729e-006,139.2805 2.8675936e-006,139.2879 0.093755454,139.2954 0.34377864,139.3029 0.43759489,139.3104 0.40623486,139.3179 0.37506777,139.3254 0.5631392,139.3329 0.68732166,139.3404 0.37462476,139.3479 0.40632516,139.3554 0.15595606,139.3629 -6.3124855e-005,139.3704 1.8348645e-005,139.3779 -1.0266167e-005,139.3854 2.2716407e-005,139.3929 0.031300869,139.4004 0.093786471,139.4079 0.093684636,139.4154 -3.8085996e-005,139.4229 -4.4858378e-005,139.4304 0.00021753728,139.4379 0.31280857,139.4454 0.34353289,139.4529 0.09350045,139.4604 -2.0031215e-005,139.4679 5.6151639e-006,139.4754 -2.4282556e-006,139.4829 4.0977575e-006,139.4904 -1.3963549e-005,139.4979 5.1759675e-005,139.5054 0.18760884,139.5129 0.34381869,139.5204 0.68738961,139.5279 0.87492734,139.5354 0.87503701,139.5429 0.093669467,139.5504 7.407635e-005,139.5579 0.093753412,139.5654 -8.8460096e-005,139.5729 2.6231683e-005,139.5804 -1.6461803e-005,139.5879 3.9616465e-005,139.5954 0.18769129,139.6029 0.59396118,139.6104 1.0312413,139.6179 0.6871711,139.6254 -3.6700381e-005,139.6329 0.53142494,139.6404 0.78129011,139.6479 0.65630454,139.6554 0.34372497,139.6629 0.15614326,139.6705 0.062334068,139.6780 -2.8634091e-005,139.6855 0.031261243,139.6930 -1.6376813e-005,139.7005 4.3368123e-006,139.7080 -9.6940232e-007,139.7155 -4.5952555e-007,139.7230 2.8077591e-006,139.7305 0.50003988,139.7380 1.1562883,139.7455 1.1562066,139.7530 0.34370351,139.7605 2.8533363e-005,139.7680 0.094058037,139.7755 0.34397757,139.7831 0.31224129,139.7906 0.43723238,139.7981 -2.5845111e-005,139.8056 0.093813799,139.8131 0.18749705,139.8206 0.093697913,139.8281 -1.5121856e-005,139.8356 0.18751502,139.8431 0.34385604,139.8506 0.18746366,139.8581 -0.00011234021,139.8657 7.5332275e-005,139.8732 1.5626454,139.8807 2.4061534,139.8882 0.90639901,139.8957 0.31285319,139.9032 0.59386516,139.9107 1.1251119,139.9182 1.2498139,139.9257 0.84351003,139.9333 1.3126789,139.9408 1.8439184,139.9483 1.2185941,139.9558 0.46864799,139.9633 0.40631509,139.9708 0.62528491,139.9783 1.501202,139.9858 3.0644693,139.9934 4.8134518,140.0009 4.8424597,140.0084 2.9036355,140.0159 0.43641782,140.0234 0.18762189,140.0309 -0.00011961799,140.0384 3.2028664e-005,140.0460 0.1883235,140.0535 1.5950515,140.0610 4.0941806,140.0685 6.2192554,140.0760 8.0346289,140.0835 15.380992,140.0911 23.940281,140.0986 22.025616,140.1061 13.155214,140.1136 22.823654,140.1211 39.227371,140.1286 38.61982,140.1362 21.080656,140.1437 8.6486044,140.1512 6.2173452,140.1587 5.6251793,140.1662 3.2186546,140.1738 1.4683473,140.1813 0.53076339,140.1888 -0.00025764841,140.1963 6.1152998e-005,140.2038 1.3054567e-005,140.2114 0.093786858,140.2189 0.093739651,140.2264 0.093756832,140.2339 0.09373524,140.2414 0.21900798,140.2490 0.81272197,140.2565 0.68734103,140.2640 0.21849604,140.2715 0.34367043,140.2790 0.50002569,140.2866 0.3437264,140.2941 0.09382163,140.3016 0.28124195,140.3091 0.18744901,140.3166 0.093969449,140.3242 0.31272635,140.3317 0.43754193,140.3392 0.53110868,140.3467 0.31219289,140.3543 -0.00010337935,140.3618 2.959966e-005,140.3693 -1.5013376e-005,140.3768 3.0453904e-005,140.3844 0.093749315,140.3919 -2.7825006e-005,140.3994 5.9213867e-006,140.4069 4.1416001e-006,140.4145 0.093758978,140.4220 0.093741372,140.4295 -5.9342856e-006,140.4370 0.093753658,140.4446 0.1874996,140.4521 0.50004607,140.4596 0.49996507,140.4671 0.18760705,140.4747 0.3128742,140.4822 0.56250507,140.4897 0.34344226,140.4972 0.09356638,140.5048 3.1069882e-005,140.5123 0.28139412,140.5198 0.37497759,140.5274 0.18736872,140.5349 -3.7672085e-005,140.5424 1.0330235e-005,140.5499 -3.646569e-006,140.5575 4.2556376e-006,140.5650 -1.3376632e-005,140.5725 4.9253937e-005,140.5801 0.093749993,140.5876 -4.9504295e-005,140.5951 1.4592644e-005,140.6027 -8.8635607e-006,140.6102 2.086202e-005,140.6177 0.09375187,140.6252 0.31278095,140.6328 0.62538558,140.6403 0.59369552,140.6478 0.43715015,140.6554 0.093492307,140.6629 -2.4400813e-005,140.6704 -1.2057034e-005,140.6780 0.031375058,140.6855 0.40646774,140.6930 0.68767744,140.7006 0.71870041,140.7081 0.34385541,140.7156 0.68749475,140.7232 0.46829697,140.7307 -0.00013194427,140.7382 3.7400718e-005,140.7458 -1.7650991e-005,140.7533 0.093785964,140.7608 1.0625861,140.7684 1.5937413,140.7759 0.96868724,140.7834 0.3438845,140.7910 1.187686,140.7985 3.0938604,140.8060 4.5624514,140.8136 3.4997396,140.8211 1.1873492,140.8286 -3.0932599e-005,140.8362 0.34384224,140.8437 0.50048184,140.8513 0.65680128,140.8588 1.0933973,140.8663 0.49934098,140.8739 0.031142743,140.8814 1.4733318e-005,140.8889 -8.5142765e-006,140.8965 1.9324229e-005,140.9040 0.093993641,140.9116 0.31258905,140.9191 0.18722467,140.9266 -7.0407652e-005,140.9342 -8.0550417e-005,140.9417 0.28227827,140.9493 3.158303,140.9568 6.3130808,140.9643 6.2815895,140.9719 14.897862,140.9794 54.288116,140.9870 86.320839,140.9945 75.160973,141.0020 37.814487,141.0096 12.271471,141.0171 7.3737664,141.0247 5.4984746,141.0322 4.7178373,141.0397 3.1546991,141.0473 2.5936573,141.0548 3.3440182,141.0624 4.4685173,141.0699 8.90944,141.0775 17.100243,141.0850 22.377132,141.0925 19.776831,141.1001 11.588322,141.1076 5.811749,141.1152 5.7817898,141.1227 4.7175159,141.1303 4.2181211,141.1378 2.7493861,141.1454 1.718011,141.1529 1.3747081,141.1604 2.5624709,141.1680 3.1247504,141.1755 1.8122181,141.1831 0.093669377,141.1906 0.03131688,141.1982 0.50017756,141.2057 0.49992737,141.2133 0.093589678,141.2208 -1.1278738e-005,141.2284 0.18777643,141.2359 0.75027025,141.2435 0.87489444,141.2510 0.49969128,141.2585 0.031057179,141.2661 0.00017594593,141.2736 0.28124306,141.2812 -0.00014895554,141.2887 4.4823639e-005,141.2963 -3.0331084e-005,141.3038 7.6503151e-005,141.3114 0.15630478,141.3189 0.21869932,141.3265 0.18748616,141.3340 0.18752868,141.3416 0.12496857,141.3491 0.031178318,141.3567 0.093833759,141.3642 0.1875523,141.3718 0.093766503,141.3793 0.18765809,141.3869 0.31251153,141.3944 0.18727738,141.4020 -9.397063e-005,141.4095 2.5315347e-005,141.4171 -7.2849543e-006,141.4246 0.50005484,141.4322 1.2501634,141.4398 1.7187017,141.4473 0.68731499,141.4549 0.56267613,141.4624 0.18771163,141.4700 0.1872683,141.4775 -0.0001762703,141.4851 4.8118705e-005,141.4926 0.093944982,141.5002 0.31246158,141.5077 0.093707673,141.5153 0.50046921,141.5228 0.84378833,141.5304 0.62477779,141.5380 0.65613586,141.5455 0.34354645,141.5531 0.093712807,141.5606 0.12512246,141.5682 0.5313102,141.5757 0.43745893,141.5833 0.28137252,141.5908 0.31253207,141.5984 0.18723138,141.6060 0.87501258,141.6135 1.9066614,141.6211 1.7188771,141.6286 0.65602612,141.6362 0.28095084,141.6437 -0.00013631282,141.6513 1.6576278e-005,141.6589 7.0021488e-005,141.6664 0.31260309,141.6740 0.40617809,141.6815 0.18740243,141.6891 0.031304345,141.6967 0.37515882,141.7042 0.68756109,141.7118 0.53111619,141.7193 0.09362793,141.7269 0.87506813,141.7345 1.4375257,141.7420 0.93741637,141.7496 0.12500648,141.7571 0.3439393,141.7647 0.68758124,141.7723 0.37476596,141.7798 0.031287272,141.7874 0.2816993,141.7949 0.6563403,141.8025 0.49958426,141.8101 0.093504384,141.8176 2.7240851e-005,141.8252 -2.9992001e-005,141.8328 9.2731723e-005,141.8403 0.18773434,141.8479 0.31244421,141.8555 0.18748809,141.8630 0.31285709,141.8706 0.50000215,141.8781 0.31213233,141.8857 0.093534663,141.8933 3.1885365e-006,141.9008 0.093803436,141.9084 0.093693048,141.9160 1.4183173e-005,141.9235 0.094002046,141.9311 0.34428263,141.9387 0.75044501,141.9462 0.93708473,141.9538 0.59315187,141.9614 0.28137565,141.9689 0.43815041,141.9765 2.0658913,141.9841 8.6284342,141.9916 10.653543,141.9992 5.5901341,142.0068 3.124886,142.0143 2.5624938,142.0219 2.8435481,142.0295 2.937474,142.0370 1.9994279,142.0446 0.53071153,142.0522 0.1874281,142.0597 -3.5589874e-005,142.0673 0.00019489252,142.0749 0.59475929,142.0825 4.7555017,142.0900 18.856043,142.0976 34.602329,142.1052 35.496063,142.1127 24.051556,142.1203 11.371537,142.1279 13.725157,142.1354 23.691971,142.1430 26.213579,142.1506 16.554125,142.1582 12.474015,142.1657 32.895061,142.1733 59.229763,142.1809 55.580544,142.1885 27.605671,142.1960 6.8036771,142.2036 1.9364675,142.2112 1.7504592,142.2187 1.7184645,142.2263 1.093604,142.2339 1.9999151,142.2415 1.624718,142.2490 0.09361238,142.2566 8.5595148e-006,142.2642 -3.3555186e-006,142.2718 4.8623137e-006,142.2793 0.093765594,142.2869 0.18751124,142.2945 0.1874862,142.3021 -3.4583867e-005,142.3096 7.3657779e-005,142.3172 0.12532672,142.3248 0.28120279,142.3324 0.093435287,142.3399 -2.6234484e-005,142.3475 8.423659e-006,142.3551 -7.4588938e-006,142.3627 2.1412829e-005,142.3703 0.031276479,142.3778 0.031227099,142.3854 0.031231077,142.3930 0.031305745,142.4006 0.28150868,142.4081 0.65625602,142.4157 0.28096634,142.4233 -2.9421672e-005,142.4309 0.094067045,142.4385 0.34401363,142.4460 0.34347999,142.4536 0.093461476,142.4612 -7.6306751e-005,142.4688 0.00019616949,142.4764 0.28159449,142.4839 0.62499237,142.4915 0.53094441,142.4991 0.49982011,142.5067 0.28134495,142.5143 0.28152081,142.5218 0.43771833,142.5294 0.49973992,142.5370 1.0936285,142.5446 1.9687234,142.5522 1.0935948,142.5598 0.31256941,142.5673 0.43751609,142.5749 0.18740834,142.5825 0.03131938,142.5901 0.31265873,142.5977 0.53148943,142.6052 0.68779975,142.6128 0.59347999,142.6204 0.18704203,142.6280 0.031329371,142.6356 0.1875201,142.6432 0.093593664,142.6508 7.0295846e-007,142.6583 2.1654007e-006,142.6659 -9.3652243e-006,142.6735 3.5297704e-005,142.6811 1.187571,142.6887 1.687524,142.6963 0.87492222,142.7039 -5.5534547e-005,142.7114 8.8941097e-006,142.7190 1.9963396e-005,142.7266 0.094060339,142.7342 0.31260955,142.7418 0.18716159,142.7494 -0.00012641508,142.7570 3.4231711e-005,142.7646 -1.0504051e-005,142.7721 7.7827481e-006,142.7797 0.031250048,142.7873 -7.9963474e-006,142.7949 1.1264551e-005,142.8025 -3.7063794e-005,142.8101 0.00013699976,142.8177 0.15654522,142.8253 0.43755439,142.8329 0.49981785,142.8404 0.49982598,142.8480 0.18741107,142.8556 4.4327703e-006,142.8632 0.031312976,142.8708 0.21879299,142.8784 0.50003988,142.8860 0.4999336,142.8936 0.12499879,142.9012 0.093840018,142.9088 0.093635932,142.9164 -8.8639477e-005,142.9239 0.093943782,142.9315 0.65673709,142.9391 1.1252564,142.9467 0.68697506,142.9543 0.28093264,142.9619 0.59393054,142.9695 5.9170656,142.9771 26.674442,142.9847 46.223713,142.9923 42.988167,142.9999 22.141968,143.0075 6.6817584,143.0151 2.5610189,143.0227 0.49920493,143.0303 -0.00012181614,143.0378 0.00011016159,143.0454 0.71953183,143.0530 2.594521,143.0606 2.9056847,143.0682 1.2804278,143.0758 0.75074989,143.0834 2.9402766,143.0910 9.2234945,143.0986 17.127684,143.1062 17.560156,143.1138 10.433376,143.1214 5.1542673,143.1290 3.3439841,143.1366 3.3748748,143.1442 3.2796435,143.1518 2.4050202,143.1594 1.3446792,143.1670 2.1896021,143.1746 4.3763404,143.1822 4.5921164,143.1898 1.7163547,143.1974 0.18705085,143.2050 0.00011760465,143.2126 0.031259906,143.2202 0.093744546,143.2278 -3.8818434e-005,143.2354 9.0519779e-006,143.2430 2.6132625e-006,143.2506 -1.9506917e-005,143.2582 0.031387229,143.2658 0.31266978,143.2734 0.31232011,143.2810 0.18742935,143.2886 0.50004971,143.2962 0.34370977,143.3038 0.2499761,143.3114 -3.1239229e-005,143.3190 0.031299125,143.3266 0.093736529,143.3342 0.031254653,143.3418 0.093747243,143.3494 -4.4379685e-005,143.3570 0.031296976,143.3646 0.18758784,143.3722 0.50027245,143.3798 0.84377438,143.3874 0.28090465,143.3950 0.031179156,143.4027 0.31257397,143.4103 0.31243098,143.4179 0.18761961,143.4255 0.37542057,143.4331 0.68745422,143.4407 0.28083631,143.4483 -0.00013449414,143.4559 0.00013639228,143.4635 0.21923944,143.4711 0.65647435,143.4787 0.84337825,143.4863 0.68715054,143.4939 0.34365737,143.5015 0.031266876,143.5091 -2.8964459e-005,143.5167 9.6202552e-005,143.5244 0.43787754,143.5320 0.65646404,143.5396 0.53104079,143.5472 0.40604103,143.5548 0.31237674,143.5624 0.093637593,143.5700 -1.6599224e-005,143.5776 4.4382359e-006,143.5852 -1.1526954e-006,143.5928 1.7226535e-007,143.6004 4.6374453e-007,143.6081 0.093825229,143.6157 0.34378183,143.6233 0.43776602,143.6309 0.71895874,143.6385 0.53096467,143.6461 0.18724732,143.6537 -6.6129578e-005,143.6613 0.094173416,143.6689 0.56311882,143.6766 0.84356767,143.6842 0.53067702,143.6918 0.18725908,143.6994 -2.6512922e-005,143.7070 0.031257804,143.7146 -4.7022118e-006,143.7222 -9.7318989e-006,143.7298 0.093952604,143.7375 0.53133804,143.7451 0.43745491,143.7527 0.68755132,143.7603 0.81257248,143.7679 0.93746573,143.7755 0.56239778,143.7831 0.56249464,143.7908 0.5001961,143.7984 0.7814393,143.8060 0.62476623,143.8136 0.37494341,143.8212 0.40617675,143.8288 0.12478241,143.8365 -5.0323288e-005,143.8441 0.00011303349,143.8517 0.31262133,143.8593 0.34372485,143.8669 0.25009221,143.8745 0.2189692,143.8822 0.53164214,143.8898 1.0939084,143.8974 1.2182881,143.9050 0.65600419,143.9126 0.6562826,143.9202 0.4059231,143.9279 0.00012608815,143.9355 0.28176787,143.9431 0.46887535,143.9507 0.4058468,143.9583 0.093367219,143.9660 0.094113417,143.9736 0.53188688,143.9812 1.2191269,143.9888 1.5309664,143.9964 1.2806813,144.0041 0.84349346,144.0117 0.59367889,144.0193 0.37527785,144.0269 0.59399015,144.0346 0.65603578,144.0422 0.37466806,144.0498 0.12469899,144.0574 0.97060519,144.0650 7.8162847,144.0727 13.9084,144.0803 15.658703,144.0879 18.847143,144.0955 20.031235,144.1032 22.756981,144.1108 39.579426,144.1184 54.441906,144.1260 44.670769,144.1337 20.358334,144.1413 11.248393,144.1489 16.067434,144.1565 18.750696,144.1641 12.338667,144.1718 5.1513472,144.1794 3.6248763,144.1870 6.7829757,144.1947 7.5310183,144.2023 4.8736649,144.2099 2.6544394,144.2175 0.37449712,144.2252 0.59421378,144.2328 0.49967241,144.2404 0.21859983,144.2480 0.31262651,144.2557 0.34359044,144.2633 0.093571588,144.2709 4.1013453e-005,144.2785 0.031246051,144.2862 -2.5375835e-005,144.2938 1.642084e-005,144.3014 -4.0308507e-005,144.3091 0.00014482212,144.3167 0.25034693,144.3243 0.43754056,144.3319 0.34336156,144.3396 0.062475327,144.3472 0.34405318,144.3548 0.31241572,144.3625 0.15616694,144.3701 0.50010508,144.3777 0.62505072,144.3854 0.50005955,144.3930 0.53112411,144.4006 0.2809945,144.4083 0.12506236,144.4159 0.34402275,144.4235 0.59360468,144.4311 0.18723801,144.4388 1.6051425e-005,144.4464 3.4935667e-006,144.4540 -3.0028583e-005,144.4617 0.03152832,144.4693 0.40633255,144.4769 0.3748177,144.4846 0.31243309,144.4922 0.093732409,144.4998 0.062512554,144.5075 0.031256665,144.5151 0.093842983,144.5227 0.093665041,144.5304 0.09369421,144.5380 0.093756743,144.5457 0.21871515,144.5533 0.18751834,144.5609 0.093743034,144.5686 -3.0916937e-005,144.5762 8.0901646e-006,144.5838 -1.4417747e-006,144.5915 -2.3237549e-006,144.5991 0.093792692,144.6067 0.34374934,144.6144 0.31259006,144.6220 0.31267509,144.6297 0.53132814,144.6373 0.59360772,144.6449 0.1872804,144.6526 -2.6544687e-005,144.6602 4.9546429e-006,144.6678 6.728319e-006,144.6755 -3.1870353e-005,144.6831 0.00012076112,144.6908 0.093785435,144.6984 0.031147627,144.7060 0.18755874,144.7137 0.34379056,144.7213 0.31242213,144.7290 0.12496004,144.7366 0.28135121,144.7442 0.28120354,144.7519 0.12504052,144.7595 0.37547418,144.7672 0.5938561,144.7748 0.34333286,144.7824 0.093509577,144.7901 -3.5425132e-005,144.7977 9.4343486e-006,144.8054 -2.310077e-006,144.8130 -1.9467662e-007,144.8206 3.0891399e-006,144.8283 -1.2162672e-005,144.8359 4.5564448e-005,144.8436 0.18778443,144.8512 0.53178179,144.8589 0.78130454,144.8665 0.59336877,144.8742 0.3746798,144.8818 0.093539856,144.8894 0.18757212,144.8971 0.50025338,144.9047 0.65659821,144.9124 0.74982625,144.9200 0.34348252,144.9277 0.18748809,144.9353 0.093576804,144.9430 -5.6171437e-005,144.9506 2.4981282e-005,144.9582 -4.3752872e-005,144.9659 0.00015003944,144.9735 0.50088871,144.9812 1.4702177,144.9888 3.0626607,144.9965 2.6549051,145.0041 1.5616922,145.0118 0.68715805,145.0194 0.594971,145.0271 2.3145096,145.0347 2.9994657,145.0424 1.6855056,145.0500 1.3436874,145.0577 3.2507737,145.0653 7.3808751,145.0730 19.420353,145.0806 33.603535,145.0883 35.150833,145.0959 22.111534,145.1036 10.181745,145.1112 7.9701023,145.1189 8.7187576,145.1265 6.6842189,145.1342 2.5280747,145.1418 1.3440416,145.1495 2.0629077,145.1571 1.8430662,145.1648 1.4995103,145.1724 1.0622412,145.1801 0.78107291,145.1877 0.84370071,145.1954 0.56245011,145.2030 0.34339282,145.2107 0.093544707,145.2183 -2.5370735e-005,145.2260 -9.6723561e-006,145.2336 0.18774134,145.2413 0.75010824,145.2489 0.34352422,145.2566 0.093650401,145.2642 -1.8588439e-006,145.2719 -6.163583e-005,145.2796 0.00024841999,145.2872 0.28172404,145.2949 0.50028145,145.3025 1.4692466,145.3102 1.7184577,145.3178 0.65579718,145.3255 0.87476319,145.3331 0.56233835,145.3408 0.78134549,145.3485 0.49983206,145.3561 0.31234691,145.3638 -9.2234877e-005,145.3714 -1.9295829e-005,145.3791 0.031553708,145.3867 0.53197396,145.3944 1.1252062,145.4021 1.1247422,145.4097 0.81216884,145.4174 0.3433266,145.4250 0.093707971,145.4327 0.18781988,145.4403 0.28109965,145.4480 0.093555965,145.4557 0.18792668,145.4633 0.5004136,145.4710 0.65592265,145.4786 1.0933546,145.4863 1.7811319,145.4940 1.1562296,145.5016 0.31277561,145.5093 0.56251144,145.5169 0.34349009,145.5246 0.093666777,145.5323 0.2191647,145.5399 0.7501682,145.5476 0.49956903,145.5553 0.062309805,145.5629 -5.3405285e-005,145.5706 0.094143614,145.5782 1.5325421,145.5859 3.4693191,145.5936 3.5618513,145.6012 2.3740258,145.6089 0.7807731,145.6166 0.46874759,145.6242 0.15609385,145.6319 0.00020852976,145.6395 0.3127414,145.6472 0.31231213,145.6549 0.093554959,145.6625 -1.8928573e-005,145.6702 -1.2037161e-005,145.6779 6.708291e-005,145.6855 0.18759322,145.6932 0.18740922,145.7009 -7.9583275e-005,145.7085 6.0032384e-005,145.7162 0.31259379,145.7239 0.56254649,145.7315 0.49990577,145.7392 0.093661152,145.7469 9.6676285e-006,145.7545 -1.2473599e-005,145.7622 4.0228791e-005,145.7699 0.34393734,145.7775 0.75004649,145.7852 0.49982128,145.7929 0.093660019,145.8005 8.0334721e-006,145.8082 0.18749966,145.8159 0.34379777,145.8235 0.28147662,145.8312 0.28137252,145.8389 0.28109509,145.8465 0.18736312,145.8542 0.093667574,145.8619 -3.0771655e-005,145.8696 0.094059326,145.8772 0.75034827,145.8849 0.84354156,145.8926 0.78103262,145.9002 1.0312997,145.9079 0.7186088,145.9156 0.28111264,145.9232 -1.9283289e-006,145.9309 1.3535458e-005,145.9386 0.031248873,145.9463 -9.0763115e-006,145.9539 -1.3602034e-005,145.9616 6.3489548e-005,145.9693 0.062587082,145.9770 0.062414497,145.9846 -7.2520423e-005,145.9923 4.9260765e-005,146.0000 1.1563307,146.0076 1.656225,146.0153 1.1879753,146.0230 0.62592173,146.0307 1.1253557,146.0383 1.1242973,146.0460 0.43655777,146.0537 0.093814,146.0614 0.96963561,146.0690 2.0003126,146.0767 1.9376278,146.0844 2.0015686,146.0921 3.7519448,146.0997 5.4073606,146.1074 5.3430643,146.1151 3.749372,146.1228 4.593576,146.1305 4.1861792,146.1381 2.6235845,146.1458 1.2491343,146.1535 1.3754592,146.1612 2.2504761,146.1688 1.7183354,146.1765 1.0304482,146.1842 0.59332335,146.1919 0.6248793,146.1996 0.18718264,146.2072 0.0001577497,146.2149 0.46920758,146.2226 0.65614617,146.2303 0.4997274,146.2379 0.15637606,146.2456 0.28160065,146.2533 0.5001775,146.2610 0.40578082,146.2687 0.093386933,146.2763 0.062481269,146.2840 -2.0823974e-005,146.2917 1.2544866e-005,146.2994 0.18829289,146.3071 1.0631883,146.3148 1.187112,146.3224 0.59305519,146.3301 0.093336441,146.3378 3.8142123e-005,146.3455 0.093784302,146.3532 0.093750745,146.3608 0.093712777,146.3685 -2.8098993e-005,146.3762 0.093786366,146.3839 0.31263748,146.3916 0.37502468,146.3993 0.093576305,146.4070 -3.5489466e-006,146.4146 0.031240666,146.4223 4.0581373e-005,146.4300 0.31254232,146.4377 0.31260526,146.4454 0.40693864,146.4531 0.75023878,146.4607 0.5619064,146.4684 0.18704291,146.4761 -9.7127944e-005,146.4838 2.5305864e-005,146.4915 -4.0894188e-006,146.4992 -8.9504301e-006,146.5069 3.9894072e-005,146.5145 0.28144073,146.5222 0.37520728,146.5299 0.34360301,146.5376 0.40600398,146.5453 0.34372184,146.5530 0.18749431,146.5607 -3.7603393e-006,146.5684 1.0411638e-006,146.5761 -4.0409526e-007,146.5837 5.7519446e-007,146.5914 0.18766943,146.5991 0.59388828,146.6068 0.65639156,146.6145 0.53158075,146.6222 0.46855167,146.6299 0.21830168,146.6376 0.18745197,146.6453 0.18746141,146.6529 -5.9634371e-005,146.6606 1.5285108e-005,146.6683 0.093751326,146.6760 0.34374911,146.6837 0.34393188,146.6914 0.25007284,146.6991 0.093581922,146.7068 0.093863897,146.7145 0.31288657,146.7222 0.4998914,146.7299 0.18706334,146.7376 -2.8586461e-005,146.7452 0.125067,146.7529 0.31242341,146.7606 0.40679151,146.7683 0.87591285,146.7760 1.3124086,146.7837 0.90540195,146.7914 0.18699062,146.7991 2.2492262e-005,146.8068 0.18757558,146.8145 0.18743731,146.8222 0.031199183,146.8299 3.9288961e-006,146.8376 -1.049168e-006,146.8453 2.6753594e-007,146.8530 -2.0908464e-008,146.8607 -1.8393176e-007,146.8684 7.566864e-007,146.8761 -2.8429886e-006,146.8838 0.18751907,146.8915 0.40625921,146.8992 0.18750148,146.9068 0.031173185,146.9145 0.00024005635,146.9222 0.31312957,146.9299 2.1878469,146.9376 2.999409,146.9453 1.655664,146.9530 0.50003105,146.9607 0.093741305,146.9684 0.094017297,146.9761 0.34383202,146.9838 0.37479961,146.9915 0.62532294,146.9992 1.8129873,147.0069 2.4374204,147.0146 3.3442442,147.0223 4.4384232,147.0300 4.2813454,147.0377 2.6871405,147.0454 5.5359311,147.0531 18.851068,147.0608 26.812841,147.0685 21.180017,147.0762 16.140572,147.0839 76.71566,147.0916 221.62405,147.0993 281.29871,147.1070 198.09425,147.1147 74.055824,147.1225 25.638411,147.1302 11.58785,147.1379 6.9031239,147.1456 2.7482228,147.1533 1.812431,147.1610 0.93681628,147.1687 0.34349504,147.1764 0.093706541,147.1841 0.50014365,147.1918 2.0315742,147.1995 2.312346,147.2072 0.74968535,147.2149 0.31288242,147.2226 1.5945016,147.2303 2.1876392,147.2380 1.4368303,147.2457 0.37444597,147.2534 -4.5612316e-005,147.2611 0.031295151,147.2688 0.093771212,147.2765 0.25023612,147.2843 0.90667385,147.2920 1.4060744,147.2997 0.65583944,147.3074 0.28122216,147.3151 0.18747936,147.3228 0.093688533,147.3305 -4.821083e-005,147.3382 0.031369202,147.3459 0.18762553,147.3536 0.18756263,147.3613 0.31235188,147.3690 -0.00017635673,147.3768 7.2514093e-005,147.3845 0.093813196,147.3922 0.28128898,147.3999 0.50022137,147.4076 0.87540764,147.4153 1.1562197,147.4230 0.718279,147.4307 0.15599272,147.4384 0.093741387,147.4462 2.4115696e-005,147.4539 0.093820319,147.4616 0.18751873,147.4693 0.18773177,147.4770 0.37522206,147.4847 0.34346116,147.4924 0.093567759,147.5001 0.18765341,147.5078 0.25002494,147.5156 0.12489901,147.5233 0.062374536,147.5310 -5.4376043e-005,147.5387 1.4923183e-005,147.5464 -5.3134836e-006,147.5541 6.3301914e-006,147.5618 -2.0008245e-005,147.5696 7.3707677e-005,147.5773 0.18799402,147.5850 0.59392816,147.5927 0.43706006,147.6004 0.093480736,147.6081 -1.9702116e-005,147.6159 -2.8226299e-005,147.6236 0.12527148,147.6313 0.62527263,147.6390 0.49974298,147.6467 0.093509078,147.6544 -2.3882669e-005,147.6621 3.0236245e-006,147.6699 1.1790502e-005,147.6776 0.031236097,147.6853 4.3801178e-005,147.6930 0.062631816,147.7007 0.12508656,147.7085 0.1873489,147.7162 -0.00014062464,147.7239 5.7951926e-005,147.7316 0.093929619,147.7393 0.37514466,147.7470 0.43741325,147.7548 0.31239283,147.7625 0.18743803,147.7702 0.18756793,147.7779 0.3124713,147.7856 0.53127694,147.7934 2.0626829,147.8011 2.7498868,147.8088 1.5623065,147.8165 0.34370747,147.8243 2.007363e-005,147.8320 0.093816511,147.8397 0.18747693,147.8474 0.031187909,147.8551 8.4854146e-006,147.8629 -8.1244134e-006,147.8706 2.4013279e-005,147.8783 0.12508924,147.8860 0.21872537,147.8938 -0.00016814766,147.9015 0.00034105394,147.9092 0.40667146,147.9169 0.56238723,147.9246 0.4059462,147.9324 0.18726301,147.9401 -3.0184181e-005,147.9478 5.9849554e-006,147.9555 6.2467384e-006,147.9633 -3.0974323e-005,147.9710 0.00011765799,147.9787 1.4067248,147.9864 3.0004604,147.9942 3.2187023,148.0019 1.6872461,148.0096 0.90589482,148.0173 0.24982092,148.0251 0.56289315,148.0328 1.5001581,148.0405 1.4683034,148.0483 1.9389257,148.0560 4.8148704,148.0637 5.468092,148.0714 4.2174764,148.0792 5.5041118,148.0869 17.981224,148.0946 36.918053,148.1023 41.776798,148.1101 31.71582,148.1178 40.577648,148.1255 60.633373,148.1333 57.517864,148.1410 33.041801,148.1487 9.6150799,148.1565 2.78036,148.1642 2.0615518,148.1719 0.65542549,148.1796 0.12501112,148.1874 0.18748535,148.1951 0.093739167,148.2028 0.093852073,148.2106 0.31252673,148.2183 0.18743001,148.2260 0.094039433,148.2338 0.34407634,148.2415 0.43729594,148.2492 0.18722379,148.2570 0.093595572,148.2647 0.031283606,148.2724 0.3439329,148.2802 1.0625941,148.2879 0.53132647,148.2956 0.40616995,148.3034 0.28114042,148.3111 0.1873354,148.3188 0.031208973,148.3266 0.093847968,148.3343 0.093659446,148.3420 -5.2672651e-005,148.3498 0.50009346,148.3575 1.0312674,148.3652 0.74993223,148.3730 0.31246725,148.3807 -5.1915131e-006,148.3884 1.3221427e-006,148.3962 -9.6725792e-008,148.4039 -9.3538659e-007,148.4117 3.8385288e-006,148.4194 -1.4419609e-005,148.4271 5.3843218e-005,148.4349 0.18765634,148.4426 0.65628099,148.4503 0.96867627,148.4581 1.0936484,148.4658 0.56253093,148.4736 0.28151193,148.4813 0.31258559,148.4890 0.28113025,148.4968 0.37490097,148.5045 0.18734767,148.5122 -7.8205259e-005,148.5200 2.0946762e-005,148.5277 -5.5770788e-006,148.5355 1.3602727e-006,148.5432 1.3635989e-007,148.5509 -1.9059239e-006,148.5587 7.4878681e-006,148.5664 0.18782942,148.5742 0.937998,148.5819 1.1250855,148.5896 0.71842605,148.5974 0.6252113,148.6051 1.594164,148.6129 1.5619737,148.6206 0.53062475,148.6284 -8.0644619e-005,148.6361 -1.0436816e-005,148.6438 0.031408813,148.6516 0.40627208,148.6593 0.093620442,148.6671 0.093754373,148.6748 -4.2640961e-005,148.6826 1.1655286e-005,148.6903 -3.9776596e-006,148.6980 4.2548722e-006,148.7058 -1.304242e-005,148.7135 0.031334333,148.7213 0.34391955,148.7290 0.49994195,148.7368 0.18733257,148.7445 0.094054408,148.7523 0.46896547,148.7600 0.34339833,148.7678 0.25012144,148.7755 0.93788022,148.7832 1.1876252,148.7910 0.90598404,148.7987 0.34333193,148.8065 0.093643911,148.8142 -2.9547011e-005,148.8220 8.0530262e-006,148.8297 -2.663342e-006,148.8375 2.5999893e-006,148.8452 0.18757255,148.8530 0.40628353,148.8607 0.18740706,148.8685 1.1975177e-005,148.8762 0.031251129,148.8840 0.031340096,148.8917 0.18750204,148.8995 0.093721628,148.9072 0.12510753,148.9150 0.18737793,148.9227 0.34367716,148.9305 0.3125084,148.9382 -1.6122063e-005,148.9460 3.7332793e-006,148.9537 1.1900747e-006,148.9615 -8.4943758e-006,148.9692 3.2789565e-005,148.9770 0.31297842,148.9847 1.1251442,148.9925 1.7196944,149.0002 3.3455117,149.0080 4.4391408,149.0157 6.688468,149.0235 15.487837,149.0312 54.846016,149.0390 89.131897,149.0467 78.853706,149.0545 42.072609,149.0622 18.45997,149.0700 12.432889,149.0777 8.7155657,149.0855 8.500515,149.0933 13.386381,149.1010 34.55307,149.1088 57.853279,149.1165 57.018604,149.1243 35.917904,149.1320 17.583544,149.1398 11.247014,149.1475 6.5915813,149.1553 2.9046929,149.1631 0.65572459,149.1708 0.40641448,149.1786 0.12501757,149.1863 0.12494045,149.1941 0.093626775,149.2018 -4.8240141e-005,149.2096 0.093760327,149.2174 0.18754783,149.2251 0.40657166,149.2329 0.90642679,149.2406 0.93722713,149.2484 0.49972716,149.2561 0.093831688,149.2639 0.18775408,149.2717 0.34361127,149.2794 0.093553819,149.2872 -4.4260349e-005,149.2949 0.00019769576,149.3027 0.18761253,149.3105 0.093522005,149.3182 -5.82924e-005,149.3260 0.093801327,149.3337 0.50003493,149.3415 0.4999797,149.3493 0.31245625,149.3570 1.3588914e-005,149.3648 0.093864627,149.3725 0.21873751,149.3803 0.28145885,149.3881 0.34403497,149.3958 0.3436031,149.4036 0.18715018,149.4114 0.18737136,149.4191 0.56256014,149.4269 0.68748295,149.4346 0.40620157,149.4424 9.6214644e-005,149.4502 0.43805066,149.4579 1.0939001,149.4657 0.749551,149.4735 0.2184754,149.4812 -9.4489638e-005,149.4890 0.00012526663,149.4968 0.3127434,149.5045 0.59385443,149.5123 0.65608299,149.5201 0.37491548,149.5278 0.40648764,149.5356 0.50030547,149.5433 0.59340906,149.5511 0.31233111,149.5589 0.81298769,149.5666 1.2186612,149.5744 0.65580738,149.5822 0.093568787,149.5899 1.315458e-005,149.5977 0.31252605,149.6055 0.49999177,149.6133 0.18747447,149.6210 1.5247789e-006,149.6288 -4.4074861e-007,149.6366 2.3813274e-007,149.6443 -5.1178671e-007,149.6521 1.8091158e-006,149.6599 -6.7250812e-006,149.6676 2.5092733e-005,149.6754 0.18768045,149.6832 0.56282896,149.6909 1.0312951,149.6987 0.78086871,149.7065 0.093539603,149.7143 1.9625559e-005,149.7220 7.206153e-006,149.7298 0.18753207,149.7376 0.34378514,149.7453 0.37497815,149.7531 0.31328315,149.7609 1.2821451,149.7686 1.5305573,149.7764 0.78069049,149.7842 0.96891975,149.7920 0.87473363,149.7997 0.31216314,149.8075 -4.125882e-005,149.8153 0.09385097,149.8231 0.18749604,149.8308 0.093664624,149.8386 -1.3272448e-005,149.8464 -3.9666062e-005,149.8542 0.00017194932,149.8619 0.18768404,149.8697 0.34438181,149.8775 0.74991226,149.8853 0.4996573,149.8930 0.78133565,149.9008 0.49945191,149.9086 0.062687233,149.9164 0.31291035,149.9241 0.34346062,149.9319 0.093398809,149.9397 -2.0064199e-006,149.9475 -9.1177484e-005,149.9552 0.00036674165,149.9630 0.62580299,149.9708 1.3128012,149.9786 1.1868018,149.9863 0.56181955,149.9941 0.12498252,150.0019 3.7957987e-005,150.0097 0.031130979,150.0175 0.031810075,150.0252 0.68836373,150.0330 2.3157785,150.0408 7.5976162,150.0486 11.624261,150.0563 10.966352,150.0641 7.7482624,150.0719 5.8124685,150.0797 6.8146362,150.0875 19.333382,150.0952 74.522675,150.1030 148.97157,150.1108 148.84555,150.1186 83.232567,150.1264 34.732517,150.1342 29.34668,150.1419 31.405096,150.1497 26.087044,150.1575 13.616258,150.1653 4.4956007,150.1731 1.4683263,150.1808 0.68729466,150.1886 0.50037432,150.1964 1.0000249,150.2042 0.43697524,150.2120 0.18740949,150.2198 0.093770124,150.2275 0.093873873,150.2353 0.12485053,150.2431 0.093791775,150.2509 0.40705577,150.2587 0.90623766,150.2665 0.34296024,150.2743 -0.00014286699,150.2820 3.7552894e-005,150.2898 -7.3357987e-006,150.2976 -8.2126617e-006,150.3054 4.0189556e-005,150.3132 0.18761283,150.3210 0.31246811,150.3288 0.06243645,150.3365 0.18759152,150.3443 0.3124702,150.3521 0.28115699,150.3599 0.34374759,150.3677 0.18747784,150.3755 3.5706929e-005,150.3833 0.40627185,150.3910 0.28125691,150.3988 0.28123015,150.4066 0.031195436,150.4144 0.031299382,150.4222 1.6564567,150.4300 2.8124807,150.4378 2.2815979,150.4456 1.594151,150.4534 0.78100467,150.4611 0.37453294,150.4689 0.093477041,150.4767 0.031278964,150.4845 1.596208e-006,150.4923 0.12521376,150.5001 0.46914476,150.5079 0.59368932,150.5157 0.18704212,150.5235 -0.00014078985,150.5313 7.5156182e-005,150.5391 0.031241084,150.5468 -3.9966373e-005,150.5546 1.8345918e-005,150.5624 0.031367514,150.5702 0.093713894,150.5780 0.093704142,150.5858 0.31258821,150.5936 0.343705,150.6014 0.18751347,150.6092 0.31270137,150.6170 0.6563369,150.6248 0.53106385,150.6326 0.18732367,150.6404 -2.2782644e-005,150.6482 0.031258296,150.6560 -1.0461553e-005,150.6638 -2.0638001e-005,150.6715 9.3020608e-005,150.6793 0.12518077,150.6871 0.18745933,150.6949 0.09358032,150.7027 -5.6417561e-005,150.7105 1.5128746e-005,150.7183 -4.0940399e-006,150.7261 1.2465147e-006,150.7339 -8.9181242e-007,150.7417 0.093784936,150.7495 0.34378242,150.7573 0.34372392,150.7651 0.18748139,150.7729 -7.0720285e-005,150.7807 0.00022074026,150.7885 0.28157786,150.7963 0.46921852,150.8041 0.750081,150.8119 0.56210214,150.8197 0.40581787,150.8275 -0.00027409903,150.8353 5.2465577e-005,150.8431 0.031436596,150.8509 0.34433979,150.8587 0.7191509,150.8665 0.84351444,150.8743 0.8435176,150.8821 0.78097779,150.8899 0.34355438,150.8977 0.34408191,150.9055 0.9999643,150.9133 0.65601599,150.9211 0.34431896,150.9289 1.1254556,150.9367 1.1868784,150.9445 0.40558836,150.9523 2.4684463e-005,150.9601 0.43761319,150.9679 0.75050312,150.9757 1.2504214,150.9835 0.93746948,150.9913 1.0314745,150.9991 1.5626588,151.0069 1.9375684,151.0147 1.8118514,151.0225 0.87479484,151.0303 1.7509542,151.0382 3.0941575,151.0460 3.1567168,151.0538 3.4075749,151.0616 4.9059339,151.0694 5.8773327,151.0772 13.702708,151.0850 35.584435,151.0928 53.692005,151.1006 49.331234,151.1084 38.551842,151.1162 34.463909,151.1240 32.027447,151.1318 22.902172,151.1396 14.433937,151.1474 10.467225,151.1552 9.0299225,151.1631 4.7466693,151.1709 1.3739512,151.1787 1.7501388,151.1865 2.7187016,151.1943 2.7811813,151.2021 1.4686302,151.2099 1.2503837,151.2177 1.2498391,151.2255 0.34299508,151.2333 0.031047359,151.2411 2.0371219e-005,151.2490 -1.5387488e-005,151.2568 4.1180479e-005,151.2646 0.094054498,151.2724 0.31279591,151.2802 0.31211096,151.2880 0.093462348,151.2958 0.68759775,151.3036 1.1875967,151.3114 1.7500676,151.3193 0.96859771,151.3271 0.031180874,151.3349 4.8963257e-006,151.3427 -2.421493e-006,151.3505 4.7896401e-006,151.3583 -1.6737991e-005,151.3661 6.2166051e-005,151.3739 0.093701884,151.3818 0.031488027,151.3896 0.50067025,151.3974 1.1564201,151.4052 1.1555831,151.4130 0.31205815,151.4208 0.093808152,151.4286 -4.9857063e-005,151.4365 7.7426062e-005,151.4443 0.18788253,151.4521 0.5001514,151.4599 0.53085119,151.4677 0.34352994,151.4755 0.18758838,151.4834 0.18776406,151.4912 0.5000388,151.4990 0.2810041,151.5068 0.093642414,151.5146 9.5962814e-006,151.5224 0.12522018,151.5303 0.37530535,151.5381 0.49999401,151.5459 0.31210801,151.5537 -0.0001856686,151.5615 4.9696508e-005,151.5693 -1.3106302e-005,151.5772 2.725669e-006,151.5850 2.204612e-006,151.5928 -1.1545038e-005,151.6006 4.3978274e-005,151.6084 0.1876922,151.6163 0.50014758,151.6241 0.5624392,151.6319 0.31223246,151.6397 0.093805648,151.6475 0.46911451,151.6554 0.90710032,151.6632 1.4999632,151.6710 0.74904966,151.6788 0.40612119,151.6866 0.25033787,151.6945 0.40646562,151.7023 0.34333253,151.7101 0.062156234,151.7179 1.3831896e-005,151.7258 0.093755037,151.7336 0.093748748,151.7414 0.093749978,151.7492 0.093751349,151.7570 0.093744561,151.7649 -1.2323513e-005,151.7727 2.2020833e-005,151.7805 0.093846843,151.7883 0.31267416,151.7962 0.56255519,151.8040 0.59374225,151.8118 0.53098643,151.8196 0.43834507,151.8275 1.6263025,151.8353 2.1249771,151.8431 1.280023,151.8509 0.1865028,151.8588 3.6087535e-005,151.8666 -1.0856596e-005,151.8744 7.3369929e-006,151.8822 -1.8491874e-005,151.8901 6.6634566e-005,151.8979 0.093884706,151.9057 0.18744197,151.9136 0.09363015,151.9214 0.18749852,151.9292 0.31248012,151.9370 0.18758102,151.9449 0.18786862,151.9527 0.50035429,151.9605 0.53098398,151.9684 0.18708222,151.9762 1.0313021,151.9840 1.6877147,151.9918 1.6248927,151.9997 0.28104702,152.0075 0.65625137,152.0153 1.1875279,152.0232 1.1877509,152.0310 0.56300157,152.0388 1.0942619,152.0466 1.750232,152.0545 2.8135388,152.0623 6.4413152,152.0701 15.725904,152.0780 25.912642,152.0858 29.813892,152.0936 24.870453,152.1015 18.905813,152.1093 30.178976,152.1171 66.057854,152.1250 79.93103,152.1328 53.938686,152.1406 19.447432,152.1485 4.494256,152.1563 3.3746805,152.1641 3.4374933,152.1720 2.1247237,152.1798 1.6558653,152.1876 1.1243405,152.1955 0.37483215,152.2033 0.18730749,152.2111 -0.00016272957,152.2190 6.4751672e-005,152.2268 0.34378326,152.2346 0.56249464,152.2425 0.34370491,152.2503 -6.3969578e-006,152.2582 0.031376909,152.2660 0.093703583,152.2738 0.093781874,152.2817 0.34403554,152.2895 0.37504685,152.2973 0.21862492,152.3052 0.12477388,152.3130 -0.00013938968,152.3209 0.00011705465,152.3287 0.093833491,152.3365 0.093710095,152.3444 0.18750258,152.3522 0.18748002,152.3600 0.093668312,152.3679 -1.5039559e-005,152.3757 0.031264424,152.3836 0.031210179,152.3914 0.18763413,152.3992 0.43763295,152.4071 0.50020438,152.4149 1.5938377,152.4228 1.9684302,152.4306 0.9685533,152.4384 0.3437283,152.4463 1.7010258e-006,152.4541 -5.2119199e-006,152.4620 1.9147777e-005,152.4698 -7.1383452e-005,152.4776 0.00026640328,152.4855 0.34436888,152.4933 0.56243032,152.5012 0.2806313,152.5090 -0.0001286918,152.5169 0.09382464,152.5247 0.03117134,152.5325 0.18750668,152.5404 0.21885853,152.5482 1.2812988,152.5561 1.5623971,152.5639 0.78119206,152.5718 -1.4421196e-005,152.5796 5.6446652e-006,152.5875 0.03130107,152.5953 0.093717664,152.6031 1.8871255e-005,152.6110 0.18772715,152.6188 0.37499705,152.6267 0.18728338,152.6345 -5.5143955e-005,152.6424 -9.5758742e-006,152.6502 9.3457231e-005,152.6581 0.28139877,152.6659 0.40619013,152.6738 0.28114471,152.6816 0.031159403,152.6895 0.00015100192,152.6973 0.18753466,152.7052 0.031096416,152.7130 -2.4218523e-005,152.7208 0.00011325885,152.7287 0.40643969,152.7365 0.65618676,152.7444 0.28107637,152.7522 -5.0978506e-005,152.7601 -3.4737604e-006,152.7679 6.488122e-005,152.7758 0.18784103,152.7836 0.50021237,152.7915 0.43724161,152.7993 0.12469769,152.8072 0.031193949,152.8150 0.03126457,152.8229 -7.9254423e-006,152.8307 1.1412782e-005,152.8386 -3.7727601e-005,152.8464 0.00013950639,152.8543 0.093729883,152.8621 0.031355541,152.8700 0.59460407,152.8778 1.3127693,152.8857 1.0616363,152.8936 0.18694979,152.9014 0.00024219122,152.9093 0.25038207,152.9171 0.59400123,152.9250 0.71853793,152.9328 0.3745302,152.9407 -0.00010516165,152.9485 0.094097778,152.9564 0.31263325,152.9642 0.24987884,152.9721 0.24993238,152.9799 0.18738227,152.9878 0.18760465,152.9957 0.50014269,153.0035 0.68727458,153.0114 0.34368232,153.0192 0.8438884,153.0271 1.0624183,153.0349 0.65634167,153.0428 0.37497935,153.0506 0.68899739,153.0585 4.6607528,153.0664 9.5348101,153.0742 15.097584,153.0821 21.34754,153.0899 21.68605,153.0978 16.589596,153.1056 14.28061,153.1135 18.688629,153.1214 19.560686,153.1292 14.402927,153.1371 7.9348116,153.1449 3.6542406,153.1528 1.4369687,153.1607 2.2812307,153.1685 3.5314202,153.1764 4.9064121,153.1842 3.7179773,153.1921 1.5928553,153.2000 0.65573776,153.2078 0.34386373,153.2157 0.28112853,153.2235 0.12501508,153.2314 0.12516028,153.2393 0.15624173,153.2471 0.093566984,153.2550 -9.3623894e-005,153.2629 5.8430218e-005,153.2707 0.093790293,153.2786 0.18746921,153.2864 0.031211866,153.2943 -5.551356e-006,153.3022 1.0448182e-006,153.3100 1.3725262e-006,153.3179 -6.5354106e-006,153.3258 2.4770627e-005,153.3336 0.093783759,153.3415 0.093716383,153.3493 -2.5570029e-005,153.3572 9.7032016e-006,153.3651 0.093745396,153.3729 0.093767323,153.3808 -7.3376352e-005,153.3887 0.00026754726,153.3965 0.344473,153.4044 0.65638757,153.4123 0.4681105,153.4201 0.093327574,153.4280 -2.3583729e-005,153.4359 6.1176863e-005,153.4437 0.093985967,153.4516 0.18742193,153.4595 0.12480291,153.4673 0.688326,153.4752 1.9379002,153.4831 1.3742917,153.4909 0.34337971,153.4988 0.1876746,153.5067 0.40681443,153.5145 0.87511957,153.5224 0.81207043,153.5303 0.53107035,153.5381 0.37504816,153.5460 0.31225306,153.5539 0.12478899,153.5618 0.37513492,153.5696 0.90629172,153.5775 0.59365654,153.5854 0.093680814,153.5932 -1.1679699e-005,153.6011 4.9703776e-006,153.6090 -8.2015913e-006,153.6168 2.783747e-005,153.6247 0.18757221,153.6326 0.31250641,153.6405 0.28118491,153.6483 0.093713604,153.6562 2.4426331e-006,153.6641 -6.2939298e-006,153.6720 2.2734403e-005,153.6798 0.093824998,153.6877 0.18749876,153.6956 0.09367983,153.7034 -3.9538296e-005,153.7113 6.8856985e-005,153.7192 0.062600151,153.7271 0.093783416,153.7349 0.093639053,153.7428 -9.3468938e-005,153.7507 2.6762151e-005,153.7586 -1.3574556e-005,153.7664 2.7536138e-005,153.7743 0.093817845,153.7822 0.18753205,153.7901 0.18752384,153.7979 0.21878105,153.8058 0.43753219,153.8137 0.56245434,153.8216 0.31240886,153.8294 0.87507665,153.8373 0.71876276,153.8452 0.062436994,153.8531 0.12502237,153.8610 0.12491152,153.8688 -3.0423184e-006,153.8767 0.18764438,153.8846 0.31245691,153.8925 0.093618147,153.9003 3.9260627e-005,153.9082 0.3126412,153.9161 0.56249994,153.9240 0.34363052,153.9319 0.093704447,153.9397 -4.3050353e-005,153.9476 0.00013783242,153.9555 0.31281573,153.9634 0.56260628,153.9713 0.59369355,153.9791 0.50018018,153.9870 0.68761718,153.9949 0.62457359,154.0028 0.18715718,154.0107 7.4391141e-006,154.0185 0.093889609,154.0264 0.34387052,154.0343 0.31231716,154.0422 0.12545833,154.0501 0.68876028,154.0580 1.6887466,154.0658 3.7501261,154.0737 5.5640335,154.0816 9.3805399,154.0895 17.946283,154.0974 29.410044,154.1052 29.618116,154.1131 18.210287,154.1210 9.843338,154.1289 12.755479,154.1368 19.376289,154.1447 18.90177,154.1526 11.837931,154.1604 2.3724852,154.1683 0.84349245,154.1762 0.24960209,154.1841 0.5942477,154.1920 1.7817463,154.1999 1.6872046,154.2078 0.53038687,154.2156 -0.00024902576,154.2235 6.6476045e-005,154.2314 -1.6863589e-005,154.2393 9.7412976e-007,154.2472 1.2969027e-005,154.2551 0.18780679,154.2630 0.81276059,154.2709 1.5936513,154.2787 1.0936679,154.2866 0.34380478,154.2945 0.53103352,154.3024 0.28099731,154.3103 2.4515362e-005,154.3182 -2.0838244e-005,154.3261 5.8839862e-005,154.3340 0.18764979,154.3418 0.31245327,154.3497 0.09360344,154.3576 2.1718257e-005,154.3655 0.062700093,154.3734 0.25017866,154.3813 0.2811822,154.3892 0.31232354,154.3971 0.34370071,154.4050 0.37500888,154.4129 0.31243017,154.4208 0.093717888,154.4286 0.09387219,154.4365 0.31260434,154.4444 0.31239986,154.4523 0.093606047,154.4602 0.093880884,154.4681 0.40642431,154.4760 0.40607977,154.4839 0.093597434,154.4918 0.031354427,154.4997 0.18752842,154.5076 0.18759336,154.5155 0.3128224,154.5234 0.50001943,154.5313 0.31209847,154.5392 -0.00019003019,154.5471 6.6072404e-005,154.5549 -7.4252006e-005,154.5628 0.18800004,154.5707 0.87540299,154.5786 0.78082371,154.5865 0.59343582,154.5944 0.34365091,154.6023 -3.5445034e-008,154.6102 0.093999423,154.6181 0.34395719,154.6260 0.31219456,154.6339 0.093639337,154.6418 0.56275767,154.6497 0.74986112,154.6576 0.3437883,154.6655 0.34399483,154.6734 0.34358999,154.6813 0.18742405,154.6892 0.1877214,154.6971 0.31264332,154.7050 0.3123748,154.7129 0.2500205,154.7208 0.34377992,154.7287 0.46844268,154.7366 0.31234434,154.7445 0.53124654,154.7524 0.49996063,154.7603 -4.2099273e-006,154.7682 2.8659376e-006,154.7761 -7.2540174e-006,154.7840 2.6151636e-005,154.7919 0.093812861,154.7998 0.31276497,154.8077 0.75003839,154.8156 0.49991256,154.8235 0.49989298,154.8314 0.12482705,154.8393 0.59382707,154.8472 1.5625306,154.8551 1.74998,154.8630 1.1876273,154.8709 0.40656519,154.8788 0.59369767,154.8867 0.31220007,154.8946 0.093514018,154.9025 0.00027438856,154.9104 0.31293687,154.9183 0.43723422,154.9262 0.43718338,154.9341 0.34369874,154.9421 0.093673341,154.9500 0.00018437687,154.9579 0.3129425,154.9658 0.75041556,154.9737 1.0311419,154.9816 0.71847892,154.9895 0.59410882,154.9974 0.81286728,155.0053 0.78077376,155.0132 0.34335399,155.0211 0.59400523,155.0290 0.93758142,155.0369 1.3447436,155.0448 3.2206497,155.0527 7.3450613,155.0606 10.219721,155.0686 12.31252,155.0765 10.187022,155.0844 9.1902256,155.0923 13.224104,155.1002 18.314545,155.1081 17.030458,155.1160 17.377373,155.1239 23.40914,155.1318 25.746523,155.1397 17.649195,155.1477 8.6198092,155.1556 4.9045854,155.1635 4.5309615,155.1714 2.7491846,155.1793 1.4369149,155.1872 0.90563887,155.1951 0.99963218,155.2030 0.56243008,155.2109 0.18761259,155.2189 0.50011092,155.2268 0.7501297,155.2347 0.81259745,155.2426 0.59366012,155.2505 0.40599677,155.2584 0.12499623,155.2663 0.093717687,155.2742 0.031348955,155.2822 0.3443369,155.2901 0.75019753,155.2980 0.71827269,155.3059 0.37472662,155.3138 0.37557197,155.3217 0.74998623,155.3296 0.34316733,155.3376 0.093610279,155.3455 0.093924232,155.3534 0.31258726,155.3613 0.3747766,155.3692 0.3436673,155.3771 0.31249657,155.3851 1.4167515e-005,155.3930 0.18757157,155.4009 0.31246215,155.4088 0.093749404,155.4167 0.12536313,155.4246 0.37522122,155.4326 0.31209475,155.4405 0.03104981,155.4484 0.18761799,155.4563 0.18742946,155.4642 0.21883717,155.4721 0.81261438,155.4801 0.78118438,155.4880 0.4998703,155.4959 0.093656652,155.5038 4.8567072e-005,155.5117 0.21898085,155.5197 0.50006306,155.5276 0.31224719,155.5355 -8.6864064e-005,155.5434 0.75008428,155.5513 1.1562117,155.5593 0.75006938,155.5672 0.093730286,155.5751 -0.00010291636,155.5830 1.461055e-006,155.5909 9.7085423e-005,155.5989 0.093864866,155.6068 0.1249991,155.6147 0.093638673,155.6226 -0.0001111966,155.6306 5.3189327e-005,155.6385 0.093841694,155.6464 0.18749452,155.6543 0.09367992,155.6622 0.40630001,155.6702 0.53126615,155.6781 0.59366846,155.6860 0.18747912,155.6939 -4.6719455e-005,155.7019 0.00019904907,155.7098 0.56306052,155.7177 1.344079,155.7256 1.2182688,155.7336 0.49944568,155.7415 -4.7615949e-006,155.7494 0.093765676,155.7573 -5.7980651e-005,155.7653 0.00015148713,155.7732 0.18791756,155.7811 0.8439225,155.7890 1.4999388,155.7970 1.5621406,155.8049 0.56218964,155.8128 3.8904298e-005,155.8208 -4.8797872e-005,155.8287 0.00015629495,155.8366 0.53187239,155.8445 1.187624,155.8525 0.7494089,155.8604 0.43721253,155.8683 0.68803948,155.8763 0.81288749,155.8842 0.65566438,155.8921 0.062129337,155.9000 0.18758063,155.9080 0.50006044,155.9159 0.50009596,155.9238 0.34379417,155.9318 0.31238177,155.9397 0.28131002,155.9476 0.5312525,155.9556 0.24991366,155.9635 0.31269634,155.9714 0.49996069,155.9793 0.34373203,155.9873 1.625614,155.9952 2.7501256,156.0031 1.7808069,156.0111 0.8751986,156.0190 1.2189028,156.0269 1.0620863,156.0349 0.46844444,156.0428 0.31311581,156.0507 0.87559205,156.0587 1.3434986,156.0666 2.40657,156.0745 4.4708657,156.0825 7.7529635,156.0904 9.3464994,156.0983 13.158876,156.1063 18.472082,156.1142 22.345203,156.1221 20.903105,156.1301 14.901611,156.1380 13.284066,156.1460 22.289015,156.1539 27.154873,156.1618 17.866013,156.1698 8.5282698,156.1777 12.449387,156.1856 31.266954,156.1936 40.781433,156.2015 29.359184,156.2094 13.861762,156.2174 6.0579076,156.2253 2.9366863,156.2333 1.2498114,156.2412 0.96860027,156.2491 0.31224686,156.2571 0.09380468,156.2650 0.18752621,156.2729 0.31251392,156.2809 0.31242663,156.2888 0.093633279,156.2968 -2.1223912e-005,156.3047 0.031425286,156.3126 0.18769869,156.3206 0.28102618,156.3285 0.093576238,156.3365 3.3766886e-005,156.3444 2.9978761e-005,156.3523 0.31288224,156.3603 1.1883119,156.3682 1.8755783,156.3762 1.6243582,156.3841 0.62427431,156.3921 0.43740302,156.4000 0.18724874,156.4079 -0.00011088491,156.4159 2.9668954e-005,156.4238 -7.784357e-006,156.4318 1.4666869e-006,156.4397 1.9182257e-006,156.4477 -9.1402635e-006,156.4556 3.4644934e-005,156.4635 0.093800507,156.4715 0.093693055,156.4794 0.031268939,156.4874 0.25031751,156.4953 0.65633583,156.5033 0.43732572,156.5112 0.31233656,156.5192 0.1876591,156.5271 0.50026536,156.5350 0.65630805,156.5430 0.62466466,156.5509 -0.00033131611,156.5589 0.00014134776,156.5668 0.25026214,156.5748 0.59377861,156.5827 0.31225634,156.5907 0.18742636,156.5986 0.31250277,156.6066 0.37507087,156.6145 0.31251162,156.6225 0.18744658,156.6304 0.03119945,156.6384 -1.5392025e-005,156.6463 -2.684739e-005,156.6542 0.031394444,156.6622 0.71918041,156.6701 1.2503102,156.6781 1.0624857,156.6860 0.53076744,156.6940 0.093398802,156.7019 0.093838319,156.7099 0.18749566,156.7178 0.093678862,156.7258 -5.2267329e-005,156.7337 0.031424418,156.7417 0.31252009,156.7496 0.18756296,156.7576 0.31305888,156.7656 0.56253093,156.7735 0.3432028,156.7815 0.093629442,156.7894 0.18766055,156.7974 0.18730782,156.8053 -0.00015495387,156.8133 5.0939805e-005,156.8212 -4.8798604e-005,156.8292 0.00014426118,156.8371 0.18782313,156.8451 0.31249911,156.8530 0.18717858,156.8610 -0.00015009416,156.8689 0.093984224,156.8769 0.50009388,156.8848 0.34357765,156.8928 0.093626365,156.9008 6.805134e-005,156.9087 0.093873389,156.9167 0.093620174,156.9246 0.031265825,156.9326 0.43776745,156.9405 0.59371412,156.9485 0.37479293,156.9564 0.34353206,156.9644 0.68844569,156.9724 2.6888137,156.9803 4.0639873,156.9883 6.7826366,156.9962 7.5951672,157.0042 7.7487783,157.0121 3.4027143,157.0201 1.6560284,157.0281 3.033432,157.0360 4.157711,157.0440 4.9697027,157.0519 8.2859325,157.0599 23.892393,157.0679 62.50565,157.0758 116.43812,157.0838 172.38614,157.0917 304.88736,157.0997 380.3143,157.1076 295.63208,157.1156 130.85947,157.1236 45.062069,157.1315 30.153694,157.1395 22.556681,157.1475 14.058072,157.1554 10.376223,157.1634 9.3127708,157.1713 5.4964776,157.1793 2.8419187,157.1873 4.1261077,157.1952 5.0627236,157.2032 3.6237729,157.2111 1.967169,157.2191 0.78041291,157.2271 0.28090712,157.2350 0.15609494,157.2430 0.093739793,157.2510 -8.4299108e-006,157.2589 0.093762189,157.2669 0.031262759,157.2749 0.18754938,157.2828 0.50019395,157.2908 1.3125532,157.2988 2.0314474,157.3067 2.2189302,157.3147 0.84325689,157.3226 -0.00025650166,157.3306 3.0529212e-005,157.3386 0.00013441044,157.3465 0.28178835,157.3545 0.68744439,157.3625 0.40584078,157.3704 0.31257832,157.3784 0.37481895,157.3864 0.093890309,157.3943 0.4379769,157.4023 0.50003898,157.4103 0.4373104,157.4182 0.43717688,157.4262 0.31254098,157.4342 0.31272641,157.4422 0.28099158,157.4501 0.030984692,157.4581 3.7369962e-005,157.4661 0.28167513,157.4740 1.0005032,157.4820 0.93707103,157.4900 0.18701656,157.4979 0.09382809,157.5059 0.18750215,157.5139 0.093663082,157.5218 -3.1529213e-005,157.5298 2.577088e-005,157.5378 0.093759358,157.5458 0.093698375,157.5537 0.093877941,157.5617 1.4378235,157.5697 2.4060903,157.5776 1.1872329,157.5856 0.09383335,157.5936 0.37500107,157.6016 0.4061825,157.6095 0.093741618,157.6175 0.093869105,157.6255 0.31259316,157.6335 0.31240556,157.6414 0.093636483,157.6494 -1.5415631e-005,157.6574 8.9060031e-006,157.6654 -2.0208685e-005,157.6733 7.1932853e-005,157.6813 0.18770674,157.6893 1.0938609,157.6973 1.4061689,157.7052 0.6874904,157.7132 0.18759589,157.7212 0.18735844,157.7292 0.062289532,157.7371 -3.534124e-005,157.7451 1.2650738e-005,157.7531 0.093799949,157.7611 0.31255215,157.7690 0.31244063,157.7770 0.031192305,157.7850 2.5603917e-005,157.7930 0.093963429,157.8009 0.34394345,157.8089 0.34349892,157.8169 0.062368698,157.8249 0.18762445,157.8329 0.18736634,157.8408 0.031466834,157.8488 0.34406853,157.8568 0.40614858,157.8648 0.24968643,157.8728 -0.00020618294,157.8807 0.031413008,157.8887 0.31247619,157.8967 0.18763514,157.9047 0.75091684,157.9127 1.6877675,157.9206 1.4059557,157.9286 1.0626153,157.9366 1.000075,157.9446 0.81184483,157.9526 0.28061575,157.9605 0.6877954,157.9685 0.90644735,157.9765 0.43747094,157.9845 0.53113806,157.9925 0.3748078,158.0004 0.18740642,158.0084 0.093973108,158.0164 0.31278947,158.0244 0.3121396,158.0324 0.031098226,158.0404 0.84464812,158.0483 3.3759885,158.0563 4.6564822,158.0643 6.0341148,158.0723 13.445061,158.0803 24.259457,158.0883 33.196609,158.0963 48.263439,158.1042 70.606888,158.1122 80.627579,158.1202 76.12719,158.1282 79.375603,158.1362 67.986511,158.1442 47.38768,158.1522 42.682354,158.1601 107.37846,158.1681 166.11322,158.1761 145.51019,158.1841 71.22287,158.1921 25.512861,158.2001 16.278414,158.2081 10.808744,158.2161 6.6534214,158.2240 3.2788055,158.2320 1.7489157,158.2400 0.49948922,158.2480 0.2813409,158.2560 0.34391654,158.2640 0.56251889,158.2720 0.53113878,158.2800 0.65645933,158.2880 1.0319238,158.2959 1.2499624,158.3039 0.46827662,158.3119 0.6246053,158.3199 0.34342861,158.3279 0.18758129,158.3359 -2.4339777e-005,158.3439 7.2557928e-006,158.3519 -4.6821547e-006,158.3599 1.1473234e-005,158.3679 0.031363588,158.3759 0.12506579,158.3839 1.0626187,158.3918 2.0626523,158.3998 1.9062535,158.4078 1.0311002,158.4158 0.37478045,158.4238 0.093666077,158.4318 -1.1980061e-005,158.4398 3.5739863e-006,158.4478 -2.3152761e-006,158.4558 5.6872509e-006,158.4638 -2.0434867e-005,158.4718 0.093891427,158.4798 0.68774039,158.4878 0.65619284,158.4958 0.28100631,158.5038 0.18746315,158.5118 0.50002438,158.5198 0.31249169,158.5277 0.21891083,158.5357 0.50018173,158.5437 0.59356242,158.5517 0.18745224,158.5597 0.40636227,158.5677 0.4376359,158.5757 0.68826705,158.5837 1.1254086,158.5917 1.0931543,158.5997 0.49920702,158.6077 -0.00023643594,158.6157 6.0463895e-005,158.6237 0.031309634,158.6317 0.18761963,158.6397 0.28122723,158.6477 0.31260213,158.6557 0.62527657,158.6637 0.7499454,158.6717 0.53106141,158.6797 0.53121084,158.6877 0.34356564,158.6957 0.09384089,158.7037 0.21917748,158.7117 0.37506574,158.7197 0.34362897,158.7277 0.34347767,158.7357 0.37478,158.7437 0.34379297,158.7517 0.093691491,158.7597 -4.4120014e-005,158.7677 1.166923e-005,158.7757 -2.5542945e-006,158.7837 -1.4528787e-006,158.7917 0.031261303,158.7997 0.31251028,158.8077 0.34375167,158.8157 0.43748608,158.8237 0.093750112,158.8317 -4.3422129e-005,158.8397 0.031426489,158.8478 0.37539539,158.8558 0.4689517,158.8638 0.37467209,158.8718 0.093355998,158.8798 -2.6659756e-005,158.8878 3.7039506e-005,158.8958 0.31254858,158.9038 0.43744755,158.9118 0.62584394,158.9198 1.2512549,158.9278 2.1878598,158.9358 3.4057894,158.9438 4.9710517,158.9518 8.7550602,158.9598 13.439503,158.9678 12.245263,158.9758 5.0261717,158.9838 2.6872656,158.9919 4.5638676,158.9999 4.5628662,159.0079 2.8436632,159.0159 2.3747511,159.0239 1.7491153,159.0319 1.7495763,159.0399 4.2219219,159.0479 11.631463,159.0559 18.565388,159.0639 20.312374,159.0719 25.450769,159.0800 68.35746,159.0880 192.03888,159.0960 278.1348,159.1040 226.81839,159.1120 110.05349,159.1200 66.156822,159.1280 82.266136,159.1360 82.235817,159.1440 48.030155,159.1521 19.547775,159.1601 21.004887,159.1681 30.316629,159.1761 27.307365,159.1841 14.492064,159.1921 6.1208186,159.2001 2.279639,159.2081 0.28050297,159.2162 0.093833104,159.2242 0.31256762,159.2322 0.31241924,159.2402 0.18740495,159.2482 2.550287e-005,159.2562 0.093848102,159.2642 0.1250183,159.2723 0.09370359,159.2803 0.062408488,159.2883 -8.4013982e-006,159.2963 0.12510656,159.3043 0.18742858,159.3123 1.9505662e-005,159.3203 0.31272647,159.3284 0.50000668,159.3364 0.40602937,159.3444 0.50004077,159.3524 0.65626311,159.3604 -0.00019270724,159.3684 0.00019180049,159.3765 0.18782771,159.3845 0.37487355,159.3925 0.18725199,159.4005 0.093928806,159.4085 0.25023329,159.4166 0.31257734,159.4246 0.31225365,159.4326 0.21858928,159.4406 0.21875042,159.4486 0.18747979,159.4566 0.28128055,159.4647 0.1873626,159.4727 0.062545165,159.4807 0.18777195,159.4887 0.34378129,159.4967 0.28101161,159.5048 0.093609139,159.5128 0.031236846,159.5208 3.3439559e-005,159.5288 0.18779635,159.5368 0.37504014,159.5449 0.18727972,159.5529 0.093661599,159.5609 -8.4746564e-005,159.5689 9.9380632e-005,159.5770 0.28158927,159.5850 0.56237906,159.5930 0.093447678,159.6010 -4.2408165e-006,159.6091 0.00011268084,159.6171 0.21934436,159.6251 0.59376621,159.6331 0.31191379,159.6411 0.031111013,159.6492 2.6994625e-005,159.6572 -6.6843222e-006,159.6652 -2.5904757e-007,159.6732 0.031279586,159.6813 0.18752895,159.6893 0.18747969,159.6973 0.093720749,159.7053 -9.7365737e-006,159.7134 2.6155803e-006,159.7214 -7.2517923e-007,159.7294 2.8499204e-007,159.7374 0.031287324,159.7455 0.093729317,159.7535 7.5969406e-006,159.7615 0.093677111,159.7696 0.031644899,159.7776 0.56281555,159.7856 0.87457573,159.7936 0.68733782,159.8017 0.53127658,159.8097 0.18745565,159.8177 0.093714759,159.8258 -5.6777069e-005,159.8338 0.03151013,159.8418 0.31267026,159.8498 0.31259963,159.8579 0.40607378,159.8659 0.093328781,159.8739 0.12558764,159.8820 0.53183711,159.8900 0.53068191,159.8980 0.0932265,159.9061 2.3510494e-005,159.9141 -6.3565099e-006,159.9221 1.9141908e-006,159.9301 -1.2995133e-006,159.9382 0.09421999,159.9462 0.56303751,159.9542 0.65587121,159.9623 0.4059481,159.9703 0.49999475,159.9783 0.34360701,159.9864 0.40704921,159.9944 1.1577169,160.0024 1.7813311,160.0105 1.4361477,160.0185 1.5306748,160.0265 2.9691062,160.0346 4.7499595,160.0426 4.4376473,160.0506 2.9385023,160.0587 3.0940907,160.0667 3.218262,160.0747 3.9705944,160.0828 9.0725546,160.0908 21.919701,160.0988 30.721622,160.1069 27.959755,160.1149 19.521662,160.1230 16.529774,160.1310 20.158203,160.1390 21.467628,160.1471 16.183748,160.1551 8.8080378,160.1631 1.9982642,160.1712 1.7506207,160.1792 4.2820725,160.1872 5.3122721,160.1953 2.9674215,160.2033 0.96804398,160.2114 0.093596123,160.2194 2.9634533e-005,160.2274 -3.0361325e-005,160.2355 0.031344756,160.2435 0.18754131,160.2516 0.093710668,160.2596 0.12501201,160.2676 0.093698613,160.2757 0.031219022,160.2837 -6.661352e-006,160.2918 -3.0075571e-006,160.2998 0.093777522,160.3078 0.34375316,160.3159 0.18747175,160.3239 -2.7256635e-007,160.3320 8.7425369e-006,160.3400 -3.4699711e-005,160.3480 0.031474113,160.3561 0.31267527,160.3641 0.31227979,160.3722 0.9062413,160.3802 1.6250082,160.3883 1.3123806,160.3963 0.56247473,160.4043 -6.8768422e-006,160.4124 -4.6395644e-006,160.4204 2.5437224e-005,160.4285 0.09393508,160.4365 0.18731323,160.4446 0.09404093,160.4526 0.90703428,160.4607 1.1561457,160.4687 0.74949563,160.4767 0.28089106,160.4848 0.093648322,160.4928 0.093842074,160.5009 0.21890572,160.5089 0.31263965,160.5170 0.40615216,160.5250 0.50003695,160.5331 1.0624536,160.5411 0.75008196,160.5492 0.87550545,160.5572 0.74989456,160.5652 0.53110027,160.5733 0.62509859,160.5813 0.49956781,160.5894 0.030900467,160.5974 9.5449766e-005,160.6055 0.18752317,160.6135 0.34373832,160.6216 0.34372523,160.6296 0.093717784,160.6377 -2.3062075e-005,160.6457 0.031403951,160.6538 1.0939083,160.6618 1.5000656,160.6699 0.84386885,160.6779 0.21848708,160.6860 0.03106194,160.6940 0.09376765,160.7021 -5.2808642e-005,160.7101 -2.5372963e-006,160.7182 0.56262034,160.7262 0.68778831,160.7343 0.40614343,160.7423 0.18722725,160.7504 0.031226343,160.7584 1.0613151e-005,160.7665 -2.1747075e-005,160.7745 7.6379365e-005,160.7826 0.093748733,160.7907 -7.1858049e-005,160.7987 6.7426449e-006,160.8068 4.4894794e-005,160.8148 0.093726985,160.8229 0.03135306,160.8309 0.53128016,160.8390 0.031095108,160.8470 7.6316783e-006,160.8551 -1.6187485e-006,160.8631 -1.1572331e-006,160.8712 6.2481736e-006,160.8792 0.093759857,160.8873 0.093737997,160.8954 4.4656226e-006,160.9034 0.40629688,160.9115 0.84386027,160.9195 1.5939007,160.9276 1.5939605,160.9356 1.8129635,160.9437 3.4086406,160.9517 7.629385,160.9598 10.437648,160.9679 7.4964347,160.9759 4.5297556,160.9840 6.1563373,160.9920 7.9688773,161.0001 7.6862803,161.0082 4.2488527,161.0162 2.0623479,161.0243 1.5010276,161.0323 2.0317798,161.0404 3.943692,161.0484 15.575016,161.0565 27.098692,161.0646 26.774809,161.0726 16.959074,161.0807 8.6517868,161.0887 5.7498293,161.0968 11.416391,161.1049 29.95137,161.1129 38.812263,161.1210 28.95529,161.1291 12.023179,161.1371 9.0311832,161.1452 8.1237564,161.1532 6.5290403,161.1613 2.4672666,161.1694 1.9384966,161.1774 2.1553135,161.1855 0.93572837,161.1935 0.31236631,161.2016 0.46860591,161.2097 -0.0003296487,161.2177 8.807941e-005,161.2258 -2.2649718e-005,161.2339 2.5141285e-006,161.2419 1.2595462e-005,161.2500 0.093922555,161.2581 0.37525946,161.2661 0.62496012,161.2742 0.40616313,161.2823 0.34382549,161.2903 0.34364313,161.2984 0.21855508,161.3065 0.093666457,161.3145 -8.0721984e-006,161.3226 2.1553285e-006,161.3306 -5.4864387e-007,161.3387 3.9114067e-008,161.3468 3.9224636e-007,161.3548 -1.6082022e-006,161.3629 6.0409166e-006,161.3710 -2.2556778e-005,161.3791 8.4191139e-005,161.3871 0.31275678,161.3952 0.71881706,161.4033 0.62474215,161.4113 0.093601905,161.4194 1.2306848e-005,161.4275 3.2947977e-005,161.4355 0.093936592,161.4436 0.43814877,161.4517 1.0943,161.4597 0.99926019,161.4678 0.1243372,161.4759 0.031246288,161.4839 8.5960928e-005,161.4920 0.43763578,161.5001 0.43748742,161.5082 0.34372878,161.5162 0.093625121,161.5243 0.093719341,161.5324 0.093733437,161.5404 -3.26687e-005,161.5485 1.7722825e-005,161.5566 -3.8222875e-005,161.5647 0.031511787,161.5727 0.34417829,161.5808 0.6249162,161.5889 0.56216174,161.5970 0.21854815,161.6050 -4.6243844e-005,161.6131 7.080735e-006,161.6212 0.093776815,161.6292 0.28128606,161.6373 0.1874584,161.6454 -2.0176072e-005,161.6535 0.093767598,161.6615 0.093733527,161.6696 1.4495154e-005,161.6777 0.12506065,161.6858 0.1874865,161.6938 0.093721204,161.7019 0.093764901,161.7100 0.093734987,161.7181 -8.4607702e-005,161.7261 0.09427245,161.7342 0.68797988,161.7423 0.7808187,161.7504 0.37455729,161.7585 -0.00010873889,161.7665 8.2285565e-005,161.7746 0.093998969,161.7827 0.4067831,161.7908 0.68794769,161.7988 0.71839345,161.8069 0.34308705,161.8150 0.18737774,161.8231 0.28146803,161.8312 0.34388444,161.8392 0.31224039,161.8473 0.12510768,161.8554 0.43784153,161.8635 0.49972266,161.8716 0.28112367,161.8796 0.34388596,161.8877 0.34358099,161.8958 0.2812033,161.9039 0.49997106,161.9120 0.28131425,161.9200 0.3127332,161.9281 0.34362203,161.9362 0.18730168,161.9443 0.093914144,161.9524 0.25022998,161.9604 0.24977139,161.9685 0.09357582,161.9766 0.2501753,161.9847 0.56257683,161.9928 0.59393477,162.0009 0.78138834,162.0089 0.78121412,162.0170 0.74975461,162.0251 0.21840924,162.0332 0.031209663,162.0413 -0.00013150406,162.0494 0.094477065,162.0574 1.1579212,162.0655 2.6879764,162.0736 2.9676008,162.0817 2.5626154,162.0898 3.7506397,162.0979 5.2852192,162.1060 11.629135,162.1140 13.2804,162.1221 11.497057,162.1302 7.5302696,162.1383 8.6575556,162.1464 9.7798662,162.1545 7.3714242,162.1626 2.2794213,162.1707 0.50010157,162.1787 0.34361744,162.1868 0.34379524,162.1949 0.31238806,162.2030 0.093604565,162.2111 1.7279126e-005,162.2192 0.093797982,162.2273 0.093704648,162.2354 -3.0540814e-005,162.2434 3.6893507e-006,162.2515 1.5786311e-005,162.2596 0.031248935,162.2677 -1.1618137e-005,162.2758 0.3438305,162.2839 0.71884412,162.2920 0.68750882,162.3001 0.40615559,162.3082 0.093668371,162.3163 -1.8519106e-005,162.3243 4.1677282e-005,162.3324 0.18777539,162.3405 0.5000971,162.3486 0.34347138,162.3567 0.093907937,162.3648 0.31265107,162.3729 0.218419,162.3810 0.12511709,162.3891 0.75073594,162.3972 1.2506641,162.4053 1.2809262,162.4134 0.49901763,162.4215 0.030889008,162.4296 5.88476e-005,162.4376 -1.5889804e-005,162.4457 4.7082431e-006,162.4538 -2.9423641e-006,162.4619 7.0613587e-006,162.4700 0.093758553,162.4781 0.37513947,162.4862 0.65624338,162.4943 0.12483418,162.5024 0.34384724,162.5105 0.062494092,162.5186 0.18741331,162.5267 0.31252912,162.5348 0.093714304,162.5429 9.2943148e-005,162.5510 0.65640545,162.5591 1.0000858,162.5672 1.1874074,162.5753 0.56231636,162.5834 0.093711168,162.5915 0.093790963,162.5996 0.31251311,162.6077 0.18745664,162.6158 -1.1587661e-005,162.6239 5.8360347e-006,162.6320 -1.175634e-005,162.6401 0.094123125,162.6482 0.50034291,162.6563 0.49974412,162.6644 0.28124252,162.6725 0.34398353,162.6806 0.34345499,162.6887 0.093395963,162.6968 0.031255569,162.7049 0.093798406,162.7130 0.093675323,162.7211 0.031424448,162.7292 0.31281787,162.7373 0.68753129,162.7454 0.5934357,162.7535 0.21862377,162.7616 0.53144187,162.7697 0.59362984,162.7778 0.18734206,162.7859 -6.1013961e-006,162.7940 1.9549173e-006,162.8021 0.09376014,162.8102 0.18750031,162.8183 0.093738526,162.8264 2.800602e-006,162.8345 -1.156522e-005,162.8426 0.093972281,162.8507 1.2814578,162.8588 1.8124672,162.8669 1.2810029,162.8750 -0.00017870869,162.8831 4.7937356e-005,162.8912 -1.3030406e-005,162.8993 4.1815506e-006,162.9074 -3.6952163e-006,162.9155 1.0599714e-005,162.9237 -3.8705824e-005,162.9318 0.0001442334,162.9399 0.31350368,162.9480 3.2844276,162.9561 8.5947285,162.9642 7.6226482,162.9723 4.373426,162.9804 0.96828759,162.9885 0.56206238,162.9966 0.37499154,163.0047 1.0944499,163.0128 1.1246569,163.0209 0.59333378,163.0290 0.65613109,163.0372 0.81323069,163.0453 1.8138143,163.0534 2.7194488,163.0615 2.6231022,163.0696 2.1306477,163.0777 23.15539,163.0858 62.99826,163.0939 76.650879,163.1020 54.064926,163.1101 22.417223,163.1183 11.623628,163.1264 14.127564,163.1345 15.281367,163.1426 14.874234,163.1507 12.620625,163.1588 7.5573764,163.1669 3.7796848,163.1750 1.7495931,163.1832 0.84311318,163.1913 0.31207511,163.1994 0.12492914,163.2075 0.18745156,163.2156 0.062559776,163.2237 0.31325713,163.2318 1.094358,163.2399 1.2497849,163.2481 0.84316522,163.2562 0.31192535,163.2643 -0.0001636954,163.2724 6.5756605e-005,163.2805 0.031292986,163.2886 0.18758859,163.2968 0.31250823,163.3049 0.18737826,163.3130 -6.8772424e-005,163.3211 7.0497947e-005,163.3292 0.062633194,163.3373 0.15621877,163.3454 0.093621828,163.3536 -2.8123501e-005,163.3617 0.093846537,163.3698 0.34385255,163.3779 0.40615821,163.3860 0.093951032,163.3942 0.37535602,163.4023 0.50020689,163.4104 0.59376097,163.4185 0.59364986,163.4266 0.4058314,163.4347 0.34370467,163.4429 1.1253685,163.4510 1.3749382,163.4591 1.3125645,163.4672 1.1560651,163.4753 0.65609813,163.4835 0.56268561,163.4916 0.78151572,163.4997 1.0936906,163.5078 0.74965554,163.5159 0.37492052,163.5241 0.34393626,163.5322 0.50002605,163.5403 0.31211305,163.5484 -0.00017637288,163.5565 4.7261972e-005,163.5647 -1.266487e-005,163.5728 3.3947886e-006,163.5809 -9.1355417e-007,163.5890 2.5923376e-007,163.5972 -1.2333182e-007,163.6053 2.3409193e-007,163.6134 -8.130786e-007,163.6215 3.0183953e-006,163.6297 -1.1261154e-005,163.6378 4.2028692e-005,163.6459 0.28150842,163.6540 0.81263888,163.6622 0.68736446,163.6703 0.34358191,163.6784 0.093635939,163.6865 -1.8733142e-005,163.6946 1.7152905e-005,163.7028 0.31262276,163.7109 0.75000566,163.7190 0.5625146,163.7272 0.2503193,163.7353 0.31259865,163.7434 0.24976671,163.7515 0.43734166,163.7597 0.34384203,163.7678 0.49995348,163.7759 0.18734005,163.7840 0.093713999,163.7922 -4.4757518e-005,163.8003 4.3146763e-005,163.8084 0.062640026,163.8166 0.18770142,163.8247 0.31241548,163.8328 0.12486875,163.8409 0.093657583,163.8491 -3.6901256e-005,163.8572 0.18772943,163.8653 0.37498137,163.8735 0.18734433,163.8816 0.12512088,163.8897 0.37509614,163.8978 0.34358454,163.9060 0.093660556,163.9141 0.093761258,163.9222 0.093808673,163.9304 0.18750988,163.9385 0.093651429,163.9466 -4.0869621e-005
[truncated: 2,377,269 more chars]
