# Supplementary material for: Polypy: A Framework to Interpret Polymer Properties from Mass Spectrometry Data
Source: Polymers (Basel). 2024 Jun 22;16(13):1771. doi: 10.3390/polym16131771 (PMC11244493; doi:10.3390/polym16131771)
Supplement: Supplementary file 1 [file polymers-16-01771-s001.zip › Aryl_resins_MS_raw_data/VV_27c_40min.ascii]

0.296083,+,NANO-ESI,ms1,-,profile,44.9217-2505.2644,136512,44.9217 1.8714651e-007,44.9259 -3.7457085e-007,44.9302 1.3112701e-006,44.9344 0.093760923,44.9387 0.71878409,44.9429 1.2187972,44.9472 1.0625318,44.9515 0.53121251,44.9557 0.15617731,44.9600 -1.8837014e-005,44.9642 5.0479616e-006,44.9685 -1.3527612e-006,44.9727 3.6252828e-007,44.9770 -9.7203319e-008,44.9813 2.6245143e-008,44.9855 -7.7666584e-009,44.9898 4.8189572e-009,44.9940 -1.1509618e-008,44.9983 4.1223821e-008,45.0025 -1.5340252e-007,45.0068 0.093761191,45.0111 0.34376174,45.0153 0.31248564,45.0196 -1.0808646e-005,45.0238 2.9806888e-006,45.0281 -1.1129588e-006,45.0324 1.4709678e-006,45.0366 -4.7713456e-006,45.0409 1.7616338e-005,45.0451 0.093820989,45.0494 0.18747649,45.0537 0.031181801,45.0579 0.093824334,45.0622 0.5000667,45.0664 0.49994424,45.0707 0.18743218,45.0750 -1.4243275e-005,45.0792 7.6868319e-006,45.0835 0.09379334,45.0878 0.31251842,45.0920 0.28126225,45.0963 0.3437807,45.1005 0.31244949,45.1048 0.093695067,45.1091 -3.4170957e-006,45.1133 -2.6797134e-006,45.1176 1.4138041e-005,45.1219 0.2813997,45.1261 0.81256676,45.1304 0.68734521,45.1347 0.18742007,45.1389 8.6869886e-006,45.1432 -2.3218909e-006,45.1474 5.9961877e-007,45.1517 0.03125171,45.1560 -7.4566797e-006,45.1602 2.6325168e-005,45.1645 0.18766128,45.1688 0.50004363,45.1730 0.3123464,45.1773 0.21870452,45.1816 0.34375831,45.1858 0.18747136,45.1901 -7.8570893e-006,45.1944 2.104199e-006,45.1986 -5.5884374e-007,45.2029 1.3094279e-007,45.2072 3.5142776e-008,45.2114 -2.7156142e-007,45.2157 1.0512232e-006,45.2200 -3.9337638e-006,45.2243 1.4685445e-005,45.2285 0.1875632,45.2328 0.50004905,45.2371 0.49993914,45.2413 0.093685359,45.2456 2.9517437e-006,45.2499 -4.5608613e-006,45.2541 1.5293161e-005,45.2584 0.093754634,45.2627 0.031233601,45.2670 -2.7839678e-007,45.2712 7.4605111e-008,45.2755 -1.9992711e-008,45.2798 5.3576557e-009,45.2840 -1.4357489e-009,45.2883 3.8475173e-010,45.2926 -1.0309964e-010,45.2969 2.7604665e-011,45.3011 -7.3078297e-012,45.3054 1.623598e-012,45.3097 8.144067e-013,45.3139 -4.8819915e-012,45.3182 1.871567e-011,45.3225 -6.9988376e-011,45.3268 2.6126651e-010,45.3310 -9.7518416e-010,45.3353 3.6398697e-009,45.3396 -1.3585782e-008,45.3439 5.0708817e-008,45.3481 -1.892702e-007,45.3524 7.0644944e-007,45.3567 -2.6368161e-006,45.3610 9.8419096e-006,45.3652 0.093869753,45.3695 0.31254309,45.3738 0.18736872,45.3781 -4.9878887e-005,45.3823 1.3363322e-005,45.3866 -3.5689395e-006,45.3909 9.1096894e-007,45.3952 -7.4523584e-008,45.3994 -6.1305417e-007,45.4037 2.5270469e-006,45.4080 -9.4961815e-006,45.4123 3.5461584e-005,45.4166 0.093781531,45.4208 0.093752094,45.4251 0.28133094,45.4294 0.62501615,45.4337 0.49988279,45.4379 0.031198874,45.4422 8.8139786e-006,45.4465 0.031265881,45.4508 0.50002486,45.4551 0.56248891,45.4593 0.34372899,45.4636 0.031240797,45.4679 1.1578099e-006,45.4722 2.7795752e-006,45.4765 -1.2277694e-005,45.4807 4.6336361e-005,45.4850 0.25009364,45.4893 0.56247979,45.4936 0.43741319,45.4979 0.093722016,45.5022 6.0553471e-006,45.5064 -1.6227708e-006,45.5107 4.3507467e-007,45.5150 -1.1735062e-007,45.5193 3.428061e-008,45.5236 -1.9760341e-008,45.5279 4.476199e-008,45.5321 -1.5930401e-007,45.5364 0.03125589,45.5407 0.18750663,45.5450 0.18749233,45.5493 -5.9977788e-006,45.5536 1.6115061e-006,45.5578 -4.4759244e-007,45.5621 1.7869486e-007,45.5664 -2.6716569e-007,45.5707 8.9005169e-007,45.5750 -3.2933974e-006,45.5793 1.2284883e-005,45.5836 0.031249985,45.5878 -1.2266337e-005,45.5921 3.287066e-006,45.5964 -8.8058613e-007,45.6007 2.349196e-007,45.6050 -5.899561e-008,45.6093 1.0353336e-009,45.6136 5.4867662e-008,45.6178 -2.2053206e-007,45.6221 8.2735153e-007,45.6264 -3.0892115e-006,45.6307 1.1530774e-005,45.6350 0.093873523,45.6393 0.31254253,45.6436 0.28118029,45.6479 0.50001562,45.6521 0.56248355,45.6564 0.31242335,45.6607 -4.3939919e-005,45.6650 5.1745417e-005,45.6693 0.31254029,45.6736 0.34375906,45.6779 0.43750438,45.6822 0.31245202,45.6865 0.093713373,45.6908 -6.3300145e-006,45.6951 1.7180848e-006,45.6993 -5.4164468e-007,45.7036 4.4834457e-007,45.7079 -1.2518171e-006,45.7122 4.559407e-006,45.7165 -1.6987662e-005,45.7208 6.3398184e-005,45.7251 0.18758096,45.7294 0.18742996,45.7337 0.062441945,45.7380 0.093756206,45.7423 0.093744166,45.7466 -4.1400767e-006,45.7509 1.1094602e-006,45.7551 -2.9731356e-007,45.7594 7.9673015e-008,45.7637 -2.1346082e-008,45.7680 5.702625e-009,45.7723 -1.4620821e-009,45.7766 1.4505053e-010,45.7809 8.821549e-010,45.7852 -3.6741195e-009,45.7895 1.3815844e-008,45.7938 -5.1594881e-008,45.7981 1.9258458e-007,45.8024 -7.1882175e-007,45.8067 0.12502885,45.8110 0.53128982,45.8153 0.68747038,45.8196 0.21871111,45.8239 5.4030062e-007,45.8282 -1.4500198e-007,45.8325 3.9647968e-008,45.8368 -1.3574558e-008,45.8411 1.4647322e-008,45.8454 -4.5018428e-008,45.8497 1.6544408e-007,45.8540 -6.1682499e-007,45.8583 2.3021069e-006,45.8626 -8.5925376e-006,45.8669 3.2071555e-005,45.8712 0.093783721,45.8755 0.093736306,45.8798 0.062469907,45.8841 -1.93176e-005,45.8884 5.1767556e-006,45.8927 -1.3873188e-006,45.8970 3.7195628e-007,45.9013 -1.0035545e-007,45.9056 2.9425363e-008,45.9099 -1.7336285e-008,45.9142 3.9921002e-008,45.9185 -1.4236248e-007,45.9228 5.295862e-007,45.9271 -1.9761865e-006,45.9314 0.28141159,45.9357 0.8126598,45.9400 0.74992275,45.9443 0.31231946,45.9486 -7.873265e-005,45.9529 2.114987e-005,45.9572 -5.8582914e-006,45.9615 2.281085e-006,45.9658 -3.2657447e-006,45.9701 1.0782893e-005,45.9744 0.18757847,45.9787 0.59378093,45.9830 0.43741319,45.9873 -3.934039e-005,45.9916 1.0542336e-005,45.9959 -2.8246693e-006,46.0002 7.5519591e-007,46.0045 -1.9580621e-007,46.0088 2.7943711e-008,46.0131 8.4064126e-008,46.0174 -3.6424612e-007,46.0218 1.3730713e-006,46.0261 -5.128597e-006,46.0304 0.031289946,46.0347 0.31254694,46.0390 0.31245306,46.0433 0.03121007,46.0476 5.1280504e-006,46.0519 -1.3742194e-006,46.0562 3.6826972e-007,46.0605 -9.871016e-008,46.0648 2.6530902e-008,46.0691 -7.4027597e-009,46.0734 3.0773935e-009,46.0778 -4.906521e-009,46.0821 1.655027e-008,46.0864 -6.1301151e-008,46.0907 2.2867921e-007,46.0950 -8.535082e-007,46.0993 3.1857001e-006,46.1036 0.09375412,46.1079 0.093746372,46.1122 -5.5629484e-006,46.1165 9.8878945e-006,46.1209 0.093778469,46.1252 0.34384942,46.1295 0.78127789,46.1338 0.49989229,46.1381 0.093698651,46.1424 -1.3528369e-005,46.1467 4.3034084e-005,46.1510 0.093749784,46.1553 -4.2342712e-005,46.1597 1.1346803e-005,46.1640 -3.0399092e-006,46.1683 8.1160078e-007,46.1726 -2.0616295e-007,46.1769 1.2957596e-008,46.1812 1.543747e-007,46.1855 -6.3053164e-007,46.1899 2.3680107e-006,46.1942 0.18750727,46.1985 0.31249896,46.2028 0.093739823,46.2071 1.1320703e-005,46.2114 0.093790308,46.2157 0.18750827,46.2201 0.18748322,46.2244 0.18749665,46.2287 0.093695931,46.2330 0.00010108273,46.2373 0.3126359,46.2416 0.31239757,46.2460 0.093646169,46.2503 -2.4782046e-005,46.2546 3.7766582e-005,46.2589 0.093789123,46.2632 0.093720958,46.2675 0.031217497,46.2719 -6.2527756e-006,46.2762 1.6756212e-006,46.2805 -4.4903268e-007,46.2848 1.203278e-007,46.2891 -3.2229885e-008,46.2935 8.5786791e-009,46.2978 -2.0813209e-009,46.3021 -2.5442917e-010,46.3064 3.0996423e-009,46.3107 -1.214553e-008,46.3151 4.5487418e-008,46.3194 -1.6982257e-007,46.3237 6.3387148e-007,46.3280 -2.3659202e-006,46.3323 8.8307661e-006,46.3367 0.09378355,46.3410 0.28132248,46.3453 0.40624553,46.3496 0.18741092,46.3539 -2.4639854e-005,46.3583 6.6029993e-006,46.3626 -1.7694747e-006,46.3669 4.7418462e-007,46.3712 -1.270722e-007,46.3756 3.4052835e-008,46.3799 -9.1253565e-009,46.3842 2.4449083e-009,46.3885 -6.532877e-010,46.3928 1.6797683e-010,46.3972 -1.8545688e-011,46.4015 -9.3824601e-011,46.4058 3.9389225e-010,46.4101 -1.4819062e-009,46.4145 5.5343321e-009,46.4188 -2.0657659e-008,46.4231 7.7104659e-008,46.4274 -2.8779215e-007,46.4318 1.0741801e-006,46.4361 -4.0093628e-006,46.4404 1.4964909e-005,46.4447 0.093859889,46.4491 0.31258938,46.4534 0.3124105,46.4577 0.093640149,46.4621 -1.4861641e-005,46.4664 3.7239258e-006,46.4707 -3.2332252e-008,46.4750 -3.5954504e-006,46.4794 1.4415818e-005,46.4837 0.18756557,46.4880 0.43758669,46.4923 0.4999623,46.4967 0.18740238,46.5010 0.18755294,46.5053 0.50003076,46.5097 0.34367907,46.5140 0.09371303,46.5183 -5.3382796e-006,46.5227 1.4312919e-006,46.5270 -3.8631194e-007,46.5313 1.1380241e-007,46.5356 -6.8860665e-008,46.5400 1.6164583e-007,46.5443 -5.7778209e-007,46.5486 2.149714e-006,46.5530 -8.0219397e-006,46.5573 2.9941297e-005,46.5616 0.093777224,46.5660 0.093750015,46.5703 0.093722723,46.5746 -2.9899178e-005,46.5790 8.0123709e-006,46.5833 -2.1470757e-006,46.5876 5.7506679e-007,46.5920 -1.5295933e-007,46.5963 3.6707856e-008,46.6006 6.1464211e-009,46.6050 -6.1304945e-008,46.6093 2.391005e-007,46.6136 -8.9519415e-007,46.6180 3.342037e-006,46.6223 -1.2474295e-005,46.6266 0.093910754,46.6310 0.56261414,46.6353 0.49993485,46.6396 0.4374375,46.6440 0.28115693,46.6483 0.093709975,46.6526 -5.5821401e-006,46.6570 1.495904e-006,46.6613 -4.0087292e-007,46.6656 1.0742609e-007,46.6700 -2.8788083e-008,46.6743 7.7146405e-009,46.6787 -2.0673723e-009,46.6830 5.5401506e-010,46.6873 -1.4846513e-010,46.6917 3.9785737e-011,46.6960 -1.0661797e-011,46.7003 2.8571514e-012,46.7047 -7.6566092e-013,46.7090 2.0518288e-013,46.7134 -5.4988027e-014,46.7177 1.4747111e-014,46.7220 -3.9944922e-015,46.7264 1.2292842e-015,46.7307 -9.222878e-016,46.7351 2.4600105e-015,46.7394 -8.9186843e-015,46.7437 3.3218301e-014,46.7481 -1.2396788e-013,46.7524 4.6270323e-013,46.7568 -1.7270311e-012,46.7611 6.4461158e-012,46.7654 -2.4060028e-011,46.7698 8.9803685e-011,46.7741 -3.3519085e-010,46.7785 1.2510947e-009,46.7828 -4.6696913e-009,46.7871 1.7429551e-008,46.7915 -6.5055517e-008,46.7958 2.4281871e-007,46.8002 -9.0631715e-007,46.8045 3.3828146e-006,46.8089 -1.2626303e-005,46.8132 4.7127483e-005,46.8175 0.31260309,46.8219 0.5000065,46.8262 0.34364516,46.8306 -5.3112126e-005,46.8349 1.4231176e-005,46.8393 -3.8068529e-006,46.8436 9.9470003e-007,46.8480 -1.715251e-007,46.8523 -3.0875091e-007,46.8566 1.4067118e-006,46.8610 -5.3186777e-006,46.8653 0.031288918,46.8697 0.31258351,46.8740 0.50000137,46.8784 0.31241101,46.8827 -3.8797676e-005,46.8871 1.0397011e-005,46.8914 -2.7861884e-006,46.8958 7.4662245e-007,46.9001 -2.0000155e-007,46.9045 5.33033e-008,46.9088 -1.3190014e-008,46.9132 -5.4949445e-010,46.9175 1.5391308e-008,46.9218 -6.102276e-008,46.9262 2.2872445e-007,46.9305 -8.5396715e-007,46.9349 3.1874872e-006,46.9392 -1.1897261e-005,46.9436 0.031317376,46.9479 0.50008446,46.9523 0.5624578,46.9566 0.31245801,46.9610 0.31248611,46.9653 0.50014812,46.9697 1.0001863,46.9740 0.87495255,46.9784 0.65605974,46.9827 0.12486679,46.9871 -1.0282352e-005,46.9914 2.7547981e-006,46.9958 -7.3573068e-007,47.0002 1.8782735e-007,47.0045 -1.549536e-008,47.0089 -1.2588227e-007,47.0132 5.190862e-007,47.0176 -1.9506745e-006,47.0219 7.284395e-006,47.0263 0.093776144,47.0306 0.1875,47.0350 0.093723856,47.0393 -7.2817347e-006,47.0437 1.9513609e-006,47.0480 -5.2292523e-007,47.0524 1.4012983e-007,47.0567 -3.7537955e-008,47.0611 1.0006934e-008,47.0655 -2.4857156e-009,47.0698 -6.5237683e-011,47.0742 2.7472722e-009,47.0785 -1.0925109e-008,47.0829 4.0957588e-008,47.0872 -1.529217e-007,47.0916 5.7079046e-007,47.0959 -2.1304695e-006,47.1003 7.9519414e-006,47.1047 0.18756126,47.1090 0.56254405,47.1134 0.49993846,47.1177 0.093697898,47.1221 3.220995e-006,47.1264 0.093751878,47.1308 0.18750563,47.1352 0.062496167,47.1395 -6.6741882e-006,47.1439 4.4089311e-006,47.1482 0.093753427,47.1526 0.093746252,47.1570 -2.8535717e-006,47.1613 7.6420451e-007,47.1657 -2.0293948e-007,47.1700 4.747055e-008,47.1744 1.3082275e-008,47.1788 -9.9816674e-008,47.1831 3.862277e-007,47.1875 0.093753949,47.1918 0.1875,47.1962 0.093746066,47.2006 -4.3588773e-007,47.2049 2.8460383e-007,47.2093 -7.0255851e-007,47.2136 2.5258896e-006,47.2180 -9.4020052e-006,47.2224 3.5085919e-005,47.2267 0.093786195,47.2311 0.09373711,47.2355 0.093760766,47.2398 0.093715221,47.2442 -3.4187811e-005,47.2485 9.1611573e-006,47.2529 -2.4531516e-006,47.2573 6.5046618e-007,47.2616 -1.4844667e-007,47.2660 -5.6761174e-008,47.2704 3.7555191e-007,47.2747 -1.445607e-006,47.2791 5.4074576e-006,47.2835 -2.018639e-005,47.2878 7.5346208e-005,47.2922 0.31260544,47.2966 0.34367585,47.3009 0.093664393,47.3053 -6.5234949e-006,47.3097 1.8099985e-006,47.3140 -7.158261e-007,47.3184 1.053219e-006,47.3228 -3.4973712e-006,47.3271 1.2937643e-005,47.3315 0.093816802,47.3359 0.31263173,47.3402 0.62510979,47.3446 0.68740892,47.3490 0.31232232,47.3533 0.031196646,47.3577 4.4762683e-006,47.3621 -1.1994495e-006,47.3664 3.2105009e-007,47.3708 -8.4622151e-008,47.3752 1.7403485e-008,47.3795 1.5019715e-008,47.3839 -7.7493297e-008,47.3883 2.9498582e-007,47.3926 -1.1025681e-006,47.3970 4.1157286e-006,47.4014 -1.5361991e-005,47.4058 5.7338417e-005,47.4101 0.28143072,47.4145 0.65624106,47.4189 0.40608713,47.4232 0.093696825,47.4276 -1.1445511e-006,47.4320 3.0671652e-007,47.4364 -8.2193999e-008,47.4407 2.2026672e-008,47.4451 -5.9038303e-009,47.4495 1.5862849e-009,47.4538 -4.406798e-010,47.4582 1.762723e-010,47.4626 -2.6438865e-010,47.4670 8.813637e-010,47.4713 -3.2614118e-009,47.4757 1.2165585e-008,47.4801 -4.5405791e-008,47.4845 1.6947574e-007,47.4888 -6.3256476e-007,47.4932 2.361036e-006,47.4976 -8.8125234e-006,47.5020 3.28926e-005,47.5063 0.093794867,47.5107 0.093705073,47.5151 -3.2799951e-005,47.5195 8.6757846e-006,47.5238 -1.899631e-006,47.5282 -1.0783853e-006,47.5326 6.2141071e-006,47.5370 -2.3780656e-005,47.5413 8.8918139e-005,47.5457 0.31272784,47.5501 0.56250292,47.5545 0.34356681,47.5589 0.093646318,47.5632 -1.810032e-005,47.5676 6.2429717e-006,47.5720 -6.870272e-006,47.5764 2.1239846e-005,47.5808 0.31265754,47.5851 0.74997187,47.5895 0.18734996,47.5939 5.1628654e-006,47.5983 -1.3835445e-006,47.6026 3.7076231e-007,47.6070 -9.935691e-008,47.6114 2.6625667e-008,47.6158 -7.1351489e-009,47.6202 1.9120807e-009,47.6245 -5.1241283e-010,47.6289 1.3736637e-010,47.6333 -3.6997988e-011,47.6377 1.0610954e-011,47.6421 -5.4422053e-012,47.6465 1.115793e-011,47.6508 -3.9193402e-011,47.6552 1.4563116e-010,47.6596 -5.4338922e-010,47.6640 2.0281428e-009,47.6684 -7.56999e-009,47.6727 2.8254837e-008,47.6771 -1.0546062e-007,47.6815 3.936297e-007,47.6859 -1.4692151e-006,47.6903 5.483822e-006,47.6947 0.031281684,47.6991 0.093774177,47.7034 0.093725793,47.7078 0.031218324,47.7122 -5.4484694e-006,47.7166 1.3699265e-006,47.7210 -3.0613421e-008,47.7254 -1.2477739e-006,47.7297 5.0222902e-006,47.7341 0.093768977,47.7385 0.1875,47.7429 0.093731023,47.7473 -5.0490025e-006,47.7517 1.3509979e-006,47.7561 -3.5444913e-007,47.7605 6.6650898e-008,47.7648 8.7896375e-008,47.7692 -4.1829225e-007,47.7736 1.5854445e-006,47.7780 0.18751037,47.7824 0.50000411,47.7868 0.34373793,47.7912 0.09375257,47.7956 -2.9053026e-005,47.7999 0.00010820606,47.8043 0.50023127,47.8087 0.74993622,47.8131 0.34356409,47.8175 0.093698181,47.8219 0.093776867,47.8263 0.31253868,47.8307 0.31246412,47.8351 0.09370897,47.8395 -4.820587e-006,47.8438 1.2926801e-006,47.8482 -3.4961849e-007,47.8526 1.0565766e-007,47.8570 -7.2980384e-008,47.8614 1.8627311e-007,47.8658 -6.7218093e-007,47.8702 2.5027166e-006,47.8746 -9.3396802e-006,47.8790 3.4859731e-005,47.8834 0.18759628,47.8878 0.31246892,47.8922 0.093662053,47.8965 -6.0648645e-006,47.9009 1.6252441e-006,47.9053 -4.3546501e-007,47.9097 1.1644288e-007,47.9141 -3.0259997e-008,47.9185 4.5842827e-009,47.9229 1.192771e-008,47.9273 -5.2301658e-008,47.9317 1.9730017e-007,47.9361 -7.3697765e-007,47.9405 2.7509034e-006,47.9449 -1.0267729e-005,47.9493 3.8324109e-005,47.9537 0.34391382,47.9581 0.75003874,47.9625 0.49984559,47.9669 0.093669966,47.9713 3.0850686e-006,47.9757 -5.8160481e-006,47.9801 2.0181093e-005,47.9845 0.093785852,47.9889 0.18748499,47.9933 0.59373212,47.9976 1.1562587,48.0020 1.1562353,48.0064 0.093772449,48.0108 0.2499923,48.0152 -3.4944056e-005,48.0196 9.1828797e-006,48.0240 -1.7836581e-006,48.0284 -2.0495343e-006,48.0328 9.9831441e-006,48.0372 0.093750052,48.0416 -1.02195e-005,48.0460 2.8851516e-006,48.0504 -1.3200897e-006,48.0548 2.3951502e-006,48.0592 -8.2613078e-006,48.0636 3.0653333e-005,48.0680 0.093791798,48.0724 0.093708158,48.0768 -3.0573356e-005,48.0812 8.1427661e-006,48.0856 -1.9944384e-006,48.0901 -1.6596445e-007,48.0945 2.6588298e-006,48.0989 0.34377614,48.1033 0.87502038,48.1077 0.78122246,48.1121 0.2812342,48.1165 0.31250513,48.1209 0.21874167,48.1253 -2.6506809e-006,48.1297 7.3905119e-007,48.1341 -3.0525538e-007,48.1385 4.8194102e-007,48.1429 -1.6226594e-006,48.1473 6.0093298e-006,48.1517 0.093727581,48.1561 0.09383367,48.1605 0.34402418,48.1649 0.6874761,48.1693 0.31227541,48.1737 0.093676805,48.1781 -2.3548502e-005,48.1825 6.3105249e-006,48.1869 -1.6910951e-006,48.1914 4.5318595e-007,48.1958 -1.2146879e-007,48.2002 3.2641136e-008,48.2046 -9.0829158e-009,48.2090 3.6872103e-009,48.2134 -5.6655356e-009,48.2178 1.8976687e-008,48.2222 -7.0248596e-008,48.2266 2.6204549e-007,48.2310 -9.7803718e-007,48.2354 3.650491e-006,48.2398 0.093779735,48.2443 0.34380409,48.2487 0.49998039,48.2531 0.18743955,48.2575 -8.5463025e-006,48.2619 2.6080568e-006,48.2663 -1.8851633e-006,48.2707 4.9328632e-006,48.2751 0.09379147,48.2795 0.31253499,48.2839 0.31246501,48.2884 0.093708351,48.2928 -4.2645929e-006,48.2972 -6.0300982e-007,48.3016 6.677883e-006,48.3060 0.31250876,48.3104 0.34374505,48.3148 0.18749268,48.3192 -2.4738276e-006,48.3237 6.6557794e-007,48.3281 -1.8822308e-007,48.3325 8.7248381e-008,48.3369 -1.6076726e-007,48.3413 5.5587412e-007,48.3457 -2.0629464e-006,48.3501 0.031259544,48.3545 0.34377232,48.3590 0.49999964,48.3634 0.31247729,48.3678 -9.0787871e-006,48.3722 2.4329313e-006,48.3766 -6.519769e-007,48.3810 1.7471794e-007,48.3855 -4.6825779e-008,48.3899 1.2566667e-008,48.3943 -3.4359373e-009,48.3987 1.1757808e-009,48.4031 -1.2669383e-009,48.4075 3.8922825e-009,48.4120 -1.4303682e-008,48.4164 5.332809e-008,48.4208 -1.9902977e-007,48.4252 7.4286982e-007,48.4296 -2.7727431e-006,48.4340 1.0349199e-005,48.4385 -3.8628154e-005,48.4429 0.00014417876,48.4473 0.46898562,48.4517 0.56233317,48.4561 0.093549721,48.4605 4.8269609e-005,48.4650 0.18759331,48.4694 0.31246972,48.4738 0.093661197,48.4782 -5.7908305e-006,48.4826 7.1089562e-007,48.4871 2.9482474e-006,48.4915 -1.2505393e-005,48.4959 4.7078411e-005,48.5003 0.28153226,48.5048 0.78139406,48.5092 0.62476897,48.5136 0.18729556,48.5180 0.093712538,48.5224 0.34378463,48.5269 0.43757787,48.5313 0.3750686,48.5357 0.34371883,48.5401 0.1873937,48.5445 -4.3433207e-005,48.5490 1.16392e-005,48.5534 -3.1189979e-006,48.5578 8.3556091e-007,48.5622 -2.2291552e-007,48.5667 5.6012254e-008,48.5711 -1.1082351e-009,48.5755 -5.1591581e-008,48.5799 2.0749836e-007,48.5844 -7.7848472e-007,48.5888 2.906748e-006,48.5932 -1.0849656e-005,48.5976 4.0496168e-005,48.6021 0.18759222,48.6065 0.34379506,48.6109 0.31240144,48.6153 -0.00010541894,48.6198 0.0001031162,48.6242 0.31274971,48.6286 0.65631354,48.6330 0.46852258,48.6375 0.093599811,48.6419 -5.1517914e-006,48.6463 1.3805758e-006,48.6508 -3.6996624e-007,48.6552 9.9143435e-008,48.6596 -2.6568442e-008,48.6640 7.1198007e-009,48.6685 -1.9079613e-009,48.6729 5.1129073e-010,48.6773 -1.3700055e-010,48.6818 3.665732e-011,48.6862 -9.6142235e-012,48.6906 1.7956051e-012,48.6950 2.4331735e-012,48.6995 -1.1529817e-011,48.7039 4.3690791e-011,48.7083 -1.6325062e-010,48.7128 6.0937611e-010,48.7172 -2.2744939e-009,48.7216 8.4894971e-009,48.7261 -3.1686849e-008,48.7305 1.1827039e-007,48.7349 -4.4144133e-007,48.7394 1.6476693e-006,48.7438 -6.1498849e-006,48.7482 2.2954315e-005,48.7527 0.093826562,48.7571 0.18750004,48.7615 0.093673028,48.7660 -2.1445314e-005,48.7704 6.8435713e-007,48.7748 0.031311061,48.7793 0.1875243,48.7837 0.093681224,48.7881 -1.8387909e-005,48.7926 1.0330454e-005,48.7970 0.093884408,48.8014 0.34379369,48.8059 0.18735272,48.8103 -4.6078909e-005,48.8147 1.2284982e-005,48.8192 -3.0561278e-006,48.8236 -6.1874481e-008,48.8280 3.3043486e-006,48.8325 -1.315701e-005,48.8369 4.9328963e-005,48.8413 0.18763562,48.8458 0.34374991,48.8502 0.18736438,48.8547 -4.926142e-005,48.8591 1.3201058e-005,48.8635 -3.5376147e-006,48.8680 9.4800862e-007,48.8724 -2.5404702e-007,48.8768 6.8079423e-008,48.8813 -1.8243899e-008,48.8857 4.8889932e-009,48.8902 -1.3101503e-009,48.8946 3.5109263e-010,48.8990 -9.4082082e-011,48.9035 2.5198676e-011,48.9079 -6.7027061e-012,48.9124 1.6094674e-012,48.9168 2.6562715e-013,48.9212 -2.6724629e-012,48.9257 1.0425378e-011,48.9301 -3.9033193e-011,48.9346 1.4572277e-010,48.9390 -5.4391525e-010,48.9434 2.0301518e-009,48.9479 -7.5774897e-009,48.9523 2.8282791e-008,48.9568 -1.0556482e-007,48.9612 3.94018e-007,48.9656 -1.470662e-006,48.9701 5.489213e-006,48.9745 0.031277023,48.9790 0.093794897,48.9834 0.15625997,48.9879 0.124968,48.9923 0.06245954,48.9967 -1.7452765e-005,49.0012 4.6769851e-006,49.0056 -1.2533368e-006,49.0101 3.3587003e-007,49.0145 -9.0011333e-008,49.0190 2.4139933e-008,49.0234 -6.5389307e-009,49.0279 2.0132804e-009,49.0323 -1.5136212e-009,49.0367 4.0414343e-009,49.0412 -1.4653607e-008,49.0456 5.4578727e-008,49.0501 -2.0368275e-007,49.0545 7.602323e-007,49.0590 -2.8375453e-006,49.0634 1.0591065e-005,49.0679 0.46877679,49.0723 0.62499058,49.0768 0.24997568,49.0812 -1.898575e-006,49.0857 5.0875843e-007,49.0901 -1.3625835e-007,49.0946 3.6221508e-008,49.0990 -8.6131955e-009,49.1034 -1.7730273e-009,49.1079 1.5708062e-008,49.1123 -6.1065947e-008,49.1168 2.2857988e-007,49.1212 -8.5334335e-007,49.1257 3.1851287e-006,49.1301 -1.1888422e-005,49.1346 0.031315863,49.1390 0.50008833,49.1435 0.5624401,49.1479 0.1874342,49.1524 0.093858086,49.1568 0.28125313,49.1613 0.093629107,49.1657 -1.1988172e-005,49.1702 3.2125852e-006,49.1746 -8.6090762e-007,49.1791 2.3070784e-007,49.1836 -6.1833376e-008,49.1880 1.6601383e-008,49.1925 -4.5656718e-009,49.1969 1.6596116e-009,49.2014 -2.072492e-009,49.2058 6.6309189e-009,49.2103 -2.4453719e-008,49.2147 9.1193549e-008,49.2192 -3.4035625e-007,49.2236 1.270365e-006,49.2281 -4.7416024e-006,49.2325 1.7697923e-005,49.2370 0.093849905,49.2414 0.2813257,49.2459 0.28117418,49.2504 0.093650311,49.2548 -1.8317407e-005,49.2593 7.1715463e-006,49.2637 -1.0367876e-005,49.2682 3.4303055e-005,49.2726 0.093796238,49.2771 0.093703642,49.2815 -3.3909444e-005,49.2860 9.102997e-006,49.2905 -2.4989956e-006,49.2949 8.920573e-007,49.2994 -1.0690716e-006,49.3038 3.3845104e-006,49.3083 0.093759641,49.3127 0.12503788,49.3172 0.093737446,49.3217 0.031240081,49.3261 0.18756843,49.3306 0.34378245,49.3350 0.31244388,49.3395 0.12498276,49.3440 0.093716815,49.3484 5.0196995e-006,49.3529 0.18757227,49.3573 0.18743554,49.3618 -4.4263012e-005,49.3663 1.184842e-005,49.3707 -3.1260181e-006,49.3752 6.5438616e-007,49.3796 5.0888434e-007,49.3841 -2.6903019e-006,49.3886 1.025343e-005,49.3930 0.031264439,49.3975 0.031234697,49.4019 -5.9941608e-006,49.4064 0.093758702,49.4109 0.093743324,49.4153 -4.1414137e-006,49.4198 1.1082453e-006,49.4243 -2.9113269e-007,49.4287 5.6166751e-008,49.4332 6.6506125e-008,49.4376 -3.22234e-007,49.4421 1.2225605e-006,49.4466 -4.5684878e-006,49.4510 1.7053182e-005,49.4555 0.093773633,49.4600 0.093725644,49.4644 -1.3496012e-005,49.4689 -8.8949055e-006,49.4734 4.9082708e-005,49.4778 0.37511331,49.4823 0.75002456,49.4868 0.656196,49.4912 0.40619195,49.4957 0.18745099,49.5002 -2.3700135e-005,49.5046 2.0434056e-005,49.5091 0.093825065,49.5136 0.34393421,49.5180 0.78134078,49.5225 0.84368408,49.5270 0.68734449,49.5314 0.18736388,49.5359 -6.9391945e-006,49.5404 1.8595615e-006,49.5448 -4.9832437e-007,49.5493 1.3354068e-007,49.5538 -3.5786151e-008,49.5582 9.5899502e-009,49.5627 -2.5699098e-009,49.5672 6.8868428e-010,49.5716 -1.8455747e-010,49.5761 4.9473446e-011,49.5806 -1.331696e-011,49.5851 3.7892467e-012,49.5895 -1.8387334e-012,49.5940 3.5656619e-012,49.5985 -1.2425111e-011,49.6029 4.6139592e-011,49.6074 -1.7215127e-010,49.6119 6.4253247e-010,49.6164 -2.3982318e-009,49.6208 8.9513259e-009,49.6253 -3.3410593e-008,49.6298 1.2470409e-007,49.6342 -4.6545441e-007,49.6387 1.7372956e-006,49.6432 0.093787499,49.6477 0.50012207,49.6521 0.68753475,49.6566 0.37488887,49.6611 0.09372168,49.6656 0.18760251,49.6700 0.31246528,49.6745 0.093632482,49.6790 -8.6992623e-006,49.6834 3.8576782e-006,49.6879 -6.7312249e-006,49.6924 2.3069411e-005,49.6969 0.093838282,49.7013 0.18746889,49.7058 0.031170053,49.7103 5.9144891e-006,49.7148 -1.5849632e-006,49.7193 4.2474562e-007,49.7237 -1.1385377e-007,49.7282 3.0625046e-008,49.7327 -8.6345358e-009,49.7372 3.9100958e-009,49.7416 -7.0056632e-009,49.7461 2.4114833e-008,49.7506 -8.9462944e-008,49.7551 3.3377191e-007,49.7595 -1.2457548e-006,49.7640 4.6497335e-006,49.7685 -1.7354994e-005,49.7730 6.4777036e-005,49.7775 0.31258896,49.7819 0.34368485,49.7864 0.093678474,49.7909 -4.2840225e-006,49.7954 1.1466258e-006,49.7999 -3.0203267e-007,49.8043 6.1382551e-008,49.8088 5.654282e-008,49.8133 -2.8759317e-007,49.8178 1.0939461e-006,49.8223 0.09375155,49.8267 0.093748331,49.8312 -5.2775897e-007,49.8357 -1.864674e-006,49.8402 7.9874135e-006,49.8447 0.093736559,49.8491 0.34384951,49.8536 0.6564545,49.8581 0.65628743,49.8626 0.46861771,49.8671 0.21858931,49.8716 -5.241227e-005,49.8760 1.4045405e-005,49.8805 -3.7638772e-006,49.8850 1.0086385e-006,49.8895 -2.70284e-007,49.8940 7.2392169e-008,49.8985 -1.9256467e-008,49.9029 4.6260769e-009,49.9074 7.5440765e-010,49.9119 -7.6450881e-009,49.9164 2.9829209e-008,49.9209 -1.1168343e-007,49.9254 4.1694818e-007,49.9299 0.09375409,49.9343 0.18750004,49.9388 0.093745731,49.9433 1.9845552e-007,49.9478 0.093753375,49.9523 0.18750297,49.9568 0.18749593,49.9613 -3.3766923e-006,49.9658 9.0484878e-007,49.9702 -2.4235086e-007,49.9747 6.4460124e-008,49.9792 -1.5464146e-008,49.9837 -2.6110847e-009,49.9882 2.5913131e-008,49.9927 -1.0105251e-007,49.9972 3.7833649e-007,50.0017 -1.4124407e-006,50.0061 5.271977e-006,50.0106 0.031249998,50.0151 -5.2693376e-006,50.0196 1.4120733e-006,50.0241 -3.7840636e-007,50.0286 1.0140488e-007,50.0331 -2.71737e-008,50.0376 7.2793531e-009,50.0421 -1.9408792e-009,50.0466 4.8340043e-010,50.0510 7.4961981e-012,50.0555 -5.1349713e-010,50.0600 2.0467217e-009,50.0645 -7.6741919e-009,50.0690 2.8653037e-008,50.0735 -1.069491e-007,50.0780 3.9918496e-007,50.0825 -1.4899459e-006,50.0870 5.5611786e-006,50.0915 0.78127742,50.0960 1.9062644,50.1005 1.7499815,50.1050 0.74997759,50.1094 -6.9122002e-006,50.1139 1.8523486e-006,50.1184 -4.9647491e-007,50.1229 1.3335823e-007,50.1274 -3.6906343e-008,50.1319 1.4253804e-008,50.1364 -2.0106985e-008,50.1409 6.6179958e-008,50.1454 -2.4463804e-007,50.1499 9.1246716e-007,50.1544 -3.4055852e-006,50.1589 1.2711197e-005,50.1634 0.093741328,50.1679 0.18760493,50.1724 0.31262511,50.1769 0.34369421,50.1814 0.18736988,50.1859 -5.6733945e-005,50.1904 1.0487656e-005,50.1949 1.4791343e-005,50.1994 0.18755464,50.2039 0.34374884,50.2084 0.18744996,50.2129 0.093893796,50.2174 0.50026566,50.2219 0.7186814,50.2264 0.34347653,50.2309 0.031157853,50.2354 9.1027114e-006,50.2399 -2.4407618e-006,50.2444 6.5938968e-007,50.2489 -1.9654559e-007,50.2534 1.2673291e-007,50.2579 -3.1039886e-007,50.2624 1.1149734e-006,50.2669 0.09375152,50.2714 0.09374848,50.2759 -1.111834e-006,50.2804 2.9794822e-007,50.2849 -7.9843694e-008,50.2894 2.1395499e-008,50.2939 -5.7300098e-009,50.2984 1.5223056e-009,50.3029 -3.5861289e-010,50.3074 -8.80346e-011,50.3119 7.1087075e-010,50.3164 -2.7557483e-009,50.3209 1.0313197e-008,50.3254 -3.8501039e-008,50.3299 1.437059e-007,50.3344 -5.3637837e-007,50.3389 0.093757667,50.3434 0.3437573,50.3479 0.3437449,50.3524 0.18749255,50.3569 -2.5258269e-006,50.3614 6.6220014e-007,50.3659 -1.2270479e-007,50.3704 -1.7147444e-007,50.3749 8.0870683e-007,50.3794 -3.0636711e-006,50.3839 0.031314738,50.3885 0.18756884,50.3930 0.1874311,50.3975 0.03118524,50.4020 3.4098318e-006,50.4065 -2.1162232e-006,50.4110 5.0552439e-006,50.4155 0.093787119,50.4200 0.34381306,50.4245 0.49997604,50.4290 0.18743193,50.4335 0.031243866,50.4380 0.093786053,50.4425 0.34382701,50.4471 0.49995774,50.4516 0.093667917,50.4561 9.593954e-006,50.4606 -1.5547295e-005,50.4651 0.031350829,50.4696 0.31260979,50.4741 0.31240892,50.4786 0.093651459,50.4831 -1.2065833e-005,50.4876 2.246542e-006,50.4922 3.0813583e-006,50.4967 0.031273302,50.5012 0.093772508,50.5057 0.093717545,50.5102 -1.1578291e-005,50.5147 0.093885258,50.5192 0.34385583,50.5237 0.31234273,50.5282 -0.00011223592,50.5328 2.9792318e-005,50.5373 -6.9215862e-006,50.5418 -2.1095345e-006,50.5463 1.5362224e-005,50.5508 0.031249095,50.5553 -1.1812559e-005,50.5598 -1.0217624e-005,50.5644 5.2690299e-005,50.5689 0.21889487,50.5734 0.43749928,50.5779 0.18735556,50.5824 -5.3248979e-005,50.5869 1.4269614e-005,50.5914 -3.8239582e-006,50.5960 1.024741e-006,50.6005 -2.7460916e-007,50.6050 7.3589518e-008,50.6095 -1.9720446e-008,50.6140 5.2846398e-009,50.6185 -1.4160703e-009,50.6231 3.7909359e-010,50.6276 -1.0015731e-010,50.6321 2.1495696e-011,50.6366 1.4187284e-011,50.6411 -7.8255964e-011,50.6456 2.9886835e-010,50.6502 -1.1173338e-009,50.6547 4.1708983e-009,50.6592 -1.5567872e-008,50.6637 5.8106622e-008,50.6682 -2.1688109e-007,50.6728 8.0950167e-007,50.6773 -3.0214387e-006,50.6818 1.1277441e-005,50.6863 0.093873322,50.6908 0.53138924,50.6953 0.90613157,50.6999 0.5936057,50.7044 0.18749654,50.7089 -7.1574e-006,50.7134 3.9953188e-006,50.7180 -8.8240595e-006,50.7225 3.1303971e-005,50.7270 0.093747489,50.7315 0.031241622,50.7360 0.18751661,50.7406 0.093723454,50.7451 -4.7984731e-006,50.7496 1.2858407e-006,50.7541 -3.4439284e-007,50.7586 9.1597464e-008,50.7632 -2.1961032e-008,50.7677 -3.763958e-009,50.7722 3.7023437e-008,50.7767 -1.4434545e-007,50.7813 5.4041459e-007,50.7858 0.031249881,50.7903 -6.6018671e-008,50.7948 -1.5164671e-006,50.7994 6.1325782e-006,50.8039 -2.301624e-005,50.8084 8.5941334e-005,50.8129 0.31267858,50.8175 0.50000948,50.8220 0.3435818,50.8265 0.031151902,50.8310 1.3330612e-005,50.8356 -3.5723244e-006,50.8401 9.5730798e-007,50.8446 -2.565385e-007,50.8491 6.8746949e-008,50.8537 -1.8422739e-008,50.8582 4.9369078e-009,50.8627 -1.3229877e-009,50.8673 3.5453299e-010,50.8718 -9.5007398e-011,50.8763 2.5459992e-011,50.8808 -6.8227438e-012,50.8854 1.8283524e-012,50.8899 -4.8996007e-013,50.8944 1.3129901e-013,50.8990 -3.5185379e-014,50.9035 9.4289446e-015,50.9080 -2.526759e-015,50.9125 6.7711846e-016,50.9171 -1.8145353e-016,50.9216 4.8625733e-017,50.9261 -1.3030671e-017,50.9307 3.491919e-018,50.9352 -9.3566266e-019,50.9397 2.5036984e-019,50.9443 -6.5720036e-020,50.9488 1.2483796e-020,50.9533 1.5793899e-020,50.9578 -7.5669268e-020,50.9624 2.8691331e-019,50.9669 -1.0720947e-018,50.9714 4.0018775e-018,50.9760 -1.4936959e-017,50.9805 5.5751715e-017,50.9850 -2.080913e-016,50.9896 7.7669385e-016,50.9941 -2.8989851e-015,50.9986 1.0820361e-014,51.0032 -4.0386639e-014,51.0077 1.507417e-013,51.0122 -5.6263788e-013,51.0168 2.1000257e-012,51.0213 -7.8382821e-012,51.0258 2.9256115e-011,51.0304 -1.091975e-010,51.0349 4.0757561e-010,51.0395 -1.5212624e-009,51.0440 5.6780558e-009,51.0485 -2.1193152e-008,51.0531 7.9102769e-008,51.0576 -2.9524821e-007,51.0621 1.1020049e-006,51.0667 0.093821779,51.0712 0.34377834,51.0757 0.34380531,51.0803 0.40633014,51.0848 0.34368631,51.0894 0.18737327,51.0939 -5.8482619e-005,51.0984 1.5774132e-005,51.1030 -4.607919e-006,51.1075 2.6560881e-006,51.1120 0.093749702,51.1166 -1.4502207e-006,51.1211 3.872461e-007,51.1257 -9.8613299e-008,51.1302 7.164811e-009,51.1347 6.9972764e-008,51.1393 -2.8708862e-007,51.1438 1.0784936e-006,51.1484 -4.0273012e-006,51.1529 1.5032262e-005,51.1574 0.093754962,51.1620 0.031233642,51.1665 -5.8305909e-007,51.1711 1.5282743e-007,51.1756 -2.8189124e-008,51.1801 -4.0092409e-008,51.1847 1.8858279e-007,51.1892 -7.1431367e-007,51.1938 0.093758389,51.1983 0.31250304,51.2029 0.18749079,51.2074 -2.1008623e-006,51.2119 5.6296045e-007,51.2165 -1.5076304e-007,51.2210 4.0033612e-008,51.2256 -9.3557553e-009,51.2301 -2.6153351e-009,51.2347 1.9820336e-008,51.2392 -7.667424e-008,51.2437 2.8690621e-007,51.2483 -1.0710611e-006,51.2528 3.9977499e-006,51.2574 -1.4921477e-005,51.2619 5.5693916e-005,51.2665 0.1875682,51.2710 0.18744725,51.2756 0.18771739,51.2801 0.71898413,51.2847 0.71857142,51.2892 0.31223407,51.2938 -8.4319174e-005,51.2983 2.2460963e-005,51.3028 -5.5159362e-006,51.3074 -3.9975387e-007,51.3119 7.1163518e-006,51.3165 -2.8068725e-005,51.3210 0.00010516949,51.3256 0.40643314,51.3301 0.84367788,51.3347 0.59360015,51.3392 0.18745683,51.3438 2.2254208e-006,51.3483 -1.6412805e-005,51.3529 6.3432628e-005,51.3574 0.34402707,51.3620 0.74998999,51.3665 0.34351203,51.3711 0.093685746,51.3756 -1.9079696e-005,51.3802 5.1129564e-006,51.3847 -1.3701642e-006,51.3893 3.6717506e-007,51.3938 -9.8395155e-008,51.3984 2.6367825e-008,51.4029 -7.0660273e-009,51.4075 1.8935713e-009,51.4120 -5.0753035e-010,51.4166 1.3635573e-010,51.4211 -3.784054e-011,51.4257 1.499297e-011,51.4302 -2.2129604e-011,51.4348 7.3531937e-011,51.4393 -2.7202582e-010,51.4439 1.0146755e-009,51.4485 -3.7870658e-009,51.4530 1.4135042e-008,51.4576 -5.2758526e-008,51.4621 1.9691932e-007,51.4667 -7.3499422e-007,51.4712 2.7433398e-006,51.4758 -1.0239416e-005,51.4803 0.031313628,51.4849 0.34386748,51.4894 0.59381676,51.4940 0.81244814,51.4986 0.56241906,51.5031 0.34368131,51.5077 -4.8631828e-005,51.5122 1.3032301e-005,51.5168 -3.492381e-006,51.5213 9.3588386e-007,51.5259 -2.5079572e-007,51.5304 6.7202855e-008,51.5350 -1.7989995e-008,51.5396 4.7501962e-009,51.5441 -1.0089074e-009,51.5487 -7.1517037e-010,51.5532 3.8701287e-009,51.5578 -1.4766899e-008,51.5624 5.5203149e-008,51.5669 -2.0606686e-007,51.5715 7.6914336e-007,51.5760 -2.8708009e-006,51.5806 1.0715165e-005,51.5851 0.031248292,51.5897 -3.9168472e-006,51.5943 -2.08861e-005,51.5988 8.7471395e-005,51.6034 0.31264299,51.6079 0.37490982,51.6125 0.09363132,51.6171 -4.5793081e-006,51.6216 1.2270596e-006,51.6262 -3.2845873e-007,51.6308 8.6649848e-008,51.6353 -1.8106238e-008,51.6399 -1.4236041e-008,51.6444 7.5060697e-008,51.6490 -2.8603679e-007,51.6536 1.0691967e-006,51.6581 -3.9911588e-006,51.6627 1.4896992e-005,51.6673 0.093869232,51.6718 0.3125819,51.6764 0.31245184,51.6809 0.18738408,51.6855 -6.1888e-005,51.6901 1.6584676e-005,51.6946 -4.4443509e-006,51.6992 1.1910283e-006,51.7038 -3.1930688e-007,51.7083 8.6077137e-008,51.7129 -2.4969147e-008,51.7175 1.3791465e-008,51.7220 -3.0197295e-008,51.7266 1.0700799e-007,51.7312 -3.9787537e-007,51.7357 1.4846456e-006,51.7403 -5.5412611e-006,51.7449 0.093922377,51.7494 0.50016439,51.7540 0.49986622,51.7586 0.18733078,51.7631 -3.7250538e-005,51.7677 9.9823528e-006,51.7723 -2.6750586e-006,51.7768 7.1685884e-007,51.7814 -1.9210296e-007,51.7860 5.147951e-008,51.7905 -1.3795412e-008,51.7951 3.6968593e-009,51.7997 -9.9061248e-010,51.8042 2.6521227e-010,51.8088 -7.0135106e-011,51.8134 1.5300518e-011,51.8180 8.9417553e-012,51.8225 -5.1074867e-011,51.8271 1.9537827e-010,51.8317 -7.3051332e-010,51.8362 2.7269542e-009,51.8408 -1.0178348e-008,51.8454 3.7990322e-008,51.8499 -1.4179743e-007,51.8545 5.2925361e-007,51.8591 -1.97542e-006,51.8637 7.373189e-006,51.8682 0.18765306,51.8728 0.65629828,51.8774 0.43732986,51.8819 0.12513123,51.8865 0.50010663,51.8911 0.34357834,51.8957 0.093658321,51.9002 -1.4710161e-005,51.9048 3.9420102e-006,51.9094 -1.0563751e-006,51.9140 2.8308597e-007,51.9185 -7.5861031e-008,51.9231 2.032912e-008,51.9277 -5.4476943e-009,51.9323 1.4595758e-009,51.9368 -3.9005166e-010,51.9414 1.0048132e-010,51.9460 -1.183191e-011,51.9506 -5.3170621e-011,51.9551 2.2454046e-010,51.9597 -8.4507851e-010,51.9643 3.1560969e-009,51.9689 -1.1780514e-008,51.9734 4.3970463e-008,51.9780 -1.6411812e-007,51.9826 6.1256469e-007,51.9872 -2.2863746e-006,51.9918 8.533807e-006,51.9963 -3.1852109e-005,52.0009 0.00011888688,52.0055 0.31262606,52.0101 0.34375006,52.0146 0.31237364,52.0192 -0.00011854892,52.0238 3.1352145e-005,52.0284 -6.8473455e-006,52.0330 0.093791068,52.0375 0.31251293,52.0421 0.18745774,52.0467 -1.4290737e-005,52.0513 3.8300468e-006,52.0559 -1.0279873e-006,52.0604 2.8151186e-007,52.0650 -9.7957731e-008,52.0696 1.1030021e-007,52.0742 -3.4327013e-007,52.0788 1.2629071e-006,52.0833 -4.7088392e-006,52.0879 1.757425e-005,52.0925 0.093773991,52.0971 0.093725994,52.1017 -1.7557762e-005,52.1063 4.7051062e-006,52.1108 -1.2608685e-006,52.1154 3.3788729e-007,52.1200 -9.0551808e-008,52.1246 2.4285448e-008,52.1292 -6.5807568e-009,52.1338 2.0351272e-009,52.1383 -1.5591992e-009,52.1429 4.2019086e-009,52.1475 -1.5249936e-008,52.1521 5.6803632e-008,52.1567 -2.1198622e-007,52.1613 7.9122208e-007,52.1658 -2.9532034e-006,52.1704 1.1022719e-005,52.1750 0.093765035,52.1796 0.09373498,52.1842 -1.1114797e-005,52.1888 3.3223162e-006,52.1934 -2.1734866e-006,52.1979 5.3718754e-006,52.2025 0.093898572,52.2071 0.43766198,52.2117 0.53118873,52.2163 0.28104851,52.2209 -3.6172773e-005,52.2255 0.15639913,52.2301 0.37511101,52.2346 0.46871647,52.2392 0.24979979,52.2438 0.093750313,52.2484 0.37510911,52.2530 0.18739812,52.2576 -5.9877915e-005,52.2622 7.1652551e-007,52.2668 5.7024692e-005,52.2714 0.18757088,52.2759 0.18745883,52.2805 0.093691327,52.2851 -2.3700375e-005,52.2897 6.3511934e-006,52.2943 -1.7019842e-006,52.2989 4.5609536e-007,52.3035 -1.222238e-007,52.3081 3.275337e-008,52.3127 -8.7772039e-009,52.3173 2.3521025e-009,52.3219 -6.3031308e-010,52.3264 1.689104e-010,52.3310 -4.5264351e-011,52.3356 1.2129762e-011,52.3402 -3.2500821e-012,52.3448 8.6933059e-013,52.3494 -2.2690857e-013,52.3540 3.8212482e-014,52.3586 7.4091673e-014,52.3632 -3.3462016e-013,52.3678 1.2645196e-012,52.3724 -4.7239404e-012,52.3770 1.7633039e-011,52.3816 -6.5814923e-011,52.3862 2.4565172e-010,52.3908 -9.1688529e-010,52.3954 3.422238e-009,52.3999 -1.2773368e-008,52.4045 4.7676089e-008,52.4091 -1.7794913e-007,52.4137 6.6418801e-007,52.4183 -2.4790554e-006,52.4229 0.031272467,52.4275 0.18750857,52.4321 0.093725242,52.4367 -5.4743396e-006,52.4413 1.4676727e-006,52.4459 -3.9579518e-007,52.4505 1.153596e-007,52.4551 -6.5607004e-008,52.4597 1.470719e-007,52.4643 -5.2273072e-007,52.4689 1.9440486e-006,52.4735 0.093787968,52.4781 0.34378046,52.4827 0.312466,52.4873 0.093716517,52.4919 -3.0892268e-006,52.4965 6.3034236e-007,52.5011 5.6825843e-007,52.5057 -2.9037635e-006,52.5103 1.1047958e-005,52.5149 0.062568165,52.5195 0.18754452,52.5241 0.18747237,52.5287 0.12495651,52.5333 0.062482767,52.5379 0.062503077,52.5425 0.062504932,52.5471 0.062477194,52.5517 -2.3187484e-005,52.5563 6.192759e-006,52.5609 -1.5811861e-006,52.5655 1.3132106e-007,52.5701 0.50003338,52.5747 2.1875341,52.5793 2.4062274,52.5839 1.0937124,52.5885 -6.7656656e-006,52.5931 -9.7168531e-006,52.5977 4.5638841e-005,52.6023 0.28136256,52.6070 0.84382397,52.6116 0.90625817,52.6162 0.71872962,52.6208 0.62491113,52.6254 0.3436535,52.6300 0.093729675,52.6346 -6.7495557e-006,52.6392 2.0464731e-006,52.6438 -1.4357565e-006,52.6484 3.6967338e-006,52.6530 -1.3352483e-005,52.6576 4.971827e-005,52.6622 0.18761532,52.6668 0.34379631,52.6714 0.31240651,52.6760 0.093667805,52.6806 0.062523887,52.6853 0.093753278,52.6899 0.062462937,52.6945 -1.9411977e-005,52.6991 5.1997549e-006,52.7037 -1.3850703e-006,52.7083 3.3999444e-007,52.7129 2.5246798e-008,52.7175 -4.4106713e-007,52.7221 1.7392091e-006,52.7267 -6.516435e-006,52.7313 2.4329001e-005,52.7360 0.18752769,52.7406 0.18748339,52.7452 0.093726762,52.7498 -8.9039249e-006,52.7544 2.3860607e-006,52.7590 -6.3941235e-007,52.7636 1.7134685e-007,52.7682 -4.5910141e-008,52.7728 1.2276274e-008,52.7775 -3.1902938e-009,52.7821 4.8361187e-010,52.7867 1.256333e-009,52.7913 -5.509599e-009,52.7959 2.0784199e-008,52.8005 -7.7635086e-008,52.8051 2.8978556e-007,52.8097 -1.081617e-006,52.8144 4.0370919e-006,52.8190 -1.5068282e-005,52.8236 5.6241784e-005,52.8282 0.18764122,52.8328 0.40627083,52.8374 0.59369296,52.8420 0.49990743,52.8467 0.093720578,52.8513 0.093794964,52.8559 0.18746999,52.8605 0.12496386,52.8651 -7.8953499e-006,52.8697 2.231475e-006,52.8744 -1.029802e-006,52.8790 1.8876946e-006,52.8836 -6.5215772e-006,52.8882 2.4201054e-005,52.8928 0.093749985,52.8974 -2.4166717e-005,52.9021 6.4761898e-006,52.9067 -1.7355929e-006,52.9113 4.6552569e-007,52.9159 -1.2633386e-007,52.9205 3.9763314e-008,52.9251 -3.2709163e-008,52.9298 9.1078974e-008,52.9344 -3.3163934e-007,52.9390 1.2356036e-006,52.9436 -4.6112423e-006,52.9482 1.721111e-005,52.9529 0.093776077,52.9575 0.093718722,52.9621 8.7043518e-006,52.9667 0.093825907,52.9713 0.15621953,52.9760 0.031183513,52.9806 1.4609584e-005,52.9852 -4.9267295e-005,52.9898 0.094080761,52.9944 1.250476,52.9991 1.6248188,53.0037 0.84330326,53.0083 0.093592674,53.0129 2.144308e-005,53.0176 -5.7368457e-006,53.0222 1.5021271e-006,53.0268 -2.7106719e-007,53.0314 -4.1806757e-007,53.0360 1.9435795e-006,53.0407 -7.3570077e-006,53.0453 2.7487236e-005,53.0499 0.18753555,53.0545 0.18746838,53.0592 0.031223036,53.0638 1.3691048e-006,53.0684 1.2310393e-006,53.0730 0.093804523,53.0777 0.31249994,53.0823 0.093695648,53.0869 -1.6928733e-006,53.0915 3.5093231e-007,53.0962 2.893598e-007,53.1008 -1.5085744e-006,53.1054 5.7455331e-006,53.1100 -2.1475735e-005,53.1147 8.0165599e-005,53.1193 0.31279254,53.1239 0.71884996,53.1286 0.56227618,53.1332 0.1873014,53.1378 -4.2339059e-005,53.1424 1.1345952e-005,53.1471 -3.0404697e-006,53.1517 8.1478015e-007,53.1563 -2.1834346e-007,53.1609 5.8511336e-008,53.1656 -1.567977e-008,53.1702 4.2018353e-009,53.1748 -1.125987e-009,53.1795 3.0168801e-010,53.1841 -8.0651139e-011,53.1887 2.0885996e-011,53.1934 -2.8843638e-012,53.1980 -9.3518344e-012,53.2026 4.0296402e-011,53.2072 -1.5184927e-010,53.2119 5.6715821e-010,53.2165 -2.1169975e-009,53.2211 7.9016305e-009,53.2258 -2.9492506e-008,53.2304 1.1007952e-007,53.2350 -4.108671e-007,53.2397 1.5335439e-006,53.2443 -5.7238867e-006,53.2489 0.031284682,53.2536 0.31253934,53.2582 0.31246698,53.2628 0.093715943,53.2675 -3.0793908e-006,53.2721 8.2521012e-007,53.2767 -2.2113848e-007,53.2814 5.9260323e-008,53.2860 -1.5880484e-008,53.2906 4.2556256e-009,53.2953 -1.1404155e-009,53.2999 3.0560665e-010,53.3045 -8.1895934e-011,53.3092 2.1946188e-011,53.3138 -5.8805478e-012,53.3184 1.5737839e-012,53.3231 -4.1399319e-013,53.3277 8.2026664e-014,53.3324 8.5940898e-014,53.3370 -4.258455e-013,53.3416 1.617608e-012,53.3463 -6.0451978e-012,53.3509 2.256546e-011,53.3555 -8.4225127e-011,53.3602 3.1436684e-010,53.3648 -1.1733606e-009,53.3694 4.3795176e-009,53.3741 -1.6346361e-008,53.3787 6.1012081e-008,53.3834 -2.2772498e-007,53.3880 8.4997345e-007,53.3926 -3.1724896e-006,53.3973 1.1841182e-005,53.4019 0.18759443,53.4066 0.5000304,53.4112 0.3436653,53.4158 0.09370517,53.4205 -5.8642872e-006,53.4251 1.7691252e-006,53.4298 -1.2117082e-006,53.4344 3.0778501e-006,53.4390 -1.1100767e-005,53.4437 4.1329389e-005,53.4483 0.09374994,53.4530 -4.1251253e-005,53.4576 1.1054441e-005,53.4622 -2.96235e-006,53.4669 7.9384552e-007,53.4715 -2.1273337e-007,53.4762 5.7007924e-008,53.4808 -1.5276887e-008,53.4855 4.0938737e-009,53.4901 -1.0970693e-009,53.4947 2.9399078e-010,53.4994 -7.8783161e-011,53.5040 2.1112268e-011,53.5087 -5.6579715e-012,53.5133 1.5174897e-012,53.5180 -4.1141746e-013,53.5226 1.2802931e-013,53.5273 -1.0066607e-013,53.5319 2.7465088e-013,53.5365 -9.9803488e-013,53.5412 3.7178628e-012,53.5458 -1.3874815e-011,53.5505 5.1786613e-011,53.5551 -1.9329113e-010,53.5598 7.2145057e-010,53.5644 -2.6927827e-009,53.5691 1.0050693e-008,53.5737 -3.7513772e-008,53.5784 1.400185e-007,53.5830 -5.2261288e-007,53.5877 1.9506297e-006,53.5923 -7.2806388e-006,53.5969 2.7174676e-005,53.6016 0.093787074,53.6062 0.093712889,53.6109 -2.7134029e-005,53.6155 7.2713301e-006,53.6202 -1.9485592e-006,53.6248 5.2217445e-007,53.6295 -1.3994263e-007,53.6341 3.7543494e-008,53.6388 -1.0217279e-008,53.6434 3.3219116e-009,53.6481 -3.069593e-009,53.6527 8.9570706e-009,53.6574 -3.2761911e-008,53.6620 1.2210285e-007,53.6667 -4.5569536e-007,53.6713 1.7008498e-006,53.6760 0.093789391,53.6806 0.31251377,53.6853 0.18745694,53.6899 -1.4469975e-005,53.6946 3.8775347e-006,53.6992 -1.0387075e-006,53.7039 2.7690481e-007,53.7085 -6.8806571e-008,53.7132 -1.7087651e-009,53.7179 7.5657276e-008,53.7225 -3.0095276e-007,53.7272 1.1282679e-006,53.7318 -4.2125421e-006,53.7365 1.5723494e-005,53.7411 0.093813933,53.7458 0.18748437,53.7504 0.18757096,53.7551 0.56260902,53.7597 0.4998655,53.7644 0.12490604,53.7690 0.093749672,53.7737 -1.4712079e-005,53.7784 2.1580295e-006,53.7830 6.0822108e-006,53.7877 -2.6489975e-005,53.7923 9.9887948e-005,53.7970 0.34402293,53.8016 0.84388137,53.8063 0.96854353,53.8110 0.37475088,53.8156 -3.4904308e-005,53.8203 9.5331434e-006,53.8249 -3.2248327e-006,53.8296 3.3655213e-006,53.8342 -1.0238012e-005,53.8389 3.7590249e-005,53.8436 0.093775146,53.8482 0.093776897,53.8529 0.18754664,53.8575 0.18746571,53.8622 0.09366934,53.8669 1.2390066e-005,53.8715 0.093757205,53.8762 -4.137326e-005,53.8808 0.093821593,53.8855 0.50010055,53.8902 0.81252795,53.8948 0.78124303,53.8995 0.81245935,53.9041 0.56243646,53.9088 0.31244448,53.9135 -3.1989592e-005,53.9181 1.0180655e-005,53.9228 -8.7305116e-006,53.9274 2.4742973e-005,53.9321 0.093777195,53.9368 0.18749939,53.9414 0.18749087,53.9461 0.093721651,53.9508 -1.0499811e-005,53.9554 2.8137201e-006,53.9601 -7.5401567e-007,53.9647 2.0205974e-007,53.9694 -5.4147598e-008,53.9741 1.4510394e-008,53.9787 -3.888549e-009,53.9834 1.0423429e-009,53.9881 -2.8043287e-010,53.9927 7.9284496e-011,53.9974 -3.667874e-011,54.0021 6.7429173e-011,54.0067 -2.3305921e-010,54.0114 8.6489382e-010,54.0161 -3.2268399e-009,54.0207 1.2043674e-008,54.0254 -4.4952369e-008,54.0301 1.6778263e-007,54.0347 -6.2624099e-007,54.0394 2.3374159e-006,54.0441 -8.724297e-006,54.0487 3.2563043e-005,54.0534 0.18751793,54.0581 0.093712628,54.0627 -7.8722087e-006,54.0674 1.944604e-006,54.0721 9.4653416e-008,54.0767 0.093753546,54.0814 0.34377453,54.0861 0.53132296,54.0907 0.59376788,54.0954 0.34368154,54.1001 0.09370479,54.1047 -7.1346108e-006,54.1094 1.9119198e-006,54.1141 -5.1235264e-007,54.1188 1.372992e-007,54.1234 -3.6792734e-008,54.1281 9.857998e-009,54.1328 -2.6355722e-009,54.1374 6.8329892e-010,54.1421 -9.7349566e-011,54.1468 -2.9400613e-010,54.1515 1.2735221e-009,54.1561 -4.8005688e-009,54.1608 1.7930549e-008,54.1655 -6.692833e-008,54.1701 2.4980781e-007,54.1748 -9.3239646e-007,54.1795 3.4801267e-006,54.1842 0.31250438,54.1888 0.34374639,54.1935 0.18749839,54.1982 -7.3493866e-006,54.2029 0.031294309,54.2075 0.31254825,54.2122 0.31246176,54.2169 0.09369953,54.2216 2.2055407e-005,54.2262 0.093788706,54.2309 0.093712293,54.2356 -2.7190115e-005,54.2403 7.2863068e-006,54.2449 -1.95239e-006,54.2496 5.2252375e-007,54.2543 -1.3750936e-007,54.2590 2.7460324e-008,54.2636 2.7685878e-008,54.2683 -1.3822172e-007,54.2730 5.2525468e-007,54.2777 0.03125,54.2823 -5.26105e-007,54.2870 1.4098462e-007,54.2917 -3.7780783e-008,54.2964 1.012442e-008,54.3011 -2.7131231e-009,54.3057 7.2705753e-010,54.3104 -1.9483558e-010,54.3151 5.2211971e-011,54.3198 -1.3992845e-011,54.3244 3.7541801e-012,54.3291 -1.0224783e-012,54.3338 3.3536439e-013,54.3385 -3.1890349e-013,54.3432 9.4031467e-013,54.3478 -3.4426921e-012,54.3525 1.2831735e-011,54.3572 -4.7889033e-011,54.3619 1.787423e-010,54.3666 -6.6714689e-010,54.3712 2.4900941e-009,54.3759 -9.2941592e-009,54.3806 3.4690007e-008,54.3853 -1.2947883e-007,54.3900 4.8327365e-007,54.3947 -1.8037963e-006,54.3993 6.7325846e-006,54.4040 0.093782246,54.4087 0.18748462,54.4134 -2.8115512e-005,54.4181 7.5348798e-006,54.4228 -2.021198e-006,54.4274 5.4915938e-007,54.4321 -1.7524053e-007,54.4368 1.5175999e-007,54.4415 -4.3182715e-007,54.4462 1.5757018e-006,54.4509 -5.8715659e-006,54.4555 2.1912751e-005,54.4602 0.34383336,54.4649 0.87505853,54.4696 0.74991179,54.4743 0.09367083,54.4790 1.0424342e-005,54.4837 -2.9155567e-006,54.4883 1.2368971e-006,54.4930 -2.0319371e-006,54.4977 6.891461e-006,54.5024 -2.5536436e-005,54.5071 9.5263851e-005,54.5118 0.34396183,54.5165 0.56249636,54.5211 0.3435525,54.5258 0.03115462,54.5305 1.2138654e-005,54.5352 -3.2528924e-006,54.5399 8.7170395e-007,54.5446 -2.3359897e-007,54.5493 6.2604855e-008,54.5540 -1.6797147e-008,54.5587 4.5774855e-009,54.5633 -1.5111549e-009,54.5680 1.4667988e-009,54.5727 -4.3563464e-009,54.5774 1.5960145e-008,54.5821 -5.9490173e-008,54.5868 2.2202269e-007,54.5915 -8.2868337e-007,54.5962 3.0930191e-006,54.6009 -1.1544547e-005,54.6056 4.3089494e-005,54.6103 0.18757984,54.6149 0.49999568,54.6196 0.34368923,54.6243 0.093704976,54.6290 -1.3334151e-006,54.6337 -1.5498101e-005,54.6384 6.3332802e-005,54.6431 0.34399426,54.6478 0.75006133,54.6525 0.49974999,54.6572 0.031126466,54.6619 2.2552073e-005,54.6666 -6.0434591e-006,54.6713 1.6195138e-006,54.6760 -4.3399356e-007,54.6806 1.1629908e-007,54.6853 -3.1159466e-008,54.6900 8.3271834e-009,54.6947 -2.1461544e-009,54.6994 2.5656813e-010,54.7041 1.1202328e-009,54.7088 -4.7380357e-009,54.7135 1.7833706e-008,54.7182 -6.6603434e-008,54.7229 2.4860483e-007,54.7276 -9.2790839e-007,54.7323 3.463374e-006,54.7370 -1.2926877e-005,54.7417 4.824897e-005,54.7464 0.093749896,54.7511 -4.8053727e-005,54.7558 1.2557887e-005,54.7605 -2.1728974e-006,54.7652 -3.8680614e-006,54.7699 1.7647282e-005,54.7746 0.093823291,54.7793 0.18747446,54.7840 0.031183595,54.7887 5.9922595e-006,54.7934 -2.3998784e-006,54.7981 3.6069978e-006,54.8028 -1.2029145e-005,54.8075 0.031333979,54.8122 0.31259239,54.8169 0.31242302,54.8216 0.093667619,54.8263 -9.5948053e-006,54.8310 2.4431633e-006,54.8357 0.28131369,54.8404 0.68754822,54.8451 0.53121912,54.8498 0.31244454,54.8545 -3.7043945e-005,54.8592 2.8811141e-005,54.8639 0.1875086,54.8686 0.093727358,54.8733 -4.7963572e-006,54.8780 1.2853179e-006,54.8827 -3.4443681e-007,54.8874 9.2301448e-008,54.8921 -2.4734751e-008,54.8968 6.6283672e-009,54.9015 -1.7762561e-009,54.9062 4.7599746e-010,54.9109 0.09375,54.9156 0.09375,54.9203 -9.1600972e-012,54.9250 2.4545917e-012,54.9297 -6.5735676e-013,54.9344 1.7459105e-013,54.9392 -4.0941459e-014,54.9439 -1.0845088e-014,54.9486 8.4335242e-014,54.9533 -3.2652974e-013,54.9580 1.2219054e-012,54.9627 -4.5615469e-012,54.9674 1.7025974e-011,54.9721 -6.3548666e-011,54.9768 2.3719227e-010,54.9815 -8.8530849e-010,54.9862 3.3043703e-009,54.9909 -1.2333399e-008,54.9956 4.6033804e-008,55.0003 -1.7181891e-007,55.0051 6.4130558e-007,55.0098 -2.3936414e-006,55.0145 8.9341484e-006,55.0192 0.31252703,55.0239 0.56249964,55.0286 0.34372619,55.0333 0.093740508,55.0380 -6.0048541e-007,55.0427 1.502771e-007,55.0474 -5.5880367e-010,55.0521 -1.4807391e-007,55.0569 5.929179e-007,55.0616 -2.2238203e-006,55.0663 8.3031891e-006,55.0710 -3.0992014e-005,55.0757 0.00011567643,55.0804 0.37517595,55.0851 0.46871054,55.0898 0.28109661,55.0945 0.031181002,55.0993 0.18777546,55.1040 0.65635347,55.1087 0.71852767,55.1134 0.68741179,55.1181 0.49996749,55.1228 0.093715876,55.1275 -8.9634941e-006,55.1323 2.4020185e-006,55.1370 -6.4368777e-007,55.1417 1.7249405e-007,55.1464 -4.6224589e-008,55.1511 1.2387165e-008,55.1558 -3.3194867e-009,55.1605 8.8954832e-010,55.1653 -2.3837787e-010,55.1700 6.3875065e-011,55.1747 -1.7098677e-011,55.1794 4.5132912e-012,55.1841 -9.5275773e-013,55.1888 -7.0281693e-013,55.1935 3.7645304e-012,55.1983 -1.4356766e-011,55.2030 5.3667865e-011,55.2077 -2.0033455e-010,55.2124 7.4774464e-010,55.2171 -2.7909208e-009,55.2219 1.0416973e-008,55.2266 -3.8880827e-008,55.2313 1.4512074e-007,55.2360 -5.4165594e-007,55.2407 2.0217037e-006,55.2454 -7.545907e-006,55.2502 2.8164724e-005,55.2549 0.18756612,55.2596 0.34378678,55.2643 0.34369496,55.2690 0.093682945,55.2738 -6.030315e-006,55.2785 1.225623e-005,55.2832 0.093753427,55.2879 0.031237621,55.2926 -3.1856973e-007,55.2974 8.5429868e-008,55.3021 -2.3118176e-008,55.3068 7.0344499e-009,55.3115 -5.0176916e-009,55.3162 1.3036959e-008,55.3210 -4.7134645e-008,55.3257 1.7551898e-007,55.3304 -6.5500626e-007,55.3351 2.4447506e-006,55.3399 0.031280532,55.3446 0.093744352,55.3493 0.093770735,55.3540 0.31252551,55.3588 0.18744341,55.3635 -2.0932266e-005,55.3682 5.6093827e-006,55.3729 -1.5031899e-006,55.3776 4.0282151e-007,55.3824 -1.0794723e-007,55.3871 2.8927458e-008,55.3918 -7.7519164e-009,55.3965 2.0773412e-009,55.4013 -5.5668131e-010,55.4060 1.4917823e-010,55.4107 -3.9976449e-011,55.4154 1.07128e-011,55.4202 -2.8707846e-012,55.4249 7.6927923e-013,55.4296 -2.0604778e-013,55.4344 5.4835656e-014,55.4391 -1.3274295e-014,55.4438 -1.7445186e-015,55.4485 2.0255948e-014,55.4533 -7.9287542e-014,55.4580 2.9692373e-013,55.4627 -1.1085172e-012,55.4674 4.1375549e-012,55.4722 -1.5443232e-011,55.4769 5.7641076e-011,55.4816 -2.1514238e-010,55.4864 8.0300799e-010,55.4911 -2.9971863e-009,55.4958 1.1186844e-008,55.5005 -4.1754323e-008,55.5053 1.5584588e-007,55.5100 -5.8168678e-007,55.5147 2.1711162e-006,55.5195 -8.1035796e-006,55.5242 3.0246199e-005,55.5289 0.18752846,55.5337 0.40622449,55.5384 0.31248307,55.5431 0.093742192,55.5479 -2.6135372e-006,55.5526 7.0036981e-007,55.5573 -1.8768353e-007,55.5621 5.0295011e-008,55.5668 -1.3477945e-008,55.5715 3.6117993e-009,55.5762 -9.679193e-010,55.5810 2.5952057e-010,55.5857 -7.0067271e-011,55.5904 2.0723059e-011,55.5952 -1.2818868e-011,55.5999 3.0553459e-011,55.6047 -1.0940527e-010,55.6094 4.0710771e-010,55.6141 -1.5191758e-009,55.6189 5.6701563e-009,55.6236 -2.116354e-008,55.6283 7.8991818e-008,55.6331 -2.9483289e-007,55.6378 1.1004483e-006,55.6425 -4.1073677e-006,55.6473 1.5330541e-005,55.6520 0.18757367,55.6567 0.56259537,55.6615 0.84379011,55.6662 0.81241798,55.6709 0.31238267,55.6757 -2.7757667e-005,55.6804 7.4384448e-006,55.6852 -1.993365e-006,55.6899 5.3428209e-007,55.6946 -1.4356614e-007,55.6994 3.9929816e-008,55.7041 -1.6139571e-008,55.7088 2.4626846e-008,55.7136 -8.2374854e-008,55.7183 3.0490258e-007,55.7231 0.031262487,55.7278 0.093746349,55.7325 -1.1504621e-005,55.7373 3.0824488e-006,55.7420 -8.2404006e-007,55.7468 2.1340546e-007,55.7515 -2.9497212e-008,55.7562 -9.5449487e-008,55.7610 4.1134209e-007,55.7657 -1.5500739e-006,55.7705 5.7895254e-006,55.7752 -2.161016e-005,55.7799 0.18761393,55.7847 0.62520701,55.7894 0.59373468,55.7942 0.3123031,55.7989 0.031148795,55.8037 1.2108553e-005,55.8084 -3.2448183e-006,55.8131 8.6952571e-007,55.8179 -2.3296437e-007,55.8226 6.2245874e-008,55.8274 -1.599609e-008,55.8321 1.7320528e-009,55.8369 9.0705434e-009,55.8416 -3.8018452e-008,55.8464 1.430175e-007,55.8511 -5.3410423e-007,55.8558 1.9936001e-006,55.8606 0.031287882,55.8653 0.093737826,55.8701 -3.4589295e-005,55.8748 9.2691553e-006,55.8796 -2.4839164e-006,55.8843 6.6559591e-007,55.8891 -1.7822215e-007,55.8938 4.722704e-008,55.8986 -1.0668211e-008,55.9033 -4.5596966e-009,55.9080 2.8911202e-008,55.9128 -1.1109643e-007,55.9175 4.1551564e-007,55.9223 -1.551119e-006,55.9270 5.7895318e-006,55.9318 0.18749602,55.9365 0.31254342,55.9413 0.18749227,55.9460 -4.6017987e-005,55.9508 1.2330232e-005,55.9555 -3.2984078e-006,55.9603 8.6218097e-007,55.9650 -1.4998211e-007,55.9698 -2.6237194e-007,55.9745 1.1996133e-006,55.9793 -4.5365355e-006,55.9840 1.6948206e-005,55.9888 0.031248247,55.9935 0.093745969,55.9983 0.56253326,56.0030 0.74998873,56.0078 0.31247249,56.0125 -2.7025505e-006,56.0173 7.5562599e-007,56.0220 -3.1969975e-007,56.0268 5.2315681e-007,56.0315 0.031309761,56.0363 0.18762703,56.0410 0.343777,56.0458 0.40625292,56.0505 0.49997237,56.0553 0.31235379,56.0601 -5.4798595e-005,56.0648 1.4665238e-005,56.0696 -3.8569483e-006,56.0743 7.6107813e-007,56.0791 8.1313067e-007,56.0838 -4.0141072e-006,56.0886 1.524483e-005,56.0933 0.093755543,56.0981 0.031233387,56.1028 -1.5880987e-006,56.1076 2.1371663e-006,56.1124 -6.961136e-006,56.1171 2.5709878e-005,56.1219 0.18753554,56.1266 0.18746345,56.1314 -2.0781546e-005,56.1361 0.09380509,56.1409 0.34379604,56.1456 0.3436895,56.1504 -4.9573675e-005,56.1552 1.3284633e-005,56.1599 -3.559984e-006,56.1647 9.5399605e-007,56.1694 -2.5564955e-007,56.1742 6.8508349e-008,56.1789 -1.8358701e-008,56.1837 4.9197211e-009,56.1885 -1.318375e-009,56.1932 3.5329492e-010,56.1980 -9.4675129e-011,56.2027 2.537081e-011,56.2075 -6.798808e-012,56.2123 1.8219282e-012,56.2170 -4.8823602e-013,56.2218 1.3083659e-013,56.2265 -3.5062346e-014,56.2313 9.3999244e-015,56.2361 -2.5339065e-015,56.2408 7.3478478e-016,56.2456 -4.0500677e-016,56.2503 8.8525838e-016,56.2551 -3.1363163e-015,56.2599 1.1661148e-014,56.2646 -4.3512553e-014,56.2694 1.6240504e-013,56.2742 -6.0616719e-013,56.2789 2.2624864e-012,56.2837 -8.4446087e-012,56.2884 3.1519048e-011,56.2932 -1.1764313e-010,56.2980 4.3909668e-010,56.3027 -1.6389047e-009,56.3075 6.1171237e-009,56.3123 -2.2831834e-008,56.3170 8.5218595e-008,56.3218 -3.180738e-007,56.3266 1.1871932e-006,56.3313 -4.431135e-006,56.3361 1.6538981e-005,56.3409 0.031249972,56.3456 -1.6505563e-005,56.3504 4.4254243e-006,56.3552 -1.194515e-006,56.3599 3.5220452e-007,56.3647 -2.141995e-007,56.3695 5.0460966e-007,56.3742 -1.8044075e-006,56.3790 6.7136771e-006,56.3838 -2.5052763e-005,56.3885 9.350662e-005,56.3933 0.3126986,56.3981 0.4999972,56.4028 0.34361321,56.4076 0.28119534,56.4124 0.34373638,56.4171 0.18745102,56.4219 -1.9593288e-005,56.4267 4.8385418e-006,56.4314 2.4121579e-007,56.4362 -5.8045312e-006,56.4410 2.297932e-005,56.4457 0.093757123,56.4505 0.03122502,56.4553 -4.309988e-007,56.4601 1.1611819e-007,56.4648 -3.3431935e-008,56.4696 1.7599085e-008,56.4744 -3.6964781e-008,56.4791 1.3027201e-007,56.4839 -4.8417041e-007,56.4887 1.8065873e-006,56.4934 -6.7428418e-006,56.4982 0.31257638,56.5030 0.75009847,56.5078 0.68741852,56.5125 0.12490971,56.5173 2.9076386e-006,56.5221 -7.7918139e-007,56.5269 2.0880299e-007,56.5316 -5.595394e-008,56.5364 1.4992333e-008,56.5412 -4.0099062e-009,56.5460 1.0458208e-009,56.5507 -1.7297203e-010,56.5555 -3.5408071e-010,56.5603 1.5894812e-009,56.5650 -6.0044409e-009,56.5698 2.2430484e-008,56.5746 -8.3725709e-008,56.5794 3.12503e-007,56.5841 -1.1664007e-006,56.5889 4.3535265e-006,56.5937 -1.6249291e-005,56.5985 0.031372495,56.6033 0.31263706,56.6080 0.34368953,56.6128 0.18736248,56.6176 -6.1784609e-005,56.6224 1.655662e-005,56.6271 -4.4358185e-006,56.6319 1.1850328e-006,56.6367 -3.0387667e-007,56.6415 3.035208e-008,56.6462 1.8251974e-007,56.6510 -7.6051441e-007,56.6558 2.8598213e-006,56.6606 0.093797863,56.6654 0.31251583,56.6701 0.18745314,56.6749 0.031231062,56.6797 -1.6956592e-007,56.6845 1.0392385e-007,56.6893 -2.4613769e-007,56.6940 8.8070863e-007,56.6988 -3.277017e-006,56.7036 1.2228582e-005,56.7084 0.093890071,56.7132 0.34385058,56.7179 0.3123827,56.7227 0.093631044,56.7275 -1.7827291e-005,56.7323 4.7780991e-006,56.7371 -1.2833608e-006,56.7419 3.5487824e-007,56.7466 -1.3603119e-007,56.7514 1.8922908e-007,56.7562 -6.2093625e-007,56.7610 2.2947381e-006,56.7658 0.18750937,56.7706 0.37499994,56.7753 0.21874088,56.7801 -3.175157e-006,56.7849 3.8911667e-006,56.7897 -1.2390481e-005,56.7945 4.5675217e-005,56.7993 0.18769379,56.8040 0.46883014,56.8088 0.34353462,56.8136 -0.00011995003,56.8184 3.2143904e-005,56.8232 -8.6138507e-006,56.8280 2.3083585e-006,56.8328 -6.1874073e-007,56.8375 1.6637871e-007,56.8423 -4.6713883e-008,56.8471 2.0461451e-008,56.8519 -3.51307e-008,56.8567 1.2007185e-007,56.8615 -4.4519996e-007,56.8663 1.6608902e-006,56.8711 -6.1989681e-006,56.8758 2.3137292e-005,56.8806 0.18776953,56.8854 0.81293893,56.8902 1.2186719,56.8950 0.62451053,56.8998 0.093576573,56.9046 0.031282421,56.9094 0.093767434,56.9141 0.18750355,56.9189 0.093718395,56.9237 -9.4697607e-006,56.9285 2.2553093e-006,56.9333 4.4956732e-007,56.9381 -4.0542427e-006,56.9429 1.5769016e-005,56.9477 0.84378946,56.9525 1.3750035,56.9573 0.84369707,56.9621 3.0999803e-005,56.9668 0.31254107,56.9716 0.3437849,56.9764 0.40625283,56.9812 0.093656763,56.9860 -2.4198722e-005,56.9908 6.6438383e-006,56.9956 -2.374336e-006,57.0004 2.8531069e-006,57.0052 -9.0387939e-006,57.0100 3.3305289e-005,57.0148 0.1250753,57.0196 0.18748917,57.0244 0.09367758,57.0292 -2.3217468e-005,57.0339 6.2186186e-006,57.0387 -1.6547415e-006,57.0435 3.9973486e-007,57.0483 5.5981843e-008,57.0531 -6.2376995e-007,57.0579 2.4393494e-006,57.0627 0.18750885,57.0675 0.3125,57.0723 0.18749113,57.0771 -2.4584958e-006,57.0819 6.9448123e-007,57.0867 -3.192041e-007,57.0915 5.8232354e-007,57.0963 -2.0102677e-006,57.1011 7.4594705e-006,57.1059 -2.7830331e-005,57.1107 0.00010387207,57.1155 0.31271583,57.1203 0.46868604,57.1251 0.18730125,57.1299 -4.4469311e-005,57.1347 1.1916768e-005,57.1395 -3.1934239e-006,57.1443 8.5576522e-007,57.1491 -2.2932571e-007,57.1539 6.1454081e-008,57.1587 -1.6468304e-008,57.1635 4.4131321e-009,57.1683 -1.1826193e-009,57.1731 3.1691519e-010,57.1779 -8.492608e-011,57.1827 2.2758266e-011,57.1875 -6.0986992e-012,57.1923 1.634313e-012,57.1971 -4.3795889e-013,57.2019 1.1736315e-013,57.2067 -3.1451062e-014,57.2115 8.4296389e-015,57.2163 -2.2644359e-015,57.2211 6.2728534e-016,57.2259 -2.4449336e-016,57.2307 3.5065904e-016,57.2355 -1.1582386e-015,57.2403 4.2827062e-015,57.2451 -1.5974137e-014,57.2499 5.9619661e-014,57.2547 -2.2252628e-013,57.2595 8.3056619e-013,57.2643 -3.1000402e-012,57.2691 1.1570723e-011,57.2739 -4.3187065e-011,57.2787 1.611932e-010,57.2835 -6.0164462e-010,57.2883 2.2456019e-009,57.2932 -8.3815808e-009,57.2980 3.1283786e-008,57.3028 -1.1676485e-007,57.3076 4.35819e-007,57.3124 0.031275179,57.3172 0.093742803,57.3220 -2.3234981e-005,57.3268 6.2264485e-006,57.3316 -1.6685512e-006,57.3364 4.4715014e-007,57.3412 -1.1988695e-007,57.3460 3.2354087e-008,57.3508 -9.5178301e-009,57.3556 5.7144156e-009,57.3604 -1.3340085e-008,57.3653 4.7650872e-008,57.3701 0.031273048,57.3749 0.093801044,57.3797 0.18754151,57.3845 0.18743156,57.3893 -5.9857903e-005,57.3941 1.6040558e-005,57.3989 -4.2985052e-006,57.4037 1.1519018e-006,57.4085 -3.0868347e-007,57.4134 8.2720049e-008,57.4182 -2.2166716e-008,57.4230 5.9387677e-009,57.4278 -1.5861982e-009,57.4326 4.0544534e-010,57.4374 -3.5420632e-011,57.4422 -2.6383301e-010,57.4470 1.0908706e-009,57.4518 -4.1000519e-009,57.4567 1.5310826e-008,57.4615 -5.7148821e-008,57.4663 2.1330521e-007,57.4711 -7.9614949e-007,57.4759 2.9715818e-006,57.4807 -1.1091257e-005,57.4855 4.1397489e-005,57.4903 0.09374994,57.4952 -4.1327541e-005,57.5000 1.1074841e-005,57.5048 -2.9678067e-006,57.5096 7.9530929e-007,57.5144 -2.131419e-007,57.5192 5.7181026e-008,57.5240 -1.5561515e-008,57.5289 5.0595741e-009,57.5337 -4.675643e-009,57.5385 1.3643897e-008,57.5433 -4.9904674e-008,57.5481 1.8599286e-007,57.5529 -6.941342e-007,57.5578 2.5907959e-006,57.5626 -9.6699887e-006,57.5674 3.6092672e-005,57.5722 0.31254449,57.5770 0.34372893,57.5818 0.18746114,57.5867 -1.6527658e-005,57.5915 4.4288445e-006,57.5963 -1.1861171e-006,57.6011 3.1519269e-007,57.6059 -7.4537304e-008,57.6108 -1.7078255e-008,57.6156 1.4287306e-007,57.6204 -5.5447026e-007,57.6252 2.0752102e-006,57.6300 -7.7471223e-006,57.6348 0.093848042,57.6397 0.56259984,57.6445 0.56241751,57.6493 0.18738982,57.6541 3.9021226e-005,57.6590 0.31261975,57.6638 0.49999905,57.6686 0.31238389,57.6734 -5.1811465e-005,57.6782 1.3885223e-005,57.6831 -3.724401e-006,57.6879 1.0110341e-006,57.6927 -3.1937898e-007,57.6975 2.6640393e-007,57.7023 -7.462815e-007,57.7072 2.7189785e-006,57.7120 0.093757778,57.7168 0.1875,57.7216 0.093742222,57.7265 -2.7103656e-006,57.7313 7.1459203e-007,57.7361 -1.477345e-007,57.7409 -1.2374151e-007,57.7458 6.4278316e-007,57.7506 -2.4476349e-006,57.7554 9.1486454e-006,57.7602 0.34387732,57.7651 0.93757325,57.7699 0.68738717,57.7747 0.28124127,57.7795 0.34376541,57.7844 0.18741715,57.7892 -2.0795998e-005,57.7940 -8.9604437e-006,57.7988 5.6645888e-005,57.8037 0.34391573,57.8085 0.65637165,57.8133 0.65620446,57.8181 0.37478858,57.8230 -9.8836368e-005,57.8278 3.7635993e-005,57.8326 0.093766093,57.8375 0.1875314,57.8423 0.2814016,57.8471 0.56263566,57.8519 0.56235105,57.8568 0.18734619,57.8616 0.31253707,57.8664 0.50000811,57.8713 0.34369424,57.8761 0.093716495,57.8809 -3.7413597e-006,57.8858 1.0026328e-006,57.8906 -2.6880906e-007,57.8954 7.2506424e-008,57.9002 -2.1190736e-008,57.9051 1.2250233e-008,57.9099 -2.7810893e-008,57.9147 9.9002399e-008,57.9196 -3.6823425e-007,57.9244 1.3740678e-006,57.9292 -5.1285342e-006,57.9341 1.9141944e-005,57.9389 0.093851022,57.9437 0.25003648,57.9486 0.34380618,57.9534 0.46886635,57.9582 0.49996307,57.9631 0.31229496,57.9679 0.031146243,57.9727 0.18753712,57.9776 0.31248915,57.9824 0.093744248,57.9872 -6.1519884e-008,57.9921 1.6468121e-008,57.9969 -4.3467399e-009,58.0017 9.1717356e-010,58.0066 6.7856398e-010,58.0114 -3.6319041e-009,58.0162 1.3850427e-008,58.0211 -5.1774826e-008,58.0259 1.932676e-007,58.0308 -7.2136532e-007,58.0356 2.6924547e-006,58.0404 -1.0049426e-005,58.0453 3.7508908e-005,58.0501 0.093790226,58.0549 0.093731582,58.0598 0.1249834,58.0646 0.093724802,58.0694 -1.2699566e-005,58.0743 5.935638e-006,58.0791 0.031252868,58.0840 0.093780167,58.0888 0.093784191,58.0936 0.093706965,58.0985 -3.3727298e-005,58.1033 6.4548599e-006,58.1082 7.9121955e-006,58.1130 0.093781307,58.1178 0.28134051,58.1227 0.65632629,58.1275 0.5311957,58.1324 0.18739572,58.1372 0.031202545,58.1420 3.3926099e-007,58.1469 -9.0840494e-008,58.1517 2.4068864e-008,58.1566 -5.426037e-009,58.1614 -2.3674629e-009,58.1662 1.4898016e-008,58.1711 -5.7230316e-008,58.1759 2.1404398e-007,58.1808 -7.9902298e-007,58.1856 2.9823364e-006,58.1905 -1.1131398e-005,58.1953 4.1547333e-005,58.2001 0.18771863,58.2050 0.50006884,58.2098 0.34356362,58.2147 0.093629681,58.2195 -1.3931044e-005,58.2244 0.031300854,58.2292 0.093748614,58.2341 0.03120451,58.2389 -4.6893247e-006,58.2437 1.5988998e-006,58.2486 0.093754388,58.2534 0.187499,58.2583 0.031245543,58.2631 6.4931533e-007,58.2680 -1.7400163e-007,58.2728 4.6628536e-008,58.2777 -1.2495694e-008,58.2825 3.3497403e-009,58.2874 -9.0206165e-010,58.2922 2.5818406e-010,58.2971 -1.3059452e-010,58.3019 2.6419464e-010,58.3068 -9.2626684e-010,58.3116 3.4412031e-009,58.3164 -1.2839785e-008,58.3213 4.7922562e-008,58.3261 -1.7886772e-007,58.3310 6.6761282e-007,58.3358 -2.4918243e-006,58.3407 9.300582e-006,58.3455 0.093762971,58.3504 0.093736477,58.3552 0.093749538,58.3601 0.31250599,58.3649 0.18748865,58.3698 1.1889695e-006,58.3746 -1.1585655e-005,58.3795 4.5158271e-005,58.3843 0.18770012,58.3892 0.46881789,58.3940 0.34358147,58.3989 0.093628295,58.4037 -1.7136346e-005,58.4086 4.5921174e-006,58.4135 -1.2304722e-006,58.4183 3.2932752e-007,58.4232 -8.671929e-008,58.4280 1.7517252e-008,58.4329 1.6661037e-008,58.4377 -8.4171958e-008,58.4426 3.2005835e-007,58.4474 -1.1961771e-006,58.4523 4.4650806e-006,58.4571 -1.6665756e-005,58.4620 6.2203966e-005,58.4668 0.18758485,58.4717 0.18741506,58.4766 -6.2095212e-005,58.4814 1.664009e-005,58.4863 -4.4591616e-006,58.4911 1.1949528e-006,58.4960 -3.202199e-007,58.5008 8.5811664e-008,58.5057 -2.2995861e-008,58.5105 6.1635066e-009,58.5154 -1.6559485e-009,58.5203 4.5969606e-010,58.5251 -1.8268277e-010,58.5300 2.7101549e-010,58.5348 -9.0145386e-010,58.5397 3.335118e-009,58.5445 -1.2440217e-008,58.5494 4.6430223e-008,58.5543 -1.7329739e-007,58.5591 6.4682172e-007,58.5640 -2.4142221e-006,58.5688 9.0109352e-006,58.5737 -3.3632761e-005,58.5785 0.00012553229,58.5834 0.31265298,58.5883 0.31238329,58.5931 0.093631081,58.5980 0.18748961,58.6028 0.31251025,58.6077 0.28126132,58.6126 0.34376225,58.6174 0.31247744,58.6223 0.03122966,58.6271 5.7384905e-006,58.6320 -1.0646463e-005,58.6369 3.6850615e-005,58.6417 0.093799517,58.6466 0.093701117,58.6515 -4.0275743e-005,58.6563 2.3934981e-005,58.6612 0.18757896,58.6660 0.5000208,58.6709 0.31243038,58.6758 0.093712561,58.6806 -7.502937e-006,58.6855 2.0717862e-006,58.6904 -7.8351195e-007,58.6952 1.0621567e-006,58.7001 -3.4653931e-006,58.7050 1.2800658e-005,58.7098 0.093883507,58.7147 0.40636596,58.7195 0.40613392,58.7244 0.093616575,58.7293 -1.2757546e-005,58.7341 3.4187281e-006,58.7390 -9.1613953e-007,58.7439 2.455011e-007,58.7487 -6.5776916e-008,58.7536 1.7582941e-008,58.7585 -4.5484958e-009,58.7633 6.092879e-010,58.7682 2.1120348e-009,58.7731 -9.0584287e-009,58.7779 3.4125001e-008,58.7828 -1.2745384e-007,58.7877 4.757361e-007,58.7925 -1.7756615e-006,58.7974 6.6275475e-006,58.8023 -2.4736908e-005,58.8072 9.2328992e-005,58.8120 0.31261468,58.8169 0.34369868,58.8218 0.18739899,58.8266 -4.4616459e-005,58.8315 1.1960185e-005,58.8364 -3.2199948e-006,58.8412 9.1865235e-007,58.8461 -4.5432796e-007,58.8510 8.9865728e-007,58.8558 -3.1405634e-006,58.8607 0.093923472,58.8656 0.40630004,58.8705 0.18729295,58.8753 0.093943939,58.8802 0.75042439,58.8851 1.1562475,58.8899 0.78088742,58.8948 0.18722582,58.8997 8.6442575e-005,58.9046 0.34397244,58.9094 0.46862647,58.9143 0.093565896,58.9192 7.4844411e-006,58.9241 -2.0056598e-006,58.9289 5.3747829e-007,58.9338 -1.4406096e-007,58.9387 3.8713871e-008,58.9436 -1.0780759e-008,58.9484 4.4056119e-009,58.9533 -6.841284e-009,58.9582 2.2961444e-008,58.9630 -8.5012573e-008,58.9679 3.1711932e-007,58.9728 -1.1835781e-006,58.9777 0.093754418,58.9826 0.31250161,58.9874 0.18749514,58.9923 -3.1702442e-007,58.9972 8.4706841e-008,59.0021 -2.1772397e-008,59.0069 2.3742406e-009,59.0118 1.2278959e-008,59.0167 -5.149565e-008,59.0216 1.937224e-007,59.0264 -7.2346347e-007,59.0313 2.7003905e-006,59.0362 0.18750823,59.0411 0.34375495,59.0460 0.31249207,59.0508 0.093742244,59.0557 4.3393845e-007,59.0606 -1.1620482e-007,59.0655 3.0839171e-008,59.0704 -7.1405681e-009,59.0752 -2.2803195e-009,59.0801 1.6264265e-008,59.0850 -6.2782988e-008,59.0899 2.3489031e-007,59.0948 -8.7686243e-007,59.0996 3.2728735e-006,59.1045 -1.2215804e-005,59.1094 4.5594741e-005,59.1143 0.093766853,59.1192 0.031199938,59.1240 -3.4895156e-006,59.1289 8.9827995e-007,59.1338 -1.03254e-007,59.1387 -4.854067e-007,59.1436 2.0451032e-006,59.1484 0.093758412,59.1533 0.34376273,59.1582 0.49999535,59.1631 0.18748583,59.1680 0.031246658,59.1729 -7.2650965e-007,59.1777 2.0355472e-007,59.1826 -8.7643308e-008,59.1875 1.470127e-007,59.1924 -5.0045014e-007,59.1973 1.8549641e-006,59.2022 -6.9200687e-006,59.2071 0.031297237,59.2119 0.34385225,59.2168 0.49996448,59.2217 0.18740155,59.2266 -1.2714733e-005,59.2315 3.4072536e-006,59.2364 -9.1306526e-007,59.2413 2.4468028e-007,59.2461 -6.5568656e-008,59.2510 1.757088e-008,59.2559 -4.7085895e-009,59.2608 1.2617931e-009,59.2657 -3.3813127e-010,59.2706 9.0611407e-011,59.2755 -2.4281962e-011,59.2804 6.5077544e-012,59.2852 -1.7467336e-012,59.2901 4.7855865e-013,59.2950 -1.6733809e-013,59.2999 1.9076518e-013,59.3048 -5.957518e-013,59.3097 2.192468e-012,59.3146 -8.1750327e-012,59.3195 3.0510608e-011,59.3244 -1.1387837e-010,59.3292 4.2504492e-010,59.3341 -1.5864671e-009,59.3390 5.9213279e-009,59.3439 -2.2101023e-008,59.3488 0.093780316,59.3537 0.31250134,59.3586 0.1875004,59.3635 0.093781404,59.3684 0.093714304,59.3733 -4.5606939e-005,59.3782 0.031374682,59.3831 0.37526315,59.3879 0.84389269,59.3928 0.8747884,59.3977 0.3435657,59.4026 0.21873692,59.4075 0.093665197,59.4124 -2.4013259e-005,59.4173 6.4349874e-006,59.4222 -1.7243939e-006,59.4271 4.6197309e-007,59.4320 -1.2333341e-007,59.4369 3.1316162e-008,59.4418 -1.9187485e-009,59.4467 -2.3646832e-008,59.4516 9.6516224e-008,59.4565 -3.6245297e-007,59.4614 1.3534252e-006,59.4663 -5.0517315e-006,59.4711 0.03127091,59.4760 0.062537901,59.4809 0.093750037,59.4858 0.062461872,59.4907 -2.221188e-005,59.4956 1.0612185e-005,59.5005 0.093800008,59.5054 0.31255284,59.5103 0.34370312,59.5152 0.093691252,59.5201 -3.0730082e-006,59.5250 8.2349914e-007,59.5299 -2.2069469e-007,59.5348 5.9200843e-008,59.5397 -1.6087645e-008,59.5446 5.1441575e-009,59.5495 -4.4877919e-009,59.5544 1.28078e-008,59.5593 -4.6747758e-008,59.5642 1.7419985e-007,59.5691 -6.5011375e-007,59.5740 0.031254485,59.5789 0.1875011,59.5838 0.093745224,59.5887 -3.729352e-007,59.5936 9.9805334e-008,59.5985 -2.6250701e-008,59.6034 5.1877174e-009,59.6083 5.503106e-009,59.6132 -2.7203479e-008,59.6181 1.0332087e-007,59.6230 -3.8611691e-007,59.6279 1.4412844e-006,59.6328 -5.3795347e-006,59.6377 2.0078771e-005,59.6426 0.18752742,59.6475 0.18747257,59.6524 -2.006979e-005,59.6573 5.3782364e-006,59.6622 -1.4412425e-006,59.6672 3.8621945e-007,59.6721 -1.0349783e-007,59.6770 2.7735013e-008,59.6819 -7.4323383e-009,59.6868 1.9916937e-009,59.6917 -5.3372756e-010,59.6966 1.4302641e-010,59.7015 -3.8327109e-011,59.7064 1.0268382e-011,59.7113 -2.7427643e-012,59.7162 7.0169185e-013,59.7211 -6.3727723e-014,59.7260 -4.4689908e-013,59.7309 1.8515211e-012,59.7358 -6.9598554e-012,59.7407 2.599038e-011,59.7456 -9.7010927e-011,59.7506 3.6208786e-010,59.7555 -1.3514694e-009,59.7604 5.0442717e-009,59.7653 -1.8827416e-008,59.7702 7.027208e-008,59.7751 -2.6228594e-007,59.7800 9.789652e-007,59.7849 -3.6539236e-006,59.7898 1.3638055e-005,59.7947 0.093887202,59.7996 0.3438684,59.8045 0.34363163,59.8095 0.093612008,59.8144 0.093930513,59.8193 0.50022686,59.8242 0.56234646,59.8291 0.18726675,59.8340 -3.8898059e-005,59.8389 1.0423774e-005,59.8438 -2.7933279e-006,59.8487 7.4854529e-007,59.8537 -2.0058708e-007,59.8586 0.093750052,59.8635 0.093749985,59.8684 3.5444088e-009,59.8733 1.4414354e-010,59.8782 -4.12177e-009,59.8831 1.6344604e-008,59.8880 -6.1262483e-008,59.8930 2.2872716e-007,59.8979 -8.5372739e-007,59.9028 3.1864865e-006,59.9077 0.34377897,59.9126 0.75000906,59.9175 0.56247354,59.9224 0.18748692,59.9274 -8.0379522e-007,59.9323 -2.1509284e-006,59.9372 9.4085572e-006,59.9421 0.03122264,59.9470 0.00010003979,59.9519 0.31262788,59.9568 0.31239668,59.9618 0.12494679,59.9667 0.31253782,59.9716 0.31246188,59.9765 0.093703672,59.9814 -6.6469652e-006,59.9863 3.8969974e-006,59.9913 -8.9412579e-006,59.9962 3.1870917e-005,60.0011 0.093761012,60.0060 0.031215243,60.0109 -1.4811433e-006,60.0159 -5.7989615e-007,60.0208 3.8012695e-006,60.0257 -1.4626624e-005,60.0306 5.471049e-005,60.0355 0.18765038,60.0404 0.34374988,60.0454 0.18734975,60.0503 -5.506241e-005,60.0552 1.6304954e-005,60.0601 0.093746051,60.0650 -4.78061e-007,60.0700 -3.2611086e-007,60.0749 1.7827359e-006,60.0798 0.50002784,60.0847 1.8750803,60.0897 2.8125083,60.0946 1.6249106,60.0995 0.031216992,60.1044 6.6250582e-006,60.1093 -1.6268133e-006,60.1143 -1.1849711e-007,60.1192 2.1011836e-006,60.1241 -8.2870738e-006,60.1290 3.1050087e-005,60.1340 0.18759048,60.1389 0.31247044,60.1438 0.093667462,60.1487 -3.6587917e-006,60.1537 9.8047076e-007,60.1586 -2.6274324e-007,60.1635 7.0409037e-008,60.1684 -1.8867977e-008,60.1733 5.0561786e-009,60.1783 -1.3549375e-009,60.1832 3.6309158e-010,60.1881 -9.7300064e-011,60.1931 2.6074158e-011,60.1980 -6.9872975e-012,60.2029 1.8725572e-012,60.2078 -5.0226858e-013,60.2128 1.3633903e-013,60.2177 -4.3040614e-014,60.2226 3.5813112e-014,60.2275 -1.0021769e-013,60.2325 3.6509134e-013,60.2374 -1.3602767e-012,60.2423 5.0764982e-012,60.2472 -1.8947517e-011,60.2522 7.0720298e-011,60.2571 -2.6395874e-010,60.2620 9.8520825e-010,60.2670 -3.6772236e-009,60.2719 1.3724991e-008,60.2768 -5.1227609e-008,60.2817 1.9120361e-007,60.2867 -7.1365463e-007,60.2916 2.6636681e-006,60.2965 -9.9419613e-006,60.3015 0.34382811,60.3064 0.68752724,60.3113 0.28116465,60.3163 -1.5336302e-005,60.3212 4.1097696e-006,60.3261 -1.1013221e-006,60.3310 2.9512856e-007,60.3360 -7.9087563e-008,60.3409 2.1193665e-008,60.3458 -5.6796026e-009,60.3508 1.5227344e-009,60.3557 -4.1079579e-010,60.3606 1.2030547e-010,60.3656 -7.0391248e-011,60.3705 1.6126377e-010,60.3754 -5.7471528e-010,60.3804 2.1377997e-009,60.3853 -7.9772411e-009,60.3902 2.9773982e-008,60.3952 -1.1112922e-007,60.4001 4.1478231e-007,60.4050 -1.5481469e-006,60.4100 0.031257853,60.4149 0.31250912,60.4198 0.31249258,60.4248 0.093737863,60.4297 1.6948685e-005,60.4347 0.18755594,60.4396 0.5313434,60.4445 0.74995273,60.4495 0.18738109,60.4544 2.255121e-005,60.4593 0.18755619,60.4643 0.34378991,60.4692 0.43761289,60.4741 0.49998936,60.4791 0.28108874,60.4840 0.12496174,60.4890 0.093745157,60.4939 -1.6483236e-005,60.4988 4.3904906e-006,60.5038 -1.0771518e-006,60.5087 -8.2340335e-008,60.5136 1.4067668e-006,60.5186 -5.5452847e-006,60.5235 2.0776351e-005,60.5285 0.18755822,60.5334 0.31248045,60.5383 0.093699083,60.5433 -1.0890516e-005,60.5482 0.031293765,60.5532 0.34378383,60.5581 0.34375477,60.5630 0.3749949,60.5680 0.18744466,60.5729 -1.918718e-005,60.5779 5.1518491e-006,60.5828 -1.4183983e-006,60.5878 5.212724e-007,60.5927 -6.6661494e-007,60.5976 2.1453529e-006,60.6026 0.031244157,60.6075 0.031285431,60.6125 0.31254593,60.6174 0.34371471,60.6224 0.093709879,60.6273 -2.2923139e-006,60.6322 6.974538e-007,60.6372 -4.9731813e-007,60.6421 1.2918791e-006,60.6471 -4.670625e-006,60.6520 1.7392262e-005,60.6570 0.09375602,60.6619 0.031230187,60.6668 2.3457935e-006,60.6718 -1.1231477e-005,60.6767 4.2584223e-005,60.6817 0.34384701,60.6866 0.56249189,60.6916 0.31241149,60.6965 0.03121349,60.7015 2.3901168e-006,60.7064 3.0741637e-006,60.7114 -1.4688514e-005,60.7163 5.5685301e-005,60.7213 0.18764855,60.7262 0.31245139,60.7312 0.093614504,60.7361 -1.0675781e-005,60.7410 2.8606783e-006,60.7460 -7.6592175e-007,60.7509 2.0273812e-007,60.7559 -4.4957261e-008,60.7608 -2.2932095e-008,60.7658 1.3670414e-007,60.7707 -5.2393557e-007,60.7757 1.9592239e-006,60.7806 -7.3136521e-006,60.7856 2.7297996e-005,60.7905 0.093840398,60.7955 0.18749279,60.8004 0.09368822,60.8054 0.1875087,60.8103 0.18747096,60.8153 -2.8673601e-005,60.8202 7.6838514e-006,60.8252 -2.0590915e-006,60.8301 5.5178867e-007,60.8351 -1.4786873e-007,60.8401 3.963406e-008,60.8450 -1.0653539e-008,60.8500 2.9763667e-009,60.8549 -1.2509679e-009,60.8599 2.0274089e-009,60.8648 -6.8592376e-009,60.8698 2.5411921e-008,60.8747 -9.4797414e-008,60.8797 3.5381117e-007,60.8846 -1.320572e-006,60.8896 4.9289424e-006,60.8945 0.34375,60.8995 -4.9288296e-006,60.9044 1.3208103e-006,60.9094 -3.5394606e-007,60.9144 9.4849213e-008,60.9193 -2.5417359e-008,60.9243 6.8112538e-009,60.9292 -1.8252556e-009,60.9342 4.8912557e-010,60.9391 -1.3107428e-010,60.9441 3.5125378e-011,60.9490 -9.414824e-012,60.9540 2.5306031e-012,60.9590 -7.0670287e-013,60.9639 2.9598123e-013,60.9689 -4.7719858e-013,60.9738 1.6129471e-012,60.9788 -5.9751492e-012,60.9837 2.2289752e-011,60.9887 -8.3191717e-011,60.9937 3.1050645e-010,60.9986 -1.1589435e-009,61.0036 4.3256758e-009,61.0085 -1.6145286e-008,61.0135 6.0261158e-008,61.0185 -2.2492057e-007,61.0234 8.3950033e-007,61.0284 -3.1333761e-006,61.0333 0.031281952,61.0383 0.18751243,61.0433 0.093714722,61.0482 -8.4154517e-006,61.0532 2.2552567e-006,61.0581 -6.0478271e-007,61.0631 1.6366096e-007,61.0681 -4.9804697e-008,61.0730 3.554484e-008,61.0780 -9.237899e-008,61.0829 3.3400153e-007,61.0879 -1.2437439e-006,61.0929 4.6414125e-006,61.0978 -1.7323531e-005,61.1028 0.093939684,61.1078 0.687778,61.1127 0.84361285,61.1177 0.34351039,61.1226 0.093686394,61.1276 -1.5526781e-005,61.1326 -4.9511268e-006,61.1375 3.5336485e-005,61.1425 0.09379077,61.1475 0.093728542,61.1524 0.062486012,61.1574 0.18753679,61.1624 0.34375599,61.1673 0.18743932,61.1723 -2.0345497e-005,61.1773 5.6249673e-006,61.1822 -2.1525236e-006,61.1872 2.9848591e-006,61.1922 -9.7876882e-006,61.1971 3.6169262e-005,61.2021 0.31259832,61.2071 0.56249481,61.2120 0.31242234,61.2170 0.093713507,61.2220 -9.495935e-006,61.2269 2.544868e-006,61.2319 -6.8264177e-007,61.2369 1.8546018e-007,61.2418 -5.9135555e-008,61.2468 5.1068412e-008,61.2518 -1.4514683e-007,61.2567 5.2957529e-007,61.2617 0.031307142,61.2667 0.1563164,61.2717 0.18747255,61.2766 0.093675084,61.2816 -2.7396152e-005,61.2866 7.3501519e-006,61.2915 -2.0018795e-006,61.2965 6.566878e-007,61.3015 -6.2473185e-007,61.3064 1.8423601e-006,61.3114 -6.7453288e-006,61.3164 2.5141324e-005,61.3214 0.18755698,61.3263 0.40630466,61.3313 0.53121257,61.3363 0.18741497,61.3412 -1.1447965e-005,61.3462 3.0677843e-006,61.3512 -8.220955e-007,61.3562 2.2030829e-007,61.3611 -5.9060469e-008,61.3661 1.5912832e-008,61.3711 -4.585341e-009,61.3761 2.4271618e-009,61.3810 -5.1233591e-009,61.3860 1.8067864e-008,61.3910 -6.7154389e-008,61.3960 2.5057327e-007,61.4009 -9.3522675e-007,61.4059 3.4906618e-006,61.4109 0.093755454,61.4159 0.18750964,61.4208 0.093706042,61.4258 0.00013132919,61.4308 0.50026596,61.4358 0.78126454,61.4407 0.56226504,61.4457 0.093596585,61.4507 -5.8327059e-006,61.4557 4.5751458e-005,61.4606 0.31255874,61.4656 0.312455,61.4706 0.093700856,61.4756 5.7321895e-006,61.4806 -3.9202139e-005,61.4855 0.031425137,61.4905 0.68756366,61.4955 0.28105769,61.5005 -1.9187359e-005,61.5054 6.9671783e-006,61.5104 -8.680292e-006,61.5154 2.7756098e-005,61.5204 0.1875353,61.5254 0.18746859,61.5303 0.031223003,61.5353 1.7868226e-006,61.5403 -4.7882713e-007,61.5453 1.2831757e-007,61.5503 -3.4398326e-008,61.5553 9.2636387e-009,61.5602 -2.6530291e-009,61.5652 1.3476733e-009,61.5702 -2.7376734e-009,61.5752 9.6038573e-009,61.5802 -3.5681079e-008,61.5851 1.33133e-007,61.5901 -4.9689754e-007,61.5951 1.8546317e-006,61.6001 0.093759529,61.6051 0.31250331,61.6101 0.18748958,61.6150 -4.9333212e-006,61.6200 1.3225545e-006,61.6250 -3.5643316e-007,61.6300 1.0305487e-007,61.6350 -5.5755876e-008,61.6400 1.1997035e-007,61.6449 -4.2416281e-007,61.6499 0.031253669,61.6549 0.18750444,61.6599 0.18749514,61.6649 -3.7090986e-006,61.6699 9.9395061e-007,61.6749 -2.6635522e-007,61.6798 7.1376853e-008,61.6848 -1.9127265e-008,61.6898 5.1254974e-009,61.6948 -1.3729246e-009,61.6998 3.6572026e-010,61.7048 -8.9826542e-011,61.7098 -6.4516686e-012,61.7148 1.15654e-010,61.7197 -4.562099e-010,61.7247 1.7093456e-009,61.7297 -6.3817742e-009,61.7347 2.3819984e-008,61.7397 -8.8906454e-008,61.7447 3.3183701e-007,61.7497 0.093773507,61.7547 0.31250641,61.7596 0.18748172,61.7646 0.031224206,61.7696 0.031343721,61.7746 0.3126933,61.7796 0.49999803,61.7846 0.31231397,61.7896 0.031156247,61.7946 1.0877064e-005,61.7996 -3.0686858e-006,61.8046 1.396722e-006,61.8096 -2.5181473e-006,61.8145 8.6766013e-006,61.8195 0.31251121,61.8245 0.34374613,61.8295 0.18748981,61.8345 -4.9952182e-006,61.8395 1.2681722e-006,61.8445 -7.6973024e-008,61.8495 -9.6050508e-007,61.8545 3.9193988e-006,61.8595 0.09380763,61.8645 0.31249997,61.8695 0.093692385,61.8745 -3.9409406e-006,61.8795 1.0561957e-006,61.8844 -2.8347279e-007,61.8894 7.7596553e-008,61.8944 -2.6887538e-008,61.8994 2.9948772e-008,61.9044 -9.2914213e-008,61.9094 3.4173959e-007,61.9144 -1.2741633e-006,61.9194 4.7553594e-006,61.9244 -1.7748938e-005,61.9294 6.6246648e-005,61.9344 0.18759035,61.9394 0.18740954,61.9444 -6.6121909e-005,61.9494 1.7719101e-005,61.9544 -4.7483004e-006,61.9594 1.2724423e-006,61.9644 -3.4102402e-007,61.9694 9.1534623e-008,61.9744 -2.5082613e-008,61.9794 8.7874747e-009,61.9844 -1.0065772e-008,61.9894 3.147791e-008,61.9944 -1.1585655e-007,61.9994 4.3198855e-007,62.0044 -1.6122488e-006,62.0094 6.0175703e-006,62.0144 0.093752339,62.0194 -1.5376168e-005,62.0244 3.4373625e-005,62.0294 0.093793973,62.0344 0.093705624,62.0394 -3.257448e-005,62.0444 8.7547214e-006,62.0494 -2.4413653e-006,62.0544 1.0099592e-006,62.0594 -1.5983867e-006,62.0644 5.384029e-006,62.0694 -1.9939578e-005,62.0744 7.4381263e-005,62.0794 0.31259182,62.0844 0.31242749,62.0894 0.093676545,62.0944 -2.8520803e-006,62.0994 -1.2867707e-005,62.1044 0.03135784,62.1094 0.31263354,62.1144 0.31235597,62.1194 -0.00010959909,62.1244 3.0882977e-005,62.1294 -1.3923173e-005,62.1344 2.4809107e-005,62.1394 0.18755226,62.1444 0.34377527,62.1494 0.31244627,62.1544 0.031202389,62.1595 6.9778912e-006,62.1645 -2.226833e-006,62.1695 1.9289319e-006,62.1745 0.18752566,62.1795 0.50000918,62.1845 0.3437227,62.1895 0.031238474,62.1945 0.1876888,62.1995 0.75008857,62.2045 0.49981219,62.2095 0.093662158,62.2145 2.1591909e-006,62.2195 -4.5273218e-006,62.2245 1.5951493e-005,62.2295 0.031249953,62.2346 -1.5841539e-005,62.2396 4.2451429e-006,62.2446 -1.1375522e-006,62.2496 3.0466987e-007,62.2546 -8.1020964e-008,62.2596 1.9385258e-008,62.2646 3.4884491e-009,62.2696 -3.3344357e-008,62.2746 1.2990174e-007,62.2796 -4.8630807e-007,62.2847 1.8155015e-006,62.2897 0.093792498,62.2947 0.18752678,62.2997 0.093700327,62.3047 -2.6663058e-005,62.3097 7.1463796e-006,62.3147 -1.9199699e-006,62.3197 5.3283509e-007,62.3247 -2.1119877e-007,62.3298 3.1193767e-007,62.3348 -1.0366349e-006,62.3398 3.8349585e-006,62.3448 0.093803123,62.3498 0.31251761,62.3548 0.18744752,62.3598 0.031228829,62.3649 -1.3799852e-006,62.3699 6.2257263e-006,62.3749 0.18760535,62.3799 0.750108,62.3849 0.8749572,62.3899 0.49988425,62.3949 0.09369354,62.4000 0.031255238,62.4050 0.03124458,62.4100 -4.0340824e-006,62.4150 1.0817299e-006,62.4200 -2.9246104e-007,62.4250 8.8014467e-008,62.4300 -5.9573384e-008,62.4351 1.5028536e-007,62.4401 -5.4161649e-007,62.4451 2.0163682e-006,62.4501 -7.524558e-006,62.4551 2.8084487e-005,62.4602 0.18753834,62.4652 0.18746164,62.4702 -2.8065218e-005,62.4752 7.5208081e-006,62.4802 -2.0153971e-006,62.4852 5.4007825e-007,62.4903 -1.4472809e-007,62.4953 3.8783675e-008,62.5003 -1.0393135e-008,62.5053 2.7852451e-009,62.5103 -7.4687811e-010,62.5154 2.0200744e-010,62.5204 -6.1082792e-011,62.5254 4.2307702e-011,62.5304 -1.081527e-010,62.5354 3.903381e-010,62.5405 -1.453335e-009,62.5455 5.4235074e-009,62.5505 -2.0242584e-008,62.5555 7.5553864e-008,62.5605 -2.8199912e-007,62.5656 1.0525409e-006,62.5706 -3.9285301e-006,62.5756 1.4662955e-005,62.5806 0.18760502,62.5857 0.50006515,62.5907 0.40615672,62.5957 0.093656279,62.6007 3.6000918e-005,62.6057 0.18773921,62.6108 0.50002885,62.6158 0.34371459,62.6208 0.43747666,62.6258 0.18729421,62.6309 -3.8821141e-005,62.6359 0.093808666,62.6409 0.34381363,62.6459 0.50000012,62.6510 0.31241208,62.6560 -3.2008564e-005,62.6610 -1.9146088e-005,62.6660 0.00010860711,62.6711 0.31272757,62.6761 0.5000031,62.6811 0.34357455,62.6862 0.093621485,62.6912 -1.7813903e-005,62.6962 4.7709773e-006,62.7012 -1.2683415e-006,62.7063 3.0194113e-007,62.7113 6.0710349e-008,62.7163 -5.4486748e-007,62.7213 2.118966e-006,62.7264 -7.9317388e-006,62.7314 2.9610746e-005,62.7364 0.12499402,62.7415 0.03126476,62.7465 0.34384769,62.7515 0.56249392,62.7565 0.31240591,62.7616 -3.765904e-005,62.7666 1.0091773e-005,62.7716 -2.7045448e-006,62.7767 7.2546669e-007,62.7817 -1.9707096e-007,62.7867 6.275063e-008,62.7918 -5.3917219e-008,62.7968 1.5292729e-007,62.8018 -5.5784238e-007,62.8069 2.0786356e-006,62.8119 -7.7574214e-006,62.8169 2.8953744e-005,62.8219 0.28128725,62.8270 0.18746109,62.8320 -2.6925949e-005,62.8370 7.5908815e-006,62.8421 -3.4352245e-006,62.8471 6.1498695e-006,62.8521 -2.116603e-005,62.8572 7.8521603e-005,62.8622 0.31283367,62.8672 0.75008667,62.8723 0.49969301,62.8773 0.09357547,62.8823 5.0106141e-006,62.8874 0.093853101,62.8924 0.34384969,62.8975 0.34363231,62.9025 0.031146092,62.9075 1.6524515e-005,62.9126 -4.4281746e-006,62.9176 1.1866447e-006,62.9226 -3.1799243e-007,62.9277 8.5215042e-008,62.9327 -2.2838188e-008,62.9377 6.1297891e-009,62.9428 -1.6788508e-009,62.9478 5.8505867e-010,62.9529 -6.6128231e-010,62.9579 2.0602184e-009,62.9629 -7.580284e-009,62.9680 2.8263543e-008,62.9730 -1.0548368e-007,62.9780 3.9370772e-007,62.9831 -1.469484e-006,62.9881 5.4847387e-006,62.9932 0.093791269,62.9982 0.34382164,63.0032 0.5937317,63.0083 0.37492031,63.0133 0.18749721,63.0184 0.12512521,63.0234 0.31260431,63.0284 0.31239566,63.0335 0.093622066,63.0385 -1.7397893e-005,63.0436 4.649462e-006,63.0486 -1.1983356e-006,63.0536 1.4342956e-007,63.0587 6.2479967e-007,63.0637 -2.6429072e-006,63.0688 9.9477911e-006,63.0738 0.093906052,63.0789 0.31249982,63.0839 0.093594089,63.0889 -9.9275076e-006,63.0940 2.661332e-006,63.0990 -7.1689703e-007,63.1041 2.0601115e-007,63.1091 -1.0708655e-007,63.1142 2.2233675e-007,63.1192 -7.8232796e-007,63.1242 2.9072437e-006,63.1293 -1.0847653e-005,63.1343 4.0487161e-005,63.1394 0.12508896,63.1444 0.2187735,63.1495 0.18743683,63.1545 0.062429111,63.1596 -1.3117749e-005,63.1646 3.4641732e-006,63.1697 -7.3770684e-007,63.1747 -5.1374349e-007,63.1797 2.7930339e-006,63.1848 0.031253848,63.1898 0.031246316,63.1949 -3.6189861e-006,63.1999 3.6561821e-006,63.2050 -1.1006482e-005,63.2100 4.0373427e-005,63.2151 0.093749925,63.2201 -4.0248033e-005,63.2252 1.078551e-005,63.2302 -2.8902746e-006,63.2353 7.745881e-007,63.2403 -2.0781015e-007,63.2454 5.6580724e-008,63.2504 -1.849385e-008,63.2555 1.7390759e-008,63.2605 -5.1072451e-008,63.2656 1.8691597e-007,63.2706 -6.96656e-007,63.2757 2.5999489e-006,63.2807 0.093783848,63.2858 0.34378999,63.2908 0.84372598,63.2959 0.59370703,63.3009 -1.7331397e-005,63.3060 0.031304006,63.3110 0.34380767,63.3161 0.34370086,63.3211 0.093700342,63.3262 -8.5905167e-006,63.3312 1.6098722e-005,63.3363 0.093890481,63.3413 0.3438834,63.3464 0.34359062,63.3514 0.031107889,63.3565 1.6969279e-005,63.3616 8.9010837e-006,63.3666 0.031251475,63.3717 -1.4864038e-005,63.3767 3.9835272e-006,63.3818 -1.0686937e-006,63.3868 2.9087931e-007,63.3919 -9.4726424e-008,63.3969 8.8006139e-008,63.4020 -2.5731438e-007,63.4070 9.4133662e-007,63.4121 -3.5083569e-006,63.4172 1.3093304e-005,63.4222 0.093799993,63.4273 0.18749885,63.4323 0.093704537,63.4374 -2.8831078e-005,63.4424 6.2014478e-005,63.4475 0.18765666,63.4526 0.34375015,63.4576 0.1873423,63.4627 -5.8346199e-005,63.4677 1.5635373e-005,63.4728 -4.1899038e-006,63.4778 1.1227932e-006,63.4829 -3.0088177e-007,63.4880 8.062991e-008,63.4930 -2.1610051e-008,63.4981 5.8028387e-009,63.5031 -1.5993116e-009,63.5082 5.9388838e-010,63.5133 -7.761598e-010,63.5183 2.5109423e-009,63.5234 -9.2684553e-009,63.5284 3.4566067e-008,63.5335 -1.2900777e-007,63.5386 4.8150946e-007,63.5436 -1.7971964e-006,63.5487 6.7078981e-006,63.5537 0.093774728,63.5588 0.1875,63.5639 0.093725264,63.5689 -6.7050746e-006,63.5740 1.7965374e-006,63.5791 -4.8045501e-007,63.5841 1.2511609e-007,63.5892 -1.9963528e-008,63.5942 -4.5278966e-008,63.5993 2.0110137e-007,63.6044 -7.591978e-007,63.6094 2.8359518e-006,63.6145 0.1875084,63.6196 0.3437556,63.6246 0.31249011,63.6297 -8.0578639e-006,63.6348 2.1593125e-006,63.6398 -5.7864224e-007,63.6449 1.5505633e-007,63.6499 -4.1529653e-008,63.6550 1.1047941e-008,63.6601 -2.6582412e-009,63.6651 -4.1611689e-010,63.6702 4.3234043e-009,63.6753 -1.6879138e-008,63.6803 6.3199003e-008,63.6854 -2.3593871e-007,63.6905 8.8063723e-007,63.6955 0.09375722,63.7006 0.31250599,63.7057 0.31249401,63.7107 0.09374278,63.7158 -8.8068896e-007,63.7209 2.3600336e-007,63.7260 -6.3243199e-008,63.7310 1.6947654e-008,63.7361 -4.5415636e-009,63.7412 1.2170378e-009,63.7462 -3.2616743e-010,63.7513 8.7519839e-011,63.7564 -2.388182e-011,63.7614 7.9995429e-012,63.7665 -8.1147753e-012,63.7716 2.4461195e-011,63.7766 -8.973812e-011,63.7817 3.3452216e-010,63.7868 -1.2484657e-009,63.7919 4.6597703e-009,63.7969 -1.7392226e-008,63.8020 6.4915113e-008,63.8071 -2.4229064e-007,63.8121 9.0433088e-007,63.8172 -3.3753445e-006,63.8223 1.259821e-005,63.8274 0.093765117,63.8324 0.093739018,63.8375 0.031237377,63.8426 -6.5408813e-007,63.8476 -5.4689554e-006,63.8527 2.2532246e-005,63.8578 0.093851052,63.8629 0.18745014,63.8679 -8.7561079e-005,63.8730 2.3466717e-005,63.8781 -6.2977288e-006,63.8832 1.7220356e-006,63.8882 -5.8984659e-007,63.8933 6.3724292e-007,63.8984 -1.9592612e-006,63.9035 7.2004545e-006,63.9085 -2.6845029e-005,63.9136 0.00010018901,63.9187 0.31275788,63.9238 0.56250262,63.9288 0.34354112,63.9339 0.093634076,63.9390 -1.8663966e-005,63.9441 5.0017143e-006,63.9492 -1.3411695e-006,63.9542 3.6250381e-007,63.9593 -1.0872316e-007,63.9644 7.2360052e-008,63.9695 -1.807242e-007,63.9745 6.5059407e-007,63.9796 -2.4218753e-006,63.9847 9.0377389e-006,63.9898 0.18752284,63.9949 0.34376049,63.9999 0.31248111,64.0050 0.093729399,64.0101 -1.2284008e-006,64.0152 3.2918166e-007,64.0203 -8.8212701e-008,64.0253 2.3638876e-008,64.0304 -6.3346439e-009,64.0355 1.6975322e-009,64.0406 -4.5490037e-010,64.0457 1.2191284e-010,64.0507 -3.2708954e-011,64.0558 8.9117819e-012,64.0609 -2.9352304e-012,64.0660 2.828533e-012,64.0711 -8.379443e-012,64.0761 3.0692001e-011,64.0812 -1.1439909e-010,64.0863 4.2694365e-010,64.0914 -1.5935222e-009,64.0965 5.9476939e-009,64.1016 -2.2199295e-008,64.1066 8.285712e-008,64.1117 -3.0925764e-007,64.1168 1.1542797e-006,64.1219 -4.3082582e-006,64.1270 1.6080237e-005,64.1321 0.18754613,64.1371 0.3124885,64.1422 0.18749979,64.1473 0.24998309,64.1524 -3.8303599e-005,64.1575 1.0264436e-005,64.1626 -2.7506201e-006,64.1677 7.3709947e-007,64.1727 -1.975248e-007,64.1778 5.2931856e-008,64.1829 -1.4184454e-008,64.1880 3.8010897e-009,64.1931 -1.0185979e-009,64.1982 2.7295227e-010,64.2033 -7.3117436e-011,64.2084 1.9492376e-011,64.2134 -4.8453004e-012,64.2185 -1.1311893e-013,64.2236 5.2987792e-012,64.2287 -2.1084067e-011,64.2338 7.904484e-011,64.2389 -2.9512232e-010,64.2440 1.1015462e-009,64.2491 -4.1114379e-009,64.2541 1.534562e-008,64.2592 -5.7276306e-008,64.2643 2.1377936e-007,64.2694 -7.9791477e-007,64.2745 2.9781554e-006,64.2796 0.18762884,64.2847 0.78139329,64.2898 0.87489259,64.2949 0.31236643,64.3000 0.0937244,64.3051 -5.3036783e-006,64.3101 0.031252213,64.3152 -3.5553007e-006,64.3203 0.093752399,64.3254 0.031246109,64.3305 4.6951988e-007,64.3356 -1.2581995e-007,64.3407 3.3716688e-008,64.3458 -9.0352552e-009,64.3509 2.421229e-009,64.3560 -6.4883066e-010,64.3611 1.7387083e-010,64.3662 -4.659316e-011,64.3713 1.2485835e-011,64.3764 -3.345901e-012,64.3814 8.9662023e-013,64.3865 -2.4027246e-013,64.3916 6.4387182e-014,64.3967 -1.7254202e-014,64.4018 4.6237068e-015,64.4069 -1.2390413e-015,64.4120 3.3203292e-016,64.4171 -8.8976702e-017,64.4222 2.3843475e-017,64.4273 -6.3890082e-018,64.4324 1.7103701e-018,64.4375 -4.5188272e-019,64.4426 9.7001351e-020,64.4477 6.3928305e-020,64.4528 -3.5275908e-019,64.4579 1.3472349e-018,64.4630 -5.0366453e-018,64.4681 1.8801071e-017,64.4732 -7.0174086e-017,64.4783 2.6191926e-016,64.4834 -9.775927e-016,64.4885 3.6487871e-015,64.4936 -1.3618806e-014,64.4987 5.0831104e-014,64.5038 -1.8972301e-013,64.5089 7.0812605e-013,64.5140 -2.6430236e-012,64.5191 9.8648745e-012,64.5242 -3.6819853e-011,64.5293 1.3742715e-010,64.5344 -5.129358e-010,64.5395 1.9144917e-009,64.5446 -7.1456876e-009,64.5497 2.6670712e-008,64.5548 -9.9546284e-008,64.5599 3.7154854e-007,64.5650 -1.3867752e-006,64.5701 5.176028e-006,64.5752 0.09380386,64.5803 0.31255394,64.5854 0.31243175,64.5905 -5.5482084e-005,64.5956 0.093838938,64.6007 0.43756831,64.6058 0.49998018,64.6109 0.34366342,64.6160 -4.9419352e-005,64.6211 1.3234741e-005,64.6262 -3.5150795e-006,64.6313 8.2434832e-007,64.6364 2.1805485e-007,64.6415 -1.6968169e-006,64.6466 6.56984e-006,64.6517 0.31251144,64.6568 0.87508291,64.6619 1.5313559,64.6670 1.4374986,64.6722 0.56241149,64.6773 0.093652196,64.6824 -1.7031576e-005,64.6875 0.093828432,64.6926 0.34385881,64.6977 0.50000942,64.7028 0.40623847,64.7079 0.34378171,64.7130 0.31240708,64.7181 0.09363576,64.7232 -1.3252505e-005,64.7283 3.551349e-006,64.7334 -9.5167496e-007,64.7385 2.550257e-007,64.7437 -6.8340675e-008,64.7488 1.8313639e-008,64.7539 -4.9076139e-009,64.7590 1.3151408e-009,64.7641 -3.5249917e-010,64.7692 9.4735657e-011,64.7743 -2.6411278e-011,64.7794 1.0901174e-011,64.7845 -1.7192518e-011,64.7896 5.7873539e-011,64.7947 -2.1432109e-010,64.7999 7.9948409e-010,64.8050 -2.9838887e-009,64.8101 1.1137089e-008,64.8152 -4.1568278e-008,64.8203 1.5515022e-007,64.8254 -5.7908574e-007,64.8305 2.1613905e-006,64.8356 -8.0672153e-006,64.8408 3.0110234e-005,64.8459 0.18752892,64.8510 0.31259349,64.8561 0.40640193,64.8612 0.46874517,64.8663 0.3122952,64.8714 -0.00011219573,64.8765 2.9982901e-005,64.8817 -7.72557e-006,64.8868 0.18750726,64.8919 0.31249771,64.8970 0.093745515,64.9021 1.2509344e-006,64.9072 -5.1114733e-007,64.9123 7.936103e-007,64.9175 -2.6635053e-006,64.9226 9.8613036e-006,64.9277 0.75001818,64.9328 1.15625,64.9379 0.78123182,64.9430 -9.8767632e-006,64.9482 2.7210801e-006,64.9533 -1.0066839e-006,64.9584 1.3055165e-006,64.9635 0.093756385,64.9686 0.31250921,64.9737 0.31248212,64.9789 0.093786657,64.9840 0.3125892,64.9891 0.49999827,64.9942 0.31241757,64.9993 0.031205948,65.0045 4.5645975e-006,65.0096 -1.2232008e-006,65.0147 3.2778792e-007,65.0198 -8.7839162e-008,65.0249 2.3538751e-008,65.0301 -6.3078112e-009,65.0352 1.6903392e-009,65.0403 -4.5296966e-010,65.0454 1.213848e-010,65.0505 -3.2528161e-011,65.0557 8.7167539e-012,65.0608 -2.3358795e-012,65.0659 6.2596743e-013,65.0710 -1.6777669e-013,65.0761 4.5082197e-014,65.0813 -1.2536809e-014,65.0864 5.0610985e-015,65.0915 -7.7071087e-015,65.0966 2.5769375e-014,65.1018 -9.537902e-014,65.1069 3.5577924e-013,65.1120 -1.3278592e-012,65.1171 4.9561106e-012,65.1222 -1.8498274e-011,65.1274 6.9043285e-011,65.1325 -2.5769842e-010,65.1376 9.6183839e-010,65.1427 -3.5899825e-009,65.1479 1.3399318e-008,65.1530 -5.001186e-008,65.1581 1.8666518e-007,65.1632 -6.967125e-007,65.1684 2.600422e-006,65.1735 -9.7058619e-006,65.1786 0.093786232,65.1837 0.50009871,65.1889 0.65624487,65.1940 0.28115261,65.1991 -3.1455842e-005,65.2043 8.4293952e-006,65.2094 -2.258872e-006,65.2145 6.053225e-007,65.2196 -1.6221171e-007,65.2248 4.3469079e-008,65.2299 -1.1649819e-008,65.2350 3.1262259e-009,65.2401 -8.5402252e-010,65.2453 2.8958574e-010,65.2504 -3.0426611e-010,65.2555 9.2754154e-010,65.2607 -3.4062062e-009,65.2658 1.2698438e-008,65.2709 -4.7391868e-008,65.2760 1.7688522e-007,65.2812 -6.6020914e-007,65.2863 2.4641763e-006,65.2914 0.18751006,65.2966 0.34375,65.3017 0.18748994,65.3068 -2.4642356e-006,65.3120 6.6033346e-007,65.3171 -1.7687394e-007,65.3222 4.7101778e-008,65.3274 -1.1516902e-008,65.3325 -1.0388929e-009,65.3376 1.567515e-008,65.3428 -6.1667642e-008,65.3479 2.3101656e-007,65.3530 -8.6247758e-007,65.3581 3.2191867e-006,65.3633 0.18750724,65.3684 0.18748707,65.3735 0.031277411,65.3787 0.18764861,65.3838 0.50011867,65.3889 0.49985459,65.3941 0.093599305,65.3992 5.7951092e-006,65.4044 -1.7031805e-006,65.4095 1.0171439e-006,65.4146 0.093779378,65.4198 0.31251019,65.4249 0.18746777,65.4300 -1.0054307e-005,65.4352 2.694308e-006,65.4403 -7.2200953e-007,65.4454 1.9348458e-007,65.4506 -5.1863005e-008,65.4557 1.3949804e-008,65.4608 -3.9314969e-009,65.4660 1.7749939e-009,65.4711 -3.168402e-009,65.4763 1.0899511e-008,65.4814 -4.0433299e-008,65.4865 1.5084741e-007,65.4917 -5.6300769e-007,65.4968 2.1013745e-006,65.5019 -7.8432058e-006,65.5071 0.0313018,65.5122 0.31257719,65.5174 0.40631407,65.5225 0.3750577,65.5276 0.31234795,65.5328 -0.00011725922,65.5379 3.1422478e-005,65.5431 -8.4200228e-006,65.5482 2.2547524e-006,65.5533 -5.9821912e-007,65.5585 1.379165e-007,65.5636 4.66163e-008,65.5688 -3.2442708e-007,65.5739 1.2512102e-006,65.5790 -4.6808409e-006,65.5842 1.7473749e-005,65.5893 0.093770809,65.5945 0.093735263,65.5996 0.031230815,65.6048 5.4747879e-006,65.6099 -3.138202e-005,65.6150 0.03142507,65.6202 0.59414923,65.6253 0.93736231,65.6305 0.34341413,65.6356 0.093695298,65.6408 -2.6372025e-005,65.6459 7.0670549e-006,65.6511 -1.8937974e-006,65.6562 5.0749117e-007,65.6613 -1.3599519e-007,65.6665 3.6443367e-008,65.6716 -9.7659276e-009,65.6768 2.617029e-009,65.6819 -7.0129952e-010,65.6871 1.8793105e-010,65.6922 -5.0360875e-011,65.6974 1.3495364e-011,65.7025 -3.6160001e-012,65.7077 9.6740877e-013,65.7128 -2.5330606e-013,65.7179 4.5725095e-014,65.7231 7.0437396e-014,65.7282 -3.2751127e-013,65.7334 1.2397224e-012,65.7385 -4.6317989e-012,65.7437 1.7289047e-011,65.7488 -6.4530277e-011,65.7540 2.4085386e-010,65.7591 -8.9896707e-010,65.7643 3.3553198e-009,65.7694 -1.2523451e-008,65.7746 4.6742727e-008,65.7797 -1.7446331e-007,65.7849 6.5116973e-007,65.7900 -2.430437e-006,65.7952 0.093765549,65.8003 0.50001919,65.8055 0.56248444,65.8106 0.18748324,65.8158 -7.0531229e-007,65.8209 2.6955371e-007,65.8261 -3.7286961e-007,65.8312 1.2220186e-006,65.8364 -4.5155989e-006,65.8415 0.09390258,65.8467 0.56277943,65.8518 0.87499398,65.8570 0.56224388,65.8621 0.15613833,65.8673 0.093751848,65.8724 0.062468588,65.8776 -6.0034385e-005,65.8828 0.031460065,65.8879 0.50024456,65.8931 0.56240201,65.8982 0.31226355,65.9034 -0.00010832346,65.9085 2.9028022e-005,65.9137 -7.7787954e-006,65.9188 2.0845259e-006,65.9240 -5.5860176e-007,65.9291 1.496916e-007,65.9343 -4.0113971e-008,65.9395 1.0750705e-008,65.9446 -2.8852081e-009,65.9498 7.8915358e-010,65.9549 -2.7115049e-010,65.9601 2.9540026e-010,65.9652 -9.10513e-010,65.9704 3.3469505e-009,65.9755 -1.2478422e-008,65.9807 4.6570968e-008,65.9859 -1.7382123e-007,65.9910 6.4877281e-007,65.9962 -2.4214899e-006,66.0013 9.0380081e-006,66.0065 -3.3733602e-005,66.0117 0.00012590793,66.0168 0.31265759,66.0220 0.34368145,66.0271 0.18736084,66.0323 -6.2976265e-005,66.0374 1.9633457e-005,66.0426 -1.5552934e-005,66.0478 4.2580519e-005,66.0529 0.31258753,66.0581 0.4999983,66.0632 0.3124193,66.0684 0.031208521,66.0736 4.4407307e-006,66.0787 -1.1900065e-006,66.0839 3.1889263e-007,66.0891 -8.5456215e-008,66.0942 2.2903276e-008,66.0994 -6.1491385e-009,66.1045 1.691206e-009,66.1097 -6.1514505e-010,66.1149 7.6928408e-010,66.1200 -2.4621716e-009,66.1252 9.0802148e-009,66.1304 -3.3861763e-008,66.1355 1.2637827e-007,66.1407 -4.7169414e-007,66.1458 1.7605577e-006,66.1510 -6.5711329e-006,66.1562 2.45262e-005,66.1613 0.18756512,66.1665 0.50012112,66.1717 0.87500387,66.1768 0.49985531,66.1820 0.093687244,66.1872 -2.6109051e-006,66.1923 6.9965836e-007,66.1975 -1.8749114e-007,66.2027 5.0243006e-008,66.2078 -1.346389e-008,66.2130 3.6079908e-009,66.2182 -9.668526e-010,66.2233 2.5909364e-010,66.2285 -6.9434319e-011,66.2337 1.8620085e-011,66.2388 -5.0397585e-012,66.2440 1.5372825e-012,66.2492 -1.1089868e-012,66.2543 2.8987982e-012,66.2595 -1.0487121e-011,66.2647 3.9053219e-011,66.2698 -1.4573892e-010,66.2750 5.4395177e-010,66.2802 -2.0302522e-009,66.2853 7.577742e-009,66.2905 -2.8283283e-008,66.2957 1.0556495e-007,66.3008 -3.940122e-007,66.3060 1.470617e-006,66.3112 -5.4889533e-006,66.3164 0.031272657,66.3215 0.49999419,66.3267 0.56258214,66.3319 0.50010502,66.3370 0.34369475,66.3422 0.1873931,66.3474 -4.8121172e-005,66.3526 0.093771793,66.3577 0.31250182,66.3629 0.28126591,66.3681 0.31252351,66.3732 0.34372687,66.3784 0.093721263,66.3836 -1.3966503e-007,66.3888 -2.6722228e-006,66.3939 1.0829624e-005,66.3991 0.78126496,66.4043 0.78123516,66.4095 -1.0894249e-005,66.4146 2.91939e-006,66.4198 -7.8232438e-007,66.4250 2.0964362e-007,66.4302 -5.6179314e-008,66.4353 1.505467e-008,66.4405 -4.0342791e-009,66.4457 1.0810869e-009,66.4509 -2.8970334e-010,66.4560 7.7628605e-011,66.4612 -2.078486e-011,66.4664 5.5038313e-012,66.4716 -1.2285581e-012,66.4767 -5.9019445e-013,66.4819 3.5898051e-012,66.4871 -1.377031e-011,66.4923 5.1496103e-011,66.4974 -1.9223151e-010,66.5026 7.1749479e-010,66.5078 -2.6779898e-009,66.5130 9.995369e-009,66.5182 -3.7306862e-008,66.5233 1.3924465e-007,66.5285 -5.1971875e-007,66.5337 1.9398058e-006,66.5389 -7.240159e-006,66.5440 2.7023283e-005,66.5492 0.093785599,66.5544 0.093716882,66.5596 -3.9631243e-005,66.5648 0.031369634,66.5699 0.65651327,66.5751 1.4375381,66.5803 1.2497176,66.5855 0.31235632,66.5907 0.093778014,66.5959 -9.2739601e-006,66.6010 2.5643124e-006,66.6062 -9.8248177e-007,66.6114 1.3654983e-006,66.6166 -4.4798517e-006,66.6218 1.6555392e-005,66.6269 0.093774967,66.6321 0.093720242,66.6373 7.3565807e-006,66.6425 0.062536985,66.6477 0.062467869,66.6529 0.093737468,66.6580 0.31251478,66.6632 0.3124899,66.6684 0.093739167,66.6736 -2.2556007e-006,66.6788 6.0456074e-007,66.6840 -1.6243891e-007,66.6891 4.5140435e-008,66.6943 -1.8108809e-008,66.6995 2.7293046e-008,66.7047 -9.1070476e-008,66.7099 3.3701903e-007,66.7151 -1.2571189e-006,66.7203 4.6918803e-006,66.7254 -1.7511984e-005,66.7306 6.5361972e-005,66.7358 0.3125892,66.7410 0.31241071,66.7462 -6.5295179e-005,66.7514 1.7512946e-005,66.7566 -4.7507228e-006,66.7618 1.4883869e-006,66.7669 -1.2024806e-006,66.7721 3.3217136e-006,66.7773 0.093788944,66.7825 0.31253392,66.7877 0.31246731,66.7929 0.093704931,66.7981 2.0004534e-005,66.8033 0.093750857,66.8085 -2.3487002e-005,66.8136 6.3124589e-006,66.8188 -1.7607261e-006,66.8240 7.2990252e-007,66.8292 -1.1588256e-006,66.8344 3.905709e-006,66.8396 -1.4465304e-005,66.8448 5.3960412e-005,66.8500 0.18764937,66.8552 0.34374991,66.8604 0.1873506,66.8656 -5.3852793e-005,66.8707 1.4427946e-005,66.8759 -3.8541352e-006,66.8811 9.8729095e-007,66.8863 -9.4663399e-008,66.8915 -6.0879239e-007,66.8967 2.5300876e-006,66.9019 -9.5124242e-006,66.9071 0.03130674,66.9123 0.40633929,66.9175 0.53123266,66.9227 0.3124164,66.9279 0.031209037,66.9331 4.452289e-006,66.9383 -1.9171639e-006,66.9435 3.2162466e-006,66.9486 -1.09487e-005,66.9538 4.0582185e-005,66.9590 0.3125419,66.9642 0.34375,66.9694 0.31245801,66.9746 -4.0410505e-005,66.9798 1.0382922e-005,66.9850 -1.1173643e-006,66.9902 -5.9150452e-006,66.9954 2.4780073e-005,67.0006 0.18762466,67.0058 0.56268328,67.0110 0.781187,67.0162 0.34352466,67.0214 -4.7999518e-005,67.0266 0.031263456,67.0318 -5.8389169e-006,67.0370 1.3010472e-006,67.0422 6.3539028e-007,67.0474 0.093945369,67.0526 0.46894723,67.0578 0.53117704,67.0630 0.31226876,67.0682 -0.00011305425,67.0734 3.0295732e-005,67.0786 -8.1185053e-006,67.0838 2.1755636e-006,67.0890 -5.8301822e-007,67.0942 1.563135e-007,67.0994 -4.2183412e-008,67.1046 1.2406178e-008,67.1098 -7.4379347e-009,67.1150 1.7346041e-008,67.1202 -6.1951518e-008,67.1254 2.3048069e-007,67.1306 -8.600486e-007,67.1358 3.2100027e-006,67.1410 -1.198104e-005,67.1462 4.4718188e-005,67.1514 0.34383318,67.1566 0.49999279,67.1618 0.31242442,67.1670 0.031210478,67.1722 4.8983766e-006,67.1774 -1.3123955e-006,67.1826 3.5076485e-007,67.1878 -9.0545576e-008,67.1930 1.1384578e-008,67.1982 4.5020393e-008,67.2034 -1.9148581e-007,67.2087 7.209884e-007,67.2139 -2.6927105e-006,67.2191 1.0050756e-005,67.2243 0.78126854,67.2295 1.1562502,67.2347 0.74998021,67.2399 -5.6436584e-006,67.2451 -1.3677707e-005,67.2503 6.0360893e-005,67.2555 0.37509805,67.2607 0.43741867,67.2659 0.031174192,67.2711 1.3238041e-005,67.2763 4.6646392e-008,67.2815 0.093838401,67.2868 0.31253085,67.2920 0.18740438,67.2972 -3.2838758e-005,67.3024 8.7999706e-006,67.3076 -2.3581738e-006,67.3128 6.3193175e-007,67.3180 -1.6934167e-007,67.3232 4.5378183e-008,67.3284 -1.2155844e-008,67.3336 3.2411116e-009,67.3388 -8.0750467e-010,67.3441 -1.1407595e-011,67.3493 8.5329588e-010,67.3545 -3.4021044e-009,67.3597 1.2756274e-008,67.3649 -4.7627275e-008,67.3701 1.7776881e-007,67.3753 -6.6350754e-007,67.3805 2.476484e-006,67.3857 -9.2432592e-006,67.3910 3.4499684e-005,67.3962 0.093812034,67.4014 0.40621388,67.4066 0.31244764,67.4118 -9.6678082e-007,67.4170 2.6197057e-007,67.4222 -8.101663e-008,67.4274 6.2076523e-008,67.4327 -1.6729771e-007,67.4379 6.0716707e-007,67.4431 -2.2615732e-006,67.4483 8.4398835e-006,67.4535 -3.1500793e-005,67.4587 0.00011757393,67.4639 0.34400719,67.4692 0.56249523,67.4744 0.3435114,67.4796 0.031128958,67.4848 0.031279728,67.4900 0.34373388,67.4952 0.50011247,67.5005 0.50020921,67.5057 0.50003111,67.5109 0.37476358,67.5161 -0.00014659288,67.5213 3.9226481e-005,67.5265 -1.0299857e-005,67.5318 1.9693509e-006,67.5370 2.4236831e-006,67.5422 -1.1665398e-005,67.5474 0.093867525,67.5526 0.71893328,67.5578 0.93746257,67.5631 0.56234878,67.5683 0.18741123,67.5735 -1.7967091e-005,67.5787 4.7633948e-006,67.5839 -1.084856e-006,67.5892 -4.2447226e-007,67.5944 2.7831188e-006,67.5996 -1.0708997e-005,67.6048 4.0056511e-005,67.6100 0.1250989,67.6153 0.25006086,67.6205 0.28121787,67.6257 0.15613116,67.6309 -5.1271138e-005,67.6362 1.3739387e-005,67.6414 -3.6818196e-006,67.6466 9.8665942e-007,67.6518 -2.6448836e-007,67.6570 7.120564e-008,67.6623 -2.0310615e-008,67.6675 1.0030918e-008,67.6727 -1.9813015e-008,67.6779 6.9226857e-008,67.6832 -2.5711731e-007,67.6884 9.5932853e-007,67.6936 -3.5805178e-006,67.6988 1.3363973e-005,67.7040 0.093903072,67.7093 0.34385991,67.7145 0.31237182,67.7197 0.093620017,67.7249 -1.9478151e-005,67.7302 5.2196579e-006,67.7354 -1.3987379e-006,67.7406 3.7482681e-007,67.7458 -1.0044396e-007,67.7511 2.6915473e-008,67.7563 -7.2089454e-009,67.7615 1.9178921e-009,67.7668 -4.6197166e-010,67.7720 -7.0197237e-011,67.7772 7.4287676e-010,67.7824 -2.9015832e-009,67.7877 1.0864433e-008,67.7929 -4.055978e-008,67.7981 1.5138826e-007,67.8033 -5.6504388e-007,67.8086 2.1089763e-006,67.8138 -7.8715657e-006,67.8190 2.9379955e-005,67.8243 0.093843475,67.8295 0.18749993,67.8347 0.09365654,67.8399 -2.931155e-005,67.8452 7.8545618e-006,67.8504 -2.1040769e-006,67.8556 5.6104244e-007,67.8609 -1.3990353e-007,67.8661 -1.4825111e-009,67.8713 1.4586112e-007,67.8766 -5.82018e-007,67.8818 2.1824071e-006,67.8870 -8.1483413e-006,67.8923 0.031301782,67.8975 0.34381652,67.9027 0.50004858,67.9079 0.37501639,67.9132 0.18739557,67.9184 0.031176256,67.9236 1.6312397e-006,67.9289 -4.370587e-007,67.9341 1.1685012e-007,67.9393 -3.0302346e-008,67.9446 4.3484611e-009,67.9498 1.2912663e-008,67.9550 -5.6004936e-008,67.9603 2.1112619e-007,67.9655 -7.885705e-007,67.9707 2.9434191e-006,67.9760 -1.0986089e-005,67.9812 4.1004623e-005,67.9865 0.093764938,67.9917 0.031205034,67.9969 -2.9405392e-006,68.0022 7.9719098e-007,68.0074 -2.4796572e-007,68.0126 1.946139e-007,68.0179 -5.3051707e-007,68.0231 1.9276215e-006,68.0283 -7.1806089e-006,68.0336 0.031299748,68.0388 0.34386298,68.0441 0.56250161,68.0493 0.34363043,68.0545 -4.9592087e-005,68.0598 1.3280805e-005,68.0650 -3.5266971e-006,68.0702 8.2478323e-007,68.0755 2.2792526e-007,68.0807 0.093754858,68.0860 0.18749999,68.0912 0.093745187,68.0964 -4.0480188e-007,68.1017 -1.6827434e-007,68.1069 1.0780419e-006,68.1122 -4.1442736e-006,68.1174 0.031309508,68.1226 0.28133133,68.1279 0.59373826,68.1331 0.4999359,68.1384 0.18744765,68.1436 -1.1821257e-005,68.1488 2.9217779e-006,68.1541 1.352941e-007,68.1593 -3.4635689e-006,68.1646 1.3720287e-005,68.1698 1.3125459,68.1751 2.343756,68.1803 1.7499678,68.1855 0.74997574,68.1908 -5.2185142e-006,68.1960 -1.1193222e-005,68.2013 4.9996717e-005,68.2065 0.31257159,68.2118 0.3437016,68.2170 0.093692251,68.2222 -8.6291111e-006,68.2275 1.1586959e-005,68.2327 0.09388651,68.2380 0.31254461,68.2432 0.18736461,68.2485 0.031200906,68.2537 0.031283844,68.2590 0.093781881,68.2642 0.093706645,68.2694 -3.2716565e-005,68.2747 1.6541844e-007,68.2799 0.093792945,68.2852 0.43756151,68.2904 0.59370947,68.2957 0.53120846,68.3009 0.34376687,68.3062 0.50000232,68.3114 0.28125602,68.3167 0.18749867,68.3219 0.093716674,68.3272 -9.5970663e-006,68.3324 2.7424956e-006,68.3377 -1.3721259e-006,68.3429 2.7460087e-006,68.3482 -9.6127005e-006,68.3534 3.5707963e-005,68.3587 0.18752602,68.3639 0.093690969,68.3692 0.34382042,68.3744 0.96890807,68.3797 0.81248546,68.3849 0.18734334,68.3902 -6.6782115e-005,68.3954 1.9213641e-005,68.4007 -1.0067001e-005,68.4059 0.031296413,68.4112 0.34384552,68.4164 0.56249541,68.4217 0.31239748,68.4269 -3.4513436e-005,68.4322 -5.0819499e-006,68.4374 5.4849846e-005,68.4427 0.37520152,68.4479 0.68754387,68.4532 0.43728966,68.4584 -0.00010752707,68.4637 5.7787631e-005,68.4689 0.18764715,68.4742 0.50011367,68.4795 0.49988732,68.4847 0.1873475,68.4900 -3.7237711e-005,68.4952 3.0893712e-005,68.5005 0.18752335,68.5057 0.18748529,68.5110 0.093727358,68.5162 -4.4442713e-006,68.5215 -1.1246322e-005,68.5267 4.9434737e-005,68.5320 0.31256267,68.5373 0.3437219,68.5425 0.18744496,68.5478 -2.3955277e-005,68.5530 6.4184219e-006,68.5583 -1.7162771e-006,68.5635 4.4611357e-007,68.5688 -6.8019062e-008,68.5741 -1.7409678e-007,68.5793 7.6448606e-007,68.5846 -2.8841077e-006,68.5898 1.0772907e-005,68.5951 0.093783639,68.6004 0.1875,68.6056 0.093716368,68.6109 -1.0773276e-005,68.6161 2.9134105e-006,68.6214 -8.7941669e-007,68.6266 6.0403477e-007,68.6319 -1.5367854e-006,68.6372 5.5435808e-006,68.6424 -2.0639354e-005,68.6477 0.093983799,68.6529 0.65645635,68.6582 0.5622533,68.6635 0.093566298,68.6687 1.2014017e-005,68.6740 0.093755148,68.6793 0.093743503,68.6845 -5.2509677e-006,68.6898 1.4071273e-006,68.6950 -3.770748e-007,68.7003 1.0104657e-007,68.7056 -2.7077935e-008,68.7108 7.2561988e-009,68.7161 -1.9444497e-009,68.7214 5.2095372e-010,68.7266 -1.3919213e-010,68.7319 3.5768454e-011,68.7371 -3.8687087e-012,68.7424 -2.0298992e-011,68.7477 8.5073198e-011,68.7529 -3.2002248e-010,68.7582 1.1951233e-009,68.7635 -4.4608672e-009,68.7687 1.6649825e-008,68.7740 -6.2143961e-008,68.7793 2.3194666e-007,68.7845 -8.6571958e-007,68.7898 3.2312189e-006,68.7951 -1.2060228e-005,68.8003 4.5013698e-005,68.8056 0.28125933,68.8109 0.093736827,68.8161 0.093791008,68.8214 0.093704678,68.8267 -3.4686971e-005,68.8319 9.3064518e-006,68.8372 -2.5357563e-006,68.8425 8.3576322e-007,68.8477 -8.0713119e-007,68.8530 2.3929106e-006,68.8583 -8.7652734e-006,68.8635 3.2671087e-005,68.8688 0.31257412,68.8741 0.56253016,68.8793 0.49993166,68.8846 0.09368553,68.8899 3.6079073e-006,68.8952 -1.7691508e-006,68.9004 3.4686825e-006,68.9057 -1.210657e-005,68.9110 4.4961587e-005,68.9162 0.093751378,68.9215 -5.0668026e-005,68.9268 3.2360225e-005,68.9321 0.18758112,68.9373 0.50005758,68.9426 0.49994296,68.9479 0.18741563,68.9531 -2.0064304e-005,68.9584 4.7814951e-006,68.9637 9.4033362e-007,68.9690 0.09379331,68.9742 0.34378713,68.9795 0.34371758,68.9848 0.093682989,68.9901 8.9193782e-005,68.9953 0.25017411,69.0006 0.37498584,69.0059 0.24988215,69.0111 0.093657404,69.0164 -2.7111697e-005,69.0217 7.5347152e-006,69.0270 -3.0248616e-006,69.0322 0.093761213,69.0375 0.31249988,69.0428 0.093739346,69.0481 1.0752279e-006,69.0534 -2.9376108e-007,69.0586 9.9722726e-008,69.0639 -1.0511187e-007,69.0692 3.207459e-007,69.0745 -1.1779742e-006,69.0797 4.3915402e-006,69.0850 -1.6389644e-005,69.0903 6.1172526e-005,69.0956 0.18766399,69.1008 0.31243929,69.1061 0.093629368,69.1114 0.093775973,69.1167 0.093712777,69.1220 -1.6154863e-005,69.1272 0.1875217,69.1325 0.18748811,69.1378 0.031225679,69.1431 5.0353567e-005,69.1484 0.18763487,69.1536 0.31245628,69.1589 0.093626373,69.1642 -7.8910398e-006,69.1695 -1.9849826e-006,69.1748 1.5833242e-005,69.1800 0.18759646,69.1853 0.50007647,69.1906 0.49991807,69.1959 0.21874666,69.2012 0.21881825,69.2064 0.24996611,69.2117 0.40619284,69.2170 0.31243566,69.2223 -1.1735684e-005,69.2276 -2.1129186e-005,69.2329 0.031396732,69.2381 0.50032008,69.2434 0.74987167,69.2487 0.31235391,69.2540 0.37510645,69.2593 0.40626782,69.2646 0.37482214,69.2698 -0.0001510718,69.2751 4.0483428e-005,69.2804 -1.0848536e-005,69.2857 2.9071341e-006,69.2910 -7.7903849e-007,69.2963 2.087626e-007,69.3016 -5.594287e-008,69.3068 1.4990418e-008,69.3121 -4.013851e-009,69.3174 1.0636569e-009,69.3227 -2.4041702e-010,69.3280 -1.0210006e-010,69.3333 6.4890215e-010,69.3386 -2.4937363e-009,69.3438 9.3268726e-009,69.3491 -3.4816832e-008,69.3544 1.2995199e-007,69.3597 -4.8503409e-007,69.3650 1.8103442e-006,69.3703 -6.7569417e-006,69.3756 2.5219659e-005,69.3809 0.1875663,69.3861 0.34375006,69.3914 0.18743344,69.3967 -2.4271345e-005,69.4020 0.031259846,69.4073 0.18752196,69.4126 0.18751878,69.4179 0.093719199,69.4232 -1.8638348e-005,69.4285 1.9975967e-006,69.4338 0.093767315,69.4390 0.50000989,69.4443 0.34373042,69.4496 0.093743943,69.4549 -1.4130636e-007,69.4602 -2.5889859e-008,69.4655 2.4490279e-007,69.4708 -9.5380994e-007,69.4761 3.5706553e-006,69.4814 0.093801521,69.4867 0.3125231,69.4920 0.18742718,69.4973 3.5511286e-005,69.5026 0.18764049,69.5078 0.31248623,69.5131 0.18741429,69.5184 0.093692563,69.5237 -3.0074223e-005,69.5290 8.0591317e-006,69.5343 -2.1596434e-006,69.5396 5.7872995e-007,69.5449 -1.5508556e-007,69.5502 4.1561158e-008,69.5555 -1.1145366e-008,69.5608 3.0166301e-009,69.5661 -9.2018237e-010,69.5714 6.6387529e-010,69.5767 -1.7353966e-009,69.5820 6.2782446e-009,69.5873 -2.3379647e-008,69.5926 8.7248047e-008,69.5979 -3.2564128e-007,69.6032 1.2154246e-006,69.6085 -4.5364577e-006,69.6138 1.6931905e-005,69.6191 0.18750876,69.6243 0.093730718,69.6296 -3.6067963e-006,69.6349 9.6653025e-007,69.6402 -2.5900559e-007,69.6455 6.9406873e-008,69.6508 -1.8599026e-008,69.6561 4.9830939e-009,69.6614 -1.3317075e-009,69.6667 3.4329431e-010,69.6720 -4.1346912e-011,69.6773 -1.779563e-010,69.6826 7.5324769e-010,69.6879 -2.8352876e-009,69.6932 1.0588838e-008,69.6985 -3.9523552e-008,69.7038 1.4751839e-007,69.7091 -5.5059877e-007,69.7144 2.0550578e-006,69.7197 -7.6703109e-006,69.7250 2.8628712e-005,69.7303 0.31256482,69.7356 0.50000077,69.7410 0.34369722,69.7463 0.093717352,69.7516 -3.4782659e-006,69.7569 8.5095024e-007,69.7622 7.4802685e-008,69.7675 -1.1503515e-006,69.7728 4.5270317e-006,69.7781 0.09383674,69.7834 0.34381968,69.7887 0.31242222,69.7940 0.093673825,69.7993 -8.9673331e-006,69.8046 0.031273674,69.8099 0.18752505,69.8152 0.18747169,69.8205 -2.2515129e-005,69.8258 7.6636961e-006,69.8311 -8.1382877e-006,69.8364 0.093863666,69.8417 0.50012285,69.8470 0.53112763,69.8523 0.093636088,69.8577 6.7447017e-006,69.8630 -1.7931809e-006,69.8683 4.2742144e-007,69.8736 8.3673314e-008,69.8789 -7.6222778e-007,69.8842 2.9655114e-006,69.8895 -1.11008e-005,69.8948 4.1441352e-005,69.9001 0.3125428,69.9054 0.34375,69.9107 0.31245717,69.9160 -4.142043e-005,69.9213 1.1099625e-005,69.9267 -2.974419e-006,69.9320 7.9707246e-007,69.9373 -2.1360836e-007,69.9426 5.7290762e-008,69.9479 -1.5535885e-008,69.9532 4.8477893e-009,69.9585 -3.8541605e-009,69.9638 1.05694e-008,69.9691 -3.842672e-008,69.9745 1.4315007e-007,69.9798 -5.342207e-007,69.9851 1.9939087e-006,69.9904 -7.4420691e-006,69.9957 2.7776838e-005,70.0010 0.18767011,70.0063 0.5000602,70.0116 0.34357974,70.0169 0.031146726,70.0223 6.8567046e-005,70.0276 0.18764345,70.0329 0.40628263,70.0382 0.56240284,70.0435 0.31241471,70.0488 0.093717381,70.0541 0.09378434,70.0595 0.18752238,70.0648 0.093713664,70.0701 0.031225301,70.0754 -4.7978565e-006,70.0807 -6.9875568e-007,70.0860 7.5940552e-006,70.0913 -2.9680214e-005,70.0967 0.00011113674,70.1020 0.31273177,70.1073 0.49999988,70.1126 0.31226811,70.1179 -0.0001109236,70.1232 2.9724719e-005,70.1286 -7.9655119e-006,70.1339 2.134713e-006,70.1392 -5.7263804e-007,70.1445 1.5565146e-007,70.1498 -4.9918299e-008,70.1551 4.4011159e-008,70.1605 -1.2613359e-007,70.1658 4.605628e-007,70.1711 -1.7162679e-006,70.1764 6.4050737e-006,70.1817 0.31251812,70.1871 0.56250727,70.1924 0.49999258,70.1977 0.093815215,70.2030 0.18754455,70.2083 0.15619388,70.2137 0.15620975,70.2190 0.18747315,70.2243 -1.1670018e-005,70.2296 1.2748501e-006,70.2349 6.5723452e-006,70.2403 0.31251869,70.2456 0.49999583,70.2509 0.1874827,70.2562 -3.6100485e-006,70.2616 9.6709141e-007,70.2669 -2.5799955e-007,70.2722 6.4821059e-008,70.2775 -1.2603842e-009,70.2828 -5.9791319e-008,70.2882 2.4044854e-007,70.2935 -9.0208277e-007,70.2988 3.368179e-006,70.3041 -1.257174e-005,70.3095 4.6922931e-005,70.3148 0.093763806,70.3201 -0.00010233591,70.3254 0.00020688944,70.3308 0.50035822,70.3361 0.74998248,70.3414 0.56234926,70.3467 0.4998301,70.3521 0.31235975,70.3574 0.093726143,70.3627 -1.4275808e-005,70.3680 3.8256198e-006,70.3734 -1.0254155e-006,70.3787 2.7570607e-007,70.3840 -7.7319037e-008,70.3893 3.3547142e-008,70.3947 -5.6867581e-008,70.4000 1.939384e-007,70.4053 -7.1894863e-007,70.4106 2.6820921e-006,70.4160 -1.0010301e-005,70.4213 3.7362439e-005,70.4266 0.1877206,70.4320 0.50006986,70.4373 0.3435581,70.4426 0.093634993,70.4479 -1.6557364e-005,70.4533 4.4340818e-006,70.4586 -1.1775084e-006,70.4639 2.7555834e-007,70.4693 7.5393359e-008,70.4746 -5.7721235e-007,70.4799 2.2336656e-006,70.4853 0.031292561,70.4906 0.093736313,70.4959 -3.8853585e-005,70.5013 1.0411773e-005,70.5066 -2.7900901e-006,70.5119 7.4767314e-007,70.5172 -2.0035735e-007,70.5226 5.3690616e-008,70.5279 -1.4387565e-008,70.5332 3.8549253e-009,70.5386 -1.0308737e-009,70.5439 2.6823002e-010,70.5492 -4.1953024e-011,70.5546 -1.0045278e-010,70.5599 4.438101e-010,70.5652 -1.6749365e-009,70.5706 6.256486e-009,70.5759 -2.3353058e-008,70.5812 8.7163407e-008,70.5866 -3.2532915e-007,70.5919 1.2142598e-006,70.5972 -4.5321071e-006,70.6026 1.6915665e-005,70.6079 0.03124997,70.6133 -1.6880302e-005,70.6186 4.5260731e-006,70.6239 -1.2225114e-006,70.6293 3.6357923e-007,70.6346 -2.3171209e-007,70.6399 5.632881e-007,70.6453 -2.0216094e-006,70.6506 7.5238077e-006,70.6559 -2.8076083e-005,70.6613 0.00010478981,70.6666 0.31272203,70.6720 0.49999815,70.6773 0.31228501,70.6826 0.031177685,70.6880 0.18766695,70.6933 0.50011981,70.6986 0.56244028,70.7040 0.31231898,70.7093 -7.8088611e-005,70.7147 2.0925754e-005,70.7200 -5.6075683e-006,70.7253 1.5026853e-006,70.7307 -4.0268134e-007,70.7360 1.0790826e-007,70.7414 -2.8916459e-008,70.7467 7.7481133e-009,70.7520 -2.0734574e-009,70.7574 5.4503718e-010,70.7627 -1.0650578e-010,70.7681 -1.1907678e-010,70.7734 5.8287802e-010,70.7787 -2.2126323e-009,70.7841 8.2683798e-009,70.7894 -3.0863582e-008,70.7948 1.1519605e-007,70.8001 -4.2995828e-007,70.8055 1.6047778e-006,70.8108 0.093763836,70.8161 0.5000248,70.8215 0.843741,70.8268 0.46893111,70.8322 0.50024754,70.8375 0.78127146,70.8429 0.74978209,70.8482 0.28101617,70.8535 0.09373419,70.8589 0.18750881,70.8642 0.093730614,70.8696 -3.8646708e-006,70.8749 1.8097919e-006,70.8803 -3.3744518e-006,70.8856 0.031270534,70.8910 0.31252921,70.8963 0.31246167,70.9017 0.093792714,70.9070 0.15633595,70.9124 0.1561629,70.9177 -6.4014661e-005,70.9230 1.7154294e-005,70.9284 -4.5969127e-006,70.9337 1.2318553e-006,70.9391 -3.3010684e-007,70.9444 8.8464233e-008,70.9498 -2.3721217e-008,70.9551 6.4128924e-009,70.9605 -1.9282997e-009,70.9658 1.2998249e-009,70.9712 -3.2711269e-009,70.9765 1.1785671e-008,70.9819 -4.3875389e-008,70.9872 1.6373019e-007,70.9926 -6.1109893e-007,70.9979 2.2808649e-006,71.0033 -8.5131069e-006,71.0086 3.1774343e-005,71.0140 0.18754129,71.0193 0.40634769,71.0247 0.71897954,71.0300 1.0000069,71.0354 0.62474042,71.0407 0.12484755,71.0461 5.0485862e-005,71.0514 0.18761145,71.0568 0.34380329,71.0621 0.31238583,71.0675 0.031148663,71.0728 1.512284e-005,71.0782 -4.0513351e-006,71.0835 1.0811791e-006,71.0889 -2.7302502e-007,71.0943 1.0820196e-008,71.0996 2.2979155e-007,71.1050 -9.3007515e-007,71.1103 3.4908162e-006,71.1157 -1.303433e-005,71.1210 4.8650825e-005,71.1264 0.18771645,71.1317 0.50014991,71.1371 0.49984992,71.1424 0.18728349,71.1478 -4.8000205e-005,71.1532 1.0983182e-005,71.1585 4.0723767e-006,71.1639 -2.7276292e-005,71.1692 0.0001050424,71.1746 0.31272244,71.1799 0.49999985,71.1853 0.31227767,71.1907 -0.00010536376,71.1960 2.9218316e-005,71.2014 -1.1500672e-005,71.2067 1.6783202e-005,71.2121 0.093769602,71.2174 0.093730003,71.2228 -1.4838484e-005,71.2282 4.1509302e-006,71.2335 -1.7640074e-006,71.2389 2.9049818e-006,71.2442 0.093753502,71.2496 0.093746439,71.2550 -2.6253115e-006,71.2603 7.0204572e-007,71.2657 -1.8264198e-007,71.2710 2.8458883e-008,71.2764 6.8830126e-008,71.2818 -3.0381071e-007,71.2871 1.146514e-006,71.2925 -4.2826196e-006,71.2978 1.5985364e-005,71.3032 0.093765624,71.3086 0.093746766,71.3139 0.031235814,71.3193 0.031236891,71.3246 2.9089265e-006,71.3300 -7.7817106e-007,71.3354 2.035033e-007,71.3407 -3.5772416e-008,71.3461 -6.043841e-008,71.3515 2.7755556e-007,71.3568 -1.0498769e-006,71.3622 3.9222946e-006,71.3676 -1.464058e-005,71.3729 5.4644839e-005,71.3783 0.18762192,71.3836 0.3438139,71.3890 0.31235158,71.3944 -7.6701726e-005,71.3997 0.093791895,71.4051 0.031204088,71.4105 4.9337831e-007,71.4158 -1.0731794e-006,71.4212 3.7996504e-006,71.4266 -1.4126649e-005,71.4319 5.2711552e-005,71.4373 0.3125577,71.4427 0.34374431,71.4480 0.31246501,71.4534 0.093688235,71.4588 2.7685353e-005,71.4641 0.68760073,71.4695 1.1874608,71.4749 0.56242245,71.4802 0.34375241,71.4856 0.09373787,71.4910 1.4364116e-006,71.4963 -3.8492135e-007,71.5017 1.0314908e-007,71.5071 -2.7641306e-008,71.5125 7.4071616e-009,71.5178 -1.9849291e-009,71.5232 5.3191018e-010,71.5286 -1.4253861e-010,71.5339 3.8197862e-011,71.5393 -1.0240426e-011,71.5447 2.7605043e-012,71.5500 -8.0070624e-013,71.5554 4.4210322e-013,71.5608 -9.6772232e-013,71.5662 3.4290669e-012,71.5715 -1.2749652e-011,71.5769 4.7573692e-011,71.5823 -1.7756058e-010,71.5876 6.6272637e-010,71.5930 -2.4735607e-009,71.5984 9.2323207e-009,71.6038 -3.4458726e-008,71.6091 1.2861379e-007,71.6145 -4.800383e-007,71.6199 1.7916954e-006,71.6253 -6.6873263e-006,71.6306 2.4959803e-005,71.6360 0.093816996,71.6414 0.18753335,71.6467 0.18746579,71.6521 0.093687288,71.6575 -4.1175572e-005,71.6629 6.7437904e-005,71.6682 0.18763463,71.6736 0.34381855,71.6790 0.312345,71.6844 -0.00012347128,71.6897 3.2165804e-005,71.6951 -5.1808361e-006,71.7005 0.18750873,71.7059 0.34376496,71.7113 0.40623683,71.7166 -6.9617377e-006,71.7220 0.03124533,71.7274 2.5617242e-005,71.7328 0.093794771,71.7381 0.093717635,71.7435 0.03121963,71.7489 -1.8589437e-005,71.7543 4.727779e-005,71.7597 0.18762526,71.7650 0.31245875,71.7704 0.093635358,71.7758 -7.2177363e-006,71.7812 1.9339241e-006,71.7865 -5.1733105e-007,71.7919 1.352314e-007,71.7973 -2.3548319e-008,71.8027 -4.1054619e-008,71.8081 1.8778658e-007,71.8134 -7.1015455e-007,71.8188 2.6530649e-006,71.8242 0.093822934,71.8296 0.50012881,71.8350 0.74996412,71.8404 0.31235865,71.8457 -3.3745357e-005,71.8511 9.2417804e-006,71.8565 -3.2189073e-006,71.8619 3.633322e-006,71.8673 -1.131514e-005,71.8726 4.1630803e-005,71.8780 0.31259677,71.8834 0.56253195,71.8888 0.49993443,71.8942 0.1874183,71.8996 -1.8708763e-005,71.9049 7.8256244e-006,71.9103 0.093757398,71.9157 0.18750034,71.9211 0.093741216,71.9265 -3.0051299e-006,71.9319 8.0660476e-007,71.9373 -2.2102923e-007,71.9426 7.7443715e-008,71.9480 -8.8733273e-008,71.9534 2.7750812e-007,71.9588 -1.0213867e-006,71.9642 3.808369e-006,71.9696 -1.4213325e-005,71.9750 5.3049578e-005,71.9803 0.093749903,71.9857 -5.2930365e-005,71.9911 1.4183825e-005,71.9965 -3.8003384e-006,72.0019 1.0162967e-006,72.0073 -2.6451721e-007,72.0127 4.1681062e-008,72.0181 9.782687e-008,72.0234 -4.3303302e-007,72.0288 1.6344491e-006,72.0342 -6.1052942e-006,72.0396 2.278871e-005,72.0450 0.18755347,72.0504 0.34377232,72.0558 0.34372768,72.0612 0.18744653,72.0666 -2.2773203e-005,72.0720 6.0962784e-006,72.0773 -1.6099319e-006,72.0827 3.4291097e-007,72.0881 2.384609e-007,72.0935 -1.296908e-006,72.0989 4.949612e-006,72.1043 -1.8503153e-005,72.1097 6.9069065e-005,72.1151 0.18765259,72.1205 0.31249827,72.1259 0.18735392,72.1313 0.093741134,72.1366 0.34381798,72.1420 0.31242162,72.1474 -5.0716808e-005,72.1528 1.3590799e-005,72.1582 -3.6419842e-006,72.1636 9.7595785e-007,72.1690 -2.6153154e-007,72.1744 7.0083729e-008,72.1798 -1.878059e-008,72.1852 5.0325699e-009,72.1906 -1.3480576e-009,72.1960 3.5922332e-010,72.2014 -8.8718123e-011,72.2068 -4.3848484e-012,72.2122 1.0627575e-010,72.2176 -4.207571e-010,72.2230 1.5768898e-009,72.2284 -5.8873124e-009,72.2338 2.1974275e-008,72.2391 -8.2016896e-008,72.2445 3.0611986e-007,72.2499 -1.1425616e-006,72.2553 4.2644988e-006,72.2607 0.093812294,72.2661 0.31249997,72.2715 0.093687735,72.2769 -4.2593529e-006,72.2823 1.1413965e-006,72.2877 -3.0586486e-007,72.2931 8.1964032e-008,72.2985 -2.1964723e-008,72.3039 5.8877525e-009,72.3093 -1.5843874e-009,72.3147 4.4928936e-010,72.3201 -2.1264158e-010,72.3255 4.0127249e-010,72.3309 -1.3925585e-009,72.3363 5.1694071e-009,72.3417 -1.9286741e-008,72.3471 7.1983798e-008,72.3525 -2.6867176e-007,72.3579 1.0027902e-006,72.3633 -3.7428135e-006,72.3687 1.3969686e-005,72.3741 0.031262122,72.3795 0.093838044,72.3849 0.62506664,72.3903 0.56242323,72.3957 0.31248289,72.4011 0.15629655,72.4065 0.15617278,72.4119 -6.7579815e-005,72.4173 1.8109644e-005,72.4227 -4.8529178e-006,72.4282 1.3004567e-006,72.4336 -3.4848881e-007,72.4390 9.3386006e-008,72.4444 -2.502504e-008,72.4498 6.7060633e-009,72.4552 -1.7970472e-009,72.4606 4.8154475e-010,72.4660 -1.2897625e-010,72.4714 3.4318531e-011,72.4768 -8.2866136e-012,72.4822 -1.1753853e-012,72.4876 1.299014e-011,72.4930 -5.078981e-011,72.4984 1.9018562e-010,72.5038 -7.100141e-010,72.5092 2.6501001e-009,72.5146 -9.8912425e-009,72.5200 3.6918063e-008,72.5254 -1.3779295e-007,72.5309 5.1429834e-007,72.5363 -1.9195666e-006,72.5417 7.1645882e-006,72.5471 0.093750082,72.5525 -7.5009652e-006,72.5579 3.1007248e-006,72.5633 0.093906291,72.5687 0.50027841,72.5741 0.87500805,72.5795 0.81223136,72.5849 0.40608066,72.5903 0.093753949,72.5958 0.5624879,72.6012 0.75009602,72.6066 0.50022334,72.6120 0.84375334,72.6174 0.49976289,72.6228 -0.00010604736,72.6282 2.841795e-005,72.6336 -7.6152774e-006,72.6390 2.0406972e-006,72.6445 -5.4685415e-007,72.6499 1.4654267e-007,72.6553 -3.9269331e-008,72.6607 1.0521964e-008,72.6661 -2.8151301e-009,72.6715 7.3764433e-010,72.6769 -1.3519771e-010,72.6823 -1.9694056e-010,72.6878 9.2305857e-010,72.6932 -3.4956009e-009,72.6986 1.3060476e-008,72.7040 -4.8750518e-008,72.7094 1.8195738e-007,72.7148 -6.7913754e-007,72.7202 2.5348122e-006,72.7257 0.093754046,72.7311 0.093744807,72.7365 0.093766719,72.7419 0.5000478,72.7473 0.74998605,72.7527 0.34370661,72.7581 0.093743391,72.7636 -1.8452936e-006,72.7690 4.9449034e-007,72.7744 -1.3250822e-007,72.7798 3.5499948e-008,72.7852 -9.4800834e-009,72.7906 2.4173077e-009,72.7961 -1.8828139e-010,72.8015 -1.6645614e-009,72.8069 6.8471828e-009,72.8123 -2.5726409e-008,72.8177 9.6066749e-008,72.8232 -3.5857167e-007,72.8286 1.3383352e-006,72.8340 0.093751833,72.8394 0.093748175,72.8448 -1.3384672e-006,72.8502 3.5867464e-007,72.8557 -9.6115443e-008,72.8611 2.5756091e-008,72.8665 -6.9006219e-009,72.8719 1.8441784e-009,72.8773 -4.7549287e-010,72.8828 5.7627424e-011,72.8882 2.4505023e-010,72.8936 -1.0379303e-009,72.8990 3.9070112e-009,72.9045 -1.4591377e-008,72.9099 5.4463204e-008,72.9153 -2.03279e-007,72.9207 7.5871816e-007,72.9261 -2.8318384e-006,72.9316 1.0569547e-005,72.9370 0.78126884,72.9424 1.1562517,72.9478 0.74997437,72.9533 1.3520457e-005,72.9587 0.18757541,72.9641 0.31247663,72.9695 0.093683667,72.9749 -3.0594167e-006,72.9804 8.198445e-007,72.9858 -2.1969707e-007,72.9912 5.8873141e-008,72.9966 -1.5776486e-008,73.0021 4.2277146e-009,73.0075 -1.1330112e-009,73.0129 3.0396696e-010,73.0183 -8.2759015e-011,73.0238 2.704326e-011,73.0292 -2.5408715e-011,73.0346 7.4596003e-011,73.0400 -2.7299832e-010,73.0455 1.0174851e-009,73.0509 -3.7972696e-009,73.0563 1.4172815e-008,73.0618 -5.289855e-008,73.0672 1.9743844e-007,73.0726 -7.3691876e-007,73.0780 2.7504739e-006,73.0835 -1.0265861e-005,73.0889 3.8316284e-005,73.0943 0.34382454,73.0998 0.49999583,73.1052 0.31242657,73.1106 -3.436883e-005,73.1160 9.0471822e-006,73.1215 -1.8168803e-006,73.1269 -1.7806677e-006,73.1323 8.9405503e-006,73.1378 0.31251323,73.1432 0.34374213,73.1486 0.093738943,73.1540 -1.8433161e-006,73.1595 4.9663322e-007,73.1649 -1.4305851e-007,73.1703 7.5561879e-008,73.1758 -1.5919049e-007,73.1812 5.6124514e-007,73.1866 -2.0859695e-006,73.1921 7.7833029e-006,73.1975 -2.9049746e-005,73.2029 0.00010842515,73.2084 0.31275615,73.2138 0.49992773,73.2192 0.18726318,73.2247 -4.1346844e-005,73.2301 1.1079883e-005,73.2355 -2.9691209e-006,73.2410 7.9564552e-007,73.2464 -2.1320595e-007,73.2518 5.7109744e-008,73.2573 -1.521467e-008,73.2627 3.7439785e-009,73.2681 2.401902e-010,73.2736 -4.7055231e-009,73.2790 1.8583606e-008,73.2844 -6.9634936e-008,73.2899 2.5997852e-007,73.2953 -9.7036275e-007,73.3007 3.6217843e-006,73.3062 -1.351794e-005,73.3116 5.0454393e-005,73.3171 0.18771581,73.3225 0.50016689,73.3279 0.49979261,73.3334 0.093530439,73.3388 5.5761047e-006,73.3442 -1.4942514e-006,73.3497 4.0042053e-007,73.3551 -1.073023e-007,73.3606 2.8754231e-008,73.3660 -7.7053848e-009,73.3714 2.0648305e-009,73.3769 -5.5327593e-010,73.3823 1.4809565e-010,73.3878 -3.9058999e-011,73.3932 8.1273452e-012,73.3986 6.5538382e-012,73.4041 -3.4346644e-011,73.4095 1.3084425e-010,73.4150 -4.890725e-010,73.4204 1.8256033e-009,73.4258 -6.8139254e-009,73.4313 2.5432286e-008,73.4367 -9.4923401e-008,73.4422 3.542917e-007,73.4476 -1.3223575e-006,73.4530 4.9355649e-006,73.4585 0.093807988,73.4639 0.34379408,73.4694 0.312444,73.4748 0.062528387,73.4802 0.25023136,73.4857 1.6876675,73.4911 2.8122914,73.4966 1.8435142,73.5020 0.74997413,73.5075 -8.7426843e-006,73.5129 2.3428211e-006,73.5184 -6.2785142e-007,73.5238 1.6838246e-007,73.5292 -4.5624517e-008,73.5347 1.4101344e-008,73.5401 -1.0777627e-008,73.5456 2.9010536e-008,73.5510 -1.0527328e-007,73.5565 3.9211636e-007,73.5619 0.031264193,73.5674 0.093746379,73.5728 -1.540059e-005,73.5783 1.1683072e-005,73.5837 0.031249043,73.5891 -7.8785733e-006,73.5946 2.1112519e-006,73.6000 -5.6575766e-007,73.6055 1.5159719e-007,73.6109 -4.0582496e-008,73.6164 1.0719758e-008,73.6218 -2.2929898e-009,73.6273 -1.5489335e-009,73.6327 8.4897218e-009,73.6382 -3.2412817e-008,73.6436 1.2117196e-007,73.6491 -4.5231397e-007,73.6545 1.6882287e-006,73.6600 -6.3011425e-006,73.6654 2.3518367e-005,73.6709 0.18756285,73.6763 0.31248015,73.6818 0.093692474,73.6872 -5.0473882e-006,73.6927 1.2257415e-006,73.6981 1.4490323e-007,73.7036 -1.8056351e-006,73.7090 7.0782789e-006,73.7145 0.031239165,73.7199 0.09380652,73.7254 0.59381592,73.7308 0.84375131,73.7363 0.53136808,73.7417 0.34363851,73.7472 -0.00015854355,73.7526 4.2500007e-005,73.7581 -1.1442865e-005,73.7635 3.2678263e-006,73.7690 0.031278785,73.7745 0.18757944,73.7799 0.31247324,73.7854 0.093670838,73.7908 -6.7348169e-006,73.7963 1.4902504e-005,73.8017 0.093768835,73.8072 0.093731418,73.8126 -1.6233949e-005,73.8181 1.183085e-005,73.8235 -3.1090822e-005,73.8290 0.00011254184,73.8345 0.50042689,73.8399 1.0312414,73.8454 0.49960631,73.8508 0.18759078,73.8563 0.50016207,73.8617 0.49991822,73.8672 0.34359857,73.8727 0.093635991,73.8781 0.093744546,73.8836 0.12506792,73.8890 0.34381762,73.8945 0.31240496,73.8999 -6.8401707e-005,73.9054 1.8329916e-005,73.9109 -4.9121059e-006,73.9163 1.3169322e-006,73.9218 -3.5520253e-007,73.9272 1.0376564e-007,73.9327 -5.9832821e-008,73.9382 1.355686e-007,73.9436 -4.8248046e-007,73.9491 1.7945067e-006,73.9545 -6.6961202e-006,73.9600 2.4992125e-005,73.9655 0.18755685,73.9709 0.3437804,73.9764 0.34370422,73.9818 0.093691662,73.9873 -3.5979983e-006,73.9928 9.6491704e-007,73.9982 -2.6136283e-007,74.0037 8.0452807e-008,74.0091 -6.042977e-008,74.0146 1.6127377e-007,74.0201 -5.8471375e-007,74.0255 2.1777671e-006,74.0310 -8.1270528e-006,74.0365 3.0333082e-005,74.0419 0.093846157,74.0474 0.1875006,74.0529 0.18742828,74.0583 0.34374014,74.0638 0.34374437,74.0692 0.18747386,74.0747 -9.2135388e-006,74.0802 2.12027e-006,74.0856 7.3337731e-007,74.0911 -5.0544418e-006,74.0966 1.9486157e-005,74.1020 0.093880765,74.1075 0.3126303,74.1130 0.4062677,74.1184 0.46865857,74.1239 0.375045,74.1294 0.49997011,74.1348 0.18730432,74.1403 -2.8033775e-005,74.1458 7.5123207e-006,74.1512 -2.013106e-006,74.1567 5.3945979e-007,74.1622 -1.4456117e-007,74.1676 3.8738623e-008,74.1731 -1.0380938e-008,74.1786 2.7818208e-009,74.1840 -7.4545536e-010,74.1895 1.9976257e-010,74.1950 -5.3531148e-011,74.2005 1.4344934e-011,74.2059 -3.8440123e-012,74.2114 1.029887e-012,74.2169 -2.7520629e-013,74.2223 7.0849935e-014,74.2278 -8.1687993e-015,74.2333 -3.8184784e-014,74.2387 1.6092349e-013,74.2442 -6.0556155e-013,74.2497 2.2615167e-012,74.2552 -8.441226e-012,74.2606 3.1506089e-011,74.2661 -1.1759319e-010,74.2716 4.3890419e-010,74.2770 -1.6381638e-009,74.2825 6.1142744e-009,74.2880 -2.2820885e-008,74.2935 8.5176552e-008,74.2989 -3.1791254e-007,74.3044 1.186575e-006,74.3099 -4.4287667e-006,74.3154 1.6529908e-005,74.3208 0.09377256,74.3263 0.093727425,74.3318 -1.6515723e-005,74.3372 4.4257822e-006,74.3427 -1.1859941e-006,74.3482 3.1781542e-007,74.3537 -8.5166221e-008,74.3591 2.2822324e-008,74.3646 -6.1157861e-009,74.3701 1.6388699e-009,74.3756 -4.3917076e-010,74.3810 1.1767301e-010,74.3865 -3.1483746e-011,74.3920 8.2519052e-012,74.3975 -1.521119e-012,74.4030 -2.16839e-012,74.4084 1.0195758e-011,74.4139 -3.8618005e-011,74.4194 1.4428858e-010,74.4249 -5.3858235e-010,74.4303 2.0102124e-009,74.4358 -7.5029103e-009,74.4413 2.8003821e-008,74.4468 -1.045213e-007,74.4523 3.9011474e-007,74.4577 -1.4560623e-006,74.4632 5.4345974e-006,74.4687 0.09375006,74.4742 -5.6835706e-006,74.4797 2.3289967e-006,74.4851 -3.6322276e-006,74.4906 0.093762197,74.4961 0.31247517,74.5016 0.12515193,74.5071 0.31257886,74.5125 0.18737429,74.5180 0.09369269,74.5235 0.093718193,74.5290 0.09375453,74.5345 -6.6675329e-006,74.5399 1.7867242e-006,74.5454 -4.7879541e-007,74.5509 1.2830463e-007,74.5564 -3.4382289e-008,74.5619 9.2135544e-009,74.5674 -2.468991e-009,74.5728 6.6162503e-010,74.5783 -1.7729818e-010,74.5838 4.7511276e-011,74.5893 -1.273177e-011,74.5948 3.411754e-012,74.6003 -9.1415959e-013,74.6057 2.4459295e-013,74.6112 -6.4134123e-014,74.6167 1.1922123e-014,74.6222 1.6453037e-014,74.6277 -7.7742527e-014,74.6332 2.945426e-013,74.6386 -1.1005219e-012,74.6441 4.1078954e-012,74.6496 -1.5332369e-011,74.6551 5.722647e-011,74.6606 -2.1359174e-010,74.6661 7.9720847e-010,74.6716 -2.9754961e-009,74.6770 1.1105723e-008,74.6825 -4.1450935e-008,74.6880 1.5471122e-007,74.6935 -5.774433e-007,74.6990 2.1552455e-006,74.7045 -8.0442242e-006,74.7100 3.0024225e-005,74.7155 0.18758705,74.7210 0.31247404,74.7264 0.093659289,74.7319 3.6446796e-005,74.7374 0.093804806,74.7429 0.093695723,74.7484 -3.9376162e-005,74.7539 0.0937673,74.7594 0.34376583,74.7649 0.56250125,74.7704 0.34372908,74.7758 -6.4908613e-006,74.7813 1.1974277e-006,74.7868 1.7019039e-006,74.7923 -8.0058899e-006,74.7978 3.0324314e-005,74.8033 0.18768871,74.8088 0.50005966,74.8143 0.34358409,74.8198 0.093653783,74.8253 -1.2952159e-005,74.8308 3.4708394e-006,74.8363 -9.300939e-007,74.8417 2.4924077e-007,74.8472 -6.6790044e-008,74.8527 1.7898126e-008,74.8582 -4.7967688e-009,74.8637 1.2874278e-009,74.8692 -3.5253456e-010,74.8747 1.226035e-010,74.8802 -1.378597e-010,74.8857 4.2886328e-010,74.8912 -1.5777259e-009,74.8967 5.8825407e-009,74.9022 -2.1954307e-008,74.9077 8.1941657e-008,74.9132 -3.0583843e-007,74.9187 1.1415098e-006,74.9242 0.031268183,74.9297 0.093750022,74.9352 0.031231696,74.9407 -7.0903729e-007,74.9462 -1.2983933e-006,74.9516 5.9032172e-006,74.9571 -2.2316392e-005,74.9626 0.12525254,74.9681 0.96920758,74.9736 1.4061334,74.9791 0.68707365,74.9846 0.12485579,74.9901 -6.6490056e-006,74.9956 1.7815503e-006,75.0011 -4.7663067e-007,75.0066 1.2482035e-007,75.0121 -2.2609118e-008,75.0176 -3.4398496e-008,75.0231 1.6021991e-007,75.0286 -6.0653349e-007,75.0341 2.2661079e-006,75.0396 0.093761966,75.0451 0.31250891,75.0506 0.18747047,75.0561 5.0092272e-005,75.0616 0.093751341,75.0671 -5.5789402e-005,75.0726 1.1315722e-005,75.0781 1.0532616e-005,75.0836 0.093873091,75.0891 0.31260401,75.0946 0.31239086,75.1001 0.093651921,75.1056 0.1875592,75.1111 0.31248102,75.1167 0.093681365,75.1222 -2.450689e-006,75.1277 -4.5407467e-007,75.1332 0.093831554,75.1387 0.50009465,75.1442 0.5624336,75.1497 0.1874025,75.1552 -1.461458e-005,75.1607 3.9163647e-006,75.1662 -1.0496367e-006,75.1717 2.8184917e-007,75.1772 -7.7671075e-008,75.1827 2.8811909e-008,75.1882 -3.7572914e-008,75.1937 1.2148824e-007,75.1992 -4.4841764e-007,75.2047 1.6723244e-006,75.2102 -6.241411e-006,75.2157 2.3295304e-005,75.2212 0.18756524,75.2268 0.34375,75.2323 0.18743473,75.2378 -2.3266211e-005,75.2433 6.1933192e-006,75.2488 -1.505073e-006,75.2543 -1.7360969e-007,75.2598 2.1998512e-006,75.2653 -8.6265682e-006,75.2708 3.2309188e-005,75.2763 0.18757926,75.2818 0.31250435,75.2873 0.18740328,75.2929 2.8829176e-005,75.2984 0.15636803,75.3039 0.25003737,75.3094 0.24993464,75.3149 0.093637601,75.3204 -2.3459406e-005,75.3259 4.0824343e-006,75.3314 7.1324712e-006,75.3369 0.31251091,75.3424 0.34374505,75.3480 0.18748604,75.3535 1.5001579e-005,75.3590 0.09375082,75.3645 -1.8307832e-005,75.3700 4.9060172e-006,75.3755 -1.3146837e-006,75.3810 3.5230065e-007,75.3865 -9.440727e-008,75.3921 2.5298533e-008,75.3976 -6.778849e-009,75.4031 1.8147162e-009,75.4086 -4.7944021e-010,75.4141 1.02888e-010,75.4196 6.7938287e-011,75.4251 -3.7468484e-010,75.4307 1.4309259e-009,75.4362 -5.3494729e-009,75.4417 1.9968665e-008,75.4472 -7.4531506e-008,75.4527 2.7818103e-007,75.4582 -1.0382804e-006,75.4637 3.8752701e-006,75.4693 0.093753748,75.4748 0.18751307,75.4803 0.31249639,75.4858 0.093733057,75.4913 6.5183553e-007,75.4968 5.8671787e-007,75.5024 -2.999041e-006,75.5079 1.1410459e-005,75.5134 0.093884408,75.5189 0.34386867,75.5244 0.34363118,75.5299 0.093615673,75.5355 -1.1234484e-005,75.5410 2.4179935e-006,75.5465 1.5636798e-006,75.5520 0.031263862,75.5575 0.12504797,75.5631 0.18750305,75.5686 0.093692586,75.5741 -4.6899149e-006,75.5796 0.093882844,75.5851 0.31254455,75.5907 0.18735926,75.5962 -5.2746087e-005,75.6017 1.6777356e-005,75.6072 -1.4359834e-005,75.6127 4.0664199e-005,75.6183 0.093803808,75.6238 0.093695909,75.6293 -3.9591549e-005,75.6348 1.0609604e-005,75.6404 -2.8435156e-006,75.6459 7.6355883e-007,75.6514 -2.1047957e-007,75.6569 7.8296885e-008,75.6624 -1.0269805e-007,75.6680 0.093757287,75.6735 0.3437669,75.6790 0.50000286,75.6845 0.34372151,75.6901 0.093783319,75.6956 0.093805104,75.7011 0.093694836,75.7066 -4.0298251e-005,75.7122 1.0799498e-005,75.7177 -2.8963295e-006,75.7232 7.8490552e-007,75.7287 -2.4305081e-007,75.7343 1.8724317e-007,75.7398 -5.0594593e-007,75.7453 0.031251837,75.7508 0.09375,75.7564 0.031248167,75.7619 4.9093018e-007,75.7674 -1.3131013e-007,75.7729 3.4268457e-008,75.7785 -5.752276e-009,75.7840 -1.1263517e-008,75.7895 5.0811501e-008,75.7951 -1.9199899e-007,75.8006 7.1724526e-007,75.8061 -2.6772088e-006,75.8116 9.9924373e-006,75.8172 -3.72957e-005,75.8227 0.00013920227,75.8282 0.37513748,75.8338 0.37496692,75.8393 0.31254497,75.8448 0.31240332,75.8503 0.093599394,75.8559 -7.4816458e-006,75.8614 0.093790404,75.8669 0.1874987,75.8725 0.093714692,75.8780 -1.0315389e-005,75.8835 2.2265797e-006,75.8891 1.4101385e-006,75.8946 -7.8680541e-006,75.9001 3.0064733e-005,75.9057 0.09385252,75.9112 0.34408879,75.9167 0.81258142,75.9222 0.53086925,75.9278 0.093577154,75.9333 9.0054154e-006,75.9388 -2.4244814e-006,75.9444 6.917565e-007,75.9499 -3.4235504e-007,75.9554 6.7766217e-007,75.9610 -2.3684779e-006,75.9665 8.7969911e-006,75.9720 0.31251088,75.9776 0.34374368,75.9831 0.18749145,75.9887 -5.5814553e-006,75.9942 1.0093399e-005,75.9997 -3.4794804e-005,76.0053 0.00012909679,76.0108 0.34402293,76.0163 0.65647566,76.0219 0.87500441,76.0274 0.65601695,76.0329 0.34351072,76.0385 0.21866958,76.0440 0.31249973,76.0496 0.093698807,76.0551 -8.6749549e-007,76.0606 2.3277411e-007,76.0662 -6.3527871e-008,76.0717 2.1318263e-008,76.0772 -2.1741327e-008,76.0828 6.5651079e-008,76.0883 -2.4088297e-007,76.0939 0.18750775,76.0994 0.56250811,76.1049 0.56249189,76.1105 0.18749225,76.1160 2.4127615e-007,76.1216 -6.6499396e-008,76.1271 2.4701706e-008,76.1326 -3.2304307e-008,76.1382 1.0452279e-007,76.1437 -3.8581911e-007,76.1493 1.4388751e-006,76.1548 -5.3701347e-006,76.1603 2.0043371e-005,76.1659 0.09382119,76.1714 0.18749975,76.1770 0.093679592,76.1825 -2.2707653e-005,76.1880 1.537446e-005,76.1936 -3.8791652e-005,76.1991 0.00013980355,76.2047 0.50028175,76.2102 0.74995786,76.2158 0.62481517,76.2213 0.53118205,76.2268 0.31243247,76.2324 -3.7141745e-005,76.2379 9.9530052e-006,76.2435 -2.6671419e-006,76.2490 7.1472368e-007,76.2546 -1.9152702e-007,76.2601 5.1324182e-008,76.2657 -1.3753525e-008,76.2712 3.6855803e-009,76.2767 -9.8763653e-010,76.2823 2.646551e-010,76.2878 -7.0900522e-011,76.2934 1.8924577e-011,76.2989 -4.7917959e-012,76.3045 2.4090433e-013,76.3100 3.8289636e-012,76.3156 -1.5558188e-011,76.3211 5.8408771e-011,76.3267 -2.1809524e-010,76.3322 8.1404161e-010,76.3378 -3.0383267e-009,76.3433 1.134022e-008,76.3489 -4.2326125e-008,76.3544 1.5797762e-007,76.3599 -5.8963411e-007,76.3655 0.093759194,76.3710 0.34376001,76.3766 0.34373999,76.3821 0.093740813,76.3877 6.3968326e-007,76.3932 -3.4527656e-007,76.3988 7.4143242e-007,76.4043 -2.6206599e-006,76.4099 9.7420425e-006,76.4154 0.18770278,76.4210 0.7501986,76.4265 0.78104794,76.4321 0.18729149,76.4376 1.9439174e-006,76.4432 -5.2091912e-007,76.4487 1.3959257e-007,76.4543 -3.7407045e-008,76.4599 1.0024106e-008,76.4654 -2.6862295e-009,76.4710 7.1995032e-010,76.4765 -1.9334709e-010,76.4821 5.3377892e-011,76.4876 -2.0148716e-011,76.4932 2.7214607e-011,76.4987 -8.8715958e-011,76.5043 3.2767655e-010,76.5098 -1.2220929e-009,76.5154 4.5610804e-009,76.5209 -1.7023661e-008,76.5265 6.353892e-008,76.5320 -2.3715205e-007,76.5376 8.8514389e-007,76.5432 -3.3037024e-006,76.5487 1.2330737e-005,76.5543 0.093907349,76.5598 0.31254956,76.5654 0.18735339,76.5709 0.124997,76.5765 0.31252202,76.5820 0.18743227,76.5876 -2.699397e-005,76.5932 7.2366142e-006,76.5987 -1.9502136e-006,76.6043 5.6363422e-007,76.6098 -3.0417414e-007,76.6154 6.5307029e-007,76.6209 -2.3082896e-006,76.6265 8.5808051e-006,76.6321 0.31251189,76.6376 0.34374011,76.6432 0.093740761,76.6487 5.9753376e-007,76.6543 -1.5392217e-007,76.6599 1.8102813e-008,76.6654 8.1532384e-008,76.6710 -3.4426535e-007,76.6765 1.2956386e-006,76.6821 -4.8386619e-006,76.6877 0.09397161,76.6932 0.50022393,76.6988 0.56242144,76.7043 0.34349233,76.7099 -0.00013377998,76.7155 3.5849487e-005,76.7210 -9.6067133e-006,76.7266 2.5743509e-006,76.7321 -6.898818e-007,76.7377 1.8495976e-007,76.7433 -4.9899178e-008,76.7488 1.4621531e-008,76.7544 -8.5832008e-009,76.7600 1.9711729e-008,76.7655 -7.0269309e-008,76.7711 2.613875e-007,76.7767 -9.753627e-007,76.7822 3.6403692e-006,76.7878 -1.3587258e-005,76.7933 5.071297e-005,76.7989 0.4064714,76.8045 0.96876675,76.8100 0.78113985,76.8156 0.50004089,76.8212 0.31247064,76.8267 0.18736942,76.8323 -6.2150684e-005,76.8379 1.6163511e-005,76.8434 -2.4979659e-006,76.8490 -6.1736728e-006,76.8546 2.7195358e-005,76.8601 0.093787618,76.8657 0.093712397,76.8713 -2.7467828e-005,76.8768 7.3606475e-006,76.8824 -1.9724591e-006,76.8880 5.2857001e-007,76.8935 -1.4165489e-007,76.8991 3.8005187e-008,76.9047 -1.0353954e-008,76.9102 3.4074985e-009,76.9158 -3.2753986e-009,76.9214 9.6946646e-009,76.9269 -3.5506183e-008,76.9325 1.3234119e-007,76.9381 -4.9390002e-007,76.9436 1.8434139e-006,76.9492 -6.8803347e-006,76.9548 2.568012e-005,76.9604 0.093861714,76.9659 0.31269079,76.9715 0.59377724,76.9771 0.43728384,76.9826 0.093617782,76.9882 -2.1419248e-006,76.9938 5.7397909e-007,76.9994 -1.5381107e-007,77.0049 4.121733e-008,77.0105 -1.1045145e-008,77.0161 2.959806e-009,77.0216 -7.9314827e-010,77.0272 2.1253979e-010,77.0328 -5.6944335e-011,77.0384 1.5219598e-011,77.0439 -3.9291981e-012,77.0495 4.9587255e-013,77.0551 1.9462396e-012,77.0607 -8.2816237e-012,77.0662 3.1182903e-011,77.0718 -1.164598e-010,77.0774 4.3469275e-010,77.0830 -1.6224474e-009,77.0885 6.0556058e-009,77.0941 -2.2601872e-008,77.0997 8.4358966e-008,77.1053 -3.1486044e-007,77.1108 1.1751815e-006,77.1164 -4.3862337e-006,77.1220 1.637113e-005,77.1276 0.18754736,77.1331 0.4062376,77.1387 0.18745597,77.1443 -4.8469351e-006,77.1499 1.2982633e-006,77.1554 -3.457109e-007,77.1610 8.4470756e-008,77.1666 7.8599367e-009,77.1722 -1.1592862e-007,77.1778 4.5589505e-007,77.1833 -1.7077956e-006,77.1889 6.3758225e-006,77.1945 -2.3797495e-005,77.2001 8.8821689e-005,77.2056 0.25019005,77.2112 0.43757397,77.2168 0.37479001,77.2224 -0.00015763476,77.2280 4.3524818e-005,77.2335 -1.6451746e-005,77.2391 2.2280252e-005,77.2447 0.18754382,77.2503 0.34377599,77.2559 0.31244326,77.2614 0.031243442,77.2670 0.18760946,77.2726 0.31246468,77.2782 0.093656749,77.2838 -3.6141375e-006,77.2894 -1.3401823e-006,77.2949 8.9760042e-006,77.3005 0.09374994,77.3061 -8.7508179e-006,77.3117 0.0937576,77.3173 0.18749933,77.3229 0.093745068,77.3284 -5.4402153e-007,77.3340 8.0359477e-008,77.3396 2.2265269e-007,77.3452 -9.7106533e-007,77.3508 3.6619194e-006,77.3564 -1.3677756e-005,77.3619 0.031347953,77.3675 0.34394556,77.3731 0.49993184,77.3787 0.18731013,77.3843 -3.134189e-005,77.3899 8.3988198e-006,77.3955 -2.2507634e-006,77.4010 6.0353017e-007,77.4066 -1.6316874e-007,77.4122 4.9094847e-008,77.4178 -3.3198894e-008,77.4234 8.3703881e-008,77.4290 -3.0164085e-007,77.4346 1.1229533e-006,77.4401 -4.1905237e-006,77.4457 1.5640477e-005,77.4513 0.093870938,77.4569 0.31261706,77.4625 0.31234759,77.4681 -0.00012420792,77.4737 3.3283635e-005,77.4793 -8.916224e-006,77.4849 2.3784685e-006,77.4904 -5.9689921e-007,77.4960 8.9149426e-009,77.5016 5.61344e-007,77.5072 -2.2544953e-006,77.5128 8.4573503e-006,77.5184 -3.1577547e-005,77.5240 0.00011786288,77.5296 0.34409764,77.5352 0.75019556,77.5408 0.71846396,77.5463 0.18717512,77.5519 0.062512711,77.5575 0.18749769,77.5631 0.093766779,77.5687 0.34383792,77.5743 0.49999273,77.5799 0.3124114,77.5855 0.031201484,77.5911 5.0899434e-006,77.5967 -1.363969e-006,77.6023 3.6550739e-007,77.6079 -9.7946234e-008,77.6135 2.624698e-008,77.6191 -7.0334889e-009,77.6246 1.8847801e-009,77.6302 -5.0504351e-010,77.6358 1.3523617e-010,77.6414 -3.5858882e-011,77.6470 8.1878879e-012,77.6526 3.1108406e-012,77.6582 -2.0633849e-011,77.6638 7.9431441e-011,77.6694 -2.9711683e-010,77.6750 1.1091287e-009,77.6806 -4.1397445e-009,77.6862 1.5451141e-008,77.6918 -5.7669652e-008,77.6974 2.1524548e-007,77.7030 -8.0337946e-007,77.7086 2.9985233e-006,77.7142 -1.119165e-005,77.7198 4.1771607e-005,77.7254 0.093793891,77.7310 0.093732171,77.7366 0.062460814,77.7422 -2.5144143e-005,77.7478 6.7379233e-006,77.7534 -1.8054469e-006,77.7590 4.8330122e-007,77.7646 -1.2760685e-007,77.7702 2.7085097e-008,77.7758 1.9279682e-008,77.7814 -1.0421563e-007,77.7870 3.9761696e-007,77.7926 0.031264611,77.7982 0.093746215,77.8038 -1.5583366e-005,77.8094 1.1066314e-005,77.8150 0.093776397,77.8206 0.18750025,77.8262 0.09372256,77.8318 -7.400944e-006,77.8374 1.9832555e-006,77.8430 -5.3145959e-007,77.8486 1.4241698e-007,77.8542 -3.8163947e-008,77.8598 1.022692e-008,77.8654 -2.7405416e-009,77.8710 7.343921e-010,77.8766 -1.9679805e-010,77.8822 5.2738692e-011,77.8878 -1.4140274e-011,77.8934 3.8180015e-012,77.8990 -1.1305624e-012,77.9046 7.0396819e-013,77.9102 -1.6853606e-012,77.9158 6.037954e-012,77.9214 -2.2468321e-011,77.9270 8.3842343e-011,77.9326 -3.1292724e-010,77.9382 1.1679637e-009,77.9438 -4.3592925e-009,77.9495 1.6270562e-008,77.9551 -6.072802e-008,77.9607 2.266605e-007,77.9663 -8.4598469e-007,77.9719 3.1575421e-006,77.9775 0.18750905,77.9831 0.34375006,77.9887 0.18749082,77.9943 -2.6666723e-006,77.9999 -9.7635905e-007,78.0055 6.57294e-006,78.0111 0.09375935,78.0167 0.093740687,78.0223 -6.7641486e-006,78.0280 1.7100143e-006,78.0336 -7.5304797e-008,78.0392 0.031279873,78.0448 0.18761572,78.0504 0.37508997,78.0560 0.37502432,78.0616 0.31234258,78.0672 -0.00013026995,78.0728 3.4908862e-005,78.0784 -9.3546414e-006,78.0841 2.5067943e-006,78.0897 -6.7175449e-007,78.0953 1.8001479e-007,78.1009 -4.8248609e-008,78.1065 1.2964628e-008,78.1121 -3.6058945e-009,78.1177 1.4579168e-009,78.1233 -2.225649e-009,78.1289 7.4452169e-009,78.1346 -2.7557496e-008,78.1402 1.0279334e-007,78.1458 -3.8364786e-007,78.1514 1.4319176e-006,78.1570 -5.3444687e-006,78.1626 1.9947634e-005,78.1682 0.031245276,78.1739 -1.15488e-006,78.1795 0.18755689,78.1851 0.3124823,78.1907 0.093701862,78.1963 0.031251457,78.2019 0.34375799,78.2075 0.56250602,78.2132 0.34374097,78.2188 -9.3120261e-006,78.2244 2.495374e-006,78.2300 -6.6869353e-007,78.2356 1.7919197e-007,78.2412 -4.8018659e-008,78.2469 1.2867715e-008,78.2525 -3.4482006e-009,78.2581 9.2401475e-010,78.2637 -2.475708e-010,78.2693 6.6191629e-011,78.2749 -1.7174992e-011,78.2806 2.5026257e-012,78.2862 7.1666726e-012,78.2918 -3.1172342e-011,78.2974 1.1753261e-010,78.3030 -4.3899467e-010,78.3086 1.6385826e-009,78.3143 -6.1158447e-009,78.3199 2.2826701e-008,78.3255 -8.5198053e-008,78.3311 3.17992e-007,78.3367 -1.1868689e-006,78.3424 4.4298527e-006,78.3480 0.031249624,78.3536 -2.9278649e-006,78.3592 0.093753017,78.3648 0.093747951,78.3705 -1.9023511e-006,78.3761 0.093759656,78.3817 0.34376001,78.3873 0.3437399,78.3930 0.093740687,78.3986 5.9901282e-007,78.4042 -1.6051892e-007,78.4098 4.3012683e-008,78.4154 -1.1518531e-008,78.4211 3.0578455e-009,78.4267 -7.1188166e-010,78.4323 -2.1061186e-010,78.4379 1.5545326e-009,78.4436 -6.0080376e-009,78.4492 2.2479494e-008,78.4548 -8.391693e-008,78.4604 3.1321431e-007,78.4661 -1.1690377e-006,78.4717 4.3632995e-006,78.4773 -1.6285516e-005,78.4829 6.0783837e-005,78.4886 0.40637413,78.4942 0.53120786,78.4998 0.18739036,78.5054 -3.4520021e-005,78.5111 5.0820097e-005,78.5167 0.31259459,78.5223 0.50000042,78.5279 0.31240365,78.5336 -4.4719338e-005,78.5392 1.1981931e-005,78.5448 -3.2046582e-006,78.5504 8.357049e-007,78.5561 -1.3788657e-007,78.5617 -2.8425896e-007,78.5673 1.2750492e-006,78.5730 0.093752265,78.5786 0.093746729,78.5842 3.7316875e-006,78.5898 0.78129166,78.5955 2.2187841,78.6011 2.1874659,78.6067 0.74995869,78.6124 -5.1191723e-006,78.6180 1.3718249e-006,78.6236 -3.677014e-007,78.6293 9.8866686e-008,78.6349 -2.7734885e-008,78.6405 1.2065089e-008,78.6461 -2.0524823e-008,78.6518 7.0039391e-008,78.6574 -2.5965414e-007,78.6630 9.686579e-007,78.6687 -3.6152774e-006,78.6743 0.093812056,78.6799 0.40638867,78.6856 0.68754297,78.6912 0.53111625,78.6968 0.093643665,78.7025 -9.9402496e-007,78.7081 2.6605471e-007,78.7137 -7.0111696e-008,78.7194 1.4369846e-008,78.7250 1.2639724e-008,78.7306 -6.4935875e-008,78.7363 2.4712477e-007,78.7419 -9.2364013e-007,78.7475 3.4477223e-006,78.7532 -1.2868319e-005,78.7588 4.8029589e-005,78.7644 0.12508892,78.7701 0.1874982,78.7757 0.12491811,78.7813 0.031201947,78.7870 6.2612962e-006,78.7926 -1.6778617e-006,78.7983 4.4963028e-007,78.8039 -1.2052014e-007,78.8095 3.2413027e-008,78.8152 -9.1219876e-009,78.8208 4.0724011e-009,78.8264 -7.1674409e-009,78.8321 2.4599201e-008,78.8377 -9.1236885e-008,78.8433 3.403766e-007,78.8490 -1.270375e-006,78.8546 4.7415174e-006,78.8603 -1.7697155e-005,78.8659 0.031376369,78.8715 0.31265992,78.8772 0.34363094,78.8828 0.093605772,78.8885 -1.1485079e-005,78.8941 3.0648657e-006,78.8997 -7.7342952e-007,78.9054 2.8580317e-008,78.9110 6.5923638e-007,78.9167 -2.6657672e-006,78.9223 1.000467e-005,78.9279 0.093807027,78.9336 0.18755256,78.9392 0.18742888,78.9449 -5.8791818e-005,78.9505 1.5819591e-005,78.9562 -4.4816866e-006,78.9618 2.1059304e-006,78.9674 -3.9419879e-006,78.9731 1.3663058e-005,78.9787 0.093768425,78.9844 0.093731731,78.9900 -1.4523028e-005,78.9957 7.2432376e-006,79.0013 0.031267028,79.0069 0.093769059,79.0126 0.093719661,79.0182 0.031280935,79.0239 0.31256044,79.0295 0.31245229,79.0352 0.093701243,79.0408 -5.4598527e-006,79.0464 1.4621169e-006,79.0521 -3.8816171e-007,79.0577 9.0407632e-008,79.0634 2.656825e-008,79.0690 -1.967062e-007,79.0747 0.18752171,79.0803 0.87501824,79.0860 0.7812252,79.0916 0.093732759,79.0973 2.7059541e-006,79.1029 -5.7397085e-007,79.1086 -4.1034875e-007,79.1142 2.2156153e-006,79.1199 -8.4528301e-006,79.1255 0.031297836,79.1312 0.31252724,79.1368 0.18744488,79.1424 -1.6814241e-005,79.1481 4.505765e-006,79.1537 -1.2074267e-006,79.1594 3.2356849e-007,79.1650 -8.6747221e-008,79.1707 2.3393575e-008,79.1763 -6.8199428e-009,79.1820 3.8844576e-009,79.1876 -8.7180521e-009,79.1933 3.0990169e-008,79.1989 -1.1525214e-007,79.2046 4.3005403e-007,79.2102 0.093755513,79.2159 0.18749873,79.2216 0.031244829,79.2272 7.4984388e-007,79.2329 -2.0093799e-007,79.2385 5.384598e-008,79.2442 -1.4429274e-008,79.2498 3.8666572e-009,79.2555 -1.0361602e-009,79.2611 2.7766331e-010,79.2668 -7.4407258e-011,79.2724 1.9942749e-011,79.2781 -5.3575764e-012,79.2837 1.4859099e-012,79.2894 -5.8563722e-013,79.2950 8.5658303e-013,79.3007 -2.8408964e-012,79.3063 1.0507862e-011,79.3120 -3.9193791e-011,79.3177 1.4627942e-010,79.3233 -5.4596916e-010,79.3290 2.0377655e-009,79.3346 -7.6057232e-009,79.3403 2.8387479e-008,79.3459 -1.0595296e-007,79.3516 3.9545705e-007,79.3572 -1.4759976e-006,79.3629 5.5089886e-006,79.3686 0.093757495,79.3742 0.093742557,79.3799 -5.7850548e-006,79.3855 2.5287154e-006,79.3912 -4.3296759e-006,79.3968 0.031296354,79.4025 0.37504542,79.4082 0.37496671,79.4138 0.12506424,79.4195 0.18745756,79.4251 -9.7995638e-005,79.4308 2.7036505e-005,79.4365 -1.0142554e-005,79.4421 0.093777642,79.4478 0.50002807,79.4534 0.56248599,79.4591 0.31247199,79.4648 0.031238241,79.4704 2.5142906e-006,79.4761 -6.737622e-007,79.4817 1.8055029e-007,79.4874 -4.8383306e-008,79.4931 1.2968004e-008,79.4987 -3.4847061e-009,79.5044 9.6975261e-010,79.5100 -3.940295e-010,79.5157 6.0633282e-010,79.5214 -2.0314475e-009,79.5270 7.5200735e-009,79.5327 -2.8051165e-008,79.5384 1.0469324e-007,79.5440 -3.9075414e-007,79.5497 1.4584438e-006,79.5553 -5.4434713e-006,79.5610 2.0317124e-005,79.5667 0.18758577,79.5723 0.50006574,79.5780 0.49991873,79.5837 0.093662187,79.5893 3.4461505e-006,79.5950 0.093763061,79.6007 0.31250519,79.6063 0.1874848,79.6120 -5.2627147e-006,79.6177 -3.4942314e-006,79.6233 1.9241823e-005,79.6290 0.50005525,79.6347 0.8750006,79.6403 0.56245416,79.6460 0.18747717,79.6517 -3.3232266e-006,79.6573 8.8154269e-007,79.6630 -2.0266666e-007,79.6687 -7.0960915e-008,79.6743 4.8657165e-007,79.6800 0.18750513,79.6857 0.34375,79.6913 0.18749487,79.6970 -5.0367419e-007,79.7027 1.3497703e-007,79.7083 -3.6192205e-008,79.7140 9.7807158e-009,79.7197 -2.9276992e-009,79.7253 1.9293787e-009,79.7310 -4.7899804e-009,79.7367 1.7231899e-008,79.7423 -6.414291e-008,79.7480 2.3935951e-007,79.7537 -8.9336896e-007,79.7594 3.3343929e-006,79.7650 0.34380496,79.7707 1.1563388,79.7764 1.3436983,79.7820 0.28115702,79.7877 -2.1225364e-006,79.7934 5.6878218e-007,79.7991 -1.5241822e-007,79.8047 4.0843979e-008,79.8104 -1.0945085e-008,79.8161 2.9329843e-009,79.8217 -7.8595275e-010,79.8274 2.1058411e-010,79.8331 -5.6318946e-011,79.8388 1.4674298e-011,79.8444 -2.373427e-012,79.8501 -5.1823476e-012,79.8558 2.3105084e-011,79.8615 -8.7245287e-011,79.8671 3.2590297e-010,79.8728 -1.2164674e-009,79.8785 4.5403397e-009,79.8842 -1.6946295e-008,79.8898 6.3250056e-008,79.8955 -2.3607338e-007,79.9012 8.8111631e-007,79.9069 -3.2886624e-006,79.9125 1.2274581e-005,79.9182 0.093905613,79.9239 0.31255549,79.9296 0.18732956,79.9352 -6.3830805e-005,79.9409 1.7104123e-005,79.9466 -4.58042e-006,79.9523 1.216146e-006,79.9580 -2.8378241e-007,79.9636 -8.1131581e-008,79.9693 6.0838795e-007,79.9750 0.031247655,79.9807 0.093765825,79.9863 0.1874603,79.9920 0.18765713,79.9977 0.65663898,80.0034 1.2812634,80.0091 0.84340161,80.0147 0.28117594,80.0204 0.31247109,80.0261 -0.000104561,80.0318 2.8019358e-005,80.0375 -7.5078133e-006,80.0431 2.0095899e-006,80.0488 -5.2992675e-007,80.0545 1.0994864e-007,80.0602 9.0187264e-008,80.0659 -4.7074926e-007,80.0716 1.792961e-006,80.0772 -6.7016481e-006,80.0829 2.5015688e-005,80.0886 0.18752526,80.0943 0.21880975,80.1000 0.28141993,80.1056 0.49998716,80.1113 0.31233141,80.1170 0.093667753,80.1227 -5.4800225e-006,80.1284 0.093790941,80.1341 0.18749876,80.1397 0.093713991,80.1454 -1.1724032e-005,80.1511 3.1417235e-006,80.1568 -8.4189691e-007,80.1625 2.2560562e-007,80.1682 -6.0456209e-008,80.1739 1.6200627e-008,80.1795 -4.34133e-009,80.1852 1.1633589e-009,80.1909 -3.1174877e-010,80.1966 8.3540237e-011,80.2023 -2.2386527e-011,80.2080 5.9989843e-012,80.2137 -1.6075669e-012,80.2193 4.3079052e-013,80.2250 -1.1546284e-013,80.2307 3.1025384e-014,80.2364 -8.6292337e-015,80.2421 3.4891055e-015,80.2478 -5.3268983e-015,80.2535 1.7819759e-014,80.2592 -6.5957507e-014,80.2649 2.4603049e-013,80.2705 -9.1823998e-013,80.2762 3.4272114e-012,80.2819 -1.2791656e-011,80.2876 4.7743354e-011,80.2933 -1.7819642e-010,80.2990 6.6509698e-010,80.3047 -2.4823956e-009,80.3104 9.2652481e-009,80.3161 -3.4581443e-008,80.3217 1.2907115e-007,80.3274 -4.817428e-007,80.3331 1.7980478e-006,80.3388 0.093771525,80.3445 0.34378642,80.3502 0.56252223,80.3559 0.56245404,80.3616 0.093707919,80.3673 1.0403579e-005,80.3730 0.093817919,80.3787 0.3125242,80.3844 0.18742359,80.3900 -2.4836982e-005,80.3957 5.7474444e-006,80.4014 1.8495687e-006,80.4071 -1.3147393e-005,80.4128 5.0744362e-005,80.4185 0.34395766,80.4242 0.75006735,80.4299 0.56229985,80.4356 0.093629837,80.4413 6.6607718e-006,80.4470 -1.6954533e-006,80.4527 1.204621e-007,80.4584 1.2138624e-006,80.4641 -4.976363e-006,80.4698 1.8693141e-005,80.4755 0.093749985,80.4812 -1.8689367e-005,80.4869 5.0052618e-006,80.4926 -1.3301443e-006,80.4983 3.1490021e-007,80.5040 7.0667809e-008,80.5096 -5.976521e-007,80.5153 2.3201396e-006,80.5210 -8.6836199e-006,80.5267 0.031330265,80.5324 0.34399018,80.5381 0.59370357,80.5438 0.21850951,80.5495 -3.3921096e-005,80.5552 9.0899739e-006,80.5609 -2.4360024e-006,80.5666 6.5329141e-007,80.5723 -1.7696334e-007,80.5780 5.4508963e-008,80.5837 -4.1060506e-008,80.5894 1.0973794e-007,80.5951 -3.9792286e-007,80.6008 1.4820749e-006,80.6065 -5.5308305e-006,80.6122 2.0642947e-005,80.6179 0.18752819,80.6236 0.18747179,80.6293 -2.063285e-005,80.6350 5.529047e-006,80.6407 -1.4816445e-006,80.6464 3.9707717e-007,80.6521 -1.0654247e-007,80.6578 2.9060205e-008,80.6636 -9.6897717e-009,80.6693 9.697172e-009,80.6750 -2.9100631e-008,80.6807 1.0671393e-007,80.6864 -3.9778774e-007,80.6921 1.4845589e-006,80.6978 -5.5409023e-006,80.7035 2.0680769e-005,80.7092 0.093842812,80.7149 0.18745437,80.7206 -8.0519014e-005,80.7263 2.1577032e-005,80.7320 -5.7825155e-006,80.7377 1.5512627e-006,80.7434 -4.2206182e-007,80.7491 1.3685937e-007,80.7548 -1.2534946e-007,80.7605 3.6455859e-007,80.7662 -1.3329917e-006,80.7719 4.9678151e-006,80.7776 -1.8539791e-005,80.7834 6.9197093e-005,80.7891 0.18765318,80.7948 0.34382927,80.8005 0.34362966,80.8062 0.093592852,80.8119 -1.208598e-005,80.8176 3.2387097e-006,80.8233 -8.6786736e-007,80.8290 2.3249359e-007,80.8347 -6.2036037e-008,80.8404 1.5631365e-008,80.8461 -4.8399407e-010,80.8519 -1.3697981e-008,80.8576 5.5280839e-008,80.8633 -2.0744253e-007,80.8690 7.745528e-007,80.8747 -2.8910056e-006,80.8804 1.0790375e-005,80.8861 0.093879916,80.8918 0.34386504,80.8975 0.34363481,80.9032 0.093620196,80.9090 -1.0770885e-005,80.9147 2.8864649e-006,80.9204 -7.7409362e-007,80.9261 2.0967323e-007,80.9318 -6.4536614e-008,80.9375 4.8459018e-008,80.9432 -1.2930516e-007,80.9489 4.6879882e-007,80.9547 0.031250648,80.9604 0.03124932,80.9661 -3.3434961e-007,80.9718 -3.8176225e-007,80.9775 1.8615921e-006,80.9832 -7.0651968e-006,80.9889 2.6401363e-005,80.9947 0.1875594,81.0004 0.34378102,81.0061 0.34370354,81.0118 0.09369003,81.0175 -8.6478731e-006,81.0232 0.031318955,81.0289 0.18757997,81.0347 0.37492457,81.0404 0.49993569,81.0461 0.3437545,81.0518 0.031234883,81.0575 1.5882013e-005,81.0632 0.093910865,81.0690 0.34386957,81.0747 0.31236225,81.0804 0.093611412,81.0861 -1.8863862e-005,81.0918 5.055002e-006,81.0975 -1.3546031e-006,81.1033 3.6299684e-007,81.1090 -9.7273286e-008,81.1147 2.6066592e-008,81.1204 -6.9851254e-009,81.1261 1.8717787e-009,81.1319 -5.0141846e-010,81.1376 1.337415e-010,81.1433 -3.3506361e-011,81.1490 2.7218072e-013,81.1547 3.2423456e-011,81.1605 -1.2997746e-010,81.1662 4.8752657e-010,81.1719 -1.8202777e-009,81.1776 6.7941412e-009,81.1833 -2.5358364e-008,81.1891 9.4647049e-008,81.1948 -3.5325871e-007,81.2005 1.3184964e-006,81.2062 0.031270158,81.2119 0.093743272,81.2177 -1.8347087e-005,81.2234 4.9165201e-006,81.2291 -1.3174937e-006,81.2348 3.5305249e-007,81.2406 -9.4608453e-008,81.2463 2.5352449e-008,81.2520 -6.7936092e-009,81.2577 1.819914e-009,81.2635 -4.8549148e-010,81.2692 1.2190225e-010,81.2749 -2.074932e-012,81.2806 -1.1362326e-010,81.2864 4.5660845e-010,81.2921 -1.7129513e-009,81.2978 6.39572e-009,81.3035 -2.3871884e-008,81.3093 8.9099103e-008,81.3150 -3.3255171e-007,81.3207 1.2412092e-006,81.3264 -4.6326641e-006,81.3322 1.7290864e-005,81.3379 0.093773611,81.3436 0.093726337,81.3493 -1.7129094e-005,81.3551 4.0745435e-006,81.3608 8.3250166e-007,81.3665 -7.405562e-006,81.3722 2.8792207e-005,81.3780 0.31253582,81.3837 0.34373093,81.3894 0.18747483,81.3952 0.093828782,81.4009 0.3438372,81.4066 0.34366521,81.4123 0.093658902,81.4181 -5.5821183e-006,81.4238 1.4959251e-006,81.4295 -4.0112496e-007,81.4353 1.084529e-007,81.4410 -3.2654196e-008,81.4467 2.2156314e-008,81.4525 -5.5973103e-008,81.4582 2.0175194e-007,81.4639 -7.5109591e-007,81.4696 2.8028601e-006,81.4754 -1.0461201e-005,81.4811 3.9045197e-005,81.4868 0.18774159,81.4926 0.50005913,81.4983 0.31229204,81.5040 0.093648538,81.5098 -4.4026547e-005,81.5155 8.7394947e-005,81.5212 0.31261787,81.5270 0.53118193,81.5327 0.43741897,81.5384 0.3437272,81.5442 0.031236675,81.5499 1.9901265e-007,81.5556 1.012428e-005,81.5614 -4.0699731e-005,81.5671 0.00015268732,81.5728 0.31266347,81.5786 0.34375009,81.5843 0.31233594,81.5900 -0.00015158276,81.5958 0.187545,81.6015 0.34374288,81.6073 0.34374776,81.6130 0.093744852,81.6187 1.5101721e-006,81.6245 -9.0229838e-007,81.6302 2.0990733e-006,81.6359 -7.4945742e-006,81.6417 2.7881506e-005,81.6474 0.093790516,81.6532 0.09370447,81.6589 0.03126353,81.6646 0.31253278,81.6704 0.18744481,81.6761 2.2555605e-006,81.6818 0.09389393,81.6876 0.31261984,81.6933 0.34368834,81.6991 0.18734239,81.7048 0.093683869,81.7105 0.09376622,81.7163 -5.9778181e-006,81.7220 4.5947624e-007,81.7278 0.031256545,81.7335 0.18750903,81.7392 0.18749057,81.7450 -7.0581768e-006,81.7507 1.9557031e-006,81.7565 -7.6408122e-007,81.7622 1.100547e-006,81.7679 -3.6383603e-006,81.7737 0.18753499,81.7794 0.65628719,81.7852 0.65621823,81.7909 0.21871556,81.7967 -3.9605129e-006,81.8024 1.0272993e-006,81.8081 -1.4834849e-007,81.8139 -4.3403361e-007,81.8196 1.8846615e-006,81.8254 0.093750007,81.8311 -1.9018715e-006,81.8369 4.9488551e-007,81.8426 -7.7510037e-008,81.8483 -1.8490493e-007,81.8541 8.1720839e-007,81.8598 -3.0841834e-006,81.8656 1.1520466e-005,81.8713 -4.3001164e-005,81.8771 0.031484902,81.8828 0.5315817,81.8886 0.68745047,81.8943 0.46847025,81.9001 0.093550943,81.9058 -5.5738087e-006,81.9116 1.4936253e-006,81.9173 -4.0024162e-007,81.9230 1.0721934e-007,81.9288 -2.8603147e-008,81.9345 7.1844415e-009,81.9403 -1.3213941e-010,81.9460 -6.657098e-009,81.9518 2.6762892e-008,81.9575 -1.0040269e-007,81.9633 3.7487848e-007,81.9690 -1.3992252e-006,81.9748 5.2224486e-006,81.9805 0.093800947,81.9863 0.31254381,81.9920 0.31245616,81.9978 0.093699083,82.0035 -5.3216136e-006,82.0093 1.7805553e-006,82.0150 -1.8002982e-006,82.0208 5.4209568e-006,82.0265 -1.9885116e-005,82.0323 7.412555e-005,82.0380 0.31259274,82.0438 0.31242383,82.0495 0.093688697,82.0553 0.093886733,82.0610 0.31255275,82.0668 0.18734281,82.0725 -5.841094e-005,82.0783 1.565114e-005,82.0840 -4.1888579e-006,82.0898 1.1030198e-006,82.0956 -2.2287365e-007,82.1013 -2.1164026e-007,82.1071 1.0695516e-006,82.1128 0.093842193,82.1186 0.31249961,82.1243 0.093659058,82.1301 -5.2638779e-006,82.1358 0.093773015,82.1416 0.31245857,82.1473 0.31268078,82.1531 0.50041729,82.1588 0.87510377,82.1646 0.74973738,82.1704 0.31216234,82.1761 -0.00010122581,82.1819 2.712575e-005,82.1876 -7.2689472e-006,82.1934 1.9478325e-006,82.1991 -5.2179223e-007,82.2049 1.3917811e-007,82.2107 -3.4877573e-008,82.2164 3.2001513e-010,82.2222 3.3603509e-008,82.2279 -1.3474589e-007,82.2337 5.0542138e-007,82.2394 -1.8870933e-006,82.2452 7.0435244e-006,82.2510 -2.6289141e-005,82.2567 9.812112e-005,82.2625 0.21887547,82.2682 0.24996248,82.2740 0.15613443,82.2798 -6.3121741e-005,82.2855 1.6914924e-005,82.2913 -4.5328288e-006,82.2970 1.2150156e-006,82.3028 -3.2686572e-007,82.3086 9.2349026e-008,82.3143 -4.2505501e-008,82.3201 7.7671714e-008,82.3258 -2.6820103e-007,82.3316 9.9521287e-007,82.3374 -3.7129523e-006,82.3431 1.3857723e-005,82.3489 0.09376888,82.3547 0.093731195,82.3604 -1.4242382e-005,82.3662 5.2095515e-006,82.3719 -6.5951549e-006,82.3777 2.117246e-005,82.3835 1.6563195,82.3892 3.3750386,82.3950 3.1249404,82.4008 1.3124695,82.4065 0.18752892,82.4123 0.18746684,82.4180 0.031217894,82.4238 2.2978197e-006,82.4296 -6.1575253e-007,82.4353 1.6500418e-007,82.4411 -4.4214104e-008,82.4469 1.183884e-008,82.4526 -3.1376635e-009,82.4584 7.1084166e-010,82.4642 2.9459701e-010,82.4699 -1.8894577e-009,82.4757 7.2638398e-009,82.4815 -2.7168122e-008,82.4872 1.0141687e-007,82.4930 -3.7853005e-007,82.4988 1.4128187e-006,82.5045 -5.2731502e-006,82.5103 0.093941569,82.5161 0.50020587,82.5218 0.49977911,82.5276 0.0936324,82.5334 0.18767025,82.5391 0.3438268,82.5449 0.31231457,82.5507 -0.00014762665,82.5565 3.9143004e-005,82.5622 -8.9332534e-006,82.5680 -3.4137111e-006,82.5738 2.2590857e-005,82.5795 0.093751878,82.5853 -3.0109657e-005,82.5911 2.9803427e-005,82.5968 0.31252745,82.6026 0.31247696,82.6084 0.28123403,82.6142 0.3750402,82.6199 0.56271559,82.6257 1.1563799,82.6315 1.031045,82.6372 0.281075,82.6430 0.093757071,82.6488 0.31252626,82.6546 0.3124758,82.6603 0.093732469,82.6661 -2.2317166e-005,82.6719 7.8167963e-005,82.6777 0.37529746,82.6834 0.81259674,82.6892 0.53092641,82.6950 -0.00016738192,82.7008 4.4853765e-005,82.7065 -1.2019579e-005,82.7123 3.2209177e-006,82.7181 -8.6311763e-007,82.7239 2.3129184e-007,82.7296 -6.1979883e-008,82.7354 1.6608906e-008,82.7412 -4.450726e-009,82.7470 1.1926531e-009,82.7527 -3.1952549e-010,82.7585 8.5352211e-011,82.7643 -2.1857398e-011,82.7701 2.0701088e-012,82.7758 1.3580056e-011,82.7816 -5.6395447e-011,82.7874 2.1201901e-010,82.7932 -7.9174478e-010,82.7989 2.9551999e-009,82.8047 -1.1029949e-008,82.8105 4.116793e-008,82.8163 -1.5365423e-007,82.8221 5.7349541e-007,82.8278 -2.1405012e-006,82.8336 7.9891688e-006,82.8394 0.093865782,82.8452 0.31254068,82.8510 0.18737334,82.8567 -4.5799985e-005,82.8625 1.227314e-005,82.8683 -3.2888647e-006,82.8741 8.8132549e-007,82.8799 -2.3617106e-007,82.8856 6.3287359e-008,82.8914 -1.6959271e-008,82.8972 4.5446029e-009,82.9030 -1.2177654e-009,82.9088 3.2609165e-010,82.9145 -8.6502389e-011,82.9203 1.9891238e-011,82.9261 6.9455951e-012,82.9319 -4.7679499e-011,82.9377 1.8378787e-010,82.9435 -6.8752781e-010,82.9492 2.5665314e-009,82.9550 -9.5793737e-009,82.9608 3.575386e-008,82.9666 -1.3344685e-007,82.9724 4.9807386e-007,82.9782 -1.8589992e-006,82.9839 6.9385269e-006,82.9897 0.093939662,82.9955 0.40640908,83.0013 0.40613246,83.0071 0.18731423,83.0129 -6.3656145e-005,83.0186 1.2921932e-005,83.0244 0.093838051,83.0302 0.50009835,83.0360 0.56245649,83.0418 0.31238648,83.0476 -1.6545906e-005,83.0534 0.18785207,83.0592 0.71904755,83.0649 0.71844941,83.0707 0.18716136,83.0765 0.03124059,83.0823 0.093751267,83.0881 -1.9331706e-005,83.0939 5.1735751e-006,83.0997 -1.3610288e-006,83.1055 2.7011302e-007,83.1112 2.8071992e-007,83.1170 -1.3931375e-006,83.1228 5.2922665e-006,83.1286 0.34377083,83.1344 0.75000477,83.1402 0.49998209,83.1460 0.093730889,83.1518 3.2173732e-005,83.1576 0.093849003,83.1633 0.18749999,83.1691 0.093650736,83.1749 -3.1133295e-005,83.1807 8.3428677e-006,83.1865 -2.2356592e-006,83.1923 5.990953e-007,83.1981 -1.6054105e-007,83.2039 4.3020624e-008,83.2097 -1.1528457e-008,83.2155 3.0897289e-009,83.2213 -8.2952784e-010,83.2271 2.2813305e-010,83.2329 -8.2939509e-011,83.2386 1.0361414e-010,83.2444 -3.3153866e-010,83.2502 1.222638e-009,83.2560 -4.5593818e-009,83.2618 1.7016262e-008,83.2676 -6.3510811e-008,83.2734 2.3704609e-007,83.2792 -8.8474519e-007,83.2850 3.3022011e-006,83.2908 -1.2325055e-005,83.2966 4.6001769e-005,83.3024 0.187627,83.3082 0.31245902,83.3140 0.093634002,83.3198 -8.0334376e-006,83.3256 2.2676045e-006,83.3314 -1.0363711e-006,83.3372 1.8778463e-006,83.3430 -6.4754872e-006,83.3488 2.4026034e-005,83.3545 0.18755937,83.3603 0.34376708,83.3661 0.62502402,83.3719 0.87495685,83.3777 0.68744385,83.3835 0.81250572,83.3893 0.49997824,83.3951 0.093744941,83.4009 1.3578758e-006,83.4067 -3.6262838e-007,83.4125 9.2527884e-008,83.4183 -7.4523276e-009,83.4241 -6.2732084e-008,83.4299 2.5840384e-007,83.4357 -9.7096211e-007,83.4415 0.09376093,83.4473 0.31250304,83.4531 0.18749125,83.4589 0.09377189,83.4647 0.43765152,83.4705 0.81260419,83.4763 0.5935877,83.4821 0.093624145,83.4879 7.7394561e-006,83.4937 -2.1061169e-006,83.4995 6.8439931e-007,83.5053 -6.3135224e-007,83.5111 1.8411101e-006,83.5169 -6.7336182e-006,83.5228 2.5095385e-005,83.5286 0.18751347,83.5344 0.093721062,83.5402 0.031252369,83.5460 0.31251985,83.5518 0.49999514,83.5576 0.18748271,83.5634 -1.0096921e-005,83.5692 2.4087818e-005,83.5750 0.31255925,83.5808 0.59375584,83.5866 0.40618888,83.5924 -2.8538412e-005,83.5982 8.1860535e-006,83.6040 -4.2037e-006,83.6098 8.628781e-006,83.6156 -3.0313693e-005,83.6214 0.00011263521,83.6272 0.34414768,83.6330 0.71874106,83.6389 0.37466219,83.6447 0.21865067,83.6505 0.093719222,83.6563 -1.2200866e-005,83.6621 3.2695029e-006,83.6679 -8.7616417e-007,83.6737 2.3489002e-007,83.6795 -6.3325565e-008,83.6853 1.8393409e-008,83.6911 -1.0243464e-008,83.6969 2.2580808e-008,83.7027 -8.0085861e-008,83.7086 2.9778641e-007,83.7144 -1.1111499e-006,83.7202 4.1471458e-006,83.7260 0.3125304,83.7318 0.53138334,83.7376 0.68753552,83.7434 0.34362093,83.7492 0.093682945,83.7550 -8.0819827e-006,83.7608 2.22533e-006,83.7667 -8.1870854e-007,83.7725 1.0494019e-006,83.7783 -3.3791218e-006,83.7841 0.031264909,83.7899 0.31251827,83.7957 0.31248409,83.8015 0.093735278,83.8073 2.7181835e-007,83.8132 -8.5313536e-007,83.8190 3.140972e-006,83.8248 -1.1711695e-005,83.8306 0.031296149,83.8364 0.18762676,83.8422 0.31245905,83.8480 0.09363357,83.8539 -8.0133032e-006,83.8597 2.147344e-006,83.8655 -5.7542911e-007,83.8713 1.5419909e-007,83.8771 -4.1321115e-008,83.8829 1.1072922e-008,83.8887 -2.9672487e-009,83.8946 7.9518192e-010,83.9004 -2.132403e-010,83.9062 5.771528e-011,83.9120 -1.7603873e-011,83.9178 1.2696312e-011,83.9236 -3.318272e-011,83.9295 1.2004391e-010,83.9353 -4.4702878e-010,83.9411 1.6682052e-009,83.9469 -6.2262937e-009,83.9527 2.3238842e-008,83.9585 -8.6736051e-008,83.9644 3.237314e-007,83.9702 -1.2082868e-006,83.9760 4.509779e-006,83.9818 -1.6832182e-005,83.9876 6.2824023e-005,83.9935 0.31257871,83.9993 0.34371084,84.0051 0.18743861,84.0109 0.031221714,84.0167 7.485138e-007,84.0226 -2.005571e-007,84.0284 5.3654297e-008,84.0342 -1.4043871e-008,84.0400 2.516763e-009,84.0458 3.9783754e-009,84.0517 -1.8432079e-008,84.0575 6.9755657e-008,84.0633 -2.6061156e-007,84.0691 0.093758188,84.0750 0.34375837,84.0808 0.34374189,84.0866 0.093740351,84.0924 5.8754758e-006,84.0982 0.093805522,84.1041 0.31254813,84.1099 0.31245142,84.1157 0.093696631,84.1215 -1.3959885e-005,84.1274 3.2676049e-005,84.1332 0.093826748,84.1390 0.18755366,84.1448 0.18740837,84.1507 -8.0772523e-005,84.1565 2.1644808e-005,84.1623 -5.8002097e-006,84.1681 1.5542926e-006,84.1740 -4.1649449e-007,84.1798 1.1156066e-007,84.1856 -2.9714659e-008,84.1914 7.2889623e-009,84.1973 5.6143112e-010,84.2031 -9.5361425e-009,84.2089 3.7586343e-008,84.2147 -1.4082059e-007,84.2206 5.2573836e-007,84.2264 -1.9622905e-006,84.2322 7.3240126e-006,84.2381 -2.7335955e-005,84.2439 0.00010202811,84.2497 0.2188668,84.2555 0.25,84.2614 0.21863303,84.2672 -0.00010203128,84.2730 2.8196308e-005,84.2789 -1.0746063e-005,84.2847 1.4786788e-005,84.2905 0.093799137,84.2963 0.1875001,84.3022 0.093700312,84.3080 -1.2806613e-005,84.3138 3.431473e-006,84.3197 -9.182524e-007,84.3255 2.4126058e-007,84.3313 -4.6714508e-008,84.3372 -5.4428106e-008,84.3430 2.6445386e-007,84.3488 -1.0034695e-006,84.3546 3.7497257e-006,84.3605 -1.3996557e-005,84.3663 5.2240735e-005,84.3721 0.093769304,84.3780 0.031192657,84.3838 -4.0156351e-006,84.3896 1.0689945e-006,84.3955 -2.6001891e-007,84.4013 -2.9013862e-008,84.4071 3.7612935e-007,84.4130 -1.4756287e-006,84.4188 5.5268315e-006,84.4246 0.031257547,84.4305 0.031242449,84.4363 -5.5234759e-006,84.4422 1.4801388e-006,84.4480 -3.9663627e-007,84.4538 1.0628756e-007,84.4597 -2.8482125e-008,84.4655 7.6324236e-009,84.4713 -2.0452857e-009,84.4772 5.48107e-010,84.4830 -1.4697853e-010,84.4888 3.9763141e-011,84.4947 -1.2062365e-011,84.5005 8.4836192e-012,84.5063 -2.1872958e-011,84.5122 7.9014323e-011,84.5180 -2.9420782e-010,84.5239 1.0979048e-009,84.5297 -4.0977404e-009,84.5355 1.5294281e-008,84.5414 -5.708398e-008,84.5472 2.1305874e-007,84.5531 -7.9521436e-007,84.5589 2.9680368e-006,84.5647 0.18751083,84.5706 0.31249982,84.5764 0.18748985,84.5822 0.03124702,84.5881 1.4362483e-007,84.5939 -4.4313399e-008,84.5998 3.3619273e-008,84.6056 -9.0167667e-008,84.6114 3.2707672e-007,84.6173 -1.2182367e-006,84.6231 4.5462343e-006,84.6290 -1.6968061e-005,84.6348 6.3331114e-005,84.6407 0.31263891,84.6465 0.50000781,84.6523 0.43736979,84.6582 0.3124325,84.6640 0.18750729,84.6699 -7.8307439e-006,84.6757 2.0990994e-006,84.6816 -5.6502722e-007,84.6874 1.6084213e-007,84.6932 -7.8299273e-008,84.6991 1.5235419e-007,84.7049 -5.3115645e-007,84.7108 1.9724293e-006,84.7166 0.09376435,84.7225 0.34376061,84.7283 0.31248415,84.7341 0.031240033,84.7400 -7.0317969e-006,84.7458 3.086248e-005,84.7517 0.09384834,84.7575 0.21882454,84.7634 0.31248528,84.7692 0.37496588,84.7751 0.31242993,84.7809 0.09368147,84.7868 0.093913093,84.7926 0.40644145,84.7985 0.43732581,84.8043 0.093590386,84.8102 0.1250153,84.8160 0.093721949,84.8218 0.18752478,84.8277 0.34375325,84.8335 0.1874623,84.8394 -8.6557493e-006,84.8452 -7.0908127e-006,84.8511 3.702295e-005,84.8569 0.31267378,84.8628 0.78137606,84.8686 0.74983943,84.8745 0.18733257,84.8803 -2.036403e-006,84.8862 8.9062274e-007,84.8920 -1.5260422e-006,84.8979 5.2139208e-006,84.9037 0.093749993,84.9096 -5.1736274e-006,84.9154 1.386491e-006,84.9213 -3.71922e-007,84.9271 1.0108638e-007,84.9330 -3.2394265e-008,84.9388 2.8484425e-008,84.9447 -8.1547668e-008,84.9506 2.9772949e-007,84.9564 -1.1094588e-006,84.9623 4.1404373e-006,84.9681 -1.5453526e-005,84.9740 5.7678328e-005,84.9798 0.093749009,84.9857 -5.403567e-005,84.9915 0.18752512,84.9974 0.34375224,85.0032 0.31249025,85.0091 0.031240495,85.0149 1.5293283e-006,85.0208 9.324761e-007,85.0267 0.093752109,85.0325 0.093747988,85.0384 -1.4362416e-006,85.0442 3.8449195e-007,85.0501 -1.0161121e-007,85.0559 2.1921704e-008,85.0618 1.3934338e-008,85.0676 -7.7667643e-008,85.0735 2.9676059e-007,85.0794 -1.1094637e-006,85.0852 4.1414251e-006,85.0911 -1.5457474e-005,85.0969 5.7693123e-005,85.1028 0.093749881,85.1086 -5.7550438e-005,85.1145 1.542192e-005,85.1204 -4.1326466e-006,85.1262 1.1074346e-006,85.1321 -2.9676173e-007,85.1379 7.9523907e-008,85.1438 -2.13102e-008,85.1497 5.7105423e-009,85.1555 -1.5302676e-009,85.1614 4.1007206e-010,85.1672 -1.0989838e-010,85.1731 2.9488724e-011,85.1790 -8.0477517e-012,85.1848 2.6999817e-012,85.1907 -2.751719e-012,85.1965 8.3073774e-012,85.2024 -3.0480177e-011,85.2083 1.136224e-010,85.2141 -4.2404322e-010,85.2200 1.582677e-009,85.2258 -5.9071361e-009,85.2317 2.2047629e-008,85.2376 -8.2289951e-008,85.2434 3.0713673e-007,85.2493 -1.1463485e-006,85.2552 4.2785996e-006,85.2610 0.031250887,85.2669 -7.8294152e-006,85.2727 1.3582181e-005,85.2786 0.093787603,85.2845 0.3439272,85.2903 0.75000411,85.2962 0.34355602,85.3021 0.031213043,85.3079 0.031253193,85.3138 -1.5160773e-006,85.3197 4.0626651e-007,85.3255 -1.0886793e-007,85.3314 2.9172787e-008,85.3373 -7.8145117e-009,85.3431 2.0829305e-009,85.3490 -5.16583e-010,85.3549 -1.6779043e-011,85.3607 5.837929e-010,85.3666 -2.318592e-009,85.3725 8.6912735e-009,85.3783 -3.2449094e-008,85.3842 1.2111471e-007,85.3901 -4.5204607e-007,85.3959 1.6872328e-006,85.4018 0.09393201,85.4077 0.50009298,85.4135 0.37481567,85.4194 0.093655907,85.4253 2.6744851e-006,85.4311 -7.1756148e-007,85.4370 1.9554881e-007,85.4429 -6.4577478e-008,85.4487 6.2749749e-008,85.4546 -1.8643202e-007,85.4605 6.830316e-007,85.4664 -2.5458974e-006,85.4722 9.5013147e-006,85.4781 -3.5462195e-005,85.4840 0.00013235817,85.4898 0.31274462,85.4957 0.46874443,85.5016 0.31227705,85.5074 0.03111754,85.5133 1.5152524e-005,85.5192 -4.0604355e-006,85.5251 1.0880121e-006,85.5309 -2.9128944e-007,85.5368 7.7058687e-008,85.5427 -1.6921769e-008,85.5486 -9.3790309e-009,85.5544 5.4444023e-008,85.5603 -2.0841415e-007,85.5662 7.7927479e-007,85.5720 -2.9089167e-006,85.5779 1.0857259e-005,85.5838 0.18753926,85.5897 0.343739,85.5955 0.12496366,85.6014 -6.3072491e-007,85.6073 8.6133646e-008,85.6132 2.8626852e-007,85.6190 -1.2313208e-006,85.6249 4.6393898e-006,85.6308 0.093817815,85.6367 0.31249997,85.6425 0.093682207,85.6484 -4.6367936e-006,85.6543 1.2425319e-006,85.6602 -3.3296396e-007,85.6661 8.9225082e-008,85.6719 -2.3909834e-008,85.6778 6.4071712e-009,85.6837 -1.7169437e-009,85.6896 4.6009319e-010,85.6954 -1.2329215e-010,85.7013 3.3038863e-011,85.7072 -8.8534978e-012,85.7131 2.3724911e-012,85.7190 -6.3576152e-013,85.7248 1.7036651e-013,85.7307 -4.5653839e-014,85.7366 1.2235304e-014,85.7425 -3.2837307e-015,85.7484 8.9864881e-016,85.7542 -3.106095e-016,85.7601 3.4374172e-016,85.7660 -1.064422e-015,85.7719 3.9142528e-015,85.7778 -1.4593751e-014,85.7836 5.4465079e-014,85.7895 -2.0328274e-013,85.7954 7.5872631e-013,85.8013 -2.831848e-012,85.8072 1.0569507e-011,85.8130 -3.9449322e-011,85.8189 1.4723948e-010,85.8248 -5.495524e-010,85.8307 2.0511333e-009,85.8366 -7.6555899e-009,85.8425 2.8573499e-008,85.8483 -1.0664689e-007,85.8542 3.9804578e-007,85.8601 -1.4856543e-006,85.8660 5.5450128e-006,85.8719 0.093765669,85.8778 0.18751167,85.8836 0.18748119,85.8895 -1.6374095e-005,85.8954 4.3878013e-006,85.9013 -1.1758083e-006,85.9072 3.1508287e-007,85.9131 -8.4429686e-008,85.9190 2.2610802e-008,85.9248 -6.0067946e-009,85.9307 1.4145658e-009,85.9366 3.490768e-010,85.9425 -2.811235e-009,85.9484 1.0896766e-008,85.9543 -4.0779085e-008,85.9602 1.5223168e-007,85.9660 -5.6819277e-007,85.9719 2.1207081e-006,85.9778 0.34376395,85.9837 0.7500053,85.9896 0.49998426,85.9955 -5.6226504e-006,86.0014 0.031254202,86.0073 0.093760692,86.0132 0.31266487,86.0190 0.68762296,86.0249 0.49979696,86.0308 -0.00012587124,86.0367 3.3741526e-005,86.0426 -9.0848662e-006,86.0485 2.5952704e-006,86.0544 -1.2955489e-006,86.0603 2.5869251e-006,86.0662 -9.0528138e-006,86.0721 3.3626995e-005,86.0779 0.1875374,86.0838 0.18747953,86.0897 0.093710862,86.0956 1.4212774e-005,86.1015 0.18756507,86.1074 0.34378061,86.1133 0.31242979,86.1192 -5.4869084e-005,86.1251 0.093796939,86.1310 0.3125149,86.1369 0.4062621,86.1428 0.7187407,86.1487 0.49996045,86.1545 0.18748797,86.1604 -2.7113015e-006,86.1663 7.642426e-007,86.1722 -3.4546636e-007,86.1781 6.1761034e-007,86.1840 -2.1251274e-006,86.1899 7.8835637e-006,86.1958 0.093937181,86.2017 0.43774971,86.2076 0.59371287,86.2135 0.37475485,86.2194 0.093618333,86.2253 0.031232657,86.2312 -1.5360463e-005,86.2371 5.6570561e-006,86.2430 -7.2670705e-006,86.2489 2.3412771e-005,86.2548 0.062553935,86.2607 0.12504129,86.2666 0.15624122,86.2725 0.093673512,86.2784 -3.5917677e-005,86.2843 9.9559811e-006,86.2902 -3.9035117e-006,86.2961 5.6576982e-006,86.3020 -1.8728533e-005,86.3079 0.031395659,86.3138 0.3126781,86.3197 0.31230664,86.3256 -0.00014684041,86.3315 3.9686693e-005,86.3374 -1.1894845e-005,86.3433 7.8899666e-006,86.3492 0.031237639,86.3551 0.031324476,86.3610 0.31258619,86.3669 0.3124266,86.3728 0.093676865,86.3787 -1.2951125e-005,86.3846 2.6267167e-005,86.3905 0.093847275,86.3964 0.21879318,86.4023 0.18744957,86.4082 0.093669653,86.4141 -3.7317517e-005,86.4200 1.0000052e-005,86.4259 -2.6797347e-006,86.4318 7.1809438e-007,86.4377 -1.9243004e-007,86.4436 5.1568939e-008,86.4495 -1.3830469e-008,86.4554 3.7488532e-009,86.4613 -1.1638625e-009,86.4672 9.0635383e-010,86.4731 -2.4616635e-009,86.4790 8.9409866e-009,86.4849 -3.3304918e-008,86.4908 1.2428853e-007,86.4967 -4.6388601e-007,86.5026 1.7313929e-006,86.5085 -6.4621981e-006,86.5144 2.4119316e-005,86.5204 0.093758807,86.5263 0.031223534,86.5322 -1.7295661e-006,86.5381 4.6347543e-007,86.5440 -1.2419845e-007,86.5499 3.3281719e-008,86.5558 -8.9185699e-009,86.5617 2.3899278e-009,86.5676 -6.4043393e-010,86.5735 1.7161832e-010,86.5794 -4.5988695e-011,86.5853 1.2322848e-011,86.5912 -3.2990572e-012,86.5972 8.7240322e-013,86.6031 -1.902912e-013,86.6090 -1.1132249e-013,86.6149 6.3565163e-013,86.6208 -2.4314821e-012,86.6267 9.0909988e-012,86.6326 -3.3935202e-011,86.6385 1.2665985e-010,86.6444 -4.7274168e-010,86.6503 1.7644466e-009,86.6563 -6.5855668e-009,86.6622 2.4579768e-008,86.6681 -9.1740773e-008,86.6740 3.4241043e-007,86.6799 -1.2780024e-006,86.6858 4.7699764e-006,86.6917 -1.7803313e-005,86.6976 6.6448614e-005,86.7035 0.15636301,86.7095 0.21873575,86.7154 0.15619376,86.7213 0.093701839,86.7272 0.18751152,86.7331 0.50014716,86.7390 0.68759453,86.7449 0.40617645,86.7509 0.18733728,86.7568 -8.9716603e-005,86.7627 6.5905137e-005,86.7686 0.093805887,86.7745 0.093689971,86.7804 -4.5563516e-005,86.7863 1.2849897e-005,86.7923 -5.8326868e-006,86.7982 1.0480651e-005,86.8041 -3.6092497e-005,86.8100 0.00013389999,86.8159 0.46902987,86.8218 1.0938227,86.8278 1.0622826,86.8337 0.43727699,86.8396 -2.3217463e-005,86.8455 8.8766619e-006,86.8514 -1.2288254e-005,86.8573 4.0279083e-005,86.8633 0.40637779,86.8692 0.75000042,86.8751 0.43737233,86.8810 0.093715526,86.8869 -1.3220654e-005,86.8929 7.9914549e-005,86.8988 0.21895398,86.9047 0.37498066,86.9106 0.18730246,86.9165 -6.7137422e-005,86.9224 2.672749e-005,86.9284 -3.977021e-005,86.9343 0.0001323625,86.9402 0.31276762,86.9461 0.50000077,86.9521 0.40598604,86.9580 0.18737307,86.9639 0.18753028,86.9698 0.031236112,86.9757 3.055407e-006,86.9817 -8.1875703e-007,86.9876 2.1937974e-007,86.9935 -5.8697257e-008,86.9994 1.5391915e-008,87.0053 -2.8656537e-009,87.0113 -3.9309453e-009,87.0172 1.8591262e-008,87.0231 -7.0439754e-008,87.0290 2.6318864e-007,87.0350 -9.8239241e-007,87.0409 3.6666711e-006,87.0468 -1.3685374e-005,87.0527 5.107887e-005,87.0587 0.34386617,87.0646 0.56249022,87.0705 0.31239408,87.0764 0.031205932,87.0824 4.113384e-006,87.0883 -9.8538578e-007,87.0942 -1.7220579e-007,87.1001 0.093759142,87.1061 0.37502027,87.1120 0.53124326,87.1179 0.18747957,87.1238 -2.4230003e-006,87.1298 6.4927633e-007,87.1357 -1.7391372e-007,87.1416 4.6327386e-008,87.1476 -1.1381966e-008,87.1535 -8.0352514e-010,87.1594 1.4598275e-008,87.1653 -5.7594413e-008,87.1713 2.1579649e-007,87.1772 -8.0565519e-007,87.1831 3.0070619e-006,87.1891 -1.1223478e-005,87.1950 4.1890176e-005,87.2009 0.093749888,87.2068 -4.162185e-005,87.2128 1.0524168e-005,87.2187 0.093756989,87.2246 0.34376082,87.2306 0.31248909,87.2365 0.09374091,87.2424 4.344592e-007,87.2484 -1.1184152e-007,87.2543 1.287103e-008,87.2602 6.0372074e-008,87.2662 -2.5438203e-007,87.2721 9.5723237e-007,87.2780 -3.5748299e-006,87.2839 1.3343145e-005,87.2899 0.031250022,87.2958 -1.3478081e-005,87.3017 4.1197532e-006,87.3077 0.093754478,87.3136 0.18750025,87.3195 0.093744501,87.3255 -5.3008461e-007,87.3314 1.4573526e-007,87.3373 -5.2815821e-008,87.3433 6.5521199e-008,87.3492 -2.0928231e-007,87.3552 7.71668e-007,87.3611 -2.8776167e-006,87.3670 1.0739646e-005,87.3730 0.093787961,87.3789 0.18750058,87.3848 0.093709767,87.3908 -2.7550359e-006,87.3967 -2.675402e-005,87.4026 0.00010978081,87.4086 0.2501682,87.4145 0.31244147,87.4204 0.15609756,87.4264 -5.6138793e-005,87.4323 1.5043715e-005,87.4383 -4.0316459e-006,87.4442 1.0816827e-006,87.4501 -2.9476772e-007,87.4561 9.7304621e-008,87.4620 -9.4433766e-008,87.4679 2.8044602e-007,87.4739 0.031251468,87.4798 0.093751341,87.4858 0.093748175,87.4917 -1.5148999e-006,87.4976 4.0596061e-007,87.5036 -1.0882334e-007,87.5095 2.9300821e-008,87.5155 -8.3713738e-009,87.5214 4.1825405e-009,87.5273 -8.3587892e-009,87.5333 2.9254744e-008,87.5392 -1.0866871e-007,87.5452 4.0545203e-007,87.5511 -1.5132587e-006,87.5570 5.648028e-006,87.5630 -2.1080512e-005,87.5689 7.8680285e-005,87.5749 0.18759444,87.5808 0.18743111,87.5868 0.18750861,87.5927 0.34381151,87.5986 0.31241116,87.6046 0.031162102,87.6105 5.8957678e-005,87.6165 0.1877206,87.6224 0.593925,87.6284 0.99985778,87.6343 0.74976218,87.6403 0.18743536,87.6462 1.1367562e-005,87.6521 -3.046187e-006,87.6581 8.1629003e-007,87.6640 -2.1873352e-007,87.6700 5.857985e-008,87.6759 -1.5568668e-008,87.6819 3.6901511e-009,87.6878 8.0945012e-010,87.6938 -6.9288526e-009,87.6997 2.6908173e-008,87.7057 -1.0071179e-007,87.7116 3.7596863e-007,87.7175 -1.4032734e-006,87.7235 5.2375372e-006,87.7294 -1.9548399e-005,87.7354 0.031399988,87.7413 0.3126677,87.7473 0.34367636,87.7532 0.18733118,87.7592 -7.5892873e-005,87.7651 2.033714e-005,87.7711 -5.4497154e-006,87.7770 1.4601214e-006,87.7830 -3.903416e-007,87.7889 1.0112992e-007,87.7949 -1.414622e-008,87.8008 -4.4557396e-008,87.8068 1.923933e-007,87.8127 -7.2507339e-007,87.8187 2.7081139e-006,87.8246 -1.0108177e-005,87.8306 3.7727583e-005,87.8365 0.1876087,87.8425 0.34374991,87.8484 0.1873913,87.8544 -3.7675854e-005,87.8603 1.009607e-005,87.8663 -2.7054623e-006,87.8722 7.2498557e-007,87.8782 -1.9426727e-007,87.8841 5.2026536e-008,87.8901 -1.3823579e-008,87.8961 3.2636531e-009,87.9020 7.7020429e-010,87.9080 -6.3452825e-009,87.9139 2.4612943e-008,87.9199 -9.2113766e-008,87.9258 3.4386926e-007,87.9318 -1.2834638e-006,87.9377 4.790365e-006,87.9437 0.093805082,87.9496 0.40632355,87.9556 0.53119469,87.9615 0.093671702,87.9675 1.4377972e-006,87.9735 -3.8429638e-007,87.9794 9.9275184e-008,87.9854 -1.2772835e-008,87.9913 -4.8196306e-008,87.9973 2.0557657e-007,88.0032 -7.741715e-007,88.0092 2.8913369e-006,88.0152 -1.0792024e-005,88.0211 4.0279967e-005,88.0271 0.093812309,88.0330 0.12499369,88.0390 0.093712822,88.0449 0.093840487,88.0509 0.43772328,88.0569 0.71867871,88.0628 0.24974808,88.0688 -5.2277443e-005,88.0747 1.4125948e-005,88.0807 -4.22229e-006,88.0867 2.7622498e-006,88.0926 -6.8269287e-006,88.0986 2.4547315e-005,88.1045 0.18756181,88.1105 0.5000273,88.1165 0.68746442,88.1224 0.49995136,88.1284 0.18747865,88.1343 -1.3874603e-006,88.1403 -1.0175978e-005,88.1463 4.2095067e-005,88.1522 0.1875581,88.1582 0.18744162,88.1641 -4.089584e-005,88.1701 5.8009564e-006,88.1761 1.7696992e-005,88.1820 0.031250626,88.1880 -2.0322364e-005,88.1940 3.566613e-006,88.1999 6.0581397e-006,88.2059 -2.7801827e-005,88.2118 0.00010515765,88.2178 0.31272459,88.2238 0.49999583,88.2297 0.31229171,88.2357 0.031144649,88.2417 1.2936234e-005,88.2476 -3.299662e-006,88.2536 2.613443e-007,88.2596 2.2547545e-006,88.2655 -9.2811697e-006,88.2715 3.4872708e-005,88.2775 0.093797579,88.2834 0.093702354,88.2894 -3.4819594e-005,88.2954 9.3306717e-006,88.3013 -2.5003653e-006,88.3073 6.700559e-007,88.3133 -1.7966229e-007,88.3192 4.854077e-008,88.3252 -1.4486824e-008,88.3312 9.4032284e-009,88.3371 -2.312682e-008,88.3431 8.311028e-008,88.3491 -3.0933847e-007,88.3550 1.1543343e-006,88.3610 -4.3083364e-006,88.3670 1.6080305e-005,88.3729 0.093888298,88.3789 0.3126162,88.3849 0.31238362,88.3909 0.093611829,88.3968 -1.6046151e-005,88.4028 4.2999168e-006,88.4088 -1.1522573e-006,88.4147 3.0877578e-007,88.4207 -8.2755307e-008,88.4267 2.2221265e-008,88.4326 -6.1232899e-009,88.4386 2.2702071e-009,88.4446 -2.9572724e-009,88.4506 9.5594999e-009,88.4565 -3.5283449e-008,88.4625 1.3158461e-007,88.4685 -4.9109349e-007,88.4745 1.8329331e-006,88.4804 -6.8411755e-006,88.4864 2.5533776e-005,88.4924 0.18757513,88.4983 0.31245431,88.5043 -6.2877734e-005,88.5103 1.6849413e-005,88.5163 -4.5149986e-006,88.5222 1.2092593e-006,88.5282 -3.2168484e-007,88.5342 7.7384577e-008,88.5402 1.2174739e-008,88.5461 -1.261007e-007,88.5521 4.9226855e-007,88.5581 -1.8431188e-006,88.5641 6.8807453e-006,88.5700 0.093775854,88.5760 0.18749996,88.5820 0.093724214,88.5880 -7.1453087e-006,88.5939 2.8360853e-006,88.5999 -4.1987851e-006,88.6059 0.09382274,88.6119 0.18748412,88.6179 -6.8238063e-005,88.6238 1.8281993e-005,88.6298 -4.8845591e-006,88.6358 1.2548065e-006,88.6418 -1.3426671e-007,88.6477 -7.17906e-007,88.6537 3.006156e-006,88.6597 -1.130761e-005,88.6657 4.2227617e-005,88.6717 0.09374994,88.6776 -4.2154563e-005,88.6836 1.1296233e-005,88.6896 -3.0270719e-006,88.6956 8.111698e-007,88.7016 -2.1737061e-007,88.7075 5.8249192e-008,88.7135 -1.5609141e-008,88.7195 4.1828092e-009,88.7255 -1.1208748e-009,88.7315 3.0036287e-010,88.7374 -8.0488935e-011,88.7434 2.1569378e-011,88.7494 -5.7822792e-012,88.7554 1.5580529e-012,88.7614 -4.4948374e-013,88.7674 2.3977096e-013,88.7733 -5.0960489e-013,88.7793 1.7987803e-012,88.7853 -6.6860376e-012,88.7913 2.494732e-011,88.7973 -9.3110533e-011,88.8033 3.4752196e-010,88.8092 -1.2970788e-009,88.8152 4.8411724e-009,88.8212 -1.8069024e-008,88.8272 6.7440205e-008,88.8332 -2.5171144e-007,88.8392 9.3947915e-007,88.8451 -3.5064795e-006,88.8511 1.3087462e-005,88.8571 0.87502283,88.8631 1.156242,88.8691 0.49997929,88.8751 -5.7093603e-006,88.8811 1.5495459e-006,88.8870 -4.8838217e-007,88.8930 4.0388656e-007,88.8990 -1.1272175e-006,88.9050 4.1052972e-006,88.9110 0.093793593,88.9170 0.31254429,88.9230 0.34371033,88.9290 0.093700573,88.9349 -2.4959979e-006,88.9409 5.5265764e-007,88.9469 2.8560225e-007,88.9529 -1.6952559e-006,88.9589 6.4959445e-006,88.9649 0.093745492,88.9709 1.1554444e-005,88.9769 0.093774423,88.9829 0.093726605,88.9889 -1.6734024e-005,88.9948 4.4744243e-006,89.0008 -1.1623631e-006,89.0068 1.7466539e-007,89.0128 4.6383798e-007,89.0188 -2.0301532e-006,89.0248 0.093987256,89.0308 0.53158367,89.0368 0.78132963,89.0428 0.65589458,89.0488 0.093439184,89.0548 2.1857388e-005,89.0607 -5.8571623e-006,89.0667 1.569555e-006,89.0727 -4.2060051e-007,89.0787 1.127245e-007,89.0847 -3.0264651e-008,89.0907 8.3253244e-009,89.0967 -3.0343537e-009,89.1027 3.8117118e-009,89.1087 -1.2213265e-008,89.1147 4.5044828e-008,89.1207 -1.6797914e-007,89.1267 6.2692072e-007,89.1327 -2.3398866e-006,89.1387 8.7333265e-006,89.1447 0.031295046,89.1507 0.093790703,89.1567 0.093694001,89.1626 -4.6462472e-005,89.1686 1.245063e-005,89.1746 -3.3364163e-006,89.1806 8.9406524e-007,89.1866 -2.3958421e-007,89.1926 6.4201785e-008,89.1986 -1.7204266e-008,89.2046 4.6102642e-009,89.2106 -1.2354493e-009,89.2166 3.3117348e-010,89.2226 -8.9148237e-011,89.2286 2.5393798e-011,89.2346 -1.24205e-011,89.2406 2.4288111e-011,89.2466 -8.4738043e-011,89.2526 3.1468844e-010,89.2586 -1.1741074e-009,89.2646 4.3820823e-009,89.2706 -1.6355498e-008,89.2766 6.104468e-008,89.2826 -2.2784101e-007,89.2886 8.5038573e-007,89.2946 -3.1739496e-006,89.3006 1.1846338e-005,89.3066 0.093791857,89.3126 0.1875,89.3186 0.09370815,89.3246 -1.1836021e-005,89.3306 3.1717186e-006,89.3366 -8.4993098e-007,89.3426 2.2775751e-007,89.3486 -6.1032743e-008,89.3546 1.6355742e-008,89.3606 -4.3854556e-009,89.3666 1.1848071e-009,89.3726 -3.5343423e-010,89.3786 2.2884944e-010,89.3846 -5.6198091e-010,89.3906 2.0192246e-009,89.3966 -7.5155011e-009,89.4026 2.8044971e-008,89.4086 -1.0467256e-007,89.4147 3.9067572e-007,89.4207 -1.4581439e-006,89.4267 5.4423263e-006,89.4327 0.093814015,89.4387 0.34379855,89.4447 0.34371743,89.4507 0.18743755,89.4567 -2.772008e-005,89.4627 7.4282621e-006,89.4687 -1.9908125e-006,89.4747 5.3440743e-007,89.4807 -1.4666259e-007,89.4867 5.2202481e-008,89.4927 -6.2140238e-008,89.4987 1.9637058e-007,89.5047 -7.2339759e-007,89.5107 2.6974294e-006,89.5168 -1.0067106e-005,89.5228 3.7573987e-005,89.5288 0.12515435,89.5348 0.62506193,89.5408 0.68734151,89.5468 0.31240231,89.5528 0.031263649,89.5588 -4.3370756e-006,89.5648 1.1777997e-006,89.5708 -3.7379172e-007,89.5768 3.1729488e-007,89.5829 -8.9543158e-007,89.5889 3.2646792e-006,89.5949 -1.2164231e-005,89.6009 4.5395867e-005,89.6069 0.18776393,89.6129 0.50007313,89.6189 0.34356147,89.6249 0.18745346,89.6309 0.18753667,89.6370 0.28130168,89.6430 0.31241491,89.6490 0.093619026,89.6550 -1.2862598e-005,89.6610 3.4663622e-006,89.6670 -1.0018603e-006,89.6730 5.4083432e-007,89.6790 -1.16149e-006,89.6851 4.1054268e-006,89.6911 0.093793869,89.6971 0.31254408,89.7031 0.31244427,89.7091 -4.4996345e-005,89.7151 1.2057743e-005,89.7211 -3.2311334e-006,89.7272 8.658522e-007,89.7332 -2.3202392e-007,89.7392 6.2176049e-008,89.7452 -1.6662218e-008,89.7512 4.4679922e-009,89.7572 -1.2084534e-009,89.7632 3.654777e-010,89.7693 -2.5337732e-010,89.7753 6.4805528e-010,89.7813 -2.339019e-009,89.7873 8.708696e-009,89.7933 -3.2498292e-008,89.7993 1.2129391e-007,89.8054 -4.5271258e-007,89.8114 1.6896881e-006,89.8174 -6.3065299e-006,89.8234 2.3538294e-005,89.8294 0.093855277,89.8355 0.18744814,89.8415 -9.1292139e-005,89.8475 2.4463705e-005,89.8535 -6.5555787e-006,89.8595 1.756709e-006,89.8655 -4.707482e-007,89.8716 1.2614717e-007,89.8776 -3.3803865e-008,89.8836 9.0584766e-009,89.8896 -2.4274147e-009,89.8956 6.5047812e-010,89.9017 -1.7430909e-010,89.9077 4.6707787e-011,89.9137 -1.250849e-011,89.9197 3.3225393e-012,89.9258 -7.8068666e-013,89.9318 -2.0008768e-013,89.9378 1.5812353e-012,89.9438 -6.1253494e-012,89.9498 2.2921951e-011,89.9559 -8.5569107e-011,89.9619 3.193793e-010,89.9679 -1.1920409e-009,89.9739 4.4491291e-009,89.9800 -1.6605769e-008,89.9860 6.197876e-008,89.9920 -2.3132725e-007,89.9980 8.633973e-007,90.0041 -3.2225125e-006,90.0101 1.2027588e-005,90.0161 0.093757071,90.0221 0.031236088,90.0281 -3.3773799e-006,90.0342 1.0299623e-006,90.0402 -7.4222044e-007,90.0462 0.062645324,90.0523 0.37521541,90.0583 0.49990264,90.0643 0.18727207,90.0703 -4.4018419e-005,90.0764 0.093767457,90.0824 0.18749681,90.0884 0.093745336,90.0944 -7.8590847e-007,90.1005 2.1060126e-007,90.1065 -5.6435173e-008,90.1125 1.5123131e-008,90.1185 -4.0529762e-009,90.1246 1.0875912e-009,90.1306 -2.9707836e-010,90.1366 1.0063871e-010,90.1427 -1.054607e-010,90.1487 3.2122258e-010,90.1547 -1.179519e-009,90.1607 4.3971959e-009,90.1668 -1.6410539e-008,90.1728 6.1249708e-008,90.1788 -2.2860603e-007,90.1849 8.5324064e-007,90.1909 -3.1846037e-006,90.1969 1.18861e-005,90.2030 0.093764946,90.2090 0.093737625,90.2150 -2.4732653e-005,90.2211 5.2030093e-005,90.2271 0.2188141,90.2331 0.34377277,90.2391 0.34367868,90.2452 -6.8837726e-005,90.2512 1.5478778e-005,90.2572 6.9289949e-006,90.2633 0.09390723,90.2693 0.31255692,90.2753 0.18732157,90.2814 -3.592563e-005,90.2874 0.093765952,90.2934 -2.7910115e-005,90.2995 -5.1943894e-006,90.3055 4.869411e-005,90.3115 0.18762141,90.3176 0.31249979,90.3236 0.18737918,90.3296 -5.0884966e-005,90.3357 1.3629021e-005,90.3417 -3.6271699e-006,90.3478 8.7859291e-007,90.3538 1.1311071e-007,90.3598 -1.3312201e-006,90.3659 0.093807273,90.3719 0.31255567,90.3779 0.31245127,90.3840 0.093693241,90.3900 -7.5949283e-006,90.3960 -2.8133269e-007,90.4021 0.031268705,90.4081 0.18750747,90.4142 0.093728699,90.4202 -4.2879096e-006,90.4262 1.1381084e-006,90.4323 -2.6418752e-007,90.4383 -8.1460229e-008,90.4444 5.9009966e-007,90.4504 -2.2791226e-006,90.4564 8.5270531e-006,90.4625 0.31251055,90.4685 0.34374169,90.4745 0.093737833,90.4806 1.4619919e-005,90.4866 0.093783729,90.4927 0.18752274,90.4987 0.18746009,90.5047 -3.547121e-005,90.5108 9.5302012e-006,90.5168 -2.6468549e-006,90.5229 1.056511e-006,90.5289 -1.5790999e-006,90.5350 5.2602395e-006,90.5410 -1.9463354e-005,90.5470 7.2598894e-005,90.5531 0.18768898,90.5591 0.31243092,90.5652 0.093608558,90.5712 0.18755877,90.5773 0.343757,90.5833 0.18741308,90.5893 8.6722948e-006,90.5954 0.093771264,90.6014 0.031206872,90.6075 -9.203273e-007,90.6135 -3.8945018e-006,90.6196 1.6499787e-005,90.6256 0.093772791,90.6317 0.093727224,90.6377 -1.6537853e-005,90.6437 4.0917662e-006,90.6498 1.7218071e-007,90.6558 0.093757749,90.6619 0.3125115,90.6679 0.31247643,90.6740 4.0173891e-005,90.6800 0.37507993,90.6861 0.43743452,90.6921 0.031189732,90.6982 1.2204625e-005,90.7042 -5.9240165e-006,90.7103 1.1491419e-005,90.7163 0.093924575,90.7224 0.62517726,90.7284 0.65604842,90.7344 0.12485071,90.7405 0.093804717,90.7465 0.093723841,90.7526 0.062541425,90.7586 0.15631784,90.7647 0.2500622,90.7707 0.375038,90.7768 0.31233701,90.7828 -0.00010058939,90.7889 0.031278994,90.7949 -1.5406205e-005,90.8010 -1.0962844e-006,90.8070 1.9794294e-005,90.8131 0.031250279,90.8191 -2.103903e-005,90.8252 5.638165e-006,90.8313 -1.5120024e-006,90.8373 4.0940924e-007,90.8434 -1.2551895e-007,90.8494 9.2640256e-008,90.8555 -2.4505206e-007,90.8615 8.8763414e-007,90.8676 -3.305739e-006,90.8736 0.03128887,90.8797 0.18751425,90.8857 0.093707182,90.8918 -9.3241079e-006,90.8978 0.093758196,90.9039 0.1874993,90.9099 0.093744658,90.9160 -6.0955216e-007,90.9221 1.6334266e-007,90.9281 -4.3771223e-008,90.9342 1.1729671e-008,90.9402 -3.144071e-009,90.9463 8.4570506e-010,90.9523 -2.3850785e-010,90.9584 1.0826532e-010,90.9644 -1.9454958e-010,90.9705 6.699799e-010,90.9766 -2.4855604e-009,90.9826 9.2729797e-009,90.9887 -3.4609037e-008,90.9947 1.2917313e-007,91.0008 -4.8212081e-007,91.0068 1.7994488e-006,91.0129 -6.7161941e-006,91.0190 2.5067269e-005,91.0250 0.18757394,91.0311 0.31246185,91.0371 0.031185808,91.0432 1.2283438e-005,91.0492 -9.6731974e-006,91.0553 2.6410567e-005,91.0614 0.71930385,91.0674 2.219275,91.0735 2.0307684,91.0795 0.4369261,91.0856 -4.4979159e-005,91.0917 0.093892492,91.0977 0.31260219,91.1038 0.31239495,91.1098 0.18764125,91.1159 0.50011832,91.1220 0.34350997,91.1280 0.093608774,91.1341 -2.0404117e-005,91.1402 1.2773921e-006,91.1462 1.5297535e-005,91.1523 0.093840271,91.1583 0.28147689,91.1644 0.50005454,91.1705 0.34352687,91.1765 0.093604475,91.1826 -2.0391572e-005,91.1887 5.4660086e-006,91.1947 -1.4708897e-006,91.2008 4.1713054e-007,91.2068 -1.9752663e-007,91.2129 3.7297232e-007,91.2190 -1.294454e-006,91.2250 0.03125982,91.2311 0.34375983,91.2372 0.34374362,91.2432 0.18749052,91.2493 -3.5492469e-006,91.2554 9.9235581e-007,91.2614 -4.199172e-007,91.2675 6.872877e-007,91.2736 -2.3293921e-006,91.2796 8.630941e-006,91.2857 -3.2196858e-005,91.2918 0.00012016592,91.2978 0.3127988,91.3039 0.5625273,91.3100 0.40606409,91.3160 0.18732207,91.3221 -7.1855669e-005,91.3282 1.6992159e-005,91.3342 3.8933276e-006,91.3403 -3.2569587e-005,91.3464 0.0001263953,91.3525 0.3126553,91.3585 0.31238002,91.3646 0.093627363,91.3707 -1.7164286e-005,91.3767 1.0636943e-005,91.3828 -2.5384174e-005,91.3889 9.0906498e-005,91.3949 0.31269953,91.4010 0.49998894,91.4071 0.31234422,91.4132 0.093658738,91.4192 -1.657428e-005,91.4253 4.7693998e-006,91.4314 -2.5021498e-006,91.4374 5.2392379e-006,91.4435 -1.8456129e-005,91.4496 6.8590562e-005,91.4557 0.34391806,91.4617 0.56247842,91.4678 0.34366369,91.4739 0.40628442,91.4799 0.49998969,91.4860 0.31240529,91.4921 0.031208405,91.4982 0.031255394,91.5042 -9.3009803e-006,91.5103 2.4923968e-006,91.5164 -6.6789119e-007,91.5225 1.7897555e-007,91.5285 -4.7959713e-008,91.5346 1.2849476e-008,91.5407 -3.4345062e-009,91.5468 8.8755298e-010,91.5528 -1.1543083e-010,91.5589 -4.2593876e-010,91.5650 1.8193466e-009,91.5711 -6.8519812e-009,91.5771 2.5590554e-008,91.5832 -9.5517592e-008,91.5893 3.5650726e-007,91.5954 -1.3306139e-006,91.6015 4.9663313e-006,91.6075 -1.8536124e-005,91.6136 0.031397898,91.6197 0.34402019,91.6258 0.53124106,91.6318 0.34346089,91.6379 -0.00013338597,91.6440 3.4375927e-005,91.6501 -4.1070261e-006,91.6562 -1.7952154e-005,91.6622 0.18778197,91.6683 1.0628365,91.6744 1.1872816,91.6805 0.43716088,91.6866 -4.0680679e-005,91.6926 0.093915224,91.6987 0.3439731,91.7048 0.46860412,91.7109 0.093499117,91.7170 4.8847096e-006,91.7230 -1.3089627e-006,91.7291 3.5076465e-007,91.7352 -9.3994856e-008,91.7413 2.5187926e-008,91.7474 -6.7496453e-009,91.7535 1.8087123e-009,91.7595 -4.8468313e-010,91.7656 1.2988122e-010,91.7717 -3.480434e-011,91.7778 9.3261475e-012,91.7839 -2.4975764e-012,91.7900 6.6344044e-013,91.7960 -1.559923e-013,91.8021 -3.9529849e-014,91.8082 3.1415053e-013,91.8143 -1.2171699e-012,91.8204 4.5548816e-012,91.8265 -1.7003664e-011,91.8325 6.3464657e-011,91.8386 -2.3687313e-010,91.8447 8.840958e-010,91.8508 -3.2997642e-009,91.8569 1.231591e-008,91.8630 -4.5967415e-008,91.8691 1.7156692e-007,91.8751 -6.4034958e-007,91.8812 2.390015e-006,91.8873 0.2187639,91.8934 0.43750009,91.8995 0.18748568,91.9056 -9.9474937e-007,91.9117 -4.5420493e-006,91.9178 1.9164636e-005,91.9238 0.031249896,91.9299 -1.8859166e-005,91.9360 0.093761288,91.9421 0.18749653,91.9482 -5.04946e-006,91.9543 8.335204e-007,91.9604 1.7159359e-006,91.9665 -7.6979049e-006,91.9726 0.18794063,91.9786 0.9692868,91.9847 1.1560003,91.9908 0.53068846,91.9969 0.031074367,92.0030 -3.5583121e-006,92.0091 0.00011114315,92.0152 0.31279996,92.0213 0.56252241,92.0274 0.34343123,92.0335 -8.1441722e-005,92.0396 0.093805648,92.0456 0.031180559,92.0517 -6.7290915e-007,92.0578 1.8032047e-007,92.0639 -4.8320562e-008,92.0700 1.2947953e-008,92.0761 -3.4674792e-009,92.0822 9.2097102e-010,92.0883 -2.1613822e-010,92.0944 -5.6499704e-011,92.1005 4.4219128e-010,92.1066 -1.7124026e-009,92.1127 6.4079129e-009,92.1188 -2.3921086e-008,92.1249 8.9283297e-008,92.1310 -3.3323767e-007,92.1370 1.243763e-006,92.1431 -4.642171e-006,92.1492 1.7326256e-005,92.1553 0.093773656,92.1614 0.093726292,92.1675 -1.7188706e-005,92.1736 4.1768199e-006,92.1797 4.8288672e-007,92.1858 -6.1092178e-006,92.1919 2.3955934e-005,92.1980 0.093779489,92.2041 0.093727164,92.2102 0.031226633,92.2163 -2.8463978e-006,92.2224 7.6660922e-007,92.2285 -2.1982139e-007,92.2346 1.1262229e-007,92.2407 -2.3066866e-007,92.2468 8.1011007e-007,92.2529 -3.0100014e-006,92.2590 0.093768917,92.2651 0.50002092,92.2712 0.56248838,92.2773 0.31248012,92.2834 -7.5832941e-006,92.2895 2.0321054e-006,92.2956 -5.4454603e-007,92.3017 1.4592273e-007,92.3078 -3.9103092e-008,92.3139 1.0478459e-008,92.3200 -2.8077356e-009,92.3261 7.5168244e-010,92.3322 -1.9877877e-010,92.3383 4.3373919e-011,92.3444 2.5301634e-011,92.3505 -1.44596e-010,92.3566 5.5312588e-010,92.3627 -2.0680668e-009,92.3688 7.7197351e-009,92.3749 -2.881308e-008,92.3810 1.0754086e-007,92.3871 -4.0138107e-007,92.3932 1.4980983e-006,92.3993 -5.5914406e-006,92.4054 2.0869273e-005,92.4115 0.28135604,92.4176 0.84383816,92.4237 1.0312495,92.4298 0.59362608,92.4360 0.031154493,92.4421 0.031262752,92.4482 0.093758516,92.4543 0.093715832,92.4604 0.00011293487,92.4665 0.31264323,92.4726 0.31238943,92.4787 0.093633831,92.4848 -3.2247303e-007,92.4909 0.093792513,92.4970 0.18749909,92.5031 0.09371119,92.5092 -1.2575101e-005,92.5153 3.3964923e-006,92.5214 -1.0099136e-006,92.5275 6.4293476e-007,92.5337 -1.5618712e-006,92.5398 5.6049594e-006,92.5459 -2.0859561e-005,92.5520 7.7839351e-005,92.5581 0.18767448,92.5642 0.37512243,92.5703 0.40604255,92.5764 -0.00019168548,92.5825 5.3028889e-005,92.5886 -2.0415942e-005,92.5948 2.863288e-005,92.6009 0.093758129,92.6070 0.031222884,92.6131 -1.8580038e-006,92.6192 4.9056575e-007,92.6253 -1.0411457e-007,92.6314 -7.415408e-008,92.6375 4.0077254e-007,92.6436 -1.5290562e-006,92.6498 5.7158918e-006,92.6559 -2.1336144e-005,92.6620 7.9634847e-005,92.6681 0.43780333,92.6742 0.84381551,92.6803 0.53097034,92.6864 0.093598455,92.6925 -6.1795868e-007,92.6987 1.6558616e-007,92.7048 -4.4338321e-008,92.7109 1.1754743e-008,92.7170 -2.6770777e-009,92.7231 -1.047481e-009,92.7292 6.8677912e-009,92.7353 -2.6425781e-008,92.7415 9.8842875e-008,92.7476 -3.6897401e-007,92.7537 1.3771639e-006,92.7598 0.031296223,92.7659 0.18762891,92.7720 0.31242827,92.7781 0.031143842,92.7843 0.093792804,92.7904 0.093721308,92.7965 -1.5808728e-005,92.8026 4.2362849e-006,92.8087 -1.1352029e-006,92.8149 3.0420171e-007,92.8210 -8.1517335e-008,92.8271 2.1844299e-008,92.8332 -5.8536451e-009,92.8393 1.5686104e-009,92.8454 -4.2034828e-010,92.8516 1.1266287e-010,92.8577 -3.027105e-011,92.8638 8.4127219e-012,92.8699 -3.3776226e-012,92.8760 5.0974953e-012,92.8822 -1.7013481e-011,92.8883 6.2961206e-011,92.8944 -2.3484931e-010,92.9005 8.7650309e-010,92.9066 -3.2714136e-009,92.9128 1.2210085e-008,92.9189 -4.557241e-008,92.9250 1.7009258e-007,92.9311 -6.3484651e-007,92.9372 2.3694745e-006,92.9434 -8.8437282e-006,92.9495 3.3008015e-005,92.9556 0.093854949,92.9617 0.1874999,92.9679 0.093645066,92.9740 -3.2920125e-005,92.9801 8.8216484e-006,92.9862 -2.3639507e-006,92.9923 6.3348057e-007,92.9985 -1.6979106e-007,93.0046 4.5635296e-008,93.0107 -1.2737209e-008,93.0168 5.3102132e-009,93.0230 -8.5032985e-009,93.0291 2.87049e-008,93.0352 -1.0632436e-007,93.0413 3.9662291e-007,93.0475 -1.4802802e-006,93.0536 5.5249211e-006,93.0597 0.09378963,93.0658 0.34383148,93.0720 0.56249183,93.0781 0.34376267,93.0842 0.18750601,93.0903 0.093640365,93.0965 -3.3432989e-005,93.1026 8.9590785e-006,93.1087 -2.4007757e-006,93.1149 6.4333921e-007,93.1210 -1.7239795e-007,93.1271 4.6203411e-008,93.1332 -1.2402547e-008,93.1394 3.4032501e-009,93.1455 -1.2095336e-009,93.1516 1.434723e-009,93.1578 -4.5296313e-009,93.1639 1.6685059e-008,93.1700 -6.2215349e-008,93.1761 2.3219401e-007,93.1823 -8.6662703e-007,93.1884 3.2345611e-006,93.1945 0.18751092,93.2007 0.34375402,93.2068 0.31249833,93.2129 0.34375262,93.2190 0.31249103,93.2252 0.093739942,93.2313 8.159156e-007,93.2374 -9.1683836e-007,93.2436 2.8516056e-006,93.2497 -1.0490372e-005,93.2558 3.9112936e-005,93.2620 0.18776844,93.2681 0.56266421,93.2742 0.49979848,93.2804 0.18727863,93.2865 -5.1572875e-005,93.2926 1.3820047e-005,93.2988 -3.703371e-006,93.3049 9.9238468e-007,93.3110 -2.6588518e-007,93.3172 7.1080329e-008,93.3233 -1.8415799e-008,93.3294 2.57723e-009,93.3356 8.1090583e-009,93.3417 -3.5016555e-008,93.3478 1.3196735e-007,93.3540 -4.9289054e-007,93.3601 1.839735e-006,93.3662 -6.8665736e-006,93.3724 2.5628522e-005,93.3785 0.093757018,93.3847 0.031230448,93.3908 0.031248197,93.3969 -7.4542099e-006,93.4031 1.9975137e-006,93.4092 -5.3527611e-007,93.4153 1.434386e-007,93.4215 -3.8437413e-008,93.4276 1.0300121e-008,93.4338 -2.7601346e-009,93.4399 7.3963269e-010,93.4460 -1.9818572e-010,93.4522 5.3053749e-011,93.4583 -1.4014161e-011,93.4644 2.9987902e-012,93.4706 2.0203188e-012,93.4767 -1.1081222e-011,93.4829 4.2307879e-011,93.4890 -1.5816237e-010,93.4951 5.9038668e-010,93.5013 -2.2035525e-009,93.5074 8.2244496e-009,93.5136 -3.069659e-008,93.5197 1.1457064e-007,93.5258 -4.276186e-007,93.5320 1.5960254e-006,93.5381 -5.9569375e-006,93.5443 2.2233435e-005,93.5504 0.093828849,93.5566 0.18749996,93.5627 0.093671113,93.5688 -2.1995584e-005,93.5750 5.2078522e-006,93.5811 1.1660745e-006,93.5873 0.093770601,93.5934 0.31254053,93.5995 0.50000179,93.6057 0.31245229,93.6118 -2.5836871e-005,93.6180 2.7018792e-005,93.6241 0.093748547,93.6303 -2.1246102e-005,93.6364 5.6933427e-006,93.6426 -1.5256497e-006,93.6487 4.0882279e-007,93.6548 -1.095251e-007,93.6610 2.9246465e-008,93.6671 -7.4523934e-009,93.6733 5.6075034e-010,93.6794 5.2104308e-009,93.6856 -2.1404277e-008,93.6917 8.0412846e-008,93.6979 -3.0026996e-007,93.7040 1.1207524e-006,93.7102 0.031255979,93.7163 0.093755439,93.7225 0.093742564,93.7286 -6.1750434e-006,93.7348 1.6547203e-006,93.7409 -4.4336701e-007,93.7470 1.1862197e-007,93.7532 -3.1086977e-008,93.7593 5.7166947e-009,93.7655 8.2234228e-009,93.7716 -3.8614022e-008,93.7778 1.4624399e-007,93.7839 -5.4640367e-007,93.7901 2.0395257e-006,93.7962 0.03125,93.8024 -2.039302e-006,93.8085 5.4648342e-007,93.8147 -1.4647654e-007,93.8208 3.9381082e-008,93.8270 -1.1036676e-008,93.8331 4.7627826e-009,93.8393 -8.0142089e-009,93.8454 2.7295902e-008,93.8516 -1.0117704e-007,93.8577 3.7744101e-007,93.8639 -1.4086942e-006,93.8701 5.2577361e-006,93.8762 -1.9623742e-005,93.8824 7.3242918e-005,93.8885 0.18769497,93.8947 0.34374985,93.9008 0.187305,93.9070 -7.3043695e-005,93.9131 1.9573603e-005,93.9193 -5.2451614e-006,93.9254 1.4055549e-006,93.9316 -3.7665959e-007,93.9377 1.009766e-007,93.9439 -2.7218181e-008,93.9500 7.888505e-009,93.9562 -4.3339599e-009,93.9624 9.4474615e-009,93.9685 -3.3458281e-008,93.9747 1.2439507e-007,93.9808 -4.6415735e-007,93.9870 1.7323659e-006,93.9931 -6.4657979e-006,93.9993 2.4132696e-005,94.0055 0.18772729,94.0116 0.56256086,94.0178 0.31225649,94.0239 -8.0733429e-005,94.0301 2.1638027e-005,94.0362 -5.8125579e-006,94.0424 1.610564e-006,94.0486 -6.292737e-007,94.0547 9.0647342e-007,94.0609 -2.9968135e-006,94.0670 1.1081618e-005,94.0732 0.093797922,94.0793 0.3125864,94.0855 0.53126723,94.0917 0.37490669,94.0978 0.093686655,94.1040 -4.7146186e-006,94.1101 1.2585773e-006,94.1163 -3.1932973e-007,94.1225 1.8640387e-008,94.1286 2.4481437e-007,94.1348 -9.9798115e-007,94.1409 3.7473965e-006,94.1471 -1.3992671e-005,94.1533 5.2227297e-005,94.1594 0.28138608,94.1656 0.59371954,94.1718 0.28112522,94.1779 -3.6439884e-005,94.1841 5.0041603e-005,94.1902 0.34394494,94.1964 0.75004739,94.2026 0.4998143,94.2087 0.093656696,94.2149 1.3280281e-006,94.2211 -3.5587328e-007,94.2272 9.5363724e-008,94.2334 -2.5554723e-008,94.2396 6.8479244e-009,94.2457 -1.8350463e-009,94.2519 4.9173954e-010,94.2580 -1.3177266e-010,94.2642 3.5313592e-011,94.2704 -9.4718287e-012,94.2765 2.571035e-012,94.2827 -8.1159921e-013,94.2889 6.752087e-013,94.2950 -1.8893236e-012,94.3012 6.882593e-012,94.3074 -2.5642993e-011,94.3135 9.5696645e-011,94.3197 -3.5717071e-010,94.3259 1.3330874e-009,94.3320 -4.9755569e-009,94.3382 1.857055e-008,94.3444 -6.9311909e-008,94.3505 2.5869673e-007,94.3567 -9.6554834e-007,94.3629 3.6037702e-006,94.3690 -1.3450554e-005,94.3752 5.0202292e-005,94.3814 0.093767583,94.3876 0.031195156,94.3937 -2.9617449e-006,94.3999 7.9366202e-007,94.4061 -2.1267851e-007,94.4122 5.6991695e-008,94.4184 -1.5272123e-008,94.4246 4.0924872e-009,94.4307 -1.0966682e-009,94.4369 2.9387512e-010,94.4431 -7.874898e-011,94.4493 2.1098496e-011,94.4554 -5.6390452e-012,94.4616 1.4560771e-012,94.4678 -1.8481865e-013,94.4739 -7.1698029e-013,94.4801 3.0530045e-012,94.4863 -1.1495919e-011,94.4925 4.2933931e-011,94.4986 -1.6025196e-010,94.5048 5.9811928e-010,94.5110 -2.2323947e-009,94.5172 8.3320915e-009,94.5233 -3.1098331e-008,94.5295 1.1607003e-007,94.5357 -4.3321467e-007,94.5418 1.6169113e-006,94.5480 -6.0348884e-006,94.5542 2.252438e-005,94.5604 0.062562868,94.5665 0.12501964,94.5727 0.09368182,94.5789 -4.0703326e-005,94.5851 1.0907313e-005,94.5912 -2.9228445e-006,94.5974 7.8323774e-007,94.6036 -2.0988504e-007,94.6098 5.6243117e-008,94.6160 -1.5071532e-008,94.6221 4.0387493e-009,94.6283 -1.0823226e-009,94.6345 2.9023539e-010,94.6407 -7.8537059e-011,94.6468 2.389111e-011,94.6530 -1.7022363e-011,94.6592 4.4200008e-011,94.6654 -1.5978931e-010,94.6715 5.9500216e-010,94.6777 -2.2203877e-009,94.6839 8.2871772e-009,94.6901 -3.0930664e-008,94.6963 1.1544422e-007,94.7024 -4.3087886e-007,94.7086 1.6081931e-006,94.7148 -6.0023476e-006,94.7210 0.03129017,94.7272 0.31254542,94.7333 0.34372821,94.7395 0.18745565,94.7457 -1.8673902e-005,94.7519 5.0001909e-006,94.7581 -1.3254473e-006,94.7642 3.0121453e-007,94.7704 1.2070707e-007,94.7766 -7.8413137e-007,94.7828 3.0160545e-006,94.7890 0.093754128,94.7952 0.093745872,94.8013 -3.0228341e-006,94.8075 8.1133464e-007,94.8137 -2.2227631e-007,94.8199 7.7710595e-008,94.8261 -8.8555161e-008,94.8323 2.7652626e-007,94.8384 -1.0176257e-006,94.8446 3.7942639e-006,94.8508 -1.4160501e-005,94.8570 5.2851807e-005,94.8632 0.1250971,94.8694 0.18749985,94.8755 0.12490328,94.8817 -5.4281689e-005,94.8879 1.9933792e-005,94.8941 0.18764558,94.9003 0.59384674,94.9065 0.40607467,94.9127 -9.4638759e-005,94.9188 2.5360447e-005,94.9250 -6.7958645e-006,94.9312 1.8210932e-006,94.9374 -4.8799484e-007,94.9436 1.3074829e-007,94.9498 -3.4961367e-008,94.9560 9.0872625e-009,94.9622 -1.3849455e-009,94.9683 -3.5485086e-009,94.9745 0.093750015,94.9807 -5.8777434e-008,94.9869 2.1954604e-007,94.9931 -8.1946871e-007,94.9993 0.031255659,95.0055 0.1875014,95.0117 0.093743876,95.0179 -1.4150153e-007,95.0240 -1.103921e-006,95.0302 4.5575698e-006,95.0364 -1.7127661e-005,95.0426 0.031348489,95.0488 0.50025058,95.0550 0.96879905,95.0612 1.1249285,95.0674 1.3126795,95.0736 1.375037,95.0798 0.84339243,95.0860 0.43734184,95.0922 0.96891195,95.0983 1.3439063,95.1045 1.2500994,95.1107 1.5311694,95.1169 1.0622621,95.1231 0.31240284,95.1293 0.093770973,95.1355 0.093726948,95.1417 -1.7612721e-005,95.1479 4.7196991e-006,95.1541 -1.2647422e-006,95.1603 3.3891317e-007,95.1665 -9.0814808e-008,95.1727 2.4320506e-008,95.1789 -6.460346e-009,95.1851 1.5190219e-009,95.1913 3.8481537e-010,95.1974 -3.0586558e-009,95.2036 1.1850743e-008,95.2098 -4.4347658e-008,95.2160 1.6555251e-007,95.2222 -6.1790865e-007,95.2284 2.3062589e-006,95.2346 0.093822882,95.2408 0.31249997,95.2470 0.093677163,95.2532 -2.3047501e-006,95.2594 6.1760585e-007,95.2656 -1.6550045e-007,95.2718 4.434925e-008,95.2780 -1.1884e-008,95.2842 3.1834029e-009,95.2904 -8.4871621e-010,95.2966 2.1121946e-010,95.3028 3.9077717e-012,95.3090 -2.2688623e-010,95.3152 9.0371033e-010,95.3214 -3.3882122e-009,95.3276 1.2650095e-008,95.3338 -4.7215735e-008,95.3400 1.7622617e-007,95.3462 -6.5773855e-007,95.3524 2.4549133e-006,95.3586 -9.1626071e-006,95.3648 3.4198121e-005,95.3710 0.093807191,95.3772 0.40622064,95.3834 0.5624758,95.3896 0.49998766,95.3958 0.093731061,95.4020 -6.982641e-006,95.4082 3.907174e-005,95.4144 0.18752217,95.4206 0.09370558,95.4268 -1.5912769e-005,95.4330 0.093782522,95.4392 0.53130442,95.4454 0.59381413,95.4516 0.2812393,95.4578 0.18739855,95.4640 0.09371341,95.4702 5.6064723e-006,95.4765 -1.29702e-006,95.4827 -4.1888126e-007,95.4889 2.9728926e-006,95.4951 -1.1473588e-005,95.5013 4.2924752e-005,95.5075 0.093809992,95.5137 0.093686976,95.5199 0.093775384,95.5261 0.50007951,95.5323 0.49994087,95.5385 0.18743353,95.5447 -1.2878478e-005,95.5509 3.4607135e-006,95.5571 -9.6340682e-007,95.5633 3.9266467e-007,95.5695 -6.0722283e-007,95.5758 2.0363602e-006,95.5820 -7.5387816e-006,95.5882 2.812092e-005,95.5944 0.093844287,95.6006 0.18749994,95.6068 0.093655616,95.6130 -2.7630436e-005,95.6192 5.9358836e-006,95.6254 3.889465e-006,95.6316 0.09380459,95.6378 0.31255087,95.6441 0.31243899,95.6503 0.031195316,95.6565 6.7092742e-006,95.6627 2.4986894e-006,95.6689 0.18752193,95.6751 0.31248939,95.6813 -1.8289316e-005,95.6875 4.1100857e-006,95.6937 1.8506112e-006,95.7000 0.093753979,95.7062 0.34381455,95.7124 0.6250332,95.7186 0.43748468,95.7248 0.34371632,95.7310 0.093696639,95.7372 -1.7730711e-006,95.7434 -6.1279883e-007,95.7497 0.093762048,95.7559 0.34375411,95.7621 0.34376541,95.7683 0.46877113,95.7745 0.31247389,95.7807 0.093725592,95.7869 -1.7152389e-006,95.7932 4.5963415e-007,95.7994 -1.2316862e-007,95.8056 3.3005598e-008,95.8118 -8.844542e-009,95.8180 2.3700817e-009,95.8242 -6.3511774e-010,95.8304 1.7021105e-010,95.8367 -4.5678464e-011,95.8429 1.2490019e-011,95.8491 -4.278257e-012,95.8553 4.6223659e-012,95.8615 -1.4212012e-011,95.8678 5.222954e-011,95.8740 -1.9472082e-010,95.8802 7.2670842e-010,95.8864 -2.7123177e-009,95.8926 1.0123323e-008,95.8988 -3.7783821e-008,95.9051 1.4102258e-007,95.9113 -5.2634607e-007,95.9175 1.9645113e-006,95.9237 0.031277355,95.9299 0.093742654,95.9362 -3.2683631e-005,95.9424 3.4094854e-005,95.9486 0.28138497,95.9548 0.90645689,95.9610 1.2498955,95.9673 0.49994075,95.9735 0.50014567,95.9797 0.49986613,95.9859 0.18731017,95.9921 -6.4261685e-006,95.9984 0.093886949,96.0046 0.37506825,96.0108 0.5937205,96.0170 0.43738848,96.0232 0.09366408,96.0295 6.5113436e-006,96.0357 -1.285706e-006,96.0419 -1.3691579e-006,96.0481 6.7629894e-006,96.0544 0.34374744,96.0606 1.3439429,96.0668 1.6564044,96.0730 0.71862859,96.0793 0.40612948,96.0855 0.49993429,96.0917 0.43764785,96.0979 1.3751534,96.1042 1.2186522,96.1104 0.18731198,96.1166 -7.267102e-005,96.1228 1.6669657e-005,96.1291 5.9987665e-006,96.1353 -4.0669365e-005,96.1415 0.00015669109,96.1477 0.31269723,96.1540 0.34366709,96.1602 0.18732485,96.1664 -7.9857491e-005,96.1726 2.139479e-005,96.1789 -5.7156731e-006,96.1851 1.4662874e-006,96.1913 -1.4902605e-007,96.1976 -8.7037267e-007,96.2038 0.093761466,96.2100 0.31250417,96.2162 0.18748738,96.2225 -2.8733755e-006,96.2287 7.4692559e-007,96.2349 -1.1410347e-007,96.2412 -2.9059584e-007,96.2474 1.2765997e-006,96.2536 0.031270627,96.2598 0.093749985,96.2661 0.031229384,96.2723 -1.2907668e-006,96.2785 3.4588723e-007,96.2848 -9.2684914e-008,96.2910 2.4826441e-008,96.2972 -6.6138823e-009,96.3035 1.627211e-009,96.3097 1.0558131e-010,96.3159 -2.0498339e-009,96.3222 8.0944016e-009,96.3284 -3.033006e-008,96.3346 1.1323435e-007,96.3409 -4.2263903e-007,96.3471 1.5774402e-006,96.3533 -5.8875653e-006,96.3596 2.1974478e-005,96.3658 0.18760708,96.3720 0.50003982,96.3783 0.34363681,96.3845 0.1874461,96.3907 0.18750986,96.3970 -8.9076984e-006,96.4032 2.3870041e-006,96.4094 -6.3964853e-007,96.4157 1.7141089e-007,96.4219 -4.5947004e-008,96.4281 1.2364274e-008,96.4344 -3.5066572e-009,96.4406 1.6614907e-009,96.4468 -3.1392751e-009,96.4531 1.0896358e-008,96.4593 -4.0449169e-008,96.4656 1.5091166e-007,96.4718 -5.6323972e-007,96.4780 2.1022056e-006,96.4843 -7.8461508e-006,96.4905 0.031360064,96.4967 0.18754221,96.5030 0.093628652,96.5092 -3.1269166e-005,96.5155 7.7636851e-006,96.5217 2.1696508e-007,96.5279 -8.6328728e-006,96.5342 3.4317291e-005,96.5404 0.18754385,96.5466 0.2187153,96.5529 0.31247178,96.5591 0.18749604,96.5654 -5.2125174e-006,96.5716 1.3968466e-006,96.5778 -3.7447845e-007,96.5841 1.0096242e-007,96.5903 -2.9343356e-008,96.5966 1.6404181e-008,96.6028 -3.6273924e-008,96.6090 1.2870058e-007,96.6153 -4.7856406e-007,96.6215 1.7856908e-006,96.6278 0.031273484,96.6340 0.093741909,96.6403 -2.1307138e-005,96.6465 5.7097718e-006,96.6527 -1.5303488e-006,96.6590 4.1119566e-007,96.6652 -1.1431955e-007,96.6715 4.6053032e-008,96.6777 -6.9889005e-008,96.6840 2.3351814e-007,96.6902 -8.642478e-007,96.6964 3.2237144e-006,96.7027 -1.2031513e-005,96.7089 4.4905755e-005,96.7152 0.09381102,96.7214 0.093689263,96.7277 -4.6686891e-005,96.7339 1.9223233e-005,96.7402 0.093815938,96.7464 0.34381011,96.7527 0.34369048,96.7589 0.093680814,96.7651 -6.7736396e-006,96.7714 1.9794892e-007,96.7776 5.9828776e-006,96.7839 0.093813598,96.7901 0.31253201,96.7964 0.28130057,96.8026 0.34382907,96.8089 0.31235614,96.8151 -0.00010959921,96.8214 2.9369403e-005,96.8276 -7.8701987e-006,96.8339 2.1091898e-006,96.8401 -5.6597196e-007,96.8464 1.545401e-007,96.8526 -5.2147016e-008,96.8589 5.4039859e-008,96.8651 -1.6402144e-007,96.8714 6.0209021e-007,96.8776 -2.244507e-006,96.8839 8.3765681e-006,96.8901 0.093809307,96.8964 0.31254783,96.9026 0.31245211,96.9089 0.093690701,96.9151 -8.3678078e-006,96.9214 2.2423162e-006,96.9276 -6.0083022e-007,96.9339 1.6083723e-007,96.9401 -4.2473488e-008,96.9464 9.0445447e-009,96.9526 6.2992536e-009,96.9589 -3.4245055e-008,96.9651 1.3069096e-007,96.9714 -4.8855549e-007,96.9776 1.8236667e-006,96.9839 0.093763843,96.9902 0.34375489,96.9964 0.34375805,97.0027 0.2814585,97.0089 0.65651774,97.0152 0.87505543,97.0214 0.74980658,97.0277 0.34346718,97.0339 0.031159237,97.0402 3.9574502e-006,97.0464 2.2466009e-005,97.0527 0.18766846,97.0590 0.500067,97.0652 0.37483072,97.0715 0.21873598,97.0777 0.75027329,97.0840 1.2815322,97.0902 0.96846801,97.0965 0.18732068,97.1027 0.5003522,97.1090 0.74989241,97.1153 0.3434861,97.1215 0.43750319,97.1278 0.56247097,97.1340 0.34367675,97.1403 0.093706883,97.1466 -5.0319081e-006,97.1528 1.7238286e-006,97.1591 -1.8631515e-006,97.1653 5.7291004e-006,97.1716 -2.1054797e-005,97.1779 7.8496007e-005,97.1841 0.18758735,97.1904 0.18745187,97.1966 0.31253573,97.2029 0.50001758,97.2092 0.3123939,97.2154 0.031197535,97.2217 5.208427e-006,97.2279 -1.4107269e-006,97.2342 4.3409591e-007,97.2405 -3.2556918e-007,97.2467 8.6821603e-007,97.2530 -3.1475222e-006,97.2592 1.1722746e-005,97.2655 -4.3746739e-005,97.2718 0.00016327661,97.2780 0.50036854,97.2843 0.96878397,97.2906 0.65589899,97.2968 0.093544334,97.3031 0.093882836,97.3094 0.28138137,97.3156 0.3438001,97.3219 0.31238589,97.3281 0.093590796,97.3344 -1.9790859e-005,97.3407 5.3017493e-006,97.3469 -1.4146582e-006,97.3532 3.5648611e-007,97.3595 -1.1173174e-008,97.3657 -3.1184717e-007,97.3720 1.2586642e-006,97.3783 -4.7231647e-006,97.3845 1.7635315e-005,97.3908 0.093774058,97.3971 0.093725942,97.4033 -1.7711664e-005,97.4096 5.0740987e-006,97.4159 -2.5835136e-006,97.4221 5.259973e-006,97.4284 0.093815856,97.4347 0.31252381,97.4409 0.1874277,97.4472 -2.7027807e-005,97.4535 7.2408175e-006,97.4597 -1.9334423e-006,97.4660 4.9240759e-007,97.4723 -3.6036216e-008,97.4786 -3.4833042e-007,97.4848 1.4294759e-006,97.4911 -5.3699655e-006,97.4974 0.031337123,97.5036 0.1875805,97.5099 0.18744698,97.5162 0.093666106,97.5224 -3.4859673e-005,97.5287 1.5299731e-005,97.5350 -2.6338563e-005,97.5413 9.0060646e-005,97.5475 0.18763232,97.5538 0.18734612,97.5601 1.6936236e-005,97.5663 0.28148809,97.5726 0.37482694,97.5789 -0.00016349179,97.5852 3.096279e-005,97.5914 3.9657003e-005,97.5977 0.25014713,97.6040 0.40618294,97.6103 0.12487393,97.6165 1.0238035e-005,97.6228 -4.8142811e-006,97.6291 9.0189915e-006,97.6354 -3.1263815e-005,97.6416 0.00011604494,97.6479 0.31262296,97.6542 0.34375,97.6605 0.3123768,97.6667 -0.0001157745,97.6730 3.1009182e-005,97.6793 -8.2536008e-006,97.6856 2.0028892e-006,97.6918 2.4272575e-007,97.6981 -2.9741916e-006,97.7044 1.1654958e-005,97.7107 0.31252375,97.7169 0.56251007,97.7232 0.56248534,97.7295 0.18747574,97.7358 -5.0751241e-006,97.7420 5.2062165e-007,97.7483 2.9932851e-006,97.7546 -1.2494807e-005,97.7609 4.6989484e-005,97.7672 0.31255808,97.7734 0.34372208,97.7797 0.18745106,97.7860 -2.7900642e-005,97.7923 2.9512925e-005,97.7986 0.093847014,97.8048 0.18746372,97.8111 0.21869428,97.8174 0.75004178,97.8237 0.74996895,97.8300 0.31246868,97.8362 0.031245284,97.8425 5.6889809e-007,97.8488 -1.9619827e-007,97.8551 2.1586661e-007,97.8614 -6.6730615e-007,97.8676 2.4535373e-006,97.8739 -9.147524e-006,97.8802 3.4139121e-005,97.8865 0.18760055,97.8928 0.31246701,97.8991 0.093658306,97.9053 -3.5790783e-006,97.9116 9.5908808e-007,97.9179 -2.5700754e-007,97.9242 6.8870477e-008,97.9305 -1.8455278e-008,97.9368 4.9454738e-009,97.9430 -1.3252404e-009,97.9493 3.551219e-010,97.9556 -9.5148299e-011,97.9619 2.544486e-011,97.9682 -6.624062e-012,97.9745 1.0494249e-012,97.9808 2.4270909e-012,97.9870 -1.0758733e-011,97.9933 4.061091e-011,97.9996 -1.5169623e-010,98.0059 5.6621607e-010,98.0122 -2.1133257e-009,98.0185 7.8876727e-009,98.0248 -2.9439562e-008,98.0310 1.0987876e-007,98.0373 -4.1010605e-007,98.0436 1.5306592e-006,98.0499 -5.7129569e-006,98.0562 2.1322761e-005,98.0625 0.18758205,98.0688 0.56263423,98.0751 1.1564144,98.0813 1.4999419,98.0876 0.78098321,98.0939 -9.1963579e-005,98.1002 2.464353e-005,98.1065 -6.6036982e-006,98.1128 1.7694234e-006,98.1191 -4.7350466e-007,98.1254 1.2446343e-007,98.1317 -2.431306e-008,98.1380 -2.7223358e-008,98.1442 1.3321912e-007,98.1505 -5.0569139e-007,98.1568 1.8896875e-006,98.1631 0.093781844,98.1694 0.31252849,98.1757 0.34373343,98.1820 0.18746553,98.1883 -1.3644809e-005,98.1946 3.606805e-006,98.2009 -7.8138021e-007,98.2072 -4.8161166e-007,98.2135 2.7081069e-006,98.2198 -1.0351607e-005,98.2260 3.8701222e-005,98.2323 0.093764104,98.2386 0.031207554,98.2449 -2.7734459e-006,98.2512 7.4320576e-007,98.2575 -1.9917087e-007,98.2638 5.3422497e-008,98.2701 -1.4504362e-008,98.2764 4.5910316e-009,98.2827 -3.8589123e-009,98.2890 1.0845119e-008,98.2953 -3.9524423e-008,98.3016 1.4726352e-007,98.3079 -5.4957042e-007,98.3142 2.0511709e-006,98.3205 -7.6556807e-006,98.3268 0.031308986,98.3331 0.31256646,98.3394 0.34371981,98.3457 0.18743345,98.3520 -2.8772925e-005,98.3583 7.6862143e-006,98.3646 -1.9697841e-006,98.3708 1.9232205e-007,98.3771 1.2007498e-006,98.3834 -4.9957371e-006,98.3897 1.8783661e-005,98.3960 0.093914598,98.4023 0.31259829,98.4086 0.31248245,98.4149 0.31246856,98.4212 0.24998352,98.4275 0.24994108,98.4338 0.093617477,98.4401 -2.6528804e-005,98.4464 7.5376502e-006,98.4527 -3.6199631e-006,98.4590 6.9421594e-006,98.4653 0.093831286,98.4716 0.3125726,98.4779 0.31242734,98.4842 0.09366864,98.4905 -6.432073e-006,98.4969 1.7236073e-006,98.5032 -4.6187844e-007,98.5095 1.2377826e-007,98.5158 -3.3200379e-008,98.5221 9.0140908e-009,98.5284 -2.8535498e-009,98.5347 2.3995794e-009,98.5410 -6.7450783e-009,98.5473 2.4582512e-008,98.5536 -9.1591758e-008,98.5599 3.4180991e-007,98.5662 -1.2757428e-006,98.5725 4.7615144e-006,98.5788 -1.7771636e-005,98.5851 6.6330045e-005,98.5914 0.15638745,98.5977 0.24999991,98.6040 0.15611246,98.6103 -6.6156041e-005,98.6166 1.7735441e-005,98.6229 -4.780818e-006,98.6292 1.3865232e-006,98.6355 -7.6495382e-007,98.6419 1.6733154e-006,98.6482 -5.9287199e-006,98.6545 2.2043208e-005,98.6608 0.12500864,98.6671 0.18748754,98.6734 0.18749467,98.6797 -1.0424965e-005,98.6860 2.7937144e-006,98.6923 -7.4911952e-007,98.6986 2.0255655e-007,98.7049 -6.1051679e-008,98.7112 4.1637296e-008,98.7175 -1.0550107e-007,98.7239 3.8039406e-007,98.7302 -1.4161799e-006,98.7365 5.2847186e-006,98.7428 -1.9724157e-005,98.7491 0.18761288,98.7554 0.68767858,98.7617 0.78122485,98.7680 0.37481746,98.7743 -8.6544678e-005,98.7807 2.3191427e-005,98.7870 -6.214621e-006,98.7933 1.6653355e-006,98.7996 -4.4626094e-007,98.8059 1.1958481e-007,98.8122 -3.2045211e-008,98.8185 8.5871745e-009,98.8248 -2.3011104e-009,98.8311 6.1662997e-010,98.8375 -1.6523892e-010,98.8438 4.4279996e-011,98.8501 -1.1868843e-011,98.8564 3.1920874e-012,98.8627 -8.9863175e-013,98.8690 4.0221702e-013,98.8753 -7.1022132e-013,98.8817 2.438831e-012,98.8880 -9.0457685e-012,98.8943 3.3746748e-011,98.9006 -1.2595057e-010,98.9069 4.7009036e-010,98.9132 -1.754541e-009,98.9195 6.548559e-009,98.9259 -2.444151e-008,98.9322 9.1224244e-008,98.9385 -3.4048074e-007,98.9448 1.2707929e-006,98.9511 -4.7430431e-006,98.9574 1.7702712e-005,98.9638 0.031265739,98.9701 0.093692653,98.9764 0.31269988,98.9827 0.46854737,98.9890 1.5030874,98.9953 17.074198,99.0017 43.134087,99.0080 48.214203,99.0143 28.55035,99.0206 5.9932909,99.0269 1.0935953,99.0333 0.31227762,99.0396 0.031172067,99.0459 5.6680066e-005,99.0522 0.18773247,99.0585 0.50007266,99.0649 0.31224656,99.0712 0.093798369,99.0775 0.50017643,99.0838 0.74998832,99.0901 0.7498942,99.0965 0.31232542,99.1028 1.054871e-005,99.1091 0.093825117,99.1154 0.093680866,99.1217 -4.0847706e-005,99.1281 0.031293754,99.1344 0.093775071,99.1407 0.093712024,99.1470 -3.2461656e-005,99.1534 8.6984428e-006,99.1597 -2.3297107e-006,99.1660 6.1975601e-007,99.1723 -1.4913952e-007,99.1787 -2.3249212e-008,99.1850 2.421676e-007,99.1913 -9.4549483e-007,99.1976 3.5400742e-006,99.2040 -1.3215781e-005,99.2103 4.9326736e-005,99.2166 0.18764192,99.2229 0.34374604,99.2293 0.1873735,99.2356 0.031199899,99.2419 1.1604338e-006,99.2482 0.093763284,99.2546 0.34375852,99.2609 0.3124868,99.2672 0.031239469,99.2735 3.8850084e-007,99.2799 1.147925e-006,99.2862 -4.9806285e-006,99.2925 1.8776002e-005,99.2988 0.093777284,99.3052 0.093719438,99.3115 -2.450874e-006,99.3178 0.18751353,99.3242 0.093729734,99.3305 -2.9828423e-006,99.3368 8.0754802e-007,99.3431 -2.4713256e-007,99.3495 1.809324e-007,99.3558 0.093788654,99.3621 0.34376433,99.3685 0.31252342,99.3748 0.093718708,99.3811 -5.7319758e-005,99.3875 1.5046871e-005,99.3938 -2.8633945e-006,99.4001 -3.594778e-006,99.4064 1.7244112e-005,99.4128 0.18755148,99.4191 0.34374997,99.4254 0.18744859,99.4318 -1.7532162e-005,99.4381 4.6981027e-006,99.4444 -1.2589531e-006,99.4508 3.3736259e-007,99.4571 -9.0404107e-008,99.4634 2.4228859e-008,99.4698 -6.5046613e-009,99.4761 1.787998e-009,99.4824 -6.4686467e-010,99.4888 7.9938239e-010,99.4951 -2.5508164e-009,99.5014 9.4045678e-009,99.5078 -3.5070045e-008,99.5141 1.3088531e-007,99.5204 -4.8850723e-007,99.5268 1.8232795e-006,99.5331 0.031273797,99.5394 0.093741946,99.5458 -2.2194332e-005,99.5521 7.9196161e-006,99.5585 -9.4831194e-006,99.5648 3.0014651e-005,99.5711 0.093828268,99.5775 0.21887366,99.5838 0.34384555,99.5901 0.3123236,99.5965 0.031084474,99.6028 0.031371158,99.6091 0.21888997,99.6155 0.31251353,99.6218 0.24988435,99.6282 0.093658179,99.6345 0.18753792,99.6408 0.31250802,99.6472 0.18742993,99.6535 -2.8122184e-005,99.6599 8.4134454e-006,99.6662 -5.5298024e-006,99.6725 1.3706184e-005,99.6789 0.093784064,99.6852 0.18752429,99.6916 0.18745966,99.6979 -3.7271384e-005,99.7042 1.5211112e-005,99.7106 -2.3571958e-005,99.7169 0.12523746,99.7233 0.59414637,99.7296 0.74987805,99.7359 0.34336403,99.7423 0.031130929,99.7486 1.6940066e-005,99.7550 -2.3586268e-005,99.7613 7.7409939e-005,99.7677 0.18770346,99.7740 0.34375149,99.7803 0.18728986,99.7867 -5.3931646e-005,99.7930 0.093770534,99.7994 -2.8269402e-005,99.8057 9.1724114e-006,99.8121 0.093749568,99.8184 0.093750529,99.8247 0.093748294,99.8311 -1.6823602e-006,99.8374 4.5089195e-007,99.8438 -1.2108356e-007,99.8501 3.3409044e-008,99.8565 -1.2544004e-008,99.8628 1.6765652e-008,99.8692 -5.4521948e-008,99.8755 2.0133682e-007,99.8819 -7.5088064e-007,99.8882 2.8023926e-006,99.8945 -1.0459462e-005,99.9009 3.9038368e-005,99.9072 0.093807995,99.9136 0.40623251,99.9199 0.7499736,99.9263 0.56247205,99.9326 0.093730956,99.9390 1.5421201e-006,99.9453 4.8891425e-006,99.9517 -2.1100492e-005,99.9580 7.9518868e-005,99.9644 0.18767498,99.9707 0.34383523,99.9771 0.31230193,99.9834 -0.00015838358,99.9898 4.2442149e-005,99.9961 -1.1373355e-005,100.0025 3.0481438e-006,100.0088 -8.183822e-007,100.0152 2.251608e-007,100.0215 -8.2202661e-008,100.0279 1.0364012e-007,100.0342 -3.3237777e-007,100.0406 1.2259599e-006,100.0469 -4.5717984e-006,100.0533 1.7062504e-005,100.0596 0.34401819,100.0660 1.0627126,100.0723 1.2500193,100.0787 1.3124052,100.0850 4.1594825,100.0914 13.379964,100.0977 17.249922,100.1041 11.5894,100.1105 3.8718576,100.1168 1.4054515,100.1232 0.59422022,100.1295 2.1259868,100.1359 2.6871278,100.1422 1.1865225,100.1486 0.18714239,100.1549 0.093778133,100.1613 -2.9588504e-005,100.1676 4.7768594e-006,100.1740 1.0484271e-005,100.1804 0.093892716,100.1867 0.34388718,100.1931 0.34358728,100.1994 0.031105591,100.2058 2.2445302e-005,100.2121 -6.0146772e-006,100.2185 1.6117544e-006,100.2248 -4.3189783e-007,100.2312 1.1571822e-007,100.2376 -3.094322e-008,100.2439 8.0461495e-009,100.2503 -1.239018e-009,100.2566 -3.0909597e-009,100.2630 1.3604033e-008,100.2694 -5.1329e-008,100.2757 1.9172609e-007,100.2821 -7.1562806e-007,100.2884 2.6709827e-006,100.2948 0.56253469,100.3011 1.5625139,100.3075 1.1562178,100.3139 0.34373307,100.3202 -2.6287585e-006,100.3266 0.031264361,100.3330 0.18751605,100.3393 0.18748179,100.3457 -1.4108215e-005,100.3520 3.7805842e-006,100.3584 -1.0130848e-006,100.3648 2.7147678e-007,100.3711 -7.2747753e-008,100.3775 1.9494246e-008,100.3838 -5.2238813e-009,100.3902 1.3998457e-009,100.3966 -3.7511727e-010,100.4029 1.0052037e-010,100.4093 -2.6936592e-011,100.4157 7.2186129e-012,100.4220 -1.935877e-012,100.4284 5.2436538e-013,100.4347 0.03125,100.4411 1.2137649e-013,100.4475 -3.2407546e-013,100.4538 1.1750084e-012,100.4602 -4.3762806e-012,100.4666 1.6331313e-011,100.4729 -6.0953464e-011,100.4793 2.2749927e-010,100.4857 -8.4910612e-010,100.4920 3.1691583e-009,100.4984 -1.1828392e-008,100.5048 4.4147669e-008,100.5111 -1.6477441e-007,100.5175 6.149952e-007,100.5239 -2.295375e-006,100.5302 8.5671554e-006,100.5366 0.093885802,100.5430 0.31254873,100.5493 0.18735114,100.5557 -5.3640593e-005,100.5621 1.36603e-005,100.5684 -9.9644205e-007,100.5748 -9.6763779e-006,100.5812 3.9705188e-005,100.5875 0.31258777,100.5939 0.49999902,100.6003 0.31241605,100.6066 0.031215195,100.6130 -1.3670095e-005,100.6194 7.118746e-005,100.6258 0.34409672,100.6321 0.87517095,100.6385 0.7497589,100.6449 0.31222793,100.6512 -7.8144498e-005,100.6576 2.0940408e-005,100.6640 -5.6114004e-006,100.6703 1.5036522e-006,100.6767 -4.0279784e-007,100.6831 1.0742856e-007,100.6895 -2.6886585e-008,100.6958 1.0930024e-010,100.7022 2.6453606e-008,100.7086 -1.0593212e-007,100.7150 3.9730423e-007,100.7213 -1.483394e-006,100.7277 5.5366781e-006,100.7341 -2.0664838e-005,100.7404 7.7128454e-005,100.7468 0.18769729,100.7532 0.31243476,100.7596 0.093572363,100.7659 0.093732834,100.7723 2.4392334e-006,100.7787 -6.1612207e-007,100.7851 2.5064743e-008,100.7914 5.1595293e-007,100.7978 -2.0890434e-006,100.8042 7.8408038e-006,100.8106 0.09381026,100.8169 0.31254953,100.8233 0.31245041,100.8297 0.093689762,100.8361 -7.8365028e-006,100.8424 2.099951e-006,100.8488 -5.6272461e-007,100.8552 1.5079357e-007,100.8616 -4.0408267e-008,100.8680 1.0828455e-008,100.8743 -2.9025919e-009,100.8807 7.8111856e-010,100.8871 -2.2167039e-010,100.8935 1.055095e-010,100.8998 -2.0036611e-010,100.9062 6.9600126e-010,100.9126 -2.5838294e-009,100.9190 9.640023e-009,100.9254 -3.5978946e-008,100.9317 1.3428537e-007,100.9381 -5.0119985e-007,100.9445 0.03127021,100.9509 0.062517241,100.9573 0.031221615,100.9636 -1.2859334e-006,100.9700 0.093788296,100.9764 0.18752347,100.9828 0.18745933,100.9892 -3.621669e-005,100.9955 1.0205338e-005,101.0019 -4.6021614e-006,101.0083 8.2031456e-006,101.0147 -2.8212293e-005,101.0211 0.00010465385,101.0275 0.31290418,101.0338 0.78150576,101.0402 0.78100467,101.0466 0.34336692,101.0530 0.1874945,101.0594 0.56260288,101.0658 0.49990228,101.0721 0.18741494,101.0785 0.18749911,101.0849 0.40635988,101.0913 0.46883494,101.0977 0.37496945,101.1041 0.21865901,101.1104 0.062412545,101.1168 -1.7225297e-005,101.1232 4.6503933e-006,101.1296 -1.3750259e-006,101.1360 8.4940996e-007,101.1424 -2.0226655e-006,101.1488 7.2417597e-006,101.1551 0.18759094,101.1615 0.65649015,101.1679 0.90631735,101.1743 0.40596014,101.1807 -0.00014497567,101.1871 3.8849063e-005,101.1935 -1.0409961e-005,101.1999 2.7879307e-006,101.2062 -7.4100006e-007,101.2126 1.7586355e-007,101.2190 3.7607339e-008,101.2254 -3.2633261e-007,101.2318 1.2678203e-006,101.2382 -4.7452963e-006,101.2446 1.7714667e-005,101.2510 0.18755181,101.2574 0.34375018,101.2638 0.18744743,101.2701 0.031242779,101.2765 0.343777,101.2829 0.56249714,101.2893 0.3124764,101.2957 -8.5572774e-006,101.3021 2.2917302e-006,101.3085 -6.0901635e-007,101.3149 1.4416619e-007,101.3213 3.2402419e-008,101.3277 -2.7380824e-007,101.3341 1.0629145e-006,101.3404 0.31254655,101.3468 0.53128034,101.3532 0.4375968,101.3596 0.5313974,101.3660 0.40612161,101.3724 0.093567178,101.3788 -1.3627313e-005,101.3852 3.6518427e-006,101.3916 -9.7906036e-007,101.3980 2.6413113e-007,101.4044 -7.739304e-008,101.4108 4.5423761e-008,101.4172 -1.0430415e-007,101.4236 3.7181857e-007,101.4300 -1.383071e-006,101.4364 5.160844e-006,101.4428 -1.9261715e-005,101.4491 7.1891387e-005,101.4555 0.18770504,101.4619 0.40637994,101.4683 0.40607375,101.4747 0.093540572,101.4811 -7.6517963e-006,101.4875 2.0599778e-006,101.4939 -5.8755774e-007,101.5003 2.9011392e-007,101.5067 -5.7289697e-007,101.5131 2.0016084e-006,101.5195 -7.4340778e-006,101.5259 2.7736738e-005,101.5323 0.31263453,101.5387 0.75003666,101.5451 0.49987248,101.5515 0.093683742,101.5579 9.0237097e-007,101.5643 -2.4180861e-007,101.5707 6.4797497e-008,101.5771 -1.7363833e-008,101.5835 4.6530966e-009,101.5899 -1.2472724e-009,101.5963 3.3565511e-010,101.6027 -9.5256698e-011,101.6091 4.5349044e-011,101.6155 -8.613868e-011,101.6219 2.9922567e-010,101.6283 -1.1108446e-009,101.6347 4.1444563e-009,101.6411 -1.5468114e-008,101.6475 5.7732205e-008,101.6539 -2.1547649e-007,101.6603 8.0423268e-007,101.6667 -3.0016733e-006,101.6731 1.120328e-005,101.6795 0.18752953,101.6859 0.3125,101.6923 0.18747047,101.6987 -1.1200563e-005,101.7051 3.0020835e-006,101.7116 -8.0695389e-007,101.7180 2.2551326e-007,101.7244 -9.5043021e-008,101.7308 1.5465328e-007,101.7372 -5.2360389e-007,101.7436 1.9399029e-006,101.7500 -7.2365356e-006,101.7564 2.7008218e-005,101.7628 0.18757533,101.7692 0.31247538,101.7756 0.093681268,101.7820 -4.0316022e-006,101.7884 6.7393938e-007,101.7948 1.3362674e-006,101.8012 0.093752049,101.8076 0.09374854,101.8140 0.031248424,101.8205 -2.9807259e-007,101.8269 7.9791924e-008,101.8333 -2.1073328e-008,101.8397 4.4954573e-009,101.8461 3.0933986e-009,101.8525 -1.6870739e-008,101.8589 6.4394371e-008,101.8653 -2.407244e-007,101.8717 8.98569e-007,101.8781 0.093754716,101.8845 0.18750429,101.8909 0.18749413,101.8974 -4.8722231e-006,101.9038 1.3056444e-006,101.9102 -3.4999866e-007,101.9166 9.4254901e-008,101.9230 -2.6995458e-008,101.9294 1.3720612e-008,101.9358 -2.788706e-008,101.9422 9.7834238e-008,101.9486 -3.6347632e-007,101.9551 1.3561701e-006,101.9615 -5.0615731e-006,101.9679 1.8891511e-005,101.9743 0.18760678,101.9807 0.56258953,101.9871 0.56239319,101.9935 0.18747923,101.9999 0.18763116,102.0064 0.34394246,102.0128 0.46857858,102.0192 0.030951386,102.0256 0.00016074233,102.0320 0.18754956,102.0384 0.093624994,102.0448 -2.6027128e-005,102.0513 0.093836665,102.0577 0.31252456,102.0641 0.18741474,102.0705 -2.8555931e-005,102.0769 0.09376587,102.0833 0.31251004,102.0898 0.31248078,102.0962 0.031271692,102.1026 0.40664259,102.1090 2.0627544,102.1154 1.6245778,102.1218 0.43723068,102.1283 0.031260662,102.1347 8.3198232e-005,102.1411 0.34391102,102.1475 0.59389573,102.1539 0.96873367,102.1603 0.74980789,102.1668 0.34362879,102.1732 0.031195957,102.1796 6.0967395e-006,102.1860 -1.3204434e-006,102.1924 -8.1550814e-007,102.1989 4.5829424e-006,102.2053 0.093787849,102.2117 0.3438203,102.2181 0.49997509,102.2245 0.18742156,102.2310 -1.0717641e-005,102.2374 2.8689196e-006,102.2438 -7.5725092e-007,102.2502 1.5987246e-007,102.2566 1.1783001e-007,102.2631 -6.3125452e-007,102.2695 0.093760356,102.2759 0.31250426,102.2823 0.18748853,102.2887 -3.3451761e-006,102.2952 1.027967e-006,102.3016 0.03125193,102.3080 0.093749344,102.3144 -1.9918432e-006,102.3209 5.3794639e-007,102.3273 -1.5979849e-007,102.3337 1.0121323e-007,102.3401 -2.4506116e-007,102.3466 8.7909251e-007,102.3530 -3.2715461e-006,102.3594 1.220802e-005,102.3658 0.09391062,102.3723 0.34387282,102.3787 0.34366885,102.3851 0.18734354,102.3915 -7.0363021e-005,102.3980 1.8845381e-005,102.4044 -5.0133831e-006,102.4108 1.2067691e-006,102.4172 1.8671479e-007,102.4237 -1.9538763e-006,102.4301 7.6293741e-006,102.4365 -2.856571e-005,102.4429 0.00010664135,102.4494 0.31276742,102.4558 0.5625307,102.4622 0.43740642,102.4687 0.34370613,102.4751 0.24993478,102.4815 0.15612724,102.4879 -7.2118972e-005,102.4944 1.9325735e-005,102.5008 -5.178721e-006,102.5072 1.3877429e-006,102.5137 -3.7187408e-007,102.5201 9.9652453e-008,102.5265 -2.6708667e-008,102.5329 7.1749597e-009,102.5394 -1.9892341e-009,102.5458 7.8147561e-010,102.5522 -1.1366015e-009,102.5587 3.7651628e-009,102.5651 -1.3925061e-008,102.5715 5.1938837e-008,102.5780 -1.9384446e-007,102.5844 7.234915e-007,102.5908 0.03125,102.5973 -7.2128501e-007,102.6037 1.8601794e-007,102.6101 -2.273203e-008,102.6165 -9.5111886e-008,102.6230 4.0321299e-007,102.6294 -1.5178516e-006,102.6358 5.6686058e-006,102.6423 -2.1158114e-005,102.6487 7.8969642e-005,102.6551 0.31268045,102.6616 0.56257403,102.6680 0.49983326,102.6745 0.093593441,102.6809 8.2678425e-006,102.6873 -2.215535e-006,102.6938 5.9369745e-007,102.7002 -1.5909374e-007,102.7066 4.2634369e-008,102.7131 -1.1432153e-008,102.7195 3.0911442e-009,102.7259 -9.3160213e-010,102.7324 6.3507233e-010,102.7388 -1.6087404e-009,102.7452 5.8002931e-009,102.7517 -2.1593999e-008,102.7581 8.0581572e-008,102.7646 -3.0075418e-007,102.7710 1.1225168e-006,102.7774 -4.1896174e-006,102.7839 1.563709e-005,102.7903 0.093754947,102.7967 0.031233042,102.8032 -4.1413503e-007,102.8096 1.1226782e-007,102.8161 -3.4906442e-008,102.8225 2.7351296e-008,102.8289 -7.4501848e-008,102.8354 2.7067517e-007,102.8418 -1.008272e-006,102.8483 3.7626864e-006,102.8547 -1.4043495e-005,102.8611 5.2415147e-005,102.8676 0.093768351,102.8740 0.031192742,102.8805 -3.0919823e-006,102.8869 8.2851398e-007,102.8933 -2.2184884e-007,102.8998 5.8821144e-008,102.9062 -1.3419472e-008,102.9127 -5.1482614e-009,102.9191 3.4016232e-008,102.9255 -1.3092651e-007,102.9320 4.8972555e-007,102.9384 -1.8281086e-006,102.9449 6.8232089e-006,102.9513 0.093823723,102.9578 0.34380224,102.9642 0.43748805,102.9707 0.84373772,102.9771 0.87496483,102.9835 0.56246656,102.9900 0.43748853,102.9964 0.56252378,103.0029 0.74999106,103.0093 0.3437112,103.0158 -3.9967886e-006,103.0222 1.1641789e-006,103.0287 -6.5966719e-007,103.0351 1.4745142e-006,103.0415 -5.2387472e-006,103.0480 1.9481889e-005,103.0544 0.093770728,103.0609 0.28149584,103.0673 0.78150672,103.0738 0.68721354,103.0802 0.093531094,103.0867 0.31262925,103.0931 0.56250715,103.0996 0.3436231,103.1060 -5.1527873e-005,103.1125 1.9885283e-007,103.1189 5.0740531e-005,103.1254 0.12510374,103.1318 0.18749416,103.1383 0.12491936,103.1447 0.031194957,103.1512 -5.7607449e-006,103.1576 1.4750989e-006,103.1641 -1.3921138e-007,103.1705 -9.1844026e-007,103.1770 0.093761936,103.1834 0.31250411,103.1899 0.18748766,103.1963 0.031247016,103.2028 7.4462413e-008,103.2092 -2.2438766e-008,103.2157 1.5288027e-008,103.2221 -3.8714621e-008,103.2286 1.3958021e-007,103.2350 -5.1964366e-007,103.2415 0.093768008,103.2479 0.34376386,103.2544 0.34374589,103.2608 0.28128627,103.2673 0.3438336,103.2737 0.49996924,103.2802 0.18739507,103.2866 0.093849353,103.2931 0.50023431,103.2995 0.7499305,103.3060 0.31226486,103.3125 0.031203333,103.3189 7.534215e-006,103.3254 -2.0169118e-006,103.3318 5.3288579e-007,103.3383 -1.1448276e-007,103.3447 -7.500222e-008,103.3512 4.1453299e-007,103.3576 -1.5832472e-006,103.3641 5.9188865e-006,103.3705 0.18752319,103.3770 0.50000536,103.3835 0.34373751,103.3899 0.18748587,103.3964 -8.3878595e-006,103.4028 2.3681578e-006,103.4093 -1.0842019e-006,103.4157 1.9686183e-006,103.4222 -6.7907176e-006,103.4287 2.5196094e-005,103.4351 0.18767679,103.4416 0.50005567,103.4480 0.34359214,103.4545 0.09366399,103.4610 -1.0730108e-005,103.4674 2.7581343e-006,103.4739 -3.0161459e-007,103.4803 -1.5520123e-006,103.4868 6.5102004e-006,103.4933 0.093833603,103.4997 0.31257394,103.5062 0.3124271,103.5126 0.18741876,103.5191 0.093741231,103.5256 1.1135599e-007,103.5320 1.7698927e-007,103.5385 -8.1938515e-007,103.5449 3.1007798e-006,103.5514 0.18751265,103.5579 0.34375,103.5643 0.18748732,103.5708 -3.0699803e-006,103.5773 7.0556064e-007,103.5837 2.4799601e-007,103.5902 -1.6977325e-006,103.5966 6.5434301e-006,103.6031 0.09381824,103.6096 0.31256831,103.6160 0.31241345,103.6225 -6.9950853e-005,103.6290 1.8744737e-005,103.6354 -5.0230292e-006,103.6419 1.3460215e-006,103.6484 -3.6069352e-007,103.6548 9.6655072e-008,103.6613 -2.5900668e-008,103.6678 6.9406041e-009,103.6742 -1.8598744e-009,103.6807 4.9839072e-010,103.6871 -1.3355379e-010,103.6936 3.5788424e-011,103.7001 -9.5902279e-012,103.7065 2.5698968e-012,103.7130 -6.8866581e-013,103.7195 1.8458054e-013,103.7259 -4.9606478e-014,103.7324 1.3832059e-014,103.7389 -5.7183406e-015,103.7454 9.0409273e-015,103.7518 -3.0447301e-014,103.7583 1.1275636e-013,103.7648 -4.2060853e-013,103.7712 1.5697915e-012,103.7777 -5.8589813e-012,103.7842 2.1867716e-011,103.7906 -8.1617782e-011,103.7971 3.0462549e-010,103.8036 -1.1369664e-009,103.8100 4.2435473e-009,103.8165 -1.5838369e-008,103.8230 5.9114207e-008,103.8295 -2.206344e-007,103.8359 8.2348305e-007,103.8424 -3.0735198e-006,103.8489 0.093769617,103.8553 0.5000239,103.8618 0.49997607,103.8683 0.093730778,103.8748 1.5577668e-006,103.8812 4.8388129e-006,103.8877 0.1250961,103.8942 0.43758094,103.9006 0.28121489,103.9071 0.12489702,103.9136 -5.4825796e-005,103.9201 1.4703281e-005,103.9265 -3.9833694e-006,103.9330 1.2291463e-006,103.9395 -9.3297848e-007,103.9460 2.5028671e-006,103.9524 0.093762301,103.9589 0.31250453,103.9654 0.18748556,103.9719 -3.0589199e-006,103.9783 -1.0785904e-005,103.9848 4.6206431e-005,103.9913 0.093813032,103.9978 0.093688354,104.0042 0.093704626,104.0107 0.34381035,104.0172 0.40634862,104.0237 0.18749079,104.0301 0.093636706,104.0366 -3.7035672e-005,104.0431 1.0232539e-005,104.0496 -3.8919038e-006,104.0560 5.3346948e-006,104.0625 -1.7447932e-005,104.0690 6.446171e-005,104.0755 0.46897626,104.0820 1.0316002,104.0884 1.1874571,104.0949 0.49974865,104.1014 0.31231201,104.1079 0.031088552,104.1144 1.9870286e-005,104.1208 0.093756363,104.1273 0.31250581,104.1338 0.18748647,104.1403 -2.8950178e-006,104.1468 7.9621691e-007,104.1532 -2.8964752e-007,104.1597 3.6233934e-007,104.1662 -1.1597775e-006,104.1727 4.2770953e-006,104.1792 0.031314567,104.1856 0.093728863,104.1921 -6.0795639e-005,104.1986 2.3174809e-005,104.2051 0.34376359,104.2116 0.56250012,104.2180 0.3437359,104.2245 0.093736842,104.2310 2.128985e-005,104.2375 0.093769766,104.2440 0.093749374,104.2505 0.093732774,104.2569 -3.0279629e-005,104.2634 3.8601087e-005,104.2699 0.093856007,104.2764 0.18750454,104.2829 0.093625382,104.2894 0.031357355,104.2959 0.28143352,104.3023 0.31237572,104.3088 0.093586817,104.3153 -2.092736e-005,104.3218 5.6078989e-006,104.3283 -1.5027259e-006,104.3348 4.025998e-007,104.3413 -1.0756482e-007,104.3477 2.7630396e-008,104.3542 -2.9486298e-009,104.3607 -1.5839252e-008,104.3672 6.6311024e-008,104.3737 -2.4942307e-007,104.3802 9.3144854e-007,104.3867 -3.4766215e-006,104.3932 1.2976011e-005,104.3996 0.093909793,104.4061 0.31256366,104.4126 0.28114346,104.4191 0.31249589,104.4256 0.31245565,104.4321 0.093675472,104.4386 -6.56363e-006,104.4451 7.759465e-006,104.4516 0.18752106,104.4580 0.5000127,104.4645 0.49998751,104.4710 0.18747808,104.4775 -4.4728267e-006,104.4840 -5.715422e-006,104.4905 2.7336993e-005,104.4970 0.18756321,104.5035 0.34378174,104.5100 0.31242839,104.5165 -5.7337347e-005,104.5230 1.5589685e-005,104.5294 -5.0173221e-006,104.5359 4.4787425e-006,104.5424 0.18751147,104.5489 0.31250101,104.5554 0.12505625,104.5619 0.31257218,104.5684 0.34368688,104.5749 0.093673944,104.5814 0.031266138,104.5879 0.12507865,104.5944 0.18746077,104.6009 -8.2216509e-005,104.6074 0.031384457,104.6139 0.18753862,104.6204 0.093625121,104.6269 -3.3123284e-005,104.6334 8.8760453e-006,104.6398 -2.3785135e-006,104.6463 6.3736883e-007,104.6528 -1.7079054e-007,104.6593 4.5747427e-008,104.6658 -1.2186872e-008,104.6723 2.9967431e-009,104.6788 2.0086093e-010,104.6853 -3.8007135e-009,104.6918 1.5003142e-008,104.6983 -5.6215931e-008,104.7048 2.0987571e-007,104.7113 -7.8334352e-007,104.7178 2.9237085e-006,104.7243 -1.0912277e-005,104.7308 4.072833e-005,104.7373 0.31258973,104.7438 0.49999803,104.7503 0.34368673,104.7568 0.59371656,104.7633 0.499982,104.7698 -3.9878087e-006,104.7763 -1.1610779e-005,104.7828 5.0435156e-005,104.7893 0.31261805,104.7958 0.49999788,104.8023 0.31239027,104.8088 0.031198908,104.8153 6.060824e-006,104.8218 -1.6241796e-006,104.8283 4.354583e-007,104.8348 -1.1753681e-007,104.8413 3.4657859e-008,104.8478 -2.1087139e-008,104.8543 4.969187e-008,104.8608 -1.7769248e-007,104.8673 6.6112545e-007,104.8738 -2.4669866e-006,104.8803 9.2074861e-006,104.8868 0.093779586,104.8933 0.18750818,104.8998 0.15627997,104.9063 0.21884699,104.9129 0.40625119,104.9194 0.34364459,104.9259 0.09369532,104.9324 0.09374921,104.9389 0.093740024,104.9454 0.031313106,104.9519 0.18758304,104.9584 0.18740754,104.9649 -7.097976e-005,104.9714 1.9018396e-005,104.9779 -5.088722e-006,104.9844 1.3351189e-006,104.9909 -2.5137945e-007,104.9974 -3.2973e-007,105.0039 1.5704403e-006,105.0104 -5.9524687e-006,105.0169 2.2241036e-005,105.0235 0.18755285,105.0300 0.34377712,105.0365 0.3124449,105.0430 0.031201268,105.0495 8.0475338e-006,105.0560 -2.1578501e-006,105.0625 5.8328811e-007,105.0690 -1.7514861e-007,105.0755 1.172702e-007,105.0820 -2.9394138e-007,105.0885 1.0585684e-006,105.0950 0.031251442,105.1016 0.031248558,105.1081 -1.055598e-006,105.1146 2.8287315e-007,105.1211 -7.5818981e-008,105.1276 2.0382405e-008,105.1341 -5.7052274e-009,105.1406 2.4371125e-009,105.1471 -4.043093e-009,105.1536 1.3736133e-008,105.1602 -5.0905072e-008,105.1667 1.8989782e-007,105.1732 -7.087371e-007,105.1797 2.645241e-006,105.1862 -9.8729352e-006,105.1927 3.6849156e-005,105.1992 0.093706846,105.2057 0.03145539,105.2123 0.50033766,105.2188 0.65607125,105.2253 0.28094819,105.2318 -6.1403902e-005,105.2383 1.6444992e-005,105.2448 -4.3716414e-006,105.2513 1.0403824e-006,105.2579 2.1046645e-007,105.2644 -1.8824742e-006,105.2709 7.3199813e-006,105.2774 0.5000183,105.2839 0.74998939,105.2904 -2.1582664e-005,105.2970 2.6989324e-005,105.3035 0.18759955,105.3100 0.50006855,105.3165 0.49993399,105.3230 0.18738742,105.3295 2.2511225e-005,105.3361 0.34391746,105.3426 0.7500329,105.3491 0.49985328,105.3556 0.093666136,105.3621 -1.0047152e-006,105.3686 2.692332e-007,105.3752 -7.2146364e-008,105.3817 1.9333076e-008,105.3882 -5.1806914e-009,105.3947 1.3883017e-009,105.4012 -3.7214326e-010,105.4078 1.0017152e-010,105.4143 -2.8516524e-011,105.4208 1.3887905e-011,105.4273 -2.7034968e-011,105.4338 9.4258185e-011,105.4404 -3.5002282e-010,105.4469 1.3059267e-009,105.4534 -4.8740336e-009,105.4599 1.8191518e-008,105.4664 -6.7896906e-008,105.4730 2.534143e-007,105.4795 -9.4582839e-007,105.4860 3.5301525e-006,105.4925 -1.317571e-005,105.4991 0.093963519,105.5056 0.50010294,105.5121 0.34359196,105.5186 0.40621102,105.5251 0.43750516,105.5317 0.53139305,105.5382 0.62517023,105.5447 0.59368688,105.5512 0.31223059,105.5578 -0.00012043296,105.5643 3.2137632e-005,105.5708 -8.1088774e-006,105.5773 2.9542056e-007,105.5839 6.9283597e-006,105.5904 0.031250589,105.5969 0.031267349,105.6034 0.12501289,105.6100 0.093746051,105.6165 0.09373308,105.6230 -2.0007588e-005,105.6295 5.3614303e-006,105.6361 -1.436702e-006,105.6426 3.8499203e-007,105.6491 -1.0316335e-007,105.6556 2.7633746e-008,105.6622 -7.3642368e-009,105.6687 1.8212023e-009,105.6752 8.000188e-011,105.6818 -2.1415159e-009,105.6883 8.4867118e-009,105.6948 -3.1807623e-008,105.7013 1.187523e-007,105.7079 -4.4323338e-007,105.7144 1.6542998e-006,105.7209 -6.1744086e-006,105.7275 2.3044991e-005,105.7340 0.093757652,105.7405 0.031224919,105.7470 -9.4373195e-007,105.7536 2.5289177e-007,105.7601 -6.7767374e-008,105.7666 1.8159634e-008,105.7732 -4.8663003e-009,105.7797 1.3042601e-009,105.7862 -3.5039324e-010,105.7928 9.7219559e-011,105.7993 -3.8460807e-011,105.8058 5.6620552e-011,105.8124 -1.8803299e-010,105.8189 6.9556055e-010,105.8254 -2.5943951e-009,105.8320 9.682716e-009,105.8385 -3.6139053e-008,105.8450 1.3488319e-007,105.8516 -5.034297e-007,105.8581 1.8789705e-006,105.8646 -7.0129531e-006,105.8712 2.6174721e-005,105.8777 1.6563196,105.8842 3.0937984,105.8908 2.593775,105.8973 1.2812483,105.9038 0.25003088,105.9104 0.31249228,105.9169 0.1873526,105.9234 0.031286027,105.9300 0.31286559,105.9365 0.75021958,105.9430 0.7811268,105.9496 0.49966949,105.9561 0.093562156,105.9627 0.093902215,105.9692 0.43776846,105.9757 0.59359181,105.9823 0.4372277,105.9888 0.75001073,105.9953 0.18749048,106.0019 0.31250325,106.0084 0.18749645,106.0150 -3.5204754e-005,106.0215 0.00011993512,106.0280 0.31287813,106.0346 0.75014567,106.0411 0.8748436,106.0476 0.62473506,106.0542 0.093588784,106.0607 -0.00012365042,106.0673 0.00040566394,106.0738 1.1887513,106.0803 4.0324659,106.0869 6.2814994,106.0934 5.6239891,106.1000 3.2489192,106.1065 1.7807069,106.1130 0.62469333,106.1196 0.093655422,106.1261 3.711333e-007,106.1327 -6.6929482e-007,106.1392 2.3061962e-006,106.1458 -8.5560978e-006,106.1523 3.1920506e-005,106.1588 0.18766274,106.1654 0.4375985,106.1719 1.4061335,106.1785 1.2498637,106.1850 0.34371388,106.1916 3.1711893e-006,106.1981 -8.4995531e-007,106.2046 2.2840537e-007,106.2112 -6.3605611e-008,106.2177 2.6001445e-008,106.2243 -4.0398401e-008,106.2308 1.3560059e-007,106.2374 -5.0203943e-007,106.2439 1.8726926e-006,106.2505 0.031274628,106.2570 0.093741514,106.2636 -2.2345472e-005,106.2701 5.9971057e-006,106.2766 -1.6413586e-006,106.2832 5.6790918e-007,106.2897 -6.302003e-007,106.2963 1.9529982e-006,106.3028 0.093767129,106.3094 0.31249985,106.3159 0.093733579,106.3225 -4.3967752e-006,106.3290 0.093999445,106.3356 0.50030869,106.3421 0.65607524,106.3487 0.28091055,106.3552 -1.6596976e-005,106.3618 0.31262183,106.3683 0.49999526,106.3749 0.31239706,106.3814 -4.9560942e-005,106.3880 1.3280915e-005,106.3945 -3.5591745e-006,106.4011 9.5483631e-007,106.4076 -2.5991599e-007,106.4142 8.4760977e-008,106.4207 -7.9113953e-008,106.4273 2.3170615e-007,106.4338 -8.4776991e-007,106.4404 3.1595987e-006,106.4469 -1.1791469e-005,106.4535 4.4009477e-005,106.4600 0.093818285,106.4666 0.18765491,106.4731 0.40633658,106.4797 0.31227839,106.4862 0.031112958,106.4928 1.8025848e-005,106.4993 -5.0500839e-006,106.5059 2.1732678e-006,106.5124 -3.6428787e-006,106.5190 1.2399074e-005,106.5256 0.093914375,106.5321 0.31255314,106.5387 0.18734004,106.5452 0.031183895,106.5518 0.031273577,106.5583 0.28125668,106.5649 0.3124747,106.5714 0.093747824,106.5780 -1.779909e-005,106.5846 0.031377751,106.5911 0.3439981,106.5977 0.49991572,106.6042 0.1872454,106.6108 4.2544234e-006,106.6173 0.34392941,106.6239 0.75003231,106.6304 0.49984881,106.6370 0.093663573,106.6436 1.5341277e-007,106.6501 -9.1544161e-006,106.6567 3.6467063e-005,106.6632 0.093778528,106.6698 0.18768732,106.6764 0.50011861,106.6829 0.34354296,106.6895 0.093608178,106.6960 -1.8926457e-005,106.7026 7.3360643e-006,106.7091 -1.0417145e-005,106.7157 3.4334655e-005,106.7223 0.093863241,106.7288 0.18749996,106.7354 0.093636453,106.7420 -3.3075299e-005,106.7485 0.093788601,106.7551 0.34377202,106.7616 0.31247333,106.7682 0.093723901,106.7748 -1.4140506e-006,106.7813 -7.8192829e-007,106.7879 4.5422257e-006,106.7944 0.093827702,106.8010 0.34377444,106.8076 0.31253746,106.8141 0.40641227,106.8207 0.56256467,106.8273 0.49985176,106.8338 0.18730645,106.8404 -2.6748145e-005,106.8469 0.1875518,106.8535 0.31248412,106.8601 0.09371303,106.8666 -8.4631256e-007,106.8732 -2.2471956e-007,106.8798 1.7453899e-006,106.8863 -6.7573419e-006,106.8929 2.5285819e-005,106.8995 0.093851306,106.9060 0.18746814,106.9126 0.093813203,106.9192 0.31267914,106.9257 0.31228513,106.9323 -0.00011851087,106.9389 0.093882635,106.9454 0.15623856,106.9520 0.093662888,106.9586 -4.0848474e-005,106.9651 9.6109188e-006,106.9717 2.4081164e-006,106.9783 -1.9245603e-005,106.9848 7.4579846e-005,106.9914 0.34382394,106.9980 0.34374034,107.0045 0.31243792,107.0111 0.031181859,107.0177 8.6271111e-006,107.0242 -1.0365644e-006,107.0308 -4.4818598e-006,107.0374 1.8965544e-005,107.0440 -7.1385359e-005,107.0505 0.18817699,107.0571 3.2847576,107.0637 11.034093,107.0702 12.310644,107.0768 7.5607576,107.0834 7.3769279,107.0900 11.814353,107.0965 12.842443,107.1031 8.2468491,107.1097 2.7793972,107.1162 1.062014,107.1228 0.28092304,107.1294 0.37513372,107.1360 0.71872151,107.1425 0.093607239,107.1491 3.3914218e-006,107.1557 2.8095237e-005,107.1623 0.093830138,107.1688 0.1875504,107.1754 0.18742135,107.1820 0.03117759,107.1885 0.093760006,107.1951 0.093744084,107.2017 0.093747459,107.2083 -8.3117766e-006,107.2148 1.1382457e-005,107.2214 0.031249456,107.2280 -9.233424e-006,107.2346 8.2902778e-007,107.2411 5.9184749e-006,107.2477 -2.4504872e-005,107.2543 9.2107701e-005,107.2609 0.31273872,107.2675 0.5625146,107.2740 0.34350726,107.2806 -0.00010547397,107.2872 2.7507911e-005,107.2938 -4.5499528e-006,107.3003 -9.3109174e-006,107.3069 0.093901865,107.3135 0.65652645,107.3201 0.93741578,107.3267 0.40595317,107.3332 -1.1885916e-005,107.3398 0.59390479,107.3464 1.0940467,107.3530 1.1562793,107.3596 0.46848887,107.3661 0.18732415,107.3727 -9.288721e-005,107.3793 4.0486204e-005,107.3859 0.18761185,107.3925 0.56259692,107.3990 0.56240451,107.4056 0.18738128,107.4122 -1.430365e-005,107.4188 -4.901075e-006,107.4254 0.031283908,107.4319 0.093871497,107.4385 0.28133199,107.4451 0.37498471,107.4517 0.28119802,107.4583 0.15617797,107.4649 0.062425699,107.4714 -2.1998007e-005,107.4780 5.8947994e-006,107.4846 -1.5796276e-006,107.4912 4.2329233e-007,107.4978 -1.1342952e-007,107.5044 3.0395675e-008,107.5109 -8.1451139e-009,107.5175 2.1826196e-009,107.5241 -5.8478611e-010,107.5307 1.5636983e-010,107.5373 -4.0651531e-011,107.5439 6.2247902e-012,107.5504 1.5756684e-011,107.5570 -6.9257308e-011,107.5636 2.6129138e-010,107.5702 -9.7597763e-010,107.5768 3.6428784e-009,107.5834 -1.3596502e-008,107.5900 5.0746738e-008,107.5966 -1.8940391e-007,107.6031 7.0691914e-007,107.6097 -2.6384603e-006,107.6163 9.8476239e-006,107.6229 0.031249991,107.6295 -9.8357768e-006,107.6361 2.6356902e-006,107.6427 -7.0628511e-007,107.6493 1.8926301e-007,107.6558 -5.071675e-008,107.6624 1.3590553e-008,107.6690 -3.6418555e-009,107.6756 9.7590502e-010,107.6822 -2.6150579e-010,107.6888 7.0048814e-011,107.6954 -1.8670886e-011,107.7020 4.6297241e-012,107.7086 1.5342804e-013,107.7151 -5.2441922e-012,107.7217 2.0824925e-011,107.7283 -7.8061078e-011,107.7349 2.9144009e-010,107.7415 -1.0877766e-009,107.7481 4.059955e-009,107.7547 -1.515312e-008,107.7613 5.6556541e-008,107.7679 -2.1108805e-007,107.7745 7.878516e-007,107.7811 -2.9405273e-006,107.7877 1.0975038e-005,107.7943 -4.0962532e-005,107.8008 0.00015288612,107.8074 0.31268692,107.8140 0.31235573,107.8206 0.093601599,107.8272 -1.8848419e-005,107.8338 5.0509034e-006,107.8404 -1.3538531e-006,107.8470 3.6415207e-007,107.8536 -1.0265937e-007,107.8602 4.6461071e-008,107.8668 -8.3183437e-008,107.8734 2.8629103e-007,107.8800 -1.0620555e-006,107.8866 3.9622123e-006,107.8932 -1.4787842e-005,107.8998 0.031341985,107.9064 0.3439208,107.9130 0.49999267,107.9196 0.31232125,107.9262 -8.2516715e-005,107.9327 2.2111975e-005,107.9393 -5.925338e-006,107.9459 1.587806e-006,107.9525 -4.2546577e-007,107.9591 1.1394448e-007,107.9657 -3.0281971e-008,107.9723 7.1752155e-009,107.9789 1.5835384e-009,107.9855 -1.3510949e-008,107.9921 5.2464152e-008,107.9987 -1.9635961e-007,108.0053 7.3302641e-007,108.0119 -2.7359401e-006,108.0185 1.0211459e-005,108.0251 0.093768805,108.0317 0.12504952,108.0383 0.093717679,108.0449 -5.5489709e-005,108.0515 1.3035786e-005,108.0581 3.3510644e-006,108.0647 0.34377849,108.0713 0.56248957,108.0779 0.56314796,108.0845 3.3162127,108.0911 18.041019,108.0977 39.881832,108.1043 40.994118,108.1109 20.145912,108.1176 3.4643605,108.1242 0.71890908,108.1308 0.93761432,108.1374 0.74975264,108.1440 0.37473711,108.1506 0.093627438,108.1572 -1.9836836e-005,108.1638 5.350294e-006,108.1704 0.093770243,108.1770 0.59381634,108.1836 1.1250842,108.1902 1.0937934,108.1968 0.65628654,108.2034 0.56237513,108.2100 0.093622327,108.2166 0.093803257,108.2232 0.31261051,108.2298 0.75025129,108.2364 1.0938474,108.2430 0.843557,108.2497 0.3747538,108.2563 0.093660511,108.2629 2.1761392e-005,108.2695 -5.8815235e-006,108.2761 1.7631747e-006,108.2827 -1.1708164e-006,108.2893 2.9201788e-006,108.2959 -1.0510614e-005,108.3025 3.9125051e-005,108.3091 0.1875938,108.3157 0.34379685,108.3223 0.31240344,108.3289 0.03116486,108.3356 1.2900014e-005,108.3422 -3.2920427e-006,108.3488 2.6719437e-007,108.3554 2.2236859e-006,108.3620 -9.1626453e-006,108.3686 0.031355146,108.3752 0.18753524,108.3818 0.093652293,108.3884 -9.0814581e-005,108.3951 0.00024167361,108.4017 0.46905833,108.4083 0.5624007,108.4149 0.34348482,108.4215 0.031103948,108.4281 2.0212017e-005,108.4347 -5.416206e-006,108.4413 1.4513787e-006,108.4479 -3.8892546e-007,108.4546 1.042202e-007,108.4612 -2.792784e-008,108.4678 7.4837931e-009,108.4744 -2.0053603e-009,108.4810 5.3711824e-010,108.4876 -1.429705e-010,108.4942 3.4725525e-011,108.5009 4.0796116e-012,108.5075 -5.1050518e-011,108.5141 2.0013743e-010,108.5207 -7.4955242e-010,108.5273 2.7982696e-009,108.5339 -1.0444269e-008,108.5406 3.8981554e-008,108.5472 -1.4549228e-007,108.5538 5.4302598e-007,108.5604 -2.0267548e-006,108.5670 7.5645335e-006,108.5736 0.093823627,108.5802 0.31252646,108.5869 0.18741928,108.5935 -3.2140844e-005,108.6001 8.6703176e-006,108.6067 -2.5381682e-006,108.6133 1.481809e-006,108.6200 0.031275619,108.6266 0.093733042,108.6332 1.3159683e-005,108.6398 0.093801744,108.6464 0.093704052,108.6530 -4.2375243e-005,108.6597 4.1243937e-005,108.6663 0.18757822,108.6729 0.31247452,108.6795 0.093674779,108.6861 -2.2062341e-006,108.6928 0.031259254,108.6994 0.031242214,108.7060 -5.1557718e-006,108.7126 1.3815902e-006,108.7193 -3.7022417e-007,108.7259 9.9208819e-008,108.7325 -2.6584948e-008,108.7391 7.123957e-009,108.7457 -1.9090038e-009,108.7524 5.1155502e-010,108.7590 -1.3708118e-010,108.7656 3.6733595e-011,108.7722 -9.8434854e-012,108.7789 2.637755e-012,108.7855 -7.0683791e-013,108.7921 1.8941046e-013,108.7987 -5.075397e-014,108.8053 1.3592056e-014,108.8120 -3.6106647e-015,108.8186 8.4963403e-016,108.8252 2.1242011e-016,108.8318 -1.6995084e-015,108.8385 6.5861004e-015,108.8451 -2.4646634e-014,108.8517 9.2006955e-014,108.8583 -3.4340545e-013,108.8650 1.2817051e-012,108.8716 -4.7837537e-012,108.8782 1.7854574e-011,108.8848 -6.6639236e-011,108.8915 2.4871993e-010,108.8981 -9.2830588e-010,108.9047 3.4647496e-009,108.9114 -1.2931596e-008,108.9180 4.8265061e-008,108.9246 -1.8014141e-007,108.9312 6.7234799e-007,108.9379 -2.5094271e-006,108.9445 9.3660274e-006,108.9511 0.093808137,108.9577 0.12504762,108.9644 0.093665436,108.9710 1.082916e-006,108.9776 0.18775614,108.9843 0.40613008,108.9909 -0.00021016599,108.9975 5.551062e-005,109.0042 -1.1861377e-005,109.0108 -8.0699429e-006,109.0174 4.4145483e-005,109.0240 0.12514706,109.0307 0.28132713,109.0373 0.28118822,109.0439 0.15610431,109.0506 -6.510174e-005,109.0572 1.2224791e-005,109.0638 0.093933314,109.0705 0.50021428,109.0771 0.65617818,109.0837 0.71868998,109.0904 1.0003282,109.0970 1.7502027,109.1036 1.8437028,109.1103 1.8436872,109.1169 1.7500978,109.1235 2.9063072,109.1302 2.6873403,109.1368 1.624806,109.1434 0.53100407,109.1501 0.31232479,109.1567 -8.4207248e-005,109.1633 2.2573353e-005,109.1700 -6.0802336e-006,109.1766 1.7460002e-006,109.1832 -9.0337306e-007,109.1899 1.8675013e-006,109.1965 -6.5670629e-006,109.2031 2.4402461e-005,109.2098 0.18753147,109.2164 0.18747225,109.2230 0.031226141,109.2297 7.2896381e-007,109.2363 1.8715529e-006,109.2430 -8.215854e-006,109.2496 3.0994121e-005,109.2562 0.09385477,109.2629 0.21886185,109.2695 0.31254429,109.2761 0.28113335,109.2828 0.093602218,109.2894 -2.6574326e-005,109.2961 7.1193585e-006,109.3027 -1.9012348e-006,109.3093 4.8507718e-007,109.3160 -3.8932505e-008,109.3226 -3.2940903e-007,109.3293 1.3566747e-006,109.3359 -5.0976514e-006,109.3425 1.9035289e-005,109.3492 0.031249987,109.3558 -1.9096507e-005,109.3625 5.4645393e-006,109.3691 -2.760411e-006,109.3757 5.5771134e-006,109.3824 0.093755119,109.3890 0.031232191,109.3957 4.1473639e-005,109.4023 0.18762219,109.4090 0.31246006,109.4156 0.093638666,109.4222 -4.9383775e-006,109.4289 1.3233349e-006,109.4355 -3.5461395e-007,109.4422 9.5027524e-008,109.4488 -2.5471095e-008,109.4555 6.8501889e-009,109.4621 -1.9278639e-009,109.4687 8.6081509e-010,109.4754 -1.5153652e-009,109.4820 5.2009757e-009,109.4887 -1.9289882e-008,109.4953 7.1963633e-008,109.5020 -2.6858356e-007,109.5086 1.0024413e-006,109.5153 -3.7414452e-006,109.5219 1.3964324e-005,109.5285 0.031229982,109.5352 0.031348195,109.5418 0.31272218,109.5485 0.50000316,109.5551 0.40604752,109.5618 0.3124184,109.5684 0.3125037,109.5751 0.093715295,109.5817 8.0753307e-007,109.5884 -1.4963798e-006,109.5950 5.1783177e-006,109.6017 -1.9218236e-005,109.6083 7.169968e-005,109.6150 0.37511486,109.6216 0.46870345,109.6283 0.18739066,109.6349 -6.4329095e-007,109.6416 0.093873754,109.6482 0.2812711,109.6549 0.28121233,109.6615 0.46882254,109.6682 0.68740314,109.6748 0.18738142,109.6815 0.093871124,109.6881 0.50010228,109.6948 0.53119433,109.7014 0.21863203,109.7081 -3.6735189e-005,109.7147 1.0086575e-005,109.7214 -3.6086017e-006,109.7280 4.3473965e-006,109.7347 -1.3781756e-005,109.7413 5.0783226e-005,109.7480 0.093819119,109.7546 0.093680739,109.7613 -5.0574334e-005,109.7679 1.3532294e-005,109.7746 -3.5512874e-006,109.7812 6.7187938e-007,109.7879 8.6410449e-007,109.7945 -4.1286607e-006,109.8012 1.5651662e-005,109.8079 0.21876737,109.8145 0.31248629,109.8212 0.093736306,109.8278 -2.9493476e-006,109.8345 7.9026637e-007,109.8411 -2.1151003e-007,109.8478 5.5718186e-008,109.8544 -1.134756e-008,109.8611 -1.0332946e-008,109.8677 5.2684197e-008,109.8744 -2.0041827e-007,109.8811 7.4904165e-007,109.8877 -2.7959436e-006,109.8944 0.031292591,109.9010 0.18751642,109.9077 0.093703024,109.9143 -1.2447787e-005,109.9210 3.3366407e-006,109.9277 -8.9789938e-007,109.9343 2.5472329e-007,109.9410 -1.2093491e-007,109.9476 2.2901446e-007,109.9543 -7.9517412e-007,109.9610 2.9518883e-006,109.9676 -1.1013154e-005,109.9743 4.1103678e-005,109.9809 0.093841299,109.9876 0.15624999,109.9943 0.093658522,110.0009 -4.0471721e-005,110.0076 9.0704316e-006,110.0142 4.1933745e-006,110.0209 -2.5846573e-005,110.0276 9.9200173e-005,110.0342 0.34387925,110.0409 0.40615001,110.0475 0.15618633,110.0542 0.1875096,110.0609 0.093691297,110.0675 0.09397956,110.0742 2.1253376,110.0808 4.1874342,110.0875 3.8434422,110.0942 1.7186556,110.1008 1.4688221,110.1075 2.845046,110.1142 6.0016546,110.1208 5.9993677,110.1275 2.7169526,110.1342 0.24926788,110.1408 5.7889723e-005,110.1475 -1.5513115e-005,110.1541 4.1586691e-006,110.1608 -1.1204712e-006,110.1675 3.2292627e-007,110.1741 -1.7116203e-007,110.1808 3.6172474e-007,110.1875 -1.2758206e-006,110.1941 4.7418894e-006,110.2008 -1.7692979e-005,110.2075 6.6034729e-005,110.2141 0.093748495,110.2208 -6.0454862e-005,110.2275 -1.2286978e-006,110.2341 6.5379238e-005,110.2408 0.18759626,110.2475 0.18740565,110.2541 -7.5415373e-005,110.2608 3.9949948e-005,110.2675 0.093841329,110.2741 0.18746127,110.2808 -0.00011232465,110.2875 0.18769604,110.2942 0.65645993,110.3008 0.65608102,110.3075 0.12480922,110.3142 -9.100233e-006,110.3208 2.4385836e-006,110.3275 -6.5346592e-007,110.3342 1.7510891e-007,110.3408 -4.692383e-008,110.3475 1.2574167e-008,110.3542 -3.3695429e-009,110.3609 9.0312424e-010,110.3675 -2.4271712e-010,110.3742 6.7681499e-011,110.3809 -2.7992556e-011,110.3875 4.4286966e-011,110.3942 -1.4916451e-010,110.4009 5.5240951e-010,110.4076 -2.0606177e-009,110.4142 7.6906028e-009,110.4209 -2.8703809e-008,110.4276 1.0713214e-007,110.4343 -3.9985281e-007,110.4409 1.4923838e-006,110.4476 -5.5700116e-006,110.4543 0.094015129,110.4609 0.5002721,110.4676 0.49972773,110.4743 0.093483716,110.4810 1.1698385e-005,110.4876 0.1250196,110.4943 0.18750049,110.5010 0.093725592,110.5077 6.4991236e-006,110.5143 0.093928963,110.5210 0.43768132,110.5277 0.53110069,110.5344 0.18729934,110.5410 -2.4809722e-005,110.5477 1.2807589e-005,110.5544 0.031287372,110.5611 0.093786627,110.5678 0.093701124,110.5744 -4.0158207e-005,110.5811 1.0761173e-005,110.5878 -2.8836648e-006,110.5945 7.7273495e-007,110.6011 -2.0707266e-007,110.6078 5.5501538e-008,110.6145 -1.4919001e-008,110.6212 4.1705883e-009,110.6279 -1.7623597e-009,110.6345 2.8787535e-009,110.6412 -9.7532586e-009,110.6479 3.613679e-008,110.6546 -1.3480332e-007,110.6613 5.0311183e-007,110.6679 -1.8777756e-006,110.6746 7.0084866e-006,110.6813 0.093820646,110.6880 0.31252408,110.6947 0.18742684,110.7013 -4.5083114e-005,110.7080 0.093981333,110.7147 0.5626989,110.7214 0.562383,110.7281 0.31228191,110.7348 -8.9393194e-005,110.7414 0.031313892,110.7481 0.062492725,110.7548 0.031215072,110.7615 -1.1912546e-005,110.7682 3.1921984e-006,110.7749 -8.5541382e-007,110.7815 2.2923346e-007,110.7882 -6.146017e-008,110.7949 1.6591184e-008,110.8016 -4.9002917e-009,110.8083 3.0089606e-009,110.8150 -7.1357205e-009,110.8216 2.5535623e-008,110.8283 -9.5013391e-008,110.8350 3.5454283e-007,110.8417 -1.3232506e-006,110.8484 4.938805e-006,110.8551 -1.8433264e-005,110.8618 6.8799134e-005,110.8684 0.093749486,110.8751 -6.7197856e-005,110.8818 1.3496794e-005,110.8885 0.18753822,110.8952 0.53132719,110.9019 0.62498921,110.9086 0.21866848,110.9153 -2.4322526e-005,110.9219 -1.7408998e-005,110.9286 0.18807252,110.9353 1.1256454,110.9420 1.2496213,110.9487 0.59322274,110.9554 0.31247011,110.9621 0.31236312,110.9688 -0.00016084648,110.9755 4.3092012e-005,110.9821 -1.1510318e-005,110.9888 2.9462358e-006,110.9955 -2.7377837e-007,111.0022 -1.8514845e-006,111.0089 7.6803144e-006,111.0156 0.3125239,111.0223 0.49999911,111.0290 0.34374905,111.0357 0.093717799,111.0424 0.031326901,111.0490 0.28143373,111.0557 0.34386078,111.0624 1.3127753,111.0691 2.4064534,111.0758 2.6872191,111.0825 1.4371674,111.0892 1.1564419,111.0959 1.2191396,111.1026 1.4685894,111.1093 1.5311277,111.1160 2.2499831,111.1227 1.499735,111.1294 0.62494206,111.1361 0.68754566,111.1428 0.74986994,111.1494 0.31237793,111.1561 1.7812732e-005,111.1628 -1.9739707e-006,111.1695 -9.9189383e-006,111.1762 4.1653049e-005,111.1829 0.093808189,111.1896 0.093690142,111.1963 -3.3689361e-005,111.2030 -1.9972351e-005,111.2097 0.00011358998,111.2164 0.25015101,111.2231 0.24990949,111.2298 0.093621477,111.2365 -2.2898221e-005,111.2432 -2.5550205e-005,111.2499 0.00012511028,111.2566 0.31265706,111.2633 0.31237784,111.2700 0.093626224,111.2767 -1.4071752e-005,111.2834 3.7703705e-006,111.2901 -1.0087469e-006,111.2968 2.6435384e-007,111.3035 -4.8596149e-008,111.3102 -6.9994393e-008,111.3169 3.2860214e-007,111.3236 -1.2445024e-006,111.3303 4.6497339e-006,111.3370 -1.7355644e-005,111.3437 6.4777407e-005,111.3504 0.31268868,111.3571 0.78158432,111.3638 1.0938044,111.3705 0.68720442,111.3772 0.28099626,111.3839 -0.00010038256,111.3906 2.6899452e-005,111.3973 -7.208228e-006,111.4040 1.9315844e-006,111.4107 -5.1760532e-007,111.4174 1.3870236e-007,111.4241 -3.7167979e-008,111.4308 9.95988e-009,111.4375 -2.6689453e-009,111.4442 7.1520545e-010,111.4509 -1.9169037e-010,111.4576 5.1506133e-011,111.4643 -1.432082e-011,111.4710 5.7737118e-012,111.4777 -8.7736077e-012,111.4844 2.9322496e-011,111.4912 -1.0852387e-010,111.4979 4.0480125e-010,111.5046 -1.5107865e-009,111.5113 5.6387384e-009,111.5180 -2.1045638e-008,111.5247 7.8549306e-008,111.5314 -2.9317204e-007,111.5381 1.0942152e-006,111.5448 -4.0839736e-006,111.5515 0.093806699,111.5582 0.50006098,111.5649 0.56247205,111.5716 0.31243542,111.5783 -2.7742963e-005,111.5850 7.4342925e-006,111.5918 -1.9922713e-006,111.5985 5.3427391e-007,111.6052 -1.446853e-007,111.6119 4.4430646e-008,111.6186 -3.3028851e-008,111.6253 8.7688022e-008,111.6320 -3.1774462e-007,111.6387 1.1833729e-006,111.6454 -4.4160547e-006,111.6521 1.6482063e-005,111.6588 0.093934163,111.6656 0.34391126,111.6723 0.34358877,111.6790 0.093564421,111.6857 -1.0209475e-005,111.6924 -1.88624e-005,111.6991 0.031422593,111.7058 0.31267276,111.7125 0.3437295,111.7192 0.31239501,111.7260 0.12482877,111.7327 -3.9578277e-005,111.7394 1.060576e-005,111.7461 -2.841999e-006,111.7528 7.6149792e-007,111.7595 -2.0379457e-007,111.7662 5.3627154e-008,111.7729 -1.0699557e-008,111.7797 -1.0833734e-008,111.7864 5.4039809e-008,111.7931 -2.0533837e-007,111.7998 0.093816802,111.8065 0.18754923,111.8132 0.093670003,111.8199 -4.5509962e-005,111.8267 1.2222957e-005,111.8334 -3.3787021e-006,111.8401 1.2910307e-006,111.8468 0.093773149,111.8535 0.50001436,111.8602 0.34372503,111.8670 0.031235751,111.8737 1.5918554e-006,111.8804 -4.2656725e-007,111.8871 1.1430279e-007,111.8938 -3.0614078e-008,111.9005 8.1455918e-009,111.9073 -1.9661346e-009,111.9140 -2.8168801e-010,111.9207 3.0932665e-009,111.9274 -1.2092263e-008,111.9341 4.5278959e-008,111.9409 -1.6903535e-007,111.9476 6.309063e-007,111.9543 -2.3547539e-006,111.9610 8.7887229e-006,111.9677 0.31252024,111.9744 0.56251884,111.9812 0.43762282,111.9879 0.43770275,111.9946 0.4999972,112.0013 0.3122274,112.0080 -0.0001097181,112.0148 0.18787913,112.0215 0.75030988,112.0282 0.84368902,112.0349 0.62472111,112.0417 0.18720694,112.0484 -5.1923271e-005,112.0551 4.1278722e-006,112.0618 3.5418325e-005,112.0685 0.093701601,112.0753 0.34425631,112.0820 3.8793283,112.0887 13.661924,112.0954 20.156275,112.1022 14.775649,112.1089 4.3394341,112.1156 0.78073889,112.1223 0.62514949,112.1291 1.0001922,112.1358 0.93769193,112.1425 0.96853429,112.1492 0.49967593,112.1560 0.12491718,112.1627 -3.5408514e-006,112.1694 3.2107047e-005,112.1761 0.28138715,112.1829 0.6875723,112.1896 0.59364849,112.1963 0.18738459,112.2030 -2.3696091e-005,112.2098 6.2792778e-006,112.2165 -1.4193474e-006,112.2232 -6.0240376e-007,112.2299 0.093762301,112.2367 0.31250456,112.2434 0.18748634,112.2501 -2.9866133e-006,112.2569 3.7617667e-007,112.2636 1.4822415e-006,112.2703 0.031263039,112.2770 0.093762524,112.2838 0.093733661,112.2905 -1.3344526e-005,112.2972 3.5728256e-006,112.3040 -9.4584658e-007,112.3107 2.1030873e-007,112.3174 1.0469039e-007,112.3241 -6.2913318e-007,112.3309 2.4120154e-006,112.3376 -9.0195572e-006,112.3443 3.3668621e-005,112.3511 0.093871668,112.3578 0.21880397,112.3645 0.21873929,112.3713 0.28141189,112.3780 0.56279385,112.3847 0.78125036,112.3915 0.49953705,112.3982 -0.00023413624,112.4049 6.2741354e-005,112.4117 -1.6812895e-005,112.4184 4.5058687e-006,112.4251 -1.2094114e-006,112.4319 3.3146409e-007,112.4386 -1.163633e-007,112.4453 1.339743e-007,112.4521 -4.1955664e-007,112.4588 1.5443578e-006,112.4655 -5.7582747e-006,112.4723 2.1490278e-005,112.4790 0.093885943,112.4857 0.34399986,112.4925 0.49985367,112.4992 0.09348546,112.5059 0.093774922,112.5127 0.18749627,112.5194 0.093739994,112.5261 -3.4749403e-006,112.5329 0.031260043,112.5396 0.093746722,112.5464 -8.0734835e-006,112.5531 2.1634457e-006,112.5598 -5.7973784e-007,112.5666 1.5535561e-007,112.5733 -4.1644359e-008,112.5800 1.1211032e-008,112.5868 -3.1968892e-009,112.5935 1.5758015e-009,112.6003 -3.106311e-009,112.6070 1.0850141e-008,112.6137 -4.0297007e-008,112.6205 1.503484e-007,112.6272 -5.6113549e-007,112.6339 0.093760572,112.6407 0.31251147,112.6474 0.2813141,112.6542 0.34376636,112.6609 0.18744567,112.6676 0.093717225,112.6744 -1.9003728e-005,112.6811 5.0924145e-006,112.6879 -1.3646105e-006,112.6946 3.656736e-007,112.7014 -9.7989286e-008,112.7081 2.625811e-008,112.7148 -7.0363657e-009,112.7216 1.8855297e-009,112.7283 -5.052645e-010,112.7351 1.353974e-010,112.7418 -3.6290058e-011,112.7485 9.7534142e-012,112.7553 -2.7210907e-012,112.7620 1.130304e-012,112.7688 -1.8000564e-012,112.7755 6.070291e-012,112.7823 -2.2482656e-011,112.7890 8.386615e-011,112.7958 -3.1300371e-010,112.8025 1.1682297e-009,112.8092 -4.360218e-009,112.8160 1.6273773e-008,112.8227 -6.073909e-008,112.8295 2.2669832e-007,112.8362 -8.4611298e-007,112.8430 3.157973e-006,112.8497 -1.1786597e-005,112.8565 4.3991517e-005,112.8632 0.093809962,112.8700 0.093689948,112.8767 -4.3909175e-005,112.8834 1.1881635e-005,112.8902 -3.6143506e-006,112.8969 2.5750728e-006,112.9037 -6.6861703e-006,112.9104 2.4171226e-005,112.9172 0.28130943,112.9239 0.53128403,112.9307 0.49993145,112.9374 -5.5655139e-005,112.9442 1.4906111e-005,112.9509 -3.9654401e-006,112.9577 9.5460837e-007,112.9644 1.4731327e-007,112.9712 -1.5440484e-006,112.9779 6.0293196e-006,112.9847 -2.2574788e-005,112.9914 0.031406488,112.9982 0.31267205,113.0049 0.31235749,113.0117 0.093596771,113.0184 -1.9274743e-005,113.0252 6.376988e-006,113.0319 -6.2322379e-006,113.0387 1.8552877e-005,113.0454 0.093764745,113.0522 0.18759599,113.0589 0.21867272,113.0657 1.2828798,113.0724 9.2528887,113.0792 14.125324,113.0859 10.904307,113.0927 4.8420124,113.0995 1.9057348,113.1062 1.4684396,113.1130 0.5933755,113.1197 0.09376248,113.1265 0.062545367,113.1332 0.093788356,113.1400 0.12496179,113.1467 0.062533997,113.1535 0.18759519,113.1602 0.187438,113.1670 0.093647458,113.1738 -4.1614163e-005,113.1805 1.0558547e-005,113.1873 -6.1696511e-007,113.1940 -8.092079e-006,113.2008 3.2987857e-005,113.2075 0.093877941,113.2143 0.18745486,113.2210 0.031134298,113.2278 8.5690408e-006,113.2346 -2.3622952e-006,113.2413 8.7956624e-007,113.2481 -1.1558802e-006,113.2548 3.744168e-006,113.2616 -1.3821738e-005,113.2683 5.1546427e-005,113.2751 0.093820244,113.2819 0.093679629,113.2886 -5.1384624e-005,113.2954 1.3769496e-005,113.3021 -3.6898025e-006,113.3089 9.8875989e-007,113.3157 -2.6498151e-007,113.3224 7.1097759e-008,113.3292 -1.9391178e-008,113.3359 6.4621477e-009,113.3427 -6.4564505e-009,113.3495 1.9364592e-008,113.3562 -7.1006781e-008,113.3630 2.6468115e-007,113.3697 -9.8778401e-007,113.3765 3.686717e-006,113.3833 0.28142211,113.3900 0.71891665,113.3968 0.65616745,113.4036 0.18730465,113.4103 -7.876278e-005,113.4171 1.0760908e-005,113.4238 3.5727702e-005,113.4306 0.093766727,113.4374 0.031203967,113.4441 -2.8673567e-006,113.4509 7.6836307e-007,113.4577 -2.0589761e-007,113.4644 5.5174226e-008,113.4712 -1.4784998e-008,113.4780 3.9619645e-009,113.4847 -1.061838e-009,113.4915 2.8511238e-010,113.4983 -7.8538273e-011,113.5050 2.9021631e-011,113.5118 -3.7545203e-011,113.5185 1.2116604e-010,113.5253 -4.4714951e-010,113.5321 1.6675472e-009,113.5388 -6.2234702e-009,113.5456 2.322794e-008,113.5524 -8.66943e-008,113.5591 3.2357164e-007,113.5659 -1.2076761e-006,113.5727 4.5074439e-006,113.5795 -1.6823264e-005,113.5862 6.2790037e-005,113.5930 0.093775049,113.5998 0.031174205,113.6065 0.094032034,113.6133 0.50023729,113.6201 0.49988151,113.6268 0.31222495,113.6336 -0.00015812999,113.6404 4.3151911e-005,113.6471 0.031238373,113.6539 3.3466542e-006,113.6607 -4.6022465e-006,113.6674 1.5063215e-005,113.6742 0.09380763,113.6810 0.18749994,113.6878 0.09369234,113.6945 -1.4933844e-005,113.7013 4.1774529e-006,113.7081 -1.7749832e-006,113.7148 2.9223881e-006,113.7216 -9.9151748e-006,113.7284 3.6740916e-005,113.7352 0.093876094,113.7419 0.28140956,113.7487 0.43743074,113.7555 0.18728854,113.7623 -4.3024796e-005,113.7690 1.1529324e-005,113.7758 -3.0895301e-006,113.7826 8.280004e-007,113.7893 -2.2225758e-007,113.7961 6.097288e-008,113.8029 -2.1619062e-008,113.8097 2.5500727e-008,113.8164 -8.0388219e-008,113.8232 2.960723e-007,113.8300 -1.1039771e-006,113.8368 4.120121e-006,113.8435 -1.5377571e-005,113.8503 5.7394183e-005,113.8571 0.18765849,113.8639 0.34375441,113.8706 0.18732347,113.8774 0.031291746,113.8842 0.40647286,113.8910 0.56248146,113.8978 0.24978335,113.9045 -6.5436572e-005,113.9113 0.093777649,113.9181 0.031224307,113.9249 0.093891039,113.9316 0.50026929,113.9384 0.74993193,113.9452 0.34346321,113.9520 -6.7540175e-005,113.9588 1.9055677e-005,113.9655 0.031241322,113.9723 1.5656664e-005,113.9791 0.093762726,113.9859 0.093750104,113.9927 0.093736872,113.9994 -1.4278285e-005,114.0062 3.5915882e-006,114.0130 -8.7017952e-008,114.0198 -3.2440257e-006,114.0266 1.30641e-005,114.0333 0.093767673,114.0401 0.093732901,114.0469 -1.5961994e-005,114.0537 1.4289621e-005,114.0605 -4.1198367e-005,114.0672 0.00015051418,114.0740 0.87568414,114.0808 2.1877625,114.0876 2.0312045,114.0944 7.4769087,114.1012 33.39394,114.1079 63.22908,114.1147 62.802582,114.1215 34.826496,114.1283 10.804268,114.1351 4.9053469,114.1419 3.7802315,114.1487 2.0618122,114.1554 0.40586394,114.1622 -7.2384464e-005,114.1690 1.9396799e-005,114.1758 -5.1977418e-006,114.1826 1.3928342e-006,114.1894 -3.7323659e-007,114.1961 1.0001587e-007,114.2029 -2.6801166e-008,114.2097 7.1818826e-009,114.2165 -1.924521e-009,114.2233 5.1570598e-010,114.2301 -1.3817028e-010,114.2369 3.6939583e-011,114.2437 -9.5784934e-012,114.2504 1.3717538e-012,114.2572 4.0924959e-012,114.2640 -1.7743158e-011,114.2708 6.6884796e-011,114.2776 -2.4981311e-010,114.2844 9.3243202e-010,114.2912 -3.4801562e-009,114.2980 1.2989087e-008,114.3048 -4.8479553e-008,114.3115 1.8094157e-007,114.3183 -6.7533318e-007,114.3251 2.5205647e-006,114.3319 0.18751608,114.3387 0.34373969,114.3455 0.31255335,114.3523 0.18751271,114.3591 0.031179579,114.3659 -3.123429e-006,114.3727 0.093753524,114.3794 0.093747407,114.3862 -1.5567581e-006,114.3930 4.1716314e-007,114.3998 -1.1178715e-007,114.4066 2.9956684e-008,114.4134 -8.0318872e-009,114.4202 2.1688025e-009,114.4270 -6.427735e-010,114.4338 4.0216e-010,114.4406 -9.6589081e-010,114.4474 3.4616305e-009,114.4542 -1.2881515e-008,114.4610 4.8067747e-008,114.4678 -1.7940181e-007,114.4745 6.6958563e-007,114.4813 -2.4991134e-006,114.4881 9.3275094e-006,114.4949 0.18755749,114.5017 0.5000481,114.5085 0.49994525,114.5153 0.093675494,114.5221 0.031353325,114.5289 0.31262106,114.5357 0.34366375,114.5425 0.093604863,114.5493 0.00012738352,114.5561 0.31278372,114.5629 0.49999967,114.5697 0.31221691,114.5765 -0.00012962781,114.5833 2.1949831e-005,114.5901 4.1841275e-005,114.5969 0.093810461,114.6037 0.093715653,114.6105 0.093748398,114.6173 0.093712471,114.6241 -1.9571969e-005,114.6309 0.18756706,114.6377 0.5000518,114.6445 0.49990407,114.6513 0.12507805,114.6581 0.28148654,114.6649 0.40626547,114.6717 0.31228545,114.6785 0.031090107,114.6853 1.7785638e-005,114.6921 4.4314138e-006,114.6989 0.093781367,114.7057 0.18751206,114.7125 0.18749547,114.7193 0.093867511,114.7261 0.28139544,114.7329 0.28104973,114.7397 -9.7651464e-005,114.7465 0.31265831,114.7533 0.56254566,114.7601 0.49985498,114.7669 -4.7049387e-005,114.7737 0.31263539,114.7805 0.59385842,114.7873 0.81244963,114.7941 0.34359083,114.8009 0.28148952,114.8077 0.75016451,114.8145 0.87485546,114.8213 0.8123973,114.8281 0.34357011,114.8349 2.4055978e-005,114.8417 0.18762131,114.8485 0.18743449,114.8553 0.093664609,114.8622 -3.7109032e-005,114.8690 1.5741405e-005,114.8758 0.093807541,114.8826 0.31255338,114.8894 0.34372246,114.8962 0.1874323,114.9030 -2.8667497e-005,114.9098 7.5371472e-006,114.9166 -1.4790818e-006,114.9234 -1.6214966e-006,114.9302 7.9657693e-006,114.9370 -3.0243678e-005,114.9438 0.031447597,114.9506 0.40657854,114.9575 0.56241012,114.9643 0.28094545,114.9711 0.031135753,114.9779 8.5838365e-006,114.9847 0.093754053,114.9915 0.18750076,114.9983 0.093742959,115.0051 1.9214135e-006,115.0119 -9.2061528e-006,115.0187 0.50023103,115.0256 1.7814579,115.0324 1.6248612,115.0392 0.78111267,115.0460 0.31239083,115.0528 0.093703195,115.0596 0.18751608,115.0664 0.18748243,115.0732 0.62522817,115.0800 1.1878064,115.0869 2.0008395,115.0937 3.6258845,115.1005 4.0624633,115.1073 3.8123612,115.1141 3.5937228,115.1209 3.2180173,115.1277 1.8117689,115.1345 0.81225991,115.1414 0.24981187,115.1482 0.4063063,115.1550 0.78130287,115.1618 0.74991006,115.1686 0.31235048,115.1754 -4.0036648e-005,115.1822 1.0056312e-005,115.1891 0.093758389,115.1959 0.34376302,115.2027 0.34373751,115.2095 0.093738765,115.2163 7.0828008e-007,115.2231 -1.8696284e-007,115.2300 3.9521513e-008,115.2368 2.8892666e-008,115.2436 -1.5510658e-007,115.2504 5.9157554e-007,115.2572 0.03125906,115.2640 0.093746975,115.2709 -8.2497018e-006,115.2777 2.2106658e-006,115.2845 -5.9239522e-007,115.2913 1.5876314e-007,115.2981 -4.2616744e-008,115.3050 1.1692945e-008,115.3118 -4.1521928e-009,115.3186 4.9153237e-009,115.3254 -1.5509944e-008,115.3322 5.7128311e-008,115.3391 -2.130179e-007,115.3459 7.949979e-007,115.3527 -2.9671774e-006,115.3595 1.1074473e-005,115.3663 -4.1333551e-005,115.3732 0.00015427057,115.3800 0.31278247,115.3868 0.46874988,115.3936 0.31221727,115.4004 -0.00015380862,115.4073 4.1215942e-005,115.4141 -1.1044597e-005,115.4209 2.9596213e-006,115.4277 -7.9312952e-007,115.4346 2.1269402e-007,115.4414 -5.7592192e-008,115.4482 1.7660364e-008,115.4550 -1.3045971e-008,115.4618 3.4524778e-008,115.4687 -1.2506136e-007,115.4755 4.6575258e-007,115.4823 0.34377363,115.4891 1.093765,115.4960 0.87497228,115.5028 -1.4492735e-005,115.5096 3.9064298e-006,115.5164 -1.1319981e-006,115.5233 6.213192e-007,115.5301 -1.3532951e-006,115.5369 4.7921699e-006,115.5437 -1.7816601e-005,115.5506 6.6478809e-005,115.5574 0.31257147,115.5642 0.34375,115.5711 0.31242844,115.5779 -6.6411129e-005,115.5847 1.7796137e-005,115.5915 -4.768865e-006,115.5984 1.2781047e-006,115.6052 -3.4322665e-007,115.6120 9.4714458e-008,115.6188 -3.5608455e-008,115.6257 4.7715901e-008,115.6325 -1.5526399e-007,115.6393 5.7337871e-007,115.6462 -2.1383978e-006,115.6530 7.9807596e-006,115.6598 0.31252417,115.6666 0.50000012,115.6735 0.34372813,115.6803 0.09374126,115.6871 3.68778e-008,115.6940 -9.8821804e-009,115.7008 2.6480975e-009,115.7076 -7.0957873e-010,115.7145 1.900354e-010,115.7213 -5.051886e-011,115.7281 1.2025574e-011,115.7350 2.420552e-012,115.7418 -2.1710207e-011,115.7486 8.442632e-011,115.7554 -3.160168e-010,115.7623 1.1797218e-009,115.7691 -4.4031712e-009,115.7759 1.6434091e-008,115.7828 -6.1337403e-008,115.7896 2.2893121e-007,115.7964 -8.5444594e-007,115.8033 3.1890713e-006,115.8101 0.093797043,115.8169 0.34379953,115.8238 0.34368667,115.8306 -3.7143513e-005,115.8375 -2.8914827e-005,115.8443 0.00015281708,115.8511 0.31277761,115.8580 0.46877337,115.8648 0.3434667,115.8716 -0.00017780054,115.8785 4.7637404e-005,115.8853 -1.2736917e-005,115.8921 3.3069946e-006,115.8990 -4.9015927e-007,115.9058 -1.3467009e-006,115.9126 5.8774331e-006,115.9195 -2.2164566e-005,115.9263 8.2786661e-005,115.9332 0.18771151,115.9400 0.31243053,115.9468 0.093557313,115.9537 -1.90305e-005,115.9605 7.227301e-006,115.9673 -9.8780301e-006,115.9742 3.2286709e-005,115.9810 0.062543482,115.9879 0.062456261,115.9947 -3.1292675e-005,116.0015 0.031259295,116.0084 0.031246986,116.0152 -1.1086496e-007,116.0221 5.8668644e-007,116.0289 -2.2360368e-006,116.0357 8.3580335e-006,116.0426 0.18750836,116.0494 0.18749771,116.0563 0.093733892,116.0631 2.7113156e-005,116.0699 0.18743303,116.0768 1.2819147,116.0836 3.2197201,116.0905 3.3746922,116.0973 1.9991759,116.1042 0.59324318,116.1110 0.094086252,116.1178 1.0946999,116.1247 2.3129683,116.1315 2.3741214,116.1384 0.56163883,116.1452 4.2004744e-005,116.1521 -1.4093779e-005,116.1589 1.4368357e-005,116.1657 0.093879074,116.1726 0.59394944,116.1794 0.93740165,116.1863 0.43737048,116.1931 0.28125083,116.2000 0.18750608,116.2068 0.28122285,116.2137 0.093661569,116.2205 -2.0487723e-006,116.2274 5.4153486e-007,116.2342 -1.1722643e-007,116.2410 -7.2674951e-008,116.2479 4.0796459e-007,116.2547 -1.559293e-006,116.2616 5.8296341e-006,116.2684 0.18776536,116.2753 0.78151739,116.2821 0.81225014,116.2890 0.2184727,116.2958 -1.2787195e-005,116.3027 3.4488844e-006,116.3095 -1.0074789e-006,116.3164 5.8081952e-007,116.3232 -1.3158223e-006,116.3301 4.6827709e-006,116.3369 0.093774922,116.3438 0.18748865,116.3506 -2.1888927e-005,116.3575 5.883152e-006,116.3643 -1.6421843e-006,116.3712 6.8520296e-007,116.3780 -1.098588e-006,116.3849 3.709371e-006,116.3917 -1.3739828e-005,116.3986 5.1253453e-005,116.4054 0.31261003,116.4123 0.49999592,116.4191 0.31240609,116.4260 0.062456332,116.4328 0.093822829,116.4397 0.31252843,116.4465 0.18741572,116.4534 -3.1517531e-005,116.4602 2.6126811e-006,116.4671 2.107068e-005,116.4739 0.31255156,116.4808 0.56253529,116.4877 0.40623802,116.4945 0.093680695,116.5014 -2.976306e-005,116.5082 7.9756674e-006,116.5151 -2.1375758e-006,116.5219 5.7409284e-007,116.5288 -1.586499e-007,116.5356 6.0468949e-008,116.5425 -8.3220371e-008,116.5493 2.7242814e-007,116.5562 -1.0065601e-006,116.5631 3.7540685e-006,116.5699 -1.401067e-005,116.5768 5.2292267e-005,116.5836 0.093821257,116.5905 0.093678616,116.5973 -5.212886e-005,116.6042 1.3969495e-005,116.6111 -3.7455611e-006,116.6179 1.0117969e-006,116.6248 -3.0137335e-007,116.6316 1.9363632e-007,116.6385 -4.7318463e-007,116.6453 1.6992129e-006,116.6522 0.09375231,116.6591 0.09374769,116.6659 -1.6942051e-006,116.6728 4.5399563e-007,116.6796 -1.2166223e-007,116.6865 3.2622225e-008,116.6934 -8.81841e-009,116.7002 2.649208e-009,116.7071 -1.7779025e-009,116.7139 4.4625357e-009,116.7208 -1.607329e-008,116.7277 5.9834697e-008,116.7345 -2.2328074e-007,116.7414 8.333451e-007,116.7482 -3.1103118e-006,116.7551 1.1608694e-005,116.7620 0.093765855,116.7688 0.093734123,116.7757 -1.1548297e-005,116.7826 2.9052067e-006,116.7894 -7.1685747e-008,116.7963 -2.6188691e-006,116.8031 1.0547945e-005,116.8100 0.093777917,116.8169 0.18752104,116.8237 0.18764372,116.8306 0.31260586,116.8375 0.28111881,116.8443 0.093579307,116.8512 5.4579948e-005,116.8581 0.18770508,116.8649 0.28113449,116.8718 0.03108364,116.8787 2.1766984e-005,116.8855 -5.831741e-006,116.8924 1.5584978e-006,116.8993 -4.018512e-007,116.9061 4.8796302e-008,116.9130 2.0671067e-007,116.9198 -8.7570675e-007,116.9267 3.2963437e-006,116.9336 0.18751344,116.9404 0.34375,116.9473 0.18748654,116.9542 -3.2983116e-006,116.9611 8.8384485e-007,116.9679 -2.3684264e-007,116.9748 6.3465485e-008,116.9817 -1.700317e-008,116.9885 4.542863e-009,116.9954 -1.1671187e-009,117.0023 1.2528741e-010,117.0091 6.6610417e-010,117.0160 -2.7899154e-009,117.0229 1.0494282e-008,117.0297 -3.9189896e-008,117.0366 1.4627524e-007,117.0435 -5.4594824e-007,117.0504 2.0376922e-006,117.0572 0.09394718,117.0641 0.50036114,117.0710 0.81252295,117.0778 0.74998486,117.0847 1.5000854,117.0916 1.9998597,117.0984 1.8125967,117.1053 1.6875925,117.1122 1.2184925,117.1191 0.71868455,117.1259 0.75037259,117.1328 1.2500792,117.1397 1.2183657,117.1466 0.74968821,117.1534 0.18736716,117.1603 -2.8397269e-006,117.1672 7.6095876e-007,117.1741 -2.0391323e-007,117.1809 5.4642815e-008,117.1878 -1.4643932e-008,117.1947 3.9292294e-009,117.2015 -1.0719828e-009,117.2084 3.5843919e-010,117.2153 -3.6172215e-010,117.2222 1.088503e-009,117.2290 -3.9925561e-009,117.2359 1.4882732e-008,117.2428 -5.5542163e-008,117.2497 2.0730003e-007,117.2566 -7.7371055e-007,117.2634 2.8877391e-006,117.2703 -1.077798e-005,117.2772 4.0226958e-005,117.2841 0.093804844,117.2909 0.093695074,117.2978 -4.0131104e-005,117.3047 1.0753885e-005,117.3116 -2.8817062e-006,117.3184 7.7220784e-007,117.3253 -2.0692913e-007,117.3322 5.5456113e-008,117.3391 -1.4881247e-008,117.3460 4.0651154e-009,117.3528 -1.3782215e-009,117.3597 1.4475797e-009,117.3666 -4.412319e-009,117.3735 1.620278e-008,117.3804 -6.040289e-008,117.3872 2.2542417e-007,117.3941 -8.4135104e-007,117.4010 3.1401935e-006,117.4079 0.56253654,117.4148 1.9062996,117.4216 2.4062338,117.4285 1.3124442,117.4354 -2.7901822e-005,117.4423 3.9478389e-005,117.4492 0.31254253,117.4561 0.34372425,117.4629 0.093680464,117.4698 0.00012004114,117.4767 0.18757078,117.4836 0.093609668,117.4905 -3.2954293e-005,117.4974 8.8307261e-006,117.5042 -2.3663708e-006,117.5111 6.341578e-007,117.5180 -1.700993e-007,117.5249 4.6196288e-008,117.5318 -1.4674495e-008,117.5387 1.2499234e-008,117.5455 -3.5323946e-008,117.5524 1.2880508e-007,117.5593 -4.7992904e-007,117.5662 1.7910327e-006,117.5731 -6.684656e-006,117.5800 2.4949371e-005,117.5869 0.093924455,117.5937 0.31265771,117.6006 0.31230703,117.6075 0.031072404,117.6144 2.3805871e-005,117.6213 -6.647389e-006,117.6282 2.7821463e-006,117.6351 -4.4810372e-006,117.6420 1.5142911e-005,117.6488 1.0938051,117.6557 2.1875157,117.6626 1.6874477,117.6695 0.34371853,117.6764 1.5117892e-006,117.6833 -1.986741e-007,117.6902 -7.1725583e-007,117.6971 3.0679366e-006,117.7039 -1.1555286e-005,117.7108 4.3156218e-005,117.7177 0.18775754,117.7246 0.50008154,117.7315 0.34352574,117.7384 0.093616053,117.7453 -1.8262896e-005,117.7522 1.9254599e-006,117.7591 1.0563173e-005,117.7660 0.21895418,117.7729 0.62514532,117.7797 0.4998059,117.7866 0.093589969,117.7935 -5.7208695e-006,117.8004 1.5327397e-006,117.8073 -4.0970326e-007,117.8142 1.0596931e-007,117.8211 -1.4144788e-008,117.8280 -4.9401489e-008,117.8349 2.1176729e-007,117.8418 -7.9772241e-007,117.8487 2.9793252e-006,117.8556 -1.1120334e-005,117.8625 4.1504893e-005,117.8694 0.093848422,117.8763 0.21890303,117.8831 0.4062534,117.8900 0.34370247,117.8969 0.31236985,117.9038 -0.00014033378,117.9107 4.1781936e-005,117.9176 0.093813904,117.9245 0.31252959,117.9314 0.18741663,117.9383 0.031229969,117.9452 0.31252852,117.9521 0.53125888,117.9590 0.75001866,117.9659 0.84374899,117.9728 0.56245995,117.9797 0.093731448,117.9866 2.6438609e-006,117.9935 -7.0924517e-007,118.0004 1.9293995e-007,118.0073 -6.2467329e-008,118.0142 5.6919429e-008,118.0211 -1.6521788e-007,118.0280 6.0399213e-007,118.0349 -2.2509034e-006,118.0418 8.4001922e-006,118.0487 -3.1351989e-005,118.0556 0.00011701592,118.0625 0.34417987,118.0694 0.75010145,118.0763 1.1560844,118.0832 1.7186452,118.0901 1.6560737,118.0970 1.3749224,118.1039 0.8436864,118.1108 0.18748799,118.1177 -0.00011317038,118.1246 0.031756449,118.1315 2.689184,118.1384 7.0952396,118.1453 10.218539,118.1522 9.6859159,118.1591 5.9677186,118.1660 3.3745773,118.1729 0.31217098,118.1798 -2.0178166e-005,118.1867 5.341426e-006,118.1936 -1.1861541e-006,118.2005 -5.9724368e-007,118.2074 3.5754751e-006,118.2143 0.09375912,118.2212 0.18749999,118.2281 0.093740925,118.2350 -3.651556e-006,118.2419 8.8179769e-007,118.2489 1.2463929e-007,118.2558 -1.3805203e-006,118.2627 5.3978274e-006,118.2696 -2.0212165e-005,118.2765 7.5456061e-005,118.2834 0.15639013,118.2903 0.2500388,118.2972 0.21862227,118.3041 0.031132562,118.3110 8.5932334e-006,118.3179 -2.5824106e-006,118.3248 1.7359093e-006,118.3317 -4.3613568e-006,118.3386 1.5710539e-005,118.3455 0.78126568,118.3525 0.78124571,118.3594 0.031235425,118.3663 -1.1621938e-005,118.3732 3.1071322e-006,118.3801 -8.0580185e-007,118.3870 1.1585696e-007,118.3939 3.4245787e-007,118.4008 -1.4858053e-006,118.4077 5.6011486e-006,118.4146 -2.0920184e-005,118.4216 0.031409837,118.4285 0.34405398,118.4354 0.49989197,118.4423 0.18720306,118.4492 -5.3727363e-005,118.4561 1.4395981e-005,118.4630 -3.8529206e-006,118.4699 1.0147244e-006,118.4768 -2.0571082e-007,118.4838 -1.9196909e-007,118.4907 9.736732e-007,118.4976 0.031249199,118.5045 0.09376093,118.5114 0.31250873,118.5183 0.31249994,118.5252 0.31249148,118.5321 0.09373828,118.5391 8.0747412e-007,118.5460 -2.1637786e-007,118.5529 5.7982422e-008,118.5598 -1.5537262e-008,118.5667 4.1626889e-009,118.5736 -1.1124456e-009,118.5805 2.8681127e-010,118.5875 -3.472073e-011,118.5944 -1.479601e-010,118.6013 6.2660954e-010,118.6082 -2.3586391e-009,118.6151 0.093750007,118.6220 0.09374997,118.6290 1.2271076e-007,118.6359 -4.5799638e-007,118.6428 1.7093902e-006,118.6497 0.093752339,118.6566 0.093747675,118.6635 -1.7552358e-006,118.6705 6.3207227e-007,118.6774 -7.7298182e-007,118.6843 2.4599876e-006,118.6912 -9.067574e-006,118.6981 3.3812754e-005,118.7051 0.18790783,118.7120 0.71910483,118.7189 0.74974692,118.7258 0.34336105,118.7327 0.093697213,118.7397 0.1562883,118.7466 0.093649305,118.7535 -4.6953999e-005,118.7604 4.1908897e-005,118.7673 0.093745112,118.7743 -2.247898e-005,118.7812 0.093737796,118.7881 0.093830027,118.7950 0.34391662,118.8019 0.49998713,118.8089 0.31234598,118.8158 0.031174997,118.8227 9.7596967e-006,118.8296 -2.6104212e-006,118.8365 6.8132829e-007,118.8435 -1.1471033e-007,118.8504 -2.2255284e-007,118.8573 1.0050035e-006,118.8642 -3.7977213e-006,118.8712 1.4186846e-005,118.8781 0.093794286,118.8850 0.18749997,118.8919 0.093705714,118.8989 -1.4169366e-005,118.9058 3.7859065e-006,118.9127 -9.7329792e-007,118.9196 1.0701643e-007,118.9266 5.4534263e-007,118.9335 -2.2885608e-006,118.9404 0.031258613,118.9473 0.34376642,118.9543 0.5,118.9612 0.31248358,118.9681 -8.6135396e-006,118.9750 2.308187e-006,118.9820 -6.1862653e-007,118.9889 1.6616274e-007,118.9958 -4.5982738e-008,119.0028 1.7757468e-008,119.0097 -2.5045606e-008,119.0166 8.2429665e-008,119.0235 -3.0469343e-007,119.0305 1.1364208e-006,119.0374 -4.2412762e-006,119.0443 1.5829757e-005,119.0512 0.18756881,119.0582 0.78145623,119.0651 1.2502042,119.0720 1.3436882,119.0790 1.2187047,119.0859 1.1561072,119.0928 0.75068027,119.0998 3.5638335,119.1067 5.4372787,119.1136 3.4986124,119.1205 0.78065521,119.1275 0.68761241,119.1344 1.0626378,119.1413 1.4063976,119.1483 1.0935771,119.1552 0.40601152,119.1621 -4.7982416e-005,119.1691 1.2944927e-005,119.1760 -3.7940863e-006,119.1829 2.2306376e-006,119.1899 -5.1285624e-006,119.1968 1.8284787e-005,119.2037 0.093773149,119.2107 0.093730211,119.2176 -3.5161174e-005,119.2245 0.031405468,119.2315 0.28143114,119.2384 0.28105065,119.2453 -0.00015174301,119.2523 3.9653249e-005,119.2592 -6.8594281e-006,119.2661 0.031327609,119.2731 0.18749151,119.2800 0.31244072,119.2869 0.18749943,119.2939 -1.2882422e-005,119.3008 3.4621642e-006,119.3078 -9.6536598e-007,119.3147 3.9907707e-007,119.3216 -6.3091846e-007,119.3286 2.1247217e-006,119.3355 -7.8684961e-006,119.3424 2.9351246e-005,119.3494 0.18758222,119.3563 0.34374994,119.3633 0.18741786,119.3702 -2.9599019e-005,119.3771 8.8922116e-006,119.3841 -5.9681129e-006,119.3910 1.4980746e-005,119.3979 0.093942322,119.4049 0.34389165,119.4118 0.31233782,119.4188 0.093585782,119.4257 -2.4227431e-005,119.4326 6.5890586e-006,119.4396 -2.1271962e-006,119.4465 1.9193876e-006,119.4535 -5.550603e-006,119.4604 2.0284397e-005,119.4673 0.093881302,119.4743 1.2190725,119.4812 3.0314445,119.4882 3.2810719,119.4951 1.843384,119.5021 -0.00014952841,119.5090 2.7417856e-005,119.5159 3.9870858e-005,119.5229 0.28166807,119.5298 0.81258994,119.5368 0.43712267,119.5437 0.093597941,119.5507 -2.0972044e-005,119.5576 5.6299973e-006,119.5645 -1.5465342e-006,119.5715 5.5577135e-007,119.5784 -6.7648813e-007,119.5854 2.1502972e-006,119.5923 -7.9251586e-006,119.5993 0.09403383,119.6062 0.5629257,119.6132 0.7498275,119.6201 0.31207436,119.6270 0.031138573,119.6340 8.0758127e-006,119.6409 -2.9001585e-006,119.6479 3.5244923e-006,119.6548 0.34376457,119.6618 0.7812627,119.6687 0.74998349,119.6757 -2.1243282e-005,119.6826 2.6899055e-005,119.6896 0.31255397,119.6965 0.5000003,119.7035 0.31244487,119.7104 -2.2817987e-005,119.7174 6.1145047e-006,119.7243 -1.6384953e-006,119.7312 4.390657e-007,119.7382 -1.1765678e-007,119.7451 3.1531908e-008,119.7521 -8.4629379e-009,119.7590 2.3177176e-009,119.7660 -8.0737717e-010,119.7729 9.1168917e-010,119.7799 -2.8395268e-009,119.7868 1.044711e-008,119.7938 -3.8951534e-008,119.8007 1.4536883e-007,119.8077 -5.4256031e-007,119.8146 2.0250088e-006,119.8216 -7.5579842e-006,119.8285 2.8208829e-005,119.8355 0.31253514,119.8425 0.3437331,119.8494 0.18746938,119.8564 -1.2518626e-005,119.8633 3.2622343e-006,119.8703 -5.2944051e-007,119.8772 -1.1447919e-006,119.8842 5.1090169e-006,119.8911 -1.9292595e-005,119.8981 7.2066323e-005,119.9050 0.15639473,119.9120 0.25001022,119.9189 0.18739673,119.9259 0.062406648,119.9328 -1.9257161e-005,119.9398 5.1648271e-006,119.9468 -1.4008517e-006,119.9537 4.3823741e-007,119.9607 -3.5202191e-007,119.9676 9.6988867e-007,119.9746 -3.527764e-006,119.9815 1.3142052e-005,119.9885 0.093794532,119.9954 0.18750101,120.0024 0.093701325,120.0094 0.031254325,120.0163 0.50004452,120.0233 0.78124881,120.0302 0.49996012,120.0372 0.093735218,120.0441 -7.7111426e-006,120.0511 0.18772818,120.0581 1.0003349,120.0650 1.3124228,120.0720 0.74974829,120.0789 0.093334287,120.0859 1.3773233,120.0929 10.724027,120.0998 20.689209,120.1068 17.996361,120.1137 7.2771664,120.1207 0.81119454,120.1277 0.31246173,120.1346 0.18746114,120.1416 0.21876162,120.1485 0.093798965,120.1555 0.34383792,120.1625 0.34365436,120.1694 0.031169767,120.1764 1.1650944e-005,120.1833 3.1406641e-006,120.1903 -2.42162e-005,120.1973 9.3730821e-005,120.2042 0.18761984,120.2112 0.21868554,120.2181 0.093648732,120.2251 -3.9472681e-005,120.2321 2.8180582e-005,120.2390 0.093777664,120.2460 0.093712039,120.2530 2.3313985e-005,120.2599 0.093842469,120.2669 0.15627071,120.2739 0.12490725,120.2808 -6.3895153e-005,120.2878 1.7424321e-005,120.2948 -5.7979282e-006,120.3017 5.766547e-006,120.3087 -1.7269092e-005,120.3156 6.3314008e-005,120.3226 0.40644732,120.3296 0.84383154,120.3365 0.74987018,120.3435 0.34361339,120.3505 0.093697257,120.3574 -1.2042851e-005,120.3644 3.1346185e-006,120.3714 -4.9478621e-007,120.3783 -1.1557838e-006,120.3853 5.1183388e-006,120.3923 0.093866937,120.3993 0.31254166,120.4062 0.18737197,120.4132 -4.3899017e-005,120.4202 1.1763558e-005,120.4271 -3.1522648e-006,120.4341 8.4471128e-007,120.4411 -2.263686e-007,120.4480 6.0706341e-008,120.4550 -1.644163e-008,120.4620 5.05614e-009,120.4689 -3.7820134e-009,120.4759 1.0072277e-008,120.4829 -3.6509462e-008,120.4899 1.3597467e-007,120.4968 -5.0742335e-007,120.5038 1.8938456e-006,120.5108 -7.0684346e-006,120.5177 2.6381669e-005,120.5247 0.093752556,120.5317 -3.6700669e-005,120.5387 4.3285025e-005,120.5456 0.093797296,120.5526 0.09370105,120.5596 -3.5240006e-005,120.5665 0.093765184,120.5735 0.093733281,120.5805 4.2893487e-005,120.5875 0.093810156,120.5944 0.093689919,120.6014 -4.3664815e-005,120.6084 1.1270988e-005,120.6154 -1.4160796e-006,120.6223 -5.6078889e-006,120.6293 2.3849472e-005,120.6363 0.18762177,120.6433 0.50003731,120.6502 0.31236321,120.6572 0.031247929,120.6642 0.18765843,120.6712 0.31244916,120.6781 0.093610778,120.6851 -9.7350858e-006,120.6921 2.6093039e-006,120.6991 -7.0147729e-007,120.7060 1.9643106e-007,120.7130 -8.4202291e-008,120.7200 1.403741e-007,120.7270 -4.7732254e-007,120.7339 1.7690337e-006,120.7409 -6.5992544e-006,120.7479 2.4629644e-005,120.7549 0.093758166,120.7619 0.031223198,120.7688 -1.0085846e-006,120.7758 2.7026903e-007,120.7828 -7.2423788e-008,120.7898 1.9408018e-008,120.7968 -5.203415e-009,120.8037 1.4043452e-009,120.8107 -4.1361864e-010,120.8177 2.5004643e-010,120.8247 -5.8657945e-010,120.8317 2.0964042e-009,120.8386 -7.7995583e-009,120.8456 2.9103788e-008,120.8526 -1.0862286e-007,120.8596 4.054148e-007,120.8666 -1.5131379e-006,120.8735 5.6475155e-006,120.8805 0.34378698,120.8875 0.78128129,120.8945 0.74996161,120.9015 0.18746339,120.9085 2.7899735e-006,120.9154 -7.454251e-007,120.9224 1.9153899e-007,120.9294 -2.0678483e-008,120.9364 -1.0884671e-007,120.9434 4.560998e-007,120.9504 -1.7156685e-006,120.9573 6.4070041e-006,120.9643 -2.391395e-005,120.9713 8.9254812e-005,120.9783 0.50021625,120.9853 0.87501115,120.9923 0.5623095,120.9992 0.093642794,121.0062 -3.7488766e-007,121.0132 1.2476232e-006,121.0202 -4.6159107e-006,121.0272 1.7217177e-005,121.0342 0.37515509,121.0412 1.5316272,121.0481 2.8447137,121.0551 4.1254616,121.0621 3.0305724,121.0691 1.4990059,121.0761 0.093630463,121.0831 0.7820608,121.0901 3.5029306,121.0971 13.444199,121.1041 26.129913,121.1110 27.840977,121.1180 16.492228,121.1250 4.808167,121.1320 0.90577966,121.1390 -0.00022160777,121.1460 0.12516883,121.1530 0.34378406,121.1600 0.34373298,121.1670 0.28118828,121.1739 0.31245109,121.1809 0.18746024,121.1879 3.2679705e-005,121.1949 0.34391895,121.2019 0.7500695,121.2089 0.74998951,121.2159 0.71872938,121.2229 0.49988931,121.2299 0.18738705,121.2369 -2.5612639e-005,121.2439 6.6166722e-006,121.2509 -8.5226077e-007,121.2578 -3.2083367e-006,121.2648 1.3686703e-005,121.2718 0.093922906,121.2788 0.34389105,121.2858 0.31230929,121.2928 0.031099891,121.2998 2.0322659e-005,121.3068 -5.8738956e-006,121.3138 3.1716886e-006,121.3208 -6.812927e-006,121.3278 2.4081748e-005,121.3348 0.25062418,121.3418 1.0943176,121.3488 1.1872455,121.3558 0.68680918,121.3628 -0.00033768229,121.3698 9.6110147e-005,121.3768 -4.6737339e-005,121.3837 9.0838999e-005,121.3907 0.1877234,121.3977 0.34375027,121.4047 0.18727472,121.4117 -8.4071005e-005,121.4187 2.2528384e-005,121.4257 -6.0368948e-006,121.4327 1.6176925e-006,121.4397 -4.334708e-007,121.4467 1.1608277e-007,121.4537 -3.0831266e-008,121.4607 7.2344597e-009,121.4677 1.895784e-009,121.4747 -1.4819183e-008,121.4817 5.7384952e-008,121.4887 -2.1473504e-007,121.4957 8.0160879e-007,121.5027 -2.9919006e-006,121.5097 1.116674e-005,121.5167 0.093751602,121.5237 0.031244008,121.5307 0.093772382,121.5377 0.1875,121.5447 0.093727633,121.5517 -5.5985338e-006,121.5587 1.5002306e-006,121.5657 -4.0201451e-007,121.5727 1.0772723e-007,121.5797 -2.8867502e-008,121.5867 7.7355811e-009,121.5937 -2.0728921e-009,121.6007 5.5546978e-010,121.6077 -1.4884832e-010,121.6147 3.9886424e-011,121.6217 -1.0687428e-011,121.6287 2.8606163e-012,121.6358 -7.5432266e-013,121.6428 1.5647974e-013,121.6498 1.2846717e-013,121.6568 -6.7040806e-013,121.6638 2.5533397e-012,121.6708 -9.5435899e-012,121.6778 3.56234e-011,121.6848 -1.3295889e-010,121.6918 4.9624538e-010,121.6988 -1.8521462e-009,121.7058 6.9128014e-009,121.7128 -2.5800786e-008,121.7198 9.6296773e-008,121.7268 -3.5941034e-007,121.7338 1.3414342e-006,121.7408 -5.006661e-006,121.7478 1.8686462e-005,121.7548 0.12503399,121.7619 0.18747222,121.7689 -2.6583773e-005,121.7759 7.2831845e-006,121.7829 -2.5472336e-006,121.7899 2.9054354e-006,121.7969 -9.0749782e-006,121.8039 3.3396682e-005,121.8109 0.18758811,121.8179 0.34374911,121.8249 0.18741536,121.8319 -4.5514113e-005,121.8389 0.031324372,121.8460 0.5001297,121.8530 0.78124708,121.8600 0.49988186,121.8670 0.09367536,121.8740 3.5134781e-005,121.8810 0.18755388,121.8880 0.49998477,121.8950 0.53121263,121.9020 0.34376293,121.9091 0.18752961,121.9161 0.18746476,121.9231 -6.8863257e-005,121.9301 0.00013058267,121.9371 0.56274283,121.9441 0.87501872,121.9511 0.65602404,121.9581 0.093606077,121.9652 1.3607386e-005,121.9722 -2.6509081e-006,121.9792 -3.0049478e-006,121.9862 0.031267617,121.9932 0.28126946,122.0002 0.34379596,122.0072 0.40634277,122.0142 0.49998984,122.0213 0.31241301,122.0283 0.093664497,122.0353 0.31267068,122.0423 0.81314737,122.0493 1.3440416,122.0563 1.3434625,122.0634 1.906459,122.0704 4.813879,122.0774 8.0627413,122.0844 8.6905794,122.0914 15.817545,122.0984 59.872906,122.1055 278.47351,122.1125 518.24689,122.1195 492.07504,122.1265 251.35281,122.1335 65.982475,122.1405 26.589256,122.1476 18.746143,122.1546 11.465515,122.1616 6.155056,122.1686 3.1243994,122.1756 1.4368718,122.1827 0.84342659,122.1897 0.37493321,122.1967 0.093753457,122.2037 -5.4144725e-006,122.2107 9.3784347e-006,122.2178 0.062527336,122.2248 0.12500957,122.2318 0.093723565,122.2388 -3.2170406e-005,122.2458 5.6578658e-005,122.2529 0.1875727,122.2599 0.34370971,122.2669 0.31241158,122.2739 0.31267694,122.2809 0.56263357,122.2880 0.59381062,122.2950 0.74995148,122.3020 0.4372693,122.3090 0.43747753,122.3161 0.43749788,122.3231 0.40626952,122.3301 0.18746637,122.3371 -4.9819613e-005,122.3442 1.5018673e-005,122.3512 -1.0252244e-005,122.3582 2.5991123e-005,122.3652 0.031243552,122.3723 -3.5923225e-007,122.3793 0.031258043,122.3863 -3.1971162e-005,122.3933 3.2726475e-005,122.4004 0.093836203,122.4074 0.18750864,122.4144 0.31243402,122.4214 0.28123167,122.4285 0.12498832,122.4355 0.031231284,122.4425 -2.468091e-006,122.4495 -9.418283e-008,122.4566 2.8452032e-006,122.4636 0.031250332,122.4706 -4.175562e-006,122.4777 4.7536873e-006,122.4847 0.18751153,122.4917 0.34375763,122.4987 0.3124873,122.5058 0.18751119,122.5128 0.12501407,122.5198 0.093754828,122.5269 0.21879564,122.5339 0.31247538,122.5409 0.093691327,122.5479 -2.0336079e-006,122.5550 -2.2787897e-006,122.5620 1.1149777e-005,122.5690 0.28153557,122.5761 0.81244761,122.5831 0.34349853,122.5901 0.21878666,122.5972 0.34372726,122.6042 0.50002527,122.6112 0.25007173,122.6183 0.15630643,122.6253 0.15619437,122.6323 0.062415008,122.6393 -2.2366841e-005,122.6464 7.3928049e-006,122.6534 -7.2032935e-006,122.6604 2.1421378e-005,122.6675 0.093757696,122.6745 0.031226471,122.6815 2.7375e-007,122.6886 0.031277698,122.6956 0.093740821,122.7027 -2.5027135e-005,122.7097 7.4206023e-006,122.7167 -4.6538166e-006,122.7238 1.1194956e-005,122.7308 0.03129359,122.7378 0.062481731,122.7449 -5.4383836e-005,122.7519 6.8662608e-005,122.7589 0.18759865,122.7660 0.28118291,122.7730 0.093669958,122.7800 -8.9010446e-006,122.7871 4.6487905e-005,122.7941 0.093750253,122.8012 -4.7706581e-005,122.8082 1.3480807e-005,122.8152 -6.2136728e-006,122.8223 1.1373736e-005,122.8293 0.031249974,122.8363 -1.1300295e-005,122.8434 6.0019602e-006,122.8504 -1.2707646e-005,122.8575 4.4831442e-005,122.8645 0.093793184,122.8715 0.093741931,122.8786 0.093780547,122.8856 0.125011,122.8927 0.093675323,122.8997 -4.7211826e-005,122.9067 1.2654482e-005,122.9138 -3.402967e-006,122.9208 9.5654798e-007,122.9279 -4.230115e-007,122.9349 7.3548233e-007,122.9419 -2.5190679e-006,122.9490 9.3414064e-006,122.9560 0.093784399,122.9631 0.18750004,122.9701 0.093715422,122.9771 -8.710208e-006,122.9842 1.9698473e-007,122.9912 7.9234615e-006,122.9983 -3.1893127e-005,123.0053 0.00011965723,123.0124 0.21890469,123.0194 0.24994949,123.0264 0.15612596,123.0335 -0.00014181471,123.0405 0.00026194088,123.0476 0.81369376,123.0546 2.2193477,123.0617 2.5944376,123.0687 4.3453784,123.0758 5.9063492,123.0828 4.8420401,123.0898 2.4675355,123.0969 2.1566639,123.1039 7.3807759,123.1110 29.479155,123.1180 46.253658,123.1251 39.399525,123.1321 20.554216,123.1392 9.214942,123.1462 4.9669313,123.1533 1.4055434,123.1603 0.75060862,123.1674 1.1561478,123.1744 0.59310681,123.1815 0.093496457,123.1885 -1.0262056e-007,123.1956 4.2390902e-006,123.2026 -1.6854943e-005,123.2097 6.3184962e-005,123.2167 0.093772195,123.2237 0.03118095,123.2308 -3.7771688e-006,123.2378 9.0868463e-007,123.2449 1.4271095e-007,123.2519 -1.4796993e-006,123.2590 5.7764896e-006,123.2660 -2.16277e-005,123.2731 8.0739737e-005,123.2801 0.31271946,123.2872 0.56250012,123.2943 0.34356883,123.3013 0.093653634,123.3084 6.9445509e-006,123.3154 0.093779854,123.3225 0.093722567,123.3295 -1.9174455e-005,123.3366 5.1580182e-006,123.3436 -1.4563489e-006,123.3507 6.6705661e-007,123.3577 -1.2118605e-006,123.3648 4.1806361e-006,123.3718 -1.5511707e-005,123.3789 5.787006e-005,123.3859 0.34394458,123.3930 0.75016791,123.4000 0.93757826,123.4071 0.87486291,123.4142 0.68725705,123.4212 0.37490332,123.4283 -1.2269815e-005,123.4353 3.3099348e-006,123.4424 -9.6911538e-007,123.4494 5.6633053e-007,123.4565 -1.29623e-006,123.4635 4.6188802e-006,123.4706 -1.7180424e-005,123.4777 6.4107146e-005,123.4847 0.18764889,123.4918 0.24989589,123.4988 -0.00012089392,123.5059 3.2398802e-005,123.5129 -8.6932569e-006,123.5200 2.3720827e-006,123.5271 -7.9450876e-007,123.5341 8.0584084e-007,123.5412 -2.4289714e-006,123.5482 8.9106243e-006,123.5553 -3.3215725e-005,123.5623 0.00012396065,123.5694 0.31276825,123.5765 0.56262875,123.5835 0.56231183,123.5906 0.187226,123.5976 -4.1341074e-005,123.6047 1.1078092e-005,123.6118 -2.9685536e-006,123.6188 7.9538836e-007,123.6259 -2.1280303e-007,123.6329 5.577089e-008,123.6400 -1.0266081e-008,123.6471 -1.4711602e-008,123.6541 6.9118165e-008,123.6612 -2.6177867e-007,123.6683 9.7806139e-007,123.6753 0.031246349,123.6824 1.362568e-005,123.6894 0.093768604,123.6965 0.093731388,123.7036 -1.361545e-005,123.7106 3.6480089e-006,123.7177 -9.7568204e-007,123.7248 2.5447676e-007,123.7318 -4.2158273e-008,123.7389 -8.5867924e-008,123.7460 3.8566051e-007,123.7530 -1.4568722e-006,123.7601 5.4421889e-006,123.7671 0.031249996,123.7742 -5.4420429e-006,123.7813 1.4672519e-006,123.7883 -4.2660659e-007,123.7954 2.3908677e-007,123.8025 -5.2974809e-007,123.8095 1.8800226e-006,123.8166 -6.9908037e-006,123.8237 0.093802325,123.8307 0.40639436,123.8378 0.3749308,123.8449 0.06238538,123.8519 0.18780357,123.8590 0.53136331,123.8661 0.31224582,123.8731 0.093600206,123.8802 -1.2460971e-005,123.8873 0.093759917,123.8943 0.031243138,123.9014 0.093799435,123.9085 0.18749993,123.9156 0.093700722,123.9226 -1.3942808e-005,123.9297 3.7331754e-006,123.9368 -9.8897067e-007,123.9438 2.2245624e-007,123.9509 9.9223129e-008,123.9580 -6.1940875e-007,123.9650 2.3785744e-006,123.9721 0.093750007,123.9792 -2.4121571e-006,123.9863 7.3679035e-007,123.9933 -5.3487065e-007,124.0004 1.4027399e-006,124.0075 -5.0764124e-006,124.0145 1.89042e-005,124.0216 0.093890257,124.0287 0.31265199,124.0358 0.31227234,124.0428 0.12532891,124.0499 0.9069097,124.0570 1.1247907,124.0640 0.59307289,124.0711 -0.00014482148,124.0782 0.65759736,124.0853 4.8148227,124.0923 10.782123,124.0994 10.529601,124.1065 5.5606599,124.1136 3.8136184,124.1206 10.535989,124.1277 19.471527,124.1348 18.059351,124.1419 8.7454948,124.1489 1.5918458,124.1560 0.34356692,124.1631 0.75006831,124.1702 0.65623617,124.1772 0.2812193,124.1843 -1.7438795e-005,124.1914 4.6651808e-006,124.1985 -1.220769e-006,124.2056 2.1757819e-007,124.2126 3.5056806e-007,124.2197 -1.619981e-006,124.2268 6.1297756e-006,124.2339 0.093845546,124.2409 0.31256631,124.2480 0.34380087,124.2551 0.31258866,124.2622 0.31237656,124.2693 0.09357699,124.2763 3.1276077e-006,124.2834 0.093770891,124.2905 0.093758442,124.2976 0.28124502,124.3047 0.18746608,124.3117 -4.0953328e-006,124.3188 6.5029315e-007,124.3259 1.4945596e-006,124.3330 -6.629049e-006,124.3401 2.5023319e-005,124.3471 0.093759149,124.3542 0.031222519,124.3613 -1.7954485e-006,124.3684 4.811086e-007,124.3755 -1.2886665e-007,124.3826 3.4326067e-008,124.3896 -8.429069e-009,124.3967 -6.1227029e-010,124.4038 1.0879525e-008,124.4109 -4.2908852e-008,124.4180 1.6076652e-007,124.4250 -6.0019698e-007,124.4321 0.031255215,124.4392 0.18750632,124.4463 0.18749309,124.4534 -5.2661958e-006,124.4605 1.3968474e-006,124.4676 -3.208423e-007,124.4746 -1.1358578e-007,124.4817 7.7526357e-007,124.4888 0.031249987,124.4959 -7.2112744e-007,124.5030 -7.5974953e-008,124.5101 1.0251514e-006,124.5172 -4.0248819e-006,124.5242 0.03135686,124.5313 0.18762335,124.5384 0.18735401,124.5455 -8.6373249e-005,124.5526 0.093814127,124.5597 0.28122488,124.5668 0.31247339,124.5739 0.093745388,124.5809 0.09387771,124.5880 0.31250826,124.5951 0.40614486,124.6022 0.49999779,124.6093 0.34372836,124.6164 0.093738921,124.6235 6.9787548e-006,124.6306 0.093759388,124.6376 0.093740582,124.6447 -6.8974355e-006,124.6518 1.8482933e-006,124.6589 -4.9528404e-007,124.6660 1.3272039e-007,124.6731 -3.5564867e-008,124.6802 9.5302823e-009,124.6873 -2.5539213e-009,124.6944 6.8477268e-010,124.7015 -1.8500124e-010,124.7086 5.5187573e-011,124.7156 -3.5738433e-011,124.7227 8.7768508e-011,124.7298 -3.1535541e-010,124.7369 1.1737306e-009,124.7440 -4.379856e-009,124.7511 1.6346769e-008,124.7582 -6.1011264e-008,124.7653 2.2771329e-007,124.7724 -8.4989796e-007,124.7795 3.1720879e-006,124.7866 -1.1839235e-005,124.7937 4.4187775e-005,124.8008 0.18751743,124.8079 0.093722887,124.8150 0.18759108,124.8220 0.50008404,124.8291 0.65633488,124.8362 0.78119528,124.8433 0.34355608,124.8504 -4.6164951e-005,124.8575 1.237074e-005,124.8646 -3.3149654e-006,124.8717 8.8830541e-007,124.8788 -2.3803759e-007,124.8859 6.3786516e-008,124.8930 -1.7092763e-008,124.9001 4.5803206e-009,124.9072 -1.2273943e-009,124.9143 3.289542e-010,124.9214 -8.8341813e-011,124.9285 2.4391411e-011,124.9356 -9.2181792e-012,124.9427 1.2480473e-011,124.9498 -4.0705932e-011,124.9569 1.503531e-010,124.9640 -5.607434e-010,124.9711 2.0927586e-009,124.9782 -7.8108062e-009,124.9853 2.9152382e-008,124.9924 -1.0880591e-007,124.9995 4.0609805e-007,125.0066 -1.5156866e-006,125.0137 5.6570316e-006,125.0208 0.093867734,125.0279 0.53138715,125.0350 0.87490189,125.0421 0.40610632,125.0492 0.031224426,125.0563 0.031318486,125.0634 0.43777189,125.0705 1.4072648,125.0776 2.532028,125.0847 2.3435793,125.0918 1.8431745,125.0989 1.6243212,125.1060 1.8442574,125.1131 3.9699943,125.1202 5.7499313,125.1273 4.0922437,125.1344 0.93665218,125.1415 0.093800783,125.1486 0.093771413,125.1557 0.2187914,125.1628 0.18745102,125.1699 0.093677804,125.1770 -2.8171768e-005,125.1842 6.0946404e-006,125.1913 3.7954762e-006,125.1984 -2.1278489e-005,125.2055 8.1324099e-005,125.2126 0.18767622,125.2197 0.31252939,125.2268 0.37490213,125.2339 0.3436631,125.2410 0.18746588,125.2481 0.28135467,125.2552 0.81268913,125.2623 1.1249934,125.2694 0.7810967,125.2765 0.34360844,125.2836 -6.0193957e-005,125.2908 4.0849936e-005,125.2979 0.093756229,125.3050 0.031221719,125.3121 -2.474859e-006,125.3192 6.6320644e-007,125.3263 -1.7780397e-007,125.3334 4.7965852e-008,125.3405 -1.4047817e-008,125.3476 8.2225915e-009,125.3547 -1.884289e-008,125.3618 6.7153152e-008,125.3690 -2.497861e-007,125.3761 9.3205267e-007,125.3832 -3.4786538e-006,125.3903 1.2983418e-005,125.3974 -4.8458205e-005,125.4045 0.00018086159,125.4116 0.31271982,125.4187 0.31233302,125.4258 0.09357582,125.4330 0.093781359,125.4401 0.31250694,125.4472 0.093690693,125.4543 3.8855092e-008,125.4614 -2.1701101e-006,125.4685 8.6421987e-006,125.4756 0.031257279,125.4827 0.18765883,125.4899 0.75016242,125.4970 0.74983925,125.5041 0.18733239,125.5112 -1.3219773e-005,125.5183 0.093867533,125.5254 0.50011301,125.5325 0.49990645,125.5397 0.1873869,125.5468 -2.3754259e-005,125.5539 1.2631169e-005,125.5610 -2.677062e-005,125.5681 0.031412449,125.5752 0.34393167,125.5824 0.34359658,125.5895 0.09358938,125.5966 -7.9580177e-006,125.6037 0.18758321,125.6108 0.40627152,125.6179 0.18742371,125.6251 -6.2739055e-005,125.6322 0.00013168885,125.6393 0.31285378,125.6464 0.56243491,125.6535 0.34373158,125.6607 0.59409183,125.6678 0.71858472,125.6749 0.34338588,125.6820 0.187391,125.6891 0.18744713,125.6962 -2.5639263e-005,125.7034 6.8703416e-006,125.7105 -1.8404229e-006,125.7176 4.9089925e-007,125.7247 -1.2305213e-007,125.7319 1.2745296e-009,125.7390 1.1797108e-007,125.7461 -4.7319247e-007,125.7532 1.7749161e-006,125.7603 -6.626909e-006,125.7675 2.4734372e-005,125.7746 0.031249931,125.7817 -2.4637382e-005,125.7888 6.5486715e-006,125.7959 -1.555669e-006,125.8031 -3.2648191e-007,125.8102 2.8619093e-006,125.8173 -1.1121919e-005,125.8244 4.1628555e-005,125.8316 0.093806937,125.8387 0.1249824,125.8458 0.34373474,125.8529 0.31247073,125.8601 0.093734153,125.8672 0.093760215,125.8743 0.34394079,125.8814 0.75013632,125.8886 0.49978438,125.8957 0.031097086,125.9028 0.031308111,125.9099 0.43753245,125.9171 0.49997091,125.9242 0.31247097,125.9313 -1.6697375e-005,125.9384 4.4874846e-006,125.9456 -1.2514689e-006,125.9527 5.181102e-007,125.9598 -8.2094135e-007,125.9669 2.7658141e-006,125.9741 -1.0242983e-005,125.9812 3.8208629e-005,125.9883 0.18757039,125.9955 0.28123891,126.0026 0.18745802,126.0097 0.093715988,126.0168 -1.8940071e-005,126.0240 1.3970348e-005,126.0311 0.09377455,126.0382 0.093737938,126.0454 0.031215155,126.0525 0.18759573,126.0596 1.4380573,126.0667 3.1560607,126.0739 4.8482652,126.0810 26.115141,126.0881 83.781265,126.0953 131.79074,126.1024 114.16338,126.1095 55.348354,126.1167 20.333849,126.1238 9.7148314,126.1309 4.0917172,126.1381 1.9686174,126.1452 0.53104526,126.1523 0.18746397,126.1595 0.18754515,126.1666 0.31245071,126.1737 0.093649074,126.1809 -4.9173937e-006,126.1880 1.3183696e-006,126.1951 -3.5576224e-007,126.2023 1.0459375e-007,126.2094 -6.2592079e-008,126.2165 1.4577748e-007,126.2237 -5.2055026e-007,126.2308 1.9365498e-006,126.2379 -7.2261237e-006,126.2451 2.696971e-005,126.2522 0.34380522,126.2593 0.56252515,126.2665 0.49993756,126.2736 -4.9047358e-005,126.2807 8.9313098e-006,126.2879 0.093976043,126.2950 0.56292796,126.3022 0.87496036,126.3093 0.49958485,126.3164 0.093551651,126.3236 1.3201801e-005,126.3307 0.03125133,126.3378 -1.8602617e-005,126.3450 4.9847249e-006,126.3521 -1.3350634e-006,126.3593 3.5520191e-007,126.3664 -8.5656183e-008,126.3735 -1.2603189e-008,126.3807 1.3608458e-007,126.3878 -5.3177195e-007,126.3950 1.9911356e-006,126.4021 0.031277057,126.4092 0.093740031,126.4164 -2.1717888e-005,126.4235 -3.3657934e-006,126.4307 3.5185116e-005,126.4378 0.093800791,126.4449 0.093699567,126.4521 -3.7237696e-005,126.4592 1.1451456e-005,126.4664 -8.5661059e-006,126.4735 2.2813787e-005,126.4806 0.031243712,126.4878 2.2149325e-006,126.4949 0.093774632,126.5021 0.12504038,126.5092 0.31256497,126.5164 0.31241298,126.5235 -7.1576258e-005,126.5306 1.8860692e-005,126.5378 -3.8617122e-006,126.5449 -3.4154104e-006,126.5521 1.7524864e-005,126.5592 0.75001001,126.5664 1.3438652,126.5735 1.4687772,126.5806 0.53113919,126.5878 0.093711726,126.5949 -2.1755297e-005,126.6021 5.8344872e-006,126.6092 -1.5812295e-006,126.6164 4.9005394e-007,126.6235 -3.7890155e-007,126.6307 1.0255898e-006,126.6378 -3.7236937e-006,126.6450 0.093799315,126.6521 0.40630436,126.6593 0.43745744,126.6664 0.18744755,126.6735 -7.2759244e-006,126.6807 1.9497159e-006,126.6878 -5.2246168e-007,126.6950 1.4000314e-007,126.7021 -3.751671e-008,126.7093 1.0054509e-008,126.7164 -2.6988765e-009,126.7236 7.4033896e-010,126.7307 -2.6230726e-010,126.7379 3.0885974e-010,126.7450 -9.7318187e-010,126.7522 3.5840992e-009,126.7593 -1.3364089e-008,126.7665 4.9875524e-008,126.7736 -1.8615019e-007,126.7808 6.9477073e-007,126.7879 -2.5931026e-006,126.7951 9.6782733e-006,126.8022 -3.6122357e-005,126.8094 0.00013482018,126.8165 0.31278619,126.8237 0.49999982,126.8308 0.31221366,126.8380 -0.00013445274,126.8451 3.6029436e-005,126.8523 -9.6561853e-006,126.8594 2.5929567e-006,126.8666 -7.1500949e-007,126.8738 2.6691754e-007,126.8809 -3.5263511e-007,126.8881 1.1436848e-006,126.8952 -4.2223778e-006,126.9024 1.574686e-005,126.9095 0.093810946,126.9167 0.18749997,126.9238 0.09368901,126.9310 -1.5456688e-005,126.9381 3.2073704e-006,126.9453 2.6284845e-006,126.9524 -1.3722501e-005,126.9596 5.2265103e-005,126.9668 0.093821339,126.9739 0.093678541,126.9811 -5.2207473e-005,126.9882 1.4085475e-005,126.9954 -4.1310468e-006,127.0025 2.4378924e-006,127.0097 -5.6206263e-006,127.0169 2.0045894e-005,127.0240 0.12516801,127.0312 0.59406006,127.0383 1.1876116,127.0455 1.3125474,127.0526 1.4998916,127.0598 0.90592068,127.0670 0.18716511,127.0741 0.93826169,127.0813 6.2526979,127.0884 12.283819,127.0956 14.968852,127.1028 11.591533,127.1099 5.5601726,127.1171 1.5301682,127.1242 1.0314368,127.1314 1.8440987,127.1386 1.5619783,127.1457 0.40586901,127.1529 0.18758233,127.1600 0.28126341,127.1672 0.31248495,127.1744 0.18742992,127.1815 -3.986634e-005,127.1887 3.1727082e-005,127.1958 0.093757138,127.2030 0.093783863,127.2102 0.21878608,127.2173 0.18743193,127.2245 -3.651424e-005,127.2317 9.8790679e-006,127.2388 -2.9996766e-006,127.2460 2.1190933e-006,127.2531 -5.4768711e-006,127.2603 1.9789641e-005,127.2675 0.093776926,127.2746 0.093723044,127.2818 -1.9718427e-005,127.2890 5.2838873e-006,127.2961 -1.4158327e-006,127.3033 3.790982e-007,127.3105 -1.004676e-007,127.3176 2.2747095e-008,127.3248 9.4869463e-009,127.3320 -6.0700756e-008,127.3391 2.3333178e-007,127.3463 -8.7268364e-007,127.3535 3.2576156e-006,127.3606 0.34376445,127.3678 1.1875544,127.3750 2.1875019,127.3821 1.156188,127.3893 -1.4314599e-005,127.3965 3.8316093e-006,127.4036 -1.0109037e-006,127.4108 2.1175106e-007,127.4180 1.6398212e-007,127.4251 -8.6775549e-007,127.4323 3.3072611e-006,127.4395 -1.2362098e-005,127.4466 4.6144152e-005,127.4538 0.18749997,127.4610 -4.6174144e-005,127.4681 1.2618624e-005,127.4753 -4.2974166e-006,127.4825 4.5704755e-006,127.4897 -1.3985166e-005,127.4968 5.137351e-005,127.5040 0.12500046,127.5112 -5.3455155e-005,127.5183 2.1632079e-005,127.5255 -3.3071727e-005,127.5327 0.00011066122,127.5399 0.31276709,127.5470 0.49992397,127.5542 0.18725424,127.5614 -4.3826163e-005,127.5685 2.7131537e-005,127.5757 0.093747161,127.5829 -1.580979e-005,127.5901 4.2370211e-006,127.5972 -1.137264e-006,127.6044 3.1175952e-007,127.6116 -1.0970199e-007,127.6188 1.2703541e-007,127.6259 -3.9845989e-007,127.6331 1.4668985e-006,127.6403 -5.469491e-006,127.6475 2.0412399e-005,127.6546 0.093777791,127.6618 0.093722336,127.6690 -2.1067221e-005,127.6762 8.0409891e-006,127.6833 -1.1096035e-005,127.6905 3.6345155e-005,127.6977 0.18757048,127.7049 0.34380329,127.7120 0.65625548,127.7192 0.65618217,127.7264 0.43743822,127.7336 0.12497486,127.7407 -3.4459299e-006,127.7479 3.3163116e-007,127.7551 2.1197964e-006,127.7623 -8.8114512e-006,127.7695 0.031343419,127.7766 0.28134304,127.7838 0.21862301,127.7910 -4.3030373e-005,127.7982 0.18761475,127.8053 0.31247023,127.8125 0.12491339,127.8197 -9.8665669e-006,127.8269 2.5493962e-006,127.8341 -3.303465e-007,127.8412 -1.2282759e-006,127.8484 5.2438418e-006,127.8556 -1.9748391e-005,127.8628 7.3754629e-005,127.8700 0.093749955,127.8772 -7.4105104e-005,127.8843 2.175084e-005,127.8915 -1.2893961e-005,127.8987 2.982558e-005,127.9059 0.18757822,127.9131 0.31247312,127.9202 0.093682431,127.9274 -1.8701179e-005,127.9346 5.4412121e-005,127.9418 0.34396917,127.9490 0.78139025,127.9562 0.71855986,127.9633 0.18730956,127.9705 0.031234106,127.9777 -6.4620604e-006,127.9849 1.7046409e-006,127.9921 -3.5607422e-007,127.9993 -2.8048311e-007,128.0064 1.4781359e-006,128.0136 -5.6324347e-006,128.0208 0.031300396,128.0280 0.34391874,128.0352 0.750045,128.0424 0.49981907,128.0496 0.031158237,128.0567 1.5353753e-005,128.0639 1.0194647e-006,128.0711 -1.9434032e-005,128.0783 0.18783756,128.0855 1.2190496,128.0927 1.4060366,128.0999 1.4687678,128.1071 4.2528672,128.1142 18.63229,128.1214 35.442211,128.1286 34.652416,128.1358 17.742441,128.1430 3.4029009,128.1502 1.8749903,128.1574 1.7499385,128.1646 1.6561838,128.1718 0.87463778,128.1789 0.031174976,128.1861 1.8104021e-005,128.1933 -4.0233999e-007,128.2005 0.093751431,128.2077 -5.3114077e-006,128.2149 1.8957189e-006,128.2221 -2.2712557e-006,128.2293 7.1896775e-006,128.2365 0.093785547,128.2437 0.18748339,128.2508 -3.1137301e-005,128.2580 8.4730755e-006,128.2652 -2.7530114e-006,128.2724 2.5385548e-006,128.2796 -7.4015329e-006,128.2868 2.7069302e-005,128.2940 0.093750134,128.3012 -2.7682905e-005,128.3084 9.6470794e-006,128.3156 -1.0904229e-005,128.3228 0.093904346,128.3300 0.50016546,128.3372 0.56241494,128.3444 0.31236467,128.3516 0.093788765,128.3587 0.2188824,128.3659 0.56250209,128.3731 0.68742299,128.3803 0.4061172,128.3875 -6.9666981e-005,128.3947 1.562899e-005,128.4019 7.1564173e-006,128.4091 0.093808964,128.4163 0.18747196,128.4235 -5.0063176e-005,128.4307 1.3415329e-005,128.4379 -3.5948858e-006,128.4451 9.6334031e-007,128.4523 -2.5824221e-007,128.4595 6.9565949e-008,128.4667 -2.0004853e-008,128.4739 1.0449335e-008,128.4811 -2.1792612e-008,128.4883 7.672574e-008,128.4955 -2.8512881e-007,128.5027 1.0638588e-006,128.5099 -3.9705646e-006,128.5171 0.093764819,128.5243 0.53125709,128.5315 0.50000727,128.5387 0.12499084,128.5459 -2.1302127e-005,128.5531 5.088074e-006,128.5603 9.5138921e-007,128.5675 -8.8946108e-006,128.5747 3.4629418e-005,128.5819 0.18757586,128.5891 0.3125,128.5963 0.18742409,128.6035 -3.4506771e-005,128.6107 8.5743359e-006,128.6179 0.093759127,128.6251 0.31250545,128.6323 0.18748692,128.6395 -3.6610381e-006,128.6467 9.8082603e-007,128.6539 -2.6202736e-007,128.6611 6.7219489e-008,128.6683 -6.8327068e-009,128.6755 -3.9896154e-008,128.6827 1.6642946e-007,128.6899 -6.2586275e-007,128.6971 2.3371733e-006,128.7043 0.031253189,128.7115 0.031246817,128.7187 -2.3704511e-006,128.7259 7.5491255e-007,128.7331 -6.4907874e-007,128.7404 1.8414785e-006,128.7476 -6.7172605e-006,128.7548 2.5029218e-005,128.7620 0.031249933,128.7692 -2.4943229e-005,128.7764 6.6839852e-006,128.7836 -1.7910937e-006,128.7908 4.799557e-007,128.7980 -1.2861273e-007,128.8052 3.4464094e-008,128.8124 -9.2353023e-009,128.8196 2.4748772e-009,128.8268 -6.6360639e-010,128.8340 1.7938799e-010,128.8413 -5.3902934e-011,128.8485 3.621374e-011,128.8557 -9.0954605e-011,128.8629 3.2762518e-010,128.8701 -1.219625e-009,128.8773 4.5511701e-009,128.8845 -1.6986156e-008,128.8917 6.3397579e-008,128.8989 -2.3661957e-007,128.9061 8.8313783e-007,128.9133 -3.2961461e-006,128.9206 1.2302287e-005,128.9278 0.093919016,128.9350 0.34387681,128.9422 0.31235453,128.9494 0.09360455,128.9566 -1.8533983e-005,128.9638 4.9660771e-006,128.9710 -1.3291275e-006,128.9782 3.5010939e-007,128.9855 -7.1222217e-008,128.9927 -6.524958e-008,128.9999 3.3224865e-007,129.0071 -1.2638291e-006,129.0143 4.7233748e-006,129.0215 -1.7630815e-005,129.0287 6.5804175e-005,129.0359 0.87511712,129.0432 0.93783122,129.0504 3.1583579,129.0576 13.134872,129.0648 36.885677,129.0720 45.310223,129.0792 30.675808,129.0864 9.085639,129.0937 1.0930719,129.1009 1.3754321,129.1081 2.6563313,129.1153 3.437813,129.1225 3.0001841,129.1297 1.8745109,129.1370 0.65544796,129.1442 0.031117607,129.1514 0.031264778,129.1586 -1.2428952e-005,129.1658 3.33056e-006,129.1730 -8.9248334e-007,129.1803 2.3915695e-007,129.1875 -6.4086308e-008,129.1947 1.7172839e-008,129.2019 -4.6009001e-009,129.2091 1.2296502e-009,129.2164 -3.173998e-010,129.2236 3.9865913e-011,129.2308 1.5796939e-010,129.2380 -6.7179312e-010,129.2452 2.5293676e-009,129.2525 -9.446298e-009,129.2597 3.5258083e-008,129.2669 -1.3159466e-007,129.2741 4.9115238e-007,129.2813 0.093757257,129.2886 0.18749756,129.2958 -6.6057946e-006,129.3030 1.7701398e-006,129.3102 -4.7433585e-007,129.3174 1.2708894e-007,129.3247 -3.3989139e-008,129.3319 8.8593497e-009,129.3391 -1.4459935e-009,129.3463 -3.0762108e-009,129.3535 1.3751898e-008,129.3608 -5.1934787e-008,129.3680 1.9399985e-007,129.3752 -7.2411154e-007,129.3824 2.7026215e-006,129.3897 0.093763769,129.3969 0.31250498,129.4041 0.18748417,129.4113 -4.4674448e-006,129.4186 -8.0990267e-006,129.4258 3.686647e-005,129.4330 0.093801022,129.4402 0.093699187,129.4475 -3.8182458e-005,129.4547 1.339324e-005,129.4619 -1.5388912e-005,129.4691 4.8164915e-005,129.4764 0.093837298,129.4836 0.1249274,129.4908 -6.1579711e-005,129.4980 0.18753915,129.5053 0.31249765,129.5125 0.18747024,129.5197 2.8761107e-005,129.5269 0.093885362,129.5342 0.21879648,129.5414 0.15610388,129.5486 -7.8905228e-005,129.5559 2.1144067e-005,129.5631 -5.665931e-006,129.5703 1.5182875e-006,129.5775 -4.0685225e-007,129.5848 1.0902333e-007,129.5920 -2.9214714e-008,129.5992 7.8284765e-009,129.6065 -2.097301e-009,129.6137 5.6022065e-010,129.6209 -1.4344535e-010,129.6282 1.3522673e-011,129.6354 8.9370865e-011,129.6426 -3.7103304e-010,129.6498 1.3948525e-009,129.6571 -5.2087143e-009,129.6643 1.9441256e-008,129.6715 -7.2561036e-008,129.6788 2.7082035e-007,129.6860 -1.0107857e-006,129.6932 3.7725677e-006,129.7005 0.18751305,129.7077 0.3125011,129.7149 0.25000641,129.7222 0.34376204,129.7294 0.56257367,129.7366 0.43745792,129.7439 -8.5225533e-005,129.7511 2.2858168e-005,129.7583 -6.2016293e-006,129.7656 1.9468926e-006,129.7728 -1.5856177e-006,129.7800 0.031289339,129.7873 0.18754415,129.7945 0.18744892,129.8017 -3.9863811e-005,129.8090 1.0682221e-005,129.8162 -2.8624922e-006,129.8234 7.6705663e-007,129.8307 -2.0554941e-007,129.8379 5.509137e-008,129.8452 -1.480274e-008,129.8524 4.1160453e-009,129.8596 -1.6605238e-009,129.8669 2.5259399e-009,129.8741 -8.443708e-009,129.8813 3.1250902e-008,129.8886 -1.1656744e-007,129.8958 4.3504699e-007,129.9030 -1.6237257e-006,129.9103 6.0602474e-006,129.9175 -2.2618728e-005,129.9248 8.4420251e-005,129.9320 0.18767419,129.9392 0.3438206,129.9465 0.34371284,129.9537 0.34388465,129.9610 0.49993497,129.9682 0.21846673,129.9754 0.031197796,129.9827 0.093750574,129.9899 0.31251353,129.9972 0.3437463,130.0044 0.34375405,130.0116 0.31248435,130.0189 0.031251192,130.0261 -4.6355995e-005,130.0334 0.00018120272,130.0406 0.31274801,130.0478 0.31225136,130.0551 0.1876013,130.0623 1.5318874,130.0696 4.0329976,130.0768 9.533411,130.0841 11.624515,130.0913 8.5612841,130.0985 6.9056411,130.1058 4.8745742,130.1130 3.7810433,130.1203 2.0931556,130.1275 1.7195678,130.1348 5.5952735,130.1420 7.9374123,130.1493 6.0605378,130.1565 6.7841473,130.1637 28.361013,130.1710 71.173424,130.1782 85.558037,130.1855 54.418983,130.1927 18.612883,130.2000 4.2785883,130.2072 1.7494271,130.2145 0.40589398,130.2217 0.18742332,130.2290 0.37505525,130.2362 0.24986999,130.2435 -6.744155e-005,130.2507 0.093829215,130.2580 0.34379101,130.2652 0.34372577,130.2724 0.18744075,130.2797 -2.9253508e-005,130.2869 1.1049473e-006,130.2942 2.4837571e-005,130.3014 0.093927391,130.3087 0.34402111,130.3159 0.4685753,130.3232 0.09344878,130.3304 1.5272937e-005,130.3377 0.093854591,130.3449 0.31260175,130.3522 0.3123818,130.3594 0.34365293,130.3667 0.56252217,130.3739 0.56249189,130.3812 0.21873926,130.3884 2.4244582e-007,130.3957 -2.0033744e-005,130.4029 7.98982e-005,130.4102 0.15639332,130.4175 0.2500554,130.4247 0.2811631,130.4320 0.093599305,130.4392 -3.0891395e-005,130.4465 8.2517881e-006,130.4537 -2.1137566e-006,130.4610 2.0267954e-007,130.4682 1.3032761e-006,130.4755 -5.4161746e-006,130.4827 2.0362753e-005,130.4900 0.093778007,130.4972 0.093721546,130.5045 -1.8249264e-005,130.5117 0.093756601,130.5190 0.031244878,130.5263 4.753173e-006,130.5335 -1.6935399e-005,130.5408 6.2992549e-005,130.5480 0.18766406,130.5553 0.34382564,130.5625 0.37481683,130.5698 0.031114684,130.5771 4.2146501e-005,130.5843 0.093740635,130.5916 -4.7110457e-006,130.5988 1.2622393e-006,130.6061 -3.3760659e-007,130.6133 8.8105402e-008,130.6206 -1.4792755e-008,130.6279 -2.8942551e-008,130.6351 1.3057306e-007,130.6424 -4.9338195e-007,130.6496 1.8430738e-006,130.6569 -6.8793579e-006,130.6641 2.5676038e-005,130.6714 0.09383709,130.6787 0.18749994,130.6859 0.093662828,130.6932 -2.5264982e-005,130.7004 5.5356281e-006,130.7077 0.187584,130.7150 0.87509745,130.7222 1.2187271,130.7295 0.96865189,130.7367 0.21868692,130.7440 3.21017e-006,130.7513 -3.7644991e-006,130.7585 1.1848429e-005,130.7658 -4.3631982e-005,130.7731 0.00016269027,130.7803 0.34411243,130.7876 0.56247741,130.7948 0.31214076,130.8021 -0.00013076441,130.8094 0.093852252,130.8166 0.3438468,130.8239 0.49996343,130.8312 0.18737513,130.8384 -1.866349e-005,130.8457 -1.1284093e-006,130.8530 2.3180044e-005,130.8602 0.18760926,130.8675 0.50007844,130.8747 0.49991462,130.8820 0.18742512,130.8893 0.18756668,130.8965 0.37504473,130.9038 0.31242475,130.9111 0.093672924,130.9183 -7.2515986e-006,130.9256 1.9342983e-006,130.9329 -4.8512351e-007,130.9401 6.0618222e-009,130.9474 4.6094192e-007,130.9547 -1.8499584e-006,130.9619 6.9393418e-006,130.9692 -2.5909054e-005,130.9765 0.031432685,130.9837 0.31269991,130.9910 0.31233504,130.9983 0.093571045,131.0055 -2.2983175e-005,131.0128 5.257768e-006,131.0201 0.031255014,131.0274 0.18750197,131.0346 0.093743138,131.0419 -1.7182135e-006,131.0492 4.6073014e-006,131.0564 -1.6712034e-005,131.0637 6.2245032e-005,131.0710 0.46933278,131.0782 1.8443162,131.0855 2.9067276,131.0928 4.3135123,131.1001 5.3755436,131.1073 4.7493682,131.1146 3.3112607,131.1219 1.7495201,131.1291 1.8124222,131.1364 1.2809026,131.1437 0.81233883,131.1510 0.499805,131.1582 0.18743433,131.1655 1.5945739,131.1728 5.782774,131.1801 8.5003824,131.1873 5.9672952,131.1946 1.4050869,131.2019 0.84375042,131.2091 0.84370774,131.2164 0.28114048,131.2237 7.7598916e-006,131.2310 -2.0857842e-006,131.2382 5.8274833e-007,131.2455 -2.4508131e-007,131.2528 3.9756424e-007,131.2601 -1.3452518e-006,131.2673 4.9837618e-006,131.2746 -1.8590987e-005,131.2819 6.9384732e-005,131.2892 0.18764128,131.2965 0.34386259,131.3037 0.40612742,131.3110 0.093563147,131.3183 9.9969975e-007,131.3256 -2.6788814e-007,131.3328 7.178943e-008,131.3401 -1.9251891e-008,131.3474 5.2136602e-009,131.3547 -1.6015215e-009,131.3620 1.1921505e-009,131.3692 -3.1671876e-009,131.3765 1.1477314e-008,131.3838 -4.2744812e-008,131.3911 1.595122e-007,131.3983 -5.9534227e-007,131.4056 2.2219997e-006,131.4129 -8.2931811e-006,131.4202 0.0313421,131.4275 0.28133669,131.4347 0.40620381,131.4420 0.37510857,131.4493 0.50004637,131.4566 0.34357643,131.4639 0.093651868,131.4712 -1.1816962e-005,131.4784 3.1624313e-006,131.4857 -8.3200047e-007,131.4930 1.653635e-007,131.5003 1.7061591e-007,131.5076 -8.4789735e-007,131.5148 3.2211849e-006,131.5221 -1.2037618e-005,131.5294 4.4932254e-005,131.5367 0.093849935,131.5440 0.15624958,131.5513 0.093651384,131.5585 -4.9607286e-005,131.5658 2.9891762e-005,131.5731 0.09395925,131.5804 0.50023639,131.5877 0.9061504,131.5950 0.62481481,131.6023 0.3123666,131.6095 -3.7507889e-005,131.6168 0.1875564,131.6241 0.18744631,131.6314 0.093878299,131.6387 0.68766403,131.6460 0.78120136,131.6533 0.56238097,131.6605 0.18738547,131.6678 -3.1244381e-005,131.6751 3.8189813e-005,131.6824 0.09389627,131.6897 0.25008905,131.6970 0.21860123,131.7043 0.031129586,131.7116 9.1080874e-006,131.7188 -2.0795701e-006,131.7261 -7.9048868e-007,131.7334 5.2420323e-006,131.7407 0.093765981,131.7480 0.18751206,131.7553 0.18748081,131.7626 -1.6621538e-005,131.7699 4.4540357e-006,131.7772 -1.1935379e-006,131.7844 3.1982967e-007,131.7917 -8.5704102e-008,131.7990 2.2966219e-008,131.8063 -6.1552812e-009,131.8136 1.6534273e-009,131.8209 -4.5803492e-010,131.8282 1.7861015e-010,131.8355 -2.563918e-010,131.8428 8.4700319e-010,131.8501 -3.1318204e-009,131.8574 1.1681028e-008,131.8646 -4.3595087e-008,131.8719 1.6270978e-007,131.8792 -6.0728303e-007,131.8865 2.2665679e-006,131.8938 -8.459504e-006,131.9011 0.031372186,131.9084 0.21889237,131.9157 0.2185896,131.9230 -0.00012360292,131.9303 3.312133e-005,131.9376 -8.8744637e-006,131.9449 2.3744012e-006,131.9522 -6.2257118e-007,131.9595 1.1572726e-007,131.9668 1.5971617e-007,131.9741 -7.5465215e-007,131.9814 2.8590789e-006,131.9886 -1.0682351e-005,131.9959 3.9872957e-005,132.0032 0.093861662,132.0105 0.18753396,132.0178 0.15617567,132.0251 0.062416181,132.0324 -2.407252e-005,132.0397 6.763848e-006,132.0470 -2.9814148e-006,132.0543 5.1617008e-006,132.0616 -1.7666403e-005,132.0689 6.5508226e-005,132.0762 0.46900904,132.0835 1.0942843,132.0908 1.8127269,132.0981 1.4056823,132.1054 0.78138125,132.1127 1.969645,132.1200 3.2187369,132.1273 2.9364395,132.1346 0.9057042,132.1419 0.00010266781,132.1492 2.3338467e-005,132.1565 0.18784676,132.1638 0.56272167,132.1711 0.49967363,132.1784 0.093468077,132.1857 4.0009909e-006,132.1930 -8.8904153e-007,132.2003 -4.4512993e-007,132.2076 2.6698071e-006,132.2149 -1.0234776e-005,132.2222 3.8271755e-005,132.2295 0.18754485,132.2368 0.18746991,132.2441 0.093727268,132.2514 0.75001186,132.2587 1.1562537,132.2660 0.781223,132.2733 -1.3796259e-005,132.2806 3.6969495e-006,132.2879 -9.9065664e-007,132.2953 2.6544009e-007,132.3026 -7.1040013e-008,132.3099 1.8702988e-008,132.3172 -3.767278e-009,132.3245 -3.6354142e-009,132.3318 1.8310462e-008,132.3391 -6.9610984e-008,132.3464 2.6015019e-007,132.3537 -9.7105192e-007,132.3610 3.62429e-006,132.3683 -1.3526974e-005,132.3756 5.0486866e-005,132.3829 0.28133592,132.3902 0.37489814,132.3975 0.12515107,132.4048 0.34396917,132.4121 0.34363064,132.4195 0.18730034,132.4268 -9.5278978e-005,132.4341 2.5531714e-005,132.4414 -6.8417903e-006,132.4487 1.8338118e-006,132.4560 -4.9301917e-007,132.4633 1.3814785e-007,132.4706 -5.9542376e-008,132.4779 1.0001901e-007,132.4852 -3.405531e-007,132.4925 1.2622735e-006,132.4999 -4.708842e-006,132.5072 1.7574223e-005,132.5145 0.093773983,132.5218 0.093726002,132.5291 -1.75691e-005,132.5364 4.7500489e-006,132.5437 -1.4299843e-006,132.5510 9.6962754e-007,132.5583 -2.4485962e-006,132.5656 8.8253e-006,132.5730 -3.2854703e-005,132.5803 0.0001226016,132.5876 0.28160238,132.5949 0.56258619,132.6022 0.49990392,132.6095 0.49990979,132.6168 0.34354636,132.6241 0.093617253,132.6315 -1.5996244e-005,132.6388 4.2638326e-006,132.6461 -1.0580568e-006,132.6534 -3.1901671e-008,132.6607 1.1858181e-006,132.6680 -4.7116937e-006,132.6753 1.7662149e-005,132.6827 0.093918845,132.6900 0.34394234,132.6973 0.40614468,132.7046 0.21869348,132.7119 0.37509263,132.7192 0.40613687,132.7266 0.18733774,132.7339 -3.8632112e-005,132.7412 1.0352158e-005,132.7485 -2.7740489e-006,132.7558 7.4337589e-007,132.7631 -1.9927765e-007,132.7705 5.3687081e-008,132.7778 -1.5457985e-008,132.7851 8.1417326e-009,132.7924 -1.7109059e-008,132.7997 6.0298113e-008,132.8070 -2.240976e-007,132.8144 8.3614577e-007,132.8217 -3.1206848e-006,132.8290 1.1647341e-005,132.8363 0.31251433,132.8436 0.34374186,132.8510 0.18748784,132.8583 -4.1263429e-006,132.8656 1.1995013e-006,132.8729 -6.7142503e-007,132.8802 1.4862179e-006,132.8876 0.1875222,132.8949 0.50002205,132.9022 0.49997452,132.9095 0.093726866,132.9168 5.7818529e-006,132.9242 -9.2035853e-006,132.9315 3.1034244e-005,132.9388 0.34401321,132.9461 1.0939746,132.9535 1.0935183,132.9608 0.31223619,132.9681 -2.109265e-005,132.9754 5.6187355e-006,132.9827 -1.3809359e-006,132.9901 -9.5385218e-008,132.9974 0.18751082,133.0047 0.50000811,133.0120 0.49999887,133.0194 0.31247228,133.0267 0.093995094,133.0340 0.56270313,133.0413 0.56243986,133.0487 0.50006086,133.0560 0.46876347,133.0633 0.50005859,133.0706 1.1250272,133.0780 1.5936214,133.0853 1.6874088,133.0926 1.3435627,133.0999 0.62505734,133.1073 0.50010961,133.1146 0.5624364,133.1219 0.93746334,133.1293 1.0623965,133.1366 0.74993241,133.1439 0.093718067,133.1512 4.2741408e-006,133.1586 5.609686e-006,133.1659 -2.6715017e-005,133.1732 0.031354334,133.1805 0.53146273,133.1879 0.6249131,133.1952 0.18731318,133.2025 -3.7572034e-005,133.2099 5.5248194e-005,133.2172 0.09383592,133.2245 0.15629819,133.2319 0.15614927,133.2392 -9.2927876e-005,133.2465 2.5619222e-005,133.2538 -9.5432824e-006,133.2612 1.255301e-005,133.2685 -4.06709e-005,133.2758 0.00015014036,133.2832 0.37549374,133.2905 0.78134716,133.2978 0.49947998,133.3052 -0.00023994302,133.3125 6.4289547e-005,133.3198 -1.7199858e-005,133.3272 4.5057777e-006,133.3345 -8.2212779e-007,133.3418 -1.2176606e-006,133.3492 0.031258769,133.3565 0.34377715,133.3638 0.56249827,133.3712 0.31247672,133.3785 -2.3850465e-005,133.3858 6.0750903e-005,133.3932 0.12512997,133.4005 0.21877973,133.4078 0.18742524,133.4152 0.093670323,133.4225 0.031207524,133.4298 -1.1966423e-005,133.4372 3.2098783e-006,133.4445 -8.7232854e-007,133.4519 2.7923443e-007,133.4592 -2.4456605e-007,133.4665 6.9905866e-007,133.4739 -2.5518275e-006,133.4812 9.5088571e-006,133.4885 -3.5485864e-005,133.4959 0.00013244334,133.5032 0.31290579,133.5105 0.68772137,133.5179 0.62460667,133.5252 0.093393102,133.5326 2.3514911e-005,133.5399 -6.301234e-006,133.5472 1.6885265e-006,133.5546 -4.524704e-007,133.5619 1.2124741e-007,133.5693 -3.2490377e-008,133.5766 8.7063672e-009,133.5839 -2.3330242e-009,133.5913 6.2517413e-010,133.5986 -1.6752363e-010,133.6060 4.4880617e-011,133.6133 -1.1988133e-011,133.6206 3.0690428e-012,133.6280 -2.8723589e-013,133.6353 -1.9204421e-012,133.6427 7.9695721e-012,133.6500 -2.9959771e-011,133.6573 1.1187666e-010,133.6647 -4.175735e-010,133.6720 1.5585169e-009,133.6794 -5.8168643e-009,133.6867 2.1710326e-008,133.6941 -8.1029604e-008,133.7014 3.024274e-007,133.7087 -1.128752e-006,133.7161 4.212849e-006,133.7234 -1.5723648e-005,133.7308 5.8685524e-005,133.7381 0.093749881,133.7455 -5.8533809e-005,133.7528 1.5680384e-005,133.7601 -4.1839949e-006,133.7675 1.0545921e-006,133.7748 -3.4088735e-008,133.7822 -9.1837251e-007,133.7895 3.7078362e-006,133.7969 0.18751353,133.8042 0.34375,133.8116 0.18748647,133.8189 -3.7296293e-006,133.8263 9.9948113e-007,133.8336 -2.6805722e-007,133.8410 7.2684244e-008,133.8483 -2.2662936e-008,133.8556 1.7963739e-008,133.8630 -4.9193826e-008,133.8703 1.7882265e-007,133.8777 -6.6613893e-007,133.8850 2.4858921e-006,133.8924 0.093764976,133.8997 0.34376052,133.9071 0.31248254,133.9144 0.031245433,133.9218 -2.8141369e-005,133.9291 0.031436674,133.9365 0.37528303,133.9438 0.49996698,133.9512 0.34351972,133.9585 0.093583055,133.9659 -2.3890369e-005,133.9732 1.8701974e-005,133.9806 0.093795739,133.9879 0.18750036,133.9953 0.093702704,134.0026 -1.3211717e-005,134.0100 3.5452247e-006,134.0173 -9.6834435e-007,134.0247 3.2793142e-007,134.0320 -3.433384e-007,134.0394 1.0454717e-006,134.0467 -3.8387875e-006,134.0541 1.4310593e-005,134.0614 0.093768917,134.0688 0.21885458,134.0762 0.78142416,134.0835 1.8441582,134.0909 2.9070756,134.0982 4.1904488,134.1056 10.81702,134.1129 17.594885,134.1203 14.652262,134.1276 6.0894346,134.1350 1.311098,134.1423 0.31216487,134.1497 -0.00013625773,134.1571 3.6523557e-005,134.1644 -9.8278151e-006,134.1718 2.7853901e-006,134.1791 -1.3131621e-006,134.1865 2.4672368e-006,134.1938 -8.5562824e-006,134.2012 3.1759897e-005,134.2085 0.18758377,134.2159 0.40637568,134.2233 0.62501478,134.2306 0.56256121,134.2380 0.62517786,134.2453 0.59366739,134.2527 0.3435846,134.2601 0.40615404,134.2674 0.50018406,134.2748 0.7190693,134.2821 0.75003219,134.2895 0.53082907,134.2968 0.18725257,134.3042 0.1874896,134.3116 0.062659651,134.3189 1.0628167,134.3263 1.2811877,134.3336 0.62470949,134.3410 0.093593925,134.3484 3.984628e-005,134.3557 -1.2586992e-005,134.3631 1.0499678e-005,134.3704 -2.9412875e-005,134.3778 0.00010715862,134.3852 0.18764567,134.3925 0.18735401,134.3999 -0.00010663029,134.4073 2.8622766e-005,134.4146 -7.854007e-006,134.4220 2.7914925e-006,134.4293 -3.3116523e-006,134.4367 1.0455643e-005,134.4441 0.31251317,134.4514 0.31248859,134.4588 0.093739867,134.4662 2.7359906e-007,134.4735 -7.2701596e-008,134.4809 1.7189704e-008,134.4883 3.9479939e-009,134.4956 -3.298512e-008,134.5030 1.2800098e-007,134.5104 -4.7904928e-007,134.5177 1.7883101e-006,134.5251 0.031252444,134.5324 0.031247556,134.5398 -1.7879744e-006,134.5472 4.7911908e-007,134.5545 -1.2838836e-007,134.5619 3.4403914e-008,134.5693 -9.2191295e-009,134.5766 2.4704243e-009,134.5840 -6.619808e-010,134.5914 1.7734182e-010,134.5987 -4.734433e-011,134.6061 1.2024204e-011,134.6135 -7.492951e-013,134.6209 -9.0284637e-012,134.6282 3.6865729e-011,134.6356 -1.384433e-010,134.6430 5.1694032e-010,134.6503 -1.9294406e-009,134.6577 7.20128e-009,134.6651 -2.6877387e-008,134.6724 1.0031464e-007,134.6798 -3.7440495e-007,134.6872 1.3973939e-006,134.6945 -5.2155019e-006,134.7019 1.9465857e-005,134.7093 0.093776494,134.7167 0.093723632,134.7240 -2.0177766e-005,134.7314 7.9975798e-006,134.7388 -1.1811981e-005,134.7461 3.9252493e-005,134.7535 0.18754429,134.7609 0.18747298,134.7683 0.093714707,134.7756 -2.1204905e-005,134.7830 2.9837531e-005,134.7904 0.093757607,134.7977 0.031221962,134.8051 -1.1602291e-006,134.8125 3.8443554e-007,134.8199 -3.7745977e-007,134.8272 1.1254546e-006,134.8346 0.031267073,134.8420 0.093744151,134.8494 -1.4939296e-005,134.8567 2.0198345e-006,134.8641 6.8614522e-006,134.8715 0.031250656,134.8789 -9.5054284e-006,134.8862 7.259895e-006,134.8936 -1.953484e-005,134.9010 7.0883914e-005,134.9084 0.093768716,134.9157 0.093700714,134.9231 0.09374322,134.9305 -2.0579406e-005,134.9379 -7.8382627e-006,134.9453 5.193743e-005,134.9526 0.31257454,134.9600 0.3436954,134.9674 0.093691997,134.9748 -8.9493524e-006,134.9821 0.094008088,134.9895 0.56295544,134.9969 0.96870255,135.0043 0.90598261,135.0117 0.84364885,135.0190 0.56265444,135.0264 0.71918249,135.0338 0.99997795,135.0412 0.65578294,135.0486 0.43746996,135.0559 1.3439839,135.0633 2.6888475,135.0707 5.0316553,135.0781 9.4153442,135.0855 44.973785,135.0928 114.72182,135.1002 138.11722,135.1076 95.151566,135.1150 37.693661,135.1224 15.462956,135.1297 9.0914516,135.1371 5.0907407,135.1445 2.4672203,135.1519 1.437091,135.1593 0.093460135,135.1667 9.0478214e-005,135.1740 0.031233091,135.1814 -2.3017197e-005,135.1888 1.7426173e-005,135.1962 -4.6689118e-005,135.2036 0.00016934093,135.2110 0.31271783,135.2183 0.43740982,135.2257 0.37483606,135.2331 0.28117207,135.2405 0.21874274,135.2479 -1.9961441e-005,135.2553 2.9256229e-005,135.2627 0.093936026,135.2700 0.28125849,135.2774 0.12481187,135.2848 -3.7526141e-005,135.2922 2.2932172e-005,135.2996 0.093759507,135.3070 0.18774819,135.3144 0.56297314,135.3217 0.87495732,135.3291 0.4995296,135.3365 0.093512215,135.3439 5.04809e-005,135.3513 0.093827896,135.3587 0.093674451,135.3661 -6.2815707e-005,135.3735 0.093799442,135.3809 0.71886784,135.3882 1.0937815,135.3956 0.74987727,135.4030 0.12494651,135.4104 0.031254213,135.4178 -1.217464e-005,135.4252 3.296497e-006,135.4326 -1.0105847e-006,135.4400 7.4566776e-007,135.4474 -1.9721522e-006,135.4548 7.1433792e-006,135.4621 0.34377527,135.4695 0.65632761,135.4769 0.68754733,135.4843 0.3436476,135.4917 -7.2464682e-005,135.4991 4.2024265e-005,135.5065 0.093941629,135.5139 0.31263667,135.5213 0.40617827,135.5287 0.53149015,135.5361 0.84408563,135.5435 0.74954981,135.5509 0.18731819,135.5582 0.40639684,135.5656 0.71863645,135.5730 1.0625656,135.5804 0.93739247,135.5878 0.4060812,135.5952 0.031200971,135.6026 3.5994524e-006,135.6100 -1.0623503e-006,135.6174 6.4974773e-007,135.6248 -1.5366734e-006,135.6322 0.031258598,135.6396 0.31252554,135.6470 0.49999955,135.6544 0.31247625,135.6618 0.093741387,135.6692 -1.8414049e-007,135.6766 3.8380737e-008,135.6840 3.0631988e-008,135.6914 -1.6092228e-007,135.6988 6.1309692e-007,135.7062 -2.2916106e-006,135.7136 8.5538868e-006,135.7210 -3.192596e-005,135.7284 0.00011915763,135.7358 0.31275344,135.7432 0.50000519,135.7506 0.34357104,135.7580 0.093605697,135.7654 -3.7191705e-005,135.7728 1.0020122e-005,135.7802 -2.8864461e-006,135.7876 1.5250836e-006,135.7950 -3.2139108e-006,135.8024 1.1331254e-005,135.8098 0.093894377,135.8172 0.34387884,135.8246 0.34362102,135.8320 0.093605772,135.8394 -1.1259297e-005,135.8468 3.017125e-006,135.8542 -8.0849327e-007,135.8616 2.1665717e-007,135.8690 -5.8084275e-008,135.8764 1.5666247e-008,135.8838 -4.5770623e-009,135.8912 2.6411164e-009,135.8986 -5.9875003e-009,135.9060 2.1310157e-008,135.9134 -7.9258122e-008,135.9208 2.9574102e-007,135.9282 -1.1037757e-006,135.9356 4.1196222e-006,135.9430 -1.5375688e-005,135.9504 5.7386813e-005,135.9578 0.18766753,135.9652 0.50034374,135.9726 0.81259382,135.9800 0.65634292,135.9874 0.9688307,135.9948 1.2187631,136.0022 1.5623788,136.0097 1.1245782,136.0171 0.53110713,136.0245 0.3124232,136.0319 0.18748118,136.0393 0.21879332,136.0467 0.21883833,136.0541 0.50025094,136.0615 0.59383732,136.0689 0.59383541,136.0763 3.7846944,136.0837 14.290444,136.0911 29.007475,136.0985 33.966366,136.1059 26.463879,136.1134 37.235912,136.1208 102.25758,136.1282 164.66824,136.1356 139.40652,136.1430 61.80946,136.1504 15.050544,136.1578 6.03087,136.1652 3.717555,136.1726 2.1238885,136.1800 1.1552227,136.1875 0.18704131,136.1949 0.18759111,136.2023 0.093571946,136.2097 9.244337e-005,136.2171 0.18759526,136.2245 0.18736973,136.2319 0.093698069,136.2393 -5.8079463e-006,136.2468 2.3019304e-006,136.2542 -3.3996128e-006,136.2616 1.1297132e-005,136.2690 0.18754081,136.2764 0.31247517,136.2838 0.18755843,136.2912 0.1249846,136.2986 -8.0038641e-005,136.3061 0.031284247,136.3135 0.031234365,136.3209 -1.3066947e-005,136.3283 2.6583153e-005,136.3357 0.031252775,136.3431 -3.7886624e-005,136.3505 5.291717e-005,136.3580 0.1876106,136.3654 0.21872444,136.3728 0.09364371,136.3802 -1.8909795e-005,136.3876 0.031275596,136.3950 0.12501048,136.4025 0.18750234,136.4099 0.062481422,136.4173 -2.838513e-005,136.4247 3.7032671e-005,136.4321 0.062556796,136.4395 0.093750276,136.4470 0.06244193,136.4544 -3.2659111e-005,136.4618 1.2481387e-005,136.4692 0.031320512,136.4766 0.093726963,136.4841 -6.6458313e-005,136.4915 1.7744416e-005,136.4989 -4.5151423e-006,136.5063 3.1497106e-007,136.5137 3.2557864e-006,136.5212 -1.3339045e-005,136.5286 5.0103605e-005,136.5360 0.093749896,136.5434 -4.9926977e-005,136.5508 1.3072909e-005,136.5583 -2.3614336e-006,136.5657 -3.6283116e-006,136.5731 1.6875985e-005,136.5805 0.093750127,136.5879 -1.7432738e-005,136.5954 5.6137224e-006,136.6028 0.093760371,136.6102 0.34376141,136.6176 0.34373698,136.6251 0.031238249,136.6325 1.5051215e-006,136.6399 -4.0348937e-007,136.6473 1.0874101e-007,136.6548 -3.144941e-008,136.6622 1.7050425e-008,136.6696 -3.6752645e-008,136.6770 1.299678e-007,136.6844 -4.8314888e-007,136.6919 1.8027415e-006,136.6993 0.093752623,136.7067 -1.2290348e-005,136.7141 0.031349558,136.7216 0.68763626,136.7290 0.93739444,136.7364 0.4998776,136.7439 0.09375295,136.7513 -3.3009874e-006,136.7587 9.0544893e-007,136.7661 -3.2060657e-007,136.7736 3.7694153e-007,136.7810 -1.1872186e-006,136.7884 0.093763717,136.7958 0.31250492,136.8033 0.18748499,136.8107 -3.5386206e-006,136.8181 1.3065437e-006,136.8256 -1.6874206e-006,136.8330 0.093879759,136.8404 0.56286269,136.8478 1.0939068,136.8553 0.8746556,136.8627 0.21845773,136.8701 -1.1757384e-005,136.8776 -9.4018324e-006,136.8850 0.031302493,136.8924 0.093822487,136.8998 0.093676962,136.9073 -5.3398453e-005,136.9147 1.4097724e-005,136.9221 -2.9890266e-006,136.9296 -2.1427199e-006,136.9370 0.031264681,136.9444 0.34379184,136.9519 0.56249917,136.9593 0.31245852,136.9667 0.031235723,136.9742 3.3264073e-006,136.9816 -2.1493684e-006,136.9890 5.271198e-006,136.9965 -1.8936564e-005,137.0039 7.0479589e-005,137.0113 0.093775861,137.0188 0.031171774,137.0262 -1.4355489e-006,137.0336 0.18769227,137.0411 0.84392971,137.0485 0.8436169,137.0559 0.34353897,137.0634 -5.4782249e-006,137.0708 0.5941143,137.0782 2.6884561,137.0857 5.594687,137.0931 5.0315762,137.1005 4.1248159,137.1080 2.3740809,137.1154 1.8437221,137.1228 5.3457508,137.1303 10.094923,137.1377 8.9044685,137.1452 3.4979234,137.1526 1.1248283,137.1600 1.1881095,137.1675 1.6875176,137.1749 1.3118149,137.1823 0.4682422,137.1898 -5.2182102e-005,137.1972 0.031270832,137.2047 -3.1299856e-005,137.2121 1.6521384e-005,137.2195 0.093829744,137.2270 0.34382316,137.2344 0.34367156,137.2419 0.093696386,137.2493 0.093779854,137.2567 0.093715101,137.2642 -3.5757519e-005,137.2716 3.2588265e-005,137.2791 0.031247845,137.2865 -2.4144674e-005,137.2939 6.4699693e-006,137.3014 -1.733684e-006,137.3088 4.6436062e-007,137.3163 -1.2364924e-007,137.3237 3.0206987e-008,137.3311 2.8298623e-009,137.3386 -4.1531312e-008,137.3460 1.6330625e-007,137.3535 -6.1173222e-007,137.3609 0.031255409,137.3684 0.18750691,137.3758 0.18749177,137.3832 -1.8961409e-006,137.3907 -1.2106542e-005,137.3981 5.0325871e-005,137.4056 0.31266373,137.4130 0.37506574,137.4205 0.21856867,137.4279 -0.00011171134,137.4354 2.9934992e-005,137.4428 -8.0215996e-006,137.4502 2.1495266e-006,137.4577 -5.7600289e-007,137.4651 1.5434975e-007,137.4726 -4.1359943e-008,137.4800 1.1080334e-008,137.4875 -2.9587928e-009,137.4949 7.5413753e-010,137.5024 -5.7561084e-011,137.5098 -5.2397969e-010,137.5173 2.1536297e-009,137.5247 -8.0910532e-009,137.5322 3.0212483e-008,137.5396 -1.1276596e-007,137.5471 4.2087777e-007,137.5545 -1.5708441e-006,137.5619 5.8628675e-006,137.5694 0.031249532,137.5768 -4.0020054e-006,137.5843 -4.9302994e-006,137.5917 2.3725168e-005,137.5992 0.093933776,137.6066 0.31265053,137.6141 0.31234902,137.6215 0.09356717,137.6290 0.03123587,137.6364 0.093753062,137.6439 -1.0452762e-005,137.6513 1.7981125e-006,137.6588 3.2612381e-006,137.6662 -1.4844191e-005,137.6737 5.6119123e-005,137.6811 0.31261814,137.6886 0.50000161,137.6961 0.34365591,137.7035 0.093685828,137.7110 -7.2579792e-006,137.7184 1.944901e-006,137.7259 -5.2116997e-007,137.7333 1.3965655e-007,137.7408 -3.7423394e-008,137.7482 1.0028266e-008,137.7557 -2.6873181e-009,137.7631 7.2037742e-010,137.7706 -1.940233e-010,137.7780 5.5670784e-011,137.7855 -2.8648632e-011,137.7929 5.8923963e-011,137.8004 -2.0705929e-010,137.8079 7.6936135e-010,137.8153 -2.870566e-009,137.8228 1.0713576e-008,137.8302 -3.9986247e-008,137.8377 1.4924079e-007,137.8451 -5.570119e-007,137.8526 2.0789375e-006,137.8600 -7.7592249e-006,137.8675 2.8959785e-005,137.8750 0.093749978,137.8824 -2.8934783e-005,137.8899 7.7845443e-006,137.8973 -2.2015843e-006,137.9048 1.0213362e-006,137.9122 -1.8837389e-006,137.9197 6.513992e-006,137.9272 0.18755895,137.9346 0.50001872,137.9421 0.34369588,137.9495 0.093723617,137.9570 -3.3551858e-006,137.9645 2.8101006e-006,137.9719 -7.8855237e-006,137.9794 2.8733752e-005,137.9868 0.093749955,137.9943 -2.8620228e-005,138.0018 7.6004271e-006,138.0092 -1.7796607e-006,138.0167 -4.8232857e-007,138.0241 0.093772307,138.0316 0.31250688,138.0391 0.1874779,138.0465 -1.4066897e-005,138.0540 0.031323615,138.0614 0.18753247,138.0689 0.093650572,138.0764 5.2590032e-005,138.0838 -0.00025671074,138.0913 0.22004166,138.0988 3.8161151,138.1062 7.095253,138.1137 6.1545362,138.1211 3.5600429,138.1286 1.6552176,138.1361 2.062644,138.1435 2.6874838,138.1510 2.7183719,138.1585 1.2493867,138.1659 0.031079995,138.1734 3.9809423e-005,138.1809 -1.0673909e-005,138.1883 2.8837076e-006,138.1958 -8.6025966e-007,138.2033 5.5717391e-007,138.2107 -1.3684701e-006,138.2182 4.9170012e-006,138.2257 -1.8300676e-005,138.2331 6.8289999e-005,138.2406 0.31259578,138.2481 0.34368503,138.2555 0.093671598,138.2630 -7.9646024e-006,138.2705 2.1342537e-006,138.2779 -5.7191266e-007,138.2854 1.5326337e-007,138.2929 -4.1104968e-008,138.3003 1.1146899e-008,138.3078 -3.4800807e-009,138.3153 2.7728595e-009,138.3227 -7.6116358e-009,138.3302 2.7675366e-008,138.3377 -1.0309628e-007,138.3451 3.8473388e-007,138.3526 -1.4359293e-006,138.3601 5.3593194e-006,138.3675 -2.0002602e-005,138.3750 7.4655865e-005,138.3825 0.093749806,138.3900 -7.4424868e-005,138.3974 1.9989155e-005,138.4049 -5.5270948e-006,138.4124 2.1180208e-006,138.4198 -2.9448136e-006,138.4273 9.6617432e-006,138.4348 -3.5704372e-005,138.4423 0.00013316418,138.4497 0.3126651,138.4572 0.34368032,138.4647 0.21862602,138.4721 0.093706213,138.4796 0.093739934,138.4871 0.031222118,138.4946 6.6312537e-006,138.5020 -1.777126e-006,138.5095 4.7683517e-007,138.5170 -1.3010353e-007,138.5245 4.3549708e-008,138.5319 -4.4089507e-008,138.5394 1.3281436e-007,138.5469 -4.8719784e-007,138.5544 1.8160906e-006,138.5618 0.093752474,138.5693 0.093747534,138.5768 -1.8627283e-006,138.5843 6.658413e-007,138.5917 -8.0056532e-007,138.5992 2.5365464e-006,138.6067 -9.3461949e-006,138.6142 0.031320971,138.6216 0.31257659,138.6291 0.3124375,138.6366 0.093680598,138.6441 -1.0858997e-005,138.6516 4.5681622e-006,138.6590 0.093849853,138.6665 0.34378117,138.6740 0.18739131,138.6815 -3.1546708e-005,138.6889 1.1561498e-005,138.6964 0.12511359,138.7039 0.53133416,138.7114 0.53122115,138.7189 0.62503976,138.7263 0.56250143,138.7338 0.37495747,138.7413 0.15618034,138.7488 0.093774796,138.7563 0.18758094,138.7637 0.18743902,138.7712 0.093638085,138.7787 -4.4580895e-005,138.7862 1.1946219e-005,138.7937 -3.2011956e-006,138.8012 8.5781556e-007,138.8086 -2.2986664e-007,138.8161 6.1597341e-008,138.8236 -1.6508352e-008,138.8311 4.4322137e-009,138.8386 -1.2194734e-009,138.8460 4.4541157e-010,138.8535 -5.6212862e-010,138.8610 1.8031945e-009,138.8685 -6.6510601e-009,138.8760 2.4802594e-008,138.8835 -9.2565116e-008,138.8910 3.4547949e-007,138.8984 -1.2894335e-006,138.9059 4.8125557e-006,138.9134 -1.7961915e-005,138.9209 6.7039378e-005,138.9284 0.093774863,138.9359 0.031175977,138.9433 -3.4915656e-006,138.9508 -4.8245447e-006,138.9583 2.2791517e-005,138.9658 0.34372598,138.9733 0.6564694,138.9808 2.7818325,138.9883 4.7193537,138.9958 5.0936337,139.0032 2.4678643,139.0107 0.18707664,139.0182 2.8638409e-005,139.0257 0.031283949,139.0332 0.28140068,139.0407 0.75003242,139.0482 0.93750125,139.0557 1.3444568,139.0631 4.3449416,139.0706 8.1279955,139.0781 17.694666,139.0856 34.474525,139.0931 37.934807,139.1006 23.711714,139.1081 9.1518488,139.1156 3.9367726,139.1231 4.4064546,139.1306 4.6245909,139.1380 4.3116841,139.1455 2.8113933,139.1530 1.6247042,139.1605 1.4060767,139.1680 0.56201029,139.1755 0.1873766,139.1830 3.6163226e-005,139.1905 0.09381678,139.1980 0.093686789,139.2055 -5.4398068e-005,139.2130 0.031326927,139.2205 0.18754935,139.2279 0.12492278,139.2354 -4.3162876e-005,139.2429 1.6495324e-005,139.2504 0.093745865,139.2579 0.031253189,139.2654 0.093750536,139.2729 -8.4714184e-006,139.2804 5.5279388e-006,139.2879 -1.3640682e-005,139.2954 4.9037786e-005,139.3029 0.093816541,139.3104 0.093683414,139.3179 -4.9254413e-005,139.3254 1.4972445e-005,139.3329 -1.0632773e-005,139.3404 2.7559585e-005,139.3479 0.093929805,139.3554 0.28133303,139.3629 0.31257468,139.3704 0.46873218,139.3779 0.31240544,139.3854 0.28118277,139.3928 0.12486918,139.4003 0.093718566,139.4078 -2.5103465e-005,139.4153 2.4368437e-005,139.4228 0.18763378,139.4303 0.50004119,139.4378 0.34363377,139.4453 0.093671873,139.4528 0.093809232,139.4603 0.093772195,139.4678 0.031175926,139.4753 -5.0695794e-006,139.4828 1.3589013e-006,139.4903 -3.6571018e-007,139.4978 1.0385475e-007,139.5053 -4.9687628e-008,139.5128 9.4895142e-008,139.5203 -3.2991181e-007,139.5278 1.2248281e-006,139.5353 -4.5696856e-006,139.5428 1.7055152e-005,139.5503 0.18798226,139.5578 0.84427422,139.5654 0.93712145,139.5729 0.31193092,139.5804 -9.1652269e-005,139.5879 2.4553266e-005,139.5954 -6.5550971e-006,139.6029 1.6655858e-006,139.6104 -1.0681157e-007,139.6179 -1.2385343e-006,139.6254 5.0612962e-006,139.6329 0.34379339,139.6404 0.78127939,139.6479 0.68747532,139.6554 0.34371051,139.6629 -1.6040136e-005,139.6704 4.2982292e-006,139.6779 -1.1517845e-006,139.6854 3.0864049e-007,139.6929 -8.2705519e-008,139.7004 2.2162368e-008,139.7079 -5.9387864e-009,139.7154 1.5913999e-009,139.7229 -4.2644274e-010,139.7305 1.1427175e-010,139.7380 -3.0617689e-011,139.7455 8.1918482e-012,139.7530 -2.1477963e-012,139.7605 3.9881352e-013,139.7680 5.5272361e-013,139.7755 -2.6099101e-012,139.7830 9.8875448e-012,139.7905 -3.6942581e-011,139.7980 1.3789139e-010,139.8055 -5.1465504e-010,139.8130 1.9208488e-009,139.8205 -7.1691861e-009,139.8281 2.6757565e-008,139.8356 -9.9867307e-008,139.8431 3.7273495e-007,139.8506 -1.3911592e-006,139.8581 5.1922557e-006,139.8656 0.031323932,139.8731 0.093724884,139.8806 -6.7137502e-005,139.8881 1.8189228e-005,139.8957 -5.6152849e-006,139.9032 4.2709771e-006,139.9107 -1.1469018e-005,139.9182 4.1607655e-005,139.9257 0.062523827,139.9332 0.03120216,139.9407 -1.1084865e-005,139.9482 2.9515968e-006,139.9557 -7.2082622e-007,139.9633 -6.8494614e-008,139.9708 9.9492001e-007,139.9783 -3.9114434e-006,139.9858 1.4651834e-005,139.9933 0.093944982,140.0008 0.31256837,140.0083 0.2185418,140.0159 0.093670435,140.0234 1.6347756e-005,140.0309 -4.5432816e-006,140.0384 1.8244028e-006,140.0459 -2.7542096e-006,140.0534 9.1929287e-006,140.0609 -3.4019526e-005,140.0685 0.094143674,140.0760 0.90695465,140.0835 1.4374367,140.0910 0.90563816,140.0985 0.18716598,140.1060 0.21920565,140.1136 3.0656176,140.1211 9.0341406,140.1286 10.654673,140.1361 7.3404412,140.1436 5.1237297,140.1512 4.3438177,140.1587 2.3124263,140.1662 1.40615,140.1737 0.93730921,140.1812 0.68742079,140.1887 0.031292323,140.1963 0.093767621,140.2038 0.031196909,140.2113 -3.2480646e-006,140.2188 3.0052956e-006,140.2263 -8.7734406e-006,140.2339 0.094006255,140.2414 0.50024462,140.2489 0.49980056,140.2564 0.18724875,140.2639 -5.5516142e-005,140.2715 1.7082793e-005,140.2790 -1.2812166e-005,140.2865 3.416702e-005,140.2940 1.6875689,140.3016 2.4999917,140.3091 1.5624547,140.3166 0.74996883,140.3241 -1.3277556e-005,140.3316 3.5552027e-006,140.3392 -9.4243012e-007,140.3467 2.1429275e-007,140.3542 8.5327748e-008,140.3617 -5.5565539e-007,140.3693 2.1374317e-006,140.3768 -7.9945694e-006,140.3843 2.9842709e-005,140.3918 0.18758205,140.3994 0.31247285,140.4069 0.093675248,140.4144 -4.6581563e-006,140.4219 1.2389944e-006,140.4295 -2.9752954e-007,140.4370 -4.8962615e-008,140.4445 4.9343294e-007,140.4520 -1.9248941e-006,140.4596 0.031287946,140.4671 0.18754357,140.4746 0.18745036,140.4821 -3.8513954e-005,140.4897 1.0342031e-005,140.4972 -2.8517768e-006,140.5047 1.0644533e-006,140.5123 -1.4059402e-006,140.5198 4.5595416e-006,140.5273 -1.6833259e-005,140.5348 6.277745e-005,140.5424 0.093740128,140.5499 0.18752319,140.5574 0.43753085,140.5650 0.12490859,140.5725 -2.8635227e-006,140.5800 7.6733005e-007,140.5875 -2.0561966e-007,140.5951 5.5101182e-008,140.6026 -1.4772286e-008,140.6101 3.9845194e-009,140.6177 -1.16488e-009,140.6252 6.7477784e-010,140.6327 -1.5342562e-009,140.6403 5.4625677e-009,140.6478 -2.0317273e-008,140.6553 7.5811229e-008,140.6629 -2.8294522e-007,140.6704 1.0560354e-006,140.6779 0.093755543,140.6854 0.18750504,140.6930 0.18749312,140.7005 -5.7183829e-006,140.7080 1.507455e-006,140.7156 -3.1107601e-007,140.7231 -2.632693e-007,140.7306 1.3642654e-006,140.7382 -5.194122e-006,140.7457 1.941347e-005,140.7532 0.031275131,140.7608 0.03122347,140.7683 -1.6591266e-005,140.7759 -5.3105077e-007,140.7834 1.8717919e-005,140.7909 0.093952566,140.7985 0.37527418,140.8060 0.53123617,140.8135 0.37478018,140.8211 0.15604021,140.8286 -4.3568907e-005,140.8361 0.031268336,140.8437 -2.9953282e-005,140.8512 8.0246664e-006,140.8587 -2.1435244e-006,140.8663 5.4893212e-007,140.8738 -5.2063889e-008,140.8814 -3.4073599e-007,140.8889 1.415106e-006,140.8964 -5.3200215e-006,140.9040 1.9866216e-005,140.9115 0.093749985,140.9191 -1.9859886e-005,140.9266 5.3503518e-006,140.9341 -1.5402926e-006,140.9417 8.1051525e-007,140.9492 -1.7017795e-006,140.9567 5.9969493e-006,140.9643 -2.2287393e-005,140.9718 0.093907312,140.9794 0.75026166,140.9869 0.93745333,140.9944 0.49977028,141.0020 0.093631163,141.0095 -8.8441693e-006,141.0171 6.8999043e-006,141.0246 -1.8756109e-005,141.0322 0.093892306,141.0397 0.50021243,141.0472 0.71865785,141.0548 0.31217363,141.0623 0.00042352421,141.0699 1.095307,141.0774 2.9384923,141.0850 3.4995637,141.0925 2.623827,141.1000 1.8747138,141.1076 2.2816355,141.1151 2.2809832,141.1227 1.3745645,141.1302 0.6558814,141.1378 0.37474051,141.1453 0.031170659,141.1528 7.5513533e-005,141.1604 0.21915576,141.1679 0.65638745,141.1755 0.40580279,141.1830 -0.0001846306,141.1906 3.9563805e-005,141.1981 2.6389574e-005,141.2057 0.093874276,141.2132 0.21885461,141.2208 0.28124547,141.2283 0.18732336,141.2359 -9.6730961e-005,141.2434 2.5700707e-005,141.2510 -6.0658112e-006,141.2585 -1.4392626e-006,141.2660 0.18773739,141.2736 0.75012648,141.2811 0.56228864,141.2887 0.18736967,141.2962 -2.5456227e-005,141.3038 6.7755082e-006,141.3113 -1.6442165e-006,141.3189 -1.991086e-007,141.3264 2.4409235e-006,141.3340 -9.5652094e-006,141.3415 0.031316664,141.3491 0.31257498,141.3566 0.34371525,141.3642 0.187426,141.3717 -3.2147673e-005,141.3793 8.6145183e-006,141.3868 -2.3084074e-006,141.3944 6.1857702e-007,141.4019 -1.6575828e-007,141.4095 4.4417614e-008,141.4170 -1.1901923e-008,141.4246 3.187318e-009,141.4322 -8.4661378e-010,141.4397 1.9893738e-010,141.4473 5.0924206e-011,141.4548 -4.0267437e-010,141.4624 1.5598741e-009,141.4699 -5.837185e-009,141.4775 2.1790218e-008,141.4850 -8.1328722e-008,141.4926 3.0354346e-007,141.5001 -1.1329155e-006,141.5077 4.22838e-006,141.5152 -1.5781585e-005,141.5228 5.8901624e-005,141.5304 0.31263384,141.5379 0.56255215,141.5455 0.49988064,141.5530 0.093634561,141.5606 4.2522001e-006,141.5681 -7.5960656e-006,141.5757 0.093841314,141.5832 0.50005382,141.5908 0.3436445,141.5984 -4.3065549e-005,141.6059 1.1536859e-005,141.6135 -3.0792069e-006,141.6210 7.7925279e-007,141.6286 -3.7600937e-008,141.6361 -6.2894287e-007,141.6437 0.031255726,141.6513 0.18750609,141.6588 0.18749513,141.6664 0.093744583,141.6739 -1.7958569e-006,141.6815 0.093762457,141.6891 0.31250504,141.6966 0.18748608,141.7042 -2.3364e-006,141.7117 -4.784768e-006,141.7193 2.147717e-005,141.7269 0.093962662,141.7344 0.34394246,141.7420 0.49991527,141.7495 0.40603179,141.7571 0.093623921,141.7647 2.2690745e-005,141.7722 0.093970798,141.7798 0.34390897,141.7873 0.31231546,141.7949 0.093557686,141.8025 -1.2400901e-005,141.8100 0.093897961,141.8176 0.31263387,141.8252 0.40608954,141.8327 0.31235391,141.8403 0.18755114,141.8478 0.03122584,141.8554 1.6948776e-005,141.8630 0.3127178,141.8705 0.87512445,141.8781 0.87494135,141.8857 0.50002843,141.8932 0.31238312,141.9008 0.093547381,141.9084 -2.3255861e-005,141.9159 6.2644476e-006,141.9235 -1.8005002e-006,141.9311 9.3719899e-007,141.9386 -1.9483055e-006,141.9462 6.8564177e-006,141.9538 -2.5478936e-005,141.9613 9.5065421e-005,141.9689 0.18772128,141.9765 0.34381884,141.9840 0.31237859,141.9916 0.37512863,141.9992 0.68785548,142.0067 0.81247979,142.0143 0.81208307,142.0219 0.405976,142.0294 0.031237237,142.0370 -4.976851e-006,142.0446 1.7761308e-006,142.0521 -2.1274814e-006,142.0597 6.7341257e-006,142.0673 -2.4810532e-005,142.0748 0.093867503,142.0824 0.65662813,142.0900 1.9697512,142.0975 4.9699039,142.1051 5.5622129,142.1127 3.6238298,142.1203 2.4078355,142.1278 6.2851777,142.1354 11.15842,142.1430 13.24785,142.1505 9.0907221,142.1581 7.0003662,142.1657 10.160856,142.1733 17.752832,142.1808 15.214195,142.1884 5.6824098,142.1960 1.3423376,142.2035 0.53094709,142.2111 -0.00010325365,142.2187 0.50021422,142.2263 0.78123164,142.2338 0.49985954,142.2414 0.093669914,142.2490 -2.7297692e-006,142.2566 1.6561866e-005,142.2641 0.031250101,142.2717 -1.7050816e-005,142.2793 4.5635315e-006,142.2869 -1.2022568e-006,142.2944 2.452083e-007,142.3020 2.2151836e-007,142.3096 -1.1313736e-006,142.3172 4.3042478e-006,142.3247 -1.6086611e-005,142.3323 6.0045957e-005,142.3399 0.093751736,142.3475 -6.7357651e-005,142.3551 0.03130158,142.3626 0.062541381,142.3702 0.062453512,142.3778 -3.5776706e-005,142.3854 9.5869773e-006,142.3929 -2.5689938e-006,142.4005 6.8840552e-007,142.4081 -1.8446998e-007,142.4157 4.9431872e-008,142.4233 -1.3246113e-008,142.4308 3.5495273e-009,142.4384 -9.511798e-010,142.4460 2.5497268e-010,142.4536 -6.8652257e-011,142.4611 1.9620704e-011,142.4687 -9.8266447e-012,142.4763 1.9685885e-011,142.4839 -6.892082e-011,142.4915 2.5601318e-010,142.4991 -9.5519082e-010,142.5066 3.5649703e-009,142.5142 -1.3305512e-008,142.5218 4.9660152e-008,142.5294 -1.8534652e-007,142.5370 6.9176866e-007,142.5445 -2.5818881e-006,142.5521 9.6363774e-006,142.5597 -3.5965848e-005,142.5673 0.00013423545,142.5749 0.31278419,142.5825 0.49999955,142.5900 0.31221688,142.5976 -0.0001379592,142.6052 5.1066734e-005,142.6128 0.093974404,142.6204 0.50019997,142.6280 0.62497139,142.6355 0.78163803,142.6431 1.2189788,142.6507 1.0308239,142.6583 0.46827221,142.6659 -0.00016273496,142.6735 4.4068292e-005,142.6811 -1.3528304e-005,142.6886 1.0042661e-005,142.6962 -2.6643209e-005,142.7038 9.6536081e-005,142.7114 0.15635382,142.7190 0.15620062,142.7266 0.093659148,142.7342 -5.0217579e-005,142.7417 1.3453368e-005,142.7493 -3.5927908e-006,142.7569 9.1696251e-007,142.7645 -7.4825699e-008,142.7721 -6.1776171e-007,142.7797 2.5460467e-006,142.7873 -9.5670212e-006,142.7949 3.5724297e-005,142.8024 0.062547281,142.8100 0.062455405,142.8176 -4.9531474e-005,142.8252 6.243922e-005,142.8328 0.18752657,142.8404 0.093689941,142.8480 -1.3053213e-005,142.8556 3.4836751e-006,142.8632 -8.8068037e-007,142.8708 3.8817152e-008,142.8783 7.2551859e-007,142.8859 -2.9410892e-006,142.8935 1.1039525e-005,142.9011 -4.1219555e-005,142.9087 0.09391959,142.9163 0.68797642,142.9239 0.99996781,142.9315 0.43710613,142.9391 0.09358944,142.9467 -3.1840769e-005,142.9543 -2.5057027e-006,142.9619 4.186849e-005,142.9695 0.50019759,142.9770 1.8130229,142.9846 3.3439417,142.9922 2.499517,142.9998 0.87460113,143.0074 -8.2578466e-005,143.0150 2.6233618e-005,143.0226 -2.2352018e-005,143.0302 6.317698e-005,143.0378 0.18766119,143.0454 0.31246451,143.0530 0.18748035,143.0606 0.40645763,143.0682 1.4388632,143.0758 5.2214875,143.0834 9.2522364,143.0910 11.405955,143.0986 9.3095074,143.1062 4.2476826,143.1138 1.6562572,143.1214 1.9689997,143.1290 1.9369725,143.1366 1.0932692,143.1442 0.78114378,143.1518 0.8124572,143.1594 0.74982291,143.1669 0.37529543,143.1745 0.81289798,143.1821 0.65577829,143.1897 -0.00030171574,143.1973 8.0842474e-005,143.2049 -2.1635597e-005,143.2125 5.694922e-006,143.2201 -1.142732e-006,143.2277 -1.1244463e-006,143.2353 5.6409681e-006,143.2429 -2.1440772e-005,143.2505 8.0127196e-005,143.2581 0.31287438,143.2657 0.78135532,143.2734 0.65629864,143.2810 0.71877182,143.2886 0.43716961,143.2962 0.15601739,143.3038 -6.3983724e-005,143.3114 1.7145523e-005,143.3190 -4.5944334e-006,143.3266 1.2311564e-006,143.3342 -3.299092e-007,143.3418 8.8404761e-008,143.3494 -2.3689548e-008,143.3570 6.347991e-009,143.3646 -1.7009572e-009,143.3722 4.5544765e-010,143.3798 -1.2072865e-010,143.3874 2.7438513e-011,143.3950 1.0983316e-011,143.4026 -7.1378327e-011,143.4102 2.745475e-010,143.4178 -1.026875e-009,143.4254 3.8331884e-009,143.4330 -1.4306762e-008,143.4406 5.3397144e-008,143.4482 -1.9929409e-007,143.4558 7.4382501e-007,143.4634 -2.7761769e-006,143.4711 1.0361519e-005,143.4787 -3.8672282e-005,143.4863 0.00014433665,143.4939 0.31267911,143.5015 0.34366983,143.5091 0.18734217,143.5167 -6.9679263e-005,143.5243 1.8688503e-005,143.5319 -5.0704652e-006,143.5395 1.592226e-006,143.5471 -1.2981887e-006,143.5547 3.6006625e-006,143.5624 -1.3105244e-005,143.5700 4.8823342e-005,143.5776 0.12500109,143.5852 0.093771458,143.5928 0.31251308,143.6004 0.093676031,143.6080 -2.1634773e-007,143.6156 3.5321719e-008,143.6232 7.5079996e-008,143.6308 -3.3566636e-007,143.6385 1.2676645e-006,143.6461 -4.7352628e-006,143.6537 0.031349111,143.6613 0.18760538,143.6689 0.18739444,143.6765 0.031151077,143.6841 4.7306958e-006,143.6917 -1.2967856e-006,143.6993 4.5616355e-007,143.7070 -5.2781797e-007,143.7146 1.6551876e-006,143.7222 -6.0933016e-006,143.7298 2.271942e-005,143.7374 0.18755575,143.7450 0.31250072,143.7526 0.18744138,143.7603 -1.2693929e-005,143.7679 0.31253511,143.7755 0.56249845,143.7831 0.31247142,143.7907 -1.004855e-005,143.7983 2.6116491e-006,143.8059 -3.974078e-007,143.8136 -1.0222586e-006,143.8212 4.4867656e-006,143.8288 -1.6925856e-005,143.8364 6.3220577e-005,143.8440 0.31262171,143.8516 0.50002694,143.8593 0.43740058,143.8669 0.09365391,143.8745 -3.8084963e-006,143.8821 1.0230277e-006,143.8897 -2.8338158e-007,143.8973 1.1043808e-007,143.9050 -1.5836234e-007,143.9126 5.2303858e-007,143.9202 -1.9339097e-006,143.9278 0.093766645,143.9354 0.56252652,143.9431 0.74999034,143.9507 0.34372428,143.9583 -1.0361251e-005,143.9659 1.3689331e-005,143.9735 -4.439833e-005,143.9812 0.00016391426,143.9888 0.31283763,143.9964 0.49999979,144.0040 0.31216213,144.0116 -0.00016330372,144.0193 4.4030436e-005,144.0269 -1.280806e-005,144.0345 0.093757212,144.0421 0.18749343,144.0497 0.093769021,144.0574 0.12498997,144.0650 0.093836807,144.0726 0.31244969,144.0802 1.8140498,144.0879 11.660962,144.0955 22.408979,144.1031 22.281199,144.1107 18.000189,144.1184 14.811243,144.1260 10.371637,144.1336 4.6223607,144.1412 2.4690111,144.1489 4.53232,144.1565 5.6558738,144.1641 4.0293484,144.1717 0.99895,144.1794 0.93780321,144.1870 1.6564213,144.1946 1.8751117,144.2022 1.3124189,144.2099 0.49987304,144.2175 0.24984142,144.2251 0.031099722,144.2327 1.492997e-005,144.2404 -4.0013583e-006,144.2480 1.0745473e-006,144.2556 -2.9658625e-007,144.2632 1.11734e-007,144.2709 -1.5034009e-007,144.2785 4.8965154e-007,144.2861 -1.8083753e-006,144.2938 6.744267e-006,144.3014 0.093827449,144.3090 0.34382063,144.3166 0.37492764,144.3243 0.093684137,144.3319 0.093761362,144.3395 0.093733624,144.3472 -1.1683704e-005,144.3548 -2.6705598e-006,144.3624 2.2368193e-005,144.3701 0.31256729,144.3777 0.56250054,144.3853 0.34369311,144.3929 0.093722843,144.4006 0.18777581,144.4082 0.81282091,144.4158 1.0624524,144.4235 0.93719727,144.4311 0.4997918,144.4387 0.18747714,144.4464 -2.3112374e-005,144.4540 1.1651745e-005,144.4616 0.031248448,144.4693 -5.4622114e-006,144.4769 1.463692e-006,144.4845 -3.9222152e-007,144.4922 1.0510443e-007,144.4998 -2.817211e-008,144.5074 7.5775679e-009,144.5151 -2.1364446e-009,144.5227 9.6777475e-010,144.5303 -1.7346274e-009,144.5380 5.9710663e-009,144.5456 -2.2150987e-008,144.5532 8.2637953e-008,144.5609 -3.0841971e-007,144.5685 1.1511116e-006,144.5761 -4.2962902e-006,144.5838 1.6035054e-005,144.5914 0.031271853,144.5991 0.031228108,144.6067 -1.5988851e-005,144.6143 4.2844827e-006,144.6220 -1.1480994e-006,144.6296 3.0765261e-007,144.6372 -8.2440707e-008,144.6449 2.2091379e-008,144.6525 -5.919758e-009,144.6602 1.586299e-009,144.6678 -4.2507561e-010,144.6754 1.1390625e-010,144.6831 -3.0523365e-011,144.6907 8.1802412e-012,144.6983 -2.1957282e-012,144.7060 6.0217142e-013,144.7136 -2.1282661e-013,144.7213 2.4911177e-013,144.7289 -7.8365819e-013,144.7365 2.8856949e-012,144.7442 -1.0759781e-011,144.7518 4.0155886e-011,144.7595 -1.4987296e-010,144.7671 5.5937022e-010,144.7748 -2.087736e-009,144.7824 7.7920523e-009,144.7900 -2.9082253e-008,144.7977 1.0854361e-007,144.8053 -4.0511705e-007,144.8130 1.5120171e-006,144.8206 -5.6432941e-006,144.8282 0.031313695,144.8359 0.1875713,144.8435 0.18742861,144.8512 0.031186402,144.8588 5.6279791e-006,144.8665 -1.5063979e-006,144.8741 3.9726737e-007,144.8817 -8.2577792e-008,144.8894 -6.6986793e-008,144.8970 3.5055365e-007,144.9047 -1.3353105e-006,144.9123 4.9909991e-006,144.9200 0.18764098,144.9276 0.5001359,144.9353 0.4375158,144.9429 0.31231686,144.9506 -0.00014386009,144.9582 3.8267928e-005,144.9658 -9.2027549e-006,144.9735 -1.459528e-006,144.9811 1.5042461e-005,144.9888 0.31253934,144.9964 0.56251729,145.0041 0.56248337,145.0117 0.31245759,145.0194 -3.4410045e-006,145.0270 0.31251851,145.0347 0.34374294,145.0423 0.18747801,145.0500 0.093892261,145.0576 0.84399706,145.0653 1.3127997,145.0729 1.3749522,145.0806 1.0626879,145.0882 2.9696279,145.0959 5.0628796,145.1035 5.0935216,145.1112 4.1246352,145.1188 3.3746424,145.1265 2.4368465,145.1341 1.3747954,145.1418 1.5317025,145.1494 2.1564295,145.1571 1.9998698,145.1647 1.3745136,145.1724 0.37472221,145.1800 0.093731321,145.1877 0.00010833037,145.1953 0.31287092,145.2030 0.56250107,145.2106 0.34345531,145.2183 0.093588419,145.2259 0.031240594,145.2336 0.34378698,145.2412 0.56249416,145.2489 0.34373617,145.2565 0.093697153,145.2642 0.00013358952,145.2719 0.1875809,145.2795 0.093589008,145.2872 -2.7200427e-005,145.2948 0.031259932,145.3025 -1.2562735e-005,145.3101 3.3665713e-006,145.3178 -9.0278172e-007,145.3254 2.4435016e-007,145.3331 -7.4564319e-008,145.3408 5.3894571e-008,145.3484 -1.4101832e-007,145.3561 5.1020879e-007,145.3637 -1.8999327e-006,145.3714 7.0899555e-006,145.3790 -2.6461505e-005,145.3867 9.8762161e-005,145.3944 0.31262332,145.4020 0.34369197,145.4097 0.18739465,145.4173 -5.5002456e-005,145.4250 4.7726993e-005,145.4326 0.062546372,145.4403 0.06244871,145.4480 -2.3494042e-005,145.4556 0.18766706,145.4633 0.6563856,145.4709 0.62483561,145.4786 0.093601488,145.4863 0.031263001,145.4939 0.093746357,145.5016 -1.6426557e-006,145.5092 5.6949153e-007,145.5169 -6.3524402e-007,145.5246 1.9715771e-006,145.5322 -7.2514995e-006,145.5399 2.703616e-005,145.5475 0.093921058,145.5552 0.34406111,145.5629 0.56249011,145.5705 0.34339917,145.5782 0.31239003,145.5859 0.31250229,145.5935 0.031208739,145.6012 8.0253267e-006,145.6088 -3.5047397e-006,145.6165 5.9935051e-006,145.6242 0.093839459,145.6318 0.34383214,145.6395 0.34366781,145.6472 0.093660459,145.6548 -5.4429829e-006,145.6625 1.4585387e-006,145.6702 -3.9084003e-007,145.6778 1.0473213e-007,145.6855 -2.8064733e-008,145.6931 7.5204056e-009,145.7008 -2.0151734e-009,145.7085 5.3982885e-010,145.7161 -1.4401921e-010,145.7238 3.621474e-011,145.7315 -8.3035461e-013,145.7391 -3.2897872e-011,145.7468 1.3243061e-010,145.7545 -4.9685511e-010,145.7621 1.8551033e-009,145.7698 -6.9239805e-009,145.7775 2.5842395e-008,145.7851 -9.6451494e-008,145.7928 3.5998556e-007,145.8005 -1.3435728e-006,145.8082 5.0146118e-006,145.8158 -1.8716019e-005,145.8235 6.9853741e-005,145.8312 0.31259832,145.8388 0.34368262,145.8465 0.093669698,145.8542 -7.3221927e-006,145.8618 1.9621048e-006,145.8695 -5.2577889e-007,145.8772 1.4089129e-007,145.8848 -3.7754191e-008,145.8925 1.0116869e-008,145.9002 -2.7109848e-009,145.9079 7.2645268e-010,145.9155 -1.946603e-010,145.9232 5.2144219e-011,145.9309 -1.3904711e-011,145.9385 3.4714345e-012,145.9462 1.9891352e-014,145.9539 -3.5514621e-012,145.9616 1.4186881e-011,145.9692 -5.3199334e-011,145.9769 1.9862262e-010,145.9846 -7.4133621e-010,145.9923 2.7668905e-009,145.9999 -1.032686e-008,146.0076 3.8542893e-008,146.0153 -1.4385348e-007,146.0229 5.3690377e-007,146.0306 -2.0038838e-006,146.0383 7.4790883e-006,146.0460 0.18752596,146.0536 0.34373066,146.0613 0.18755126,146.0690 0.18768868,146.0767 0.31243414,146.0843 0.093586721,146.0920 0.093825281,146.0997 0.43798485,146.1074 1.7815108,146.1150 1.8435349,146.1227 1.8435255,146.1304 1.7811286,146.1381 1.4374404,146.1458 0.62482643,146.1534 0.093800277,146.1611 0.3438603,146.1688 0.34366578,146.1765 0.21880104,146.1841 0.43793699,146.1918 0.87540513,146.1995 0.96850246,146.2072 0.46821535,146.2149 0.093527153,146.2225 -1.9004669e-005,146.2302 5.1357756e-006,146.2379 -1.5372873e-006,146.2456 1.0131035e-006,146.2533 -2.5151919e-006,146.2609 9.0481917e-006,146.2686 0.031249985,146.2763 -9.0171297e-006,146.2840 2.4392095e-006,146.2917 -7.3916362e-007,146.2993 5.1731888e-007,146.3070 -1.3301506e-006,146.3147 4.8035658e-006,146.3224 -1.7885197e-005,146.3301 6.6741311e-005,146.3378 0.34389767,146.3454 0.56249994,146.3531 0.3436023,146.3608 -6.6661778e-005,146.3685 1.786314e-005,146.3762 -4.7867284e-006,146.3839 1.2826841e-006,146.3915 -3.4371672e-007,146.3992 9.2104656e-008,146.4069 -2.468099e-008,146.4146 6.6136847e-009,146.4223 -1.7722479e-009,146.4300 4.7490356e-010,146.4376 -1.2725837e-010,146.4453 3.4101014e-011,146.4530 -9.1379387e-012,146.4607 2.4486641e-012,146.4684 -6.5616056e-013,146.4761 1.7582924e-013,146.4838 -4.7116391e-014,146.4914 1.2625626e-014,146.4991 -3.3832484e-015,146.5068 9.0659821e-016,146.5145 -2.4293818e-016,146.5222 6.5099359e-017,146.5299 -1.7444465e-017,146.5376 4.6745387e-018,146.5453 -1.2526284e-018,146.5529 3.3568977e-019,146.5606 -9.0054546e-020,146.5683 2.4507967e-020,146.5760 -7.9719491e-021,146.5837 7.3787096e-021,146.5914 -2.1543777e-020,146.5991 7.8801077e-020,146.6068 -2.9367838e-019,146.6144 1.0959793e-018,146.6221 -4.090488e-018,146.6298 1.52669e-017,146.6375 -5.6980588e-017,146.6452 2.1266836e-016,146.6529 -7.9374134e-016,146.6606 2.9624778e-015,146.6683 -1.1056839e-014,146.6760 4.1267398e-014,146.6837 -1.5402214e-013,146.6914 5.7485619e-013,146.6990 -2.1455329e-012,146.7067 8.0077637e-012,146.7144 -2.9887343e-011,146.7221 1.115484e-010,146.7298 -4.1633155e-010,146.7375 1.5538726e-009,146.7452 -5.7995115e-009,146.7529 2.1645489e-008,146.7606 -8.078738e-008,146.7683 3.0152233e-007,146.7760 -1.1253704e-006,146.7837 4.2002152e-006,146.7914 -1.5676445e-005,146.7991 5.8509209e-005,146.8068 0.31285,146.8144 0.71875799,146.8221 0.3434096,146.8298 0.031180684,146.8375 7.0828382e-006,146.8452 -1.897965e-006,146.8529 5.085916e-007,146.8606 -1.3628562e-007,146.8683 3.6520014e-008,146.8760 -9.7861488e-009,146.8837 2.622363e-009,146.8914 -7.0270623e-010,146.8991 1.8830297e-010,146.9068 -5.0462776e-011,146.9145 1.3536678e-011,146.9222 -3.6808811e-012,146.9299 1.1860388e-012,146.9376 -1.0631026e-012,146.9453 3.0664958e-012,146.9530 -1.1203542e-011,146.9607 4.1750214e-011,146.9684 -1.5580678e-010,146.9761 5.8151228e-010,146.9838 -2.1703745e-009,146.9915 8.1004794e-009,146.9992 -3.0233377e-008,147.0069 1.1283989e-007,147.0146 -4.2115187e-007,147.0223 1.5718631e-006,147.0300 -5.8666537e-006,147.0377 0.093873151,147.0454 0.68765903,147.0531 1.2814475,147.0608 1.8126497,147.0685 2.1876009,147.0762 2.2501125,147.0839 2.2202086,147.0916 5.065136,147.0993 8.5318165,147.1070 8.1230755,147.1147 4.1226454,147.1224 1.1871735,147.1301 2.0005288,147.1378 2.030745,147.1455 1.0932103,147.1532 0.40595391,147.1609 0.031177381,147.1686 0.031294238,147.1763 0.093849845,147.1840 0.28120816,147.1917 0.18739519,147.1994 0.093747206,147.2071 -6.9014654e-006,147.2149 1.7990563e-006,147.2226 -2.9432704e-007,147.2303 -6.2190634e-007,147.2380 2.7821568e-006,147.2457 0.093815282,147.2534 0.31252277,147.2611 0.18742864,147.2688 -2.3969007e-005,147.2765 6.4224914e-006,147.2842 -1.7195023e-006,147.2919 4.5512766e-007,147.2996 -1.0090245e-007,147.3073 -5.1550934e-008,147.3150 3.0713292e-007,147.3227 -1.1770544e-006,147.3305 4.4013523e-006,147.3382 -1.6429354e-005,147.3459 6.1319843e-005,147.3536 0.093750931,147.3613 -6.5424989e-005,147.3690 3.1338306e-005,147.3767 0.0937659,147.3844 0.093730867,147.3921 -1.5178241e-005,147.3998 4.064822e-006,147.4075 -1.0801264e-006,147.4153 2.5543477e-007,147.4230 5.8461847e-008,147.4307 -4.8933089e-007,147.4384 1.8989823e-006,147.4461 -7.1070299e-006,147.4538 2.6530754e-005,147.4615 0.18756197,147.4692 0.34378451,147.4770 0.34369799,147.4847 0.093690231,147.4924 -1.7923043e-005,147.5001 5.5650758e-005,147.5078 0.18786882,147.5155 0.87525439,147.5232 0.90607756,147.5309 0.49963838,147.5387 -0.00016912435,147.5464 5.0685612e-005,147.5541 0.093827046,147.5618 0.21894628,147.5695 0.34374529,147.5772 0.18728784,147.5849 0.093682826,147.5927 0.093757987,147.6004 -1.2517043e-005,147.6081 -5.6106528e-006,147.6158 3.4962817e-005,147.6235 0.062549405,147.6312 0.062450711,147.6390 -3.5909256e-005,147.6467 9.6225149e-006,147.6544 -2.5786258e-006,147.6621 6.9140577e-007,147.6698 -1.8684099e-007,147.6775 5.5916715e-008,147.6853 -3.6816072e-008,147.6930 9.1349904e-008,147.7007 -3.2860268e-007,147.7084 1.2231631e-006,147.7161 0.031336758,147.7238 0.18770815,147.7316 0.31242755,147.7393 0.093548119,147.7470 0.093821198,147.7547 0.34393257,147.7624 0.49989766,147.7702 0.093566678,147.7779 7.8698768e-006,147.7856 2.2781376e-005,147.7933 0.031251006,147.8010 -2.701704e-005,147.8088 7.2626517e-006,147.8165 -2.0319339e-006,147.8242 8.6466719e-007,147.8319 -1.4266952e-006,147.8396 4.8423744e-006,147.8474 0.093751311,147.8551 0.062524699,147.8628 0.18757908,147.8705 0.34374532,147.8783 0.18743961,147.8860 0.093719803,147.8937 -1.7248582e-005,147.9014 4.6193372e-006,147.9091 -1.2277252e-006,147.9169 2.9128114e-007,147.9246 6.2684997e-008,147.9323 -5.420755e-007,147.9400 2.1057504e-006,147.9478 -7.8814055e-006,147.9555 2.9421712e-005,147.9632 0.093870468,147.9709 0.18745774,147.9787 0.031141749,147.9864 6.5347194e-006,147.9941 8.4174826e-006,148.0018 0.18785809,148.0096 1.0943267,148.0173 1.7187735,148.0250 1.1244397,148.0328 0.21831591,148.0405 0.00016898972,148.0482 0.53161687,148.0559 0.68737495,148.0637 0.65639174,148.0714 2.1260896,148.0791 4.5321236,148.0868 4.7816825,148.0946 4.5316291,148.1023 4.1243649,148.1100 5.3784537,148.1178 19.382999,148.1255 33.596813,148.1332 32.337078,148.1409 15.836308,148.1487 4.6544724,148.1564 2.3434231,148.1641 1.5311837,148.1719 0.93747759,148.1796 0.74958032,148.1873 0.24978331,148.1951 0.31255811,148.2028 0.18730098,148.2105 0.12501726,148.2183 0.28124779,148.2260 0.12489253,148.2337 -9.2647715e-006,148.2414 2.4826672e-006,148.2492 -6.6533465e-007,148.2569 1.7852106e-007,148.2646 -4.8709399e-008,148.2724 1.6305954e-008,148.2801 -1.6512326e-008,148.2878 4.9745523e-008,148.2956 -1.8248058e-007,148.3033 6.8021785e-007,148.3110 -2.538545e-006,148.3188 9.4745365e-006,148.3265 0.34377897,148.3342 0.56249976,148.3420 0.34372202,148.3497 0.03124029,148.3575 2.4844462e-006,148.3652 -3.4754012e-006,148.3729 1.1417741e-005,148.3807 -4.2198088e-005,148.3884 0.00015738443,148.3961 0.28151959,148.4039 0.40624988,148.4116 0.28098008,148.4193 -0.00015684798,148.4271 4.203054e-005,148.4348 -1.1264702e-005,148.4426 3.0257268e-006,148.4503 -8.3752514e-007,148.4580 3.241978e-007,148.4658 -4.5924159e-007,148.4735 1.5128459e-006,148.4812 -5.5924756e-006,148.4890 2.085833e-005,148.4967 0.18763606,148.5045 0.56259727,148.5122 0.56242317,148.5199 0.28129467,148.5277 0.3440406,148.5354 0.56252575,148.5432 0.34335512,148.5509 -0.00017640257,148.5586 4.7270001e-005,148.5664 -1.2666782e-005,148.5741 3.3942758e-006,148.5819 -9.0955518e-007,148.5896 2.4373963e-007,148.5973 -6.5348296e-008,148.6051 1.7638865e-008,148.6128 -5.2032383e-009,148.6206 3.1731489e-009,148.6283 -7.4895024e-009,148.6361 2.6786402e-008,148.6438 -9.9662145e-008,148.6515 3.7188454e-007,148.6593 -1.3879603e-006,148.6670 5.1803727e-006,148.6748 0.094019294,148.6825 0.40640563,148.6903 0.31227183,148.6980 0.18741885,148.7057 0.34380075,148.7135 0.31239551,148.7212 -8.3545514e-005,148.7290 2.2213897e-005,148.7367 -5.3049657e-006,148.7445 -9.9554154e-007,148.7522 9.2880819e-006,148.7600 -3.6159079e-005,148.7677 0.00013535673,148.7754 0.28160277,148.7832 0.56266797,148.7909 0.56233174,148.7987 0.28089687,148.8064 -0.00013378383,148.8142 0.093820274,148.8219 0.34377193,148.8297 0.31245998,148.8374 -3.1197804e-005,148.8452 8.3597924e-006,148.8529 -2.2394797e-006,148.8607 5.9762226e-007,148.8684 -1.5087353e-007,148.8762 5.8334275e-009,148.8839 1.2755798e-007,148.8917 -5.1609942e-007,148.8994 1.9369575e-006,148.9072 0.093758844,148.9149 0.3125174,148.9227 0.28130364,148.9304 0.1874482,148.9382 0.093874365,148.9459 0.34412602,148.9537 0.56248409,148.9614 0.34343636,148.9692 0.093571723,148.9769 -2.8533192e-005,148.9847 9.1485472e-006,148.9924 -8.0596574e-006,149.0002 0.18775474,149.0079 0.81315815,149.0157 1.2187237,149.0234 5.8225579,149.0312 35.333275,149.0389 63.257462,149.0467 56.70578,149.0544 29.045212,149.0622 8.9630756,149.0699 7.0014334,149.0777 6.4685063,149.0855 5.3422699,149.0932 3.9981191,149.1010 3.0624757,149.1087 3.1883569,149.1165 3.4069839,149.1242 4.594615,149.1320 5.9691772,149.1397 6.1239934,149.1475 5.1544528,149.1552 3.405313,149.1630 1.62488,149.1708 0.59373122,149.1785 0.03125155,149.1863 0.093761884,149.1940 0.093712673,149.2018 0.093733825,149.2095 6.9678658e-006,149.2173 0.18759273,149.2251 0.31246328,149.2328 0.18755415,149.2406 0.21885368,149.2483 0.18742128,149.2561 0.093633972,149.2639 -4.7241334e-005,149.2716 8.2128236e-006,149.2794 1.4394048e-005,149.2871 0.031249383,149.2949 -1.2011203e-005,149.3026 0.18751271,149.3104 0.3125225,149.3182 0.28134266,149.3259 0.18744521,149.3337 0.093661308,149.3414 0.093827002,149.3492 0.34379452,149.3570 0.34370151,149.3647 0.093692832,149.3725 3.6798117e-006,149.3803 -2.446144e-005,149.3880 9.4171875e-005,149.3958 0.31264642,149.4035 1.4999868,149.4113 1.7498796,149.4191 0.7811622,149.4268 9.287993e-007,149.4346 7.1615523e-007,149.4424 -3.7937273e-006,149.4501 1.4459653e-005,149.4579 0.093804993,149.4656 0.34391648,149.4734 0.75004929,149.4812 0.53110105,149.4889 0.21885143,149.4967 0.40644953,149.5045 0.40598744,149.5122 0.18730755,149.5200 0.5000813,149.5278 0.49995726,149.5355 0.093730234,149.5433 2.6746488e-006,149.5511 -7.1339275e-007,149.5588 1.7876036e-007,149.5666 -1.6023578e-009,149.5744 -1.7237372e-007,149.5821 6.911423e-007,149.5899 0.093757026,149.5977 0.18750006,149.6054 0.093742728,149.6132 1.8355091e-007,149.6210 0.031250186,149.6287 -9.2311763e-007,149.6365 2.4704536e-007,149.6443 -6.5007917e-008,149.6520 1.2971133e-008,149.6598 1.312845e-008,149.6676 -6.5490006e-008,149.6754 2.4884696e-007,149.6831 -9.299539e-007,149.6909 0.09376324,149.6987 0.34376258,149.7064 0.31248814,149.7142 -2.9836501e-005,149.7220 6.9821464e-005,149.7297 0.31259236,149.7375 0.34368402,149.7453 0.093674846,149.7531 -6.7987717e-006,149.7608 7.1859499e-006,149.7686 0.093766607,149.7764 0.18751298,149.7841 0.1874795,149.7919 -1.7605917e-005,149.7997 4.3426494e-006,149.8075 2.3647453e-007,149.8152 -5.2891728e-006,149.8230 2.0921669e-005,149.8308 0.093969561,149.8386 0.31257835,149.8463 0.1872595,149.8541 -9.3809882e-005,149.8619 2.5105919e-005,149.8697 -6.6081325e-006,149.8774 1.3250701e-006,149.8852 1.3083653e-006,149.8930 -6.559042e-006,149.9008 2.4929372e-005,149.9085 0.093852766,149.9163 0.18746457,149.9241 0.031158069,149.9319 2.773073e-006,149.9396 1.5619444e-005,149.9474 0.093913227,149.9552 0.43756244,149.9630 0.68746567,149.9707 0.81246257,149.9785 0.56264937,149.9863 0.78167498,149.9941 1.0625737,150.0018 0.71839267,150.0096 0.28088167,150.0174 0.0936625,150.0252 0.15640794,150.0330 1.0006858,150.0407 2.6882424,150.0485 3.1873336,150.0563 2.1564364,150.0641 3.094887,150.0719 5.8143086,150.0796 9.0339956,150.0874 20.828152,150.0952 72.414291,150.1030 146.71262,150.1108 151.88268,150.1185 85.493073,150.1263 37.43185,150.1341 62.336971,150.1419 100.66949,150.1497 93.265465,150.1574 49.130779,150.1652 13.517742,150.1730 4.1859689,150.1808 2.4371569,150.1886 1.4368603,150.1964 0.71846026,150.2041 0.4374494,150.2119 0.12495882,150.2197 -4.2326174e-005,150.2275 1.1342722e-005,150.2353 -3.0421772e-006,150.2431 8.2530585e-007,150.2508 -2.5886561e-007,150.2586 2.1011678e-007,150.2664 -5.8162237e-007,150.2742 2.116496e-006,150.2820 -7.8848343e-006,150.2898 0.031282693,150.2976 0.18753916,150.3053 0.093709454,150.3131 -3.9050017e-005,150.3209 0.031297926,150.3287 0.18755335,150.3365 0.28125829,150.3443 0.31245956,150.3521 0.093697414,150.3598 -1.3108975e-006,150.3676 0.031253573,150.3754 0.031249903,150.3832 -1.6055617e-005,150.3910 5.1450555e-005,150.3988 0.093819052,150.4066 0.09368068,150.4144 -5.0578183e-005,150.4222 1.3291344e-005,150.4299 -2.5840868e-006,150.4377 0.03125032,150.4455 1.3302266e-006,150.4533 -8.9044779e-006,150.4611 3.4289893e-005,150.4689 0.093880601,150.4767 0.28131482,150.4845 0.5313831,150.4923 0.87507111,150.5001 0.62478238,150.5078 0.2498242,150.5156 0.18746726,150.5234 0.093751751,150.5312 -3.217978e-006,150.5390 1.4768477e-006,150.5468 -2.6893722e-006,150.5546 0.093868718,150.5624 0.50012308,150.5702 0.49987453,150.5780 0.093642734,150.5858 0.093829483,150.5936 0.31256691,150.6013 0.31241971,150.6091 0.5624218,150.6169 6.4065512e-006,150.6247 -2.064063e-006,150.6325 1.8494068e-006,150.6403 -5.3337762e-006,150.6481 1.9486855e-005,150.6559 0.031251863,150.6637 -2.7055905e-005,150.6715 3.1996955e-005,150.6793 0.062584609,150.6871 0.12500028,150.6949 0.06241389,150.7027 -2.6587246e-005,150.7105 7.2676148e-006,150.7183 -2.481655e-006,150.7261 2.6587072e-006,150.7339 -8.1535409e-006,150.7417 2.9957242e-005,150.7495 0.093790807,150.7573 0.093709141,150.7651 -2.9866633e-005,150.7729 8.0032578e-006,150.7807 -2.1446051e-006,150.7885 5.7468259e-007,150.7963 -1.5399662e-007,150.8040 4.1269491e-008,150.8118 -1.1072081e-008,150.8196 3.0163589e-009,150.8274 -9.9270359e-010,150.8352 9.5432195e-010,150.8430 -2.8247031e-009,150.8508 1.0345098e-008,150.8586 -3.8557999e-008,150.8664 1.4389553e-007,150.8742 -5.3705639e-007,150.8820 2.0044506e-006,150.8898 0.093752339,150.8976 0.34380352,150.9054 0.40629095,150.9133 0.18743289,150.9211 -3.9678078e-005,150.9289 1.0704428e-005,150.9367 -3.1372663e-006,150.9445 1.8440659e-006,150.9523 -4.2390693e-006,150.9601 1.511307e-005,150.9679 0.093770519,150.9757 0.093729481,150.9835 -1.5221148e-005,150.9913 4.6953464e-006,150.9991 -3.5594808e-006,151.0069 9.5428913e-006,151.0147 -3.4614095e-005,151.0225 0.093888745,151.0303 0.3440029,151.0381 0.3749814,151.0459 0.28109848,151.0537 0.34369448,151.0615 0.34372658,151.0693 0.28119159,151.0771 0.81373626,151.0849 3.5638778,151.0927 6.2534852,151.1005 14.755513,151.1084 21.220528,151.1162 20.028234,151.1240 13.2452,151.1318 7.8122911,151.1396 12.346667,151.1474 14.936422,151.1552 9.6520872,151.1630 3.3411443,151.1708 0.84331423,151.1786 0.21878867,151.1864 0.18742971,151.1942 -3.8975821e-005,151.2020 1.043763e-005,151.2099 -2.7723747e-006,151.2177 6.5123697e-007,151.2255 1.67617e-007,151.2333 -1.3218324e-006,151.2411 5.1200323e-006,151.2489 -1.915945e-005,151.2567 7.1522183e-005,151.2645 0.12510487,151.2723 0.15622303,151.2801 0.18745816,151.2880 0.50006032,151.2958 0.78126544,151.3036 0.49987766,151.3114 0.031195207,151.3192 1.1223246e-005,151.3270 -3.0074536e-006,151.3348 8.0589689e-007,151.3426 -2.1595336e-007,151.3505 5.786826e-008,151.3583 -1.5506764e-008,151.3661 4.1553214e-009,151.3739 -1.1135919e-009,151.3817 2.9879788e-010,151.3895 -8.1532975e-011,151.3973 2.7316495e-011,151.4052 -2.7729532e-011,151.4130 8.3605275e-011,151.4208 -3.0670957e-010,151.4286 1.1433015e-009,151.4364 -4.2667523e-009,151.4442 1.5924661e-008,151.4520 -5.9435447e-008,151.4599 2.2183043e-007,151.4677 -8.2793588e-007,151.4755 3.0900985e-006,151.4833 -1.1533148e-005,151.4911 4.3045115e-005,151.4989 0.093795352,151.5068 0.12502256,151.5146 0.31254664,151.5224 0.3437233,151.5302 0.18740918,151.5380 -3.9429877e-005,151.5458 1.1550776e-005,151.5537 -6.7711194e-006,151.5615 1.5534013e-005,151.5693 0.093927689,151.5771 0.34390759,151.5849 0.34359208,151.5928 0.093572788,151.6006 -1.6469512e-005,151.6084 1.0396664e-005,151.6162 0.062661007,151.6240 0.37526786,151.6318 0.4687424,151.6397 0.28093448,151.6475 -0.0001416434,151.6553 3.7950133e-005,151.6631 -1.0148648e-005,151.6710 2.6421894e-006,151.6788 -4.194813e-007,151.6866 -9.6449673e-007,151.6944 4.2777715e-006,151.7022 0.18751319,151.7101 0.34375796,151.7179 0.31248733,151.7257 0.093737513,151.7335 8.5771302e-007,151.7414 -7.9122799e-007,151.7492 2.3072926e-006,151.7570 -8.4384355e-006,151.7648 3.1448366e-005,151.7726 0.18771072,151.7805 0.50008041,151.7883 0.43730873,151.7961 0.093632892,151.8039 -9.6487438e-006,151.8118 2.8708216e-006,151.8196 -1.8340411e-006,151.8274 4.4654466e-006,151.8352 0.093801476,151.8431 0.49999589,151.8509 0.56252402,151.8587 0.75011253,151.8665 0.62496382,151.8744 0.18740551,151.8822 0.12500328,151.8900 0.18750548,151.8979 0.093702212,151.9057 -2.2265509e-005,151.9135 5.987165e-006,151.9213 -1.6818253e-006,151.9292 7.3979817e-007,151.9370 -1.277342e-006,151.9448 4.3698087e-006,151.9526 0.09384609,151.9605 0.31253251,151.9683 0.18739522,151.9761 -3.4560951e-005,151.9840 9.2605123e-006,151.9918 -2.4790331e-006,151.9996 6.5506515e-007,152.0074 -1.4107714e-007,152.0153 -9.0804768e-008,152.0231 5.0433778e-007,152.0309 -1.9266647e-006,152.0388 7.2027528e-006,152.0466 -2.6885959e-005,152.0544 0.12511331,152.0623 0.59422708,152.0701 1.2195518,152.0779 1.968932,152.0858 1.4989958,152.0936 0.1869716,152.1014 2.5028887,152.1093 12.695871,152.1171 28.632639,152.1249 33.497753,152.1328 21.740683,152.1406 7.1511159,152.1484 3.2190337,152.1563 3.5302758,152.1641 1.3111438,152.1719 0.53114909,152.1798 0.74996555,152.1876 0.56247813,152.1954 0.18748,152.2033 0.03124797,152.2111 -1.1911317e-006,152.2189 3.191837e-007,152.2268 -8.5532001e-008,152.2346 2.2925214e-008,152.2424 -6.1637624e-009,152.2503 1.7284707e-009,152.2581 -7.4977069e-010,152.2659 1.2705825e-009,152.2738 -4.3327892e-009,152.2816 1.6061529e-008,152.2895 -5.9916886e-008,152.2973 2.2361945e-007,152.3051 -8.3461089e-007,152.3130 3.1150105e-006,152.3208 0.28127751,152.3286 0.50000721,152.3365 0.34371987,152.3443 -7.0170113e-006,152.3522 -7.0296687e-006,152.3600 0.093862236,152.3678 0.5000934,152.3757 0.4374198,152.3835 0.18740754,152.3914 -3.2938322e-005,152.3992 8.8352372e-006,152.4070 -2.4006627e-006,152.4149 7.668944e-007,152.4227 -6.6680388e-007,152.4306 1.900394e-006,152.4384 -6.935175e-006,152.4462 0.093824312,152.4541 0.59380126,152.4619 0.53125721,152.4698 0.28118652,152.4776 0.031227276,152.4854 0.093753204,152.4933 -5.615663e-005,152.5011 1.5048087e-005,152.5090 -4.0323648e-006,152.5168 1.0804754e-006,152.5247 -2.892958e-007,152.5325 7.6643403e-008,152.5403 -1.7260314e-008,152.5482 -7.6075626e-009,152.5560 4.7694741e-008,152.5639 -1.8318269e-007,152.5717 6.8507694e-007,152.5796 -2.5572779e-006,152.5874 0.031262837,152.5953 0.1875,152.6031 0.031237166,152.6109 2.5566494e-006,152.6188 -6.8486173e-007,152.6266 1.8264467e-007,152.6345 -4.5675897e-008,152.6423 4.7187625e-011,152.6502 4.549301e-008,152.6580 -1.8203094e-007,152.6659 6.8267167e-007,152.6737 -2.548808e-006,152.6816 9.513129e-006,152.6894 0.093763009,152.6973 0.093736954,152.7051 -9.3448371e-006,152.7129 1.9269962e-006,152.7208 1.6375579e-006,152.7286 -8.4778967e-006,152.7365 3.2276064e-005,152.7443 0.093881294,152.7522 0.18745485,152.7600 0.031130945,152.7679 9.4080751e-006,152.7757 -2.4010885e-006,152.7836 1.9568679e-007,152.7914 1.6185996e-006,152.7993 -6.6705261e-006,152.8071 2.5065112e-005,152.8150 0.093943872,152.8228 0.3126764,152.8307 0.31228921,152.8385 0.062383816,152.8464 0.093750492,152.8542 -8.0605671e-005,152.8621 2.1599612e-005,152.8699 -5.7879697e-006,152.8778 1.5509813e-006,152.8857 -4.1561088e-007,152.8935 1.1136975e-007,152.9014 -2.9843349e-008,152.9092 7.9970199e-009,152.9171 -2.1429551e-009,152.9249 5.7432314e-010,152.9328 -1.5420971e-010,152.9406 4.2481643e-011,152.9485 -1.5707984e-011,152.9563 2.0348872e-011,152.9642 -6.5690717e-011,152.9720 2.4242824e-010,152.9799 -9.040762e-010,152.9878 3.3740777e-009,152.9956 -1.2592986e-008,153.0035 4.7000668e-008,153.0113 -1.7542015e-007,153.0192 6.5471897e-007,153.0270 -2.4436015e-006,153.0349 9.120231e-006,153.0427 -3.4039338e-005,153.0506 0.062702775,153.0585 1.0640523,153.0663 3.4700599,153.0742 3.6865165,153.0820 1.6546644,153.0899 0.18708643,153.0977 0.46916318,153.1056 1.9071119,153.1135 3.5318344,153.1213 3.1555877,153.1292 1.7491438,153.1370 1.1247214,153.1449 1.1251619,153.1528 1.9378957,153.1606 2.1560836,153.1685 0.65586525,153.1763 0.18773386,153.1842 0.56292421,153.1920 0.74982637,153.1999 0.31198916,153.2078 -0.00012437452,153.2156 3.1558629e-005,153.2235 -1.8521307e-006,153.2314 -2.4153678e-005,153.2392 9.8473487e-005,153.2471 0.18771219,153.2549 0.28117239,153.2628 0.093558684,153.2707 -2.6864673e-005,153.2785 6.3322436e-006,153.2864 1.5375182e-006,153.2942 0.031250518,153.3021 -3.6097681e-006,153.3100 9.2418833e-007,153.3178 -8.675876e-008,153.3257 -5.7724947e-007,153.3336 2.3959158e-006,153.3414 -9.0069525e-006,153.3493 0.031321626,153.3572 0.31259066,153.3650 0.34368366,153.3729 0.093666933,153.3808 -7.3684951e-006,153.3886 2.1665783e-006,153.3965 -1.2974294e-006,153.4043 3.0231943e-006,153.4122 -1.0795957e-005,153.4201 4.0163024e-005,153.4279 0.1875664,153.4358 0.2811603,153.4437 0.031329509,153.4515 0.28132939,153.4594 0.09360119,153.4673 -7.5465673e-006,153.4751 0.093787424,153.4830 0.093718298,153.4909 -2.1089749e-005,153.4988 5.6513436e-006,153.5066 -1.5143703e-006,153.5145 4.0580147e-007,153.5224 -1.0874552e-007,153.5302 2.9156446e-008,153.5381 -7.8738145e-009,153.5460 2.3370865e-009,153.5538 -1.4741223e-009,153.5617 3.5594814e-009,153.5696 -1.276453e-008,153.5774 4.7501434e-008,153.5853 -1.7725176e-007,153.5932 6.6154507e-007,153.6011 -2.4690755e-006,153.6089 9.215305e-006,153.6168 0.31252778,153.6247 0.50000036,153.6325 0.34372386,153.6404 0.09374322,153.6483 -1.2249347e-005,153.6562 4.5865298e-005,153.6640 0.09377715,153.6719 0.093793623,153.6798 0.3440035,153.6876 0.62501013,153.6955 0.3434549,153.7034 -9.5755822e-005,153.7113 2.5659338e-005,153.7191 -6.8758391e-006,153.7270 1.8424946e-006,153.7349 -4.9373062e-007,153.7428 1.3231846e-007,153.7506 -3.5513839e-008,153.7585 9.7290611e-009,153.7664 -3.400352e-009,153.7743 3.8719716e-009,153.7821 -1.2088091e-008,153.7900 4.4482995e-008,153.7979 -1.6585373e-007,153.8058 6.1896878e-007,153.8136 -2.3101588e-006,153.8215 8.6221789e-006,153.8294 -3.2180473e-005,153.8373 0.00012010706,153.8451 0.18763483,153.8530 0.18742248,153.8609 0.093635723,153.8688 -4.7892969e-005,153.8767 1.2833704e-005,153.8845 -3.4390114e-006,153.8924 9.2157791e-007,153.9003 -2.4709604e-007,153.9082 6.6751596e-008,153.9160 -1.9895825e-008,153.9239 1.2828252e-008,153.9318 -3.1417922e-008,153.9397 1.1284984e-007,153.9476 -4.2000636e-007,153.9554 1.5672687e-006,153.9633 -5.8494152e-006,153.9712 2.1831698e-005,153.9791 0.093772136,153.9870 0.093743138,153.9948 0.093953766,154.0027 0.37521946,154.0106 0.405967,154.0185 -0.00021918461,154.0264 5.9439717e-005,154.0343 -1.8561419e-005,154.0421 1.4803102e-005,154.0500 -4.0652412e-005,154.0579 0.00014781536,154.0658 0.28157258,154.0737 0.7187686,154.0815 1.0002692,154.0894 2.1889739,154.0973 4.0011029,154.1052 4.0614109,154.1131 1.9048691,154.1210 1.4376907,154.1288 2.750931,154.1367 3.8125696,154.1446 2.8426499,154.1525 0.65539426,154.1604 -6.9032321e-005,154.1683 0.31303561,154.1762 1.1253921,154
[truncated: 2,629,745 more chars]
