# Supplementary material for: Polypy: A Framework to Interpret Polymer Properties from Mass Spectrometry Data
Source: Polymers (Basel). 2024 Jun 22;16(13):1771. doi: 10.3390/polym16131771 (PMC11244493; doi:10.3390/polym16131771)
Supplement: Supplementary file 1 [file polymers-16-01771-s001.zip › Aryl_resins_MS_raw_data/VV_27c_45min.ascii]

0.296317,+,NANO-ESI,ms1,-,profile,44.9216-2505.2631,136512,44.9216 -3.7112086e-006,44.9259 7.4319933e-006,44.9302 0.87503403,44.9344 2.5313256,44.9387 5.4063191,44.9429 5.4687781,44.9472 2.0312371,44.9514 1.4374779,44.9557 1.96876,44.9599 1.7186767,44.9642 0.6248998,44.9685 0.09378434,44.9727 0.3125231,44.9770 0.56257498,44.9812 1.2500739,44.9855 1.06241,44.9897 0.68742394,44.9940 0.49998191,44.9983 0.37498337,45.0025 0.12498255,45.0068 -1.2080141e-006,45.0110 0.093773223,45.0153 0.40631643,45.0196 0.53123981,45.0238 0.21870264,45.0281 0.34376657,45.0323 0.65623397,45.0366 0.53123808,45.0409 0.40627545,45.0451 0.53133118,45.0494 0.93761837,45.0536 1.1562905,45.0579 1.3437616,45.0622 1.4687017,45.0664 1.0624518,45.0707 0.99993998,45.0749 0.53115445,45.0792 0.53128546,45.0835 0.96877009,45.0877 0.99993598,45.0920 0.59371042,45.0963 0.34376404,45.1005 0.50000525,45.1048 0.81256121,45.1090 1.0000688,45.1133 0.56247228,45.1176 0.31243759,45.1218 0.12494869,45.1261 0.093770914,45.1304 0.59379524,45.1346 0.96870929,45.1389 0.84372145,45.1432 1.0312736,45.1474 1.9374855,45.1517 2.1874905,45.1560 1.1562465,45.1602 7.5337784e-006,45.1645 0.34377512,45.1688 0.93768173,45.1730 2.1564088,45.1773 2.0624101,45.1816 2.1248116,45.1858 0.9374128,45.1901 0.28131583,45.1944 0.96876842,45.1986 1.3124522,45.2029 0.56246197,45.2072 -7.1463687e-006,45.2114 -4.5804759e-006,45.2157 0.093780987,45.2200 0.50004756,45.2242 0.43751433,45.2285 0.31244618,45.2328 0.031227428,45.2370 0.093757458,45.2413 0.43749693,45.2456 0.90627295,45.2498 0.84374619,45.2541 0.56250715,45.2584 0.56250483,45.2627 0.34372965,45.2669 0.28122565,45.2712 0.31250596,45.2755 0.43758389,45.2797 0.96880621,45.2840 0.9999252,45.2883 0.37493092,45.2926 -1.3283554e-006,45.2968 0.09375871,45.3011 0.12499481,45.3054 0.31249267,45.3096 0.15625948,45.3139 0.18751614,45.3182 0.40625638,45.3225 0.59373301,45.3267 0.74997967,45.3310 0.18751244,45.3353 0.093746871,45.3396 0.09378387,45.3438 0.37505108,45.3481 0.37494504,45.3524 -4.2426131e-005,45.3567 1.3716391e-005,45.3609 0.093740553,45.3652 2.4064766e-005,45.3695 0.28135413,45.3738 0.75006676,45.3780 0.96870905,45.3823 0.78115606,45.3866 0.31249124,45.3909 0.31256688,45.3951 0.46877778,45.3994 0.68748313,45.4037 1.0312933,45.4080 1.0312244,45.4123 0.84371614,45.4165 1.1562245,45.4208 0.93748021,45.4251 0.71880567,45.4294 0.71871382,45.4336 0.56244624,45.4379 0.093721487,45.4422 0.093749143,45.4465 0.18750606,45.4508 0.062500656,45.4550 0.12507284,45.4593 0.50007862,45.4636 0.56247383,45.4679 0.40618742,45.4722 0.18745837,45.4764 0.187483,45.4807 0.40623391,45.4850 0.28126952,45.4893 0.31253305,45.4936 0.50000364,45.4979 0.34371221,45.5021 0.18752503,45.5064 0.93758196,45.5107 1.3749887,45.5150 0.84367186,45.5193 0.18748026,45.5235 0.093772702,45.5278 0.18747546,45.5321 0.18753168,45.5364 0.56257516,45.5407 0.81254423,45.5450 0.68748295,45.5492 0.56255174,45.5535 1.1561997,45.5578 0.43737036,45.5621 0.18749686,45.5664 0.18748721,45.5707 0.34375203,45.5750 0.56250983,45.5792 0.5938195,45.5835 0.59377491,45.5878 0.4374949,45.5921 0.37500796,45.5964 0.28121611,45.6007 0.37504098,45.6050 1.0938197,45.6092 1.0936654,45.6135 0.56239462,45.6178 0.31249142,45.6221 0.31250849,45.6264 0.093741097,45.6307 0.50005776,45.6350 1.6250259,45.6393 1.5312557,45.6435 1.2812873,45.6478 0.81247163,45.6521 0.78124845,45.6564 0.78123301,45.6607 0.34368512,45.6650 3.7567166e-005,45.6693 0.28129795,45.6736 0.28125831,45.6779 0.46875623,45.6822 0.59370238,45.6864 0.68748212,45.6907 1.5312153,45.6950 1.3124774,45.6993 0.75001812,45.7036 5.2348441e-006,45.7079 -2.1981027e-006,45.7122 0.093750432,45.7165 0.093747385,45.7208 1.3190728e-005,45.7251 0.18753707,45.7294 0.7187379,45.7337 0.56246245,45.7379 0.84375733,45.7422 1.37503,45.7465 1.8437281,45.7508 0.84376127,45.7551 0.93755412,45.7594 0.81249559,45.7637 0.624951,45.7680 0.031218991,45.7723 0.093758583,45.7766 0.31249699,45.7809 0.31250528,45.7852 0.15626928,45.7895 0.40628093,45.7938 0.74999535,45.7981 0.43747953,45.8024 0.40625492,45.8067 0.49999157,45.8110 0.21873395,45.8153 0.68751532,45.8196 1.1562902,45.8239 1.1562606,45.8281 0.7500062,45.8324 0.78125757,45.8367 0.78123277,45.8410 0.96873236,45.8453 1.2499753,45.8496 0.99998939,45.8539 0.84373719,45.8582 0.18748631,45.8625 1.5309352e-005,45.8668 0.18752006,45.8711 0.3750307,45.8754 0.62502527,45.8797 0.84378725,45.8840 1.0312047,45.8883 0.31242546,45.8926 0.03124903,45.8969 1.1171555e-006,45.9012 0.093790099,45.9055 0.31253657,45.9098 0.31245863,45.9141 0.093733691,45.9184 0.25007623,45.9227 0.75004786,45.9270 0.9687025,45.9313 0.84378511,45.9356 1.4063215,45.9399 1.406207,45.9442 1.1874712,45.9486 1.5625404,45.9529 1.3124241,45.9572 0.18740082,45.9615 0.18760566,45.9658 0.75007808,45.9701 0.68738616,45.9744 0.031170672,45.9787 0.43754366,45.9830 1.0313154,45.9873 1.1875241,45.9916 0.65620649,45.9959 0.56243795,46.0002 0.24998046,46.0045 0.37503648,46.0088 0.93751466,46.0131 0.96873581,46.0174 0.40625444,46.0217 0.59376627,46.0260 1.1562167,46.0303 0.99997199,46.0347 0.50000679,46.0390 2.2165167e-007,46.0433 0.18760359,46.0476 0.96885425,46.0519 1.5937483,46.0562 1.1874139,46.0605 0.53115714,46.0648 0.40624848,46.0691 0.21877021,46.0734 0.37499699,46.0777 1.0937569,46.0820 1.1875052,46.0863 0.7499966,46.0907 0.5000025,46.0950 0.40622705,46.0993 0.593849,46.1036 1.8750856,46.1079 1.6249424,46.1122 1.0311923,46.1165 0.87496805,46.1208 0.74997157,46.1251 0.46878383,46.1295 0.43751422,46.1338 0.21867751,46.1381 -1.819761e-005,46.1424 0.062505648,46.1467 -4.3590544e-006,46.1510 1.0609578e-007,46.1553 3.9356419e-006,46.1596 0.12499759,46.1640 0.49999177,46.1683 0.31251365,46.1726 0.18752356,46.1769 0.31249398,46.1812 0.15624979,46.1855 0.18752673,46.1898 0.68747932,46.1941 0.53122211,46.1985 0.49999738,46.2028 0.50001627,46.2071 0.4062815,46.2114 0.15626071,46.2157 0.12495346,46.2200 0.093839698,46.2244 0.96897703,46.2287 1.8125192,46.2330 1.5310775,46.2373 0.6561178,46.2416 0.18745941,46.2459 0.093746439,46.2503 0.50000519,46.2546 0.56249601,46.2589 0.31249994,46.2632 0.093751073,46.2675 -4.2736929e-007,46.2718 3.283335e-007,46.2762 -8.8601814e-007,46.2805 3.2160763e-006,46.2848 -1.1979583e-005,46.2891 4.4707107e-005,46.2934 0.31259033,46.2978 0.56254345,46.3021 0.56239909,46.3064 0.12492166,46.3107 0.50005507,46.3150 0.71878409,46.3194 2.0624852,46.3237 1.812488,46.3280 1.1563226,46.3323 2.7187459,46.3366 3.6874824,46.3410 2.8125279,46.3453 1.5937294,46.3496 0.65623939,46.3539 0.34370348,46.3582 0.74994725,46.3626 1.0937443,46.3669 0.68750244,46.3712 0.31250033,46.3755 0.31249586,46.3799 0.34375441,46.3842 0.031245794,46.3885 1.2500257,46.3928 2.218786,46.3972 1.7187231,46.4015 0.1250128,46.4058 0.312538,46.4101 0.31245601,46.4144 0.031206612,46.4188 1.8428687e-005,46.4231 0.28127316,46.4274 0.37499049,46.4317 0.18747514,46.4361 0.12500295,46.4404 0.56251901,46.4447 0.68750364,46.4491 0.18748944,46.4534 0.3125594,46.4577 0.78125358,46.4620 0.62496519,46.4664 0.65627915,46.4707 0.6874963,46.4750 0.81252515,46.4793 0.87505639,46.4837 0.96876979,46.4880 0.87503535,46.4923 1.1874652,46.4967 1.0624449,46.5010 0.87499529,46.5053 2.3437271,46.5096 3.9062936,46.5140 3.9063132,46.5183 2.8749526,46.5226 1.1561657,46.5270 0.87498772,46.5313 0.62500185,46.5356 0.53126258,46.5400 0.87508798,46.5443 1.4375437,46.5486 1.2812027,46.5529 0.78118736,46.5573 0.46871313,46.5616 0.21878859,46.5659 0.37504178,46.5703 0.37493402,46.5746 0.28123605,46.5789 0.59381574,46.5833 0.46876699,46.5876 0.40618259,46.5919 0.46873006,46.5963 0.62509143,46.6006 0.65625691,46.6049 0.37489656,46.6093 -4.0603598e-005,46.6136 0.84384829,46.6179 2.2813351,46.6223 2.2187119,46.6266 0.7499519,46.6309 0.49995345,46.6353 0.093702078,46.6396 0.31251669,46.6439 0.43748802,46.6483 0.28126153,46.6526 0.062484797,46.6570 0.62503552,46.6613 1.3125718,46.6656 1.0937036,46.6700 0.31243601,46.6743 1.8836407e-005,46.6786 0.21878293,46.6830 0.46873048,46.6873 0.56248403,46.6916 0.53125519,46.6960 1.2812629,46.7003 1.6249864,46.7047 0.78122258,46.7090 0.031301171,46.7133 0.3438381,46.7177 0.46871242,46.7220 0.78119403,46.7264 1.4687603,46.7307 1.3749957,46.7350 0.31247026,46.7394 0.03125383,46.7437 0.18756226,46.7481 0.43749988,46.7524 0.28119034,46.7567 0.37509251,46.7611 1.0937775,46.7654 0.624897,46.7698 0.43747488,46.7741 0.53126866,46.7784 0.84372526,46.7828 0.5938257,46.7871 1.0001014,46.7915 0.53118259,46.7958 0.65618759,46.8001 1.0937332,46.8045 0.84373027,46.8088 0.46873,46.8132 0.5937559,46.8175 0.24999376,46.8219 0.093833201,46.8262 0.65641052,46.8306 0.96868378,46.8349 0.71858966,46.8392 0.81259197,46.8436 0.87512362,46.8479 0.7811653,46.8523 0.37487265,46.8566 0.093726464,46.8610 6.8332147e-006,46.8653 -6.535171e-006,46.8697 1.930892e-005,46.8740 0.34380102,46.8784 0.78124642,46.8827 0.68746525,46.8870 0.71876395,46.8914 0.90628994,46.8957 1.1563034,46.9001 1.5938103,46.9044 1.7187558,46.9088 1.4061282,46.9131 0.28116092,46.9175 1.8316478e-005,46.9218 0.18750125,46.9262 0.56250715,46.9305 1.093788,46.9349 1.3124856,46.9392 0.50000691,46.9436 0.37506378,46.9479 0.56248951,46.9523 1.2499716,46.9566 2.2500484,46.9610 2.1563349,46.9653 1.937454,46.9697 0.84364861,46.9740 0.43750414,46.9784 0.34374318,46.9827 0.093699962,46.9871 5.507668e-006,46.9914 0.46888134,46.9958 1.562641,47.0001 1.8437152,47.0045 0.96861333,47.0088 0.40616581,47.0132 0.31259504,47.0175 1.1252755,47.0219 2.6250916,47.0262 2.4060102,47.0306 1.4372903,47.0350 0.62496203,47.0393 0.18752305,47.0437 0.43760604,47.0480 0.96875924,47.0524 0.56239915,47.0567 0.18747708,47.0611 0.18751165,47.0654 0.59380066,47.0698 0.87500334,47.0741 0.5312503,47.0785 0.40625542,47.0829 0.281183,47.0872 1.6874974,47.0916 2.71877,47.0959 1.999972,47.1003 0.9999963,47.1046 0.56251252,47.1090 0.31249979,47.1133 0.28126046,47.1177 0.53131223,47.1221 1.0625429,47.1264 0.78121287,47.1308 0.34370789,47.1351 0.18746151,47.1395 -2.2530041e-005,47.1439 1.3999213e-005,47.1482 0.71879917,47.1526 1.5313299,47.1569 1.4062716,47.1613 1.0312171,47.1656 0.40618908,47.1700 0.093700543,47.1744 0.031239934,47.1787 -7.6627584e-006,47.1831 8.2592805e-006,47.1874 0.09375383,47.1918 0.9374963,47.1962 0.65626633,47.2005 0.34378108,47.2049 0.49998856,47.2093 0.18746334,47.2136 -6.1736464e-006,47.2180 0.1875024,47.2223 0.34375125,47.2267 0.31249493,47.2311 1.4539643e-005,47.2354 0.093790129,47.2398 0.34379965,47.2442 0.75000775,47.2485 0.53118831,47.2529 0.0937059,47.2572 -5.7263023e-006,47.2616 0.18752469,47.2660 0.81260794,47.2703 1.3437277,47.2747 0.31239474,47.2791 0.18754828,47.2834 0.62509787,47.2878 1.1875179,47.2922 1.6874015,47.2965 0.99993032,47.3009 0.18749432,47.3053 2.1988746e-005,47.3096 0.093754753,47.3140 0.093784779,47.3184 0.3437494,47.3227 0.093695559,47.3271 0.09374965,47.3315 2.0890479e-006,47.3358 0.40627545,47.3402 0.84376252,47.3446 0.62499422,47.3489 0.12498001,47.3533 -1.7555916e-005,47.3577 4.6289183e-006,47.3620 -9.5784264e-007,47.3664 -7.9817437e-007,47.3708 4.1511303e-006,47.3751 0.031252138,47.3795 0.12506635,47.3839 0.40627095,47.3883 0.18742223,47.3926 -1.6299307e-005,47.3970 0.18757042,47.4014 0.40624791,47.4057 0.093684927,47.4101 0.093754821,47.4145 0.21880145,47.4188 0.96879184,47.4232 1.3437016,47.4276 0.74993998,47.4320 0.34374672,47.4363 0.093759462,47.4407 0.031249231,47.4451 0.09375114,47.4495 1.8599942e-006,47.4538 0.18752837,47.4582 0.59380502,47.4626 0.78125596,47.4669 0.56244481,47.4713 0.093713298,47.4757 7.8167477e-006,47.4801 0.031234873,47.4844 0.031328056,47.4888 0.59387505,47.4932 0.71867967,47.4976 0.18737544,47.5019 0.12507474,47.5063 0.93759662,47.5107 0.87493086,47.5151 0.3124148,47.5194 -2.1929058e-005,47.5238 1.546458e-005,47.5282 0.21878223,47.5326 0.53128123,47.5369 0.81248587,47.5413 0.62496561,47.5457 0.3124778,47.5501 0.12502141,47.5545 0.65630841,47.5588 1.0312694,47.5632 0.84372467,47.5676 0.59372669,47.5720 0.65621889,47.5763 0.59379917,47.5807 0.5937736,47.5851 0.65628773,47.5895 1.0313399,47.5939 0.96877795,47.5982 1.031196,47.6026 0.59359282,47.6070 0.18744534,47.6114 0.18751676,47.6158 -1.1664232e-006,47.6201 0.031250391,47.6245 -4.0143908e-007,47.6289 -8.534351e-009,47.6333 4.356728e-007,47.6377 0.18750133,47.6420 0.34375033,47.6464 0.31250012,47.6508 0.12499896,47.6552 0.031250056,47.6596 -5.1624115e-006,47.6640 0.031279325,47.6683 0.31251618,47.6727 0.1874664,47.6771 -1.0092403e-005,47.6815 2.8863217e-006,47.6859 -1.451891e-006,47.6903 2.9212456e-006,47.6946 -1.0234102e-005,47.6990 3.8019203e-005,47.7034 0.53133476,47.7078 0.87501466,47.7122 0.78126425,47.7166 0.84375614,47.7210 0.75001484,47.7253 0.81254262,47.7297 1.1249583,47.7341 1.4374175,47.7385 0.93743324,47.7429 0.031237701,47.7473 0.12500314,47.7517 0.18752408,47.7560 0.37505573,47.7604 0.74998784,47.7648 1.0312133,47.7692 0.65622437,47.7736 0.18754283,47.7780 0.81257683,47.7824 1.2188286,47.7868 1.5937511,47.7911 1.0311294,47.7955 0.3436704,47.7999 0.12498786,47.8043 0.50001562,47.8087 0.62501973,47.8131 0.75000006,47.8175 0.81258219,47.8219 1.7501942,47.8263 2.3124843,47.8306 1.2810328,47.8350 0.18741193,47.8394 1.1674956e-005,47.8438 -2.4431693e-006,47.8482 -1.9038382e-006,47.8526 1.0059961e-005,47.8570 0.093795314,47.8614 0.34381437,47.8658 2.3125191,47.8702 3.3436778,47.8746 2.5625105,47.8790 1.5312687,47.8833 1.2812175,47.8877 1.4374957,47.8921 0.93746263,47.8965 1.0000663,47.9009 1.5000685,47.9053 1.0311984,47.9097 0.40629509,47.9141 0.68753904,47.9185 0.46862909,47.9229 0.18751608,47.9273 0.56256616,47.9317 0.56248701,47.9361 0.53119963,47.9405 0.59369934,47.9449 1.8437461,47.9493 2.2812293,47.9537 1.6874959,47.9581 0.90624821,47.9624 0.1250207,47.9668 1.2188208,47.9712 1.9687288,47.9756 0.9061932,47.9800 0.28128752,47.9844 0.65630418,47.9888 0.81246769,47.9932 0.31244445,47.9976 0.43762767,48.0020 1.3126227,48.0064 1.4686753,48.0108 1.3748821,48.0152 0.90623558,48.0196 0.4062359,48.0240 0.28120333,48.0284 0.65628511,48.0328 1.5313172,48.0372 1.8438604,48.0416 2.0000825,48.0460 1.7186522,48.0504 1.4373839,48.0548 1.7500172,48.0592 1.5937734,48.0636 1.1874397,48.0680 0.93750173,48.0724 1.0625443,48.0768 0.9374851,48.0812 0.562437,48.0856 0.031212386,48.0900 -8.9949691e-007,48.0944 0.18751982,48.0988 0.37506273,48.1032 0.50001425,48.1076 0.4999887,48.1120 0.9062959,48.1164 1.3124803,48.1208 1.499929,48.1253 1.093733,48.1297 0.43747431,48.1341 0.12504183,48.1385 0.2813406,48.1429 0.46876186,48.1473 0.43750414,48.1517 0.53126526,48.1561 0.43742004,48.1605 0.18744907,48.1649 0.34376943,48.1693 0.3124702,48.1737 0.46875519,48.1781 1.3750368,48.1825 0.96871585,48.1869 0.37497061,48.1913 0.40628371,48.1957 0.43750399,48.2001 0.40630922,48.2046 1.0625461,48.2090 1.1874818,48.2134 0.96879065,48.2178 0.8749603,48.2222 0.53120214,48.2266 1.4062937,48.2310 1.5937921,48.2354 1.0936968,48.2398 0.40617782,48.2442 0.28124893,48.2486 0.34375393,48.2530 0.50004435,48.2575 0.84386796,48.2619 0.93748927,48.2663 0.59371328,48.2707 0.65620917,48.2751 0.3748996,48.2795 0.18748416,48.2839 0.34377655,48.2883 0.68753749,48.2927 0.59374338,48.2972 0.59371865,48.3016 0.90622401,48.3060 1.3437839,48.3104 0.75001627,48.3148 0.12496044,48.3192 0.031262685,48.3236 0.40629596,48.3280 0.68753773,48.3325 0.5626055,48.3369 1.0312407,48.3413 0.96865565,48.3457 1.2812003,48.3501 0.65622616,48.3545 0.31256211,48.3589 0.40625995,48.3634 0.43744874,48.3678 0.43745756,48.3722 0.65624261,48.3766 0.43750516,48.3810 0.18749093,48.3854 0.1250347,48.3898 0.68753761,48.3943 1.031233,48.3987 0.78120726,48.4031 0.18753919,48.4075 0.75008893,48.4119 1.3438127,48.4163 1.6562418,48.4208 0.90617764,48.4252 0.71872938,48.4296 0.84372902,48.4340 0.84371537,48.4384 0.40623468,48.4428 0.28123483,48.4473 0.18748352,48.4517 0.093800411,48.4561 0.59381694,48.4605 0.87498349,48.4649 0.49996731,48.4694 0.49998975,48.4738 0.34371498,48.4782 0.093755901,48.4826 0.18754959,48.4870 0.34379572,48.4915 0.71872169,48.4959 0.53122002,48.5003 0.4999814,48.5047 0.18745628,48.5091 0.09375643,48.5136 0.28125277,48.5180 0.18749584,48.5224 0.031245353,48.5268 6.4171181e-006,48.5313 0.28126302,48.5357 0.5312559,48.5401 0.34374619,48.5445 0.21876502,48.5489 0.53129864,48.5534 0.84372669,48.5578 0.37499517,48.5622 0.43759266,48.5666 1.3438677,48.5711 2.5000327,48.5755 1.9685689,48.5799 0.2498755,48.5843 0.18756193,48.5888 0.53125447,48.5932 0.21869832,48.5976 0.18748832,48.6020 0.093762062,48.6065 0.18752246,48.6109 0.87501478,48.6153 1.4374769,48.6197 0.81247306,48.6242 0.093762912,48.6286 0.37512338,48.6330 1.1563132,48.6375 1.3749436,48.6419 1.7500104,48.6463 1.8437501,48.6507 1.2811761,48.6552 0.37493619,48.6596 0.093754113,48.6640 0.21875344,48.6684 0.28127703,48.6729 0.46875834,48.6773 0.2187625,48.6817 0.5626362,48.6862 1.5313404,48.6906 2.4373493,48.6950 1.3748671,48.6995 0.40634105,48.7039 1.3438188,48.7083 1.2811832,48.7127 0.49991378,48.7172 1.0624787,48.7216 1.3437585,48.7260 0.53123933,48.7305 3.2409949e-005,48.7349 0.4687975,48.7393 0.62501097,48.7438 0.68749845,48.7482 0.59373575,48.7526 0.49999633,48.7571 0.53125614,48.7615 0.81263191,48.7659 1.4689153,48.7704 1.4061859,48.7748 0.81230313,48.7792 0.28116414,48.7837 0.53134602,48.7881 1.250066,48.7925 1.1561661,48.7970 0.37491065,48.8014 0.62516493,48.8058 2.3751905,48.8103 2.3436499,48.8147 1.0623316,48.8191 0.18740913,48.8236 5.1276957e-006,48.8280 0.34379375,48.8324 0.68754649,48.8369 1.4687363,48.8413 2.1249428,48.8458 2.406266,48.8502 1.6563478,48.8546 1.4687401,48.8591 0.74992239,48.8635 0.62496418,48.8679 0.81247789,48.8724 1.6250353,48.8768 1.9375234,48.8813 2.1875722,48.8857 2.3437498,48.8901 1.3436484,48.8946 0.031223562,48.8990 0.12505415,48.9034 0.43753815,48.9079 0.34370089,48.9123 0.093709111,48.9168 0.49999434,48.9212 0.12502041,48.9256 0.87507856,48.9301 1.218837,48.9345 1.7812861,48.9390 2.0623903,48.9434 1.0311506,48.9479 0.43749145,48.9523 0.093793005,48.9567 0.40634063,48.9612 0.90628129,48.9656 1.2812388,48.9701 1.437494,48.9745 1.7812876,48.9789 2.1249402,48.9834 1.2186567,48.9878 0.68749899,48.9923 0.34374309,48.9967 0.21874058,49.0012 0.093724653,49.0056 0.37506363,49.0101 1.9688665,49.0145 2.3751078,49.0189 1.5936787,49.0234 0.68742841,49.0278 1.0000559,49.0323 0.71872145,49.0367 0.65619606,49.0412 0.71872938,49.0456 1.1874946,49.0501 0.68746018,49.0545 0.37497815,49.0589 0.093729362,49.0634 -5.7720276e-006,49.0678 1.4402081e-005,49.0723 0.062514409,49.0767 0.062494144,49.0812 0.37500775,49.0856 0.93753082,49.0901 1.2187707,49.0945 0.81249285,49.0990 0.59377736,49.1034 0.65628415,49.1079 0.5936653,49.1123 -6.0681632e-005,49.1168 1.1331358e-005,49.1212 0.12508707,49.1257 0.65632963,49.1301 0.59369278,49.1346 0.3749719,49.1390 0.68756264,49.1435 1.9688044,49.1479 2.7187297,49.1524 1.8749291,49.1568 0.49994442,49.1613 0.43752673,49.1657 0.53124201,49.1702 0.18743838,49.1746 -2.779585e-006,49.1791 0.59375167,49.1835 1.437499,49.1880 2.2500544,49.1924 2.0937951,49.1969 0.84369266,49.2013 0.12494816,49.2058 0.18755879,49.2102 0.40628588,49.2147 0.3749533,49.2192 0.4999938,49.2236 1.5312985,49.2281 3.1875753,49.2325 3.9999943,49.2370 3.0311763,49.2414 1.8124707,49.2459 1.4374608,49.2503 0.53128225,49.2548 0.50013667,49.2592 0.84370899,49.2637 0.24987984,49.2682 0.75006604,49.2726 1.4687769,49.2771 1.0937687,49.2815 0.87502277,49.2860 0.84374654,49.2904 0.81251562,49.2949 0.71871001,49.2993 0.40615138,49.3038 -1.878171e-005,49.3083 0.31257463,49.3127 0.56251949,49.3172 0.49995703,49.3216 0.18744032,49.3261 1.1502952e-005,49.3306 0.50007445,49.3350 1.0937595,49.3395 0.65617537,49.3439 -2.9641704e-005,49.3484 7.4836175e-006,49.3529 -2.8944703e-007,49.3573 0.093745865,49.3618 0.31252521,49.3662 0.21878597,49.3707 0.15623851,49.3752 0.18746498,49.3796 0.34374237,49.3841 0.46875283,49.3885 0.74998975,49.3930 1.4062558,49.3975 1.4687872,49.4019 1.1876094,49.4064 1.2188017,49.4108 2.2498753,49.4153 1.96866,49.4198 0.75002366,49.4242 0.093781389,49.4287 0.28124526,49.4332 0.18746921,49.4376 -8.6376494e-006,49.4421 6.24839e-006,49.4465 0.093765669,49.4510 0.21874723,49.4555 0.093743443,49.4599 0.18752193,49.4644 0.53124797,49.4689 0.53122896,49.4733 0.40625057,49.4778 0.09374927,49.4823 0.031239269,49.4867 1.1192264e-005,49.4912 0.4062891,49.4957 1.1250464,49.5001 1.8125172,49.5046 1.8749821,49.5091 1.3437122,49.5135 0.65619361,49.5180 0.12503617,49.5225 0.40641132,49.5269 0.81249827,49.5314 0.49984583,49.5359 0.21871135,49.5403 0.40625626,49.5448 0.28127015,49.5493 0.562549,49.5537 0.65623105,49.5582 0.093707398,49.5627 0.093791559,49.5671 0.37512437,49.5716 0.93757361,49.5761 1.1562531,49.5806 1.1562942,49.5850 1.5625494,49.5895 1.4686867,49.5940 0.78109741,49.5984 0.31244382,49.6029 0.31249583,49.6074 0.21870722,49.6119 0.31251466,49.6163 0.56250477,49.6208 0.34372625,49.6253 0.37503254,49.6297 0.75003493,49.6342 0.81247646,49.6387 0.49996722,49.6432 0.31248647,49.6476 0.18748802,49.6521 0.093736313,49.6566 5.5111309e-006,49.6611 0.18754932,49.6655 0.43748838,49.6700 0.28120056,49.6745 0.21877958,49.6789 0.93765658,49.6834 1.5938369,49.6879 1.0623379,49.6924 0.093635291,49.6968 0.31251699,49.7013 0.40629068,49.7058 0.53129989,49.7103 0.37499526,49.7147 0.24993315,49.7192 -3.5140925e-005,49.7237 0.18751051,49.7282 0.1874941,49.7327 0.062506281,49.7371 0.40625736,49.7416 0.40624747,49.7461 0.1250094,49.7506 0.40633893,49.7550 1.0937524,49.7595 0.78116977,49.7640 0.59376913,49.7685 0.84382308,49.7730 1.5937657,49.7774 1.1561871,49.7819 0.28121218,49.7864 0.093729049,49.7909 0.093744092,49.7954 0.093745932,49.7998 -6.6712964e-006,49.8043 1.872872e-006,49.8088 -8.1953306e-007,49.8133 1.4052072e-006,49.8178 -4.8017428e-006,49.8222 0.031293675,49.8267 0.4375169,49.8312 0.18747006,49.8357 0.28128317,49.8402 0.5312711,49.8446 0.40620559,49.8491 0.093715437,49.8536 0.18757404,49.8581 1.0313894,49.8626 1.343756,49.8671 1.0936173,49.8715 0.46869963,49.8760 0.56248254,49.8805 0.18749493,49.8850 1.3438225,49.8895 3.6875172,49.8940 4.0937476,49.8984 2.5624731,49.9029 0.90621334,49.9074 0.31248543,49.9119 0.25003433,49.9164 1.6562846,49.9209 2.062458,49.9253 1.2499535,49.9298 1.2235412e-005,49.9343 0.43762076,49.9388 0.93754303,49.9433 0.8124553,49.9478 0.68741578,49.9523 0.28118873,49.9568 1.0838616e-005,49.9612 -1.870178e-006,49.9657 -3.3595011e-006,49.9702 1.5310114e-005,49.9747 0.31254852,49.9792 0.62502736,49.9837 0.56245184,49.9882 0.093711101,49.9927 0.031248577,49.9971 1.1984346e-005,50.0016 0.18760605,50.0061 0.71877581,50.0106 0.6249879,50.0151 0.87504631,50.0196 1.2187876,50.0241 1.4061685,50.0286 0.62488365,50.0331 0.34374008,50.0375 0.031241186,50.0420 7.044855e-007,50.0465 4.06349e-006,50.0510 -1.696043e-005,50.0555 0.28134823,50.0600 1.437685,50.0645 1.8125101,50.0690 0.84359467,50.0735 0.18738356,50.0780 -1.0431057e-005,50.0825 2.2313916e-006,50.0870 1.5068304e-006,50.0914 -8.2598899e-006,50.0959 3.1536107e-005,50.1004 0.28131735,50.1049 0.56252724,50.1094 0.49993315,50.1139 0.7811957,50.1184 1.1875026,50.1229 1.406257,50.1274 1.1875323,50.1319 1.6875056,50.1364 0.90622109,50.1409 -2.6769749e-005,50.1454 3.5241195e-005,50.1499 0.34377813,50.1544 0.37498599,50.1589 0.28122899,50.1634 0.21879409,50.1679 0.50009149,50.1724 0.87505054,50.1769 1.3125426,50.1814 1.6249328,50.1858 1.1873533,50.1903 0.7812047,50.1948 0.75001866,50.1993 0.75002897,50.2038 1.1249955,50.2083 0.65622157,50.2128 0.18749541,50.2173 1.1921082e-005,50.2218 0.093768865,50.2263 0.12497582,50.2308 0.28125229,50.2353 0.81252444,50.2398 0.90624058,50.2443 0.37498689,50.2488 0.031244159,50.2533 0.093772009,50.2578 0.31251356,50.2623 0.31249475,50.2668 0.37501782,50.2713 0.28122079,50.2758 0.21890713,50.2803 1.2814493,50.2848 1.531184,50.2893 1.0310837,50.2938 0.49993694,50.2983 0.4999803,50.3028 0.12493774,50.3073 -9.3238157e-007,50.3118 2.67974e-007,50.3164 -1.3942585e-007,50.3209 2.8973184e-007,50.3254 0.031249614,50.3299 0.031251881,50.3344 0.21876295,50.3389 0.4062632,50.3434 0.37498417,50.3479 0.093735866,50.3524 1.7936152e-006,50.3569 3.8005426e-006,50.3614 0.15626347,50.3659 0.53123361,50.3704 0.65624851,50.3749 0.87506133,50.3794 0.96875513,50.3839 0.37495363,50.3884 0.12498673,50.3929 0.12499535,50.3974 0.12503122,50.4019 0.53129351,50.4065 0.84376377,50.4110 0.87494928,50.4155 0.18745592,50.4200 3.9580937e-006,50.4245 1.1003054e-005,50.4290 0.18751693,50.4335 0.49999478,50.4380 1.1562512,50.4425 1.2187306,50.4470 0.18751538,50.4515 0.34379467,50.4560 0.40623987,50.4606 0.71870643,50.4651 0.18750641,50.4696 0.62508035,50.4741 1.1875446,50.4786 1.1249496,50.4831 0.46870014,50.4876 0.312482,50.4921 0.093730763,50.4966 0.18749742,50.5011 0.093751475,50.5057 0.31249925,50.5102 0.81250334,50.5147 0.96879894,50.5192 1.06256,50.5237 0.99996835,50.5282 0.90617698,50.5327 0.43753052,50.5372 0.43754989,50.5418 0.40619469,50.5463 0.40620664,50.5508 0.96875006,50.5553 0.90625888,50.5598 0.31253996,50.5643 0.28131926,50.5688 0.49995479,50.5734 0.062426619,50.5779 1.0882705e-005,50.5824 2.5428094e-006,50.5869 0.87501717,50.5914 0.78128457,50.5959 0.40624946,50.6004 0.18745053,50.6050 0.31248358,50.6095 0.34375575,50.6140 0.53125036,50.6185 0.5000121,50.6230 0.93755931,50.6275 1.5938244,50.6321 2.0625081,50.6366 1.4687093,50.6411 0.56246924,50.6456 0.34375474,50.6501 0.78125334,50.6547 0.81246293,50.6592 0.37496045,50.6637 0.37499365,50.6682 0.81250519,50.6727 1.2500238,50.6772 1.4374962,50.6818 0.59372091,50.6863 0.31249583,50.6908 0.21874411,50.6953 0.31250143,50.6998 0.28127801,50.7044 0.28127703,50.7089 0.25001371,50.7134 0.18746965,50.7179 0.06249306,50.7224 0.4063094,50.7270 0.56249738,50.7315 0.40620857,50.7360 0.31250721,50.7405 0.50001365,50.7451 0.74996978,50.7496 0.18749928,50.7541 0.31249595,50.7586 0.093737453,50.7631 0.09378469,50.7677 0.18750165,50.7722 0.40621904,50.7767 0.34372631,50.7812 0.093789659,50.7858 0.21880214,50.7903 0.21869722,50.7948 -3.9548115e-005,50.7993 1.259561e-005,50.8039 0.093768358,50.8084 1.0937699,50.8129 1.4687338,50.8174 0.8437261,50.8220 0.093750671,50.8265 0.093765818,50.8310 0.18749981,50.8355 0.093734972,50.8401 -3.7635914e-006,50.8446 0.031249525,50.8491 0.40624732,50.8536 0.68750471,50.8582 0.43749824,50.8627 0.40626392,50.8672 0.531259,50.8718 0.46873417,50.8763 0.40627292,50.8808 0.53126866,50.8853 0.37499416,50.8899 0.34373251,50.8944 0.093726933,50.8989 0.50000149,50.9035 1.1562502,50.9080 0.96878588,50.9125 0.68754601,50.9170 0.99997145,50.9216 0.62496424,50.9261 0.28123033,50.9306 0.06252791,50.9352 0.59381825,50.9397 0.71877456,50.9442 0.59374177,50.9488 0.43742976,50.9533 0.78123307,50.9578 0.96888876,50.9624 1.0000527,50.9669 0.6561603,50.9714 0.43745002,50.9760 0.43755826,50.9805 0.59370548,50.9850 0.59366453,50.9896 0.68752837,50.9941 0.68749732,50.9986 0.56249583,51.0032 0.49998951,51.0077 0.18748334,51.0122 0.03127528,51.0168 0.34381202,51.0213 0.96875191,51.0258 0.99999523,51.0304 1.156276,51.0349 0.99994242,51.0394 0.24997418,51.0440 0.46875179,51.0485 0.18747151,51.0530 -9.5543601e-007,51.0576 -4.7926403e-007,51.0621 2.872918e-006,51.0666 0.12500152,51.0712 0.34375247,51.0757 0.75000691,51.0803 1.7187663,51.0848 2.156239,51.0893 1.2187377,51.0939 0.50001603,51.0984 0.18749544,51.1029 0.093736276,51.1075 0.093745142,51.1120 0.031250961,51.1166 4.6890815e-008,51.1211 0.093751386,51.1256 0.1250159,51.1302 0.093745649,51.1347 -1.9996674e-005,51.1393 2.0879546e-005,51.1438 0.37503424,51.1483 0.46872118,51.1529 0.06249395,51.1574 0.31252822,51.1620 0.31248668,51.1665 0.18748237,51.1710 -2.0420388e-005,51.1756 0.12503234,51.1801 0.28127614,51.1847 0.28128353,51.1892 1.1563487,51.1937 1.8437712,51.1983 1.6874197,51.2028 0.71874589,51.2074 0.56254083,51.2119 0.53124326,51.2165 0.78130484,51.2210 1.1249391,51.2255 0.40609986,51.2301 0.031323746,51.2346 0.68764508,51.2392 1.0624592,51.2437 0.74988669,51.2483 1.1562396,51.2528 1.6250072,51.2574 2.2188244,51.2619 1.6249793,51.2664 0.37495619,51.2710 0.93764645,51.2755 1.9376438,51.2801 2.0937934,51.2846 2.1873469,51.2892 1.5310754,51.2937 0.53118289,51.2983 0.031262655,51.3028 0.21881558,51.3074 0.81249672,51.3119 0.49995378,51.3165 0.53135526,51.3210 1.2188195,51.3256 0.84363067,51.3301 0.37495378,51.3347 0.46880955,51.3392 0.87509996,51.3437 1.2501144,51.3483 1.3748701,51.3528 0.40605986,51.3574 0.12506786,51.3619 0.68760961,51.3665 0.87495643,51.3710 0.40613881,51.3756 -2.6756643e-005,51.3801 0.34375846,51.3847 0.59377825,51.3892 0.50004172,51.3938 0.81251121,51.3984 1.0624894,51.4029 1.781399,51.4075 2.65644,51.4120 2.1873817,51.4166 1.1247995,51.4211 0.93749428,51.4257 1.1875777,51.4302 1.2186921,51.4348 0.37489882,51.4393 0.031240704,51.4439 5.5369137e-006,51.4484 0.21874721,51.4530 0.59380847,51.4575 0.81253427,51.4621 0.56245363,51.4666 0.59374386,51.4712 0.40623492,51.4758 0.093731917,51.4803 0.093762405,51.4849 0.37508783,51.4894 1.0626135,51.4940 1.3438497,51.4985 1.4999979,51.5031 1.1561193,51.5076 0.71860993,51.5122 1.2499571,51.5168 2.4062784,51.5213 2.1874688,51.5259 1.7500278,51.5304 1.5626341,51.5350 1.7813833,51.5395 1.7499826,51.5441 1.03109,51.5487 0.31239402,51.5532 0.18750404,51.5578 1.2501528,51.5623 2.8751848,51.5669 3.2812722,51.5714 2.0310912,51.5760 0.9686861,51.5806 0.9687447,51.5851 0.34362775,51.5897 -3.2657284e-005,51.5942 0.40626037,51.5988 0.37498027,51.6034 0.4687973,51.6079 0.78137279,51.6125 0.93751734,51.6170 0.71866679,51.6216 0.46867961,51.6262 0.093727194,51.6307 3.8674207e-006,51.6353 4.4546723e-006,51.6399 0.093761466,51.6444 0.18751402,51.6490 0.34376442,51.6535 0.31246871,51.6581 0.093749657,51.6627 0.37508199,51.6672 1.0313122,51.6718 1.3749611,51.6764 0.74991304,51.6809 0.68751776,51.6855 1.3125412,51.6900 0.90621811,51.6946 0.37497702,51.6992 0.37502035,51.7037 1.2813019,51.7083 1.9375426,51.7129 1.6249598,51.7174 0.81243634,51.7220 0.3125076,51.7266 0.56257313,51.7311 2.6875384,51.7357 3.9686747,51.7403 2.2499318,51.7448 0.8749826,51.7494 -5.2729379e-006,51.7540 0.093744919,51.7585 0.56249326,51.7631 0.75000602,51.7677 0.40624604,51.7722 0.59378678,51.7768 1.5000441,51.7814 1.656239,51.7859 1.1249794,51.7905 0.50000441,51.7951 0.37497509,51.7996 -1.5022424e-005,51.8042 0.3125639,51.8088 0.84382802,51.8134 1.0000336,51.8179 0.74989766,51.8225 0.18747772,51.8271 1.0001278,51.8316 1.4376142,51.8362 1.3124585,51.8408 0.6561048,51.8453 0.28116408,51.8499 0.18747488,51.8545 0.40627387,51.8591 0.50003964,51.8636 1.937554,51.8682 2.2500188,51.8728 1.4686961,51.8773 0.37494612,51.8819 0.18748264,51.8865 -1.4899589e-005,51.8911 0.031289339,51.8956 0.28130719,51.9002 0.40624532,51.9048 0.28122699,51.9094 0.28121924,51.9139 0.53121531,51.9185 0.31249836,51.9231 0.24999565,51.9277 0.31250551,51.9322 0.78131127,51.9368 1.0938123,51.9414 0.90618372,51.9460 0.12492539,51.9505 5.3013482e-005,51.9551 0.31258315,51.9597 0.49999139,51.9643 0.31245124,51.9688 0.2499997,51.9734 0.34377113,51.9780 0.43750221,51.9826 0.37494561,51.9871 0.031215658,51.9917 0.78126925,51.9963 1.0625163,52.0009 0.78125399,52.0055 0.43754491,52.0100 0.84375858,52.0146 0.65619367,52.0192 1.156235,52.0238 1.3749909,52.0284 0.65623909,52.0329 0.3125011,52.0375 0.093766771,52.0421 0.31254652,52.0467 0.59379297,52.0512 1.0312148,52.0558 1.1562426,52.0604 0.84380555,52.0650 0.59371078,52.0696 0.21868278,52.0742 -1.179385e-005,52.0787 3.5458875e-006,52.0833 -2.3886646e-006,52.0879 6.0090438e-006,52.0925 0.093807764,52.0971 0.34380424,52.1016 0.49995717,52.1062 0.40627673,52.1108 0.56257069,52.1154 0.65624237,52.1200 0.62493688,52.1246 0.4686653,52.1291 0.093731299,52.1337 0.18754014,52.1383 0.65629399,52.1429 0.75002056,52.1475 0.49997681,52.1521 0.62496495,52.1566 1.0000014,52.1612 1.281235,52.1658 0.68747568,52.1704 0.37501392,52.1750 0.343808,52.1796 0.6250304,52.1842 0.87503356,52.1887 1.8750644,52.1933 2.9062545,52.1979 2.6874628,52.2025 1.1874212,52.2071 0.28116891,52.2117 -1.6708696e-005,52.2163 6.4477317e-006,52.2209 0.093744732,52.2254 0.46874848,52.2300 0.84373224,52.2346 0.43760082,52.2392 1.2501403,52.2438 1.9374795,52.2484 1.9686923,52.2530 1.4374359,52.2576 0.4374443,52.2621 0.093730964,52.2667 1.2174631e-006,52.2713 0.093762629,52.2759 0.12499055,52.2805 -6.238386e-006,52.2851 -7.9008469e-006,52.2897 0.093820132,52.2943 0.78139067,52.2989 1.3437977,52.3035 1.24991,52.3081 0.65612847,52.3126 0.093713731,52.3172 0.50004274,52.3218 1.1875315,52.3264 1.156214,52.3310 0.59381133,52.3356 1.093785,52.3402 0.78115308,52.3448 0.43746224,52.3494 0.31249484,52.3540 0.031268012,52.3586 0.093753904,52.3632 0.062502876,52.3678 0.50007814,52.3724 1.2499847,52.3769 1.4374987,52.3815 1.7500323,52.3861 1.1562407,52.3907 0.93747085,52.3953 0.65633833,52.3999 1.3751403,52.4045 1.5937182,52.4091 1.343627,52.4137 0.68740475,52.4183 0.53123057,52.4229 0.37497127,52.4275 0.031248435,52.4321 0.43753791,52.4367 1.0313033,52.4413 1.2187994,52.4459 1.5937692,52.4505 2.0624659,52.4551 1.4999402,52.4597 1.6249572,52.4643 2.4375021,52.4689 2.1249905,52.4735 0.99998176,52.4781 1.4375029,52.4827 0.74999446,52.4873 0.093749136,52.4919 0.12499277,52.4965 0.31249297,52.5011 0.18751229,52.5057 0.093776502,52.5103 0.31252772,52.5149 0.28123349,52.5195 1.5624672,52.5241 2.6875484,52.5287 2.3438547,52.5333 1.0625495,52.5379 0.7186777,52.5425 0.40613735,52.5471 0.21870458,52.5517 0.18756327,52.5563 1.6876106,52.5609 2.4999957,52.5655 1.78116,52.5701 0.40620095,52.5747 -9.5503447e-006,52.5793 0.031271435,52.5839 0.3125236,52.5885 0.31247413,52.5931 -1.9871612e-005,52.5977 5.5707483e-006,52.6023 0.093781061,52.6069 0.21876028,52.6115 0.093724325,52.6161 0.18751426,52.6207 0.31249216,52.6253 0.093736015,52.6299 0.28135008,52.6346 1.0625669,52.6392 0.49988016,52.6438 -7.1547038e-005,52.6484 1.8679313e-005,52.6530 -3.1627289e-006,52.6576 0.12503552,52.6622 0.50002486,52.6668 0.49998724,52.6714 0.40626121,52.6760 0.56252664,52.6806 0.65621018,52.6852 0.49997583,52.6898 0.62506723,52.6944 0.93770438,52.6991 1.9687921,52.7037 1.6560876,52.7083 1.2498701,52.7129 0.49995327,52.7175 0.50009555,52.7221 0.50001645,52.7267 0.37495476,52.7313 0.40623057,52.7359 0.3124893,52.7405 0.34376454,52.7452 0.50001395,52.7498 0.40624729,52.7544 0.43746203,52.7590 0.31247547,52.7636 0.12502877,52.7682 0.093741059,52.7728 -2.1089243e-005,52.7774 5.5062519e-006,52.7820 -9.3356238e-007,52.7867 -1.7727986e-006,52.7913 8.0257378e-006,52.7959 0.12506011,52.8005 0.31253397,52.8051 0.31249595,52.8097 0.43758893,52.8143 0.75000608,52.8189 0.53113526,52.8236 0.31245306,52.8282 0.28123054,52.8328 0.093740419,52.8374 0.093783475,52.8420 0.43762705,52.8466 1.0625762,52.8512 0.87488741,52.8559 0.18737528,52.8605 0.031286072,52.8651 0.50009996,52.8697 0.75000161,52.8743 0.49990103,52.8789 -4.4887514e-005,52.8836 0.093743972,52.8882 0.031330246,52.8928 0.78138244,52.8974 1.1875753,52.9020 1.3749491,52.9066 0.81240022,52.9113 0.65619785,52.9159 0.28119308,52.9205 0.12499139,52.9251 -1.2435851e-005,52.9297 0.21875411,52.9344 0.40624231,52.9390 0.12505554,52.9436 0.43757832,52.9482 0.49992338,52.9528 0.093692876,52.9575 0.2812829,52.9621 0.40627667,52.9667 0.28123632,52.9713 0.37496525,52.9759 0.31249848,52.9806 0.093750753,52.9852 0.12500013,52.9898 0.18749738,52.9944 0.093750305,52.9990 4.097742e-007,53.0037 -2.2778711e-006,53.0083 0.37501302,53.0129 0.81252265,53.0175 0.56250787,53.0222 0.65624523,53.0268 0.46873912,53.0314 0.12500711,53.0360 0.18752316,53.0406 0.37499511,53.0453 0.3124682,53.0499 0.18749394,53.0545 0.28126889,53.0591 0.34375054,53.0638 0.49997735,53.0684 0.34373721,53.0730 0.12501913,53.0776 0.31253606,53.0823 0.59373581,53.0869 0.3749637,53.0915 -3.2362889e-006,53.0961 1.7767302e-006,53.1008 -3.8707003e-006,53.1054 1.3707374e-005,53.1100 0.31258452,53.1146 0.68754244,53.1193 0.53116721,53.1239 0.49996197,53.1285 0.78125656,53.1332 0.50005895,53.1378 0.62508768,53.1424 0.687446,53.1470 0.24990159,53.1517 -2.2236385e-005,53.1563 0.18750867,53.1609 0.18749072,53.1656 0.12505315,53.1702 0.31257677,53.1748 0.40623313,53.1794 0.78123724,53.1841 1.0625271,53.1887 0.81249273,53.1933 0.71874791,53.1980 1.4062172,53.2026 1.531204,53.2072 0.84378248,53.2119 0.34373537,53.2165 0.3749972,53.2211 1.2187483,53.2257 0.93742537,53.2304 0.34381983,53.2350 0.50004935,53.2396 0.40622771,53.2443 0.68755049,53.2489 0.9688108,53.2535 1.2500346,53.2582 0.93736219,53.2628 0.12490264,53.2674 0.50002962,53.2721 0.59374136,53.2767 0.65634936,53.2813 1.8125918,53.2860 2.5624726,53.2906 1.6561393,53.2952 0.093683518,53.2999 0.12502526,53.3045 0.12498782,53.3091 0.28124893,53.3138 2.4687614,53.3184 4.9687514,53.3231 5.2812467,53.3277 3.4374895,53.3323 0.62500525,53.3370 0.28132695,53.3416 0.46876651,53.3462 0.18742192,53.3509 0.28122953,53.3555 0.56250608,53.3601 0.34374699,53.3648 0.31250182,53.3694 1.3437605,53.3741 1.3437377,53.3787 0.46875924,53.3833 0.25006595,53.3880 0.62500364,53.3926 1.2186996,53.3973 1.3437462,53.4019 1.1562668,53.4065 0.56253463,53.4112 0.84378022,53.4158 0.56250644,53.4205 0.56249291,53.4251 0.84371537,53.4297 0.71869689,53.4344 0.12499006,53.4390 0.093774572,53.4437 0.093727335,53.4483 -1.4535117e-005,53.4529 0.031250555,53.4576 0.7500155,53.4622 1.1562654,53.4669 0.56252778,53.4715 0.31250942,53.4761 0.18744895,53.4808 -1.9072058e-005,53.4854 5.2547121e-006,53.4901 -1.9449299e-006,53.4947 0.031254523,53.4994 0.18750374,53.5040 0.093734443,53.5086 3.8501548e-005,53.5133 0.56257933,53.5179 0.84374845,53.5226 0.62503415,53.5272 0.99999708,53.5319 0.56241971,53.5365 0.90622938,53.5412 1.3125029,53.5458 0.87497681,53.5505 0.093726553,53.5551 6.0633301e-006,53.5597 0.031248217,53.5644 0.031251084,53.5690 0.03124943,53.5737 0.031261325,53.5783 0.43756744,53.5830 1.218809,53.5876 1.4375403,53.5923 1.7812343,53.5969 1.1562119,53.6016 1.2187644,53.6062 1.4062684,53.6109 1.2187899,53.6155 1.093749,53.6202 1.0936362,53.6248 0.43741253,53.6295 0.093765974,53.6341 0.18751749,53.6388 0.43752766,53.6434 0.78125989,53.6481 0.49998131,53.6527 0.87497193,53.6574 1.1874796,53.6620 1.5625092,53.6667 0.43750745,53.6713 0.28124243,53.6760 0.18754867,53.6806 0.87507069,53.6853 1.2500329,53.6899 1.1562631,53.6946 0.78116912,53.6992 0.18741187,53.7039 0.093742348,53.7085 5.2435753e-006,53.7132 0.031265777,53.7178 0.093738966,53.7225 0.093789965,53.7271 0.37508255,53.7318 0.4687764,53.7364 0.65626419,53.7411 0.78116941,53.7457 0.28116357,53.7504 -3.3151396e-006,53.7551 3.3158376e-006,53.7597 0.31259459,53.7644 1.2187852,53.7690 1.1875257,53.7737 1.3125907,53.7783 1.2500348,53.7830 0.96860427,53.7876 0.31236097,53.7923 0.18753326,53.7970 0.18752769,53.8016 0.34377933,53.8063 0.37496641,53.8109 0.28121001,53.8156 0.093739659,53.8202 -7.3315409e-006,53.8249 9.6374761e-006,53.8296 0.18753587,53.8342 0.56257212,53.8389 1.12499,53.8435 1.8437047,53.8482 2.3125277,53.8528 3.3126616,53.8575 3.562566,53.8622 1.7811397,53.8668 0.59366083,53.8715 1.15628,53.8761 1.4375428,53.8808 0.99989003,53.8855 0.62498236,53.8901 0.65621513,53.8948 0.21881168,53.8994 1.4375677,53.9041 1.9373814,53.9088 1.2812282,53.9134 0.81251371,53.9181 0.78127563,53.9228 0.62508851,53.9274 0.84384888,53.9321 0.96876645,53.9367 1.2499162,53.9414 1.4999472,53.9461 1.093695,53.9507 0.24993992,53.9554 -1.4747586e-005,53.9601 0.4687576,53.9647 1.2187731,53.9694 1.1562351,53.9740 0.43749169,53.9787 0.49998364,53.9834 1.2188259,53.9880 4.0626302,53.9927 4.7500196,53.9974 3.4061828,54.0020 1.0624723,54.0067 1.2812579,54.0114 0.93742079,54.0160 0.12495332,54.0207 8.3625209e-006,54.0254 -3.4496882e-006,54.0300 0.31249651,54.0347 0.56250513,54.0394 0.34373483,54.0440 6.8196292e-005,54.0487 0.62511021,54.0534 0.87494683,54.0580 0.37494791,54.0627 0.40629473,54.0674 0.53127223,54.0720 0.62505513,54.0767 0.68743116,54.0814 0.1561348,54.0860 0.43750873,54.0907 0.43752462,54.0954 0.68750012,54.1000 0.50000602,54.1047 0.46873873,54.1094 0.18745945,54.1141 0.28128654,54.1187 0.75009769,54.1234 1.0000607,54.1281 0.71870267,54.1327 0.40621105,54.1374 0.62506032,54.1421 1.0937335,54.1468 0.7811721,54.1514 0.34371167,54.1561 0.093737654,54.1608 0.43758625,54.1654 1.1563002,54.1701 1.0624522,54.1748 0.56245273,54.1795 0.1249847,54.1841 0.31250721,54.1888 0.40623003,54.1935 0.37501702,54.1982 1.4688379,54.2028 1.5625035,54.2075 0.68740451,54.2122 -4.4238244e-005,54.2169 0.12506582,54.2215 0.53126109,54.2262 0.18755546,54.2309 0.71883458,54.2355 0.78120363,54.2402 0.74993479,54.2449 0.59371251,54.2496 0.2812115,54.2543 0.031230567,54.2589 0.031257797,54.2636 -1.2077972e-005,54.2683 0.031290531,54.2730 0.5313586,54.2776 1.3437902,54.2823 1.4686577,54.2870 1.1249826,54.2917 1.0312728,54.2963 0.62492508,54.3010 -2.0875354e-005,54.3057 0.18753254,54.3104 0.34375465,54.3151 0.65636528,54.3197 1.5000759,54.3244 1.6874231,54.3291 1.9999489,54.3338 1.8436927,54.3385 0.71874273,54.3431 0.46887639,54.3478 0.81258881,54.3525 0.87491345,54.3572 0.68736464,54.3619 0.53119862,54.3665 0.18754995,54.3712 0.53137684,54.3759 0.71877199,54.3806 0.49990878,54.3853 0.28119633,54.3899 0.18748441,54.3946 0.12498724,54.3993 0.093782447,54.4040 0.31258005,54.4087 0.50000286,54.4134 0.43742415,54.4180 0.12496582,54.4227 0.49999955,54.4274 0.75003517,54.4321 1.2812876,54.4368 1.0624551,54.4415 0.1874883,54.4461 0.18751281,54.4508 0.12498546,54.4555 0.21880005,54.4602 1.0626173,54.4649 1.7501019,54.4696 2.4376326,54.4743 3.2500863,54.4789 2.9998517,54.4836 1.6561122,54.4883 1.4062115,54.4930 0.968786,54.4977 0.90625554,54.5024 0.56237376,54.5071 0.18741533,54.5117 0.18753752,54.5164 0.84384215,54.5211 1.1249719,54.5258 0.8124271,54.5305 0.43750015,54.5352 0.62504286,54.5399 0.93752223,54.5446 0.90622747,54.5493 0.4999359,54.5539 -3.61692e-005,54.5586 0.093811534,54.5633 0.500027,54.5680 0.53121507,54.5727 0.9062829,54.5774 1.6875485,54.5821 1.6561978,54.5868 0.56243116,54.5915 0.093746945,54.5962 0.31250241,54.6008 0.31249857,54.6055 0.093748569,54.6102 9.2563778e-007,54.6149 -3.5964904e-006,54.6196 0.31255785,54.6243 0.90632057,54.6290 1.0312705,54.6337 0.68747747,54.6384 0.34370485,54.6431 0.49994808,54.6478 0.18746886,54.6525 0.031254087,54.6571 0.21874976,54.6618 0.65624404,54.6665 0.62502652,54.6712 0.71881384,54.6759 0.78123951,54.6806 0.34368235,54.6853 0.031276923,54.6900 0.40636075,54.6947 0.87498605,54.6994 0.78119314,54.7041 0.34370646,54.7088 -3.3671302e-005,54.7135 0.2813178,54.7182 0.93751723,54.7229 0.62500191,54.7276 0.40626091,54.7323 0.46874776,54.7370 0.68752491,54.7417 0.74998045,54.7464 0.56244236,54.7511 0.3749769,54.7558 0.5312705,54.7605 0.59375757,54.7652 0.78137982,54.7699 1.1876575,54.7746 1.0937055,54.7792 0.65603173,54.7839 0.25001895,54.7886 1.2501796,54.7933 1.4686863,54.7980 0.93736064,54.8027 0.71869981,54.8074 0.65628618,54.8121 0.87504297,54.8168 0.81250799,54.8215 0.71871841,54.8262 0.49995661,54.8309 0.12498226,54.8356 0.093753725,54.8404 0.093750715,54.8451 0.2500613,54.8498 0.59377718,54.8545 0.40618455,54.8592 0.21876113,54.8639 0.56255507,54.8686 0.59373766,54.8733 0.43745455,54.8780 0.28120834,54.8827 0.18751583,54.8874 0.28127688,54.8921 0.37506589,54.8968 1.0625917,54.9015 1.7187026,54.9062 1.0311509,54.9109 0.18745178,54.9156 0.12499937,54.9203 0.31251073,54.9250 0.6874795,54.9297 0.81251985,54.9344 0.56255054,54.9391 0.46870071,54.9438 0.531407,54.9485 1.5001577,54.9532 1.0936524,54.9579 1.3124723,54.9627 1.7812828,54.9674 2.093775,54.9721 1.7499574,54.9768 0.96862078,54.9815 0.12490983,54.9862 0.093826719,54.9909 0.56263709,54.9956 0.90638006,55.0003 1.4376137,55.0050 1.7811649,55.0097 1.6560453,55.0144 1.4687026,55.0191 1.8125371,55.0239 1.624964,55.0286 0.99991697,55.0333 0.31249401,55.0380 0.56254965,55.0427 0.74998385,55.0474 0.49997824,55.0521 1.1562884,55.0568 1.6249654,55.0615 0.59373003,55.0662 0.50004911,55.0710 1.0624737,55.0757 0.74995458,55.0804 1.0312661,55.0851 1.3437672,55.0898 1.062464,55.0945 0.28127959,55.0992 0.53129655,55.1039 0.87496555,55.1087 0.56249475,55.1134 0.34378767,55.1181 0.68752933,55.1228 1.0000129,55.1275 1.2812659,55.1322 1.4687296,55.1369 1.1249644,55.1417 0.78125584,55.1464 0.53125268,55.1511 0.6249876,55.1558 0.53121305,55.1605 0.18746604,55.1652 0.28130755,55.1699 1.1562933,55.1747 1.0311928,55.1794 0.37496737,55.1841 0.31251556,55.1888 0.5000025,55.1935 0.31247425,55.1982 0.031238109,55.2030 0.031254467,55.2077 0.031277135,55.2124 0.21881014,55.2171 0.68753731,55.2218 1.1562192,55.2265 0.8436628,55.2313 0.12502827,55.2360 0.34385672,55.2407 0.49998823,55.2454 0.31241301,55.2501 0.21869963,55.2549 0.87501311,55.2596 1.4375262,55.2643 1.0313408,55.2690 0.96879739,55.2737 0.96883667,55.2785 1.5313344,55.2832 1.3749263,55.2879 0.93739545,55.2926 0.37487227,55.2973 0.093784347,55.3021 0.46888584,55.3068 0.68750423,55.3115 0.49988222,55.3162 0.21868786,55.3209 0.24998656,55.3257 0.59375954,55.3304 1.0312704,55.3351 0.96873331,55.3398 0.49999818,55.3446 0.53127801,55.3493 0.75006783,55.3540 0.87506402,55.3587 1.3438106,55.3634 1.218661,55.3682 0.65624338,55.3729 1.0938444,55.3776 1.2812041,55.3823 0.6873548,55.3871 0.093687341,55.3918 0.37504408,55.3965 0.59372598,55.4012 0.31248397,55.4060 0.093755186,55.4107 -1.5544987e-005,55.4154 5.4014115e-005,55.4201 0.31256282,55.4249 0.28120652,55.4296 0.18744393,55.4343 0.031257894,55.4391 0.34385988,55.4438 0.75,55.4485 0.34364006,55.4532 0.18753611,55.4580 0.65632099,55.4627 0.53120011,55.4674 0.093673691,55.4721 0.18752722,55.4769 0.8750512,55.4816 0.93748569,55.4863 0.59374821,55.4911 0.5312466,55.4958 0.21875507,55.5005 0.1875139,55.5053 0.15621774,55.5100 0.21872564,55.5147 0.18749031,55.5194 -8.6125165e-006,55.5242 7.5440421e-006,55.5289 0.062548921,55.5336 0.21879342,55.5384 0.21870351,55.5431 0.12497343,55.5478 0.28128284,55.5526 1.3437307,55.5573 2.0624747,55.5620 1.7813231,55.5668 1.125091,55.5715 1.4686898,55.5762 0.87494081,55.5810 0.87505895,55.5857 0.71878374,55.5904 0.68749708,55.5952 0.56255966,55.5999 0.71871066,55.6046 0.53111947,55.6094 0.78121388,55.6141 1.2187791,55.6188 0.93753558,55.6236 0.59372419,55.6283 0.18746829,55.6330 0.031241586,55.6378 2.6565033e-006,55.6425 0.09381967,55.6472 0.59378272,55.6520 0.99998945,55.6567 1.2187405,55.6614 0.59369397,55.6662 0.093719691,55.6709 0.31251612,55.6757 0.75008434,55.6804 1.1875571,55.6851 0.99993271,55.6899 0.62497616,55.6946 0.96876633,55.6993 0.7812193,55.7041 0.71874434,55.7088 0.96875966,55.7136 0.84371179,55.7183 0.093750447,55.7230 0.15630685,55.7278 0.21873179,55.7325 0.093703195,55.7373 0.18756655,55.7420 0.68759453,55.7467 0.68738252,55.7515 0.031232795,55.7562 0.5001533,55.7610 1.1250484,55.7657 0.99985349,55.7704 0.18738785,55.7752 2.3687579e-005,55.7799 1.1095558e-005,55.7847 0.093764238,55.7894 0.18749426,55.7941 0.37503493,55.7989 1.2499933,55.8036 0.93746889,55.8084 0.062512249,55.8131 0.093752779,55.8179 0.062476594,55.8226 0.18748719,55.8273 0.31250864,55.8321 0.09372694,55.8368 7.8951074e-005,55.8416 0.50015318,55.8463 0.78125989,55.8511 0.68739539,55.8558 0.71865886,55.8606 0.40622774,55.8653 0.093731336,55.8700 0.093861997,55.8748 0.78136593,55.8795 1.3749249,55.8843 1.3749037,55.8890 0.81245482,55.8938 0.34374842,55.8985 -2.3031532e-006,55.9033 0.093813561,55.9080 0.50003576,55.9128 0.34368339,55.9175 0.093735769,55.9223 0.15629303,55.9270 0.3125034,55.9318 0.53124088,55.9365 0.71877474,55.9412 0.7187534,55.9460 0.5937385,55.9507 0.96881193,55.9555 1.2188139,55.9602 1.0000706,55.9650 1.4063334,55.9697 1.4999226,55.9745 0.81232285,55.9792 0.12490109,55.9840 0.031283837,55.9887 0.31254131,55.9935 0.31246051,55.9982 0.031207204,56.0030 3.9719471e-005,56.0077 0.50002903,56.0125 0.84374028,56.0173 0.68748999,56.0220 0.71874326,56.0268 0.4999842,56.0315 0.28128409,56.0363 0.31258619,56.0410 0.71882075,56.0458 0.96873307,56.0505 0.62488991,56.0553 0.18743071,56.0600 0.18749277,56.0648 0.46878693,56.0695 0.5937677,56.0743 0.21871242,56.0790 0.43756127,56.0838 1.2500998,56.0885 1.656178,56.0933 1.6248904,56.0981 1.1875174,56.1028 0.8751418,56.1076 1.4063654,56.1123 2.1249397,56.1171 1.4060874,56.1218 0.18746898,56.1266 0.4062824,56.1313 0.28121048,56.1361 -1.5305481e-005,56.1409 3.5921726e-006,56.1456 9.3850986e-007,56.1504 0.093773328,56.1551 0.31250879,56.1599 0.18747221,56.1646 0.12503196,56.1694 1.1250991,56.1742 1.5312418,56.1789 0.96866602,56.1837 0.37496358,56.1884 0.093739279,56.1932 0.093791805,56.1980 0.5312891,56.2027 0.78127331,56.2075 0.78121674,56.2122 0.18744704,56.2170 0.093740113,56.2218 -7.1996851e-007,56.2265 0.12500681,56.2313 0.12499925,56.2360 0.18749636,56.2408 0.03124137,56.2456 1.2711153e-006,56.2503 1.5008077e-006,56.2551 -7.2752514e-006,56.2598 2.7602968e-005,56.2646 0.2813426,56.2694 0.62498033,56.2741 0.28118464,56.2789 0.18752812,56.2837 0.34380576,56.2884 0.49998415,56.2932 0.68746811,56.2979 1.1250092,56.3027 1.2499896,56.3075 1.0624652,56.3122 0.40621775,56.3170 0.34376043,56.3218 0.37506294,56.3265 1.0938761,56.3313 2.4999311,56.3361 1.4686207,56.3408 0.93750709,56.3456 0.49999908,56.3504 0.65624768,56.3551 1.0312465,56.3599 0.90625006,56.3647 0.56250131,56.3694 0.093747534,56.3742 0.031259753,56.3790 0.093745291,56.3837 0.50010288,56.3885 1.5313312,56.3933 1.3436317,56.3980 0.46869403,56.4028 0.18750384,56.4076 0.12500273,56.4123 0.75008953,56.4171 1.5313084,56.4219 1.5312736,56.4266 1.1562605,56.4314 0.65614247,56.4362 0.46870339,56.4409 1.2812544,56.4457 1.374958,56.4505 0.96874416,56.4553 0.093737468,56.4600 0.40631562,56.4648 1.2189137,56.4696 1.6562879,56.4743 1.0624979,56.4791 0.90627152,56.4839 0.87491566,56.4886 0.53109145,56.4934 0.12503521,56.4982 0.93767828,56.5030 1.4999218,56.5077 0.59358275,56.5125 0.062544987,56.5173 1.3125838,56.5221 1.2500447,56.5268 0.90638268,56.5316 1.2499857,56.5364 0.84358174,56.5411 0.49993438,56.5459 0.62501848,56.5507 0.8125034,56.5555 0.75000823,56.5602 1.1876011,56.5650 2.1250913,56.5698 2.2811885,56.5746 1.3123803,56.5793 0.59370893,56.5841 0.49999091,56.5889 0.31247067,56.5937 0.093729891,56.5984 -2.3419029e-006,56.6032 -3.8855001e-006,56.6080 1.7886041e-005,56.6128 0.21880901,56.6176 0.75002968,56.6223 0.62496424,56.6271 0.53126878,56.6319 0.65631056,56.6367 0.59372461,56.6414 0.31241629,56.6462 0.093768284,56.6510 0.28128156,56.6558 0.18744639,56.6606 0.28136531,56.6653 0.90640944,56.6701 1.2499065,56.6749 0.78109378,56.6797 0.18748394,56.6845 0.15625444,56.6892 0.093716696,56.6940 0.093755953,56.6988 0.31252435,56.7036 0.31247082,56.7084 0.093725748,56.7131 0.31251597,56.7179 0.37502593,56.7227 0.37500283,56.7275 0.18747509,56.7323 -2.1500377e-005,56.7370 0.031304583,56.7418 0.43761504,56.7466 0.96876514,56.7514 1.1249191,56.7562 1.0624311,56.7610 1.0625231,56.7657 1.0313095,56.7705 0.71874177,56.7753 0.3436954,56.7801 0.12497783,56.7849 0.093741417,56.7897 -2.1078027e-005,56.7944 0.031286921,56.7992 0.40627918,56.8040 1.0625712,56.8088 1.5000443,56.8136 0.90632635,56.8184 1.4687823,56.8232 0.9685899,56.8279 0.40615326,56.8327 0.43748444,56.8375 0.87499714,56.8423 0.65625715,56.8471 0.46882623,56.8519 0.59378922,56.8567 0.74992138,56.8614 0.65620786,56.8662 0.28129432,56.8710 0.37506813,56.8758 0.5937025,56.8806 0.2186898,56.8854 0.46878967,56.8902 0.7812652,56.8950 0.78123611,56.8998 0.68746662,56.9045 0.49998212,56.9093 0.37501055,56.9141 0.21876837,56.9189 0.68750608,56.9237 0.78123271,56.9285 0.46873087,56.9333 0.96874911,56.9381 1.6875139,56.9429 1.4062995,56.9477 0.34379408,56.9524 0.62495273,56.9572 0.59369665,56.9620 0.3124831,56.9668 4.0670384e-005,56.9716 0.4688623,56.9764 2.0000961,56.9812 2.718735,56.9860 1.3749537,56.9908 1.2500082,56.9956 1.0000322,57.0004 0.96869624,57.0052 0.4061451,57.0100 0.31247589,57.0147 0.34374142,57.0195 0.18748145,57.0243 0.31249142,57.0291 0.50000185,57.0339 0.96873909,57.0387 1.0937786,57.0435 3.2812798,57.0483 2.6562536,57.0531 1.5624878,57.0579 0.53121305,57.0627 1.854432e-006,57.0675 0.031239841,57.0723 3.8771323e-005,57.0771 0.28134325,57.0819 0.46877858,57.0867 0.43742201,57.0915 0.31252149,57.0963 0.9376176,57.1011 1.093655,57.1059 2.1249132,57.1107 2.5000238,57.1155 1.4687264,57.1203 0.34378365,57.1251 1.0938644,57.1299 1.8751553,57.1347 2.2499857,57.1395 1.3748488,57.1443 0.81238288,57.1490 0.1874412,57.1538 1.2187614,57.1586 1.0937434,57.1634 0.31249565,57.1682 0.12499124,57.1730 0.43749526,57.1778 0.3125076,57.1827 0.031257484,57.1875 -3.8213167e-007,57.1923 0.031244045,57.1971 0.53127086,57.2019 1.1562495,57.2067 0.31247997,57.2115 9.5136311e-006,57.2163 -1.3865425e-005,57.2211 0.25005525,57.2259 0.75005829,57.2307 0.74997336,57.2355 0.18744896,57.2403 0.093740888,57.2451 0.3125267,57.2499 0.62498128,57.2547 0.96873993,57.2595 0.96879733,57.2643 0.59378588,57.2691 0.46870714,57.2739 0.2499636,57.2787 0.50002074,57.2835 0.62503594,57.2883 0.62505108,57.2931 0.718741,57.2979 0.62494367,57.3027 0.34370416,57.3075 -1.4112189e-005,57.3123 0.031255759,57.3172 0.09373755,57.3220 0.74999619,57.3268 0.87500894,57.3316 0.87502366,57.3364 0.31252524,57.3412 0.56251711,57.3460 0.81257671,57.3508 1.3750119,57.3556 0.93739289,57.3604 0.6249488,57.3652 0.65625113,57.3700 0.4375048,57.3748 0.093747802,57.3797 7.472218e-007,57.3845 -2.1439637e-006,57.3893 0.093747519,57.3941 0.18749976,57.3989 0.18750143,57.4037 0.1250325,57.4085 0.37501287,57.4133 0.40628642,57.4181 0.4062801,57.4229 0.34376159,57.4278 0.59371513,57.4326 0.49995798,57.4374 0.31251994,57.4422 0.15622258,57.4470 0.062482521,57.4518 0.18752064,57.4566 0.34376588,57.4614 0.3437404,57.4663 0.21877334,57.4711 0.5000627,57.4759 1.3437732,57.4807 1.6562328,57.4855 1.2499942,57.4903 0.90621132,57.4951 0.46866271,57.4999 0.093768768,57.5048 0.68763655,57.5096 1.3125807,57.5144 1.3124094,57.5192 0.6562075,57.5240 1.0625794,57.5288 1.1249346,57.5336 0.96863848,57.5385 0.6562283,57.5433 1.0625288,57.5481 1.343806,57.5529 0.84378123,57.5577 0.56243843,57.5625 0.74994826,57.5674 0.65626091,57.5722 0.18749122,57.5770 0.31250235,57.5818 0.6562587,57.5866 0.56249094,57.5915 0.5625155,57.5963 0.68754077,57.6011 1.0000466,57.6059 0.96877772,57.6107 0.93751025,57.6155 1.2500237,57.6204 1.9063889,57.6252 2.0000596,57.6300 1.6873366,57.6348 0.81237537,57.6396 0.56259143,57.6445 0.9375453,57.6493 0.59363866,57.6541 0.18741556,57.6589 0.15631732,57.6637 0.78128535,57.6686 0.21866238,57.6734 0.062499736,57.6782 0.53129971,57.6830 1.0937649,57.6879 0.78118944,57.6927 0.18747962,57.6975 0.31256038,57.7023 1.0000186,57.7071 0.81246513,57.7120 0.62496305,57.7168 0.2812345,57.7216 0.18751474,57.7264 0.31251311,57.7313 0.53125006,57.7361 0.28122547,57.7409 -4.416213e-006,57.7457 0.093773067,57.7506 0.34378389,57.7554 0.49998608,57.7602 0.37502891,57.7650 0.5938316,57.7699 1.062528,57.7747 1.499957,57.7795 0.96868509,57.7843 0.31245735,57.7892 0.031210052,57.7940 3.6152614e-005,57.7988 0.46881542,57.8036 1.156445,57.8085 2.0625951,57.8133 1.5310678,57.8181 0.49983925,57.8229 0.59378272,57.8278 1.3751209,57.8326 1.8750622,57.8374 1.4686736,57.8423 1.2186538,57.8471 1.8126287,57.8519 2.1563668,57.8567 1.562389,57.8616 0.90612388,57.8664 1.0625542,57.8712 2.0626259,57.8761 3.093864,57.8809 3.531146,57.8857 1.656015,57.8906 0.40619063,57.8954 0.18752095,57.9002 0.21875644,57.9050 0.3749924,57.9099 0.53129381,57.9147 1.0000763,57.9195 0.96872646,57.9244 0.59370649,57.9292 0.28119773,57.9340 2.7696833e-005,57.9389 0.31255531,57.9437 0.34376761,57.9485 0.50005001,57.9534 0.7812916,57.9582 1.312535,57.9630 1.2811543,57.9679 0.53113031,57.9727 0.31255081,57.9775 0.968822,57.9824 0.84370327,57.9872 0.37494162,57.9920 0.34377617,57.9969 0.81250656,58.0017 0.53119308,58.0065 0.03124138,58.0114 0.093803801,58.0162 0.34384766,58.0211 0.71877992,58.0259 0.81243271,58.0307 0.62495649,58.0356 0.68755126,58.0404 1.2813359,58.0452 1.3749909,58.0501 1.0624286,58.0549 0.718714,58.0597 0.3749969,58.0646 0.18743268,58.0694 0.31273624,58.0743 1.7504249,58.0791 2.4686179,58.0839 1.2496314,58.0888 0.31233606,58.0936 -2.2169625e-005,58.0985 0.031251181,58.1033 0.093800798,58.1081 0.34380856,58.1130 0.5312463,58.1178 1.3124349,58.1227 1.4061939,58.1275 0.71878928,58.1323 0.12498976,58.1372 0.21880214,58.1420 1.2501224,58.1469 2.1875198,58.1517 2.2186158,58.1565 0.9374041,58.1614 1.0000981,58.1662 1.0937959,58.1711 0.56242681,58.1759 0.093720838,58.1807 0.18752202,58.1856 0.28126815,58.1904 0.40623257,58.1953 0.37502289,58.2001 0.71888191,58.2050 1.3437898,58.2098 1.5624577,58.2146 1.5312052,58.2195 1.1249868,58.2243 0.93749487,58.2292 0.49993443,58.2340 0.5312196,58.2389 0.71889168,58.2437 1.5002494,58.2486 2.2813125,58.2534 1.937305,58.2583 0.62479448,58.2631 0.18744765,58.2679 0.093724273,58.2728 0.21880056,58.2776 0.46877065,58.2825 0.18743026,58.2873 0.12505507,58.2922 0.46880904,58.2970 0.4999209,58.3019 0.093704507,58.3067 0.2187905,58.3116 0.59376591,58.3164 0.75003254,58.3213 0.90626663,58.3261 0.71876514,58.3310 0.65635568,58.3358 0.93748444,58.3407 0.81238472,58.3455 0.71875018,58.3504 0.78130627,58.3552 0.68755907,58.3601 1.1563932,58.3649 1.8750365,58.3698 1.5310642,58.3746 0.68742913,58.3795 1.4063433,58.3843 2.8437943,58.3892 3.937439,58.3940 3.0623903,58.3989 1.2499169,58.4037 0.62497783,58.4086 0.34375229,58.4134 0.093747579,58.4183 5.0985852e-007,58.4231 -9.9851377e-007,58.4280 3.4845061e-006,58.4328 -1.2940753e-005,58.4377 4.828316e-005,58.4425 0.3126002,58.4474 0.87505871,58.4522 1.093724,58.4571 2.3124166,58.4620 3.0312083,58.4668 2.09378,58.4717 0.87503278,58.4765 0.96876156,58.4814 1.1875168,58.4862 1.1562458,58.4911 1.3749825,58.4959 1.5000254,58.5008 1.5312235,58.5057 0.59367049,58.5105 0.093744494,58.5154 0.28132439,58.5202 0.75004244,58.5251 0.593705,58.5299 0.37497446,58.5348 0.4063431,58.5397 0.7188096,58.5445 0.65611798,58.5494 0.56243485,58.5542 1.0938113,58.5591 1.874985,58.5639 0.90619832,58.5688 0.093746491,58.5737 0.093749315,58.5785 0.18750446,58.5834 0.18748111,58.5882 0.062553093,58.5931 0.59386581,58.5980 1.3126169,58.6028 1.6561904,58.6077 0.78114915,58.6125 1.0625216,58.6174 1.3124697,58.6223 1.5000166,58.6271 1.3124381,58.6320 0.84371436,58.6368 1.4688666,58.6417 1.8749907,58.6466 1.6874634,58.6514 0.96872854,58.6563 0.28117329,58.6612 -2.4606255e-005,58.6660 2.9747926e-005,58.6709 0.34381783,58.6757 0.65627301,58.6806 0.43743283,58.6855 0.2187952,58.6903 1.1564239,58.6952 2.0000916,58.7001 1.8748605,58.7049 1.0310992,58.7098 0.99999499,58.7147 0.68750548,58.7195 0.28124535,58.7244 0.093698658,58.7292 3.0714618e-006,58.7341 0.34383467,58.7390 0.78130913,58.7438 0.74991328,58.7487 0.093672045,58.7536 0.093762539,58.7584 0.18749894,58.7633 0.37500125,58.7682 0.31249887,58.7730 0.62499547,58.7779 0.34374899,58.7828 0.37510747,58.7876 0.81268603,58.7925 1.3437073,58.7974 1.0311054,58.8023 0.87498468,58.8071 0.6874963,58.8120 0.40618578,58.8169 -4.9258183e-006,58.8217 0.31262594,58.8266 0.87508559,58.8315 1.1249589,58.8363 1.0624124,58.8412 0.78126276,58.8461 0.78127074,58.8509 0.87494934,58.8558 0.68745691,58.8607 0.50001401,58.8656 0.5312596,58.8704 0.34370595,58.8753 0.34373662,58.8802 0.49999529,58.8850 0.56252903,58.8899 1.250072,58.8948 1.1874816,58.8997 0.53118926,58.9045 0.46889552,58.9094 1.093909,58.9143 1.2498906,58.9192 0.62485087,58.9240 0.31246901,58.9289 0.56259304,58.9338 1.0625883,58.9386 1.2187649,58.9435 1.4687817,58.9484 1.5624107,58.9533 1.2186092,58.9581 0.68750161,58.9630 0.68757892,58.9679 1.437561,58.9728 1.8437327,58.9776 1.1561742,58.9825 0.43743217,58.9874 -1.9595247e-005,58.9923 5.255386e-006,58.9972 -1.424417e-006,59.0020 0.18748565,59.0069 0.500036,59.0118 1.1250424,59.0167 1.0937163,59.0215 0.43746474,59.0264 0.31248713,59.0313 0.31251928,59.0362 0.21878602,59.0410 0.3437784,59.0459 0.34371692,59.0508 0.031211687,59.0557 7.1881241e-006,59.0606 -2.2561394e-006,59.0654 0.093766451,59.0703 0.34376022,59.0752 0.31249997,59.0801 0.1250276,59.0850 0.21878162,59.0898 0.40624312,59.0947 0.65626192,59.0996 0.65627021,59.1045 0.40625098,59.1094 0.81251222,59.1142 1.6563088,59.1191 1.99998,59.1240 1.4374063,59.1289 0.78126091,59.1338 0.6250087,59.1387 0.28121555,59.1435 0.18749481,59.1484 0.25000894,59.1533 0.12497425,59.1582 0.031217452,59.1631 1.051027e-005,59.1680 0.28138438,59.1728 0.78130096,59.1777 0.68740839,59.1826 0.46868753,59.1875 0.12496047,59.1924 -3.948708e-007,59.1973 0.093780227,59.2021 0.31250513,59.2070 0.21876271,59.2119 0.25005242,59.2168 0.40627989,59.2217 0.53120929,59.2266 0.68747646,59.2315 0.93751746,59.2363 0.59374356,59.2412 0.56262946,59.2461 1.1250331,59.2510 0.84361875,59.2559 0.53127569,59.2608 1.1875598,59.2657 1.1561697,59.2706 0.28115094,59.2754 -2.0106909e-005,59.2803 8.8749784e-006,59.2852 0.031246223,59.2901 6.2292597e-006,59.2950 0.18750234,59.2999 0.18749088,59.3048 -9.7211398e-007,59.3097 6.5034569e-006,59.3145 0.093759127,59.3194 0.093741186,59.3243 -8.0221198e-006,59.3292 6.7489786e-006,59.3341 0.093763769,59.3390 0.28124344,59.3439 0.34373665,59.3488 0.28127649,59.3537 0.31251559,59.3586 0.31250429,59.3635 0.28128147,59.3683 0.40628856,59.3732 0.56243515,59.3781 0.46874124,59.3830 1.2502075,59.3879 1.625062,59.3928 1.0935972,59.3977 0.31236848,59.4026 -3.2069263e-005,59.4075 0.18756628,59.4124 0.937594,59.4173 1.4687641,59.4222 1.0936629,59.4271 0.53123182,59.4320 0.68757629,59.4369 0.74997926,59.4417 0.2811541,59.4466 -2.9229188e-005,59.4515 0.093761161,59.4564 0.43750927,59.4613 0.81250077,59.4662 0.81249309,59.4711 0.8124997,59.4760 0.53124875,59.4809 0.68749291,59.4858 0.4375152,59.4907 0.281252,59.4956 0.06248226,59.5005 1.4577291e-006,59.5054 0.031249709,59.5103 0.31250206,59.5152 0.43752012,59.5201 0.40627059,59.5250 0.49997789,59.5299 0.40630499,59.5348 1.0313234,59.5397 2.3437181,59.5446 3.1561692,59.5495 1.8124571,59.5544 0.34376004,59.5593 -7.2230218e-006,59.5642 0.031260096,59.5691 0.28125086,59.5740 0.21875431,59.5789 0.31255406,59.5838 0.8437804,59.5887 0.90623474,59.5936 0.49999815,59.5985 0.59376395,59.6034 0.78120112,59.6083 0.43749049,59.6132 0.68756467,59.6181 1.4374685,59.6230 0.74996245,59.6279 0.625009,59.6328 1.0625054,59.6377 0.87498558,59.6426 0.43747243,59.6475 0.18749839,59.6524 0.21878248,59.6573 0.62505203,59.6622 0.99995869,59.6671 0.43744999,59.6720 0.50001359,59.6769 0.40626872,59.6818 0.59380013,59.6867 0.84375709,59.6916 0.5624755,59.6966 0.59370446,59.7015 0.78137445,59.7064 2.1564078,59.7113 1.9686904,59.7162 2.3749514,59.7211 2.0624127,59.7260 0.78115851,59.7309 0.093761578,59.7358 0.5937559,59.7407 1.0312351,59.7456 0.90626776,59.7505 0.34377703,59.7554 0.31248224,59.7603 0.31251237,59.7652 0.71877187,59.7702 0.68746662,59.7751 0.59376168,59.7800 0.50001574,59.7849 0.50001705,59.7898 0.93747616,59.7947 0.59369308,59.7996 0.59375578,59.8045 0.46874446,59.8094 1.0312377,59.8143 1.0000063,59.8192 0.53123158,59.8242 0.03134679,59.8291 0.75011402,59.8340 0.74990207,59.8389 0.187407,59.8438 0.31249875,59.8487 0.6562584,59.8536 0.68748528,59.8585 0.18753588,59.8634 0.25010145,59.8684 0.43748057,59.8733 1.0624119,59.8782 1.9062328,59.8831 1.5624992,59.8880 -5.5617152e-006,59.8929 0.1875046,59.8978 0.43749315,59.9028 0.34377494,59.9077 0.37505421,59.9126 0.3437736,59.9175 0.31244937,59.9224 0.093726382,59.9273 0.31264526,59.9322 1.1251574,59.9372 1.7498835,59.9421 1.6248088,59.9470 1.1562372,59.9519 0.96875703,59.9568 0.53132457,59.9617 0.65638369,59.9667 0.87497693,59.9716 0.53111625,59.9765 0.43744648,59.9814 1.7812485,59.9863 1.4687896,59.9912 1.2500591,59.9962 0.37494087,60.0011 0.031193769,60.0060 7.4165382e-006,60.0109 -1.8739938e-006,60.0158 0.093751125,60.0207 0.18749981,60.0257 0.093749605,60.0306 0.093752384,60.0355 0.34375221,60.0404 0.56249863,60.0453 0.31250218,60.0503 0.09381523,60.0552 0.40630847,60.0601 0.49998021,60.0650 0.40618151,60.0699 0.093710683,60.0749 0.4687719,60.0798 0.90629125,60.0847 0.93756104,60.0896 0.78119123,60.0945 0.093671642,60.0995 0.062528864,60.1044 0.53127271,60.1093 0.87502986,60.1142 1.0938201,60.1192 1.3437334,60.1241 0.59365714,60.1290 0.093724601,60.1339 0.28129619,60.1388 1.2812705,60.1438 1.0937151,60.1487 0.46875408,60.1536 0.37509125,60.1585 0.59376925,60.1635 0.34365901,60.1684 0.093692429,60.1733 8.4291833e-006,60.1782 0.09375748,60.1832 0.031231837,60.1881 -3.6961817e-006,60.1930 0.093823418,60.1979 0.37500206,60.2029 0.093676426,60.2078 2.6819453e-007,60.2127 3.6394688e-006,60.2177 0.37515074,60.2226 1.3750837,60.2275 1.0936252,60.2324 0.65633857,60.2374 1.4689208,60.2423 1.9375778,60.2472 2.4688671,60.2521 3.9064121,60.2571 5.3124456,60.2620 4.3123131,60.2669 3.0311394,60.2719 1.6874132,60.2768 1.0623754,60.2817 0.62493014,60.2866 0.62496144,60.2916 0.40618452,60.2965 0.71876317,60.3014 0.84373456,60.3064 0.18753931,60.3113 0.50004137,60.3162 0.49996358,60.3212 0.093715914,60.3261 6.887949e-007,60.3310 -2.4038902e-006,60.3360 8.9276064e-006,60.3409 0.18753348,60.3458 0.53129911,60.3507 1.3438208,60.3557 1.7187178,60.3606 0.90614611,60.3655 0.0624782,60.3705 0.093767777,60.3754 0.18749377,60.3803 0.031235637,60.3853 -1.1561941e-006,60.3902 8.2223169e-006,60.3951 0.31251493,60.4001 0.62502593,60.4050 0.68753439,60.4099 0.53123802,60.4149 0.93749326,60.4198 2.1249926,60.4248 2.4687035,60.4297 1.6874802,60.4346 0.84375608,60.4396 1.1875626,60.4445 1.9688087,60.4494 2.2188103,60.4544 1.7187297,60.4593 0.71864659,60.4642 0.40624234,60.4692 0.40624478,60.4741 0.18746649,60.4791 -1.0856389e-005,60.4840 0.093760148,60.4889 0.65627944,60.4939 1.2812761,60.4988 1.2187099,60.5037 0.34381449,60.5087 0.50012726,60.5136 0.6875242,60.5186 1.2499778,60.5235 1.3749166,60.5284 0.74992043,60.5334 0.18749157,60.5383 0.18751201,60.5433 0.18748011,60.5482 0.093723446,60.5531 0.12501515,60.5581 0.34376094,60.5630 0.18747254,60.5680 -1.5198429e-005,60.5729 2.1370895e-005,60.5778 0.18755931,60.5828 0.31249905,60.5877 0.18744162,60.5927 -2.3094326e-005,60.5976 2.4088769e-005,60.6025 0.1874993,60.6075 0.093732052,60.6124 -6.529654e-008,60.6174 1.476011e-005,60.6223 0.18753785,60.6273 0.34377372,60.6322 0.40619478,60.6372 0.56248307,60.6421 1.3438426,60.6470 1.7187521,60.6520 1.0624962,60.6569 0.84370261,60.6619 0.468685,60.6668 0.87501132,60.6718 0.62500471,60.6767 0.37500197,60.6817 0.093776122,60.6866 0.28122544,60.6915 0.12508699,60.6965 1.062728,60.7014 1.9062527,60.7064 1.7811508,60.7113 1.1249655,60.7163 0.65622991,60.7212 0.59367454,60.7262 0.46871072,60.7311 0.53126162,60.7361 0.68749815,60.7410 0.53124845,60.7460 0.15624043,60.7509 0.37501043,60.7559 0.71872747,60.7608 0.2187206,60.7658 0.031243064,60.7707 0.31252113,60.7757 0.87505209,60.7806 1.0937486,60.7856 1.2812778,60.7905 1.2813058,60.7955 1.1562291,60.8004 0.8437041,60.8054 0.56248969,60.8103 0.50001436,60.8153 0.31247526,60.8202 0.18742807,60.8252 0.15638365,60.8301 1.2502159,60.8351 2.2499804,60.8400 2.1562235,60.8450 2.000001,60.8499 1.4685879,60.8549 0.34364507,60.8598 0.34376523,60.8648 0.37501284,60.8697 0.50003797,60.8747 0.49999169,60.8796 0.34368888,60.8846 0.34382334,60.8896 1.5313472,60.8945 1.7499644,60.8995 1.1249382,60.9044 0.53117049,60.9094 -3.1005304e-005,60.9143 0.093769178,60.9193 0.25002918,60.9242 0.43760177,60.9292 1.0938512,60.9341 1.3124498,60.9391 0.81237197,60.9441 0.28120151,60.9490 0.12500773,60.9540 0.40641809,60.9589 1.3751106,60.9639 1.1873085,60.9688 0.24988024,60.9738 0.46882173,60.9788 0.71886569,60.9837 1.125001,60.9887 0.81240273,60.9936 0.62501162,60.9986 1.0000267,61.0036 0.7499423,61.0085 0.31244957,61.0135 -1.5675238e-005,61.0184 0.093782514,61.0234 0.50008947,61.0283 1.093774,61.0333 1.5624266,61.0383 1.4061867,61.0432 0.43750435,61.0482 0.50007671,61.0531 0.93751252,61.0581 0.81243604,61.0631 0.28120911,61.0680 1.9495166e-005,61.0730 0.093774408,61.0780 0.18755364,61.0829 0.53127146,61.0879 0.49992767,61.0928 0.28120196,61.0978 0.34378195,61.1028 0.81253946,61.1077 0.56245989,61.1127 0.093714364,61.1177 2.6678947e-005,61.1226 0.25018129,61.1276 1.0939697,61.1325 1.9375365,61.1375 1.9998194,61.1425 1.4685447,61.1474 0.93746632,61.1524 1.0312616,61.1574 1.281234,61.1623 0.81248134,61.1673 0.093721718,61.1723 0.031347986,61.1772 0.71895903,61.1822 1.3437471,61.1872 0.93727285,61.1921 0.093736626,61.1971 0.8126514,61.2021 1.3438058,61.2070 1.4061571,61.2120 1.2186294,61.2170 1.8437169,61.2219 2.0313838,61.2269 1.9687883,61.2319 0.62485552,61.2368 0.093723409,61.2418 -1.8038554e-005,61.2468 0.34374273,61.2517 0.56249148,61.2567 0.43758568,61.2617 0.68758953,61.2666 0.71876186,61.2716 0.62494254,61.2766 0.18739299,61.2816 0.28130063,61.2865 1.1564093,61.2915 1.6250346,61.2965 1.0623541,61.3014 0.21865192,61.3064 1.6375407e-007,61.3114 8.1743647e-006,61.3164 0.031254172,61.3213 0.65623838,61.3263 1.1875486,61.3313 1.6251044,61.3362 1.5624619,61.3412 0.4374055,61.3462 0.43749508,61.3512 0.5937472,61.3561 0.90625143,61.3611 0.62500286,61.3661 0.37499249,61.3711 0.40625483,61.3760 0.28123194,61.3810 0.093879037,61.3860 0.68761683,61.3909 0.6249094,61.3959 0.31239212,61.4009 0.81246746,61.4059 1.7813014,61.4108 2.3438125,61.4158 1.4376184,61.4208 2.0000241,61.4258 1.4686071,61.4308 0.49989188,61.4357 -2.6060199e-005,61.4407 3.4233279e-005,61.4457 0.46880531,61.4507 0.71875656,61.4556 0.68756264,61.4606 1.0625647,61.4656 1.5937489,61.4706 1.9999589,61.4755 1.9686717,61.4805 1.4999535,61.4855 0.90624517,61.4905 0.59378594,61.4955 0.68751174,61.5004 0.53119433,61.5054 0.093725003,61.5104 0.062530495,61.5154 0.15628056,61.5204 0.43751085,61.5253 0.74999559,61.5303 0.68750286,61.5353 0.43748829,61.5403 0.90630263,61.5453 1.7813565,61.5502 1.6249104,61.5552 0.37487966,61.5602 0.062513627,61.5652 0.062482562,61.5702 -1.809991e-005,61.5751 1.5669346e-005,61.5801 0.28127831,61.5851 0.53126526,61.5901 0.65628791,61.5951 0.93755352,61.6001 1.3125808,61.6050 1.2500138,61.6100 0.84366047,61.6150 0.49991325,61.6200 0.81248546,61.6250 1.6562786,61.6300 1.5312542,61.6349 0.78125244,61.6399 0.59376878,61.6449 0.65627897,61.6499 0.59374231,61.6549 0.3124609,61.6599 0.18744402,61.6649 0.031220702,61.6698 3.644069e-007,61.6748 -9.9141528e-007,61.6798 3.601582e-006,61.6848 0.093751527,61.6898 0.093744487,61.6948 0.093759745,61.6998 0.062536642,61.7047 0.34377766,61.7097 0.84387267,61.7147 1.0312819,61.7197 0.59361595,61.7247 0.74992639,61.7297 0.56248015,61.7347 0.093745247,61.7397 2.5747713e-005,61.7447 0.18757188,61.7496 0.46871209,61.7546 0.437621,61.7596 1.0313941,61.7646 0.93744469,61.7696 0.78113246,61.7746 1.4686626,61.7796 2.7813077,61.7846 2.6875701,61.7896 1.0937104,61.7945 0.31241801,61.7995 0.43751603,61.8045 0.75,61.8095 0.5937373,61.8145 0.65626758,61.8195 0.74997044,61.8245 0.37496912,61.8295 0.18754321,61.8345 0.34375292,61.8395 0.1874449,61.8445 0.12500319,61.8495 0.78137255,61.8545 1.000069,61.8594 0.53118044,61.8644 0.34366757,61.8694 0.40620092,61.8744 1.4999949,61.8794 3.6875079,61.8844 4.5937529,61.8894 3.5312288,61.8944 1.7500396,61.8994 2.0001235,61.9044 2.8437858,61.9094 2.4061708,61.9144 1.562457,61.9194 0.6562342,61.9244 0.68748033,61.9294 0.62499875,61.9344 0.31250277,61.9394 0.34381917,61.9444 1.0313033,61.9494 1.2187548,61.9544 1.3125045,61.9594 1.1874069,61.9644 0.37492186,61.9694 -3.3314377e-006,61.9744 1.9425961e-005,61.9793 0.96878225,61.9843 1.7501546,61.9893 2.0937405,61.9943 0.53108215,61.9993 0.59375018,62.0043 0.53131562,62.0093 0.78124559,62.0143 0.78120309,62.0193 1.0937651,62.0243 1.0624707,62.0293 0.34372294,62.0343 0.18750425,62.0393 0.5000006,62.0443 0.49999961,62.0493 0.18749444,62.0543 0.093833752,62.0593 0.5938316,62.0644 0.59368312,62.0694 0.18742053,62.0744 0.093717642,62.0794 0.18754558,62.0844 0.31258601,62.0894 0.34375218,62.0944 0.24995431,62.0994 0.62506557,62.1044 1.1875851,62.1094 0.96863735,62.1144 0.15614358,62.1194 -1.6725189e-005,62.1244 0.34382269,62.1294 1.406396,62.1344 1.6250176,62.1394 1.0623597,62.1444 0.31240258,62.1494 0.031295076,62.1544 0.562572,62.1594 0.96876991,62.1644 0.65620112,62.1694 0.78122264,62.1744 1.2188138,62.1794 1.6875716,62.1845 1.2187059,62.1895 0.4999586,62.1945 0.40627185,62.1995 0.40621483,62.2045 0.28120106,62.2095 0.09374278,62.2145 0.093782745,62.2195 0.93753201,62.2245 1.4374847,62.2295 0.93745792,62.2345 0.21875502,62.2395 0.53128511,62.2445 0.68747383,62.2496 0.37496415,62.2546 0.31248856,62.2596 0.62499088,62.2646 0.56251681,62.2696 0.40626869,62.2746 0.062496357,62.2796 0.21877798,62.2846 0.34374779,62.2896 0.46876734,62.2946 1.0312831,62.2997 0.81245428,62.3047 0.59371114,62.3097 0.53124487,62.3147 0.56251961,62.3197 0.56251681,62.3247 0.43747538,62.3297 0.21874323,62.3347 0.18750635,62.3398 0.09373071,62.3448 0.093784139,62.3498 0.5625509,62.3548 0.75000066,62.3598 0.531187,62.3648 0.49999884,62.3698 1.3438278,62.3748 2.031215,62.3799 1.3124567,62.3849 0.43752369,62.3899 0.31247437,62.3949 -2.9243012e-005,62.3999 2.0059717e-005,62.4049 0.18751931,62.4100 0.34378207,62.4150 0.59376568,62.4200 0.56251812,62.4250 0.78127813,62.4300 0.96872282,62.4350 1.0000166,62.4401 1.0625246,62.4451 1.0312449,62.4501 1.093756,62.4551 1.0937537,62.4601 1.031194,62.4651 0.34367916,62.4702 0.28128105,62.4752 0.71882832,62.4802 0.9687382,62.4852 0.437426,62.4902 0.21871573,62.4952 0.5312767,62.5003 1.2188016,62.5053 1.0312473,62.5103 0.65627688,62.5153 0.78139544,62.5203 1.1250646,62.5254 0.93733132,62.5304 0.34359577,62.5354 0.68755126,62.5404 1.7502179,62.5454 2.0626001,62.5505 1.6873201,62.5555 0.96860325,62.5605 0.40623668,62.5655 0.1875219,62.5706 0.1562669,62.5756 0.21875386,62.5806 0.31254253,62.5856 0.87501383,62.5906 1.3124188,62.5957 0.62494838,62.6007 0.093760818,62.6057 -3.1434834e-006,62.6107 3.2386762e-007,62.6158 0.093752906,62.6208 0.09373907,62.6258 3.9702823e-005,62.6308 0.40629953,62.6359 0.9374547,62.6409 1.3437403,62.6459 1.1875613,62.6509 0.75003725,62.6560 0.65625727,62.6610 0.59373116,62.6660 0.53117836,62.6710 0.43744916,62.6761 0.31250218,62.6811 0.12501928,62.6861 0.31251904,62.6911 0.31247988,62.6962 -1.2133366e-005,62.7012 -5.0517292e-006,62.7062 3.2344753e-005,62.7113 0.18755004,62.7163 0.31255817,62.7213 0.6250146,62.7263 1.0624448,62.7314 1.2187603,62.7364 1.3124992,62.7414 0.71871793,62.7465 0.53123271,62.7515 0.43747798,62.7565 0.71873885,62.7615 0.84373188,62.7666 0.03127189,62.7716 0.18751188,62.7766 0.093755834,62.7817 0.40627557,62.7867 1.2500439,62.7917 2.0624971,62.7968 1.4999191,62.8018 0.56252444,62.8068 0.40630573,62.8119 0.5937264,62.8169 0.5624271,62.8219 0.65636635,62.8269 1.3125862,62.8320 1.1563147,62.8370 2.2500446,62.8420 2.0310516,62.8471 0.84364963,62.8521 0.18749057,62.8571 0.12501293,62.8622 0.37504455,62.8672 0.49998251,62.8722 0.18744479,62.8773 1.9156423e-005,62.8823 0.62505829,62.8874 1.3124963,62.8924 1.281201,62.8974 1.1874776,62.9025 0.8437441,62.9075 0.18750384,62.9125 0.093771219,62.9176 0.34380049,62.9226 0.87505698,62.9276 1.3124762,62.9327 0.81241745,62.9377 0.37498596,62.9427 0.21877871,62.9478 0.34376889,62.9528 0.31247342,62.9579 0.28120899,62.9629 0.093761921,62.9679 0.093786843,62.9730 0.28124407,62.9780 0.24996923,62.9831 0.18749864,62.9881 8.7201461e-006,62.9931 0.18758512,62.9982 0.84385049,63.0032 1.4062672,63.0082 1.1249056,63.0133 0.43744004,63.0183 0.59376401,63.0234 0.65625072,63.0284 0.62504601,63.0334 1.0001025,63.0385 1.1249368,63.0435 0.46865362,63.0486 0.56254083,63.0536 0.90628904,63.0587 1.3124542,63.0637 0.84376031,63.0687 1.1876924,63.0738 2.2188697,63.0788 2.8436413,63.0839 2.3748658,63.0889 2.3437307,63.0940 2.1875045,63.0990 1.4999208,63.1040 0.40617955,63.1091 0.093763024,63.1141 0.1875384,63.1192 0.65637195,63.1242 1.0937539,63.1293 0.59365499,63.1343 0.40620366,63.1393 0.31249276,63.1444 0.50000495,63.1494 0.78122085,63.1545 0.59377235,63.1595 0.87506133,63.1646 0.93748134,63.1696 0.49993658,63.1747 -2.3043587e-005,63.1797 2.0573316e-005,63.1848 0.18751343,63.1898 0.37506378,63.1949 0.75012541,63.1999 0.96882963,63.2049 1.6249397,63.2100 1.3748232,63.2150 0.53120857,63.2201 0.2500605,63.2251 0.34376737,63.2302 0.65623146,63.2352 0.62496048,63.2403 0.31248963,63.2453 0.18748683,63.2504 0.18749996,63.2554 0.28126657,63.2605 0.37509528,63.2655 0.87508672,63.2706 0.93745279,63.2756 0.74994302,63.2807 0.7187497,63.2857 0.59375536,63.2908 0.53119159,63.2958 0.62494433,63.3009 0.40624374,63.3059 2.0703774e-005,63.3110 0.093806878,63.3160 0.21876515,63.3211 0.2499612,63.3261 0.37495667,63.3312 0.31252515,63.3363 0.25005442,63.3413 0.18747814,63.3464 0.093704164,63.3514 -2.0585081e-005,63.3565 0.031302974,63.3615 0.18753454,63.3666 0.21874802,63.3716 0.40622637,63.3767 0.3437469,63.3817 0.53124386,63.3868 0.46875849,63.3918 0.87510979,63.3969 1.4687454,63.4020 0.96863568,63.4070 0.43746191,63.4121 0.18750063,63.4171 1.062511,63.4222 2.8125207,63.4272 3.031224,63.4323 1.5937334,63.4374 0.34375858,63.4424 0.093734883,63.4475 0.18754698,63.4525 0.71880227,63.4576 0.81246364,63.4626 0.4374887,63.4677 0.43756488,63.4728 0.59377307,63.4778 0.4999961,63.4829 0.40623742,63.4879 0.31249428,63.4930 0.34372714,63.4980 0.28122583,63.5031 0.28121898,63.5082 0.09372256,63.5132 0.18752642,63.5183 0.49999672,63.5233 0.65628827,63.5284 0.49997038,63.5335 0.12506321,63.5385 0.65640599,63.5436 0.8124727,63.5486 0.74999088,63.5537 0.87489104,63.5588 0.46882933,63.5638 1.7190441,63.5689 2.4374578,63.5740 2.2498724,63.5790 2.5936635,63.5841 1.9999143,63.5891 2.0937166,63.5942 1.4374604,63.5993 0.62494653,63.6043 0.31247848,63.6094 0.093760416,63.6145 0.18750601,63.6195 0.09373308,63.6246 4.0028644e-005,63.6297 0.3126426,63.6347 1.2812991,63.6398 1.4061332,63.6449 0.6873976,63.6499 0.81248033,63.6550 0.78125948,63.6600 0.28124848,63.6651 2.9103183e-005,63.6702 0.37503666,63.6752 0.37496129,63.6803 0.28131109,63.6854 1.312623,63.6904 1.7500418,63.6955 1.2811167,63.7006 0.12489825,63.7056 0.31253195,63.7107 0.40634453,63.7158 0.87503934,63.7208 0.56237954,63.7259 0.18744852,63.7310 -7.6890374e-006,63.7361 1.2168528e-005,63.7411 0.093779907,63.7462 0.65638822,63.7513 1.2812529,63.7563 1.0935901,63.7614 0.53122461,63.7665 0.093755685,63.7715 0.093794428,63.7766 0.56253725,63.7817 0.49996114,63.7868 0.18746428,63.7918 -9.3150948e-006,63.7969 1.9132965e-006,63.8020 0.031251665,63.8070 0.31249398,63.8121 0.46887541,63.8172 0.78143215,63.8223 0.9687537,63.8273 0.7498697,63.8324 0.81237215,63.8375 2.5312407,63.8425 3.2812846,63.8476 2.3125417,63.8527 1.15644,63.8578 1.6251266,63.8628 1.7187008,63.8679 2.4061279,63.8730 1.0311251,63.8781 0.28115672,63.8831 0.093718871,63.8882 0.12499168,63.8933 3.0452598e-005,63.8984 0.40636703,63.9034 0.65628839,63.9085 0.65618187,63.9136 0.40616542,63.9187 1.2187545,63.9237 1.3437487,63.9288 0.93749857,63.9339 0.81255478,63.9390 0.78124869,63.9440 0.49994367,63.9491 0.093756169,63.9542 0.28133735,63.9593 0.56251687,63.9644 0.75005335,63.9694 1.093824,63.9745 0.87487054,63.9796 0.21862541,63.9847 0.18749094,63.9897 0.37503913,63.9948 0.28127527,63.9999 0.15619954,64.0050 0.093721725,64.0101 0.1875072,64.0151 0.31249797,64.0202 0.46875387,64.0253 0.56252229,64.0304 0.8749904,64.0355 0.74998051,64.0405 0.093746655,64.0456 0.18760011,64.0507 0.75008935,64.0558 0.71867013,64.0609 1.0936605,64.0659 1.0624756,64.0710 0.43751097,64.0761 0.093747467,64.0812 6.0385805e-006,64.0863 0.18754393,64.0914 0.56252855,64.0964 0.49995896,64.1015 0.093709864,64.1066 1.4376966e-005,64.1117 0.093768954,64.1168 0.093730874,64.1219 -1.3583085e-005,64.1269 2.3775901e-006,64.1320 0.093789592,64.1371 0.56255406,64.1422 0.84374499,64.1473 0.93751258,64.1524 1.0312427,64.1575 0.59366822,64.1625 1.750049,64.1676 3.6875956,64.1727 3.2499204,64.1778 1.8437098,64.1829 1.125091,64.1880 1.2188849,64.1931 2.6563604,64.1981 2.9686916,64.2032 2.5311759,64.2083 1.2499547,64.2134 0.74989533,64.2185 0.37493682,64.2236 0.093756415,64.2287 0.40640175,64.2338 1.0938437,64.2388 0.99990165,64.2439 0.40611035,64.2490 0.1249774,64.2541 0.28130707,64.2592 0.18745214,64.2643 0.34372136,64.2694 0.53127044,64.2745 0.96876967,64.2796 2.5312645,64.2847 2.562495,64.2897 1.5312843,64.2948 0.75000221,64.2999 0.53122425,64.3050 0.59377652,64.3101 0.71876311,64.3152 0.53122133,64.3203 0.37498444,64.3254 0.28129229,64.3305 0.34374914,64.3356 0.18742548,64.3407 0.031237222,64.3458 0.18752244,64.3508 0.18748419,64.3559 0.093751818,64.3610 0.37501094,64.3661 1.1249907,64.3712 1.3437588,64.3763 1.1249826,64.3814 0.40622818,64.3865 2.5587227e-005,64.3916 0.093764901,64.3967 0.093736,64.4018 0.093754932,64.4069 0.18749353,64.4120 -1.4153732e-005,64.4171 -7.3613614e-006,64.4222 4.3604909e-005,64.4273 0.21881506,64.4324 0.31252521,64.4375 0.37496436,64.4426 0.24994703,64.4477 0.28127089,64.4528 0.53129351,64.4579 0.75002259,64.4629 0.56244832,64.4680 0.37507391,64.4731 1.0625558,64.4782 0.78110451,64.4833 0.062441666,64.4884 0.093768507,64.4935 0.21873309,64.4986 0.31251928,64.5037 1.2500523,64.5088 2.53123,64.5139 3.3749604,64.5190 2.5937462,64.5241 0.43749326,64.5292 0.093744963,64.5343 0.18750149,64.5394 0.49999961,64.5445 0.5312531,64.5496 0.40627933,64.5547 0.53124028,64.5598 0.40632221,64.5649 0.75015825,64.5700 0.93754172,64.5751 1.3749154,64.5802 1.9061362,64.5853 1.062485,64.5905 0.31255043,64.5956 0.62497807,64.6007 0.59368724,64.6058 0.31246072,64.6109 0.031259723,64.6160 0.31258443,64.6211 0.65629339,64.6262 0.62493801,64.6313 0.21869081,64.6364 0.18751541,64.6415 0.31248826,64.6466 0.031221896,64.6517 4.3472819e-006,64.6568 -1.1680879e-006,64.6619 3.2467207e-007,64.6670 -1.304979e-007,64.6721 0.093750559,64.6772 0.093748257,64.6823 0.093759604,64.6874 0.50003999,64.6925 0.68753684,64.6977 0.68747753,64.7028 0.43745607,64.7079 0.31253108,64.7130 0.40637603,64.7181 1.0626402,64.7232 1.2811706,64.7283 0.62481159,64.7334 0.59380889,64.7385 0.87511265,64.7436 0.93747985,64.7487 0.65623432,64.7538 0.56240773,64.7589 0.43746284,64.7641 0.96887285,64.7692 1.0624983,64.7743 0.62492299,64.7794 0.34369975,64.7845 0.18745659,64.7896 -7.2713915e-006,64.7947 6.3173543e-006,64.7998 0.18752159,64.8049 1.2500236,64.8101 1.7500392,64.8152 1.1249912,64.8203 0.24999322,64.8254 0.78131068,64.8305 1.218761,64.8356 0.90619338,64.8407 0.34375983,64.8458 0.81251776,64.8509 0.81248254,64.8561 0.81249404,64.8612 1.5312898,64.8663 2.7812428,64.8714 2.0936682,64.8765 0.78122407,64.8816 0.093748115,64.8867 0.28124818,64.8919 0.53126013,64.8970 1.968779,64.9021 3.3437862,64.9072 3.9374723,64.9123 2.4375238,64.9174 1.1563313,64.9225 0.62492335,64.9277 0.24998374,64.9328 0.65634483,64.9379 1.3749722,64.9430 0.78114748,64.9481 0.18745808,64.9532 0.093744248,64.9584 0.18750495,64.9635 5.9187355e-006,64.9686 2.2052686e-006,64.9737 0.031246183,64.9788 1.3081753e-005,64.9840 0.093788065,64.9891 0.15624988,64.9942 0.12497403,64.9993 0.28122938,65.0044 0.43754557,65.0095 1.1250606,65.0147 1.5937887,65.0198 1.7188406,65.0249 1.3750124,65.0300 1.1250659,65.0351 1.6562583,65.0403 1.031063,65.0454 0.46863109,65.0505 0.43747294,65.0556 0.31250492,65.0607 0.031260684,65.0659 0.18753275,65.0710 0.93749648,65.0761 1.1249698,65.0812 0.53124303,65.0864 0.46875826,65.0915 0.31247503,65.0966 0.18762195,65.1017 1.3440148,65.1068 2.093873,65.1120 1.7185701,65.1171 0.5622946,65.1222 0.28122073,65.1273 0.40623432,65.1325 0.49999255,65.1376 0.49996325,65.1427 0.34373271,65.1478 0.12501696,65.1530 0.18753684,65.1581 0.31248719,65.1632 0.18746243,65.1683 1.4062519,65.1735 1.6875051,65.1786 1.343792,65.1837 0.65629613,65.1888 0.90625077,65.1940 0.74996376,65.1991 0.34370974,65.2042 0.18751247,65.2093 0.53141397,65.2145 1.3438447,65.2196 1.1873389,65.2247 0.59361172,65.2299 0.46881476,65.2350 1.2501353,65.2401 1.2187625,65.2452 0.7811498,65.2504 0.56249702,65.2555 1.1250778,65.2606 1.1874427,65.2658 0.49995258,65.2709 0.9689123,65.2760 2.0626249,65.2811 1.9999263,65.2863 1.3748471,65.2914 0.65621859,65.2965 0.5625509,65.3017 0.59373534,65.3068 0.56241578,65.3119 0.53120095,65.3171 0.50000799,65.3222 0.18748149,65.3273 -5.2468488e-007,65.3325 -3.7298514e-006,65.3376 1.5445659e-005,65.3427 0.40629381,65.3478 0.59374326,65.3530 0.3125031,65.3581 0.40628132,65.3632 0.43748274,65.3684 0.37498924,65.3735 0.28129143,65.3786 0.50013644,65.3838 0.78121668,65.3889 0.40611404,65.3941 0.28121766,65.3992 0.093718685,65.4043 0.031249175,65.4095 0.28125358,65.4146 0.59375292,65.4197 0.78124875,65.4249 0.50000143,65.4300 0.43761328,65.4351 2.531471,65.4403 4.21875,65.4454 3.4998603,65.4505 2.3436456,65.4557 0.71866852,65.4608 0.43748683,65.4660 -1.2487924e-006,65.4711 -1.0369067e-005,65.4762 0.093827136,65.4814 0.62505388,65.4865 0.53121918,65.4916 0.87500548,65.4968 0.81245804,65.5019 0.18745013,65.5071 -4.4338362e-006,65.5122 -8.5358824e-006,65.5173 0.37500167,65.5225 0.81254923,65.5276 1.0938146,65.5328 1.3126212,65.5379 1.3125572,65.5430 0.90622956,65.5482 1.0624452,65.5533 0.9373619,65.5585 0.81245017,65.5636 0.78128058,65.5687 0.87503541,65.5739 0.75002944,65.5790 0.93752575,65.5842 1.4063472,65.5893 1.9999793,65.5944 1.1873696,65.5996 0.46869481,65.6047 0.093728147,65.6099 0.18756232,65.6150 0.50002092,65.6202 0.37495214,65.6253 0.49995804,65.6304 0.50006807,65.6356 1.2814827,65.6407 1.8752584,65.6459 2.7500451,65.6510 2.2498877,65.6562 1.8748442,65.6613 1.0935397,65.6665 0.49990731,65.6716 0.18746613,65.6767 4.1491062e-006,65.6819 0.18762164,65.6870 0.62509197,65.6922 0.5623849,65.6973 0.093624942,65.7025 6.2484141e-005,65.7076 0.34386289,65.7128 0.59370786,65.7179 0.28115296,65.7231 0.093742169,65.7282 0.093737803,65.7334 2.2665041e-005,65.7385 0.28129911,65.7436 0.37503254,65.7488 0.53131968,65.7539 0.90626085,65.7591 3.6249669,65.7642 4.5624084,65.7694 2.3749299,65.7745 0.4375155,65.7797 0.093824364,65.7848 0.68751967,65.7900 1.1563213,65.7951 1.6250904,65.8003 1.218686,65.8054 0.6561389,65.8106 0.093664967,65.8157 -5.9986078e-006,65.8209 1.9675808e-005,65.8260 0.18760595,65.8312 0.50004166,65.8363 0.4374131,65.8415 0.49996248,65.8467 0.81249785,65.8518 1.0624772,65.8570 1.062523,65.8621 1.0625367,65.8673 0.90621603,65.8724 0.18748744,65.8776 0.43755567,65.8827 0.87505019,65.8879 1.6875293,65.8930 2.1562479,65.8982 2.8124859,65.9033 2.3437967,65.9085 1.875072,65.9136 1.0936446,65.9188 0.71869624,65.9240 1.1875271,65.9291 0.90624809,65.9343 0.90632975,65.9394 0.99995244,65.9446 0.65613252,65.9497 0.21868548,65.9549 0.031350981,65.9600 1.0939243,65.9652 1.6875505,65.9704 1.4686189,65.9755 0.78110027,65.9807 1.437505,65.9858 2.8750308,65.9910 3.0937426,65.9961 1.7812498,66.0013 0.56249738,66.0065 0.28123257,66.0116 0.81250882,66.0168 0.8437798,66.0219 0.93753928,66.0271 0.78119993,66.0323 0.43745977,66.0374 0.34377548,66.0426 0.68748957,66.0477 0.18747574,66.0529 0.031238791,66.0581 0.0937512,66.0632 0.093746379,66.0684 0.093777299,66.0735 0.68754035,66.0787 0.96877778,66.0839 0.62501365,66.0890 0.31244946,66.0942 0.093698256,66.0993 0.093778528,66.1045 0.50005156,66.1097 0.59370077,66.1148 0.093744144,66.1200 0.31266034,66.1252 1.1876316,66.1303 1.5936867,66.1355 1.0623449,66.1406 0.34366536,66.1458 -3.123e-005,66.1510 0.34377313,66.1561 0.81252879,66.1613 0.65624326,66.1665 0.18748067,66.1716 -2.3781753e-005,66.1768 0.50000978,66.1820 1.2500163,66.1871 1.1874969,66.1923 0.65625739,66.1975 0.093730249,66.2026 2.9661271e-005,66.2078 0.31265363,66.2130 0.71881008,66.2181 0.56235325,66.2233 0.18739212,66.2285 0.093762204,66.2336 -1.0467853e-005,66.2388 4.9652495e-005,66.2440 0.31258184,66.2491 0.53122783,66.2543 0.37494013,66.2595 0.18747592,66.2646 0.18752402,66.2698 0.46878761,66.2750 0.50001806,66.2801 0.62505221,66.2853 0.90619481,66.2905 0.34372267,66.2956 0.53130341,66.3008 0.31246686,66.3060 0.49993896,66.3112 0.34376374,66.3163 0.37500983,66.3215 0.062452748,66.3267 0.2813206,66.3318 0.78130668,66.3370 0.68742132,66.3422 0.43751961,66.3473 1.0000527,66.3525 0.68745744,66.3577 0.37503022,66.3629 0.40630436,66.3680 0.49995941,66.3732 0.34372833,66.3784 0.78123343,66.3836 0.81243694,66.3887 0.37498057,66.3939 6.5449103e-006,66.3991 0.37509292,66.4042 1.2500821,66.4094 1.3436913,66.4146 0.93741673,66.4198 0.78121281,66.4249 0.50000453,66.4301 0.40628856,66.4353 0.50011414,66.4405 0.84383672,66.4456 0.65614712,66.4508 0.62491333,66.4560 0.84378517,66.4612 0.8437773,66.4663 0.96866894,66.4715 0.56254405,66.4767 0.78150302,66.4819 2.4999905,66.4871 0.71853602,66.4922 0.53120214,66.4974 0.78125328,66.5026 0.49994153,66.5078 0.03126765,66.5129 0.68758523,66.5181 1.2499871,66.5233 1.3749188,66.5285 1.2812268,66.5337 1.1875218,66.5388 1.0937579,66.5440 1.281237,66.5492 1.06249,66.5544 0.56249756,66.5596 0.18751064,66.5647 0.21876818,66.5699 0.28123179,66.5751 0.18748546,66.5803 4.4863159e-006,66.5855 0.093745492,66.5906 0.093764961,66.5958 0.18757682,66.6010 0.50012684,66.6062 0.78131598,66.6114 1.0937499,66.6165 1.6561669,66.6217 0.84361655,66.6269 0.18744527,66.6321 -2.2372024e-005,66.6373 0.093846589,66.6425 0.5938769,66.6476 0.81246632,66.6528 0.49986896,66.6580 -5.9083162e-005,66.6632 1.5404326e-005,66.6684 -2.5286472e-006,66.6736 0.031246157,66.6787 0.31250802,66.6839 0.40628305,66.6891 1.0001657,66.6943 1.5626451,66.6995 1.0937042,66.7047 0.93742901,66.7099 0.68739659,66.7150 0.3124288,66.7202 0.21872368,66.7254 0.093734063,66.7306 0.12498826,66.7358 1.6446091e-005,66.7410 0.62513286,66.7462 1.6563419,66.7513 1.437381,66.7565 0.34364444,66.7617 0.093766555,66.7669 0.093729354,66.7721 -2.4047713e-005,66.7773 2.6825952e-005,66.7825 0.09375681,66.7877 0.031225886,66.7929 -4.0135555e-007,66.7980 0.093750045,66.8032 0.25004262,66.8084 0.59377325,66.8136 0.78122401,66.8188 0.87497813,66.8240 0.18753201,66.8292 0.56258559,66.8344 0.7499696,66.8396 0.78133053,66.8448 1.3438653,66.8499 1.2186226,66.8551 0.7498666,66.8603 0.74996346,66.8655 0.34374204,66.8707 1.9066583e-005,66.8759 0.062501691,66.8811 -2.590017e-005,66.8863 0.031304721,66.8915 0.25007361,66.8967 0.37502474,66.9019 0.43743554,66.9071 0.28119025,66.9123 0.53126228,66.9174 0.68748134,66.9226 0.093732394,66.9278 0.031258039,66.9330 0.3437427,66.9382 0.34378099,66.9434 0.50004524,66.9486 0.49998349,66.9538 0.43751717,66.9590 0.71876448,66.9642 0.49994534,66.9694 0.093716457,66.9746 -2.164424e-007,66.9798 -3.7281197e-007,66.9850 1.7078759e-006,66.9902 -6.4592832e-006,66.9954 2.4131436e-005,67.0006 0.31253314,67.0058 0.34372851,67.0110 0.18750314,67.0162 0.37506077,67.0214 0.62505233,67.0266 0.62494636,67.0318 0.18741484,67.0370 -9.3909803e-006,67.0422 0.50000519,67.0474 0.78125149,67.0526 0.093767807,67.0578 0.53128517,67.0630 0.59375393,67.0682 0.18745463,67.0734 0.12505382,67.0786 0.56260902,67.0838 0.74999213,67.0890 0.43739834,67.0942 0.21868494,67.0994 1.2500021,67.1046 1.1562451,67.1098 -3.3886497e-006,67.1150 3.118098e-006,67.1202 0.18749344,67.1254 0.21890293,67.1306 0.78138524,67.1358 1.0624772,67.1410 0.99992621,67.1462 0.81235206,67.1514 0.28120756,67.1566 0.75010598,67.1618 1.4375962,67.1670 1.7499738,67.1722 1.6874369,67.1774 1.4687079,67.1826 1.2187287,67.1878 0.78122383,67.1930 0.3124778,67.1982 0.093760662,67.2034 0.2812565,67.2086 0.28124204,67.2138 0.031241203,67.2190 0.093761094,67.2242 0.093821116,67.2294 0.31256315,67.2346 0.31243899,67.2399 0.18743843,67.2451 0.062514357,67.2503 0.15627626,67.2555 0.28122559,67.2607 0.18750314,67.2659 0.50006068,67.2711 0.6874724,67.2763 0.28118473,67.2815 0.062547013,67.2867 0.43754107,67.2919 0.40622032,67.2971 0.40626732,67.3023 0.53124994,67.3076 0.43747121,67.3128 0.62500656,67.3180 2.1874881,67.3232 1.9374909,67.3284 0.84378761,67.3336 0.34376141,67.3388 0.65635973,67.3440 1.2814252,67.3492 1.8124614,67.3544 1.5936253,67.3597 0.99987149,67.3649 0.12491205,67.3701 0.031259872,67.3753 0.28126168,67.3805 0.53127789,67.3857 0.71873313,67.3909 0.2812207,67.3961 5.2019509e-006,67.4013 -8.2762035e-006,67.4066 0.031279359,67.4118 0.46897906,67.4170 1.6253198,67.4222 2.499933,67.4274 1.7184618,67.4326 1.0623831,67.4378 1.281179,67.4431 0.90623081,67.4483 0.28127891,67.4535 0.50000441,67.4587 0.56255126,67.4639 0.59382278,67.4691 1.4999474,67.4743 1.9375032,67.4796 1.0938437,67.4848 1.1249287,67.4900 0.90615469,67.4952 1.1875037,67.5004 2.4999862,67.5056 2.1875234,67.5109 1.5625467,67.5161 0.8437658,67.5213 0.9062441,67.5265 0.68745327,67.5317 0.28118664,67.5369 3.0150319e-005,67.5422 0.1875135,67.5474 0.062476091,67.5526 0.18748724,67.5578 0.34378478,67.5630 0.62505966,67.5683 0.43747449,67.5735 0.31251562,67.5787 0.37498304,67.5839 0.28122711,67.5891 0.65627235,67.5943 0.81250036,67.5996 0.71872991,67.6048 0.46873018,67.6100 0.18749584,67.6152 0.31250587,67.6205 0.53132623,67.6257 0.87506312,67.6309 0.90622258,67.6361 0.93746638,67.6413 1.1874425,67.6466 1.1561908,67.6518 1.0937369,67.6570 0.84377396,67.6622 0.50013292,67.6674 0.81262499,67.6727 0.96870703,67.6779 0.71861923,67.6831 0.24991632,67.6883 0.18753159,67.6936 0.34384125,67.6988 0.68756777,67.7040 1.0312521,67.7092 1.0312853,67.7145 1.0625545,67.7197 0.84372121,67.7249 0.65614426,67.7301 1.093689,67.7354 1.4686968,67.7406 0.46871039,67.7458 0.2188077,67.7510 0.43748653,67.7563 0.499971,67.7615 0.8749792,67.7667 1.2500993,67.7719 1.8751431,67.7772 1.8125196,67.7824 1.3436521,67.7876 0.46860129,67.7929 -2.0034196e-005,67.7981 0.031257294,67.8033 0.031252779,67.8085 0.09375719,67.8138 0.37501597,67.8190 0.84380639,67.8242 1.3125384,67.8295 0.99996263,67.8347 0.37503263,67.8399 0.50006229,67.8451 0.4686878,67.8504 0.18738438,67.8556 4.4460296e-005,67.8608 0.43763328,67.8661 0.62499845,67.8713 0.65619296,67.8765 0.624982,67.8818 0.62509936,67.8870 0.9375338,67.8922 1.2498521,67.8975 1.4999121,67.9027 0.87500328,67.9079 0.18754509,67.9131 0.40632641,67.9184 0.84377617,67.9236 0.93742883,67.9288 0.53123152,67.9341 0.65632391,67.9393 0.84377503,67.9445 0.84368062,67.9498 0.46866304,67.9550 0.093728378,67.9602 4.5198591e-005,67.9655 0.43768281,67.9707 1.4375833,67.9759 1.4999598,67.9812 1.4999346,67.9864 1.5000263,67.9917 2.3438478,67.9969 1.9374019,68.0021 0.71858287,68.0074 0.093709826,68.0126 0.37509105,68.0178 0.99999529,68.0231 0.74994677,68.0283 1.0312564,68.0335 1.4999855,68.0388 1.4062101,68.0440 0.56254578,68.0493 0.3126069,68.0545 0.50000519,68.0597 0.4374406,68.0650 0.18742965,68.0702 -3.0084309e-005,68.0754 9.2626251e-006,68.0807 -6.9639595e-006,68.0859 1.8594119e-005,68.0912 0.34381202,68.0964 0.87506443,68.1016 1.2187628,68.1069 1.0937177,68.1121 0.90624768,68.1174 0.71872175,68.1226 0.15621696,68.1278 0.15626077,68.1331 0.28123528,68.1383 0.43749142,68.1436 0.40623483,68.1488 0.18749961,68.1540 0.34376705,68.1593 0.31247836,68.1645 0.093727045,68.1698 0.40624487,68.1750 0.56257516,68.1803 1.0001698,68.1855 1.5313287,68.1907 1.7498999,68.1960 1.0623405,68.2012 0.28118482,68.2065 1.2500105,68.2117 1.7812438,68.2170 0.9062658,68.2222 0.18750587,68.2275 0.093774721,68.2327 0.34383404,68.2379 0.46871996,68.2432 0.5312742,68.2484 0.65636063,68.2537 0.68745172,68.2589 0.49995884,68.2642 0.68745959,68.2694 0.49991962,68.2747 0.31251958,68.2799 0.68757206,68.2852 0.99997723,68.2904 0.4999136,68.2956 0.09373606,68.3009 1.9551489e-006,68.3061 2.6429831e-005,68.3114 0.40634015,68.3166 0.71872902,68.3219 0.31242031,68.3271 0.093759485,68.3324 0.37502381,68.3376 0.40622672,68.3429 0.18750422,68.3481 0.37508708,68.3534 0.50002766,68.3586 0.31242535,68.3639 0.093690559,68.3691 -8.8627858e-006,68.3744 0.09384495,68.3796 0.68757319,68.3849 0.71867782,68.3901 0.46866825,68.3954 0.093731515,68.4006 9.1055954e-006,68.4059 0.09374702,68.4111 0.093756452,68.4164 0.093758121,68.4216 0.093742013,68.4269 0.18749616,68.4321 0.31250083,68.4374 0.093746707,68.4426 0.093751661,68.4479 -6.6177195e-006,68.4531 2.3340595e-005,68.4584 0.62502128,68.4637 0.87499565,68.4689 1.3124676,68.4742 0.9687506,68.4794 0.53134727,68.4847 0.59382683,68.4899 0.81243086,68.4952 0.65618098,68.5004 0.4375059,68.5057 0.18747467,68.5109 0.031232778,68.5162 -3.6154938e-006,68.5215 1.2932969e-006,68.5267 0.18750106,68.5320 0.31249973,68.5372 0.093748577,68.5425 7.6421372e-007,68.5477 -2.7538888e-006,68.5530 1.0252253e-005,68.5583 0.12501019,68.5635 0.09373565,68.5688 -1.2499256e-006,68.5740 0.18752337,68.5793 0.31248501,68.5845 0.093761593,68.5898 0.31258076,68.5951 1.2502168,68.6003 3.093925,68.6056 3.3123395,68.6108 1.3436444,68.6161 1.5624583,68.6214 1.0623486,68.6266 0.62495148,68.6319 0.18751369,68.6371 -8.9359346e-006,68.6424 0.031300757,68.6477 0.43758762,68.6529 0.68747163,68.6582 0.43742111,68.6634 0.28123447,68.6687 0.68751019,68.6740 0.78126067,68.6792 0.74999386,68.6845 0.21874243,68.6897 0.093730636,68.6950 4.4261986e-005,68.7003 0.59395862,68.7055 1.2188528,68.7108 1.5623417,68.7161 1.0310805,68.7213 0.50000077,68.7266 0.56259078,68.7318 1.3438318,68.7371 1.5625743,68.7424 1.0937039,68.7476 0.53119695,68.7529 0.68746847,68.7582 0.43743744,68.7634 0.43756622,68.7687 0.68747503,68.7740 0.24989524,68.7792 0.031235892,68.7845 -2.7958624e-006,68.7898 1.2535307e-005,68.7950 0.31252989,68.8003 0.59383702,68.8056 0.71874899,68.8108 0.49992195,68.8161 0.34373778,68.8214 0.18747278,68.8266 -7.1489012e-006,68.8319 0.12500273,68.8372 0.18749674,68.8424 0.03124514,68.8477 0.18752269,68.8530 0.59375817,68.8582 0.37502521,68.8635 0.75003672,68.8688 0.59371126,68.8740 0.18745078,68.8793 2.123452e-005,68.8846 0.18754661,68.8899 0.56246376,68.8951 0.12498936,68.9004 0.50002569,68.9057 0.43748882,68.9109 0.18746959,68.9162 4.3127434e-006,68.9215 0.31256887,68.9267 0.59377098,68.9320 0.40618858,68.9373 0.031204248,68.9426 0.093842834,68.9478 0.75016034,68.9531 1.2187119,68.9584 1.0623733,68.9637 1.1251533,68.9689 1.7813717,68.9742 1.6874204,68.9795 1.8749579,68.9847 1.624918,68.9900 0.90616751,68.9953 0.50002021,69.0006 0.87503809,69.0058 0.87494802,69.0111 0.53126997,69.0164 0.96891797,69.0217 1.7502426,69.0269 2.3436098,69.0322 1.1560382,69.0375 0.71876526,69.0428 0.56245887,69.0480 1.0312133,69.0533 1.1874315,69.0586 2.2500105,69.0639 2.5000224,69.0691 1.2812527,69.0744 0.53123343,69.0797 0.49996179,69.0850 0.28127578,69.0903 0.93763334,69.0955 1.3438048,69.1008 0.8124156,69.1061 0.31241408,69.1114 0.18746711,69.1166 0.40626392,69.1219 0.28123325,69.1272 0.12500378,69.1325 0.50003111,69.1378 0.53122509,69.1430 0.3749876,69.1483 0.40625712,69.1536 0.1874821,69.1589 1.1797883e-005,69.1642 0.75002831,69.1694 1.0625091,69.1747 0.37497073,69.1800 0.34380317,69.1853 0.75008082,69.1906 0.87494707,69.1958 0.78127694,69.2011 0.5626269,69.2064 1.250054,69.2117 1.906159,69.2170 1.5310992,69.2223 0.68745381,69.2275 0.12499885,69.2328 0.34396946,69.2381 1.4376111,69.2434 1.2186573,69.2487 1.593721,69.2540 1.1873927,69.2592 0.6874494,69.2645 0.65622616,69.2698 0.49997929,69.2751 0.40629306,69.2804 0.75004005,69.2857 0.74995571,69.2909 0.28121093,69.2962 0.18754624,69.3015 0.37508747,69.3068 0.53127152,69.3121 0.40615124,69.3174 0.12492014,69.3227 2.9362823e-006,69.3279 0.12501335,69.3332 0.40631896,69.3385 0.90621883,69.3438 0.68742299,69.3491 0.43751946,69.3544 0.093752071,69.3597 -4.5348784e-006,69.3650 1.9923704e-005,69.3702 0.18755364,69.3755 0.43748292,69.3808 0.49994996,69.3861 0.31248972,69.3914 0.031278629,69.3967 0.18758962,69.4020 0.62499869,69.4073 0.37492275,69.4126 0.18755026,69.4178 0.96886051,69.4231 1.6562647,69.4284 1.3750048,69.4337 0.96881318,69.4390 1.4687244,69.4443 1.3749148,69.4496 0.87494469,69.4549 0.50004506,69.4602 0.87512094,69.4655 1.5312678,69.4708 1.218643,69.4761 0.4999252,69.4813 0.50002205,69.4866 0.84372324,69.4919 0.90625703,69.4972 1.7188739,69.5025 2.2187972,69.5078 1.8436333,69.5131 1.0623446,69.5184 0.53129888,69.5237 1.0001119,69.5290 0.93743753,69.5343 0.3124083,69.5396 0.12500583,69.5449 1.093779,69.5502 3.0938771,69.5555 4.8439021,69.5608 5.2186337,69.5660 3.6560624,69.5713 2.6249874,69.5766 1.9063061,69.5819 1.6250654,69.5872 1.7187945,69.5925 1.7813343,69.5978 1.4062618,69.6031 0.87488258,69.6084 0.59373188,69.6137 1.2188945,69.6190 2.3438888,69.6243 2.0311582,69.6296 1.0310872,69.6349 0.84371626,69.6402 1.1561978,69.6455 0.87492323,69.6508 0.2187387,69.6561 0.18751286,69.6614 0.28129739,69.6667 0.34389251,69.6720 0.68748128,69.6773 0.2811116,69.6826 0.3437793,69.6879 0.56250173,69.6932 0.31245118,69.6985 0.093778983,69.7038 0.18748027,69.7091 -4.2033662e-005,69.7144 4.1221219e-006,69.7197 2.555159e-005,69.7250 0.43756059,69.7303 0.65623349,69.7356 0.53120667,69.7409 0.40625569,69.7462 0.34375322,69.7515 0.21873677,69.7568 0.43749714,69.7621 0.71875912,69.7674 0.65626174,69.7727 0.50001019,69.7780 0.46875647,69.7833 0.93752307,69.7886 0.96878165,69.7940 0.65617621,69.7993 0.12499012,69.8046 0.187548,69.8099 0.28120375,69.8152 0.43749779,69.8205 0.90627176,69.8258 0.90623283,69.8311 0.31248376,69.8364 0.093745038,69.8417 0.093770884,69.8470 0.31252286,69.8523 0.43751755,69.8576 0.78126997,69.8629 0.74994057,69.8682 0.18750951,69.8735 0.31262535,69.8788 1.4375745,69.8842 1.5936273,69.8895 0.40620205,69.8948 0.56260759,69.9001 0.71869719,69.9054 0.43741402,69.9107 0.31248757,69.9160 0.37505376,69.9213 0.4687719,69.9266 0.62492329,69.9319 0.71888244,69.9372 1.375145,69.9426 1.0623378,69.9479 0.40611595,69.9532 0.62520063,69.9585 1.6877117,69.9638 1.687449,69.9691 1.3747677,69.9744 0.59369397,69.9797 1.0626611,69.9850 0.99996835,69.9903 0.81238759,69.9957 0.62494761,70.0010 0.281214,70.0063 5.5345135e-006,70.0116 0.43757001,70.0169 0.93751222,70.0222 0.75000787,70.0275 1.0000545,70.0329 0.87495971,70.0382 0.40616307,70.0435 0.28123012,70.0488 0.468775,70.0541 0.75000948,70.0594 0.59375131,70.0647 0.49998611,70.0701 0.31250751,70.0754 0.53125691,70.0807 0.31247589,70.0860 0.34382638,70.0913 0.65626919,70.0966 0.37493336,70.1019 0.12495124,70.1073 0.21880406,70.1126 0.62504196,70.1179 0.37497112,70.1232 0.62501925,70.1285 0.62498933,70.1338 0.46871054,70.1392 0.28120819,70.1445 0.43757799,70.1498 1.0938148,70.1551 0.7186479,70.1604 0.18751614,70.1658 0.93765396,70.1711 1.4999992,70.1764 0.96861082,70.1817 1.2499313,70.1870 1.5625185,70.1923 1.2812536,70.1977 0.6562438,70.2030 0.43749017,70.2083 -5.4516363e-006,70.2136 3.3507397e-006,70.2189 0.093778454,70.2243 0.50007874,70.2296 1.0937918,70.2349 0.99996495,70.2402 0.49995613,70.2456 0.9062292,70.2509 1.8749529,70.2562 1.9688302,70.2615 2.7813458,70.2668 2.7186713,70.2722 2.7499197,70.2775 1.6874865,70.2828 0.96877682,70.2881 0.68748862,70.2935 0.3749781,70.2988 0.31250554,70.3041 1.7187303,70.3094 2.5938354,70.3147 2.312603,70.3201 2.7499509,70.3254 2.0624084,70.3307 1.2812517,70.3360 0.31253079,70.3414 1.5625565,70.3467 3.5939076,70.3520 3.8125217,70.3573 2.6248751,70.3627 0.90614563,70.3680 0.56253946,70.3733 1.3750889,70.3787 1.6562124,70.3840 1.5311614,70.3893 1.3749536,70.3946 1.3750991,70.4000 1.6251659,70.4053 1.906395,70.4106 2.2498963,70.4159 1.280966,70.4213 0.71870637,70.4266 0.84386826,70.4319 0.93754792,70.4373 1.0624472,70.4426 0.90618455,70.4479 0.40620282,70.4532 0.031237148,70.4586 0.093853265,70.4639 0.62514263,70.4692 0.90621662,70.4746 0.6874091,70.4799 0.46867037,70.4852 0.28130153,70.4906 0.78135228,70.4959 0.84380865,70.5012 1.1561526,70.5065 0.68743467,70.5119 1.2188729,70.5172 1.3125269,70.5225 1.2498772,70.5279 0.53113198,70.5332 0.18750522,70.5385 -2.7929791e-006,70.5439 -1.1512079e-006,70.5492 0.09373679,70.5545 0.18752198,70.5599 0.28131518,70.5652 0.43750083,70.5705 0.34371218,70.5759 0.28122616,70.5812 0.2187368,70.5865 0.40625528,70.5919 0.8750422,70.5972 1.218787,70.6025 0.68746144,70.6079 0.28122705,70.6132 0.21875827,70.6186 0.18748386,70.6239 0.18754704,70.6292 0.46874291,70.6346 0.18748142,70.6399 0.40640277,70.6452 1.0314232,70.6506 1.2811847,70.6559 0.56230426,70.6612 0.21866451,70.6666 -1.7943903e-005,70.6719 4.1860003e-006,70.6773 0.031253491,70.6826 0.18750469,70.6879 0.18749832,70.6933 0.18752262,70.6986 0.87503165,70.7039 1.2499799,70.7093 0.93748456,70.7146 0.28123841,70.7200 0.062506683,70.7253 0.093757659,70.7306 0.031219561,70.7360 0.093769312,70.7413 0.59376889,70.7467 1.1874877,70.7520 0.68747902,70.7573 0.031256866,70.7627 0.18752505,70.7680 0.50012559,70.7734 1.7190293,70.7787 2.5938356,70.7841 1.9997541,70.7894 1.3748293,70.7947 1.2812898,70.8001 1.0312788,70.8054 0.59365994,70.8108 0.12492608,70.8161 0.18752068,70.8214 0.40632114,70.8268 0.84373885,70.8321 0.34367436,70.8375 0.093736969,70.8428 -7.0514589e-006,70.8482 0.78126413,70.8535 0.90628719,70.8589 1.0937783,70.8642 1.3437812,70.8695 1.250051,70.8749 0.99997663,70.8802 0.4686693,70.8856 0.093695715,70.8909 0.093767263,70.8963 0.53134346,70.9016 0.8438037,70.9070 0.71866506,70.9123 0.37493241,70.9177 0.65625149,70.9230 1.0312301,70.9284 0.9062646,70.9337 0.50004846,70.9391 0.53125566,70.9444 0.1874598,70.9497 0.031228494,70.9551 0.031247849,70.9604 0.34375191,70.9658 0.49999979,70.9711 0.3124989,70.9765 0.18750182,70.9818 0.53126353,70.9872 0.90625077,70.9925 0.53126365,70.9979 0.93748468,71.0032 0.84385127,71.0086 1.1877086,71.0139 1.187569,71.0193 1.4688761,71.0246 1.9062997,71.0300 1.6872675,71.0353 0.81225228,71.0407 0.18740772,71.0460 0.12505995,71.0514 0.81258684,71.0568 1.5937732,71.0621 2.1875064,71.0675 1.5937606,71.0728 0.90625352,71.0782 0.71874815,71.0835 0.65615946,71.0889 0.2811932,71.0942 0.31254667,71.0996 0.59383988,71.1049 1.1563027,71.1103 1.1248612,71.1156 0.15614758,71.1210 0.093841396,71.1263 0.56263989,71.1317 1.3125128,71.1371 1.3749447,71.1424 1.0936384,71.1478 0.093701422,71.1531 0.46893784,71.1585 1.687613,71.1638 1.6248425,71.1692 1.2499079,71.1745 2.343811,71.1799 2.4999619,71.1853 1.3124413,71.1906 0.87498242,71.1960 0.34373286,71.2013 2.0713611e-005,71.2067 0.093772814,71.2120 0.34377751,71.2174 0.65625578,71.2228 0.31243706,71.2281 0.03126711,71.2335 0.28126168,71.2388 0.18746589,71.2442 0.093746655,71.2496 0.031268466,71.2549 0.50002414,71.2603 0.84372914,71.2656 0.78129911,71.2710 0.59378749,71.2764 0.43743357,71.2817 0.15619934,71.2871 0.59380287,71.2924 1.7813801,71.2978 2.281214,71.3032 2.781178,71.3085 3.0625327,71.3139 1.6250486,71.3192 0.90631282,71.3246 1.031266,71.3300 1.3749363,71.3353 1.1561888,71.3407 0.59367031,71.3461 0.12502128,71.3514 0.93762094,71.3568 1.0624708,71.3622 0.37493768,71.3675 0.43746883,71.3729 0.37497786,71.3782 0.28127605,71.3836 0.56255788,71.3890 0.96872741,71.3943 1.0937148,71.3997 0.93755329,71.4051 0.62498283,71.4104 0.62489998,71.4158 1.1250634,71.4212 1.5626649,71.4265 1.3125471,71.4319 0.84363955,71.4373 0.24990001,71.4426 0.1250187,71.4480 0.25002509,71.4534 1.812457,71.4587 3.0624654,71.4641 2.9062815,71.4695 1.5936944,71.4748 0.12513232,71.4802 1.0627861,71.4856 1.4373766,71.4909 0.53101915,71.4963 0.093706921,71.5017 0.3437376,71.5070 0.34375256,71.5124 0.18750225,71.5178 0.18748838,71.5232 0.031291921,71.5285 0.56259149,71.5339 0.71876508,71.5393 0.99995404,71.5446 1.3124341,71.5500 1.3124697,71.5554 0.84379333,71.5607 0.50003415,71.5661 0.49996957,71.5715 0.28124827,71.5769 0.62504393,71.5822 0.84372312,71.5876 0.40623471,71.5930 0.40631455,71.5983 0.93764263,71.6037 2.00001,71.6091 1.6560718,71.6145 0.90617234,71.6198 0.93750036,71.6252 1.1875983,71.6306 1.0938326,71.6360 0.59364921,71.6413 0.12492243,71.6467 0.68754488,71.6521 1.2812527,71.6575 0.65620059,71.6628 -1.5074464e-005,71.6682 2.3254681e-005,71.6736 0.34380588,71.6790 0.78130925,71.6843 1.1875395,71.6897 1.3124918,71.6951 0.87495428,71.7005 0.31248614,71.7058 0.34376529,71.7112 0.31245285,71.7166 0.09367492,71.7220 0.18766773,71.7273 1.0313662,71.7327 0.74989611,71.7381 0.90616387,71.7435 0.53117114,71.7489 0.093734562,71.7542 8.0796453e-006,71.7596 -1.9534878e-005,71.7650 0.18757275,71.7704 0.81259739,71.7758 0.71870607,71.7811 0.37496674,71.7865 0.75010186,71.7919 1.0000693,71.7973 0.71861625,71.8027 0.18740633,71.8080 0.50018519,71.8134 1.4064084,71.8188 1.4061904,71.8242 0.78112191,71.8296 0.34365416,71.8349 0.43750161,71.8403 0.65621263,71.8457 0.43745989,71.8511 0.15625557,71.8565 0.12499062,71.8618 0.3124983,71.8672 0.28124452,71.8726 0.18750253,71.8780 0.031246157,71.8834 0.21881571,71.8888 0.65632463,71.8941 0.74993044,71.8995 0.31243491,71.9049 0.093753114,71.9103 -5.3734607e-006,71.9157 1.1427142e-005,71.9211 0.18753353,71.9265 0.43752173,71.9318 0.49999279,71.9372 0.31245655,71.9426 0.031255141,71.9480 0.18759276,71.9534 0.50001073,71.9588 0.56247586,71.9641 0.56248552,71.9695 0.31244141,71.9749 0.031212568,71.9803 0.031331807,71.9857 0.68768108,71.9911 1.4687799,71.9965 1.4686453,72.0019 0.93749708,72.0072 0.78127593,72.0126 0.56245536,72.0180 0.31239367,72.0234 -6.1609535e-005,72.0288 0.093811788,72.0342 0.59383541,72.0396 0.87498313,72.0450 0.43739995,72.0504 -8.1343105e-006,72.0557 0.2813645,72.0611 0.87508583,72.0665 1.0937214,72.0719 1.062409,72.0773 0.46869963,72.0827 0.62510145,72.0881 1.1250948,72.0935 1.1561494,72.0989 0.84363097,72.1043 0.53122264,72.1097 0.43750459,72.1150 0.18754855,72.1204 0.93755025,72.1258 1.5625,72.1312 1.2187542,72.1366 0.84374344,72.1420 0.49994412,72.1474 0.18747285,72.1528 0.093750149,72.1582 -1.5156911e-005,72.1636 4.434018e-005,72.1690 0.56260711,72.1744 1.6563096,72.1798 1.7499342,72.1852 0.749897,72.1906 0.093716107,72.1959 1.2965477e-005,72.2013 0.21878333,72.2067 0.40623552,72.2121 0.18748097,72.2175 0.18750045,72.2229 0.43753365,72.2283 1.8751208,72.2337 3.3125217,72.2391 2.6561844,72.2445 1.3125038,72.2499 0.68755424,72.2553 0.74998063,72.2607 0.59375173,72.2661 1.1562228,72.2715 0.90617621,72.2769 0.68754983,72.2823 0.28124866,72.2877 0.40627614,72.2931 0.71879518,72.2985 0.59370536,72.3039 0.31239882,72.3093 -3.1517149e-005,72.3147 0.50018954,72.3201 1.4689066,72.3255 1.312387,72.3309 0.49980766,72.3363 -5.8424703e-005,72.3417 3.0809573e-005,72.3471 0.31251433,72.3525 0.343743,72.3579 0.18747611,72.3633 0.87506992,72.3687 2.406352,72.3741 2.1561987,72.3795 1.0936748,72.3849 0.50000238,72.3903 0.50000918,72.3957 0.5937463,72.4011 0.43751153,72.4065 0.49999446,72.4119 0.31246445,72.4173 0.093738124,72.4227 0.093746893,72.4281 -1.2633639e-005,72.4335 0.1875436,72.4389 0.62503988,72.4443 1.1250445,72.4497 1.3437558,72.4551 0.4999266,72.4605 0.093706556,72.4659 -2.295253e-005,72.4713 4.1419938e-005,72.4768 0.18754418,72.4822 0.21877792,72.4876 0.40634963,72.4930 0.71882045,72.4984 0.7811693,72.5038 0.62488532,72.5092 0.65621465,72.5146 0.59377354,72.5200 0.81248844,72.5254 0.90621638,72.5308 0.18753359,72.5362 0.21880765,72.5416 0.40622595,72.5470 0.49993432,72.5525 0.75001663,72.5579 1.187511,72.5633 0.74996746,72.5687 0.34372804,72.5741 0.093771912,72.5795 0.59383011,72.5849 1.2187693,72.5903 1.0625919,72.5957 1.3751794,72.6011 1.9687063,72.6065 1.4686409,72.6120 0.93750876,72.6174 1.0312257,72.6228 1.31241,72.6282 1.1874158,72.6336 0.4375276,72.6390 0.62502491,72.6444 0.65620571,72.6498 0.43749881,72.6552 0.40631121,72.6607 0.9063828,72.6661 1.4686892,72.6715 0.78108954,72.6769 0.18750542,72.6823 0.28131551,72.6877 0.53129107,72.6931 0.93747574,72.6985 0.81243503,72.7040 0.40621516,72.7094 0.71886551,72.7148 1.9376285,72.7202 1.8748945,72.7256 0.53109765,72.7310 0.093824826,72.7364 0.65640134,72.7419 1.1563456,72.7473 1.4374503,72.7527 1.2498608,72.7581 0.96869385,72.7635 0.68747431,72.7689 0.37497807,72.7744 0.28122655,72.7798 0.31249419,72.7852 0.31250739,72.7906 0.12504949,72.7960 0.75007772,72.8014 1.4374702,72.8069 0.8124103,72.8123 0.031233454,72.8177 0.093754701,72.8231 0.28132138,72.8285 1.6252367,72.8340 2.9688847,72.8394 3.3436122,72.8448 2.3435652,72.8502 1.0623945,72.8556 -2.0014046e-005,72.8610 -3.9346992e-007,72.8665 2.1591806e-005,72.8719 0.18755668,72.8773 0.3437919,72.8827 0.28116527,72.8882 0.12501514,72.8936 1.1251495,72.8990 2.3124785,72.9044 2.5936277,72.9098 2.5311794,72.9153 2.0000553,72.9207 1.0626303,72.9261 3.9687619,72.9315 3.9061422,72.9369 2.2187085,72.9424 0.43757439,72.9478 0.93755269,72.9532 0.99993855,72.9586 0.68744391,72.9641 0.84373182,72.9695 0.49998626,72.9749 0.031243704,72.9803 -4.6951163e-006,72.9858 1.1935897e-005,72.9912 0.28132007,72.9966 0.81253606,73.0020 0.78118962,73.0075 0.49995008,73.0129 0.40625036,73.0183 0.65624648,73.0237 1.5625008,73.0292 3.656256,73.0346 3.3749964,73.0400 1.0937482,73.0454 0.031246303,73.0509 0.81250197,73.0563 1.0312505,73.0617 0.74999017,73.0671 0.28126526,73.0726 0.093806773,73.0780 0.25005457,73.0834 0.62502807,73.0889 1.1875443,73.0943 1.6562941,73.0997 1.2813234,73.1051 1.2500279,73.1106 1.1248622,73.1160 0.59361446,73.1214 0.37500045,73.1269 0.6875155,73.1323 0.84372324,73.1377 1.0312257,73.1431 0.59373224,73.1486 0.093781896,73.1540 0.40628368,73.1594 0.49996662,73.1649 0.37496644,73.1703 0.87500459,73.1757 1.7500768,73.1812 2.1249964,73.1866 0.53117961,73.1920 0.28132489,73.1975 0.50005168,73.2029 0.37492964,73.2083 0.093681842,73.2138 -2.8407419e-006,73.2192 -1.4519489e-005,73.2246 6.0924627e-005,73.2301 0.31258473,73.2355 0.59385395,73.2409 1.2187223,73.2464 0.6560818,73.2518 0.093712315,73.2572 0.18753187,73.2627 0.40626729,73.2681 0.18744911,73.2735 0.031302784,73.2790 0.71882868,73.2844 1.0312203,73.2898 0.84368747,73.2953 0.71879786,73.3007 0.78139651,73.3061 1.0625584,73.3116 1.4686623,73.3170 1.1248475,73.3225 0.18744236,73.3279 7.2811072e-006,73.3333 0.062511921,73.3388 0.28125501,73.3442 0.34374696,73.3496 0.37500209,73.3551 0.28129613,73.3605 0.40635771,73.3660 1.0313172,73.3714 1.4999335,73.3768 1.1248831,73.3823 0.46869612,73.3877 0.093745291,73.3932 2.324128e-006,73.3986 -6.1423884e-007,73.4040 1.3262478e-007,73.4095 0.093789108,73.4149 0.50008029,73.4204 1.6562525,73.4258 2.9061902,73.4312 2.8749986,73.4367 1.7813264,73.4421 1.0625107,73.4476 0.56240219,73.4530 0.40619937,73.4584 0.43754491,73.4639 0.59376901,73.4693 0.34371907,73.4748 0.28127265,73.4802 0.56253618,73.4857 0.78128815,73.4911 0.84373283,73.4965 0.28119057,73.5020 0.12496266,73.5074 -1.7791406e-005,73.5129 0.031252388,73.5183 0.18751402,73.5238 0.7189362,73.5292 2.0002844,73.5346 2.8437033,73.5401 1.8434416,73.5455 0.37494308,73.5510 0.87513638,73.5564 2.6563385,73.5619 3.2811978,73.5673 1.718608,73.5728 0.62494826,73.5782 0.34373662,73.5837 0.37503833,73.5891 0.62499499,73.5946 0.2812351,73.6000 0.50019568,73.6054 1.4376358,73.6109 1.9688418,73.6163 2.0624235,73.6218 0.99979776,73.6272 0.49993861,73.6327 0.28117463,73.6381 0.12497582,73.6436 0.093733154,73.6490 0.18752842,73.6545 0.78136629,73.6599 1.2812765,73.6654 1.1248962,73.6708 0.62495536,73.6763 0.59373039,73.6817 0.46872261,73.6872 0.43751088,73.6926 0.18750955,73.6981 0.18747756,73.7035 0.1875547,73.7090 0.90640455,73.7144 1.7812316,73.7199 1.0624064,73.7253 0.87499678,73.7308 1.3439349,73.7362 2.1251447,73.7417 1.4999084,73.7471 0.74984944,73.7526 0.31237897,73.7581 0.093704499,73.7635 0.093740523,73.7690 0.093741648,73.7744 0.31263348,73.7799 1.062644,73.7853 1.3123723,73.7908 0.62486821,73.7962 0.18751934,73.8017 0.81251431,73.8071 1.9062655,73.8126 2.3750458,73.8181 1.8125188,73.8235 1.0000218,73.8290 0.6562494,73.8344 0.37498277,73.8399 0.62496763,73.8453 0.56245899,73.8508 0.31246224,73.8562 -2.1230677e-005,73.8617 0.1875083,73.8672 0.34374586,73.8726 0.18750824,73.8781 0.18759555,73.8835 0.78129447,73.8890 0.68742919,73.8944 0.28121597,73.8999 0.46874696,73.9054 0.56247604,73.9108 1.5624862,73.9163 4.0312791,73.9217 3.7813454,73.9272 1.6875633,73.9327 0.43743947,73.9381 0.21865819,73.9436 0.031212267,73.9490 -5.7755997e-006,73.9545 0.031310864,73.9600 0.59381813,73.9654 0.78123331,73.9709 0.87499022,73.9763 0.62492979,73.9818 0.28124607,73.9873 0.46885723,73.9927 0.96883565,73.9982 1.6249372,74.0036 1.1561242,74.0091 0.62498802,74.0146 0.28124914,74.0200 0.093753316,74.0255 0.25001609,74.0310 0.43752944,74.0364 0.49999359,74.0419 1.2813128,74.0473 1.8750745,74.0528 1.7812408,74.0583 1.3436967,74.0637 0.68739229,74.0692 0.12496906,74.0747 5.8278133e-006,74.0801 1.5790047e-005,74.0856 0.093775883,74.0911 0.093725488,74.0965 -2.2714281e-005,74.1020 2.0550475e-005,74.1075 0.18751919,74.1129 0.21872424,74.1184 0.34372616,74.1239 0.34375027,74.1293 0.28127041,74.1348 0.40627068,74.1403 0.65623754,74.1457 0.87503523,74.1512 0.93752199,74.1567 0.46870714,74.1621 0.09372665,74.1676 -3.6011597e-006,74.1731 3.5505255e-007,74.1785 2.1814828e-006,74.1840 0.031253126,74.1895 0.18756041,74.1949 0.59382135,74.2004 0.62494802,74.2059 0.15617777,74.2114 0.093816563,74.2168 0.31250226,74.2223 0.31244975,74.2278 0.34376505,74.2332 0.28124127,74.2387 0.50007188,74.2442 1.0625699,74.2496 1.0624211,74.2551 0.62493223,74.2606 0.56249303,74.2661 0.40624151,74.2715 0.28126284,74.2770 0.31252319,74.2825 0.40626672,74.2879 1.2812736,74.2934 1.1562682,74.2989 0.81248456,74.3044 0.43742147,74.3098 0.87502563,74.3153 2.1251869,74.3208 1.9687688,74.3263 0.6874128,74.3317 0.78126681,74.3372 1.4687823,74.3427 1.3748965,74.3482 0.5936535,74.3536 0.18751255,74.3591 0.093768924,74.3646 0.21880919,74.3701 0.90631682,74.3755 1.1874639,74.3810 0.62490773,74.3865 0.28127345,74.3920 0.81257337,74.3974 0.93744522,74.4029 0.3749375,74.4084 0.28125894,74.4139 0.34379596,74.4193 0.65637344,74.4248 0.71874756,74.4303 0.37486473,74.4358 0.37502605,74.4413 1.6252075,74.4467 2.9063907,74.4522 2.374841,74.4577 0.96851325,74.4632 0.093701892,74.4687 1.1492034e-005,74.4741 -2.4390761e-006,74.4796 -1.736948e-006,74.4851 9.3879562e-006,74.4906 0.093749538,74.4961 -7.5259004e-006,74.5015 0.031258505,74.5070 0.093761772,74.5125 0.21875085,74.5180 0.093734771,74.5235 -9.6798185e-006,74.5289 0.031266052,74.5344 0.53127652,74.5399 0.93755788,74.5454 1.0938525,74.5509 1.3749313,74.5563 0.71866059,74.5618 0.65627116,74.5673 0.7499789,74.5728 0.65622652,74.5783 0.15622829,74.5838 0.093776971,74.5892 0.46879983,74.5947 0.65630269,74.6002 0.81248283,74.6057 0.28115773,74.6112 -1.1375862e-005,74.6167 0.18755879,74.6222 0.18746617,74.6276 -1.9725729e-005,74.6331 0.28132167,74.6386 0.59375775,74.6441 0.43745413,74.6496 0.18747619,74.6551 0.093780443,74.6606 0.50013787,74.6660 1.5001377,74.6715 1.7187461,74.6770 1.1249645,74.6825 1.468714,74.6880 2.562341,74.6935 2.6561775,74.6990 1.7500671,74.7044 0.78128755,74.7099 1.0312558,74.7154 0.74993634,74.7209 0.40620559,74.7264 0.49998701,74.7319 0.49999046,74.7374 0.6875146,74.7429 1.0625618,74.7484 1.1250479,74.7538 0.78129202,74.7593 0.81242675,74.7648 0.49988902,74.7703 0.34378046,74.7758 0.34384975,74.7813 0.53135055,74.7868 0.81248111,74.7923 0.78114575,74.7978 0.53118515,74.8033 0.43754408,74.8088 1.5626343,74.8142 2.4063478,74.8197 2.1249456,74.8252 1.4687293,74.8307 1.6874832,74.8362 1.0624418,74.8417 0.7499097,74.8472 0.34367472,74.8527 0.09376996,74.8582 -9.4554634e-006,74.8637 0.28124264,74.8692 0.68749964,74.8747 0.53128767,74.8802 0.75004297,74.8857 1.0312985,74.8912 1.6250173,74.8967 1.6249512,74.9021 1.3749579,74.9076 0.75000483,74.9131 0.18749656,74.9186 0.093721189,74.9241 0.093745269,74.9296 0.031233938,74.9351 0.062565185,74.9406 0.40631089,74.9461 0.71880639,74.9516 1.6875978,74.9571 1.5312483,74.9626 0.9374122,74.9681 0.49993595,74.9736 0.31243399,74.9791 0.09369836,74.9846 0.18753333,74.9901 0.71883917,74.9956 1.3750399,75.0011 0.93738514,75.0066 0.15620194,75.0121 0.78129297,75.0176 1.8438079,75.0231 1.9062384,75.0286 0.31245613,75.0341 0.37499583,75.0396 0.34372488,75.0451 0.18748471,75.0506 3.2360672e-006,75.0561 0.062541731,75.0616 0.21879642,75.0671 0.2812219,75.0726 0.062431253,75.0781 2.182939e-005,75.0836 1.1875466,75.0891 1.3749814,75.0946 0.6562143,75.1001 0.093738385,75.1056 -1.2902212e-006,75.1111 2.8705782e-007,75.1166 1.4212161e-007,75.1221 -8.5564886e-007,75.1276 0.093769766,75.1331 0.53141814,75.1386 1.6251241,75.1441 1.3748692,75.1496 0.71863443,75.1551 0.56251866,75.1606 0.68753666,75.1661 0.74997967,75.1717 0.62496084,75.1772 0.71875316,75.1827 1.1250247,75.1882 1.3124576,75.1937 0.87498301,75.1992 0.75010008,75.2047 0.99999243,75.2102 0.65616679,75.2157 0.40634802,75.2212 0.90636778,75.2267 1.1249515,75.2322 1.2498676,75.2377 1.0312011,75.2432 1.0938067,75.2487 1.0000788,75.2543 1.2187966,75.2598 1.0311806,75.2653 0.96865916,75.2708 0.90624899,75.2763 1.2187294,75.2818 1.7813394,75.2873 1.8125784,75.2928 0.93747747,75.2983 1.1562954,75.3038 1.5000238,75.3093 1.1874107,75.3149 0.40611416,75.3204 -1.0434581e-005,75.3259 0.18753844,75.3314 0.34374574,75.3369 0.18747865,75.3424 0.18749325,75.3479 0.34380591,75.3534 1.0000368,75.3589 0.96874607,75.3645 0.96886516,75.3700 0.93757004,75.3755 0.78122818,75.3810 0.65615541,75.3865 1.062583,75.3920 2.6876132,75.3975 2.3748004,75.4030 0.71859747,75.4086 -1.5394571e-005,75.4141 3.939394e-006,75.4196 0.093745619,75.4251 1.3633919e-005,75.4306 0.28127989,75.4361 0.53125739,75.4416 0.43749148,75.4472 0.1874994,75.4527 0.12497275,75.4582 0.093785949,75.4637 0.2813409,75.4692 0.37499005,75.4747 0.21865381,75.4803 -3.4546392e-005,75.4858 0.093773402,75.4913 0.18753043,75.4968 0.31252962,75.5023 0.2500447,75.5078 0.40626931,75.5134 1.4375584,75.5189 2.6563892,75.5244 3.4062135,75.5299 2.7811286,75.5354 1.2811686,75.5409 0.37492239,75.5465 0.093740396,75.5520 0.18751121,75.5575 0.18749826,75.5630 0.21874209,75.5685 0.34373638,75.5741 0.34378418,75.5796 0.53146499,75.5851 1.1564544,75.5906 1.2812171,75.5961 0.90601397,75.6017 0.24982804,75.6072 0.28123751,75.6127 0.31252056,75.6182 0.28133169,75.6237 0.31246862,75.6293 0.18746091,75.6348 0.46876109,75.6403 0.2812213,75.6458 0.09373717,75.6514 0.031252686,75.6569 0.031248435,75.6624 -8.2281658e-006,75.6679 2.5376883e-006,75.6735 -1.9220106e-006,75.6790 0.18749678,75.6845 0.18750644,75.6900 0.093773603,75.6955 0.34379694,75.7011 0.5937413,75.7066 0.21868664,75.7121 0.09375032,75.7176 0.90626723,75.7232 1.2812601,75.7287 1.1875072,75.7342 0.84376317,75.7397 1.5937754,75.7453 1.5624799,75.7508 0.87494969,75.7563 0.093816943,75.7619 2.1251636,75.7674 3.1875477,75.7729 2.1248477,75.7784 0.6248619,75.7840 0.43752694,75.7895 0.46888274,75.7950 0.59374398,75.8005 0.62500536,75.8061 1.1876225,75.8116 1.3125387,75.8171 1.2811494,75.8227 0.6561479,75.8282 0.68749422,75.8337 0.62503719,75.8392 0.7500301,75.8448 0.74996704,75.8503 1.0937525,75.8558 1.0937266,75.8614 0.81245989,75.8669 0.62497038,75.8724 0.4999657,75.8780 0.031236701,75.8835 1.2187712,75.8890 1.7500284,75.8946 1.4062307,75.9001 0.21873395,75.9056 0.37500721,75.9111 0.31250334,75.9167 0.43755111,75.9222 0.74999505,75.9277 0.49995247,75.9333 0.34373036,75.9388 0.093755089,75.9443 0.18757153,75.9499 0.59381068,75.9554 0.90622336,75.9609 1.0625149,75.9665 1.8750492,75.9720 1.6561701,75.9775 0.62499261,75.9831 1.0938915,75.9886 1.1563737,75.9942 1.7499179,75.9997 3.4061053,76.0052 3.9061916,76.0108 1.3749646,76.0163 0.31251898,76.0218 0.31247732,76.0274 0.1874716,76.0329 0.093746655,76.0384 0.093752116,76.0440 0.093745999,76.0495 0.18749365,76.0550 0.09375409,76.0606 0.18757923,76.0661 0.7813552,76.0717 0.90628463,76.0772 1.2499292,76.0827 1.4686635,76.0883 1.2187606,76.0938 0.5937537,76.0994 0.31247574,76.1049 0.28125638,76.1104 0.28122625,76.1160 0.25004086,76.1215 0.34383065,76.1271 0.37497246,76.1326 0.21866179,76.1381 0.18746105,76.1437 0.50000501,76.1492 0.31249642,76.1548 0.031247605,76.1603 2.3758445e-005,76.1658 0.31252599,76.1714 0.31249249,76.1769 0.34384677,76.1825 0.87504327,76.1880 0.90614998,76.1935 0.53118336,76.1991 0.28123984,76.2046 0.31249037,76.2102 0.18754369,76.2157 0.31258738,76.2213 0.62498087,76.2268 0.43743384,76.2323 0.18747987,76.2379 0.18752292,76.2434 0.3437669,76.2490 0.18746701,76.2545 0.4063324,76.2601 1.2189736,76.2656 2.1563025,76.2712 3.093585,76.2767 2.4998741,76.2823 1.0938375,76.2878 0.93760413,76.2933 0.81230819,76.2989 0.031174755,76.3044 0.31266004,76.3100 0.6562748,76.3155 0.68758637,76.3211 1.0312512,76.3266 0.68734539,76.3322 0.43740934,76.3377 0.18745731,76.3433 -4.9060241e-006,76.3488 1.9364774e-005,76.3544 0.093773834,76.3599 0.093731619,76.3655 0.09379968,76.3710 0.28128091,76.3766 0.53117192,76.3821 0.71874863,76.3877 0.65627873,76.3932 0.90627801,76.3988 0.93761379,76.4043 1.0000757,76.4099 0.87491292,76.4154 0.53125882,76.4210 0.71883756,76.4265 0.81242406,76.4321 0.49994293,76.4376 0.40623608,76.4432 0.43749088,76.4487 0.62494445,76.4543 0.28124499,76.4598 0.34382829,76.4654 0.49996519,76.4709 0.40621403,76.4765 0.34379748,76.4820 0.50003922,76.4876 0.71876204,76.4931 1.1251556,76.4987 1.7501858,76.5042 1.6250036,76.5098 1.3124285,76.5153 1.0310735,76.5209 0.40603039,76.5265 0.12495883,76.5320 0.34384418,76.5376 0.46881467,76.5431 0.53119689,76.5487 0.28116789,76.5542 0.31252214,76.5598 0.59374064,76.5653 0.31247419,76.5709 0.12503195,76.5765 0.50000948,76.5820 0.59376186,76.5876 0.49998397,76.5931 0.31249657,76.5987 0.59382093,76.6042 0.87503725,76.6098 0.65620017,76.6154 0.21867466,76.6209 0.18751855,76.6265 0.65631771,76.6320 0.81247103,76.6376 0.53125072,76.6431 0.75001359,76.6487 0.59371889,76.6543 0.5312047,76.6598 0.12496714,76.6654 8.5899337e-006,76.6709 -2.4962249e-006,76.6765 1.3943118e-006,76.6821 -3.0810763e-006,76.6876 0.37502053,76.6932 0.78126049,76.6987 0.49997616,76.7043 0.18749665,76.7099 0.25002554,76.7154 0.18750569,76.7210 0.093733691,76.7265 0.062487591,76.7321 0.1874806,76.7377 0.093802229,76.7432 0.25002092,76.7488 0.24995157,76.7544 0.03123101,76.7599 4.1015799e-005,76.7655 0.21879111,76.7710 0.5000158,76.7766 0.71873075,76.7822 0.40621436,76.7877 0.28132039,76.7933 1.0312896,76.7989 1.7812101,76.8044 1.5624888,76.8100 0.74998319,76.8156 0.34369019,76.8211 -1.3124969e-005,76.8267 0.093845263,76.8323 0.46884567,76.8378 0.90625387,76.8434 1.2499732,76.8490 1.3437674,76.8545 1.125049,76.8601 1.0311751,76.8657 0.56246936,76.8712 0.78125298,76.8768 0.499935,76.8824 0.49999437,76.8879 0.37496516,76.8935 0.093732454,76.8991 0.21878757,76.9046 0.53129005,76.9102 0.65624404,76.9158 0.40620047,76.9213 0.84372622,76.9269 1.1875312,76.9325 0.84375256,76.9380 0.37504718,76.9436 0.68765056,76.9492 0.84377599,76.9547 0.56233943,76.9603 0.4998953,76.9659 0.90628016,76.9715 1.2499945,76.9770 0.18749335,76.9826 0.09375912,76.9882 0.093716525,76.9937 0.062564611,76.9993 0.71885979,77.0049 1.3125137,77.0105 1.4999539,77.0160 1.0311716,77.0216 0.18744661,77.0272 0.18748793,77.0328 0.37506741,77.0383 0.87506896,77.0439 0.87492335,77.0495 0.37494224,77.0550 0.50000548,77.0606 0.65639609,77.0662 0.93764037,77.0718 0.68739653,77.0773 0.40612212,77.0829 0.43745556,77.0885 0.31255364,77.0941 0.53134531,77.0996 0.78129369,77.1052 1.2811699,77.1108 2.4999297,77.1164 2.6249893,77.1219 1.3438559,77.1275 0.96879518,77.1331 0.78114849,77.1387 0.31243408,77.1442 -3.2229189e-005,77.1498 0.40627521,77.1554 0.87502205,77.1610 0.78122902,77.1666 0.12497294,77.1721 0.093757093,77.1777 0.18749771,77.1833 0.093752034,77.1889 -6.4474561e-006,77.1944 1.9086736e-005,77.2000 0.28137368,77.2056 0.8438164,77.2112 0.87484074,77.2168 0.53123254,77.2223 0.78134662,77.2279 1.5625987,77.2335 2.6563511,77.2391 2.4060938,77.2447 0.74986827,77.2502 0.53126949,77.2558 0.21878284,77.2614 0.50014782,77.2670 1.4375995,77.2726 1.5936378,77.2782 1.1561733,77.2837 0.87500525,77.2893 0.71872312,77.2949 0.34369516,77.3005 0.12493286,77.3061 0.43752623,77.3116 1.3751339,77.3172 1.6250122,77.3228 0.99987936,77.3284 0.1874447,77.3340 8.473703e-007,77.3396 0.031249421,77.3451 0.093756139,77.3507 0.43750459,77.3563 0.59374297,77.3619 0.093747251,77.3675 0.093842819,77.3731 0.84375674,77.3787 1.0311533,77.3842 0.65626639,77.3898 0.15624726,77.3954 -2.1785867e-005,77.4010 3.9598117e-006,77.4066 5.9491258e-006,77.4122 0.093791075,77.4178 0.2812306,77.4233 0.43747762,77.4289 0.96879357,77.4345 1.0938064,77.4401 2.0624921,77.4457 2.6874628,77.4513 1.968717,77.4569 0.49996901,77.4625 1.8310089e-006,77.4680 1.8176286e-005,77.4736 0.31255671,77.4792 0.68753511,77.4848 0.87506878,77.4904 0.96876085,77.4960 0.84379745,77.5016 1.093745,77.5072 1.2186425,77.5128 0.62496382,77.5184 0.37494439,77.5239 0.37511081,77.5295 0.75004661,77.5351 0.46877855,77.5407 1.0938151,77.5463 1.5001137,77.5519 1.9374826,77.5575 1.4374067,77.5631 2.0000179,77.5687 1.5623574,77.5743 0.74993587,77.5799 0.75004977,77.5855 0.9375639,77.5910 0.87497503,77.5966 0.40612018,77.6022 0.062457014,77.6078 0.53137565,77.6134 0.84378433,77.6190 0.49987912,77.6246 0.093721397,77.6302 0.21885128,77.6358 0.71892208,77.6414 1.8437806,77.6470 1.6248703,77.6526 0.90612137,77.6582 0.21868667,77.6638 0.65627587,77.6694 1.5626705,77.6750 2.2188737,77.6806 1.5624058,77.6862 0.53109956,77.6918 0.31250185,77.6973 0.75005341,77.7029 0.56241101,77.7085 0.093703538,77.7141 4.3850614e-006,77.7197 -1.1223824e-005,77.7253 4.05135e-005,77.7309 0.37505555,77.7365 0.40623507,77.7421 0.18745935,77.7477 0.03122109,77.7533 0.093784757,77.7589 0.50005305,77.7645 0.53124636,77.7701 0.28118747,77.7757 -2.9484861e-005,77.7813 -2.7979536e-007,77.7869 3.0609459e-005,77.7925 0.31257942,77.7981 0.81249619,77.8037 0.65619212,77.8093 1.1250247,77.8149 1.1562309,77.8205 0.09370508,77.8261 0.43751115,77.8317 0.93756425,77.8373 1.1564758,77.8429 1.84382,77.8485 1.4685874,77.8541 0.59365654,77.8597 0.34373558,77.8653 0.56244457,77.8710 0.53124112,77.8766 0.28126085,77.8822 0.12495451,77.8878 -6.6682342e-006,77.8934 -3.7181553e-007,77.8990 0.093765378,77.9046 0.28125143,77.9102 0.34373704,77.9158 0.34375194,77.9214 0.18749736,77.9270 -5.50605e-006,77.9326 0.093783997,77.9382 0.53139865,77.9438 0.93754518,77.9494 0.71865112,77.9550 0.68754846,77.9606 1.0625421,77.9662 0.84374326,77.9718 0.96872109,77.9774 0.93758273,77.9831 1.4062871,77.9887 1.0311213,77.9943 0.78116459,77.9999 0.59366739,78.0055 0.34376436,78.0111 0.50006795,78.0167 0.87506253,78.0223 0.93741095,78.0279 0.18751204,78.0335 0.65633398,78.0391 0.78123581,78.0447 0.75006217,78.0504 0.93759316,78.0560 1.2188132,78.0616 1.6562335,78.0672 1.718672,78.0728 1.9061934,78.0784 1.4062326,78.0840 0.9374314,78.0896 0.24989915,78.0952 0.093723096,78.1008 0.12508138,78.1065 0.31253755,78.1121 0.28117192,78.1177 0.031201914,78.1233 2.6782545e-005,78.1289 0.1875152,78.1345 0.18748778,78.1401 0.2812396,78.1457 0.56254143,78.1514 0.78128123,78.1570 0.59372014,78.1626 0.71873629,78.1682 0.40625209,78.1738 1.0625404,78.1794 3.9688265,78.1850 4.5937881,78.1907 2.8749204,78.1963 1.1250223,78.2019 0.78127986,78.2075 0.49992019,78.2131 0.249992,78.2187 0.18751314,78.2243 0.68754435,78.2300 0.99997801,78.2356 0.49991059,78.2412 -3.0310221e-005,78.2468 4.9350815e-006,78.2524 0.093775786,78.2580 0.50001645,78.2637 0.37496832,78.2693 -1.4403786e-005,78.2749 0.43752894,78.2805 1.1250347,78.2861 0.84375817,78.2918 0.40621284,78.2974 0.062464666,78.3030 0.49999428,78.3086 0.50002468,78.3142 0.50005764,78.3198 0.68749851,78.3255 0.62500072,78.3311 0.62502098,78.3367 0.43746361,78.3423 0.46879637,78.3479 0.59382719,78.3536 0.46873111,78.3592 0.40617007,78.3648 0.28118756,78.3704 0.62502366,78.3760 1.8437362,78.3817 2.4999888,78.3873 1.8437803,78.3929 0.3437551,78.3985 0.49997777,78.4042 0.59372038,78.4098 0.78125787,78.4154 0.62505555,78.4210 0.59383541,78.4266 1.0312082,78.4323 0.87500137,78.4379 1.2189209,78.4435 1.656279,78.4491 1.4060762,78.4548 0.81245422,78.4604 0.49999923,78.4660 0.21869726,78.4716 0.40625381,78.4773 0.99995255,78.4829 1.0937781,78.4885 1.0001173,78.4941 1.0938125,78.4998 0.9375267,78.5054 0.71871257,78.5110 0.40612981,78.5166 0.093685351,78.5223 0.18750213,78.5279 0.5937624,78.5335 0.71883559,78.5392 0.81263357,78.5448 1.0000039,78.5504 0.56234586,78.5560 0.1249546,78.5617 0.84394366,78.5673 1.9375859,78.5729 1.3748469,78.5785 0.28114215,78.5842 0.093700334,78.5898 1.4650829e-005,78.5954 0.2813583,78.6011 0.59374177,78.6067 0.71866244,78.6123 0.65620577,78.6180 0.56253248,78.6236 0.3125909,78.6292 0.49997392,78.6348 0.28116614,78.6405 0.18749633,78.6461 1.5312576,78.6517 2.7812443,78.6574 2.9062819,78.6630 2.3125312,78.6686 0.81246471,78.6743 0.71871132,78.6799 0.50006157,78.6855 0.90633249,78.6912 1.0000502,78.6968 1.2187227,78.7024 0.5936535,78.7081 0.18752229,78.7137 0.3438063,78.7193 0.31240532,78.7250 -4.5654288e-005,78.7306 0.093817934,78.7362 0.28122547,78.7419 0.28126627,78.7475 0.78132069,78.7531 0.9687711,78.7588 1.0001206,78.7644 1.2500331,78.7700 1.5623122,78.7757 2.8749444,78.7813 3.5625408,78.7869 2.2812059,78.7926 0.53121454,78.7982 0.18747956,78.8038 0.12500678,78.8095 0.71878606,78.8151 1.3125019,78.8208 0.78127247,78.8264 0.28121546,78.8320 0.12502585,78.8377 0.93760765,78.8433 1.1249391,78.8489 0.37490109,78.8546 0.031252805,78.8602 0.28126085,78.8659 0.28123423,78.8715 0.49999279,78.8771 0.093754359,78.8828 0.8438009,78.8884 2.0627246,78.8941 2.781307,78.8997 2.1873391,78.9053 1.6248971,78.9110 0.74994993,78.9166 0.59373701,78.9223 0.56248099,78.9279 0.18751013,78.9335 -6.4373826e-006,78.9392 0.18756714,78.9448 0.56262487,78.9505 1.2187426,78.9561 1.4686588,78.9618 0.99994785,78.9674 0.12494849,78.9730 0.093919396,78.9787 0.78142905,78.9843 0.7811107,78.9900 0.40615907,78.9956 0.8437978,79.0013 1.1250851,79.0069 1.1250982,79.0125 1.0625021,79.0182 0.81231892,79.0238 0.1873481,79.0295 0.093742535,79.0351 0.49999642,79.0408 0.84378344,79.0464 0.93750221,79.0521 0.18751879,79.0577 0.50002128,79.0633 0.34371468,79.0690 0.093696885,79.0746 0.28139722,79.0803 1.6877897,79.0859 2.218735,79.0916 1.4372592,79.0972 0.8124029,79.1029 0.84379339,79.1085 0.68755561,79.1142 0.93751967,79.1198 1.1249547,79.1255 0.9374302,79.1311 0.84368718,79.1368 0.187491,79.1424 4.0518507e-006,79.1481 1.371897e-006,79.1537 0.093779922,79.1594 0.34377471,79.1650 0.34372756,79.1707 0.90625119,79.1763 1.2499863,79.1820 0.74998122,79.1876 0.46886328,79.1933 1.1563491,79.1989 0.93739545,79.2046 0.18739064,79.2102 0.03124835,79.2159 0.093752235,79.2215 0.2499951,79.2272 0.25001878,79.2328 0.56257659,79.2385 1.0626423,79.2441 1.687533,79.2498 1.4061161,79.2554 0.49992234,79.2611 0.15629379,79.2667 0.37510276,79.2724 0.81252176,79.2780 0.87487167,79.2837 0.59365487,79.2893 0.18749891,79.2950 0.031250227,79.3007 -4.4799737e-007,79.3063 -1.5479685e-008,79.3120 5.1000211e-007,79.3176 0.09375529,79.3233 0.28130892,79.3289 0.46880707,79.3346 0.43747649,79.3402 0.28121376,79.3459 0.34373236,79.3515 0.37500593,79.3572 0.71886957,79.3629 1.375101,79.3685 1.1874045,79.3742 0.9063248,79.3798 2.000247,79.3855 2.5625241,79.3911 1.9997802,79.3968 0.68728596,79.4025 0.21868762,79.4081 0.59373242,79.4138 0.56249416,79.4194 0.31249878,79.4251 0.031250417,79.4308 0.093751304,79.4364 0.093751304,79.4421 0.093736596,79.4477 0.28129214,79.4534 0.37503752,79.4591 0.12493216,79.4647 0.093786933,79.4704 0.87518221,79.4760 1.5000755,79.4817 1.0936561,79.4874 0.59363675,79.4930 0.49998164,79.4987 0.84384066,79.5043 1.0625682,79.5100 1.1562294,79.5157 0.99985743,79.5213 0.34367496,79.5270 0.68754733,79.5327 0.65626436,79.5383 0.4062123,79.5440 0.031266123,79.5496 0.37508363,79.5553 0.49993551,79.5610 0.093717404,79.5666 0.50009018,79.5723 0.84373796,79.5780 0.49995786,79.5836 0.37500674,79.5893 0.43748149,79.5950 0.2187179,79.6006 -1.3414814e-005,79.6063 3.8382964e-006,79.6119 0.18750207,79.6176 0.093739554,79.6233 0.093763873,79.6289 0.093801759,79.6346 0.18749776,79.6403 0.093707107,79.6459 0.093764171,79.6516 0.43752843,79.6573 0.40621319,79.6629 0.18748432,79.6686 0.53142959,79.6743 1.0314225,79.6799 0.93739545,79.6856 0.59372759,79.6913 1.2500128,79.6970 1.0936644,79.7026 1.0624169,79.7083 0.31244445,79.7140 0.78126597,79.7196 0.74999589,79.7253 0.43745378,79.7310 0.18756719,79.7366 1.0626997,79.7423 1.5937572,79.7480 1.9373622,79.7536 1.4999663,79.7593 0.65624487,79.7650 0.3437013,79.7707 0.18750092,79.7763 0.21875635,79.7820 0.15626752,79.7877 0.81259561,79.7933 1.7187562,79.7990 1.218722,79.8047 1.0312858,79.8104 0.87508416,79.8160 1.2187164,79.8217 0.74995464,79.8274 0.84381622,79.8331 0.74994576,79.8387 0.5311712,79.8444 0.59371424,79.8501 0.68745482,79.8557 0.37501639,79.8614 0.34385967,79.8671 0.96886808,79.8728 1.7500529,79.8784 1.9061924,79.8841 1.2186121,79.8898 0.24993649,79.8955 0.15622146,79.9011 -4.3056039e-005,79.9068 0.093755402,79.9125 0.56252223,79.9182 1.0938298,79.9239 0.87510312,79.9295 0.93752253,79.9352 0.68737197,79.9409 0.18740396,79.9466 2.4124574e-007,79.9522 0.3437728,79.9579 0.84376097,79.9636 0.71872586,79.9693 0.74999213,79.9750 1.1250211,79.9806 1.749998,79.9863 1.4063263,79.9920 1.4376302,79.9977 1.1875628,80.0033 1.1874418,80.0090 1.0624311,80.0147 0.81242716,80.0204 0.40615535,80.0261 0.81251746,80.0317 0.93752915,80.0374 1.0625159,80.0431 1.062498,80.0488 0.90624779,80.0545 0.65625662,80.0601 0.50002658,80.0658 1.3750836,80.0715 2.2813339,80.0772 2.1561105,80.0829 0.59366995,80.0886 0.43757957,80.0942 0.4062466,80.0999 0.65623164,80.1056 0.78122187,80.1113 1.1249892,80.1170 1.1874776,80.1227 0.49997443,80.1283 0.093744211,80.1340 -8.1925543e-007,80.1397 7.8657677e-006,80.1454 0.093756594,80.1511 0.1250046,80.1568 0.062522478,80.1624 0.15629999,80.1681 0.37499601,80.1738 0.28115523,80.1795 7.9769496e-005,80.1852 0.62529981,80.1909 1.7814617,80.1966 2.1873367,80.2022 1.1871959,80.2079 0.37492996,80.2136 0.28132549,80.2193 0.40624341,80.2250 0.18743873,80.2307 0.18757097,80.2364 0.59385514,80.2421 0.81240189,80.2477 0.31241024,80.2534 0.21884742,80.2591 0.84380341,80.2648 1.3749188,80.2705 1.1249629,80.2762 1.0624936,80.2819 1.6249578,80.2876 2.0937283,80.2933 1.062483,80.2989 0.093760893,80.3046 3.0626065e-006,80.3103 0.0937659,80.3160 0.65627342,80.3217 1.1875495,80.3274 0.96879363,80.3331 0.40619242,80.3388 0.093680233,80.3445 -6.0994498e-006,80.3502 0.03124664,80.3559 1.9551273e-005,80.3615 0.093801178,80.3672 0.21882248,80.3729 1.6562679,80.3786 2.6874423,80.3843 2.7187142,80.3900 1.6249648,80.3957 0.18751307,80.4014 0.50003576,80.4071 0.53123838,80.4128 0.437507,80.4185 0.50001192,80.4242 0.68750376,80.4299 1.000025,80.4356 1.0624927,80.4413 0.53118122,80.4470 0.18747535,80.4526 0.1875447,80.4583 0.18749878,80.4640 0.093705386,80.4697 -1.8093364e-005,80.4754 0.093746133,80.4811 0.18749925,80.4868 0.093756787,80.4925 0.093753688,80.4982 0.03125206,80.5039 0.18749703,80.5096 0.53127617,80.5153 1.531419,80.5210 3.0626116,80.5267 2.968668,80.5324 1.4373922,80.5381 0.28118989,80.5438 0.40633395,80.5495 1.0312476,80.5552 0.87493581,80.5609 0.84378171,80.5666 0.90630007,80.5723 1.0312121,80.5780 0.62492836,80.5837 0.15628077,80.5894 0.21876283,80.5951 0.28119782,80.6008 0.49996722,80.6065 0.50007141,80.6122 0.56264067,80.6179 1.0938636,80.6236 0.99984092,80.6293 0.1873228,80.6350 7.5543012e-006,80.6407 -2.9453308e-006,80.6464 4.2267275e-006,80.6521 0.031249853,80.6578 -3.6554818e-006,80.6635 9.5032829e-007,80.6692 0.093752652,80.6749 0.31249925,80.6806 0.3437593,80.6863 0.59390241,80.6920 0.96877474,80.6977 0.56243169,80.7034 0.53126019,80.7091 0.40623719,80.7148 0.74996966,80.7205 0.18742257,80.7263 0.34376237,80.7320 0.53135151,80.7377 0.6876449,80.7434 1.4689304,80.7491 1.7185853,80.7548 0.87479818,80.7605 1.3125706,80.7662 1.5625894,80.7719 1.4062526,80.7776 0.96867418,80.7833 0.99998909,80.7890 0.90617883,80.7947 0.37495211,80.8004 0.15630683,80.8061 0.31253132,80.8119 0.34371793,80.8176 1.2189078,80.8233 2.5937665,80.8290 1.6560558,80.8347 0.31243524,80.8404 -5.2984969e-006,80.8461 0.43758982,80.8518 1.1875528,80.8575 1.1249348,80.8632 0.40617841,80.8689 -1.1590613e-005,80.8747 0.21876657,80.8804 0.59376162,80.8861 0.65623081,80.8918 0.1250153,80.8975 0.50009853,80.9032 1.0312728,80.9089 0.7186569,80.9146 0.43745878,80.9203 1.6563182,80.9261 2.4063213,80.9318 1.1249487,80.9375 0.59366572,80.9432 0.12499057,80.9489 0.18759289,80.9546 0.56270462,80.9603 1.1563429,80.9660 1.2497478,80.9718 0.093575768,80.9775 0.75010079,80.9832 0.93753189,80.9889 0.37492681,80.9946 0.093702175,81.0003 0.49999994,81.0060 0.50002134,81.0118 0.37506121,81.0175 0.96879345,81.0232 1.7500052,81.0289 1.2187153,81.0346 0.28118885,81.0403 0.18749948,81.0460 0.71890032,81.0518 2.3126163,81.0575 2.0936675,81.0632 0.65612429,81.0689 0.18747136,81.0746 0.49999601,81.0804 0.75005949,81.0861 0.84383136,81.0918 0.96869302,81.0975 0.74992341,81.1032 0.68749326,81.1089 0.74999893,81.1147 0.62497169,81.1204 -1.8508274e-005,81.1261 0.093756884,81.1318 0.18751974,81.1375 0.18750885,81.1433 0.40628538,81.1490 0.81253833,81.1547 0.81248814,81.1604 0.49994162,81.1661 0.031212065,81.1719 6.5785553e-006,81.1776 -1.4171871e-006,81.1833 0.09378656,81.1890 0.56258208,81.1947 0.87508488,81.2005 0.96872127,81.2062 0.46861932,81.2119 0.18751073,81.2176 1.1250958,81.2234 1.4999307,81.2291 1.0311869,81.2348 0.96879709,81.2405 0.6875214,81.2462 0.5624696,81.2520 0.37496594,81.2577 0.34374174,81.2634 0.18749014,81.2691 -8.9775222e-006,81.2749 2.1230457e-005,81.2806 0.093773514,81.2863 0.12498658,81.2920 0.09378013,81.2978 0.31262171,81.3035 0.81254864,81.3092 0.68736589,81.3149 0.18740357,81.3207 0.093752839,81.3264 0.65625602,81.3321 1.6562544,81.3378 1.6875017,81.3436 0.87501353,81.3493 0.68756872,81.3550 0.93763793,81.3608 1.3437473,81.3665 0.8123768,81.3722 0.31243205,81.3779 0.12497855,81.3837 0.12502246,81.3894 0.46881709,81.3951 0.68747371,81.4008 0.21866623,81.4066 2.355914e-005,81.4123 0.34379846,81.4180 0.68748438,81.4238 0.53120756,81.4295 0.31248897,81.4352 0.093757667,81.4410 0.093824029,81.4467 0.53139055,81.4524 1.0312282,81.4581 0.68735766,81.4639 0.28121626,81.4696 0.40634423,81.4753 0.56253886,81.4811 0.28114524,81.4868 0.18754977,81.4925 0.87520516,81.4983 1.3438267,81.5040 1.2810609,81.5097 0.56240511,81.5155 0.56255913,81.5212 0.46868676,81.5269 0.18742362,81.5327 -2.2714299e-005,81.5384 6.7756018e-006,81.5441 -4.3864966e-006,81.5499 1.0770733e-005,81.5556 0.093749702,81.5613 0.18753411,81.5671 0.93755394,81.5728 1.2812359,81.5785 1.0312291,81.5843 0.53126895,81.5900 0.75004649,81.5957 1.4374995,81.6015 1.156224,81.6072 0.74996054,81.6130 0.21869701,81.6187 -9.6046224e-006,81.6244 2.3830942e-006,81.6302 7.3098313e-008,81.6359 0.093750156,81.6416 0.18750536,81.6474 0.1875297,81.6531 0.40630117,81.6588 0.53122479,81.6646 0.1874458,81.6703 0.031241359,81.6761 0.031273317,81.6818 0.40627286,81.6875 1.0938374,81.6933 2.1875439,81.6990 2.5311842,81.7048 1.8749375,81.7105 0.71870285,81.7162 0.093751289,81.7220 -6.9952662e-006,81.7277 0.093749717,81.7335 0.18752359,81.7392 0.1875069,81.7449 0.18748206,81.7507 0.093743473,81.7564 -4.5512611e-006,81.7622 0.093771331,81.7679 0.28132427,81.7736 0.50002134,81.7794 0.46867028,81.7851 0.12495881,81.7909 9.2881946e-006,81.7966 -1.1745926e-006,81.8024 -4.5910397e-006,81.8081 0.18759561,81.8138 0.62509155,81.8196 0.49988022,81.8253 0.093719848,81.8311 0.46894395,81.8368 1.0313998,81.8426 1.2812096,81.8483 0.90606689,81.8541 0.40613398,81.8598 0.18747035,81.8655 -8.9071909e-007,81.8713 0.062543333,81.8770 0.1562915,81.8828 0.28125215,81.8885 0.71876079,81.8943 1.2813785,81.9000 1.2500308,81.9058 0.6249612,81.9115 0.71883738,81.9173 1.5625318,81.9230 2.4063506,81.9288 2.8436415,81.9345 1.406006,81.9402 0.59370995,81.9460 0.28132567,81.9517 0.65635961,81.9575 1.06257,81.9632 1.9374471,81.9690 1.9061359,81.9747 1.4687072,81.9805 0.68744713,81.9862 0.34378231,81.9920 0.31253138,81.9977 0.50001019,82.0035 0.78134894,82.0092 0.96876621,82.0150 0.90611577,82.0207 0.93742847,82.0265 1.124974,82.0322 0.9062373,82.0380 0.59378916,82.0437 0.4688634,82.0495 0.68752074,82.0552 0.68737555,82.0610 0.62504131,82.0667 0.90631336,82.0725 0.78127599,82.0783 1.2187839,82.0840 1.3436714,82.0898 1.1249814,82.0955 1.2500713,82.1013 1.6875685,82.1070 2.312536,82.1128 2.0624259,82.1185 1.1249367,82.1243 1.0312299,82.1300 0.96868765,82.1358 0.75001079,82.1415 0.62509555,82.1473 0.84376478,82.1531 0.53120238,82.1588 0.34371817,82.1646 0.37492746,82.1703 0.09369874,82.1761 7.1717994e-005,82.1818 0.50017697,82.1876 1.1563178,82.1933 1.2811427,82.1991 1.0311626,82.2049 0.7187919,82.2106 0.90635175,82.2164 1.0936954,82.2221 0.62484348,82.2279 0.12498486,82.2336 0.37505478,82.2394 0.5312252,82.2452 0.28119677,82.2509 0.31252423,82.2567 0.18754172,82.2624 0.56258738,82.2682 1.156342,82.2740 1.4687603,82.2797 1.2186258,82.2855 0.46863762,82.2912 0.37504774,82.2970 0.4062748,82.3028 0.37498173,82.3085 0.49999577,82.3143 0.40628406,82.3200 0.37502432,82.3258 0.40622932,82.3316 0.5624879,82.3373 0.40632054,82.3431 0.49998635,82.3488 0.37488618,82.3546 0.59372133,82.3604 0.84374505,82.3661 0.40625244,82.3719 0.12499426,82.3777 0.3437624,82.3834 0.65630633,82.3892 0.75016415,82.3950 1.2501262,82.4007 1.374929,82.4065 0.96872902,82.4122 0.90631372,82.4180 1.3749096,82.4238 1.812422,82.4295 1.8750639,82.4353 1.7499909,82.4411 1.4374224,82.4468 0.68739486,82.4526 0.34371561,82.4584 0.84376651,82.4641 0.68749517,82.4699 0.4687826,82.4757 0.40623903,82.4814 0.093728527,82.4872 0.18754989,82.4930 0.50001359,82.4987 0.34371412,82.5045 0.18754168,82.5103 0.37507898,82.5160 0.62499005,82.5218 0.40615448,82.5276 0.12495649,82.5333 0.093755424,82.5391 0.18750735,82.5449 0.65630698,82.5506 1.0937909,82.5564 0.90624475,82.5622 0.68745422,82.5680 0.31246874,82.5737 0.18745823,82.5795 0.21880059,82.5853 1.3438481,82.5910 1.4374365,82.5968 0.62505698,82.6026 1.0002891,82.6083 1.9376942,82.6141 2.3434803,82.6199 1.2809662,82.6257 0.65624386,82.6314 0.43748134,82.6372 0.31251234,82.6430 0.21875267,82.6487 0.46882409,82.6545 1.3750213,82.6603 0.96868503,82.6661 0.68747151,82.6718 0.40620291,82.6776 0.12500361,82.6834 0.093726821,82.6892 0.21884967,82.6949 1.500216,82.7007 2.1875019,82.7065 1.4997799,82.7123 0.031144045,82.7180 0.28131014,82.7238 0.50002801,82.7296 0.34371269,82.7354 0.093738034,82.7411 0.15633866,82.7469 0.53125632,82.7527 0.59376466,82.7585 0.62502557,82.7642 0.34368366,82.7700 0.31256878,82.7758 0.9688912,82.7816 2.7498915,82.7873 2.2186258,82.7931 2.4375281,82.7989 1.9375582,82.8047 2.0625601,82.8105 1.6561501,82.8162 0.34364676,82.8220 0.093753748,82.8278 0.093736537,82.8336 1.2267815e-005,82.8394 0.40630594,82.8451 0.90625107,82.8509 1.3124529,82.8567 1.5937274,82.8625 1.0001099,82.8683 0.90630257,82.8740 0.74996132,82.8798 0.78128695,82.8856 0.84368247,82.8914 0.6249308,82.8972 0.62502593,82.9029 0.9064151,82.9087 1.9689252,82.9145 2.3125243,82.9203 1.781154,82.9261 0.96855533,82.9318 0.37495103,82.9376 0.62515593,82.9434 1.4378921,82.9492 2.5626376,82.9550 2.2183642,82.9608 1.1246724,82.9665 0.65619338,82.9723 0.84376574,82.9781 1.1249957,82.9839 0.87500077,82.9897 0.21875006,82.9955 0.31256405,83.0013 0.90632105,83.0070 1.2499739,83.0128 0.90615886,83.0186 0.40624449,83.0244 0.43753603,83.0302 0.53125608,83.0360 0.46881264,83.0418 0.56262183,83.0475 0.84367222,83.0533 0.46865579,83.0591 0.96894568,83.0649 1.5938158,83.0707 1.8123636,83.0765 0.78118962,83.0823 0.56246775,83.0880 0.24994856,83.0938 0.74997109,83.0996 1.7812339,83.1054 2.6874976,83.1112 2.0312467,83.1170 0.031249242,83.1228 0.18749565,83.1286 0.18751752,83.1344 0.25001374,83.1401 0.40630159,83.1459 0.71878326,83.1517 0.71868241,83.1575 0.59371585,83.1633 0.37504649,83.1691 0.53127426,83.1749 0.43745887,83.1807 0.21874332,83.1865 0.31250986,83.1923 0.31250444,83.1981 0.43752825,83.2038 0.5937441,83.2096 0.53121114,83.2154 0.56247711,83.2212 0.1874882,83.2270 0.093767919,83.2328 1.2187859,83.2386 1.8750353,83.2444 1.5937675,83.2502 0.34378111,83.2560 0.49995595,83.2618 0.28121963,83.2676 0.34383959,83.2734 0.5000177,83.2792 0.37494147,83.2850 0.78119528,83.2907 1.1250608,83.2965 1.0313903,83.3023 0.84372973,83.3081 0.49986434,83.3139 0.34370965,83.3197 0.4374938,83.3255 0.37495708,83.3313 0.40623897,83.3371 0.90626127,83.3429 0.99999338,83.3487 0.21874583,83.3545 5.5760046e-007,83.3603 0.093755379,83.3661 0.093731619,83.3719 0.093851812,83.3777 0.65642941,83.3835 1.0001475,83.3893 1.406296,83.3951 1.4999586,83.4009 1.3749317,83.4067 0.87481052,83.4125 0.49987561,83.4183 0.500067,83.4241 0.96889919,83.4299 1.65625,83.4357 1.4999051,83.4415 0.96873361,83.4473 0.75001603,83.4531 0.62500674,83.4589 0.87489355,83.4647 0.34367898,83.4705 0.31254557,83.4763 0.3437804,83.4821 0.43751556,83.4879 0.34369963,83.4937 -3.9578114e-005,83.4995 0.031285562,83.5053 0.56261027,83.5111 1.5625006,83.5169 1.3123875,83.5227 0.43747333,83.5285 0.18750963,83.5343 0.18749917,83.5401 0.093748078,83.5459 0.093773633,83.5517 0.31253412,83.5575 0.53125775,83.5633 0.31243446,83.5691 4.6186593e-005,83.5749 0.3125819,83.5807 0.53132194,83.5866 1.2812856,83.5924 1.1248703,83.5982 0.43740779,83.6040 0.21872002,83.6098 0.31254986,83.6156 0.6875543,83.6214 1.3127264,83.6272 2.5627983,83.6330 2.687376,83.6388 1.405889,83.6446 0.1873548,83.6504 1.5421401e-005,83.6562 0.09379603,83.6620 0.2500003,83.6678 0.093701117,83.6737 0.31250894,83.6795 0.8437677,83.6853 0.75000089,83.6911 0.4374876,83.6969 0.12500827,83.7027 0.50013667,83.7085 1.2813982,83.7143 2.0000358,83.7201 2.9686711,83.7259 2.4998593,83.7317 0.59367406,83.7376 0.21871629,83.7434 0.12499217,83.7492 0.12499856,83.7550 0.31261379,83.7608 1.0939399,83.7666 1.5937148,83.7724 1.1873288,83.7782 0.49993211,83.7841 0.56249905,83.7899 0.99998915,83.7957 1.3437178,83.8015 1.3438147,83.8073 1.4687984,83.8131 0.90621942,83.8189 0.93746638,83.8247 0.68749368,83.8306 0.53128588,83.8364 0.59375477,83.8422 0.84381372,83.8480 1.8749851,83.8538 1.5311409,83.8596 0.46872628,83.8654 0.031282056,83.8713 0.31253472,83.8771 0.37497595,83.8829 0.18747251,83.8887 0.093740441,83.8945 2.1013308e-005,83.9003 0.093781427,83.9061 0.18750238,83.9120 0.46879262,83.9178 0.68750703,83.9236 0.5937748,83.9294 0.68755704,83.9352 0.59366095,83.9411 0.40616071,83.9469 0.34374472,83.9527 0.40630043,83.9585 0.59380937,83.9643 0.87504548,83.9701 1.2501398,83.9760 1.7188251,83.9818 1.4061062,83.9876 0.59362894,83.9934 0.31248564,83.9992 0.75000018,84.0051 0.78122753,84.0109 0.49998689,84.0167 0.43750525,84.0225 0.53139108,84.0283 0.93764377,84.0342 1.3437408,84.0400 1.6562047,84.0458 1.3748437,84.0516 0.53116894,84.0574 0.46877024,84.0633 0.50000757,84.0691 0.49996492,84.0749 0.25002113,84.0807 0.53131694,84.0866 0.40615803,84.0924 0.031238981,84.0982 0.53144675,84.1040 1.1876262,84.1098 1.3124094,84.1157 0.56230062,84.1215 0.031173972,84.1273 0.75002283,84.1331 1.6874987,84.1390 1.5624975,84.1448 0.74999446,84.1506 -1.2278635e-006,84.1564 2.6618892e-007,84.1623 1.6323054e-007,84.1681 -9.1921299e-007,84.1739 3.5139119e-006,84.1797 0.031249298,84.1856 -6.9083359e-007,84.1914 0.093780063,84.1972 0.18752068,84.2030 0.1875211,84.2089 0.40627468,84.2147 0.59371936,84.2205 0.50003809,84.2264 0.31249219,84.2322 0.18740973,84.2380 -6.9866592e-006,84.2438 0.37504065,84.2497 1.0625144,84.2555 0.8750357,84.2613 0.65633684,84.2672 0.78120375,84.2730 0.49988142,84.2788 0.093727626,84.2846 0.37499192,84.2905 0.31253213,84.2963 0.25010645,84.3021 0.65634894,84.3080 0.84375387,84.3138 0.5936501,84.3196 0.31250775,84.3254 0.93770409,84.3313 1.7500395,84.3371 1.3435159,84.3429 0.40613154,84.3488 0.18749748,84.3546 0.093747541,84.3604 1.2187454,84.3663 1.8750229,84.3721 1.0625061,84.3779 0.81250066,84.3838 0.74998558,84.3896 0.34371766,84.3954 0.093746141,84.4013 4.4900997e-005,84.4071 0.34389582,84.4129 0.75010282,84.4188 1.9061681,84.4246 1.4686542,84.4304 0.49999994,84.4363 0.68747807,84.4421 0.49997205,84.4479 0.43753123,84.4538 1.0938079,84.4596 1.4375349,84.4654 1.7186768,84.4713 1.093647,84.4771 0.71882933,84.4830 0.90639186,84.4888 1.1562309,84.4946 0.56238091,84.5005 0.28120312,84.5063 0.49998501,84.5121 0.78124994,84.5180 0.81251258,84.5238 0.37497392,84.5297 0.031244755,84.5355 0.093801931,84.5413 0.40641478,84.5472 1.3439702,84.5530 1.9999741,84.5588 1.3435692,84.5647 0.56236458,84.5705 0.24996242,84.5764 0.4062534,84.5822 0.31244686,84.5880 0.28123063,84.5939 0.40630558,84.5997 1.3438671,84.6056 2.4376051,84.6114 2.4687376,84.6172 1.249866,84.6231 0.15613636,84.6289 -1.9938299e-005,84.6348 5.326986e-006,84.6406 -1.3680437e-006,84.6465 1.4474142e-007,84.6523 0.093751192,84.6581 0.1874963,84.6640 0.093763657,84.6698 0.31257743,84.6757 1.1875991,84.6815 1.531183,84.6874 0.49988055,84.6932 0.093766056,84.6990 0.56253749,84.7049 0.68749452,84.7107 0.53122193,84.7166 0.12497999,84.7224 0.12504347,84.7283 0.71881771,84.7341 0.8750059,84.7400 0.74992996,84.7458 0.43747365,84.7516 0.71884418,84.7575 1.1562567,84.7633 0.65615547,84.7692 0.062471833,84.7750 0.031253222,84.7809 -1.116464e-006,84.7867 0.093776509,84.7926 0.31252638,84.7984 0.50004286,84.8043 0.7500329,84.8101 0.74994153,84.8160 0.46869868,84.8218 0.43752652,84.8277 0.25010633,84.8335 1.3751123,84.8393 2.4375367,84.8452 2.1249824,84.8510 0.65616065,84.8569 0.34360835,84.8627 0.093704499,84.8686 0.53128862,84.8744 0.87508279,84.8803 0.96884388,84.8861 1.2186295,84.8920 0.81244332,84.8978 0.78129512,84.9037 0.87502879,84.9095 1.3438159,84.9154 1.5312418,84.9212 1.0311424,84.9271 0.18742707,84.9330 0.031265903,84.9388 0.31252339,84.9447 0.71875411,84.9505 0.49996316,84.9564 -3.9052293e-006,84.9622 -5.7566704e-006,84.9681 2.6934569e-005,84.9739 0.093749397,84.9798 0.15627407,84.9856 1.0000435,84.9915 1.1249344,84.9973 0.43752226,85.0032 0.81256121,85.0090 1.1562885,85.0149 1.1874709,85.0208 0.49993497,85.0266 1.0938363,85.0325 1.7188253,85.0383 1.2186248,85.0442 0.40614954,85.0500 0.4688023,85.0559 0.56252056,85.0617 0.34373036,85.0676 0.18753454,85.0735 0.31258744,85.0793 0.46876055,85.0852 0.49995071,85.0910 0.74997324,85.0969 0.59368616,85.1027 0.68746108,85.1086 0.84375745,85.1145 0.37499756,85.1203 0.093749426,85.1262 0.093764856,85.1320 1.0626853,85.1379 2.9377508,85.1438 2.9374518,85.1496 1.4685603,85.1555 0.81260955,85.1613 1.2814431,85.1672 1.4687128,85.1730 1.3122474,85.1789 0.84357738,85.1848 0.56248486,85.1906 0.4999657,85.1965 0.093745932,85.2024 2.284525e-006,85.2082 -7.821497e-007,85.2141 8.4394929e-007,85.2199 -2.5938023e-006,85.2258 0.031272616,85.2317 0.49999735,85.2375 0.5938229,85.2434 0.65623152,85.2492 0.093657069,85.2551 3.4540964e-005,85.2610 0.031244356,85.2668 -1.200252e-005,85.2727 0.18751781,85.2786 0.50003457,85.2844 0.65626889,85.2903 0.46870807,85.2962 0.15623806,85.3020 0.37500915,85.3079 0.093743809,85.3137 0.093756951,85.3196 0.18752103,85.3255 0.40629813,85.3313 0.53135508,85.3372 0.84378749,85.3431 0.99988645,85.3489 0.56243241,85.3548 0.40622371,85.3607 0.46874589,85.3665 0.90627021,85.3724 0.84376103,85.3783 0.99999309,85.3841 0.93746102,85.3900 0.43752638,85.3959 0.53126276,85.4017 0.50003254,85.4076 0.46881044,85.4135 0.31244239,85.4194 0.2811763,85.4252 0.21880239,85.4311 0.50006813,85.4370 0.74995476,85.4428 0.49993426,85.4487 0.43756083,85.4546 0.7188586,85.4604 0.71877903,85.4663 1.2812186,85.4722 1.5000149,85.4780 1.8125522,85.4839 1.687407,85.4898 0.9998824,85.4957 1.062492,85.5015 1.093732,85.5074 0.34372607,85.5133 0.031257909,85.5191 1.8997733e-006,85.5250 0.09377332,85.5309 0.18748602,85.5368 0.093742579,85.5426 0.40625665,85.5485 0.31248346,85.5544 0.031265736,85.5603 0.18752858,85.5661 0.50000793,85.5720 0.59374529,85.5779 0.46881723,85.5838 0.59382164,85.5896 1.0625058,85.5955 1.2499166,85.6014 0.62490791,85.6073 1.1249872,85.6131 1.906242,85.6190 1.218748,85.6249 0.3750051,85.6308 0.093757525,85.6366 0.093742795,85.6425 0.5312897,85.6484 1.125113,85.6543 1.3438145,85.6601 1.1561335,85.6660 0.4999859,85.6719 0.56259936,85.6778 0.8438009,85.6836 1.2499965,85.6895 1.5311427,85.6954 1.3125117,85.7013 0.78125775,85.7072 0.84371471,85.7130 1.3437424,85.7189 1.3437973,85.7248 1.8437961,85.7307 1.6250554,85.7366 1.6564001,85.7424 1.4376075,85.7483 1.2811478,85.7542 0.74977738,85.7601 0.40614691,85.7660 0.374989,85.7718 0.40631801,85.7777 0.65639484,85.7836 1.0625565,85.7895 0.96859074,85.7954 0.46859777,85.8012 0.37497666,85.8071 0.18750185,85.8130 -1.0212924e-005,85.8189 0.031296466,85.8248 0.43764079,85.8306 1.0000621,85.8365 0.96864599,85.8424 0.56239283,85.8483 0.093722306,85.8542 -6.3276252e-006,85.8601 0.031275894,85.8659 0.37510052,85.8718 0.93759418,85.8777 2.3749619,85.8836 1.9686463,85.8895 0.68747538,85.8954 0.18747051,85.9013 0.28133106,85.9071 0.90643448,85.9130 1.0937283,85.9189 0.59356749,85.9248 0.12491962,85.9307 0.21882802,85.9366 0.40635458,85.9425 0.75014514,85.9483 1.0624156,85.9542 0.40602773,85.9601 -2.6133563e-005,85.9660 0.093780503,85.9719 0.34381947,85.9778 1.0000255,85.9837 0.9062258,85.9896 0.81248748,85.9954 0.31243372,86.0013 0.18748637,86.0072 0.43752393,86.0131 0.87499946,86.0190 1.2812425,86.0249 0.74995798,86.0308 0.031335145,86.0367 0.46897197,86.0426 1.0000575,86.0484 0.96855277,86.0543 0.65617949,86.0602 0.93759459,86.0661 1.437728,86.0720 3.2192657,86.0779 5.0625858,86.0838 3.5620799,86.0897 1.7187041,86.0956 2.0937982,86.1015 1.7498753,86.1074 1.2185539,86.1133 0.49987304,86.1191 1.5939292,86.1250 2.5000882,86.1309 1.6560652,86.1368 0.56232631,86.1427 0.53123558,86.1486 0.78139555,86.1545 1.2813952,86.1604 1.2186596,86.1663 0.74981952,86.1722 0.49993235,86.1781 0.093796253,86.1840 0.37510189,86.1899 0.7188133,86.1958 0.53118926,86.2017 0.18736541,86.2076 7.5118107e-005,86.2135 0.93782794,86.2193 1.9688414,86.2252 1.7810583,86.2311 1.5936337,86.2370 1.6249529,86.2429 1.343731,86.2488 1.0937614,86.2547 0.81243098,86.2606 0.12493312,86.2665 0.18749695,86.2724 0.31249708,86.2783 0.18751481,86.2842 0.18751855,86.2901 0.28122899,86.2960 0.093773201,86.3019 0.4375751,86.3078 0.71874589,86.3137 0.78120303,86.3196 0.49997067,86.3255 0.1874807,86.3314 0.062519737,86.3373 0.53126347,86.3432 0.75001043,86.3491 0.68754774,86.3550 0.49999759,86.3609 0.40618366,86.3668 0.31247261,86.3727 0.40629554,86.3786 0.34373823,86.3845 0.18753856,86.3904 0.3125633,86.3963 0.49999869,86.4022 0.37492165,86.4081 -5.5337488e-005,86.4140 0.093758367,86.4199 0.031285044,86.4258 0.75009918,86.4317 1.5625043,86.4376 1.3749534,86.4435 0.62497002,86.4494 0.50002855,86.4554 0.75004572,86.4613 0.74993622,86.4672 0.18742593,86.4731 -6.9413595e-006,86.4790 1.8240858e-005,86.4849 0.28130454,86.4908 1.0625899,86.4967 1.9687265,86.5026 1.9061584,86.5085 1.0312349,86.5144 0.37498239,86.5203 -1.9476223e-005,86.5262 0.25018722,86.5321 1.0626593,86.5380 1.8437283,86.5439 2.5311568,86.5498 1.8750861,86.5558 2.6251209,86.5617 2.0935974,86.5676 1.2810618,86.5735 0.53117502,86.5794 0.25001475,86.5853 0.031226415,86.5912 -9.0087251e-006,86.5971 0.093838453,86.6030 0.50010264,86.6089 0.74992454,86.6148 0.78115571,86.6207 0.81257266,86.6267 1.0313157,86.6326 1.1562891,86.6385 1.6562485,86.6444 1.3437103,86.6503 1.1874392,86.6562 0.84366107,86.6621 0.34375384,86.6680 0.25000176,86.6739 0.21874271,86.6799 0.31261525,86.6858 1.4688579,86.6917 1.8436613,86.6976 1.187422,86.7035 1.281262,86.7094 1.4688293,86.7153 2.0938163,86.7212 1.8748908,86.7272 1.0624093,86.7331 0.43758923,86.7390 0.43760151,86.7449 0.59375978,86.7508 0.59376055,86.7567 0.59367454,86.7626 0.28115955,86.7686 0.2186892,86.7745 0.40635255,86.7804 1.1251453,86.7863 0.90618569,86.7922 0.37486994,86.7981 -7.222459e-005,86.8040 3.8375743e-005,86.8100 0.093800962,86.8159 0.31255352,86.8218 0.65628064,86.8277 0.78118491,86.8336 0.62492138,86.8395 0.28130725,86.8455 0.93757808,86.8514 0.87497491,86.8573 0.59384841,86.8632 1.1878405,86.8691 1.9062737,86.8751 1.4998093,86.8810 1.4061494,86.8869 1.2498654,86.8928 1.0311371,86.8987 0.3749494,86.9046 0.12504028,86.9106 0.34375989,86.9165 0.18746088,86.9224 9.4123552e-006,86.9283 0.093772955,86.9342 0.2187255,86.9402 0.53131527,86.9461 1.1564113,86.9520 1.5312095,86.9579 0.78108978,86.9639 0.1874679,86.9698 0.093766399,86.9757 0.18750134,86.9816 0.12498073,86.9875 0.093749508,86.9935 0.21883819,86.9994 0.31248254,87.0053 0.96878654,87.0112 2.594003,87.0172 2.937387,87.0231 1.0623051,87.0290 0.56249106,87.0349 0.25004524,87.0408 0.43759605,87.0468 0.71869659,87.0527 0.37489074,87.0586 0.03123234,87.0645 0.34383646,87.0705 0.84373778,87.0764 0.68745303,87.0823 0.56255066,87.0882 0.43753871,87.0942 0.31241795,87.1001 0.09378048,87.1060 0.90669912,87.1120 2.5628622,87.1179 2.9060884,87.1238 2.1559496,87.1297 1.7498618,87.1357 1.2810597,87.1416 0.43737665,87.1475 4.7415178e-005,87.1534 0.53124332,87.1594 0.59373611,87.1653 0.34373441,87.1712 0.18756175,87.1772 0.65641737,87.1831 0.96886063,87.1890 1.2186344,87.1949 0.99983037,87.2009 0.49996373,87.2068 0.062496021,87.2127 0.093770452,87.2187 0.34376773,87.2246 0.34372017,87.2305 1.2031875e-005,87.2365 0.46909681,87.2424 2.5627732,87.2483 3.0309987,87.2542 1.5309366,87.2602 0.18741947,87.2661 9.2759401e-006,87.2720 -2.4746864e-006,87.2780 6.2206919e-007,87.2839 -1.3381008e-008,87.2898 0.031249849,87.2958 6.0784373e-007,87.3017 0.093751445,87.3076 0.43750337,87.3136 0.78124934,87.3195 0.50000292,87.3254 0.53126949,87.3314 0.59377939,87.3373 0.81253564,87.3432 0.84373957,87.3492 0.49999326,87.3551 0.78126001,87.3610 1.0000985,87.3670 1.5312634,87.3729 0.99983966,87.3788 0.59373724,87.3848 0.50001699,87.3907 0.37497225,87.3967 0.87510264,87.4026 1.8126616,87.4085 1.9374093,87.4145 0.96862888,87.4204 0.93762112,87.4263 1.3751286,87.4323 1.4061961,87.4382 0.68730193,87.4442 0.53117627,87.4501 0.46876255,87.4560 0.12504932,87.4620 0.21879995,87.4679 0.37507352,87.4738 1.2189312,87.4798 1.5936879,87.4857 0.71859932,87.4917 0.31244043,87.4976 0.093673863,87.5035 0.18749383,87.5095 0.96875536,87.5154 0.34373933,87.5214 0.40624177,87.5273 0.31250659,87.5332 0.093755454,87.5392 0.031253345,87.5451 0.34379432,87.5511 0.96881187,87.5570 1.1250131,87.5629 0.84371698,87.5689 0.62499076,87.5748 0.71885687,87.5808 1.1251056,87.5867 1.0624449,87.5927 0.78106302,87.5986 0.34366253,87.6045 0.50002849,87.6105 0.12500422,87.6164 5.6503673e-006,87.6224 -4.2624688e-006,87.6283 0.093748622,87.6343 9.7227057e-006,87.6402 0.18761736,87.6462 0.75019205,87.6521 1.0624816,87.6580 0.87483633,87.6640 0.65618896,87.6699 0.43746567,87.6759 0.0937116,87.6818 0.09375748,87.6878 0.28135839,87.6937 0.75008774,87.6997 0.62494826,87.7056 0.31239039,87.7116 0.031218551,87.7175 0.093784906,87.7235 0.093720406,87.7294 -1.9636238e-005,87.7353 5.1145585e-006,87.7413 0.18750042,87.7472 0.18749438,87.7532 2.0791627e-005,87.7591 0.46883553,87.7651 1.062524,87.7710 1.1249491,87.7770 0.90625662,87.7829 0.34380808,87.7889 0.53129864,87.7948 0.65627187,87.8008 0.59378564,87.8067 0.75006819,87.8127 0.96877474,87.8186 1.1249219,87.8246 0.9998771,87.8305 0.99989432,87.8365 1.4374791,87.8424 1.5000547,87.8484 1.2814336,87.8543 1.3125674,87.8603 0.74982131,87.8662 0.37488574,87.8722 1.4375595,87.8781 2.0625446,87.8841 1.3750898,87.8901 1.2191272,87.8960 2.40639,87.9020 2.0309677,87.9079 1.0934432,87.9139 0.28112325,87.9198 0.093796313,87.9258 0.43765527,87.9317 0.9687953,87.9377 0.71856278,87.9436 0.093668222,87.9496 0.093764447,87.9555 0.093736164,87.9615 0.31251147,87.9675 0.75009453,87.9734 1.0626748,87.9794 1.0937653,87.9853 0.56229782,87.9913 0.031149544,87.9972 0.28126949,88.0032 0.49998847,88.0092 0.21874999,88.0151 1.2226581e-006,88.0211 0.031281639,88.0270 0.43751994,88.0330 0.99998122,88.0389 1.1249746,88.0449 0.90625829,88.0509 1.1875283,88.0568 0.99998248,88.0628 0.93747556,88.0687 1.281224,88.0747 1.0625849,88.0807 0.78141499,88.0866 1.2501657,88.0926 2.0939181,88.0985 2.0313511,88.1045 2.0309758,88.1104 1.6559087,88.1164 0.68749553,88.1224 0.093708016,88.1283 6.7678535e-005,88.1343 0.96908909,88.1403 1.9687999,88.1462 1.4373475,88.1522 0.81235224,88.1581 0.65623122,88.1641 1.2500807,88.1701 0.7811653,88.1760 0.28118011,88.1820 0.15630066,88.1880 0.50009894,88.1939 1.1561468,88.1999 0.81238854,88.2058 0.21877299,88.2118 0.21878317,88.2178 0.18747905,88.2237 0.031218134,88.2297 -6.2132599e-006,88.2357 0.093875483,88.2416 0.562635,88.2476 0.5623616,88.2536 0.093641222,88.2595 0.62514383,88.2655 1.7501976,88.2715 1.9688249,88.2774 1.9374931,88.2834 2.1250644,88.2894 2.281208,88.2953 1.8123428,88.3013 1.4061091,88.3073 1.1873834,88.3132 3.2501833,88.3192 4.2502317,88.3252 2.7498939,88.3311 1.3748204,88.3371 0.81243736,88.3431 0.53125966,88.3490 0.28124493,88.3550 0.15617611,88.3610 -1.9053838e-005,88.3669 0.5000422,88.3729 0.65623957,88.3789 0.28121319,88.3848 0.031269569,88.3908 0.50000364,88.3968 0.59388143,88.4028 1.0626582,88.4087 1.1874795,88.4147 1.1873956,88.4207 1.4999057,88.4266 1.3437723,88.4326 0.8125087,88.4386 0.31246296,88.4445 1.5312519,88.4505 2.78124,88.4565 2.4999263,88.4625 1.0937369,88.4684 0.9062801,88.4744 0.24998789,88.4804 0.09374056,88.4864 0.18750761,88.4923 0.40634632,88.4983 0.62497324,88.5043 0.37490088,88.5102 0.18755454,88.5162 0.46880069,88.5222 0.71884513,88.5282 1.0626274,88.5341 1.125046,88.5401 1.2186328,88.5461 0.74980825,88.5521 0.74996847,88.5580 1.1875646,88.5640 1.1563331,88.5700 1.2812986,88.5760 0.99989724,88.5820 0.46865383,88.5879 0.28123981,88.5939 0.18750297,88.5999 0.12499952,88.6059 2.9181626e-006,88.6118 0.093769602,88.6178 0.18750076,88.6238 0.28123537,88.6298 0.71874481,88.6357 0.71875471,88.6417 0.50005621,88.6477 0.68754327,88.6537 0.71872568,88.6597 0.68746614,88.6656 0.49996951,88.6716 0.18747805,88.6776 0.12508109,88.6836 0.75005466,88.6896 1.0001558,88.6955 1.5001616,88.7015 1.3436725,88.7075 1.2185588,88.7135 0.46860689,88.7195 0.093733355,88.7254 0.093738355,88.7314 0.18754157,88.7374 0.59376585,88.7434 0.59375054,88.7494 0.62503445,88.7553 0.49997807,88.7613 0.37496623,88.7673 0.81249207,88.7733 0.87497395,88.7793 0.18757936,88.7853 0.71885467,88.7912 0.71866924,88.7972 0.37491071,88.8032 0.8438592,88.8092 2.1251435,88.8152 2.2499938,88.8212 1.4998938,88.8271 0.40613943,88.8331 0.21870098,88.8391 0.12499795,88.8451 0.18750542,88.8511 0.34377134,88.8571 0.3750869,88.8631 0.43756643,88.8690 0.40620393,88.8750 0.21865526,88.8810 0.18749769,88.8870 0.50004435,88.8930 0.49996486,88.8990 0.18745665,88.9050 -1.3945786e-005,88.9110 1.6351041e-005,88.9169 0.34387559,88.9229 1.3751276,88.9289 1.7499022,88.9349 0.74986339,88.9409 0.12497162,88.9469 4.1493954e-006,88.9529 0.12501267,88.9589 0.40638936,88.9648 1.4064387,88.9708 1.7188265,88.9768 1.2498008,88.9828 0.31227264,88.9888 0.31251675,88.9948 0.53122628,89.0008 0.25008759,89.0068 1.6563303,89.0128 2.5937295,89.0188 3.3124545,89.0248 2.4063275,89.0307 1.2501469,89.0367 0.93739152,89.0427 0.81233877,89.0487 0.53123987,89.0547 0.50007886,89.0607 0.4062818,89.0667 0.65617096,89.0727 0.49994504,89.0787 0.37503293,89.0847 0.74998444,89.0907 0.96877569,89.0967 0.90638709,89.1027 1.031297,89.1086 0.9686026,89.1146 0.56246537,89.1206 0.50008798,89.1266 0.4999806,89.1326 0.6875183,89.1386 1.4375563,89.1446 1.7812593,89.1506 1.3436714,89.1566 0.62495667,89.1626 0.593808,89.1686 0.6249969,89.1746 0.62493086,89.1806 0.78128892,89.1866 1.4375743,89.1926 1.2811939,89.1986 0.78116393,89.2046 0.49995869,89.2106 0.34374404,89.2166 0.40632474,89.2226 0.59381384,89.2286 0.59377432,89.2346 0.99999726,89.2406 0.74997014,89.2466 0.65620357,89.2526 0.40628317,89.2586 0.68757045,89.2646 0.49992257,89.2706 0.59368068,89.2766 0.68749732,89.2826 1.4062538,89.2886 2.6875722,89.2946 3.0626175,89.3006 1.6562998,89.3066 1.4061966,89.3126 1.2186342,89.3186 0.74991596,89.3246 0.12498963,89.3306 0.18750976,89.3366 0.093730859,89.3426 0.31249762,89.3486 0.37501648,89.3546 0.50007653,89.3606 1.0938121,89.3666 1.0937649,89.3726 0.6249845,89.3786 0.31244048,89.3846 0.28123423,89.3906 0.49999484,89.3966 0.31248137,89.4026 0.28129143,89.4086 0.5938403,89.4146 1.1250265,89.4206 1.1561047,89.4266 0.43741673,89.4326 0.3437531,89.4386 0.18756209,89.4446 0.40637758,89.4506 0.62500054,89.4566 0.37489828,89.4627 0.1249565,89.4687 0.34378886,89.4747 0.34368905,89.4807 0.093820073,89.4867 0.46890399,89.4927 1.2499415,89.4987 1.4061052,89.5047 0.99993825,89.5107 0.50005764,89.5167 0.50007677,89.5227 0.3750248,89.5287 0.34370297,89.5347 0.37496793,89.5407 0.43752095,89.5468 0.75005078,89.5528 1.1563023,89.5588 1.5312225,89.5648 1.0623828,89.5708 0.53119797,89.5768 0.12512967,89.5828 0.56270617,89.5888 1.1249847,89.5948 0.68727821,89.6008 0.15620668,89.6069 0.50005245,89.6129 0.49997032,89.6189 0.56249356,89.6249 0.90631092,89.6309 0.68762046,89.6369 0.71879113,89.6429 0.9373917,89.6489 0.7186358,89.6549 0.28121072,89.6610 0.093815804,89.6670 0.3125599,89.6730 0.28117329,89.6790 0.093743384,89.6850 0.46880424,89.6910 0.68749493,89.6970 0.4999606,89.7031 0.37503248,89.7091 1.2500829,89.7151 1.218721,89.7211 0.68739319,89.7271 0.093689092,89.7331 3.8291386e-005,89.7391 0.34379852,89.7452 0.59377325,89.7512 0.78129375,89.7572 1.3438679,89.7632 2.0937481,89.7692 1.4061359,89.7752 1.0623937,89.7813 0.43750432,89.7873 0.40633887,89.7933 0.34374702,89.7993 0.2499288,89.8053 0.09368933,89.8113 0.18750343,89.8174 0.12498222,89.8234 0.43755037,89.8294 1.5003136,89.8354 2.3752418,89.8414 1.999841,89.8474 0.87471002,89.8535 0.31241474,89.8595 0.50003624,89.8655 0.71886551,89.8715 1.1876504,89.8775 2.1875949,89.8836 2.4998825,89.8896 1.3435098,89.8956 0.43740734,89.9016 4.6917485e-005,89.9076 0.46878541,89.9137 0.43744537,89.9197 0.18748172,89.9257 0.093747839,89.9317 0.78127134,89.9378 1.375049,89.9438 1.1562748,89.9498 0.75004828,89.9558 1.1875582,89.9618 1.21874,89.9679 0.68742079,89.9739 0.18740265,89.9799 -2.8765129e-005,89.9859 3.4005443e-005,89.9920 0.3438248,89.9980 0.62500304,90.0040 0.2499332,90.0100 0.031212766,90.0161 1.3510056e-005,90.0221 0.37504375,90.0281 1.1875936,90.0341 2.1250529,90.0402 1.6874057,90.0462 0.34366351,90.0522 0.1562382,90.0582 0.12499384,90.0643 0.031245334,90.0703 0.093863145,90.0763 0.50011927,90.0823 0.59371734,90.0884 0.46861207,90.0944 0.87493354,90.1004 1.2813307,90.1064 0.87502533,90.1125 0.1874312,90.1185 0.093791246,90.1245 0.50005192,90.1306 0.90618742,90.1366 1.2187618,90.1426 0.93760097,90.1486 0.71888751,90.1547 0.84371531,90.1607 0.59361398,90.1667 0.5624522,90.1728 0.43746746,90.1788 0.187455,90.1848 -1.3198146e-005,90.1909 0.06252487,90.1969 0.28135377,90.2029 0.59375966,90.2089 0.18737693,90.2150 -1.5750968e-005,90.2210 0.18756218,90.2270 0.50000656,90.2331 0.31246936,90.2391 0.43750456,90.2451 0.96870708,90.2512 0.74997616,90.2572 0.2187991,90.2632 0.28129932,90.2693 0.50002056,90.2753 0.59379035,90.2813 0.93759292,90.2874 1.2813072,90.2934 1.3437135,90.2994 1.593569,90.3055 0.78115475,90.3115 0.31255084,90.3175 0.43748832,90.3236 0.74999744,90.3296 0.81250358,90.3356 0.62505692,90.3417 0.87506551,90.3477 0.90626872,90.3537 0.93749219,90.3598 0.78126425,90.3658 0.6562686,90.3719 0.40618372,90.3779 0.34367323,90.3839 0.031217705,90.3900 0.093738638,90.3960 0.50002897,90.4020 0.5937891,90.4081 0.46871242,90.4141 0.031216277,90.4202 0.21875572,90.4262 0.18752518,90.4322 0.18749753,90.4383 0.031231169,90.4443 0.18750301,90.4503 0.28123659,90.4564 0.43758011,90.4624 1.4689157,90.4685 2.3125241,90.4745 1.9686453,90.4805 1.406216,90.4866 1.1562922,90.4926 1.1562235,90.4987 0.59366995,90.5047 0.18745045,90.5107 0.18757989,90.5168 0.78136426,90.5228 0.84373355,90.5289 0.49987176,90.5349 0.34368041,90.5410 0.34376958,90.5470 0.18748415,90.5530 0.68749893,90.5591 0.87502867,90.5651 0.81253123,90.5712 0.49997875,90.5772 0.34372249,90.5833 0.18749842,90.5893 0.12510911,90.5953 1.3750346,90.6014 1.3436216,90.6074 0.59375358,90.6135 0.43755028,90.6195 0.56254196,90.6256 0.84375256,90.6316 0.49992621,90.6377 0.093712114,90.6437 0.031266287,90.6497 0.50011742,90.6558 1.5626359,90.6618 2.1251168,90.6679 2.781219,90.6739 1.5310179,90.6800 0.28111914,90.6860 2.8839575e-005,90.6921 0.40628722,90.6981 0.53122741,90.7042 0.28124642,90.7102 0.34380177,90.7163 0.56250477,90.7223 0.65618223,90.7284 0.34374139,90.7344 0.28126472,90.7405 0.093724884,90.7465 0.093752198,90.7526 0.62503111,90.7586 0.50005758,90.7646 0.6250447,90.7707 1.3437258,90.7767 1.781191,90.7828 1.9999627,90.7888 0.84372628,90.7949 0.37511507,90.8009 1.8127615,90.8070 2.8437667,90.8131 1.5311129,90.8191 0.59360349,90.8252 0.093637861,90.8312 1.1980688e-005,90.8373 0.031240121,90.8433 0.53127289,90.8494 0.87502652,90.8554 0.62498027,90.8615 0.12498234,90.8675 -1.438818e-005,90.8736 3.6387813e-005,90.8796 0.12498676,90.8857 0.1251242,90.8917 0.84399962,90.8978 1.6251066,90.9038 2.4373314,90.9099 2.1248629,90.9160 2.0312409,90.9220 0.87492979,90.9281 0.34370241,90.9341 0.43745083,90.9402 0.093786061,90.9462 0.31253901,90.9523 0.46875572,90.9583 0.53123641,90.9644 0.59373015,90.9705 0.34371608,90.9765 0.093731001,90.9826 0.031240303,90.9886 0.031282805,90.9947 0.31254235,91.0007 0.40619752,91.0068 0.18752117,91.0129 0.2813893,91.0189 0.65630013,91.0250 0.71867818,91.0310 0.56241506,91.0371 1.6249492,91.0431 2.0626681,91.0492 2.3127677,91.0553 1.9686691,91.0613 2.3751233,91.0674 6.719573,91.0734 12.219234,91.0795 10.811958,91.0856 4.4054275,91.0916 1.6247416,91.0977 2.0312238,91.1037 0.65611088,91.1098 -2.5865351e-005,91.1159 0.18752071,91.1219 0.43750679,91.1280 0.3437503,91.1340 0.28124818,91.1401 0.34388924,91.1462 1.0001808,91.1522 1.1561714,91.1583 0.7810998,91.1644 0.40616944,91.1704 0.031214168,91.1765 7.6917368e-006,91.1825 -9.046782e-006,91.1886 0.12509339,91.1947 0.53138429,91.2007 0.96876585,91.2068 1.250025,91.2129 1.7499954,91.2189 1.6873688,91.2250 0.74990827,91.2311 0.18754964,91.2371 0.40632489,91.2432 0.4374738,91.2493 0.37506828,91.2553 1.0001386,91.2614 1.1560838,91.2675 0.49982268,91.2735 0.59377605,91.2796 0.84375578,91.2857 0.46874577,91.2917 0.093717769,91.2978 0.12510437,91.3039 0.84386927,91.3099 0.90622997,91.3160 0.90622324,91.3221 1.1874833,91.3281 1.0937526,91.3342 0.81244338,91.3403 0.34373847,91.3463 0.8125096,91.3524 0.81246662,91.3585 0.53121525,91.3645 0.21875139,91.3706 0.62508106,91.3767 1.0937526,91.3828 0.65616095,91.3888 -3.0635256e-005,91.3949 9.1770771e-006,91.4010 0.31249997,91.4070 0.56250262,91.4131 0.65624964,91.4192 0.46875417,91.4252 0.21874395,91.4313 0.093761124,91.4374 0.31259137,91.4435 0.75003791,91.4495 1.312405,91.4556 0.68758589,91.4617 0.81265098,91.4678 1.1874219,91.4738 0.99984658,91.4799 0.5312143,91.4860 0.37500304,91.4920 0.093724683,91.4981 0.31250823,91.5042 0.31249723,91.5103 0.093747996,91.5163 0.093762606,91.5224 0.53126681,91.5285 0.84374166,91.5346 0.84381407,91.5406 1.4688076,91.5467 1.4061804,91.5528 0.81253678,91.5589 0.75016171,91.5649 0.99993885,91.5710 0.59356475,91.5771 0.093715645,91.5832 1.2828932e-005,91.5893 -3.9020024e-006,91.5953 0.18750581,91.6014 0.68751049,91.6075 0.53129977,91.6136 0.46883148,91.6196 0.65622348,91.6257 0.53117162,91.6318 0.9063651,91.6379 1.2812765,91.6440 0.40615591,91.6500 0.75005323,91.6561 1.8126237,91.6622 2.5624948,91.6683 1.7186412,91.6744 0.84369093,91.6804 0.40618482,91.6865 0.12502308,91.6926 0.31266558,91.6987 0.78134251,91.7048 0.87484348,91.7108 0.59364963,91.7169 0.71887088,91.7230 0.96891361,91.7291 1.2500401,91.7352 1.4060822,91.7412 0.96856034,91.7473 0.31249946,91.7534 0.56251168,91.7595 0.75008881,91.7656 1.1250834,91.7717 0.68752027,91.7777 0.84377789,91.7838 0.68735754,91.7899 0.65631604,91.7960 1.0313388,91.8021 0.87492752,91.8082 1.4062396,91.8142 1.8125746,91.8203 2.0312023,91.8264 1.1560922,91.8325 1.1249868,91.8386 0.68749207,91.8447 0.34374386,91.8508 0.28125674,91.8568 0.34381688,91.8629 0.62505227,91.8690 0.53129941,91.8751 0.62495667,91.8812 0.18736078,91.8873 -2.1774604e-005,91.8934 1.5368403e-005,91.8994 0.28137121,91.9055 1.3440993,91.9116 2.4061241,91.9177 0.96841198,91.9238 0.62514383,91.9299 1.2500377,91.9360 0.84364563,91.9421 0.24997108,91.9481 0.34384558,91.9542 0.62507689,91.9603 0.59373081,91.9664 1.1563088,91.9725 0.93753475,91.9786 0.93738681,91.9847 0.8124699,91.9908 0.96871024,91.9969 0.37488788,92.0030 0.093754888,92.0090 0.34382355,92.0151 0.87521952,92.0212 1.5938905,92.0273 1.3122976,92.0334 0.96854877,92.0395 0.81248832,92.0456 0.49997881,92.0517 -2.2721902e-005,92.0578 7.7353561e-006,92.0639 0.40648326,92.0700 1.468915,92.0761 1.9686257,92.0822 1.8437322,92.0882 1.9061925,92.0943 1.2499248,92.1004 1.3437402,92.1065 0.74994844,92.1126 0.34371024,92.1187 0.18748614,92.1248 0.062496454,92.1309 0.093775079,92.1370 0.31250361,92.1431 0.093710423,92.1492 1.7753169e-005,92.1553 0.50007105,92.1614 1.437622,92.1675 2.187556,92.1736 1.6562636,92.1797 1.2187128,92.1858 0.59361267,92.1919 0.28123918,92.1980 0.50001025,92.2041 0.62498659,92.2102 0.62505758,92.2163 0.37498534,92.2224 0.59390569,92.2285 1.6252418,92.2345 1.6561561,92.2406 0.81224799,92.2467 0.21859112,92.2528 -2.9012006e-005,92.2589 -2.6448852e-006,92.2650 0.093776502,92.2711 0.78135127,92.2772 2.3750947,92.2833 2.6249945,92.2894 2.2186255,92.2955 1.4999098,92.3016 0.59373796,92.3077 0.87500054,92.3138 0.59377694,92.3199 0.18751366,92.3260 0.78122306,92.3321 1.0625407,92.3383 0.25014061,92.3444 0.53130078,92.3505 0.531223,92.3566 1.2813977,92.3627 1.93761,92.3688 1.6873482,92.3749 0.68727785,92.3810 0.1874525,92.3871 0.28129461,92.3932 0.2187214,92.3993 0.093708813,92.4054 -1.9824422e-005,92.4115 0.093751743,92.4176 0.093749806,92.4237 1.2123015e-005,92.4298 0.18758442,92.4359 0.59376574,92.4420 0.65618753,92.4481 0.7187869,92.4542 0.75000471,92.4603 0.59386247,92.4664 0.93757284,92.4725 1.4686511,92.4786 1.7811544,92.4848 1.3749143,92.4909 0.96877545,92.4970 0.56257081,92.5031 0.3125158,92.5092 0.40623742,92.5153 0.53121537,92.5214 0.18745407,92.5275 -2.454632e-005,92.5336 5.9415357e-005,92.5397 0.31260914,92.5458 0.59379208,92.5519 0.56241316,92.5580 0.093632929,92.5642 4.2115589e-005,92.5703 0.50005698,92.5764 0.65627903,92.5825 0.75002193,92.5886 0.59370315,92.5947 0.87499863,92.6008 1.1562799,92.6069 0.87492865,92.6130 0.093703076,92.6191 0.093750693,92.6253 3.7290977e-007,92.6314 0.18754317,92.6375 0.43752789,92.6436 0.43745962,92.6497 0.093725495,92.6558 0.21876726,92.6619 0.3750585,92.6680 0.3750591,92.6742 0.43742654,92.6803 0.21867236,92.6864 1.6639066e-005,92.6925 0.093799993,92.6986 0.75001687,92.7047 1.4374622,92.7108 1.0624605,92.7170 0.59374738,92.7231 0.50000846,92.7292 0.43752274,92.7353 1.2500339,92.7414 1.1875424,92.7475 0.40638524,92.7536 0.78134966,92.7598 0.96874774,92.7659 0.9687252,92.7720 0.84358776,92.7781 0.81241739,92.7842 1.0313041,92.7903 0.99995196,92.7965 0.40618733,92.8026 0.40627554,92.8087 0.68754989,92.8148 0.68753374,92.8209 0.59370184,92.8270 0.34374076,92.8332 0.50005645,92.8393 0.68749642,92.8454 1.2500325,92.8515 1.2187306,92.8576 0.46868581,92.8638 0.53134751,92.8699 1.3438652,92.8760 1.0936127,92.8821 0.28111762,92.8882 0.093748145,92.8944 0.21874715,92.9005 1.0937662,92.9066 1.1874884,92.9127 0.59381419,92.9188 0.5626629,92.9250 1.1251714,92.9311 1.468732,92.9372 1.1560334,92.9433 1.0936034,92.9494 0.56246561,92.9556 0.53125161,92.9617 0.59385234,92.9678 0.87503076,92.9739 0.59366089,92.9801 0.28123057,92.9862 0.31256428,92.9923 0.65632403,92.9984 0.87496465,93.0045 0.87494242,93.0107 0.68750918,93.0168 0.62500989,93.0229 0.37497908,93.0290 0.37499577,93.0352 0.56256592,93.0413 1.9375213,93.0474 1.9686686,93.0535 1.0000063,93.0597 0.65628076,93.0658 1.4690779,93.0719 4.219214,93.0780 5.6252432,93.0842 6.562717,93.0903 6.4997616,93.0964 4.0931544,93.1026 1.4996407,93.1087 0.28112113,93.1148 0.093722627,93.1209 0.31248513,93.1271 0.56254959,93.1332 1.0315024,93.1393 1.4376702,93.1454 1.3435574,93.1516 0.68728709,93.1577 0.18745078,93.1638 0.031250246,93.1700 0.093818791,93.1761 0.28131127,93.1822 0.40632111,93.1884 0.62497848,93.1945 0.59362775,93.2006 0.31245863,93.2067 0.093789801,93.2129 0.78124273,93.2190 0.46869287,93.2251 0.53124982,93.2313 1.0937508,93.2374 1.3750904,93.2435 1.5313171,93.2497 1.2189245,93.2558 1.5626863,93.2619 1.3436389,93.2681 0.78104144,93.2742 0.46869144,93.2803 0.56247699,93.2865 0.34366566,93.2926 0.1562791,93.2987 0.40627009,93.3049 0.5937891,93.3110 0.68757284,93.3171 0.65615803,93.3233 0.84364498,93.3294 2.000005,93.3355 1.6249965,93.3417 0.062511347,93.3478 0.34376207,93.3539 0.50004351,93.3601 0.78129828,93.3662 0.53118145,93.3723 0.40632543,93.3785 0.78150451,93.3846 1.4375694,93.3907 1.2186089,93.3969 0.59360868,93.4030 0.31241992,93.4092 0.28122762,93.4153 0.59381145,93.4214 0.65628666,93.4276 0.74997789,93.4337 1.3436873,93.4398 1.3749425,93.4460 0.56247622,93.4521 0.18754376,93.4583 0.34394279,93.4644 0.78128743,93.4705 0.49984515,93.4767 0.21875472,93.4828 0.40627515,93.4890 0.59376293,93.4951 0.81251651,93.5012 0.49991712,93.5074 0.31243035,93.5135 0.21873213,93.5197 0.093750827,93.5258 0.093750089,93.5319 0.18749498,93.5381 0.18752082,93.5442 0.28134298,93.5504 0.59375715,93.5565 0.24990454,93.5626 -2.6566871e-005,93.5688 3.0775004e-006,93.5749 0.12503244,93.5811 1.156341,93.5872 1.3124521,93.5934 0.56243819,93.5995 0.18751745,93.6056 0.093724795,93.6118 0.031246219,93.6179 0.75000715,93.6241 1.5625019,93.6302 1.1562427,93.6364 -4.5000471e-007,93.6425 -9.0932008e-006,93.6487 0.18763651,93.6548 0.96889555,93.6609 1.4999338,93.6671 1.0311115,93.6732 0.84369045,93.6794 0.59375632,93.6855 0.4999902,93.6917 1.218752,93.6978 1.4374995,93.7040 0.96874696,93.7101 0.031238327,93.7163 2.8647726e-005,93.7224 0.31253511,93.7286 0.50005442,93.7347 0.87522668,93.7409 1.5625958,93.7470 1.1248091,93.7531 0.43730161,93.7593 -5.4034343e-005,93.7654 1.1562678,93.7716 2.2187638,93.7777 1.7500421,93.7839 1.2499849,93.7900 1.3124753,93.7962 1.6250254,93.8023 0.90625185,93.8085 0.21872954,93.8146 0.37510315,93.8208 0.68754447,93.8269 0.59372872,93.8331 0.71875036,93.8392 0.43744335,93.8454 0.7187379,93.8516 1.6250225,93.8577 2.0000072,93.8639 1.4688622,93.8700 1.4688706,93.8762 1.1249051,93.8823 0.90618062,93.8885 0.68757486,93.8946 0.81253231,93.9008 0.87492251,93.9069 1.4376497,93.9131 2.9062738,93.9192 2.1247568,93.9254 0.93739009,93.9315 0.18745324,93.9377 0.18750107,93.9438 0.21874833,93.9500 0.74998498,93.9562 1.0937957,93.9623 1.3750604,93.9685 0.93756157,93.9746 0.96879822,93.9808 0.84365052,93.9869 0.34371057,93.9931 0.37509695,93.9992 0.59373647,94.0054 0.28116488,94.0116 0.40631512,94.0177 0.87504107,94.0239 0.90613836,94.0300 0.65627199,94.0362 0.87503457,94.0423 0.59367973,94.0485 0.50000906,94.0547 0.65625751,94.0608 0.40627128,94.0670 0.5623734,94.0731 1.1255666,94.0793 5.5638323,94.0855 8.7190304,94.0916 6.4052825,94.0978 2.5616291,94.1039 0.71851671,94.1101 0.50008458,94.1163 1.2188833,94.1224 1.4374568,94.1286 1.0311134,94.1347 0.90618461,94.1409 0.37498742,94.1471 0.5312869,94.1532 0.78123498,94.1594 0.37499574,94.1655 0.28137264,94.1717 0.81251508,94.1779 0.9061414,94.1840 0.68744028,94.1902 0.4375647,94.1964 0.53127295,94.2025 0.75000179,94.2087 0.75004095,94.2148 0.4999485,94.2210 0.18746705,94.2272 0.18753494,94.2333 0.43761465,94.2395 1.2502893,94.2457 2.1876078,94.2518 2.2497926,94.2580 1.5311428,94.2642 1.3438047,94.2703 2.0314002,94.2765 2.5312238,94.2827 1.6247519,94.2888 0.62486583,94.2950 0.40621874,94.3012 0.21873149,94.3073 0.12498261,94.3135 -1.0333696e-005,94.3197 2.491272e-006,94.3258 3.6948219e-007,94.3320 -3.9697288e-006,94.3382 1.5510672e-005,94.3443 0.093767911,94.3505 0.28122291,94.3567 0.31250912,94.3628 0.93754655,94.3690 1.6875082,94.3752 1.3124541,94.3813 1.3125247,94.3875 1.5314649,94.3937 1.7812485,94.3998 1.2499919,94.4060 1.0937697,94.4122 0.59359694,94.4184 0.65622866,94.4245 0.49994653,94.4307 0.031197075,94.4369 2.1100073e-005,94.4430 0.093811683,94.4492 0.46880555,94.4554 0.40623188,94.4616 0.37492624,94.4677 0.56245595,94.4739 0.78125775,94.4801 0.093750812,94.4862 -1.462632e-006,94.4924 1.1473683e-006,94.4986 0.093751192,94.5048 0.062496256,94.5109 0.18751594,94.5171 0.4688502,94.5233 0.93758702,94.5295 0.96863115,94.5356 0.18743843,94.5418 0.40626511,94.5480 0.37502885,94.5541 0.34385616,94.5603 0.90629715,94.5665 1.124904,94.5727 0.62495071,94.5788 0.75018573,94.5850 1.9688811,94.5912 2.218643,94.5974 1.0311546,94.6036 0.87504458,94.6097 1.1561737,94.6159 0.65613389,94.6221 0.40621895,94.6283 -1.1059851e-005,94.6344 0.03127047,94.6406 0.093786523,94.6468 0.56254798,94.6530 1.1874493,94.6591 0.56243187,94.6653 0.09378846,94.6715 0.18762185,94.6777 0.62510157,94.6839 1.0313026,94.6900 1.1249549,94.6962 0.62487471,94.7024 0.43747795,94.7086 0.8438741,94.7148 1.2501301,94.7209 1.1874392,94.7271 1.0935963,94.7333 1.2186275,94.7395 0.68746781,94.7457 0.09376695,94.7518 0.34374133,94.7580 0.78127122,94.7642 1.0938767,94.7704 1.1875516,94.7766 0.90614885,94.7827 0.40619859,94.7889 0.37502834,94.7951 0.96881562,94.8013 2.2499824,94.8075 2.3125155,94.8137 1.4688641,94.8198 0.90621984,94.8260 0.49984053,94.8322 0.21870759,94.8384 0.53129131,94.8446 0.468797,94.8508 0.46873027,94.8569 0.71867585,94.8631 1.5937594,94.8693 2.0312691,94.8755 1.2187375,94.8817 0.43748808,94.8879 0.28131863,94.8941 0.46883488,94.9002 0.43741447,94.9064 0.46864635,94.9126 1.1563592,94.9188 1.8439883,94.9250 1.8125398,94.9312 1.0623171,94.9374 2.1561301,94.9435 3.1564591,94.9497 3.9063833,94.9559 2.3124108,94.9621 1.0623254,94.9683 0.1873358,94.9745 2.3039638e-005,94.9807 0.03124461,94.9869 0.093752421,94.9931 0.31250733,94.9992 0.28126293,95.0054 0.1875079,95.0116 0.18748799,95.0178 0.31247491,95.0240 1.031288,95.0302 1.5625342,95.0364 0.93744797,95.0426 0.093721546,95.0488 0.093826674,95.0550 0.96884316,95.0611 4.5315032,95.0673 8.0316896,95.0735 8.7815228,95.0797 5.4997449,95.0859 4.1557283,95.0921 4.1872058,95.0983 3.4689,95.1045 4.2815309,95.1107 3.7187097,95.1169 2.3123119,95.1231 1.2811209,95.1293 0.68745518,95.1355 0.56250006,95.1416 0.93750536,95.1478 0.999982,95.1540 0.87497282,95.1602 1.2499636,95.1664 1.4999776,95.1726 1.6562914,95.1788 0.90630996,95.1850 0.40621412,95.1912 0.12493688,95.1974 0.31258366,95.2036 0.62512648,95.2098 0.5312382,95.2160 0.31237626,95.2222 0.09372361,95.2284 0.31256279,95.2346 0.5000937,95.2408 1.4062847,95.2470 1.7186551,95.2532 1.4686959,95.2594 0.78124499,95.2656 0.37497231,95.2718 0.40621611,95.2780 1.1562356,95.2842 0.40627444,95.2904 0.6875453,95.2966 0.718696,95.3028 0.31247577,95.3090 2.0101015e-005,95.3152 -8.2445158e-006,95.3214 0.031264178,95.3276 0.34375161,95.3338 0.50000626,95.3400 0.65627122,95.3462 1.1562347,95.3524 1.8124864,95.3586 1.562494,95.3648 0.49999824,95.3710 0.28139678,95.3772 1.2815791,95.3834 2.156213,95.3896 1.0934023,95.3958 0.40616012,95.4020 0.2812731,95.4082 0.18750997,95.4144 0.34377137,95.4206 0.34372559,95.4268 0.3749724,95.4330 0.65624917,95.4392 0.49999213,95.4454 0.37501994,95.4516 0.68766034,95.4578 2.3127353,95.4640 2.6248732,95.4702 1.4997461,95.4764 0.65624869,95.4826 0.68758231,95.4888 0.7501176,95.4950 1.3750796,95.5012 1.3436604,95.5074 0.49983144,95.5136 0.12501089,95.5198 0.3125259,95.5261 0.18743639,95.5323 0.031218186,95.5385 0.31253076,95.5447 1.1875349,95.5509 1.1249785,95.5571 0.40628746,95.5633 0.75012541,95.5695 1.2812023,95.5757 0.71874863,95.5819 0.71889347,95.5881 0.87502319,95.5943 1.0311793,95.6005 1.3437659,95.6067 1.9374832,95.6130 1.1247989,95.6192 0.093711562,95.6254 0.12503794,95.6316 0.12496671,95.6378 0.093768872,95.6440 0.21887663,95.6502 0.78139305,95.6564 0.96869695,95.6626 0.74996066,95.6688 0.62494385,95.6751 0.24987108,95.6813 0.34373295,95.6875 0.31249925,95.6937 0.21874884,95.6999 0.40624845,95.7061 0.53124726,95.7123 0.59375429,95.7185 0.43753964,95.7248 1.4063205,95.7310 1.8437701,95.7372 1.1874094,95.7434 -6.260306e-005,95.7496 0.18754886,95.7558 0.50008553,95.7620 0.71880031,95.7682 0.62490141,95.7745 0.34369013,95.7807 0.96877009,95.7869 0.59372276,95.7931 0.093793094,95.7993 0.37502879,95.8055 0.28121334,95.8118 0.18747196,95.8180 0.40624267,95.8242 0.34375054,95.8304 0.18749912,95.8366 -2.070223e-007,95.8428 3.5548982e-007,95.8491 -1.2150161e-006,95.8553 0.093831092,95.8615 0.93769836,95.8677 2.7188387,95.8739 3.3123806,95.8801 1.8123144,95.8864 0.34367707,95.8926 0.031263612,95.8988 0.62499839,95.9050 0.93750548,95.9112 1.468749,95.9174 2.1562912,95.9237 1.3750105,95.9299 0.18745133,95.9361 -9.5237692e-006,95.9423 0.18761775,95.9485 0.84388447,95.9548 1.1249346,95.9610 0.62494904,95.9672 0.40621868,95.9734 0.2811529,95.9796 0.31247789,95.9859 0.31251046,95.9921 0.093756154,95.9983 -4.5967054e-006,96.0045 1.67826e-005,96.0108 0.18751928,96.0170 0.34380648,96.0232 0.59378445,96.0294 0.37492034,96.0356 0.12503208,96.0419 0.68759739,96.0481 1.2187656,96.0543 1.6249884,96.0605 2.0312688,96.0668 1.8437669,96.0730 0.74992454,96.0792 1.8749049,96.0854 2.7188838,96.0917 4.2508473,96.0979 7.0006647,96.1041 6.937129,96.1103 3.874233,96.1166 0.93713742,96.1228 0.59367794,96.1290 0.34381062,96.1352 1.0313321,96.1415 0.8749305,96.1477 1.1250873,96.1539 1.937709,96.1601 2.1249859,96.1664 0.96838886,96.1726 -0.00013134048,96.1788 0.093791388,96.1851 0.12497581,96.1913 0.93753141,96.1975 2.4375269,96.2037 1.8124824,96.2100 1.0313797,96.2162 2.2502422,96.2224 2.9687905,96.2287 1.7498182,96.2349 0.74980611,96.2411 0.18742813,96.2473 -6.749859e-006,96.2536 0.093808062,96.2598 0.6876058,96.2660 0.96870744,96.2723 0.62503487,96.2785 1.4376793,96.2847 2.5312567,96.2910 2.3435793,96.2972 0.78109992,96.3034 -2.2493014e-005,96.3096 5.8819546e-006,96.3159 -1.0330641e-006,96.3221 -1.7503146e-006,96.3283 0.093798861,96.3346 0.50002611,96.3408 0.34370622,96.3470 0.093719848,96.3533 1.3830972e-005,96.3595 0.21877411,96.3657 1.4062375,96.3720 2.2187431,96.3782 1.4375353,96.3844 0.71875876,96.3907 0.31247696,96.3969 0.18746665,96.4031 1.644111e-005,96.4094 0.31256643,96.4156 0.53124756,96.4218 0.37494397,96.4281 0.031210722,96.4343 3.0075294e-005,96.4406 0.43754932,96.4468 0.75001472,96.4530 0.59374994,96.4593 0.46875539,96.4655 0.65626276,96.4717 0.90638614,96.4780 1.2501309,96.4842 1.4062519,96.4905 1.5937104,96.4967 1.9062037,96.5029 1.4686648,96.5092 1.124874,96.5154 1.2187093,96.5216 1.7500043,96.5279 1.3125263,96.5341 0.6562888,96.5404 0.65621877,96.5466 0.18745525,96.5528 0.093719766,96.5591 3.3718028e-005,96.5653 0.50011891,96.5716 1.1250126,96.5778 0.99993193,96.5840 0.49995449,96.5903 0.18746035,96.5965 0.031250589,96.6028 0.1875764,96.6090 0.59376746,96.6152 1.1250638,96.6215 1.875144,96.6277 1.6875374,96.6340 1.2187777,96.6402 1.4999489,96.6465 1.3749737,96.6527 0.99990958,96.6589 0.34366232,96.6652 0.31244463,96.6714 -8.7934655e-005,96.6777 4.6306464e-005,96.6839 0.40629125,96.6902 0.59378403,96.6964 0.68748748,96.7026 0.46872976,96.7089 0.78132403,96.7151 1.0000627,96.7214 1.0314925,96.7276 2.0626583,96.7339 1.7497407,96.7401 0.87478662,96.7464 0.31250542,96.7526 0.49992982,96.7589 0.31241849,96.7651 0.18751422,96.7713 0.031271577,96.7776 0.43758488,96.7838 1.125121,96.7901 1.4687463,96.7963 1.1561891,96.8026 1.1874162,96.8088 0.87490427,96.8151 0.50002575,96.8213 0.28133208,96.8276 0.84387892,96.8338 1.0000007,96.8401 0.59359521,96.8463 0.28125486,96.8526 0.50014484,96.8588 0.87504333,96.8651 0.87494993,96.8713 0.53116298,96.8776 0.37503418,96.8838 0.93756044,96.8901 1.6563163,96.8963 1.6561627,96.9026 0.46857065,96.9088 0.12502676,96.9151 0.59387082,96.9213 1.0625728,96.9276 0.84373093,96.9338 0.59365934,96.9401 0.18738981,96.9463 -2.4596598e-005,96.9526 0.2813248,96.9588 1.1876466,96.9651 1.6249752,96.9713 0.99984425,96.9776 0.21870781,96.9838 1.1699376e-005,96.9901 -2.764501e-006,96.9964 -6.4236889e-007,97.0026 5.3346284e-006,97.0089 -2.069776e-005,97.0151 0.09387292,97.0214 0.96888202,97.0276 0.99992055,97.0339 0.59363067,97.0401 0.03120265,97.0464 0.09387967,97.0526 0.84403026,97.0589 2.0002334,97.0652 2.0311153,97.0714 0.99974471,97.0777 0.78130651,97.0839 2.031395,97.0902 3.5317538,97.0964 7.2819052,97.1027 10.062493,97.1090 10.374467,97.1152 7.8743639,97.1215 4.3123446,97.1277 2.7812736,97.1340 2.406265,97.1402 1.56264,97.1465 1.218592,97.1528 0.53101611,97.1590 0.37494016,97.1653 0.49999726,97.1715 0.18752715,97.1778 0.25017008,97.1841 0.68758059,97.1903 0.81234264,97.1966 0.84363806,97.2028 0.49999449,97.2091 0.031249765,97.2154 0.75000364,97.2216 1.6562636,97.2279 1.7500442,97.2341 1.5625261,97.2404 1.1250043,97.2467 1.1250527,97.2529 1.0625348,97.2592 0.78123385,97.2655 0.65622294,97.2717 0.65621251,97.2780 0.53123486,97.2842 0.4062714,97.2905 1.4062531,97.2968 2.2187979,97.3030 2.1875334,97.3093 0.96864742,97.3156 0.093666457,97.3218 -4.3485525e-006,97.3281 0.093747437,97.3344 0.40644386,97.3406 0.90638864,97.3469 1.0623647,97.3532 0.81234527,97.3594 0.21872631,97.3657 0.31262514,97.3720 0.59382945,97.3782 0.78123736,97.3845 1.0311694,97.3908 1.312484,97.3970 1.0312134,97.4033 0.15618956,97.4096 0.12503126,97.4158 0.34383398,97.4221 0.62504143,97.4284 0.4374212,97.4346 0.53119075,97.4409 0.62497956,97.4472 0.12500866,97.4534 0.40634811,97.4597 1.0938129,97.4660 1.1561991,97.4722 0.78116959,97.4785 1.0937011,97.4848 0.6563409,97.4910 0.90641463,97.4973 1.5313026,97.5036 1.7186995,97.5099 1.500039,97.5161 2.0625265,97.5224 1.6249641,97.5287 0.78115177,97.5349 0.31235462,97.5412 0.093731403,97.5475 0.093737297,97.5538 -1.8335657e-005,97.5600 0.031284578,97.5663 0.093738712,97.5726 -2.5707463e-005,97.5788 5.4633183e-006,97.5851 0.03125561,97.5914 0.37499595,97.5977 0.56252474,97.6039 0.53136837,97.6102 1.1250001,97.6165 1.374891,97.6228 1.4374669,97.6290 0.78127766,97.6353 0.31251362,97.6416 0.37504962,97.6479 0.59382278,97.6541 0.56241608,97.6604 0.18746495,97.6667 0.87515759,97.6730 2.0001245,97.6792 2.0310969,97.6855 0.37481636,97.6918 0.031281557,97.6981 0.75010121,97.7043 1.1562619,97.7106 0.68741179,97.7169 0.093769982,97.7232 0.2812767,97.7294 0.312433,97.7357 0.74997866,97.7420 1.0312248,97.7483 0.93758708,97.7546 1.5938979,97.7608 2.7188375,97.7671 2.7187381,97.7734 1.6562544,97.7797 0.90619248,97.7859 0.43730983,97.7922 0.21869522,97.7985 0.87498081,97.8048 0.68752247,97.8111 0.500081,97.8173 0.43757761,97.8236 0.99997079,97.8299 0.90617299,97.8362 0.46883732,97.8425 0.81261784,97.8488 0.84364301,97.8550 0.24985504,97.8613 6.6353314e-006,97.8676 0.18752457,97.8739 0.18747972,97.8802 0.031235203,97.8864 -5.2436048e-006,97.8927 0.031308733,97.8990 0.43761748,97.9053 1.6252263,97.9116 3.0939071,97.9179 3.3748169,97.9241 2.0934541,97.9304 0.49987841,97.9367 0.18760753,97.9430 0.34383106,97.9493 0.81256151,97.9556 1.5937946,97.9618 1.5311235,97.9681 0.96865755,97.9744 0.7500456,97.9807 1.1250793,97.9870 0.78122211,97.9933 0.28119123,97.9996 0.28120381,98.0058 0.34374121,98.0121 0.37502104,98.0184 0.093775153,98.0247 0.31252074,98.0310 0.78123915,98.0373 1.3749884,98.0436 0.90622276,98.0499 0.65623111,98.0561 0.68752241,98.0624 0.81252927,98.0687 1.1564486,98.0750 4.1566639,98.0813 6.3125367,98.0876 4.8745594,98.0939 1.0934757,98.1002 0.12505294,98.1065 1.1881163,98.1127 5.0317106,98.1190 5.0934048,98.1253 2.28069,98.1316 0.28098339,98.1379 0.18756597,98.1442 0.34381616,98.1505 1.093792,98.1568 1.5624245,98.1631 2.0936792,98.1694 1.9062895,98.1757 0.8125366,98.1819 0.50004345,98.1882 0.96877033,98.1945 0.81240338,98.2008 0.56253242,98.2071 1.4376893,98.2134 2.0937774,98.2197 1.2498995,98.2260 1.0624355,98.2323 0.99996358,98.2386 0.78124529,98.2449 0.59371662,98.2512 0.1249906,98.2575 0.31252056,98.2638 0.49996942,98.2701 0.65627247,98.2764 1.5314859,98.2826 2.4376674,98.2889 2.2812402,98.2952 1.9060738,98.3015 0.90608662,98.3078 1.0000663,98.3141 1.0313189,98.3204 0.87498748,98.3267 0.53124028,98.3330 0.718723,98.3393 0.6561684,98.3456 0.68746394,98.3519 0.43748727,98.3582 0.31248501,98.3645 0.18750095,98.3708 0.3125287,98.3771 0.34372282,98.3834 0.093713023,98.3897 -1.878374e-006,98.3960 -6.8301091e-007,98.4023 4.6109367e-006,98.4086 0.21875356,98.4149 0.56250322,98.4212 0.56248403,98.4275 0.18754499,98.4338 0.31255242,98.4401 1.5313224,98.4464 2.5000176,98.4527 1.4999887,98.4590 0.71881419,98.4653 0.65622509,98.4716 0.65614498,98.4779 0.62501377,98.4842 1.3125685,98.4905 1.3751037,98.4968 2.0000384,98.5031 1.3436471,98.5094 1.1873748,98.5157 0.53122717,98.5220 0.87508947,98.5283 1.062449,98.5346 0.78121495,98.5409 0.87506509,98.5472 1.0625465,98.5535 1.218829,98.5598 1.6250153,98.5661 1.0936852,98.5724 0.7499398,98.5787 0.53122848,98.5851 0.53120208,98.5914 0.093662776,98.5977 0.18758985,98.6040 0.65637851,98.6103 1.0937961,98.6166 2.2500091,98.6229 2.2187665,98.6292 2.0625355,98.6355 1.3124065,98.6418 0.87484694,98.6481 0.34368333,98.6544 0.34373453,98.6607 0.84378743,98.6670 0.65628749,98.6733 0.31248337,98.6796 0.31248137,98.6860 0.3437725,98.6923 0.50001317,98.6986 0.4999955,98.7049 0.50000477,98.7112 0.65634722,98.7175 0.96885842,98.7238 0.96860898,98.7301 0.37485635,98.7364 0.31249768,98.7427 0.21881671,98.7490 0.50009674,98.7554 0.87496632,98.7617 0.56242007,98.7680 0.18747556,98.7743 0.25003773,98.7806 0.6562711,98.7869 0.53130811,98.7932 0.49998534,98.7995 0.18742678,98.8058 0.25014049,98.8122 1.0001334,98.8185 1.2186556,98.8248 0.53106844,98.8311 0.49994439,98.8374 1.6251678,98.8437 2.5937963,98.8500 1.812592,98.8564 1.4688038,98.8627 0.9373349,98.8690 0.40616745,98.8753 0.1875108,98.8816 0.59386641,98.8879 1.187694,98.8942 2.0313156,98.9006 1.7184827,98.9069 1.5622907,98.9132 1.3437405,98.9195 1.062503,98.9258 0.18751736,98.9321 0.093762822,98.9384 0.093744352,98.9448 0.062494155,98.9511 0.15627155,98.9574 0.37497944,98.9637 0.093716919,98.9700 0.03128567,98.9763 0.28139439,98.9827 0.90648705,98.9890 1.8127991,98.9953 8.1261311,99.0016 20.032608,99.0079 24.500124,99.0143 17.030083,99.0206 6.0612707,99.0269 2.9995255,99.0332 2.624794,99.0395 2.6562281,99.0458 2.4686842,99.0522 0.99992037,99.0585 2.0939667,99.0648 4.8439584,99.0711 5.0936756,99.0775 2.8435631,99.0838 1.312506,99.0901 1.5314006,99.0964 2.1565537,99.1027 4.0627685,99.1091 4.5936222,99.1154 3.4996648,99.1217 1.7184017,99.1280 1.0310928,99.1343 0.87505579,99.1407 0.84385955,99.1470 0.71878529,99.1533 0.49993575,99.1596 0.59367001,99.1660 0.34369099,99.1723 0.093741685,99.1786 -3.2672199e-006,99.1849 2.4378642e-006,99.1913 -6.4844944e-006,99.1976 2.3501794e-005,99.2039 0.46885511,99.2102 1.0312527,99.2166 0.6249947,99.2229 0.96891427,99.2292 1.3126309,99.2355 1.1873738,99.2419 0.74993247,99.2482 1.4688283,99.2545 1.6249411,99.2608 0.99986166,99.2672 0.31257087,99.2735 0.96892464,99.2798 1.4062463,99.2861 1.2499157,99.2925 0.68731701,99.2988 0.031177275,99.3051 0.093832038,99.3115 1.2813579,99.3178 1.9374733,99.3241 0.8123762,99.3304 0.40625381,99.3368 0.37508854,99.3431 0.49995533,99.3494 0.21865542,99.3558 -1.3322376e-006,99.3621 0.18752414,99.3684 0.68750566,99.3747 0.53122288,99.3811 0.28127939,99.3874 0.40629378,99.3937 0.499998,99.4001 0.6561932,99.4064 0.37502012,99.4127 0.62513262,99.4191 0.9063741,99.4254 1.2499174,99.4317 0.71861535,99.4381 0.46871677,99.4444 0.62495452,99.4507 0.90623868,99.4571 0.93759888,99.4634 0.7188338,99.4697 0.78125083,99.4761 1.0938249,99.4824 1.0624999,99.4887 0.68739939,99.4951 0.31241006,99.5014 0.43759608,99.5077 1.2188728,99.5141 1.0624441,99.5204 0.56244892,99.5267 0.40617746,99.5331 0.43741709,99.5394 0.3437655,99.5457 0.28129214,99.5521 0.2813144,99.5584 0.40628251,99.5647 0.40621391,99.5711 0.4999671,99.5774 0.65625739,99.5838 0.99996245,99.5901 0.59368533,99.5964 0.18749805,99.6028 2.0277243e-005,99.6091 0.40640298,99.6154 1.0625459,99.6218 0.68735141,99.6281 1.2499325,99.6345 1.5937873,99.6408 1.7500715,99.6471 1.2813027,99.6535 2.1250172,99.6598 2.0624144,99.6661 0.74993658,99.6725 0.31252789,99.6788 0.62506849,99.6852 1.125149,99.6915 1.4999409,99.6978 0.68732786,99.7042 0.21871436,99.7105 0.093734041,99.7169 0.1875421,99.7232 0.53132761,99.7296 0.8437587,99.7359 0.74991345,99.7422 0.093702815,99.7486 1.458326e-005,99.7549 0.1875096,99.7613 0.59376758,99.7676 0.43748075,99.7739 0.18748957,99.7803 0.093751289,99.7866 0.093762778,99.7930 0.18752922,99.7993 0.40626389,99.8057 0.40621552,99.8120 -2.7880567e-005,99.8184 5.8035221e-006,99.8247 4.6690661e-006,99.8310 0.2812776,99.8374 0.71876788,99.8437 0.87503719,99.8501 1.2500347,99.8564 1.3749201,99.8628 0.49994332,99.8691 0.031273495,99.8755 0.093764201,99.8818 0.2812441,99.8882 0.12498769,99.8945 -2.1156025e-005,99.9008 7.3947966e-005,99.9072 0.31259209,99.9135 0.34371084,99.9199 0.18741786,99.9262 -3.5557554e-005,99.9326 0.09376274,99.9389 0.3125447,99.9453 0.53129625,99.9516 0.43749243,99.9580 0.62499195,99.9643 0.74998426,99.9707 0.468721,99.9770 0.18746635,99.9834 9.7009561e-006,99.9897 0.2813071,99.9961 0.6874975,100.0024 0.53123605,100.0088 0.84374166,100.0151 0.68747264,100.0215 0.43751281,100.0278 0.31252828,100.0342 0.40636072,100.0405 0.78136945,100.0469 1.1562971,100.0532 1.4374903,100.0596 1.6250156,100.0659 1.5625875,100.0723 2.8125598,100.0786 6.5320897,100.0850 20.628942,100.0913 47.973835,100.0977 61.062412,100.1040 44.182568,100.1104 16.058611,100.1168 5.9685478,100.1231 13.407992,100.1295 23.407202,100.1358 23.405624,100.1422 13.685579,100.1485 3.8112979,100.1549 0.78118128,100.1612 0.43735996,100.1676 0.34379792,100.1739 0.500144,100.1803 1.0938662,100.1867 1.5312135,100.1930 1.4685943,100.1994 1.1873904,100.2057 1.3437514,100.2121 1.9999998,100.2184 1.2499965,100.2248 0.65626132,100.2312 0.21877615,100.2375 0.18754625,100.2439 0.18752277,100.2502 0.18748558,100.2566 0.12494017,100.2629 -3.0428257e-005,100.2693 0.031255797,100.2757 7.2502799e-006,100.2820 0.21881798,100.2884 0.81252944,100.2947 0.81245947,100.3011 0.43750769,100.3075 0.49998766,100.3138 0.62495875,100.3202 0.68748134,100.3265 0.37498555,100.3329 0.34375146,100.3393 0.31250697,100.3456 1.7115092e-006,100.3520 1.7317594e-005,100.3583 0.28138113,100.3647 0.68746662,100.3711 0.21863787,100.3774 0.53129679,100.3838 0.50009245,100.3902 0.68754894,100.3965 0.78116417,100.4029 1.1561559,100.4092 0.87503457,100.4156 1.0938212,100.4220 1.1562403,100.4283 0.78121692,100.4347 0.37497127,100.4411 0.3437975,100.4474 0.6562441,100.4538 0.18739846,100.4602 0.093946695,100.4665 0.78142875,100.4729 0.78115845,100.4792 0.87491792,100.4856 0.78115481,100.4920 0.65616697,100.4983 0.71873999,100.5047 0.93750513,100.5111 0.37501362,100.5174 0.40633306,100.5238 0.68761253,100.5302 0.78128242,100.5365 0.49989522,100.5429 0.1873906,100.5493 0.12503438,100.5556 0.5000661,100.5620 0.40619105,100.5684 0.12493476,100.5747 -1.0533329e-005,100.5811 1.65777e-005,100.5875 0.093751237,100.5939 -2.1573078e-005,100.6002 0.31249684,100.6066 0.49999565,100.6130 0.81252766,100.6193 0.65630972,100.6257 0.50000417,100.6321 0.18748531,100.6384 0.50003284,100.6448 1.0000496,100.6512 1.2499282,100.6576 0.68747419,100.6639 0.75003862,100.6703 1.1564739,100.6767 2.9376714,100.6830 3.3750141,100.6894 3.1248808,100.6958 1.2185056,100.7022 0.56241727,100.7085 0.093707748,100.7149 0.031256095,100.7213 0.093766332,100.7276 0.093750857,100.7340 0.21874312,100.7404 0.90635031,100.7468 1.5938945,100.7531 1.8124495,100.7595 0.9060868,100.7659 0.28119323,100.7723 1.7220402e-005,100.7786 0.21877688,100.7850 0.53133202,100.7914 1.0314474,100.7978 1.4688339,100.8041 1.2497634,100.8105 0.34362817,100.8169 0.37506294,100.8233 0.40617621,100.8296 -4.4285502e-005,100.8360 1.6136069e-005,100.8424 -2.0256872e-005,100.8488 0.12520163,100.8551 0.93779844,100.8615 1.3124381,100.8679 0.9372232,100.8743 0.4373723,100.8807 0.34374198,100.8870 0.093744382,100.8934 0.18751672,100.8998 0.40632024,100.9062 0.59382951,100.9126 0.7812838,100.9189 1.2187388,100.9253 1.3436584,100.9317 0.68744165,100.9381 0.6251142,100.9444 0.90626764,100.9508 0.5623402,100.9572 0.40628952,100.9636 1.0940053,100.9700 1.7814349,100.9764 2.062541,100.9827 1.906124,100.9891 1.0935137,100.9955 0.46863917,101.0019 0.28120193,101.0083 1.625342,101.0146 7.5318589,101.0210 11.906447,101.0274 9.5620365,101.0338 3.3121359,101.0402 2.531285,101.0466 2.1249659,101.0529 1.2498595,101.0593 0.43742555,101.0657 0.62511921,101.0721 1.9065371,101.0785 4.4064808,101.0849 4.7185912,101.0912 2.9686024,101.0976 3.0001881,101.1040 3.187458,101.1104 2.2496686,101.1168 1.6873221,101.1232 1.4687524,101.1296 1.1876734,101.1359 2.2813172,101.1423 1.9685705,101.1487 0.74986053,101.1551 0.37505066,101.1615 0.40630144,101.1679 0.3437739,101.1743 0.31247947,101.1806 0.37496826,101.1870 0.68750995,101.1934 0.90619648,101.1998 1.0624974,101.2062 1.0937891,101.2126 0.37496817,101.2190 0.093713388,101.2254 0.093738072,101.2318 0.34375176,101.2381 0.3125098,101.2445 0.28129038,101.2509 0.5000546,101.2573 0.93751198,101.2637 0.90618384,101.2701 0.40619338,101.2765 2.4434772e-005,101.2829 0.9375633,101.2893 1.2499952,101.2957 0.81247914,101.3020 1.8437669,101.3084 2.0312316,101.3148 0.87495005,101.3212 0.56251758,101.3276 1.0938238,101.3340 0.84377456,101.3404 0.43746704,101.3468 0.18743257,101.3532 -2.6279631e-005,101.3596 0.093773618,101.3660 0.25002012,101.3724 0.46886191,101.3788 0.90631711,101.3851 0.7499401,101.3915 0.59365976,101.3979 0.18745284,101.4043 0.18750614,101.4107 0.093728565,101.4171 -8.1908356e-006,101.4235 0.031275954,101.4299 0.18750809,101.4363 0.093722552,101.4427 -2.0560728e-006,101.4491 0.50000113,101.4555 1.2813486,101.4619 1.7814078,101.4683 1.4687409,101.4747 1.4061962,101.4811 1.4374421,101.4875 0.81244045,101.4939 0.37502807,101.5003 0.40633619,101.5067 0.96878701,101.5131 1.2186433,101.5195 0.9061476,101.5259 0.031226512,101.5323 0.2812368,101.5387 1.2812808,101.5451 2.1875684,101.5515 2.2500725,101.5579 1.3125451,101.5643 1.6249967,101.5707 1.9374726,101.5771 1.2498986,101.5835 0.21873158,101.5899 0.43765652,101.5963 1.0939509,101.6027 1.8125116,101.6091 1.3749192,101.6155 0.90609264,101.6219 0.18734127,101.6283 0.15638173,101.6347 0.75023043,101.6411 1.5314125,101.6475 2.0312037,101.6539 1.9997917,101.6603 1.7498612,101.6667 1.2499481,101.6731 0.7499727,101.6795 0.31242979,101.6859 0.18766738,101.6923 1.0940701,101.6987 1.6874155,101.7051 1.1873676,101.7115 0.96870625,101.7179 0.68737382,101.7243 1.0312502,101.7307 1.718734,101.7371 0.81248361,101.7435 0.90640527,101.7499 1.5938014,101.7563 0.90611827,101.7627 0.43753484,101.7691 0.65641016,101.7756 1.1250699,101.7820 1.1560643,101.7884 0.59358376,101.7948 0.40623608,101.8012 0.18742913,101.8076 0.34383419,101.8140 0.93768126,101.8204 1.3751588,101.8268 1.4062412,101.8332 0.8748371,101.8396 0.49983969,101.8460 0.093685612,101.8524 0.4062579,101.8589 0.34374338,101.8653 0.28126302,101.8717 0.093741477,101.8781 0.31249529,101.8845 0.9687655,101.8909 0.84371698,101.8973 0.2813006,101.9037 0.43761581,101.9101 0.53124636,101.9165 0.49994576,101.9229 0.4374752,101.9294 0.81259656,101.9358 1.0313005,101.9422 0.65617639,101.9486 0.31239548,101.9550 -5.474476e-005,101.9614 2.8260994e-005,101.9678 0.2812376,101.9742 0.78147632,101.9807 1.7189474,101.9871 1.0936259,101.9935 0.53106356,101.9999 0.093632497,102.0063 4.7412727e-006,102.0127 0.093781352,102.0191 0.84386909,102.0255 1.7813395,102.0320 1.9063994,102.0384 2.4064887,102.0448 2.3436866,102.0512 1.1871871,102.0576 0.40606123,102.0640 0.50006241,102.0705 1.3751973,102.0769 1.7813636,102.0833 1.2498544,102.0897 0.59358668,102.0961 0.93771785,102.1025 3.7507749,102.1089 8.5630932,102.1154 8.6871185,102.1218 4.2179871,102.1282 1.3432778,102.1346 1.3125712,102.1410 4.3754792,102.1475 7.0939226,102.1539 5.3432655,102.1603 1.5621473,102.1667 0.28125641,102.1731 0.34373814,102.1795 0.18751523,102.1860 0.3125174,102.1924 0.28127292,102.1988 0.34378514,102.2052 0.4687115,102.2116 0.093757845,102.2181 0.37518811,102.2245 0.71877986,102.2309 0.81246692,102.2373 1.3126273,102.2437 1.7188588,102.2502 1.5623434,102.2566 0.99998707,102.2630 1.6877435,102.2694 2.3125725,102.2759 1.9059362,102.2823 0.34345499,102.2887 0.18756664,102.2951 1.0625286,102.3015 0.59371239,102.3080 0.71871752,102.3144 0.49995008,102.3208 0.093949296,102.3272 1.0316145,102.3337 1.5937886,102.3401 1.1871659,102.3465 0.28103051,102.3529 0.21876818,102.3594 0.1874823,102.3658 0.093729801,102.3722 -5.7434204e-006,102.3786 0.28124851,102.3851 1.1562487,102.3915 1.2812463,102.3979 0.81254917,102.4043 0.59380585,102.4108 0.374955,102.4172 0.18741645,102.4236 0.34382436,102.4300 0.75021094,102.4365 0.93755758,102.4429 0.6560716,102.4493 0.34365341,102.4557 0.34375969,102.4622 0.18747893,102.4686 0.46882629,102.4750 0.93768167,102.4815 0.99996436,102.4879 0.31227937,102.4943 0.40632454,102.5007 0.84393394,102.5072 1.3749812,102.5136 1.2499278,102.5200 0.8749581,102.5265 0.46868306,102.5329 0.18743198,102.5393 -2.3492195e-005,102.5458 0.031248707,102.5522 2.8653025e-005,102.5586 0.18756413,102.5650 0.34378731,102.5715 0.34368995,102.5779 0.31254366,102.5843 0.65634918,102.5908 0.56241435,102.5972 0.28115991,102.6036 0.093722835,102.6101 -3.891832e-006,102.6165 0.18750608,102.6229 0.34374583,102.6294 0.21876347,102.6358 0.93755811,102.6422 1.562528,102.6487 1.6562151,102.6551 1.5312568,102.6615 1.8750132,102.6680 1.031361,102.6744 1.8438503,102.6808 1.531121,102.6873 0.71870202,102.6937 0.74996543,102.7001 0.28116938,102.7066 0.28142565,102.7130 1.3438293,102.7194 1.99985,102.7259 1.9374247,102.7323 1.249975,102.7388 0.6875056,102.7452 0.28128481,102.7516 0.50008273,102.7581 0.87498361,102.7645 1.1564432,102.7709 2.1877754,102.7774 2.124784,102.7838 0.78094721,102.7903 0.15622798,102.7967 0.46877193,102.8031 0.34374559,102.8096 0.56253332,102.8160 0.7500518,102.8224 1.0313463,102.8289 1.06248,102.8353 0.87487119,102.8418 0.46867463,102.8482 0.28129438,102.8546 0.7813552,102.8611 1.1874774,102.8675 0.65618253,102.8740 0.4062154,102.8804 0.87496543,102.8868 1.9999858,102.8933 2.0313168,102.8997 1.5313597,102.9062 1.7187206,102.9126 1.6874151,102.9191 1.4375476,102.9255 1.1876726,102.9319 1.0936711,102.9384 0.59355998,102.9448 0.34376466,102.9513 0.40633979,102.9577 0.65625721,102.9642 0.37490746,102.9706 0.093705624,102.9770 0.50001192,102.9835 0.93754804,102.9899 1.8125598,102.9964 1.8749534,103.0028 0.71868044,103.0093 0.5937956,103.0157 0.50004965,103.0222 0.59378701,103.0286 0.87506157,103.0350 1.2500638,103.0415 1.0625374,103.0479 0.81250483,103.0544 0.71862841,103.0608 0.8125205,103.0673 2.5628085,103.0737 5.7501073,103.0802 6.5623589,103.0866 4.7185407,103.0931 1.8436153,103.0995 0.62492752,103.1060 0.28125152,103.1124 0.71879369,103.1189 0.78129661,103.1253 1.1250607,103.1318 1.062524,103.1382 1.0000153,103.1447 0.8750267,103.1511 1.4687431,103.1576 1.875034,103.1640 2.062556,103.1705 1.3436525,103.1769 0.59363919,103.1834 0.53123623,103.1898 0.90618485,103.1963 0.49993274,103.2027 0.46876869,103.2092 0.59378254,103.2156 0.96892661,103.2221 1.9688946,103.2285 2.4062784,103.2350 2.6249051,103.2414 1.4685891,103.2479 0.65620869,103.2543 0.96870017,103.2608 0.65619117,103.2672 0.37498781,103.2737 0.81255561,103.2801 1.1876423,103.2866 1.500185,103.2930 2.2187004,103.2995 1.1872993,103.3059 0.56241226,103.3124 0.74998689,103.3189 0.65626693,103.3253 0.46872443,103.3318 0.78123283,103.3382 0.87500459,103.3447 0.34375829,103.3511 0.12502554,103.3576 0.31255952,103.3640 0.53124386,103.3705 0.46867177,103.3770 0.28134695,103.3834 1.0626895,103.3899 1.6563025,103.3963 1.3750529,103.4028 1.0937877,103.4092 0.90607077,103.4157 0.31229988,103.4222 0.21875727,103.4286 0.4062458,103.4351 0.093701914,103.4415 -1.2280537e-006,103.4480 1.1360602e-005,103.4544 0.093752749,103.4609 0.18758248,103.4674 0.59386957,103.4738 0.656223,103.4803 0.46861005,103.4867 0.21881987,103.4932 1.0314232,103.4997 1.1561875,103.5061 0.59360313,103.5126 0.12492158,103.5190 0.031266175,103.5255 0.18751119,103.5320 0.406234,103.5384 0.53124219,103.5449 0.34376785,103.5514 0.1875333,103.5578 0.43754175,103.5643 0.7500571,103.5707 0.81255847,103.5772 1.2812763,103.5837 1.1874299,103.5901 0.78112626,103.5966 0.031207053,103.6031 0.1250136,103.6095 0.96901125,103.6160 2.562686,103.6224 2.1873596,103.6289 1.4060817,103.6354 0.59365726,103.6418 0.96883219,103.6483 1.3750412,103.6548 0.93736386,103.6612 0.09371236,103.6677 0.25010571,103.6742 0.53126615,103.6806 0.4374536,103.6871 0.62508744,103.6936 0.93758458,103.7000 0.62488896,103.7065 0.28114977,103.7130 0.062469348,103.7194 0.093830191,103.7259 0.71884745,103.7324 0.96876532,103.7388 0.81240219,103.7453 0.28116477,103.7518 0.25000024,103.7582 0.093706287,103.7647 0.18766731,103.7712 0.78137726,103.7776 0.78124624,103.7841 0.90627897,103.7906 1.2187538,103.7970 1.2185999,103.8035 0.40607506,103.8100 0.093767263,103.8165 0.18757603,103.8229 0.75005424,103.8294 0.74997014,103.8359 0.6249997,103.8423 1.2812912,103.8488 1.3437675,103.8553 0.71872109,103.8618 0.5311895,103.8682 0.28124887,103.8747 0.6250475,103.8812 0.90631002,103.8876 1.0313643,103.8941 1.0000556,103.9006 0.84358799,103.9071 0.31233117,103.9135 0.031233916,103.9200 2.3982659e-007,103.9265 -5.5859289e-007,103.9330 1.9946817e-006,103.9394 -7.4206678e-006,103.9459 2.7690003e-005,103.9524 0.18762155,103.9589 0.43754309,103.9653 0.49989131,103.9718 0.31247655,103.9783 0.50007421,103.9848 0.65624535,103.9912 0.78119338,103.9977 1.1875511,104.0042 2.2188818,104.0107 2.468924,104.0171 2.1250296,104.0236 1.7499294,104.0301 2.5311277,104.0366 2.7186549,104.0430 2.2811973,104.0495 0.8124584,104.0560 0.84378374,104.0625 0.93757498,104.0689 1.5313814,104.0754 1.5624442,104.0819 0.65604007,104.0884 0.031256072,104.0949 0.28134048,104.1013 0.37508768,104.1078 0.65625811,104.1143 0.40601644,104.1208 0.65640175,104.1273 2.1564958,104.1337 2.4998937,104.1402 1.6873462,104.1467 1.437444,104.1532 0.84374845,104.1597 0.37493908,104.1661 -3.075265e-005,104.1726 1.0231503e-005,104.1791 0.18749933,104.1856 0.34374985,104.1921 0.71874505,104.1985 0.65628082,104.2050 0.6251238,104.2115 0.75007176,104.2180 1.0938367,104.2245 1.4687169,104.2310 0.6874271,104.2374 0.62497503,104.2439 0.50008219,104.2504 1.0000503,104.2569 0.8123188,104.2634 0.46865657,104.2699 0.59371823,104.2763 0.46874386,104.2828 0.71890843,104.2893 1.6252453,104.2958 2.2188118,104.3023 2.1872413,104.3088 1.4373682,104.3153 2.4063032,104.3217 2.6249218,104.3282 2.8438063,104.3347 2.3440204,104.3412 1.8125662,104.3477 0.93729681,104.3542 0.59362245,104.3607 0.46868742,104.3672 0.28124774,104.3736 0.31248933,104.3801 0.093709148,104.3866 0.031297904,104.3931 0.53130984,104.3996 0.78132153,104.4061 1.0625012,104.4126 0.59362662,104.4191 0.59369695,104.4255 0.59374088,104.4320 0.56248838,104.4385 1.0312947,104.4450 1.8437901,104.4515 1.4375062,104.4580 0.78130865,104.4645 0.87506384,104.4710 1.312511,104.4775 1.3124497,104.4840 1.4373997,104.4904 0.9687165,104.4969 0.28131017,104.5034 0.43746418,104.5099 0.34369311,104.5164 0.50010699,104.5229 0.81257159,104.5294 0.56245935,104.5359 0.40619287,104.5424 0.49999118,104.5489 0.46885952,104.5554 0.81253153,104.5619 0.96871537,104.5684 1.3124989,104.5748 1.1562313,104.5813 0.46870166,104.5878 0.37498459,104.5943 0.62502575,104.6008 0.62500328,104.6073 0.59372991,104.6138 0.68744421,104.6203 0.43746209,104.6268 0.093751751,104.6333 -2.1885778e-006,104.6398 0.031262588,104.6463 0.3437326,104.6528 0.56267315,104.6593 0.96910697,104.6658 1.6563845,104.6723 1.7496347,104.6788 0.81229812,104.6853 1.2188953,104.6918 0.99990869,104.6983 0.62497234,104.7048 0.78122318,104.7113 0.49991468,104.7178 1.5000247,104.7243 2.2812934,104.7308 1.8124758,104.7373 0.46881399,104.7438 1.1250559,104.7503 0.84362394,104.7568 0.4686859,104.7633 1.0937544,104.7698 1.2187439,104.7763 0.43751454,104.7828 0.12502304,104.7893 0.31251305,104.7958 0.3124862,104.8023 0.093739077,104.8088 -3.9901443e-006,104.8153 1.849131e-005,104.8218 0.96886247,104.8283 1.281285,104.8348 0.68739384,104.8413 0.18751064,104.8478 0.84378529,104.8543 0.68745184,104.8608 0.40621266,104.8673 0.093724497,104.8738 0.31252092,104.8803 0.37502453,104.8868 0.34379119,104.8933 0.4062981,104.8998 0.50002527,104.9063 0.49993744,104.9128 0.40620229,104.9193 0.75002193,104.9258 0.65621144,104.9323 0.18750091,104.9388 0.18749131,104.9453 0.093780577,104.9518 0.31252846,104.9583 0.18743728,104.9648 -1.1714675e-005,104.9713 -1.7819133e-005,104.9779 8.2998573e-005,104.9844 0.71906233,104.9909 1.9687914,104.9974 2.2810349,105.0039 1.6562835,105.0104 1.5312848,105.0169 2.8437257,105.0234 2.718698,105.0299 1.4999111,105.0364 0.93752515,105.0429 0.93766797,105.0494 2.34389,105.0559 3.437438,105.0624 3.3437417,105.0690 2.8438082,105.0755 4.1880336,105.0820 9.7823305,105.0885 13.594107,105.0950 10.405357,105.1015 5.7177601,105.1080 2.187115,105.1145 0.53121036,105.1210 0.71890587,105.1275 1.5626521,105.1341 1.8122972,105.1406 0.46858433,105.1471 0.28138006,105.1536 0.46875757,105.1601 0.37496337,105.1666 0.53131068,105.1731 0.84386081,105.1796 1.0625567,105.1862 0.81241643,105.1927 0.53104424,105.1992 0.21868663,105.2057 0.40634301,105.2122 0.78123748,105.2187 0.53118634,105.2252 0.18748091,105.2317 0.031234901,105.2383 0.21879403,105.2448 0.68773377,105.2513 1.2812775,105.2578 0.78104186,105.2643 0.28123432,105.2708 0.4375661,105.2774 0.96878284,105.2839 1.3126277,105.2904 1.5000632,105.2969 1.4061085,105.3034 1.3748438,105.3099 0.68744308,105.3164 0.37507445,105.3230 1.6563766,105.3295 2.3750064,105.3360 1.1560978,105.3425 0.43755457,105.3490 2.562593,105.3556 3.3126278,105.3621 2.9690382,105.3686 2.7188339,105.3751 2.1871128,105.3816 0.46841577,105.3881 1.5356977e-006,105.3947 0.09379296,105.4012 0.50004268,105.4077 0.50000924,105.4142 0.81257099,105.4207 0.87500751,105.4273 0.59369057,105.4338 1.2187462,105.4403 1.7188363,105.4468 1.343765,105.4533 0.99989647,105.4599 0.65617698,105.4664 0.093727686,105.4729 -6.457054e-006,105.4794 0.093758717,105.4860 0.28127798,105.4925 0.71895629,105.4990 1.4690433,105.5055 2.0624218,105.5120 2.0310011,105.5186 2.4998586,105.5251 2.406251,105.5316 1.8125442,105.5381 0.78127086,105.5447 1.2814116,105.5512 1.8750241,105.5577 1.4060733,105.5642 0.34362698,105.5708 0.12499882,105.5773 0.40630031,105.5838 0.50000322,105.5903 0.312451,105.5969 0.093757987,105.6034 0.25006431,105.6099 0.31247854,105.6164 0.12494791,105.6230 0.2812666,105.6295 0.43754366,105.6360 0.65630567,105.6425 0.84373218,105.6491 1.2811787,105.6556 0.96870965,105.6621 0.34373924,105.6686 0.031256478,105.6752 -4.4801891e-006,105.6817 0.031262435,105.6882 0.40626705,105.6948 0.34373137,105.7013 0.093753763,105.7078 0.18755403,105.7143 0.96880108,105.7209 1.4375061,105.7274 1.0624334,105.7339 0.46869698,105.7405 0.40624791,105.7470 0.18749996,105.7535 0.093749009,105.7601 -6.2134711e-007,105.7666 -6.5264828e-007,105.7731 0.031255048,105.7796 0.093731813,105.7862 0.093817234,105.7927 0.71894372,105.7992 1.1250808,105.8058 0.90608597,105.8123 0.1873444,105.8188 0.093757451,105.8254 0.31252822,105.8319 0.59378737,105.8384 0.84373152,105.8450 0.43746376,105.8515 0.12502448,105.8580 0.12497439,105.8646 0.18747114,105.8711 0.34375814,105.8776 0.40624687,105.8842 0.093750976,105.8907 0.40627089,105.8972 1.0625708,105.9038 1.3750925,105.9103 1.1563218,105.9168 1.0624104,105.9234 0.28109887,105.9299 0.031238478,105.9365 0.31260782,105.9430 0.87505651,105.9495 0.68746054,105.9561 0.37497687,105.9626 0.18742871,105.9691 0.031207122,105.9757 4.9738082e-006,105.9822 0.18749951,105.9887 0.81250596,105.9953 0.81249398,106.0018 0.28125158,106.0084 0.34374753,106.0149 0.18751861,106.0214 0.093784533,106.0280 0.40627587,106.0345 0.65630275,106.0411 0.87494683,106.0476 0.56242466,106.0541 0.21879391,106.0607 0.37504983,106.0672 0.84408641,106.0738 4.3758092,106.0803 13.438308,106.0868 17.874901,106.0934 14.311398,106.0999 7.4368825,106.1065 4.687614,106.1130 3.2499795,106.1195 1.9060581,106.1261 1.1561246,106.1326 0.43749258,106.1392 0.28123426,106.1457 0.49999809,106.1522 1.0624977,106.1588 0.6250307,106.1653 0.31257945,106.1719 0.65622407,106.1784 0.43743128,106.1850 0.093749605,106.1915 3.8364333e-006,106.1981 -9.0042249e-007,106.2046 -2.3505514e-007,106.2111 0.031289801,106.2177 0.34377599,106.2242 0.4062354,106.2308 0.81251764,106.2373 1.0624758,106.2439 1.1875072,106.2504 1.3750358,106.2570 0.78122026,106.2635 0.21869557,106.2700 2.9226492e-005,106.2766 0.59383285,106.2831 0.9375717,106.2897 1.1250731,106.2962 0.84366417,106.3028 0.40614361,106.3093 0.18745583,106.3159 -2.9920746e-005,106.3224 0.093753494,106.3290 0.28125063,106.3355 0.31250504,106.3421 0.31250086,106.3486 0.18749844,106.3552 0.18752727,106.3617 0.5314852,106.3683 1.5627018,106.3748 1.7187482,106.3814 1.1248903,106.3879 0.74982381,106.3945 0.5936985,106.4010 0.7499525,106.4076 0.53131115,106.4141 1.4375871,106.4207 1.3749462,106.4272 1.1250346,106.4338 0.75007164,106.4403 0.87497187,106.4469 0.71861362,106.4534 0.28115365,106.4600 0.093745954,106.4665 0.093744181,106.4731 0.093775742,106.4796 0.31251055,106.4862 1.343748,106.4927 2.3437421,106.4993 1.7499557,106.5058 0.50004327,106.5124 0.43754137,106.5189 0.3749713,106.5255 0.18746389,106.5321 -1.389631e-005,106.5386 0.12501657,106.5452 0.84382766,106.5517 1.9999994,106.5583 1.3124812,106.5648 0.87510264,106.5714 0.71873486,106.5779 0.53134096,106.5845 1.000073,106.5911 1.0936219,106.5976 1.0312083,106.6042 0.81242591,106.6107 0.1874235,106.6173 0.12504946,106.6238 0.49999002,106.6304 0.62511063,106.6370 1.0001602,106.6435 0.71866441,106.6501 0.34357923,106.6566 -7.8101744e-005,106.6632 4.4084292e-005,106.6697 0.75011885,106.6763 1.468803,106.6829 0.96870631,106.6894 0.8437131,106.6960 1.0624599,106.7025 0.6562084,106.7091 0.18752192,106.7157 0.40629777,106.7222 0.53116894,106.7288 0.56245989,106.7353 0.90629321,106.7419 0.59378099,106.7485 0.65628856,106.7550 0.68745148,106.7616 0.093697682,106.7681 0.031258252,106.7747 -3.2169453e-007,106.7813 -9.7925185e-006,106.7878 3.9494844e-005,106.7944 0.15631354,106.8010 0.18748865,106.8075 0.28128344,106.8141 0.9376716,106.8206 1.4687712,106.8272 0.93737131,106.8338 0.87494332,106.8403 0.5936799,106.8469 0.18747365,106.8535 0.21881856,106.8600 0.75005925,106.8666 1.2186805,106.8732 1.1249914,106.8797 0.75009853,106.8863 0.65625393,106.8928 0.90621251,106.8994 0.90615332,106.9060 0.53120971,106.9125 0.50004363,106.9191 0.59388661,106.9257 2.0000532,106.9322 1.7498791,106.9388 1.1563038,106.9454 1.5313327,106.9519 1.7812475,106.9585 1.7186474,106.9651 0.9686017,106.9716 1.1252295,106.9782 2.3439701,106.9848 2.062386,106.9914 1.874788,106.9979 1.3749295,107.0045 1.312506,107.0111 1.2812462,107.0176 1.5937704,107.0242 1.6249647,107.0308 2.5001459,107.0373 3.6567342,107.0439 6.1569757,107.0505 12.313842,107.0570 36.382137,107.0636 101.60237,107.0702 133.09296,107.0768 99.054726,107.0833 48.245228,107.0899 29.844141,107.0965 29.375109,107.1030 25.436304,107.1096 23.373358,107.1162 16.904716,107.1228 9.0616121,107.1293 3.1246238,107.1359 1.0000132,107.1425 1.0313154,107.1491 2.187453,107.1556 2.3124349,107.1622 1.5312471,107.1688 0.53125811,107.1753 0.31248948,107.1819 0.34374416,107.1885 0.49999776,107.1951 0.40637317,107.2016 0.46885628,107.2082 0.46867394,107.2148 0.37489614,107.2214 0.1874477,107.2279 0.093757957,107.2345 0.40626022,107.2411 0.5625338,107.2477 1.4375489,107.2542 3.3125064,107.2608 3.78125,107.2674 1.7811825,107.2740 0.093699425,107.2806 0.37500465,107.2871 0.49998957,107.2937 0.5000034,107.3003 0.28130892,107.3069 0.31251338,107.3134 1.3749564,107.3200 2.4062514,107.3266 1.749994,107.3332 0.74999654,107.3398 0.31257805,107.3463 0.84376663,107.3529 0.7499882,107.3595 0.71892476,107.3661 1.5002106,107.3727 2.1873925,107.3792 2.2185001,107.3858 1.0624157,107.3924 0.28122106,107.3990 1.1649081e-006,107.4056 -9.7203547e-006,107.4121 0.093789123,107.4187 0.46883947,107.4253 0.81249189,107.4319 2.2500072,107.4385 3.8125691,107.4451 3.6250198,107.4516 1.7811824,107.4582 0.49989051,107.4648 0.093743324,107.4714 0.34383807,107.4780 0.71899855,107.4845 1.1563804,107.4911 1.0623816,107.4977 1.0935313,107.5043 0.68733925,107.5109 0.31250361,107.5175 8.44243e-006,107.5241 0.093770333,107.5306 0.18750058,107.5372 0.28127638,107.5438 0.53128541,107.5504 0.68751973,107.5570 1.3437877,107.5636 1.5936781,107.5702 0.81255192,107.5767 0.59384811,107.5833 0.90626711,107.5899 1.843703,107.5965 1.7499084,107.6031 1.0624273,107.6097 0.031286217,107.6163 0.3438496,107.6228 0.50009102,107.6294 0.93754464,107.6360 0.96866763,107.6426 1.1249524,107.6492 1.3124803,107.6558 1.1249479,107.6624 0.749933,107.6690 0.96878117,107.6756 1.1562531,107.6821 0.68744957,107.6887 0.56248063,107.6953 0.31250212,107.7019 4.9976466e-006,107.7085 -1.6419741e-005,107.7151 0.093796529,107.7217 0.43758532,107.7283 0.62500703,107.7349 0.50002444,107.7415 0.43745959,107.7481 0.374919,107.7546 0.43754834,107.7612 0.40626463,107.7678 0.28123212,107.7744 0.50000381,107.7810 0.34370485,107.7876 0.093724638,107.7942 0.03125361,107.8008 0.31248847,107.8074 0.65623814,107.8140 0.68749738,107.8206 0.28137237,107.8272 0.53135985,107.8338 0.4999091,107.8404 0.24997838,107.8469 0.53139377,107.8535 0.84374499,107.8601 0.56234246,107.8667 0.21870393,107.8733 0.7500425,107.8799 1.1875232,107.8865 0.99992949,107.8931 0.31252426,107.8997 0.50016689,107.9063 0.81251168,107.9129 0.59361684,107.9195 0.50001514,107.9261 1.0312935,107.9327 0.65625393,107.9393 0.46876258,107.9459 0.34366074,107.9525 0.12492589,107.9591 0.31256524,107.9657 0.71887851,107.9723 0.99994725,107.9789 0.78131998,107.9855 1.0312339,107.9921 0.31230003,107.9987 0.71877044,108.0053 1.8437941,108.0119 2.0312159,108.0185 1.1562525,108.0251 0.43757719,108.0317 0.50000322,108.0383 0.71879435,108.0449 1.2501948,108.0515 2.1874926,108.0581 3.0631981,108.0647 9.2208338,108.0713 19.470156,108.0779 21.999178,108.0845 19.501312,108.0911 39.663094,108.0977 81.067993,108.1043 93.809319,108.1109 59.053883,108.1175 15.714149,108.1241 4.5312371,108.1307 4.1251755,108.1373 3.2495966,108.1439 1.3745226,108.1505 0.81234556,108.1571 0.09363202,108.1637 0.34379631,108.1703 0.4374806,108.1769 0.21886747,108.1835 0.59401339,108.1901 1.0313113,108.1967 0.78098184,108.2034 0.15611006,108.2100 0.56268823,108.2166 1.1251616,108.2232 1.1249259,108.2298 0.5311507,108.2364 1.1874337,108.2430 1.1561627,108.2496 0.90625614,108.2562 0.78124201,108.2628 0.37496006,108.2694 -4.229023e-006,108.2760 0.12500624,108.2826 0.031244615,108.2892 0.31256071,108.2958 0.96880287,108.3025 0.59370321,108.3091 0.12492492,108.3157 0.28128442,108.3223 0.50010622,108.3289 0.59383255,108.3355 0.78118008,108.3421 0.43739074,108.3487 0.28121704,108.3553 0.59377515,108.3619 1.2188903,108.3686 2.031482,108.3752 2.2500718,108.3818 2.0310502,108.3884 1.2498528,108.3950 0.71872705,108.4016 0.65621322,108.4082 0.62498206,108.4148 0.31246239,108.4214 5.076447e-006,108.4281 0.18760324,108.4347 0.31246424,108.4413 0.093674935,108.4479 0.21877098,108.4545 0.28123686,108.4611 0.21875606,108.4677 0.40626109,108.4743 0.50005978,108.4810 1.2190212,108.4876 2.1563506,108.4942 1.6562347,108.5008 1.2188278,108.5074 1.281129,108.5140 0.81223875,108.5206 0.40614939,108.5273 0.78147089,108.5339 1.4687793,108.5405 0.81230944,108.5471 0.34368759,108.5537 0.18761717,108.5603 0.81255496,108.5670 0.99983305,108.5736 0.93743241,108.5802 0.43751067,108.5868 0.031257104,108.5934 -1.1799975e-005,108.6000 3.8249142e-005,108.6067 0.21885246,108.6133 0.562455,108.6199 0.12496309,108.6265 0.5940358,108.6331 1.6565061,108.6398 1.8748026,108.6464 0.90598297,108.6530 0.78120595,108.6596 0.93748164,108.6662 0.56246537,108.6729 0.34377766,108.6795 2.0624931,108.6861 3.4062226,108.6927 2.8125591,108.6993 1.0625975,108.7060 0.43747461,108.7126 0.59376597,108.7192 1.6877316,108.7258 2.8751223,108.7324 2.7186213,108.7391 1.3748385,108.7457 0.74998003,108.7523 0.6248886,108.7589 0.18744323,108.7656 0.71877283,108.7722 0.93749231,108.7788 0.31251135,108.7854 0.18743366,108.7920 0.7500419,108.7987 1.3439527,108.8053 1.2813697,108.8119 2.093642,108.8185 2.5936213,108.8252 2.5312736,108.8318 1.3125033,108.8384 0.90616101,108.8450 0.46869314,108.8517 0.59376007,108.8583 0.84378612,108.8649 1.3124808,108.8715 0.59371221,108.8782 0.031244228,108.8848 0.093743823,108.8914 0.40627933,108.8980 1.0938398,108.9047 1.5625482,108.9113 1.4999335,108.9179 0.62492186,108.9246 -2.3069073e-005,108.9312 3.0578823e-005,108.9378 0.18763065,108.9444 0.65644115,108.9511 1.0311869,108.9577 0.74978727,108.9643 0.43743613,108.9710 0.093742788,108.9776 8.5808324e-006,108.9842 0.18752633,108.9908 0.49999058,108.9975 0.43756118,109.0041 0.40633154,109.0107 1.2500131,109.0174 1.9687686,109.0240 1.9686261,109.0306 0.49990308,109.0372 0.031338874,109.0439 0.43766907,109.0505 1.3438194,109.0571 1.8436443,109.0638 1.3125837,109.0704 4.7195673,109.0770 12.376451,109.0837 18.156874,109.0903 16.812235,109.0969 17.500744,109.1036 23.031902,109.1102 22.71842,109.1168 19.186378,109.1235 11.811221,109.1301 6.9365535,109.1367 1.8745427,109.1434 0.90630519,109.1500 0.37483582,109.1566 0.31259772,109.1633 1.0001837,109.1699 1.3124586,109.1765 1.0311316,109.1832 0.99999082,109.1898 1.1562809,109.1965 1.4374198,109.2031 0.84363598,109.2097 0.34374645,109.2164 -2.2269574e-005,109.2230 0.12517512,109.2296 1.1877381,109.2363 1.3436059,109.2429 0.68730575,109.2495 0.81258267,109.2562 1.3751218,109.2628 1.6875247,109.2695 1.5936885,109.2761 0.99996138,109.2827 0.96870011,109.2894 0.53116328,109.2960 0.28128329,109.3026 0.34378335,109.3093 0.31246755,109.3159 0.34384662,109.3226 0.7501055,109.3292 0.65609252,109.3358 0.37489679,109.3425 0.53136355,109.3491 0.84395361,109.3558 1.5938981,109.3624 2.0624709,109.3690 1.5309594,109.3757 0.21861422,109.3823 0.5001114,109.3890 0.62491184,109.3956 0.12493096,109.4023 1.0710346e-005,109.4089 0.1250205,109.4155 0.37500182,109.4222 0.31255132,109.4288 0.56260121,109.4355 1.1250448,109.4421 1.0624561,109.4488 0.71865016,109.4554 0.59369081,109.4620 0.49998447,109.4687 0.50000519,109.4753 0.34374422,109.4820 0.031248055,109.4886 7.2427625e-008,109.4953 7.1656183e-007,109.5019 0.031261571,109.5086 0.093746521,109.5152 -1.2186044e-005,109.5218 8.7057024e-006,109.5285 0.53124934,109.5351 0.093744144,109.5418 0.18751174,109.5484 0.40625855,109.5551 0.18749264,109.5617 0.093766198,109.5684 0.31254667,109.5750 0.4374789,109.5817 0.21876438,109.5883 0.43756512,109.5950 0.53122383,109.6016 0.71870488,109.6083 1.0311968,109.6149 1.2187794,109.6216 2.1250753,109.6282 2.031245,109.6349 2.0625882,109.6415 1.3125335,109.6481 0.81239837,109.6548 0.71871603,109.6614 1.0937701,109.6681 1.1874807,109.6747 0.71869802,109.6814 0.53121376,109.6881 0.40623879,109.6947 0.53128272,109.7014 0.68750173,109.7080 0.093722001,109.7147 0.43769196,109.7213 1.469018,109.7280 1.7812414,109.7346 1.1872555,109.7413 0.28110093,109.7479 0.18747273,109.7546 0.18744643,109.7612 0.37507194,109.7679 0.75004888,109.7745 0.65622783,109.7812 0.46875772,109.7878 2.2188241,109.7945 3.8440347,109.8011 3.6563962,109.8078 1.4996912,109.8145 0.90633279,109.8211 2.7501888,109.8278 2.6247706,109.8344 1.6872789,109.8411 0.78116471,109.8477 0.81252515,109.8544 0.53121358,109.8610 0.1874788,109.8677 0.093839705,109.8743 0.68764758,109.8810 1.0312065,109.8877 1.0311105,109.8943 0.75001538,109.9010 0.68761718,109.9076 0.59374404,109.9143 0.31237194,109.9209 0.78120703,109.9276 0.84376419,109.9343 0.18750252,109.9409 0.78130794,109.9476 1.9377056,109.9542 2.968925,109.9609 2.1248462,109.9676 1.1248251,109.9742 0.7499882,109.9809 0.75003314,109.9875 0.65634561,109.9942 0.56242347,110.0009 0.18737146,110.0075 0.40627033,110.0142 0.74997497,110.0208 0.3437157,110.0275 0.37501323,110.0342 0.62501448,110.0408 0.81256413,110.0475 1.1563364,110.0541 1.0625746,110.0608 0.8436051,110.0675 1.3129424,110.0741 6.1573143,110.0808 10.750506,110.0875 12.437461,110.0941 10.499619,110.1008 9.0316582,110.1074 18.189774,110.1141 35.752609,110.1208 42.217812,110.1274 26.090563,110.1341 9.2167931,110.1408 2.7806408,110.1474 2.0937467,110.1541 1.6249011,110.1608 1.4062227,110.1674 1.21864,110.1741 1.6875926,110.1808 2.7501128,110.1874 2.3438182,110.1941 0.99999785,110.2008 0.87502259,110.2074 1.3437737,110.2141 0.93741316,110.2208 0.84370071,110.2274 0.71871257,110.2341 0.96889758,110.2408 1.2812164,110.2474 0.74979967,110.2541 0.31243944,110.2608 0.40629825,110.2674 1.0314745,110.2741 1.7813889,110.2808 1.4687642,110.2874 1.2185838,110.2941 0.4372443,110.3008 0.12496196,110.3074 0.37500963,110.3141 0.59376639,110.3208 1.5625488,110.3274 1.8437438,110.3341 1.312523,110.3408 0.68764192,110.3475 0.84381175,110.3541 0.81237173,110.3608 0.40614629,110.3675 0.3437373,110.3741 0.43744865,110.3808 0.65624976,110.3875 1.3437608,110.3942 1.2812374,110.4008 0.5937438,110.4075 0.031281549,110.4142 0.43759868,110.4208 0.8438285,110.4275 0.84366494,110.4342 0.37488398,110.4409 0.53129584,110.4475 0.78126359,110.4542 0.71876723,110.4609 0.84386247,110.4676 1.2502639,110.4742 2.0937793,110.4809 1.6560454,110.4876 1.0939454,110.4943 1.5315095,110.5009 2.0938258,110.5076 2.5622458,110.5143 1.8122731,110.5210 1.8124297,110.5276 0.90605938,110.5343 1.3437189,110.5410 1.5000424,110.5477 0.71867764,110.5543 0.093932323,110.5610 1.0939629,110.5677 1.2186186,110.5744 1.1562221,110.5811 1.2187313,110.5877 1.312482,110.5944 1.5001974,110.6011 1.6876049,110.6078 1.3434952,110.6144 0.59352434,110.6211 0.78122598,110.6278 0.34372982,110.6345 0.56254059,110.6412 0.50007272,110.6478 0.59381843,110.6545 1.0625089,110.6612 0.90615195,110.6679 1.0624224,110.6746 1.0937338,110.6812 0.50000805,110.6879 0.46874645,110.6946 0.43760145,110.7013 1.2813569,110.7080 1.0312576,110.7147 1.2812351,110.7213 1.593683,110.7280 1.3749244,110.7347 0.96870285,110.7414 0.50003064,110.7481 0.31257096,110.7547 0.84386343,110.7614 1.5625528,110.7681 1.4686252,110.7748 0.5937801,110.7815 0.87507337,110.7882 0.81237811,110.7948 0.49988031,110.8015 0.21887223,110.8082 1.2504375,110.8149 2.7188547,110.8216 2.3121405,110.8283 1.030993,110.8350 0.43746048,110.8416 2.1562743,110.8483 3.09378,110.8550 2.3438501,110.8617 2.0313036,110.8684 1.1248866,110.8751 0.31243137,110.8818 0.31251216,110.8884 0.31251574,110.8951 0.46891874,110.9018 1.2501198,110.9085 1.1249844,110.9152 1.1249067,110.9219 0.7498095,110.9286 0.3124328,110.9353 0.031261321,110.9419 1.8595007e-005,110.9486 0.84392667,110.9553 1.5625091,110.9620 1.3436446,110.9687 1.4064617,110.9754 1.8439158,110.9821 1.6248856,110.9888 1.5624418,110.9955 1.7814548,111.0022 1.9688936,111.0088 1.7809845,111.0155 3.4694624,111.0222 9.7824316,111.0289 12.093909,111.0356 9.7493877,111.0423 5.6241484,111.0490 3.7500572,111.0557 9.5017996,111.0624 19.532915,111.0691 22.686995,111.0758 18.373838,111.0825 14.811957,111.0891 12.781627,111.0958 17.344616,111.1025 19.843676,111.1092 16.654848,111.1159 12.186681,111.1226 14.656946,111.1293 23.68878,111.1360 28.687757,111.1427 20.529867,111.1494 8.7484989,111.1561 1.5306777,111.1628 0.12502523,111.1695 0.31250906,111.1762 0.34378791,111.1829 0.46881151,111.1896 1.1875955,111.1963 2.0624547,111.2030 1.0624492,111.2097 0.81262648,111.2164 1.0625378,111.2230 1.3437368,111.2297 1.8749152,111.2364 1.31247,111.2431 1.2813936,111.2498 1.4375581,111.2565 1.0936344,111.2632 0.59364897,111.2699 0.96877849,111.2766 1.3125942,111.2833 1.2499171,111.2900 0.78107321,111.2967 0.18746305,111.3034 6.7145597e-006,111.3101 0.18753742,111.3168 0.84384137,111.3235 1.6874876,111.3302 1.0936893,111.3369 0.50001001,111.3436 0.43747053,111.3503 0.78129971,111.3570 1.8438071,111.3637 1.500005,111.3704 1.5000528,111.3771 2.5625534,111.3838 3.3437018,111.3905 2.1248806,111.3972 0.99997461,111.4039 1.0001274,111.4106 2.2813523,111.4174 1.6561512,111.4241 0.78112161,111.4308 0.28123862,111.4375 0.40633747,111.4442 0.87503994,111.4509 0.84378546,111.4576 0.81242454,111.4643 0.40614522,111.4710 0.31256258,111.4777 0.68753898,111.4844 1.1562039,111.4911 0.78128248,111.4978 0.68752468,111.5045 0.78117931,111.5112 2.0937068,111.5179 2.6249862,111.5246 1.8437605,111.5313 1.0938379,111.5380 1.0313292,111.5447 0.59365523,111.5515 0.09364967,111.5582 2.8718387e-006,111.5649 0.12499401,111.5716 0.28130016,111.5783 0.50013912,111.5850 0.71877706,111.5917 0.65614533,111.5984 0.18740144,111.6051 6.3095831e-007,111.6118 0.37510568,111.6185 0.96879619,111.6252 0.9375096,111.6319 0.75007534,111.6387 0.81249762,111.6454 0.49981031,111.6521 -2.9898385e-005,111.6588 1.0939533,111.6655 3.0002069,111.6722 3.8749495,111.6789 2.968756,111.6856 2.6250796,111.6923 1.8436143,111.6991 1.1873423,111.7058 0.28110418,111.7125 -7.0680209e-005,111.7192 0.03141572,111.7259 0.87518281,111.7326 0.87487459,111.7393 0.31235033,111.7460 0.093732484,111.7528 0.37505302,111.7595 1.1876408,111.7662 2.3750834,111.7729 2.1874342,111.7796 1.2499901,111.7863 1.093811,111.7930 1.5937968,111.7997 1.6249638,111.8065 1.3748523,111.8132 0.31237519,111.8199 -3.8542581e-005,111.8266 0.09387061,111.8333 1.3440605,111.8400 2.6563475,111.8468 2.1561687,111.8535 1.5311661,111.8602 1.4061005,111.8669 1.1248618,111.8736 1.1874411,111.8803 0.78125912,111.8871 0.18753089,111.8938 0.81256258,111.9005 1.062502,111.9072 1.0936606,111.9139 0.56249982,111.9206 1.5938015,111.9274 2.1563268,111.9341 2.4062786,111.9408 1.2811365,111.9475 0.21866874,111.9542 9.5415147e-005,111.9610 0.56276697,111.9677 1.5314832,111.9744 2.7498932,111.9811 3.1872659,111.9878 2.7498615,111.9946 1.2499597,112.0013 0.18752617,112.0080 0.18749849,112.0147 0.65629166,112.0214 0.87495124,112.0282 0.5624606,112.0349 0.28134677,112.0416 0.31243828,112.0483 0.28140065,112.0550 1.5004411,112.0618 2.7191772,112.0685 3.718652,112.0752 3.9067738,112.0819 22.008135,112.0887 76.230293,112.0954 111.90662,112.1021 88.084137,112.1088 40.804691,112.1155 13.935062,112.1223 7.905777,112.1290 6.874867,112.1357 7.0936513,112.1424 4.5309396,112.1492 2.6873806,112.1559 2.3126063,112.1626 2.3748825,112.1693 1.6248307,112.1761 1.2811737,112.1828 1.3124534,112.1895 1.5624832,112.1963 0.8435837,112.2030 0.093708739,112.2097 0.59385818,112.2164 1.6250514,112.2232 1.7498977,112.2299 0.68741375,112.2366 0.65631068,112.2433 1.0000273,112.2501 0.90624827,112.2568 0.68754369,112.2635 0.78121841,112.2703 0.62490314,112.2770 0.28122228,112.2837 0.093759134,112.2904 4.926304e-006,112.2972 0.031251922,112.3039 -1.2620364e-005,112.3106 3.2258551e-005,112.3174 0.53131711,112.3241 1.0000113,112.3308 0.78121668,112.3375 0.65627819,112.3443 1.0000683,112.3510 1.1250211,112.3577 1.0000718,112.3645 0.93751937,112.3712 0.71861255,112.3779 0.37494063,112.3847 0.31251842,112.3914 0.18740219,112.3981 0.03137207,112.4049 0.84397042,112.4116 1.5937656,112.4183 1.8437153,112.4251 1.3122933,112.4318 0.28108376,112.4385 0.31261042,112.4453 0.43759564,112.4520 0.53123456,112.4587 0.87499005,112.4655 0.53129369,112.4722 0.62499088,112.4789 1.7187256,112.4857 2.5624969,112.4924 1.4999307,112.4991 0.53123355,112.5059 0.687455,112.5126 0.8439135,112.5193 1.500131,112.5261 0.90604067,112.5328 0.093636595,112.5396 4.9549642e-005,112.5463 0.12499602,112.5530 -3.3724566e-005,112.5598 9.2321679e-006,112.5665 0.093741879,112.5732 0.18750285,112.5800 0.12503567,112.5867 0.12499227,112.5935 0.093755223,112.6002 0.31251758,112.6069 0.1874689,112.6137 0.031223424,112.6204 4.8830414e-005,112.6272 0.15628424,112.6339 0.093692414,112.6406 0.18750738,112.6474 0.50001609,112.6541 0.50001562,112.6609 0.43748859,112.6676 0.18746874,112.6743 0.093749642,112.6811 0.062509276,112.6878 0.21881424,112.6946 0.53125417,112.7013 0.56250286,112.7080 1.0625492,112.7148 0.96871334,112.7215 0.65628326,112.7283 0.56254184,112.7350 0.40618151,112.7417 0.74996942,112.7485 1.3749979,112.7552 1.4063978,112.7620 1.0001121,112.7687 0.93740237,112.7755 0.87487066,112.7822 0.49993134,112.7890 0.49998352,112.7957 0.34375718,112.8024 0.31252581,112.8092 0.59382427,112.8159 1.9062868,112.8227 1.7498941,112.8294 0.74991947,112.8362 0.093784131,112.8429 0.18757455,112.8497 0.34378216,112.8564 0.31242999,112.8631 0.03118711,112.8699 1.0949956e-005,112.8766 -8.5996962e-006,112.8834 2.3449767e-005,112.8901 0.28130528,112.8969 0.71890336,112.9036 1.0937963,112.9104 0.6561386,112.9171 0.53114748,112.9239 0.46868303,112.9306 1.0000199,112.9374 0.90626091,112.9441 0.28123212,112.9509 1.4862184e-006,112.9576 0.18755893,112.9644 0.50001687,112.9711 0.65620393,112.9779 0.59372282,112.9846 0.18748845,112.9914 0.56252027,112.9981 1.2813083,113.0049 1.4687508,113.0116 1.1874896,113.0184 2.187609,113.0251 3.0002036,113.0319 3.0003383,113.0386 4.7501197,113.0454 4.4683814,113.0521 2.2809656,113.0589 2.0625243,113.0656 8.0965948,113.0724 30.973948,113.0791 47.845337,113.0859 42.090759,113.0926 25.184616,113.0994 16.436703,113.1061 12.842691,113.1129 7.1860461,113.1197 3.749784,113.1264 5.1252246,113.1332 5.4062395,113.1399 4.0936046,113.1467 2.5309014,113.1534 0.37483579,113.1602 0.031257063,113.1669 0.53125364,113.1737 1.0000843,113.1804 1.2815005,113.1872 1.3125672,113.1940 0.84357429,113.2007 0.37489954,113.2075 0.28123751,113.2142 0.40639436,113.2210 0.96891391,113.2277 1.1249561,113.2345 0.87489432,113.2413 1.2499493,113.2480 1.9999148,113.2548 2.2186737,113.2615 1.124974,113.2683 0.28120956,113.2751 1.303471e-005,113.2818 0.12502952,113.2886 0.31255472,113.2953 0.93755978,113.3021 1.0311816,113.3088 0.21864633,113.3156 0.18755133,113.3224 0.46882907,113.3291 0.59374267,113.3359 0.49994576,113.3426 0.093680009,113.3494 0.03134656,113.3562 1.3753507,113.3629 2.6877441,113.3697 2.3434629,113.3765 0.78111798,113.3832 1.0002565,113.3900 1.593767,113.3967 1.624985,113.4035 1.312241,113.4103 0.18724683,113.4170 0.18749601,113.4238 0.34375778,113.4306 1.0312667,113.4373 1.0312152,113.4441 0.96881211,113.4508 1.0625864,113.4576 1.0314264,113.4644 1.4688432,113.4711 1.4685634,113.4779 0.65613872,113.4847 0.40623203,113.4914 0.15618265,113.4982 0.093736745,113.5050 0.18756565,113.5117 0.78148383,113.5185 1.5624923,113.5253 0.74978423,113.5320 1.3125962,113.5388 2.2188966,113.5456 1.7186595,113.5523 0.87481821,113.5591 1.4062774,113.5659 2.0000622,113.5726 0.71870196,113.5794 0.46869817,113.5862 0.031200573,113.5929 3.8845837e-006,113.5997 -5.2446103e-006,113.6065 1.7094861e-005,113.6132 0.15640551,113.6200 0.75012654,113.6268 1.0937911,113.6335 2.2812898,113.6403 2.9062231,113.6471 1.6248279,113.6539 0.40611407,113.6606 0.5626477,113.6674 1.1875484,113.6742 0.87485391,113.6809 0.28119266,113.6877 0.34380782,113.6945 0.62497687,113.7012 0.12492931,113.7080 0.12511279,113.7148 0.50011754,113.7216 0.718889,113.7283 1.3439314,113.7351 1.7812694,113.7419 1.4371871,113.7486 0.37472445,113.7554 0.31254926,113.7622 0.71882689,113.7690 0.81251526,113.7757 0.40617675,113.7825 0.093707867,113.7893 0.093764454,113.7961 0.40624002,113.8028 0.56257468,113.8096 0.93768293,113.8164 1.0000774,113.8232 0.78105336,113.8299 0.18736283,113.8367 0.12507102,113.8435 0.25006825,113.8503 0.50003779,113.8570 0.56240642,113.8638 0.18739882,113.8706 0.87499887,113.8774 2.281251,113.8841 1.0625006,113.8909 1.1314549e-005,113.8977 0.093771242,113.9045 0.18749546,113.9113 0.093746945,113.9180 0.2812939,113.9248 0.78140873,113.9316 1.6563264,113.9384 1.4060633,113.9451 0.31248415,113.9519 0.4375402,113.9587 0.2811408,113.9655 0.062552676,113.9723 0.25003117,113.9790 0.18751317,113.9858 0.37505218,113.9926 1.1874396,113.9994 2.8125961,114.0062 3.6876004,114.0129 2.5310876,114.0197 0.78128093,114.0265 1.469098,114.0333 2.6877861,114.0401 3.7187924,114.0468 3.6248252,114.0536 2.5309067,114.0604 1.2499475,114.0672 2.2191913,114.0740 5.719017,114.0808 7.4379969,114.0875 10.469227,114.0943 24.851665,114.1011 107.76967,114.1079 216.63675,114.1147 224.05276,114.1215 131.41885,114.1282 37.427425,114.1350 11.811555,114.1418 13.843842,114.1486 12.780635,114.1554 7.0617409,114.1622 2.1870389,114.1689 0.96861351,114.1757 1.2500721,114.1825 1.3438897,114.1893 1.7813802,114.1961 1.8436705,114.2029 2.1560357,114.2097 1.2186841,114.2164 0.62509251,114.2232 0.59384865,114.2300 1.0001028,114.2368 1.1250281,114.2436 1.1248962,114.2504 1.5625561,114.2572 1.9374443,114.2640 0.68734407,114.2707 0.21879552,114.2775 0.75018489,114.2843 1.2186959,114.2911 0.59361953,114.2979 1.0000836,114.3047 1.4687772,114.3115 1.8125582,114.3183 1.7187165,114.3251 0.93740404,114.3319 0.78126729,114.3386 0.87500805,114.3454 0.74991131,114.3522 0.31247929,114.3590 0.87507081,114.3658 1.0937349,114.3726 0.78120792,114.3794 0.18748035,114.3862 0.28133312,114.3930 0.90658367,114.3998 1.8439242,114.4066 2.2497478,114.4133 1.7184836,114.4201 0.90615392,114.4269 0.18748601,114.4337 -2.9724881e-006,114.4405 2.1129588e-005,114.4473 0.18751465,114.4541 0.093717977,114.4609 1.7246628e-005,114.4677 0.093782961,114.4745 0.093718514,114.4813 0.093730971,114.4881 0.18749073,114.4949 0.093806162,114.5017 0.3438749,114.5085 0.65630627,114.5153 0.90617234,114.5221 0.53115124,114.5289 0.21870752,114.5356 4.1660692e-006,114.5424 0.34383231,114.5492 0.93753439,114.5560 0.81251144,114.5628 0.71872479,114.5696 0.40622309,114.5764 0.31256491,114.5832 0.40629363,114.5900 0.40617821,114.5968 0.18743399,114.6036 0.21886209,114.6104 0.53135806,114.6172 0.65621626,114.6240 0.84369564,114.6308 1.0624524,114.6376 0.65616435,114.6444 0.093674555,114.6512 0.093831278,114.6580 0.90633667,114.6648 0.93741316,114.6716 0.28118095,114.6784 0.031264588,114.6852 0.12500635,114.6920 0.1250543,114.6988 0.50020725,114.7056 1.2501982,114.7124 1.4373189,114.7192 0.68736529,114.7260 0.81256247,114.7328 1.1251471,114.7396 1.7501756,114.7464 1.6873102,114.7532 1.1560658,114.7600 1.0311501,114.7668 0.53117317,114.7736 0.15626973,114.7804 0.093770161,114.7872 0.37524363,114.7940 1.4376562,114.8008 1.4998213,114.8077 0.96858263,114.8145 0.37492806,114.8213 0.031233631,114.8281 0.49999359,114.8349 0.75001657,114.8417 0.43758211,114.8485 0.43747127,114.8553 0.18758556,114.8621 0.56261176,114.8689 1.0315419,114.8757 2.6875718,114.8825 2.0932608,114.8893 0.46862295,114.8961 0.71886945,114.9029 0.71873409,114.9097 0.24991369,114.9165 0.031220978,114.9234 0.53129905,114.9302 0.81250453,114.9370 0.59372395,114.9438 0.56253672,114.9506 1.4062772,114.9574 1.3124486,114.9642 0.49998492,114.9710 0.53134269,114.9778 0.75001979,114.9846 0.56241679,114.9914 0.093695708,114.9983 1.225484e-005,115.0051 0.68758428,115.0119 1.4063102,115.0187 0.99993682,115.0255 0.59370631,115.0323 0.46878764,115.0391 0.81259161,115.0459 2.0004604,115.0527 3.687856,115.0595 6.9700809,115.0664 19.377586,115.0732 29.219196,115.0800 23.685106,115.0868 11.310702,115.0936 10.125247,115.1004 13.344971,115.1072 19.251001,115.1140 18.93697,115.1209 12.686127,115.1277 6.1867952,115.1345 4.0622458,115.1413 2.7495739,115.1481 1.4372213,115.1549 0.62494963,115.1617 0.093733624,115.1686 -7.031791e-006,115.1754 0.18750274,115.1822 0.50001204,115.1890 0.59375411,115.1958 0.18750155,115.2026 0.37513208,115.2095 1.2814751,115.2163 1.4999344,115.2231 0.53102291,115.2299 0.28117725,115.2367 0.34373862,115.2435 0.18750006,115.2504 0.093837857,115.2572 0.78141254,115.2640 1.4374555,115.2708 0.99982917,115.2776 0.12497805,115.2844 0.34383854,115.2913 0.7187953,115.2981 0.71869314,115.3049 0.53120148,115.3117 0.28122103,115.3185 -1.0737012e-005,115.3254 0.031255286,115.3322 -1.0424815e-005,115.3390 8.4197263e-006,115.3458 1.6875085,115.3526 3.59375,115.3595 3.8437464,115.3663 1.9062386,115.3731 0.093748912,115.3799 -2.908701e-007,115.3867 0.312511,115.3936 0.59383631,115.4004 0.78132248,115.4072 0.90619487,115.4140 0.84370095,115.4209 1.5624913,115.4277 1.6249541,115.4345 1.0937508,115.4413 0.34378734,115.4481 0.34370464,115.4550 0.093812801,115.4618 0.34388518,115.4686 1.0311993,115.4754 2.3749385,115.4823 2.6251638,115.4891 1.8750345,115.4959 0.65612084,115.5027 0.65633196,115.5096 0.81249321,115.5164 0.56243706,115.5232 0.62493676,115.5300 0.31240597,115.5369 0.1874795,115.5437 0.21881337,115.5505 0.6876716,115.5573 1.0625519,115.5642 0.74983609,115.5710 0.28122535,115.5778 0.75024879,115.5846 1.3127213,115.5915 1.4060996,115.5983 1.0309469,115.6051 0.87506443,115.6120 1.7501632,115.6188 1.7186488,115.6256 0.87484777,115.6324 0.31245184,115.6393 0.093724035,115.6461 -6.0388406e-006,115.6529 3.0745387e-006,115.6598 -6.2593322e-006,115.6666 2.1964193e-005,115.6734 0.25007305,115.6802 0.43751055,115.6871 0.28117988,115.6939 0.78121614,115.7007 1.7500242,115.7076 2.125072,115.7144 1.4063553,115.7212 1.5000405,115.7281 0.9998759,115.7349 0.28114077,115.7417 -1.5740754e-005,115.7486 4.8873924e-005,115.7554 0.15630193,115.7622 0.15624772,115.7691 0.28125232,115.7759 0.40624133,115.7827 0.3124682,115.7896 0.28123441,115.7964 0.28142488,115.8032 0.87514609,115.8101 0.68730414,115.8169 0.21860376,115.8237 0.28125486,115.8306 0.3749629,115.8374 0.37504694,115.8442 0.40642527,115.8511 0.71881205,115.8579 0.53113103,115.8647 0.1873565,115.8716 7.8605633e-005,115.8784 0.46895859,115.8852 0.78136003,115.8921 0.96875685,115.8989 0.84371436,115.9057 0.74988168,115.9126 0.34360299,115.9194 0.21877229,115.9263 0.40632391,115.9331 0.68745887,115.9399 0.62492329,115.9468 0.71869206,115.9536 0.5312705,115.9604 0.81267685,115.9673 0.93770212,115.9741 1.312605,115.9810 1.4686044,115.9878 0.999825,115.9946 0.4999615,116.0015 0.31242603,116.0083 0.18741569,116.0152 0.1874796,116.0220 0.2812444,116.0288 0.84379935,116.0357 1.2500758,116.0425 1.0312741,116.0494 0.74999571,116.0562 0.78126401,116.0630 2.594264,116.0699 12.938698,116.0767 27.563946,116.0836 33.21933,116.0904 24.34277,116.0973 12.654821,116.1041 5.5620546,116.1109 6.0947466,116.1178 13.594978,116.1246 16.187025,116.1315 10.686042,116.1383 5.2179155,116.1452 2.9684973,116.1520 1.9687245,116.1588 1.2186251,116.1657 0.28116423,116.1725 -1.8728517e-006,116.1794 1.3533983e-005,116.1862 0.18754239,116.1931 0.68744475,116.1999 1.7501224,116.2068 3.2502708,116.2136 2.6563413,116.2205 1.3436514,116.2273 0.87473875,116.2341 0.28111732,116.2410 2.1949498e-005,116.2478 0.093749687,116.2547 0.4374885,116.2615 2.1562529,116.2684 2.8125069,116.2752 1.5624956,116.2821 0.34374759,116.2889 0.062513739,116.2958 0.84395874,116.3026 1.8438596,116.3095 1.3123274,116.3163 0.71863538,116.3232 0.59376389,116.3300 1.3750542,116.3369 1.8437459,116.3437 1.4062411,116.3506 0.687455,116.3574 0.78120065,116.3643 0.7812677,116.3711 0.75000519,116.3780 0.50002599,116.3848 0.62504494,116.3917 0.6562506,116.3985 0.84370291,116.4054 1.1874526,116.4122 1.5625005,116.4191 0.78124303,116.4259 0.1250229,116.4328 0.71879131,116.4396 1.1874646,116.4465 0.65625381,116.4533 0.34376064,116.4602 0.28122216,116.4670 0.50002718,116.4739 0.93752217,116.4807 0.99996203,116.4876 0.71876884,116.4945 0.90633965,116.5013 1.1874734,116.5082 0.84378231,116.5150 1.1875669,116.5219 1.3436252,116.5287 0.18739991,116.5356 0.53125829,116.5424 0.75004762,116.5493 0.6563617,116.5561 0.62505704,116.5630 0.81254566,116.5699 1.1561841,116.5767 0.99985588,116.5836 0.40618837,116.5904 0.093839593,116.5973 0.43772882,116.6041 0.78128129,116.6110 0.62477648,116.6179 0.21861568,116.6247 0.09380208,116.6316 0.18762261,116.6384 0.53135604,116.6453 1.0937684,116.6521 1.5624703,116.6590 1.2186545,116.6659 0.62488198,116.6727 0.31246716,116.6796 0.28128612,116.6864 0.28126881,116.6933 0.4375163,116.7002 0.81255275,116.7070 1.0625098,116.7139 0.99998152,116.7207 0.49993426,116.7276 0.12504686,116.7345 0.5313285,116.7413 0.6562866,116.7482 0.87502724,116.7551 0.8124131,116.7619 0.90622044,116.7688 0.84375292,116.7756 0.93750519,116.7825 0.59379637,116.7894 0.53131872,116.7962 0.65627933,116.8031 0.90623659,116.8100 1.8749638,116.8168 2.3748755,116.8237 1.4686531,116.8305 0.21877316,116.8374 0.21875632,116.8443 0.46890596,116.8511 1.4375422,116.8580 0.90609109,116.8649 0.28119144,116.8717 -1.5220552e-005,116.8786 1.7077705e-006,116.8855 0.093731858,116.8923 0.59374607,116.8992 1.0000168,116.9061 0.49998945,116.9129 0.18756977,116.9198 0.37518263,116.9267 0.78134698,116.9335 0.74985665,116.9404 1.1561168,116.9473 1.6249994,116.9541 1.4688462,116.9610 2.1251299,116.9679 2.656208,116.9747 1.9374204,116.9816 0.9999547,116.9885 0.81246603,116.9953 0.50001019,117.0022 0.46874183,117.0091 0.34378657,117.0159 0.40619576,117.0228 -8.2173734e-005,117.0297 1.6772568e-005,117.0366 1.5090625e-005,117.0434 0.46901599,117.0503 1.8126588,117.0572 1.8437135,117.0640 2.1878862,117.0709 7.7819457,117.0778 17.313686,117.0846 24.68878,117.0915 23.812561,117.0984 16.154932,117.1053 9.9671507,117.1121 4.9991741,117.1190 2.3747787,117.1259 1.9687967,117.1328 2.8439279,117.1396 2.3437617,117.1465 1.0938209,117.1534 1.3125882,117.1602 1.0623581,117.1671 0.49976471,117.1740 -7.4301162e-005,117.1809 0.09383586,117.1877 0.40629873,117.1946 0.62495643,117.2015 0.43745509,117.2084 0.68747538,117.2152 0.68747574,117.2221 0.34376565,117.2290 0.18749382,117.2359 0.12500443,117.2427 0.43749121,117.2496 0.71885729,117.2565 1.0938511,117.2634 1.3124532,117.2702 1.7499554,117.2771 1.4688009,117.2840 1.3438257,117.2909 1.2499645,117.2978 0.81237686,117.3046 0.12496863,117.3115 0.78147119,117.3184 1.9064283,117.3253 1.9685819,117.3321 0.71850544,117.3390 0.18743074,117.3459 0.59378469,117.3528 1.1875268,117.3597 1.2187535,117.3665 0.81248367,117.3734 0.28122959,117.3803 0.031255588,117.3872 -6.6389589e-006,117.3941 0.18749477,117.4009 0.62504709,117.4078 1.9063249,117.4147 1.5937204,117.4216 0.53122425,117.4285 0.18753359,117.4353 0.18746264,117.4422 0.49999583,117.4491 0.78125894,117.4560 0.59371579,117.4629 0.81246459,117.4698 0.56248325,117.4766 0.31251913,117.4835 0.031258281,117.4904 9.6797953e-007,117.4973 -3.2775074e-006,117.5042 0.09376552,117.5111 0.56250113,117.5179 1.0624775,117.5248 0.56251067,117.5317 0.50013947,117.5386 1.1252553,117.5455 1.8749828,117.5524 0.99973893,117.5593 0.4687956,117.5661 1.1875957,117.5730 1.249921,117.5799 1.12507,117.5868 0.93756825,117.5937 0.8437742,117.6006 0.71856689,117.6075 0.24980417,117.6143 0.31252429,117.6212 0.50000834,117.6281 0.18748371,117.6350 0.21886955,117.6419 0.90639412,117.6488 0.74987566,117.6557 0.2186591,117.6626 0.28128767,117.6694 0.49999022,117.6763 1.0625936,117.6832 1.5627435,117.6901 1.6249596,117.6970 0.68732059,117.7039 0.5001328,117.7108 0.84378546,117.7177 0.74980599,117.7246 1.5312438,117.7314 2.4063861,117.7383 2.562439,117.7452 1.0935721,117.7521 0.87497991,117.7590 0.65626413,117.7659 0.28123018,117.7728 0.90625358,117.7797 1.406248,117.7866 1.0312433,117.7935 0.53123701,117.8004 0.34374833,117.8073 0.56251568,117.8141 1.3437775,117.8210 3.437535,117.8279 2.9687152,117.8348 1.6562133,117.8417 1.375025,117.8486 2.3124814,117.8555 0.93748349,117.8624 0.3437562,117.8693 0.28124848,117.8762 0.28123963,117.8831 0.78126305,117.8900 0.93751341,117.8969 0.53128278,117.9038 0.31249899,117.9107 0.062456716,117.9176 0.1875973,117.9245 0.75009072,117.9314 0.74992031,117.9383 0.50003129,117.9451 1.0000439,117.9520 0.90612018,117.9589 0.56248695,117.9658 0.7188195,117.9727 2.1874883,117.9796 4.3437419,117.9865 4.437561,117.9934 2.3125122,118.0003 1.3124714,118.0072 1.4374915,118.0141 1.5937518,118.0210 1.2812545,118.0279 1.1561911,118.0348 0.37493718,118.0417 -1.6999973e-005,118.0486 0.03129169,118.0555 0.40629607,118.0624 0.56252861,118.0693 2.1875813,118.0762 4.3127184,118.0831 5.9066019,118.0900 6.7502503,118.0969 7.1250987,118.1038 8.9375467,118.1107 8.0935841,118.1176 5.65593,118.1245 7.2512622,118.1314 22.223892,118.1383 50.316807,118.1452 54.747978,118.1521 34.619858,118.1590 10.215414,118.1659 1.1242516,118.1728 0.2812044,118.1797 0.15614921,118.1867 0.12511891,118.1936 0.96885693,118.2005 1.3436649,118.2074 1.1249286,118.2143 0.49995264,118.2212 -2.374963e-005,118.2281 2.6963171e-005,118.2350 0.12506285,118.2419 0.49998865,118.2488 0.43748531,118.2557 1.4062474,118.2626 1.7499745,118.2695 1.7187432,118.2764 2.5312412,118.2833 3.5000007,118.2902 2.8750019,118.2971 1.5624636,118.3040 0.37517223,118.3110 1.4376359,118.3179 1.1874241,118.3248 1.5000052,118.3317 1.9062992,118.3386 1.5624542,118.3455 0.96860409,118.3524 0.59367126,118.3593 0.31271917,118.3662 1.2191442,118.3731 1.9061972,118.3800 1.2495981,118.3869 1.4373803,118.3939 2.8751812,118.4008 2.9688134,118.4077 1.5625397,118.4146 1.1250426,118.4215 1.0311745,118.4284 0.71859258,118.4353 0.31241512,118.4422 0.96877474,118.4491 0.87494069,118.4560 0.50003821,118.4630 0.2813836,118.4699 0.62498617,118.4768 0.65618503,118.4837 0.65622985,118.4906 0.37497684,118.4975 0.12499779,118.5044 0.12496412,118.5113 -1.1722599e-005,118.5183 0.093758076,118.5252 -2.064629e-005,118.5321 1.2624228e-005,118.5390 0.1875264,118.5459 0.40624455,118.5528 0.31246725,118.5597 0.18752702,118.5667 0.1875785,118.5736 0.40622547,118.5805 0.28117606,118.5874 0.2812309,118.5943 0.56251305,118.6012 0.96878803,118.6082 0.87499112,118.6151 0.3750914,118.6220 1.0626245,118.6289 1.531252,118.6358 1.5623802,118.6427 0.71868348,118.6497 0.68757051,118.6566 0.81250823,118.6635 0.59366381,118.6704 0.3436985,118.6773 0.34375322,118.6842 0.40631995,118.6912 0.46883327,118.6981 0.56254894,118.7050 0.56253409,118.7119 0.46868753,118.7188 0.49992099,118.7258 0.343692,118.7327 0.28130656,118.7396 1.5001147,118.7465 2.6562493,118.7534 2.4061875,118.7604 1.843775,118.7673 1.6563078,118.7742 1.3749249,118.7811 0.59362984,118.7880 0.031204684,118.7950 0.50004083,118.8019 1.0937809,118.8088 0.81248766,118.8157 0.34377167,118.8226 0.59376538,118.8296 1.0937606,118.8365 1.7187823,118.8434 1.3437893,118.8503 1.343841,118.8573 1.1875019,118.8642 0.8748585,118.8711 0.78113031,118.8780 0.74998355,118.8850 0.59378463,118.8919 0.43749198,118.8988 0.18749,118.9057 -6.4459091e-006,118.9127 0.18748924,118.9196 0.31249595,118.9265 0.28127757,118.9334 0.46875638,118.9404 0.2187317,118.9473 0.18752965,118.9542 0.4063552,118.9611 1.0625641,118.9681 1.0624799,118.9750 0.84381878,118.9819 1.1561958,118.9888 0.65607631,118.9958 0.2812672,119.0027 0.56264055,119.0096 1.0312856,119.0165 0.40611675,119.0235 0.28135118,119.0304 1.125414,119.0373 2.406641,119.0443 3.2189302,119.0512 3.656415,119.0581 7.4693265,119.0650 12.281373,119.0720 11.874806,119.0789 9.6561298,119.0858 8.0938377,119.0928 12.907825,119.0997 22.001341,119.1066 22.905518,119.1136 15.247989,119.1205 6.5298238,119.1274 2.8747702,119.1343 2.7817256,119.1413 5.3754702,119.1482 5.3746409,119.1551 2.6868906,119.1621 0.74971926,119.1690 0.34375259,119.1759 0.37505656,119.1829 0.50000685,119.1898 0.28120506,119.1967 0.093719065,119.2037 2.9150968e-005,119.2106 0.343813,119.2175 0.68752736,119.2245 0.62500137,119.2314 0.18746834,119.2383 0.12496393,119.2453 0.062469367,119.2522 0.53133863,119.2591 1.1876462,119.2661 1.2501258,119.2730 1.4062147,119.2800 0.93735999,119.2869 0.96867645,119.2938 1.1874797,119.3008 1.3125107,119.3077 0.87501431,119.3146 1.1561786,119.3216 0.62498766,119.3285 0.75012022,119.3354 1.0624988,119.3424 0.78116542,119.3493 0.4999077,119.3563 1.0624827,119.3632 0.93753582,119.3701 0.81247324,119.3771 2.0000632,119.3840 2.7814577,119.3909 2.218796,119.3979 0.87484258,119.4048 0.18742752,119.4118 0.28136033,119.4187 0.65628326,119.4256 0.68747717,119.4326 0.75003695,119.4395 0.56239194,119.4465 0.093632281,119.4534 0.093778774,119.4603 0.34379563,119.4673 0.49999684,119.4742 0.31245115,119.4812 0.28124195,119.4881 0.37502092,119.4951 0.25002059,119.5020 0.43752334,119.5089 0.46871781,119.5159 0.78119874,119.5228 1.3750204,119.5298 1.125049,119.5367 0.9374882,119.5436 0.53121126,119.5506 0.18751797,119.5575 0.21878888,119.5645 0.4063428,119.5714 1.2187848,119.5784 1.3749347,119.5853 1.2186972,119.5923 0.84368438,119.5992 0.31247362,119.6061 1.4758834e-005,119.6131 0.28131658,119.6200 0.65630627,119.6270 0.74994212,119.6339 1.7499703,119.6409 2.6251223,119.6478 2.6251526,119.6548 2.4065018,119.6617 2.8126972,119.6687 2.5310924,119.6756 1.3121086,119.6826 0.21852788,119.6895 2.6911093e-006,119.6964 2.9215696e-006,119.7034 0.84378165,119.7103 1.2187809,119.7173 0.8124634,119.7242 0.062462196,119.7312 0.093818069,119.7381 0.59397435,119.7451 1.3127222,119.7520 1.531184,119.7590 0.99973261,119.7659 0.59376991,119.7729 1.0315119,119.7798 1.3750635,119.7868 1.2185893,119.7937 0.6248306,119.8007 0.40622243,119.8076 0.50006932,119.8146 0.75003254,119.8215 1.0937153,119.8285 1.7500978,119.8354 2.5311949,119.8424 1.9373103,119.8493 1.3437376,119.8563 1.7499654,119.8632 2.3750353,119.8702 3.5939236,119.8772 3.0625374,119.8841 0.74986988,119.8911 0.24995454,119.8980 0.37504938,119.9050 0.4686968,119.9119 0.40625456,119.9189 1.2188672,119.9258 1.5313973,119.9328 1.499913,119.9397 0.53104496,119.9467 0.18747996,119.9536 0.093713656,119.9606 -4.1088639e-005,119.9676 0.062598139,119.9745 0.71887845,119.9815 1.1562597,119.9884 0.87498307,119.9954 0.81260526,120.0023 1.468657,120.0093 0.78109628,120.0163 0.56252992,120.0232 0.9375388,120.0302 2.0312862,120.0371 1.0312306,120.0441 0.49992755,120.0510 0.37498364,120.0580 0.9689033,120.0650 3.2500391,120.0719 4.0940876,120.0789 5.2816582,120.0858 9.2510681,120.0928 22.627014,120.0998 33.438194,120.1067 28.967136,120.1137 12.748183,120.1206 4.6554775,120.1276 1.68703,120.1346 1.0311836,120.1415 1.0003016,120.1485 1.1565602,120.1554 1.4686253,120.1624 0.84340805,120.1694 0.28119081,120.1763 0.50007409,120.1833 0.81247813,120.1902 0.40616518,120.1972 0.12497906,120.2042 0.15626408,120.2111 0.18749839,120.2181 0.37499204,120.2251 1.1250956,120.2320 1.8126788,120.2390 2.3750198,120.2459 1.9372873,120.2529 0.59367007,120.2599 0.53145319,120.2668 1.031242,120.2738 0.71857345,120.2808 0.87497389,120.2877 0.65624833,120.2947 1.1563112,120.3017 1.4375671,120.3086 0.74997401,120.3156 0.34367752,120.3226 0.18745717,120.3295 0.34376758,120.3365 0.31245604,120.3435 0.18745892,120.3504 0.18750112,120.3574 0.12504287,120.3644 0.34378761,120.3713 0.34373662,120.3783 0.37496969,120.3853 0.093725257,120.3922 7.1506352e-006,120.3992 0.187517,120.4062 0.3750504,120.4131 0.59376734,120.4201 1.2813797,120.4271 1.9063522,120.4340 1.2186695,120.4410 0.49981874,120.4480 0.71879643,120.4549 2.0314634,120.4619 2.0625916,120.4689 1.9686598,120.4759 0.84355986,120.4828 0.40621838,120.4898 0.49996603,120.4968 1.0313019,120.5037 1.6876928,120.5107 1.5312006,120.5177 0.31228369,120.5246 0.093727693,120.5316 0.96876317,120.5386 1.8437374,120.5456 1.5625253,120.5525 1.3750249,120.5595 1.124959,120.5665 1.1251069,120.5735 1.218933,120.5804 1.2188492,120.5874 1.2812674,120.5944 1.1559871,120.6013 0.43732059,120.6083 0.40629965,120.6153 0.3437517,120.6223 0.18747456,120.6292 0.18753356,120.6362 0.56257564,120.6432 0.84381521,120.6502 0.87509316,120.6571 1.437737,120.6641 3.0311716,120.6711 2.2810807,120.6781 2.0001752,120.6850 2.3749263,120.6920 1.593484,120.6990 0.8124271,120.7060 0.40626207,120.7130 0.18744814,120.7199 0.18762985,120.7269 0.65648538,120.7339 1.0000147,120.7409 0.71857154,120.7478 0.46874541,120.7548 1.2188617,120.7618 1.2186356,120.7688 0.62488341,120.7758 0.75007689,120.7827 1.6252203,120.7897 1.8436912,120.7967 1.3122573,120.8037 0.65622467,120.8107 0.50000745,120.8176 0.2187282,120.8246 0.2188209,120.8316 0.46884194,120.8386 0.78119385,120.8456 0.65618938,120.8525 0.50004113,120.8595 0.90622777,120.8665 0.81250095,120.8735 1.2813494,120.8805 1.6563301,120.8874 1.624926,120.8944 1.49993,120.9014 1.0313044,120.9084 0.71882671,120.9154 1.2187241,120.9224 1.3751144,120.9293 1.8751068,120.9363 1.9685743,120.9433 1.6873031,120.9503 1.3124046,120.9573 1.0938133,120.9643 0.3749705,120.9712 0.093787327,120.9782 0.68770367,120.9852 1.3125434,120.9922 0.99985129,120.9992 0.62492752,121.0062 1.0312704,121.0132 0.40624928,121.0201 0.18744409,121.0271 0.12510505,121.0341 4.2192097,121.0411 11.906966,121.0481 17.000679,121.0551 15.4374,121.0621 10.124562,121.0691 9.5936546,121.0760 9.2819548,121.0830 14.969564,121.0900 21.313141,121.0970 26.595085,121.1040 28.03241,121.1110 29.656345,121.1180 30.311325,121.1250 23.091881,121.1319 12.935644,121.1389 3.6551726,121.1459 0.65608668,121.1529 0.43751118,121.1599 0.093739241,121.1669 1.0785188e-006,121.1739 1.1560811e-005,121.1809 0.09383586,121.1879 0.3125965,121.1949 0.9062683,121.2018 1.5624216,121.2088 0.87490654,121.2158 0.12497318,121.2228 -3.3949629e-005,121.2298 0.18755682,121.2368 0.65639794,121.2438 0.71872962,121.2508 0.34365526,121.2578 0.15625335,121.2648 0.12497664,121.2718 0.12494662,121.2788 0.68749559,121.2858 1.2500051,121.2928 1.2500026,121.2997 0.968817,121.3067 1.6563058,121.3137 1.5625021,121.3207 1.6875015,121.3277 0.84371859,121.3347 0.37493283,121.3417 -3.2312775e-005,121.3487 0.093755282,121.3557 0.031263161,121.3627 0.18754326,121.3697 0.50006944,121.3767 0.87503296,121.3837 0.84371972,121.3907 0.71865278,121.3977 0.93763041,121.4047 1.8440559,121.4117 1.7811581,121.4187 1.4371969,121.4257 1.187463,121.4327 0.75009811,121.4397 0.5625174,121.4467 0.93756467,121.4537 1.4063286,121.4607 1.2499373,121.4677 0.8436867,121.4747 0.93750679,121.4817 0.78118336,121.4887 0.31240866,121.4957 0.031230653,121.5027 0.31250626,121.5097 0.18749577,121.5167 7.211851e-006,121.5237 0.093773134,121.5307 0.28134358,121.5377 0.87519097,121.5447 1.5937922,121.5517 1.3748882,121.5587 1.8749535,121.5657 2.4061747,121.5727 2.687433,121.5797 2.2188935,121.5867 1.5938516,121.5937 1.4687103,121.6007 0.81246728,121.6077 0.71864694,121.6147 0.37496877,121.6217 0.56255746,121.6287 0.74997848,121.6357 1.3436571,121.6427 1.2187513,121.6497 0.62505567,121.6567 0.59376359,121.6637 0.43749759,121.6707 0.31245366,121.6777 0.18746451,121.6847 0.12498456,121.6917 0.40624323,121.6987 0.59375668,121.7057 0.87502837,121.7127 1.6251854,121.7198 1.6877728,121.7268 1.4687926,121.7338 1.2810371,121.7408 0.78101629,121.7478 0.18741229,121.7548 0.031268857,121.7618 0.31252262,121.7688 0.59375477,121.7758 0.90623844,121.7828 0.71873003,121.7898 0.50000256,121.7968 0.43752283,121.8038 0.65645224,121.8108 1.062606,121.8179 0.90605783,121.8249 0.56236869,121.8319 0.21874045,121.8389 0.093744606,121.8459 -1.595255e-005,121.8529 6.4672668e-006,121.8599 -9.9160834e-006,121.8669 0.031299535,121.8739 0.28128278,121.8809 0.18747382,121.8880 0.31250507,121.8950 0.43750939,121.9020 0.53133655,121.9090 1.1252048,121.9160 1.8124839,121.9230 1.6247529,121.9300 1.6249121,121.9370 2.5625112,121.9441 2.6253526,121.9511 2.781652,121.9581 1.9998682,121.9651 1.1871455,121.9721 0.59360951,121.9791 0.68753183,121.9861 0.75003237,121.9931 1.1562018,122.0002 0.68739152,122.0072 0.21871367,122.0142 0.09372776,122.0212 0.18753353,122.0282 0.87509501,122.0352 1.7503372,122.0422 3.3131802,122.0493 5.156486,122.0563 5.8436489,122.0633 9.5013208,122.0703 22.596624,122.0773 35.907753,122.0843 36.750538,122.0914 36.875893,122.0984 76.331802,122.1054 289.67535,122.1124 552.40668,122.1194 553.66174,122.1264 309.51294,122.1335 90.848694,122.1405 28.091061,122.1475 20.655373,122.1545 16.248116,122.1615 11.02978,122.1686 5.3742995,122.1756 2.8124955,122.1826 2.4687161,122.1896 2.656137,122.1966 2.437211,122.2037 1.4373856,122.2107 0.87515813,122.2177 1.6251231,122.2247 2.1250892,122.2317 2.4686756,122.2388 1.8437171,122.2458 1.624945,122.2528 1.1874442,122.2598 0.96879447,122.2668 0.65627348,122.2739 0.68741447,122.2809 0.24988373,122.2879 0.28129962,122.2949 0.68747348,122.3020 0.34369713,122.3090 0.3437849,122.3160 0.4375352,122.3230 0.93746543,122.3300 0.84376633,122.3371 0.56253958,122.3441 0.31248382,122.3511 0.28129616,122.3581 0.62510502,122.3652 1.343847,122.3722 1.3124983,122.3792 0.84361345,122.3862 0.21867096,122.3933 0.28122595,122.4003 0.093639754,122.4073 0.062696174,122.4143 1.1566308,122.4214 1.8125043,122.4284 1.8122813,122.4354 1.3436311,122.4425 1.4062289,122.4495 0.562415,122.4565 0.21869633,122.4635 0.25016874,122.4706 0.90635204,122.4776 1.1248432,122.4846 0.62488407,122.4916 0.4063578,122.4987 0.81262928,122.5057 0.90612829,122.5127 0.18735789,122.5198 0.6251151,122.5268 1.6251692,122.5338 1.6249722,122.5409 0.84378487,122.5479 1.5937939,122.5549 1.7186328,122.5619 1.9686383,122.5690 0.99990517,122.5760 0.21872145,122.5830 0.21881996,122.5901 0.43757874,122.5971 0.43753567,122.6041 0.65619385,122.6112 0.40608355,122.6182 0.28143886,122.6252 1.5627482,122.6323 1.9063526,122.6393 1.9999088,122.6463 0.90595013,122.6534 0.093650967,122.6604 0.031244088,122.6674 0.31256747,122.6745 0.71884191,122.6815 0.65620506,122.6885 0.34367922,122.6956 0.28121868,122.7026 0.18750112,122.7096 0.18752934,122.7167 0.1874762,122.7237 0.18747117,122.7307 0.50005567,122.7378 0.71880078,122.7448 0.68752068,122.7518 0.96888602,122.7589 1.0938487,122.7659 0.81242031,122.7729 0.49979621,122.7800 0.093669288,122.7870 0.12502755,122.7941 0.28125656,122.8011 0.71887642,122.8081 1.1874781,122.8152 0.53114235,122.8222 0.18752784,122.8292 0.49996716,122.8363 0.43754119,122.8433 0.34383282,122.8504 0.28122133,122.8574 0.18745376,122.8644 0.1874591,122.8715 0.12500837,122.8785 0.062488418,122.8856 0.031224377,122.8926 9.2808687e-006,122.8996 -2.4211486e-006,122.9067 4.0308979e-007,122.9137 8.0902066e-007,122.9208 0.093795881,122.9278 0.50009555,122.9348 0.81247699,122.9419 0.4374631,122.9489 0.28118175,122.9560 0.25012872,122.9630 1.1878595,122.9700 1.8125529,122.9771 1.3747888,122.9841 0.78101504,122.9912 0.46870866,122.9982 0.8126685,123.0053 1.6251651,123.0123 1.8124521,123.0193 1.4686954,123.0264 1.2188178,123.0334 2.4685702,123.0405 2.8753309,123.0475 8.8783207,123.0546 28.223087,123.0616 40.438751,123.0687 36.40382,123.0757 23.871765,123.0827 18.061359,123.0898 21.812386,123.0968 25.532343,123.1039 33.87838,123.1109 50.37878,123.1180 62.781723,123.1250 56.309441,123.1321 38.871502,123.1391 23.247595,123.1462 12.498835,123.1532 6.780695,123.1603 3.5310402,123.1673 3.6252327,123.1743 3.4376473,123.1814 2.3436723,123.1884 2.2809114,123.1955 0.81226361,123.2025 1.5312871,123.2096 1.3749135,123.2166 0.18747821,123.2237 -1.4545906e-005,123.2307 0.031367093,123.2378 0.84394556,123.2448 0.74992734,123.2519 0.43736604,123.2589 0.93749654,123.2660 1.7501956,123.2730 2.3126347,123.2801 1.5623423,123.2871 0.68734813,123.2942 0.40635234,123.3012 0.9065026,123.3083 1.4062381,123.3153 0.90598172,123.3224 0.40613329,123.3294 0.59383863,123.3365 1.7188083,123.3436 2.3436613,123.3506 1.0936559,123.3577 0.09373346,123.3647 0.12499925,123.3718 0.12499603,123.3788 0.031246547,123.3859 0.093866892,123.3929 0.56263822,123.4000 0.62490678,123.4070 0.21863933,123.4141 0.18755826,123.4211 0.31247762,123.4282 0.093658797,123.4353 2.70238e-005,123.4423 0.18762919,123.4494 0.50012064,123.4564 0.81270415,123.4635 1.4689169,123.4705 1.6247753,123.4776 0.90594494,123.4847 0.28115609,123.4917 0.12506413,123.4988 0.50009292,123.5058 0.71875119,123.5129 0.84368479,123.5199 0.49991041,123.5270 0.12498392,123.5341 0.09374965,123.5411 8.3308692e-007,123.5482 0.31251556,123.5552 0.50005877,123.5623 0.71888757,123.5693 0.96881032,123.5764 0.65607929,123.5835 0.031122433,123.5905 1.8344022e-005,123.5976 0.03126651,123.6046 0.53134441,123.6117 1.1250708,123.6188 1.1562225,123.6258 0.74996394,123.6329 0.59370595,123.6399 0.21868397,123.6470 0.093790084,123.6541 0.5939092,123.6611 0.84375477,123.6682 0.53114295,123.6753 0.31245083,123.6823 0.093701452,123.6894 -1.0773719e-005,123.6964 4.6799978e-006,123.7035 -7.9460742e-006,123.7106 0.031292871,123.7176 0.59389085,123.7247 1.1562253,123.7318 0.96863258,123.7388 0.87497288,123.7459 1.8125322,123.7530 3.4689171,123.7600 3.9689379,123.7671 3.8750975,123.7741 2.718652,123.7812 2.1874011,123.7883 1.5937558,123.7953 1.8750508,123.8024 2.2186947,123.8095 1.2185702,123.8165 0.74997419,123.8236 0.3750304,123.8307 0.65619916,123.8377 0.34370559,123.8448 0.12497816,123.8519 1.2260234e-005,123.8589 0.21881564,123.8660 0.34374568,123.8731 0.28120667,123.8801 0.34376395,123.8872 0.71874648,123.8943 0.46872598,123.9014 0.093729712,123.9084 0.12503076,123.9155 1.4063003,123.9226 2.5625446,123.9296 1.8124405,123.9367 0.49991587,123.9438 2.604508e-005,123.9508 0.25003386,123.9579 0.62500429,123.9650 0.56258279,123.9720 1.3439293,123.9791 1.2186683,123.9862 0.59355587,123.9933 0.87516665,124.0003 2.2190399,124.0074 2.4061882,124.0145 1.2811068,124.0215 0.87496346,124.0286 0.65624195,124.0357 0.8126148,124.0428 2.0314045,124.0498 4.1878252,124.0569 5.9379039,124.0640 8.7501955,124.0711 10.030847,124.0781 11.846393,124.0852 34.911636,124.0923 57.095722,124.0994 54.403416,124.1064 30.496778,124.1135 20.844742,124.1206 36.909279,124.1277 57.906693,124.1347 52.559067,124.1418 25.902306,124.1489 6.3422775,124.1560 3.2498074,124.1630 2.5625277,124.1701 2.4374249,124.1772 0.90600562,124.1843 0.18743205,124.1913 0.093803041,124.1984 0.50026494,124.2055 1.0001093,124.2126 0.96857119,124.2196 0.5624032,124.2267 0.74995542,124.2338 0.37488163,124.2409 0.28133389,124.2480 0.43760586,124.2550 0.78158271,124.2621 2.2503297,124.2692 2.7187157,124.2763 2.3747547,124.2834 1.1872301,124.2904 0.9685806,124.2975 0.93744123,124.3046 1.0625495,124.3117 0.7187199,124.3188 0.46870461,124.3258 0.1874983,124.3329 0.50010872,124.3400 0.78123295,124.3471 0.68746841,124.3542 1.3750544,124.3612 1.4686301,124.3683 0.31243464,124.3754 0.31253266,124.3825 0.43754286,124.3896 0.75012273,124.3967 1.0625044,124.4037 1.0624341,124.4108 1.1251096,124.4179 1.2500323,124.4250 0.74999285,124.4321 1.2812253,124.4392 0.99986625,124.4462 0.49991944,124.4533 0.18746994,124.4604 0.12499571,124.4675 -2.7204708e-006,124.4746 0.093770102,124.4817 0.2186992,124.4887 0.31264028,124.4958 1.0002265,124.5029 1.1249268,124.5100 0.49979335,124.5171 -7.9752412e-005,124.5242 0.093794234,124.5313 0.12504207,124.5384 0.65636283,124.5454 1.1250174,124.5525 0.5936088,124.5596 0.12496296,124.5667 0.18751407,124.5738 0.40622476,124.5809 0.56250459,124.5880 0.59375983,124.5951 0.5625034,124.6021 0.53128427,124.6092 0.65624416,124.6163 0.40636176,124.6234 0.93753922,124.6305 0.71871549,124.6376 0.62491548,124.6447 0.093744852,124.6518 0.75010979,124.6589 1.0313205,124.6659 1.4688772,124.6730 1.4685866,124.6801 0.43730137,124.6872 0.12496753,124.6943 0.46879038,124.7014 0.59383029,124.7085 0.53130716,124.7156 0.90625411,124.7227 1.2812841,124.7298 1.2812605,124.7369 1.2188454,124.7440 1.4686379,124.7510 0.81228352,124.7581 1.0000167,124.7652 0.50000256,124.7723 0.18750842,124.7794 0.093747415,124.7865 0.06255275,124.7936 0.18755001,124.8007 0.37500253,124.8078 0.46868449,124.8149 0.093698286,124.8220 -1.9666832e-006,124.8291 0.18751472,124.8362 0.62504977,124.8433 0.9376471,124.8504 1.2814052,124.8575 1.5312564,124.8646 1.281037,124.8717 0.65608406,124.8788 0.46877217,124.8858 0.28129524,124.8929 0.50003207,124.9000 0.4999274,124.9071 0.18748756,124.9142 0.78150761,124.9213 1.7187928,124.9284 1.4060372,124.9355 2.4999328,124.9426 2.4062228,124.9497 1.3124085e-005,124.9568 0.15634099,124.9639 0.43750277,124.9710 0.1874488,124.9781 0.3124831,124.9852 0.093710259,124.9923 1.4975343e-005,124.9994 0.093817227,125.0065 0.71886086,125.0136 1.250038,125.0207 1.2188441,125.0278 2.2501597,125.0349 2.8124332,125.0420 1.593508,125.0491 0.87483239,125.0562 0.99997258,125.0633 4.4703636,125.0704 13.78319,125.0775 16.656307,125.0846 15.280491,125.0917 17.187168,125.0988 21.125212,125.1059 21.563427,125.1130 23.845201,125.1202 25.375713,125.1273 24.655064,125.1344 18.029211,125.1415 11.185946,125.1486 4.5931249,125.1557 1.6875582,125.1628 1.0310011,125.1699 0.4373427,125.1770 0.12495594,125.1841 0.43750417,125.1912 0.4999854,125.1983 0.1875034,125.2054 -5.958012e-006,125.2125 0.031286146,125.2196 0.50004488,125.2267 0.46872303,125.2338 0.28123775,125.2409 0.59376568,125.2480 0.65624464,125.2552 1.8125082,125.2623 2.3124723,125.2694 1.187475,125.2765 0.2813257,125.2836 0.71878296,125.2907 0.7812103,125.2978 0.96875846,125.3049 1.3750257,125.3120 2.1874743,125.3191 1.9374292,125.3262 0.53130645,125.3333 0.37513384,125.3405 0.99996519,125.3476 0.84364033,125.3547 0.53132343,125.3618 1.0625104,125.3689 0.68746948,125.3760 0.81257921,125.3831 0.74997902,125.3902 0.43746555,125.3973 0.40623298,125.4044 0.5000146,125.4116 0.84376997,125.4187 0.78119928,125.4258 0.43756139,125.4329 0.56259084,125.4400 0.65619361,125.4471 1.2499588,125.4542 2.0312531,125.4613 2.3749049,125.4685 0.87493002,125.4756 0.093769595,125.4827 0.093741305,125.4898 0.031246895,125.4969 -2.0397572e-007,125.5040 8.5583514e-007,125.5111 0.18752725,125.5183 0.56251895,125.5254 0.37497813,125.5325 0.18749689,125.5396 0.187519,125.5467 0.31253108,125.5538 0.21875049,125.5609 0.18749277,125.5681 0.25000995,125.5752 0.34380373,125.5823 0.59378237,125.5894 0.59365028,125.5965 0.46869507,125.6036 0.40625054,125.6108 0.34376454,125.6179 0.31257066,125.6250 0.8127085,125.6321 1.5940533,125.6392 2.8749652,125.6464 2.4059463,125.6535 1.1247716,125.6606 0.12503022,125.6677 0.46882638,125.6748 0.78120345,125.6819 2.8749514,125.6891 2.9062803,125.6962 2.2812843,125.7033 1.2187003,125.7104 0.93747312,125.7175 0.62502271,125.7247 0.87502623,125.7318 0.68748945,125.7389 0.62497848,125.7460 0.53136778,125.7532 0.78134525,125.7603 0.65609199,125.7674 0.28117499,125.7745 0.37520865,125.7816 0.81260467,125.7888 0.78109992,125.7959 0.87516803,125.8030 1.5314608,125.8101 1.374797,125.8173 0.78097934,125.8244 0.43774387,125.8315 1.8753293,125.8386 2.312387,125.8457 2.0310512,125.8529 1.437431,125.8600 1.6249908,125.8671 1.3436267,125.8742 0.56238389,125.8814 0.093696527,125.8885 0.093764499,125.8956 0.53126836,125.9027 0.53122175,125.9099 0.093746699,125.9170 9.3425451e-006,125.9241 -6.5103509e-006,125.9312 0.031257506,125.9384 0.40636617,125.9455 0.93756896,125.9526 0.68742818,125.9598 0.53123468,125.9669 1.0313714,125.9740 1.5000075,125.9811 2.0623643,125.9883 1.6563085,125.9954 1.3438276,126.0025 1.7187787,126.0097 2.2186246,126.0168 0.68739414,126.0239 0.25011179,126.0310 0.46874803,126.0382 1.9065762,126.0453 3.3439877,126.0524 3.0623431,126.0596 3.9687898,126.0667 6.6886702,126.0738 14.689658,126.0809 43.29213,126.0881 138.89529,126.0952 224.78996,126.1023 206.58168,126.1095 115.23282,126.1166 44.741596,126.1237 20.528748,126.1309 11.123295,126.1380 6.6553597,126.1451 4.6872931,126.1523 3.0934496,126.1594 1.9687502,126.1665 2.5314803,126.1737 3.7499046,126.1808 3.6246314,126.1879 1.8122083,126.1951 0.37512177,126.2022 0.50002944,126.2093 0.2811234,126.2165 0.1875663,126.2236 0.68777835,126.2307 1.562623,126.2379 1.9062121,126.2450 1.8122984,126.2521 0.99988192,126.2593 1.5313815,126.2664 1.4375035,126.2735 0.84364384,126.2807 0.6249274,126.2878 0.59371042,126.2950 0.65634751,126.3021 1.0939153,126.3092 1.3749666,126.3164 0.90603036,126.3235 0.40614909,126.3306 0.84375215,126.3378 0.90628529,126.3449 0.90632999,126.3521 0.81257123,126.3592 1.0313053,126.3663 1.2187438,126.3735 1.4686773,126.3806 1.3123834,126.3877 1.0625908,126.3949 1.6251905,126.4020 2.0624812,126.4092 1.6873732,126.4163 0.99988163,126.4234 0.49995553,126.4306 0.65638906,126.4377 0.96881455,126.4449 0.81262869,126.4520 1.8439529,126.4592 2.1875381,126.4663 2.1561365,126.4734 2.2811742,126.4806 2.9376273,126.4877 3.9061806,126.4949 2.8121846,126.5020 0.99998307,126.5091 1.0313591,126.5163 2.1874573,126.5234 1.8125036,126.5306 0.93739402,126.5377 1.5938331,126.5449 3.2816024,126.5520 3.0937901,126.5592 1.5308937,126.5663 0.15603441,126.5734 0.12512241,126.5806 0.8126834,126.5877 1.687488,126.5949 1.9061701,126.6020 1.1249514,126.6092 0.53116447,126.6163 0.34369376,126.6235 0.46875036,126.6306 1.1562719,126.6377 1.1249995,126.6449 0.53125876,126.6520 0.25001928,126.6592 0.1875543,126.6663 0.24999747,126.6735 0.18745361,126.6806 0.34379005,126.6878 0.75007868,126.6949 1.2188286,126.7021 1.374965,126.7092 0.49987686,126.7164 0.84366471,126.7235 1.7500564,126.7307 1.9376526,126.7378 1.4062316,126.7450 0.78106678,126.7521 0.34387043,126.7593 1.0940948,126.7664 1.4688157,126.7736 1.2809478,126.7807 0.78100008,126.7879 0.59373659,126.7950 0.59378129,126.8022 0.71880651,126.8093 0.43748957,126.8165 0.21872181,126.8236 0.093736298,126.8308 0.53125709,126.8379 1.1875119,126.8451 1.0000149,126.8522 0.31252348,126.8594 0.34373277,126.8665 0.18747784,126.8737 0.093795516,126.8808 0.18748818,126.8880 0.093751624,126.8951 0.68762785,126.9023 1.1562515,126.9095 0.87487054,126.9166 0.43743706,126.9238 0.34375578,126.9309 0.40626639,126.9381 0.34373912,126.9452 0.031270407,126.9524 0.75013769,126.9595 2.1563544,126.9667 2.7499404,126.9739 1.5623316,126.9810 0.2812877,126.9882 0.59389585,126.9953 0.81255293,127.0025 0.87490243,127.0096 0.6563282,127.0168 2.6565776,127.0239 6.0626349,127.0311 7.3437457,127.0383 6.2189736,127.0454 6.7507124,127.0526 9.813261,127.0597 11.812539,127.0669 9.0928173,127.0741 4.7804995,127.0812 7.0014982,127.0884 18.502954,127.0955 28.157063,127.1027 23.685713,127.1098 15.15427,127.1170 10.624418,127.1242 12.500365,127.1313 15.062476,127.1385 13.374539,127.1456 10.968566,127.1528 7.2186928,127.1600 4.6557183,127.1671 2.7495368,127.1743 1.9685102,127.1815 0.87491995,127.1886 0.34378511,127.1958 -5.9295973e-005,127.2029 2.5645099e-005,127.2101 0.093753979,127.2173 0.093755685,127.2244 0.31261033,127.2316 0.71880925,127.2388 0.56243312,127.2459 0.24993533,127.2531 0.21878929,127.2602 0.468793,127.2674 0.40616778,127.2746 0.3749277,127.2817 0.50000191,127.2889 0.6562975,127.2961 0.81252241,127.3032 0.90631932,127.3104 1.1875322,127.3176 0.99995869,127.3247 0.56244391,127.3319 0.09373562,127.3391 0.18749008,127.3462 0.53133667,127.3534 1.3125743,127.3606 1.0311592,127.3677 0.46869478,127.3749 0.18747474,127.3821 0.093731783,127.3892 -1.4051575e-005,127.3964 0.093824454,127.4036 0.56269747,127.4107 1.0938386,127.4179 1.1561393,127.4251 0.74991232,127.4322 0.40622884,127.4394 0.2812334,127.4466 0.40628535,127.4537 1.1563179,127.4609 1.7812493,127.4681 1.9061767,127.4753 1.7187976,127.4824 1.7812811,127.4896 1.09363,127.4968 0.62491584,127.5039 0.12496658,127.5111 0.093785875,127.5183 0.28130621,127.5254 0.50002176,127.5326 0.81255001,127.5398 1.4375485,127.5470 1.4062717,127.5541 1.0000856,127.5613 1.281176,127.5685 0.74987358,127.5757 0.59374911,127.5828 0.59383231,127.5900 0.71871173,127.5972 0.18735367,127.6043 -9.5525129e-006,127.6115 0.03130145,127.6187 0.15628546,127.6259 0.18749979,127.6330 0.62503904,127.6402 0.90627897,127.6474 1.2811983,127.6546 0.96866643,127.6617 0.59372175,127.6689 0.28127173,127.6761 0.343795,127.6833 0.87501216,127.6904 0.93752313,127.6976 0.53126055,127.7048 0.59378636,127.7120 0.59371847,127.7191 0.31243813,127.7263 0.75009918,127.7335 0.96880817,127.7407 0.71867079,127.7479 0.43739727,127.7550 0.093740381,127.7622 0.093832374,127.7694 0.53133917,127.7766 1.0938209,127.7837 1.6561795,127.7909 1.0624516,127.7981 1.1876349,127.8053 2.375066,127.8125 2.7810657,127.8196 1.5936289,127.8268 1.031288,127.8340 0.78137279,127.8412 0.90627724,127.8484 0.96857977,127.8555 1.7812085,127.8627 1.7187548,127.8699 0.3124927,127.8771 0.37504336,127.8843 1.0000318,127.8914 0.8437252,127.8986 0.24995549,127.9058 0.18755314,127.9130 0.71879178,127.9202 0.68753445,127.9274 1.1562799,127.9345 1.5624431,127.9417 1.4686788,127.9489 0.65617722,127.9561 0.46881151,127.9633 0.62518382,127.9705 1.2188476,127.9776 1.4686526,127.9848 0.99989927,127.9920 0.65620875,127.9992 0.6875037,128.0064 0.84373915,128.0136 0.75009346,128.0208 0.84387392,128.0279 0.6561743,128.0351 0.4374249,128.0423 0.78127348,128.0495 1.3438343,128.0567 1.8751829,128.0639 3.4066107,128.0711 9.2820282,128.0782 18.0016,128.0854 25.751619,128.0926 27.971098,128.0998 33.781975,128.1070 71.461441,128.1142 300.72955,128.1214 645.90057,128.1286 710.40778,128.1357 435.42691,128.1429 152.98917,128.1501 62.054787,128.1573 41.434788,128.1645 25.652697,128.1717 11.52953,128.1789 5.9683547,128.1861 3.0933311,128.1933 0.99967253,128.2004 0.93738365,128.2076 0.68741876,128.2148 0.93750662,128.2220 1.1565262,128.2292 2.4379463,128.2364 2.9375393,128.2436 2.0932286,128.2508 0.53095502,128.2580 1.000212,128.2652 2.6565366,128.2724 3.7811725,128.2796 2.4059746,128.2867 1.3436676,128.2939 0.59366357,128.3011 0.3125245,128.3083 0.3751252,128.3155 0.9063642,128.3227 1.5312845,128.3299 1.7812153,128.3371 1.5936668,128.3443 1.1248845,128.3515 0.5624727,128.3587 0.7812717,128.3659 1.0001322,128.3731 2.7500477,128.3803 2.4686043,128.3875 1.0624171,128.3947 0.49998128,128.4019 0.18749049,128.4091 0.093744084,128.4162 0.12505633,128.4234 0.37499923,128.4306 0.93754607,128.4378 1.7188965,128.4450 2.6878505,128.4522 4.3751745,128.4594 3.9684863,128.4666 2.5934396,128.4738 0.81229579,128.4810 0.34375229,128.4882 0.18750259,128.4954 0.53141886,128.5026 2.2813582,128.5098 2.406328,128.5170 1.8749835,128.5242 1.3434341,128.5314 1.0937009,128.5386 0.78130817,128.5458 0.75008273,128.5530 1.1563249,128.5602 0.74997324,128.5674 0.78120863,128.5746 0.68750465,128.5818 0.59372389,128.5890 0.34368464,128.5962 0.37501431,128.6034 0.71886837,128.6106 1.0312351,128.6178 0.53112334,128.6250 0.28121892,128.6322 0.28124422,128.6394 0.28124589,128.6466 0.31249431,128.6538 0.12507033,128.6610 0.28126639,128.6682 0.28125575,128.6754 0.71881157,128.6827 0.71883923,128.6899 0.75005043,128.6971 0.49984401,128.7043 0.18740006,128.7115 0.31255916,128.7187 0.53128004,128.7259 0.59373862,128.7331 0.49996054,128.7403 0.093690872,128.7475 0.12499242,128.7547 0.50008893,128.7619 1.0625763,128.7691 1.0936919,128.7763 0.93741161,128.7835 0.43747714,128.7907 0.40625817,128.7979 0.31249717,128.8051 0.31254923,128.8124 0.50020415,128.8196 1.062771,128.8268 1.6876036,128.8340 1.7496954,128.8412 1.2184966,128.8484 0.87498426,128.8556 0.53153366,128.8628 1.8753601,128.8700 2.4686046,128.8772 1.593392,128.8844 0.87480313,128.8916 1.0937639,128.8989 0.62510836,128.9061 0.62511092,128.9133 0.53112042,128.9205 0.12499645,128.9277 0.5000357,128.9349 0.1873955,128.9421 0.09380246,128.9493 0.31260952,128.9565 0.90645748,128.9638 1.6562341,128.9710 1.1873345,128.9782 1.2500194,128.9854 1.281417,128.9926 2.2188978,128.9998 4.5937972,129.0070 5.2188749,129.0142 4.5938196,129.0215 3.4063332,129.0287 5.4066496,129.0359 10.063511,129.0431 16.344501,129.0503 37.571815,129.0575 174.6973,129.0647 458.6702,129.0720 586.93311,129.0792 425.20718,129.0864 178.12291,129.0936 67.365402,129.1008 41.934643,129.1080 29.623734,129.1152 32.847641,129.1225 49.910206,129.1297 52.154182,129.1369 34.307621,129.1441 16.340689,129.1513 7.0928736,129.1585 5.3124509,129.1658 6.280942,129.1730 4.436893,129.1802 2.0934556,129.1874 0.46882173,129.1946 2.0001011,129.2019 2.0626245,129.2091 2.125138,129.2163 2.2811797,129.2235 1.9686381,129.2307 1.4062335,129.2379 1.2815449,129.2452 2.2189932,129.2524 2.2811489,129.2596 2.0623252,129.2668 2.437669,129.2740 3.1876237,129.2813 2.374671,129.2885 1.3436993,129.2957 2.0312805,129.3029 1.8122802,129.3102 1.937458,129.3174 1.4374845,129.3246 0.84361643,129.3318 0.21872348,129.3390 0.34395683,129.3463 0.96896434,129.3535 1.5626557,129.3607 2.4061255,129.3679 1.7183831,129.3752 0.62489879,129.3824 0.31254074,129.3896 0.50011259,129.3968 0.84381974,129.4040 0.5936116,129.4113 0.18740447,129.4185 0.68750381,129.4257 1.0624979,129.4329 0.34374177,129.4402 0.28124735,129.4474 0.343748,129.4546 0.90624905,129.4618 0.68753219,129.4691 0.84379154,129.4763 1.5313184,129.4835 2.4064903,129.4907 3.0625544,129.4980 2.2810507,129.5052 2.1873412,129.5124 1.5937021,129.5197 0.87501693,129.5269 0.28122601,129.5341 0.56251287,129.5413 0.81251472,129.5486 0.56247431,129.5558 0.53124118,129.5630 0.18758127,129.5703 0.56247741,129.5775 0.71874088,129.5847 1.0938196,129.5919 1.2500209,129.5992 0.87511587,129.6064 1.1250514,129.6136 1.2498986,129.6209 0.84369653,129.6281 0.50004888,129.6353 1.2502815,129.6425 2.4063041,129.6498 2.0309954,129.6570 1.1248363,129.6642 0.53117514,129.6715 0.31258592,129.6787 0.531331,129.6859 0.87502033,129.6932 1.4687078,129.7004 1.531374,129.7076 2.0937464,129.7149 0.90598679,129.7221 0.18742839,129.7293 0.34378621,129.7366 0.84378517,129.7438 0.53129607,129.7510 0.687527,129.7583 0.65621001,129.7655 0.31243968,129.7727 0.093739457,129.7800 0.1875442,129.7872 0.31247145,129.7944 0.56266779,129.8017 2.6566448,129.8089 4.2501683,129.8161 3.5310185,129.8234 1.8121672,129.8306 0.81240392,129.8379 0.90625966,129.8451 0.65624058,129.8523 0.62506425,129.8596 0.78132015,129.8668 0.93743569,129.8740 0.78114665,129.8813 0.49996448,129.8885 0.18749201,129.8957 -5.7561603e-005,129.9030 0.00012769978,129.9102 0.78150284,129.9175 1.4063063,129.9247 1.0935934,129.9319 0.53106415,129.9392 0.12493829,129.9464 0.093767338,129.9537 0.28125265,129.9609 0.21876165,129.9681 0.53130394,129.9754 0.93759567,129.9826 1.7187487,129.9899 1.0623803,129.9971 0.18746996,130.0043 0.093758516,130.0116 0.24998043,130.0188 0.59374088,130.0261 0.59383196,130.0333 0.7189799,130.0405 1.3437893,130.0478 2.2812977,130.0550 5.4695215,130.0623 11.814854,130.0695 26.128647,130.0768 46.783241,130.0840 51.09235,130.0912 39.685837,130.0985 34.030891,130.1057 30.499104,130.1130 20.154696,130.1202 14.030802,130.1275 21.691513,130.1347 44.161072,130.1419 52.437096,130.1492 38.557667,130.1564 23.967945,130.1637 63.544258,130.1709 163.14108,130.1782 216.62408,130.1854 160.20294,130.1927 66.04953,130.1999 19.434097,130.2072 9.4999924,130.2144 7.0308194,130.2216 5.0620747,130.2289 3.2183275,130.2361 1.6873504,130.2434 1.7187772,130.2506 1.3751442,130.2579 1.7187634,130.2651 0.9996736,130.2724 0.12496016,130.2796 0.62519574,130.2869 1.0938915,130.2941 1.7500443,130.3014 1.6560843,130.3086 0.93731296,130.3159 0.28117484,130.3231 -1.1100072e-005,130.3304 0.12507053,130.3376 0.62512493,130.3449 1.2500465,130.3521 0.84358376,130.3594 0.12492267,130.3666 0.31259453,130.3739 0.71885711,130.3811 0.96870816,130.3884 0.62487227,130.3956 0.93761754,130.4029 1.4063475,130.4101 0.99985373,130.4174 0.31248966,130.4246 0.93759888,130.4319 1.3124988,130.4391 1.1875186,130.4464 1.2187183,130.4537 0.90615219,130.4609 0.49993953,130.4682 0.18749411,130.4754 0.46892044,130.4827 1.1252568,130.4899 1.4061091,130.4972 0.31221652,130.5044 0.093765117,130.5117 0.43757382,130.5189 0.68750316,130.5262 0.49994525,130.5334 0.15625852,130.5407 0.21877627,130.5480 0.34370697,130.5552 0.37492961,130.5625 0.18757373,130.5697 0.93779242,130.5770 1.7814349,130.5842 1.374915,130.5915 0.81224513,130.5988 0.37489146,130.6060 0.53136981,130.6133 0.8437494,130.6205 0.65615064,130.6278 0.56254268,130.6350 0.90635282,130.6423 0.96881539,130.6496 0.96874952,130.6568 1.1561219,130.6641 1.1561348,130.6713 0.96872735,130.6786 1.1250577,130.6859 1.6563081,130.6931 1.4998996,130.7004 0.65628302,130.7076 1.125087,130.7149 0.87492883,130.7222 0.59370494,130.7294 0.34376186,130.7367 0.71876323,130.7439 0.87507123,130.7512 1.3751676,130.7585 1.0312102,130.7657 0.46851447,130.7730 0.031248938,130.7803 0.4377417,130.7875 0.93748844,130.7948 1.2187482,130.8020 1.7187766,130.8093 0.84362417,130.8166 0.65621245,130.8238 1.3437586,130.8311 2.156225,130.8384 1.9686885,130.8456 1.062497,130.8529 0.37499323,130.8601 0.1874571,130.8674 -1.871006e-005,130.8747 4.0755604e-006,130.8819 2.4092878e-006,130.8892 0.12505534,130.8965 0.46884853,130.9037 0.71869481,130.9110 0.46877465,130.9183 0.75021148,130.9255 1.0000111,130.9328 0.84350771,130.9401 0.31236824,130.9473 0.15633564,130.9546 0.46875361,130.9619 0.37495783,130.9691 0.09373381,130.9764 0.09375561,130.9837 0.40634629,130.9909 0.71891564,130.9982 0.78129721,131.0055 0.65612555,131.0128 0.46869677,131.0200 1.125046,131.0273 1.4691318,131.0346 3.5944579,131.0418 6.2504377,131.0491 9.4373732,131.0564 12.844109,131.0636 16.938774,131.0709 18.312822,131.0782 16.437017,131.0854 17.688654,131.0927 32.503784,131.1000 55.221409,131.1073 57.997841,131.1145 37.745724,131.1218 16.6224,131.1291 8.3116646,131.1363 4.968648,131.1436 3.7814882,131.1509 4.0938997,131.1582 4.4998393,131.1654 6.2817082,131.1727 13.907347,131.1800 18.312441,131.1873 13.905341,131.1945 8.6244698,131.2018 5.6558127,131.2091 2.7496822,131.2164 2.0000107,131.2236 1.8124543,131.2309 1.1249107,131.2382 0.74990898,131.2455 0.3750841,131.2527 0.71900988,131.2600 1.0625689,131.2673 0.90601933,131.2746 0.21856315,131.2818 0.34374318,131.2891 0.34379736,131.2964 0.28132924,131.3037 0.21870846,131.3109 0.2811867,131.3182 0.43749553,131.3255 0.28124037,131.3328 0.21885893,131.3401 1.4376332,131.3473 1.9062651,131.3546 2.0311177,131.3619 1.5936871,131.3692 1.6564028,131.3764 1.5938238,131.3837 1.6563634,131.3910 2.0313783,131.3983 1.4686607,131.4056 0.84348327,131.4128 0.18735364,131.4201 0.28133732,131.4274 0.81272817,131.4347 1.9063185,131.4420 1.5622913,131.4492 0.74984354,131.4565 0.12495779,131.4638 0.18749443,131.4711 0.34375775,131.4784 0.34377497,131.4856 0.093796536,131.4929 0.53131127,131.5002 1.0937736,131.5075 0.93748492,131.5148 0.78128195,131.5221 0.71868885,131.5293 0.7499373,131.5366 0.75005025,131.5439 0.59377146,131.5512 0.87504846,131.5585 1.2187876,131.5658 0.93740147,131.5730 0.21863967,131.5803 -1.0817721e-005,131.5876 0.031275664,131.5949 0.18752632,131.6022 0.18746959,131.6095 -2.2844439e-005,131.6168 3.6448873e-006,131.6240 0.093763366,131.6313 0.50004858,131.6386 0.84381098,131.6459 0.87512994,131.6532 0.96881545,131.6605 1.2812724,131.6678 1.9062369,131.6750 1.1874697,131.6823 0.84359878,131.6896 0.12489668,131.6969 0.18755347,131.7042 0.28116745,131.7115 0.34372768,131.7188 0.50006461,131.7261 0.4063046,131.7334 0.62508017,131.7406 0.75008357,131.7479 1.3437667,131.7552 1.124844,131.7625 0.71875119,131.7698 1.6876444,131.7771 4.0936356,131.7844 4.3436565,131.7917 2.8124785,131.7990 1.1874789,131.8062 0.81248301,131.8135 0.28122473,131.8208 0.12507972,131.8281 1.000271,131.8354 2.4065158,131.8427 2.9998777,131.8500 2.1872125,131.8573 1.4061043,131.8646 0.43745455,131.8719 0.21878813,131.8792 0.40626419,131.8865 0.37520716,131.8938 1.0626888,131.9010 1.1561381,131.9083 1.0310978,131.9156 0.90631402,131.9229 1.3751279,131.9302 0.93743378,131.9375 0.7499091,131.9448 0.87505907,131.9521 1.3125567,131.9594 1.218616,131.9667 1.1249435,131.9740 1.8749864,131.9813 1.9686456,131.9886 1.0624521,131.9959 0.50002116,132.0032 0.28133684,132.0105 0.81286389,132.0178 1.8442627,132.0251 2.8749914,132.0324 2.0932887,132.0397 0.99963862,132.0470 0.53122693,132.0543 1.6252239,132.0615 2.6250529,132.0688 4.1876655,132.0761 4.7814732,132.0834 6.0946236,132.0907 14.345204,132.0980 20.469156,132.1053 18.343157,132.1126 12.686665,132.1199 8.3430643,132.1272 5.624361,132.1345 3.6558127,132.1418 2.4686639,132.1491 1.2811435,132.1564 0.28124106,132.1637 0.37501907,132.1710 0.34380686,132.1783 0.93762058,132.1856 1.4999605,132.1929 1.5312445,132.2002 0.84361905,132.2075 0.49984857,132.2148 0.50001466,132.2222 0.62503088,132.2295 0.74999094,132.2368 0.28122225,132.2441 2.0312989,132.2514 3.3437541,132.2587 2.4688058,132.2660 1.6876104,132.2733 0.93752611,132.2806 1.1249454,132.2879 0.99995005,132.2952 1.2187624,132.3025 0.84376675,132.3098 0.74999762,132.3171 0.99995142,132.3244 1.4063222,132.3317 2.4687247,132.3390 2.1561203,132.3463 1.5937955,132.3536 0.81256837,132.3609 0.62493223,132.3682 0.18750979,132.3755 0.31253648,132.3829 0.37502435,132.3902 0.75010902,132.3975 0.71869159,132.4048 0.28110164,132.4121 0.03118529,132.4194 0.18756516,132.4267 0.40626177,132.4340 0.18743715,132.4413 -1.0460393e-005,132.4486 0.18750601,132.4559 0.37499216,132.4632 0.56249958,132.4705 3.2536805e-006,132.4779 0.21880981,132.4852 0.65630841,132.4925 0.53127676,132.4998 0.59387362,132.5071 0.81246346,132.5144 0.49988985,132.5217 0.68750888,132.5290 0.71867412,132.5363 0.31247965,132.5436 0.18761638,132.5510 0.56246608,132.5583 0.43739855,132.5656 0.4375,132.5729 0.28123766,132.5802 0.18748669,132.5875 0.34375015,132.5948 1.0625122,132.6021 1.0625069,132.6095 0.34374139,132.6168 0.49999455,132.6241 0.40626788,132.6314 0.18755694,132.6387 0.18751322,132.6460 0.90623242,132.6533 1.2500073,132.6607 0.81247211,132.6680 0.18745364,132.6753 2.7063514e-005,132.6826 0.37513205,132.6899 0.78129375,132.6972 0.68741316,132.7045 0.4999741,132.7119 0.49999246,132.7192 0.34369519,132.7265 0.37499368,132.7338 0.62509674,132.7411 0.68762755,132.7484 0.84374774,132.7558 0.5936029,132.7631 0.18741295,132.7704 0.43751138,132.7777 0.71878457,132.7850 0.84374326,132.7923 0.31246611,132.7997 0.18754284,132.8070 0.53129864,132.8143 0.87503475,132.8216 1.2186911,132.8289 0.90624255,132.8363 0.93757224,132.8436 0.59368569,132.8509 0.31243402,132.8582 0.31253859,132.8655 1.2187755,132.8729 1.7187245,132.8802 1.6250113,132.8875 1.0624834,132.8948 1.281194,132.9021 0.75012356,132.9095 0.90647215,132.9168 1.4374663,132.9241 1.156029,132.9314 0.53117251,132.9387 0.50014991,132.9461 1.5002686,132.9534 2.000066,132.9607 1.2810245,132.9680 0.34354705,132.9754 0.09368936,132.9827 0.37521103,132.9900 1.2501791,132.9973 1.249954,133.0047 1.0624244,133.0120 1.1875176,133.0193 1.2813244,133.0266 0.99999273,133.0339 0.93746102,133.0413 0.90623015,133.0486 0.84389186,133.0559 2.2187068,133.0632 3.0311491,133.0706 5.7511458,133.0779 13.00134,133.0852 16.812937,133.0926 18.657396,133.0999 25.001274,133.1072 28.906296,133.1145 29.842127,133.1219 21.123058,133.1292 11.936611,133.1365 5.7497115,133.1438 4.0623665,133.1512 3.0310321,133.1585 2.1872671,133.1658 1.3436019,133.1732 1.0936568,133.1805 1.5936908,133.1878 1.5626514,133.1951 1.5625536,133.2025 1.6564424,133.2098 2.6563699,133.2171 2.5310919,133.2245 1.0622569,133.2318 0.28107852,133.2391 5.8260152e-006,133.2464 -1.082243e-007,133.2538 0.28134546,133.2611 0.87522662,133.2684 1.5313503,133.2758 1.6560229,133.2831 0.78114039,133.2904 0.87511849,133.2978 1.3438429,133.3051 2.0315118,133.3124 1.7188833,133.3198 1.2810284,133.3271 1.0310718,133.3344 1.5937394,133.3418 1.7811462,133.3491 1.4686795,133.3564 2.2812858,133.3638 2.437465,133.3711 1.593689,133.3784 0.49998534,133.3858 0.31254005,133.3931 0.34372261,133.4004 0.093702853,133.4078 7.4843379e-006,133.4151 0.093771093,133.4224 0.2187773,133.4298 0.50008881,133.4371 0.62500495,133.4444 0.40615919,133.4518 0.28120169,133.4591 0.09372782,133.4665 0.18751805,133.4738 0.031270299,133.4811 0.093833566,133.4885 0.65648603,133.4958 1.3126415,133.5031 1.4686059,133.5105 1.4061512,133.5178 1.4376392,133.5252 1.6875744,133.5325 1.3751274,133.5398 1.6873939,133.5472 0.87475371,133.5545 0.71864986,133.5618 0.31238827,133.5692 0.18752638,133.5765 0.34376869,133.5839 0.31246313,133.5912 0.031217644,133.5985 5.0356111e-006,133.6059 0.031249354,133.6132 0.18752901,133.6206 0.28129029,133.6279 0.59380949,133.6353 1.6251351,133.6426 2.5313427,133.6499 2.4061575,133.6573 1.8748553,133.6646 1.1561668,133.6720 0.093725786,133.6793 0.093748614,133.6866 0.093791559,133.6940 0.1562731,133.7013 0.53124577,133.7087 0.40629119,133.7160 0.62501025,133.7234 0.62496674,133.7307 1.0626309,133.7380 1.9689164,133.7454 1.9374171,133.7527 0.9060967,133.7601 0.21862993,133.7674 -3.8528109e-005,133.7748 0.09376087,133.7821 0.31251201,133.7895 0.37512594,133.7968 0.71882534,133.8042 0.68739074,133.8115 0.37495005,133.8188 0.53128195,133.8262 0.68745017,133.8335 0.53119916,133.8409 0.43754655,133.8482 0.71882522,133.8556 0.96873373,133.8629 0.4374536,133.8703 0.56255931,133.8776 0.68755537,133.8850 0.6563369,133.8923 0.62502551,133.8997 0.49991521,133.9070 0.31237653,133.9144 -0.00010068929,133.9217 0.09394253,133.9291 0.59376478,133.9364 0.37502661,133.9438 0.90634078,133.9511 0.68736351,133.9585 0.49994716,133.9658 1.0312402,133.9732 2.1874998,133.9805 2.0312953,133.9879 1.124987,133.9952 0.18739961,134.0026 0.31245676,134.0099 0.56259382,134.0173 0.68764871,134.0246 0.93755591,134.0320 1.6562018,134.0393 1.8123289,134.0467 0.81241035,134.0540 0.18757769,134.0614 1.1880178,134.0687 4.5321531,134.0761 7.0316482,134.0834 7.2186823,134.0908 7.187149,134.0981 9.0950527,134.1055 23.222294,134.1129 38.126743,134.1202 35.279327,134.1276 19.40296,134.1349 7.7171168,134.1423 4.9058976,134.1496 4.1871819,134.1570 2.5934842,134.1643 1.4998848,134.1717 1.156196,134.1791 0.50003767,134.1864 1.1565552,134.1938 1.7188385,134.2011 1.4685229,134.2085 1.1560217,134.2158 1.1249388,134.2232 1.7188208,134.2306 1.3751363,134.2379 1.6875287,134.2453 2.0936611,134.2526 1.4686977,134.2600 0.87501764,134.2673 0.28125611,134.2747 0.65621328,134.2821 0.87504375,134.2894 1.0313038,134.2968 0.96874338,134.3041 0.62495536,134.3115 0.99993503,134.3189 1.1874503,134.3262 0.96874386,134.3336 0.59393841,134.3409 0.9377194,134.3483 1.1248944,134.3557 0.53100842,134.3630 0.093689613,134.3704 0.12500717,134.3777 0.031244211,134.3851 3.5219605e-006,134.3925 0.093777075,134.3998 0.2812635,134.4072 0.7812447,134.4146 1.1874766,134.4219 0.84374064,134.4293 0.18759698,134.4366 0.37508473,134.4440 0.43741873,134.4514 0.18739016,134.4587 0.093835749,134.4661 0.96889997,134.4735 1.1874129,134.4808 1.1562836,134.4882 1.6563733,134.4956 1.5000503,134.5029 1.2499645,134.5103 0.65614176,134.5177 0.49997282,134.5250 0.68747979,134.5324 0.81242573,134.5397 0.18742712,134.5471 0.093735769,134.5545 3.0108316e-005,134.5618 0.37511083,134.5692 0.8124603,134.5766 1.9061641,134.5839 2.9062469,134.5913 2.4062483,134.5987 0.90623963,134.6060 0.18750896,134.6134 0.50000995,134.6208 0.65634775,134.6282 0.53131372,134.6355 0.37498671,134.6429 0.40619028,134.6503 0.40622869,134.6576 0.90642887,134.6650 1.3125464,134.6724 0.87482518,134.6797 0.84368443,134.6871 1.1251087,134.6945 0.75007552,134.7018 0.46866763,134.7092 0.34366348,134.7166 0.4999949,134.7240 0.34370252,134.7313 0.12499415,134.7387 0.31249937,134.7461 0.49995926,134.7534 0.62501526,134.7608 0.62501788,134.7682 0.84376776,134.7756 1.6563368,134.7829 1.5625815,134.7903 0.87509036,134.7977 0.8750487,134.8051 0.7810865,134.8124 0.31236604,134.8198 0.25002968,134.8272 0.31257483,134.8346 0.59385628,134.8419 0.968732,134.8493 1.3123698,134.8567 0.96869498,134.8640 0.87505156,134.8714 0.81254166,134.8788 0.90625405,134.8862 1.3437872,134.8935 2.156292,134.9009 1.3123919,134.9083 0.31249443,134.9157 0.71896291,134.9231 1.5313138,134.9304 2.7498629,134.9378 2.6878073,134.9452 3.3442748,134.9526 4.3435736,134.9599 3.3434107,134.9673 3.6562612,134.9747 4.2188787,134.9821 4.5625792,134.9895 3.90628,134.9968 3.1558025,135.0042 1.0621248,135.0116 1.7813869,135.0190 3.6877513,135.0263 5.4381046,135.0337 8.4379244,135.0411 10.344144,135.0485 15.689295,135.0559 26.65868,135.0632 37.877869,135.0706 62.785374,135.0780 156.12961,135.0854 620.72565,135.0928 1512.948,135.1001 1866.3794,135.1075 1304.5773,135.1149 535.21112,135.1223 181.16068,135.1297 104.151,135.1371 71.370361,135.1444 45.464958,135.1518 24.27795,135.1592 11.935793,135.1666 5.7810788,135.1740 4.124835,135.1814 2.5622251,135.1887 1.5621692,135.1961 0.8125124,135.2035 1.468871,135.2109 1.5624152,135.2183 2.3749924,135.2257 2.3124678,135.2330 1.8750908,135.2404 1.8125013,135.2478 1.9374751,135.2552 2.1250138,135.2626 2.3436136,135.2700 1.1872983,135.2774 0.4374499,135.2847 0.6562376,135.2921 0.656286,135.2995 1.3124759,135.3069 1.093726,135.3143 1.4063399,135.3217 0.96883291,135.3291 0.68746853,135.3365 0.90614861,135.3438 0.96872002,135.3512 1.1564432,135.3586 1.5939767,135.3660 1.0311456,135.3734 0.71864265,135.3808 1.3438683,135.3882 2.8126955,135.3956 3.031311,135.4030 2.1872087,135.4103 1.1559596,135.4177 0.62496495,135.4251 0.37497136,135.4325 0.031263106,135.4399 0.21896291,135.4473 0.78148288,135.4547 1.6561227,135.4621 1.6873311,135.4695 0.53115046,135.4769 0.1562681,135.4843 0.56255203,135.4916 0.34370059,135.4990 0.24995765,135.5064 0.062467877,135.5138 0.21879858,135.5212 0.37498927,135.5286 0.18747862,135.5360 0.12501915,135.5434 0.50002319,135.5508 0.84372431,135.5582 0.7187289,135.5656 0.59382874,135.5730 0.87505794,135.5804 0.56252694,135.5878 0.53131443,135.5952 0.78121954,135.6025 0.62491494,135.6099 0.781286,135.6173 1.218869,135.6247 2.1251156,135.6321 2.1563272,135.6395 2.5000026,135.6469 2.6872225,135.6543 1.1247767,135.6617 1.0000075,135.6691 0.7813009,135.6765 0.50005388,135.6839 0.65622234,135.6913 1.0938231,135.6987 1.2812738,135.7061 1.0623885,135.7135 0.78134322,135.7209 1.9375154,135.7283 1.2186873,135.7357 0.49997497,135.7431 0.18741515,135.7505 0.18751997,135.7579 0.59373897,135.7653 0.81248593,135.7727 0.90628576,135.7801 0.81256878,135.7875 0.53128272,135.7949 0.81244671,135.8023 0.90620917,135.8097 0.78129631,135.8171 0.65628624,135.8245 0.56247073,135.8319 0.31243822,135.8393 -3.2675118e-005,135.8467 0.093819,135.8541 0.65632212,135.8615 0.68744618,135.8689 0.28122535,135.8763 0.31249127,135.8837 0.21876906,135.8911 0.28130233,135.8985 0.1874215,135.9059 -4.8616315e-005,135.9133 1.6013611e-005,135.9207 0.28128648,135.9281 0.68757486,135.9355 0.75005543,135.9429 0.59373569,135.9503 0.34364673,135.9577 0.84366488,135.9651 1.7190703,135.9726 2.0003881,135.9800 1.8125087,135.9874 1.4059619,135.9948 0.62477708,136.0022 0.53124273,136.0096 0.53135729,136.0170 1.0940752,136.0244 4.0635943,136.0318 11.314087,136.0392 16.093969,136.0466 14.155499,136.0540 10.124423,136.0614 11.499639,136.0688 19.597258,136.0762 71.050766,136.0837 226.06303,136.0911 378.83093,136.0985 399.04984,136.1059 267.59708,136.1133 160.67885,136.1207 180.88857,136.1281 238.72552,136.1355 205.04747,136.1429 104.60553,136.1503 36.335594,136.1577 14.030221,136.1652 8.3119802,136.1726 6.4370594,136.1800 6.1563187,136.1874 5.656054,136.1948 4.3745847,136.2022 2.7808325,136.2096 1.0934314,136.2170 0.46862912,136.2244 0.21873882,136.2319 0.43762472,136.2393 0.81253028,136.2467 1.09369,136.2541 0.9999752,136.2615 1.093828,136.2689 1.5626134,136.2763 1.8124923,136.2837 1.4061406,136.2912 1.1250135,136.2986 1.7500403,136.3060 1.7186698,136.3134 1.1874766,136.3208 0.87509745,136.3282 1.3437312,136.3357 0.71860671,136.3431 0.37507007,136.3505 0.87494481,136.3579 0.43750384,136.3653 1.0315472,136.3727 1.9375197,136.3801 1.3121976,136.3876 0.43738404,136.3950 0.75015968,136.4024 0.78125489,136.4098 1.4999396,136.4172 2.0000186,136.4246 1.8750156,136.4321 0.75005859,136.4395 1.1249895,136.4469 1.156199,136.4543 0.87491024,136.4617 0.31253555,136.4692 1.2187977,136.4766 0.99989331,136.4840 0.28127721,136.4914 0.56263518,136.4988 1.1562823,136.5063 1.1248744,136.5137 0.59368062,136.5211 0.12497675,136.5285 0.093850367,136.5359 0.96884775,136.5434 1.0625623,136.5508 1.2187847,136.5582 0.87496006,136.5656 0.65623057,136.5730 0.62509578,136.5805 1.7813288,136.5879 1.0935889,136.5953 0.56239736,136.6027 0.31250545,136.6101 0.34379235,136.6176 0.56245428,136.6250 0.4686881,136.6324 0.40623537,136.6398 0.21881829,136.6473 0.65637541,136.6547 1.1564212,136.6621 1.5625796,136.6695 1.1560886,136.6770 0.74983931,136.6844 0.46876252,136.6918 0.53124243,136.6992 0.84368831,136.7067 0.87496179,136.7141 0.53120482,136.7215 0.46885186,136.7289 0.81252086,136.7364 0.687392,136.7438 0.37494579,136.7512 0.1875091,136.7586 0.21881302,136.7661 0.59378803,136.7735 0.59366524,136.7809 0.2186925,136.7883 0.3750577,136.7958 1.3751465,136.8032 2.7812197,136.8106 1.8436232,136.8181 0.75001317,136.8255 0.50002855,136.8329 0.15631615,136.8403 0.28126994,136.8478 0.37498498,136.8552 0.50001007,136.8626 0.43748131,136.8701 0.40620464,136.8775 0.18744275,136.8849 0.3751587,136.8923 1.3441206,136.8998 2.2499652,136.9072 1.4683983,136.9146 0.62500918,136.9221 0.84379888,136.9295 0.53108895,136.9369 0.37493697,136.9444 0.46876034,136.9518 0.43754008,136.9592 0.37511206,136.9667 0.90635061,136.9741 1.2186881,136.9815 0.68735731,136.9890 0.093692005,136.9964 -5.6311301e-006,137.0038 0.093892768,137.0113 0.8127647,137.0187 1.3438759,137.0261 2.2812932,137.0336 4.3125572,137.0410 4.2497425,137.0484 2.6559808,137.0559 2.2199693,137.0633 8.2521152,137.0707 18.220119,137.0782 25.000679,137.0856 33.376297,137.0930 42.095188,137.1005 43.18626,137.1079 33.934971,137.1153 26.156521,137.1228 30.502245,137.1302 36.156685,137.1377 31.653976,137.1451 16.966217,137.1525 8.0923023,137.1600 4.8741612,137.1674 3.1871996,137.1748 0.96872753,137.1823 0.2813201,137.1897 0.68777722,137.1972 1.5314239,137.2046 1.2496961,137.2120 0.3747617,137.2195 0.37502781,137.2269 0.68758059,137.2343 1.5626899,137.2418 1.6874481,137.2492 0.49985519,137.2567 0.43750077,137.2641 0.5624578,137.2715 0.21872945,137.2790 0.37498638,137.2864 0.28123793,137.2939 2.447423e-007,137.3013 0.31248429,137.3088 0.34384131,137.3162 0.56274962,137.3236 1.3752037,137.3311 2.1563034,137.3385 1.9998533,137.3460 1.4372516,137.3534 0.43734464,137.3608 0.031241504,137.3683 0.21878596,137.3757 0.3124904,137.3832 0.18745942,137.3906 0.12509663,137.3981 0.46890807,137.4055 0.59382093,137.4130 0.59360898,137.4204 0.1560896,137.4278 0.49999276,137.4353 0.75007385,137.4427 0.84393281,137.4502 1.3127378,137.4576 2.1562326,137.4651 1.4371797,137.4725 0.40615895,137.4800 0.50005281,137.4874 0.59390849,137.4949 0.87497842,137.5023 0.59358603,137.5097 0.56242245,137.5172 0.4375523,137.5246 0.96900588,137.5321 1.1875277,137.5395 0.87480122,137.5470 0.71863788,137.5544 0.2812227,137.5619 0.31248882,137.5693 0.75010329,137.5768 0.81258649,137.5842 0.7187022,137.5917 0.40619344,137.5991 0.31243435,137.6066 0.12494034,137.6140 0.37509274,137.6215 1.5938672,137.6289 2.7812064,137.6364 2.718616,137.6438 1.1874806,137.6513 0.31255639,137.6587 0.40623114,137.6662 0.18747611,137.6736 0.31251383,137.6811 0.43746981,137.6885 0.18755691,137.6960 0.31267482,137.7034 0.56254578,137.7109 0.68742561,137.7183 0.53114849,137.7258 0.12498806,137.7332 0.37497324,137.7407 0.28126389,137.7482 0.56267327,137.7556 1.062676,137.7631 1.1248507,137.7705 0.46852696,137.7780 0.28121319,137.7854 0.093766451,137.7929 0.53138036,137.8003 1.1250985,137.8078 1.2811574,137.8152 0.53120345,137.8227 0.43752611,137.8302 0.37502325,137.8376 1.0627344,137.8451 1.7812196,137.8525 1.2498503,137.8600 0.9062885,137.8674 0.75001609,137.8749 0.74994797,137.8823 0.68752462,137.8898 1.0001166,137.8973 1.187425,137.9047 0.78102857,137.9122 0.031169333,137.9196 0.21885878,137.9271 0.59382206,137.9346 0.62501341,137.9420 0.59368777,137.9495 0.21864606,137.9569 0.093725316,137.9644 0.031269096,137.9718 0.53129935,137.9793 0.50005352,137.9868 0.4061785,137.9942 0.03121279,138.0017 0.9063018,138.0091 1.5001035,138.0166 1.6563199,138.0241 2.7500143,138.0315 4.0315247,138.0390 5.4379425,138.0464 6.3126307,138.0539 5.9063683,138.0614 9.7817421,138.0688 13.531445,138.0763 11.936981,138.0838 7.1250696,138.0912 11.220524,138.0987 27.127487,138.1061 38.345173,138.1136 34.249012,138.1211 19.497396,138.1285 13.03042,138.1360 17.594931,138.1435 20.906662,138.1509 17.436312,138.1584 10.279659,138.1659 5.2803321,138.1733 2.9683914,138.1808 1.3750657,138.1883 1.3752072,138.1957 1.9062805,138.2032 1.6248116,138.2107 0.93726903,138.2181 0.46863782,138.2256 0.18750826,138.2330 0.28126094,138.2405 0.25003195,138.2480 0.37508184,138.2554 0.93754166,138.2629 2.2499416,138.2704 2.5936549,138.2779 1.7500486,138.2853 1.1875577,138.2928 0.65624356,138.3003 0.46875146,138.3077 0.53136724,138.3152 0.87510616,138.3227 0.93743628,138.3301 1.7186093,138.3376 1.5624506,138.3451 1.1250095,138.3525 0.78135467,138.3600 1.5001878,138.3675 1.7500565,138.3749 1.2186333,138.3824 0.53104597,138.3899 0.28113458,138.3974 0.24996188,138.4048 0.34374186,138.4123 0.50004244,138.4198 0.28134048,138.4272 0.43753532,138.4347 0.8436833,138.4422 0.62494409,138.4497 0.28127271,138.4571 0.093716264,138.4646 -2.5495028e-005,138.4721 0.18762511,138.4796 1.000217,138.4870 1.4687085,138.4945 0.7810182,138.5020 0.18743406,138.5094 0.031277739,138.5169 0.18751559,138.5244 0.31252858,138.5319 2.9687502,138.5393 4.6562181,138.5468 3.6875083,138.5543 1.4687712,138.5618 0.49996838,138.5692 0.78123927,138.5767 0.75004703,138.5842 0.81258214,138.5917 1.1250505,138.5991 1.9375288,138.6066 2.2187719,138.6141 1.0937457,138.6216 0.5624299,138.6291 0.37489468,138.6365 0.28121871,138.6440 0.21870774,138.6515 0.40627116,138.6590 0.37509075,138.6664 0.59382141,138.6739 1.0312356,138.6814 0.74994808,138.6889 0.71870595,138.6964 0.74996263,138.7038 0.81253856,138.7113 0.84379363,138.7188 1.218762,138.7263 1.4375429,138.7338 1.09377,138.7412 0.8124553,138.7487 0.71883214,138.7562 1.7500483,138.7637 1.8124659,138.7712 1.593622,138.7786 0.49989945,138.7861 0.28125578,138.7936 0.093719728,138.8011 0.46879497,138.8086 0.93761307,138.8160 1.8750831,138.8235 1.9064445,138.8310 2.7506738,138.8385 4.5941501,138.8460 4.2806101,138.8535 2.218241,138.8609 3.2188306,138.8684 3.6875572,138.8759 3.4062045,138.8834 2.3751063,138.8909 3.0311685,138.8984 1.7496941,138.9059 0.43744364,138.9133 0.81261432,138.9208 1.3752204,138.9283 1.7500691,138.9358 1.5624785,138.9433 2.437669,138.9508 3.2815564,138.9582 3.5936446,138.9657 2.7189589,138.9732 3.6878304,138.9807 3.6872201,138.9882 2.6248345,138.9957 2.2809236,139.0032 1.7184994,139.0107 2.6253505,139.0181 3.9063458,139.0256 4.9693999,139.0331 10.971492,139.0406 25.754753,139.0481 47.722679,139.0556 74.226532,139.0631 127.53693,139.0706 267.93457,139.0781 1112.9492,139.0855 2532.0288,139.0930 2929.0674,139.1005 1944.9858,139.1080 722.77618,139.1155 277.74405,139.1230 191.55249,139.1305 131.08421,139.1380 82.866333,139.1455 50.523815,139.1530 30.308628,139.1604 19.84281,139.1679 13.467754,139.1754 6.3114338,139.1829 4.0309634,139.1904 3.4685953,139.1979 2.2185113,139.2054 0.81259465,139.2129 1.1251473,139.2204 0.87487698,139.2279 1.0000325,139.2354 1.2811342,139.2429 0.12510253,139.2504 1.2189487,139.2579 1.2500384,139.2653 1.6563053,139.2728 2.3438156,139.2803 2.1876061,139.2878 1.3122016,139.2953 0.96854842,139.3028 0.87495512,139.3103 0.40627414,139.3178 0.99997365,139.3253 0.84364188,139.3328 0.7188949,139.3403 1.8126837,139.3478 2.0937147,139.3553 2.1562686,139.3628 2.312444,139.3703 2.2500141,139.3778 2.1564155,139.3853 2.5624239,139.3928 2.1250601,139.4003 1.6562382,139.4078 1.5314151,139.4153 2.4063511,139.4228 1.6246181,139.4303 0.53099996,139.4378 0.31261802,139.4453 1.7503647,139.4528 3.0626376,139.4603 2.8122349,139.4678 1.155941,139.4753 0.50005418,139.4828 0.74996591,139.4903 1.5937785,139.4978 3.219353,139.5053 3.7500896,139.5128 1.937044,139.5203 0.81224704,139.5278 0.18735832,139.5353 0.21886373,139.5428 0.90646189,139.5503 1.4377365,139.5578 1.6248245,139.5653 0.46846867,139.5728 0.31247911,139.5803 0.34384099,139.5878 0.81262457,139.5953 0.99993455,139.6028 0.93744034,139.6103 1.1874205,139.6178 1.0938443,139.6253 1.5000573,139.6328 1.3748463,139.6403 1.2812008,139.6478 1.1250128,139.6553 0.53122532,139.6628 0.65629542,139.6703 1.562694,139.6778 2.1563237,139.6853 1.4061196,139.6929 0.87499064,139.7004 0.46861598,139.7079 0.50004542,139.7154 1.59387,139.7229 1.2811093,139.7304 0.37495074,139.7379 0.18746021,139.7454 0.34405625,139.7529 1.7191581,139.7604 2.5939472,139.7679 3.0938044,139.7754 2.7496567,139.7829 1.062072,139.7904 0.81237918,139.7980 0.84378785,139.8055 1.0625927,139.8130 1.5312434,139.8205 1.562413,139.8280 2.0312397,139.8355 2.8437366,139.8430 2.5937951,139.8505 2.187485,139.8580 0.87492806,139.8655 0.46874109,139.8730 0.40637055,139.8806 1.0939283,139.8881 1.6561501,139.8956 1.0310481,139.9031 0.34375796,139.9106 0.46879721,139.9181 0.40617907,139.9256 0.2814157,139.9331 1.2815415,139.9407 1.7814814,139.9482 1.9688116,139.9557 1.4684535,139.9632 1.0311379,139.9707 1.8124739,139.9782 2.2186785,139.9857 1.2498127,139.9932 0.37504676,140.0008 0.93784386,140.0083 1.7814655,140.0158 1.9373107,140.0233 0.62455928,140.0308 0.3750585,140.0383 1.844391,140.0458 3.7193289,140.0534 5.2187381,140.0609 6.4061456,140.0684 10.751328,140.0759 31.012146,140.0834 115.61543,140.0909 200.6031,140.0985 190.79881,140.1060 107.10991,140.1135 77.408089,140.1210 100.34835,140.1285 95.838013,140.1360 56.865658,140.1436 24.714046,140.1511 12.061542,140.1586 9.4372158,140.1661 9.0617113,140.1736 7.124145,140.1812 4.5622106,140.1887 1.8748721,140.1962 0.59358335,140.2037 0.15614459,140.2112 0.4063212,140.2188 1.3752793,140.2263 2.0938187,140.2338 2.124773,140.2413 1.0310762,140.2488 0.12496618,140.2564 0.15629803,140.2639 0.34387559,140.2714 0.81255466,140.2789 2.2811933,140.2864 2.062494,140.2940 1.7188301,140.3015 1.406323,140.3090 1.4998307,140.3165 0.24986365,140.3241 0.31271744,140.3316 0.71891993,140.3391 0.84357458,140.3466 0.37481296,140.3541 0.18747242,140.3617 0.28133255,140.3692 0.84380311,140.3767 0.40612385,140.3842 0.093743011,140.3918 0.15638539,140.3993 0.53123295,140.4068 0.93738657,140.4143 0.5312444,140.4219 0.062538669,140.4294 0.24999617,140.4369 0.8437348,140.4444 1.4376031,140.4520 1.5937644,140.4595 1.1874051,140.4670 1.0626522,140.4745 1.3437648,140.4821 1.2497746,140.4896 0.71876258,140.4971 1.0000731,140.5047 0.62497681,140.5122 0.31248209,140.5197 0.1875405,140.5272 0.4063386,140.5348 0.74996912,140.5423 0.49991053,140.5498 0.343739,140.5574 0.093752965,140.5649 0.71890074,140.5724 1.8125346,140.5799 1.9061031,140.5875 1.2811668,140.5950 0.18750377,140.6025 0.21885201,140.6101 0.43770477,140.6176 1.0003029,140.6251 1.6251087,140.6327 1.4997505,140.6402 0.81221658,140.6477 0.24983767,140.6553 0.24998207,140.6628 0.71882409,140.6703 0.75002217,140.6778 0.59368485,140.6854 0.74996918,140.6929 1.2813094,140.7004 1.1563072,140.7080 0.687621,140.7155 0.62493545,140.7230 0.18737006,140.7306 0.18749332,140.7381 0.093738779,140.7456 0.1874785,140.7532 0.37497374,140.7607 0.50000858,140.7682 0.34374288,140.7758 0.093758345,140.7833 0.37500593,140.7909 1.3125794,140.7984 1.7814033,140.8059 1.6250253,140.8135 0.71857512,140.8210 0.093723573,140.8285 0.40636659,140.8361 1.3748657,140.8436 1.781247,140.8511 1.593834,140.8587 0.84365439,140.8662 0.31260005,140.8738 1.1565384,140.8813 2.2188697,140.8888 2.1872449,140.8964 1.4374224,140.9039 1.8124568,140.9114 0.62484831,140.9190 0.18755302,140.9265 0.62503201,140.9341 1.7186798,140.9416 1.2501738,140.9491 1.3751988,140.9567 1.1562592,140.9642 1.4999863,140.9718 1.3748194,140.9793 0.87495255,140.9868 1.5000849,140.9944 2.0312681,141.0019 1.9061342,141.0095 1.4062455,141.0170 1.5938603,141.0245 1.4688969,141.0321 1.593927,141.0396 1.7188456,141.0472 2.1877184,141.0547 3.5940654,141.0623 4.6560249,141.0698 4.9693384,141.0773 10.564253,141.0849 20.502495,141.0924 30.25177,141.1000 30.343086,141.1075 24.87314,141.1151 19.748718,141.1226 17.248999,141.1301 12.655058,141.1377 7.9997387,141.1452 5.7499228,141.1528 4.6246042,141.1603 2.780793,141.1679 1.1560208,141.1754 0.9063887,141.1830 1.0625634,141.1905 0.93737257,141.1981 0.56244707,141.2056 0.56239271,141.2131 0.5937041,141.2207 0.68755215,141.2282 0.59372133,141.2358 0.75007153,141.2433 0.65631449,141.2509 0.65626258,141.2584 1.4688675,141.2660 2.5312927,141.2735 2.2498584,141.2811 1.0310706,141.2886 0.24994206,141.2962 0.65632308,141.3037 1.8126506,141.3113 2.6563118,141.3188 1.937364,141.3264 0.43743563,141.3339 0.28124869,141.3415 0.21871932,141.3490 0.59378624,141.3566 0.99996161,141.3641 0.74996495,141.3717 0.50000608,141.3792 0.18749654,141.3868 0.093786098,141.3943 0.28128627,141.4019 0.37497351,141.4094 0.18743858,141.4170 -1.3516267e-005,141.4245 1.1817974e-005,141.4321 0.12501627,141.4396 0.28122798,141.4472 0.28129983,141.4547 0.71885997,141.4623 1.6875936,141.4698 2.0624804,141.4774 0.81233394,141.4850 0.093679048,141.4925 0.031256303,141.5001 0.093746223,141.5076 0.34375301,141.5152 0.40630463,141.5227 0.40624139,141.5303 0.093719713,141.5378 0.28131005,141.5454 0.56250387,141.5529 0.81250411,141.5605 0.87502646,141.5681 0.68748111,141.5756 0.46872139,141.5832 0.49998611,141.5907 0.24996395,141.5983 0.15625215,141.6058 0.37501836,141.6134 0.18751018,141.6210 0.25012967,141.6285 1.1251842,141.6361 1.9061903,141.6436 1.0310117,141.6512 0.28120172,141.6587 0.43755573,141.6663 0.37499815,141.6739 0.34373274,141.6814 0.3751145,141.6890 0.71878874,141.6965 0.65613455,141.7041 0.62489694,141.7117 0.4688952,141.7192 0.65644294,141.7268 0.8124693,141.7343 0.96874106,141.7419 1.0623999,141.7495 0.99995893,141.7570 1.0625298,141.7646 0.87497938,141.7721 1.1874868,141.7797 1.3124326,141.7873 1.4374862,141.7948 1.2499809,141.8024 0.50002539,141.8100 0.53139079,141.8175 1.0627607,141.8251 1.4061991,141.8326 0.53096807,141.8402 0.43752131,141.8478 0.84374875,141.8553 0.81247908,141.8629 0.49991745,141.8705 0.18746534,141.8780 1.2500582,141.8856 1.2812039,141.8932 0.65624005,141.9007 0.46877372,141.9083 0.93749028,141.9158 0.90624988,141.9234 0.53144336,141.9310 0.68755835,141.9385 0.43732104,141.9461 0.56241435,141.9537 0.3750481,141.9612 0.59385598,141.9688 0.68754035,141.9764 0.49994636,141.9839 0.71886456,141.9915 1.0938274,141.9991 0.87489897,142.0066 0.843593,142.0142 0.21862863,142.0218 5.3710493e-005,142.0294 0.1875259,142.0369 0.21873856,142.0445 0.53135794,142.0521 1.0939603,142.0596 1.656299,142.0672 3.7506845,142.0748 8.7509203,142.0823 12.438226,142.0899 19.346254,142.0975 36.846996,142.1050 45.999893,142.1126 36.247204,142.1202 24.343924,142.1278 38.41177,142.1353 71.129913,142.1429 78.810448,142.1505 56.276154,142.1580 52.977901,142.1656 151.0889,142.1732 273.73212,142.1808 262.42142,142.1883 138.19305,142.1959 38.019257,142.2035 15.686316,142.2111 10.905094,142.2186 7.03053,142.2262 5.2186494,142.2338 4.5934763,142.2413 2.4684124,142.2489 2.0936894,142.2565 1.2185293,142.2641 0.31238008,142.2716 0.093783677,142.2792 0.81250143,142.2868 1.8750201,142.2944 2.5626092,142.3019 2.5626023,142.3095 2.5311747,142.3171 1.2498451,142.3247 0.75004542,142.3322 0.93770528,142.3398 1.3125728,142.3474 0.9686861,142.3550 0.90622842,142.3626 1.0000089,142.3701 0.8748194,142.3777 0.34373137,142.3853 1.0939734,142.3929 2.1249042,142.4004 2.0935588,142.4080 1.874964,142.4156 1.7187494,142.4232 0.59370357,142.4308 0.18766119,142.4383 0.81279773,142.4459 1.2499926,142.4535 0.90605974,142.4611 0.84358495,142.4687 1.2811856,142.4762 1.9689707,142.4838 2.5001438,142.4914 1.5623195,142.4990 0.46858484,142.5066 0.18746616,142.5141 0.40628108,142.5217 0.6251052,142.5293 1.2187858,142.5369 1.2811506,142.5445 1.4375058,142.5521 1.8124859,142.5596 1.2186987,142.5672 0.84375477,142.5748 0.84374535,142.5824 0.37501726,142.5900 0.3751305,142.5975 0.65637457,142.6051 0.74990273,142.6127 0.65621614,142.6203 0.81247187,142.6279 0.28113824,142.6355 1.9399728e-005,142.6431 0.28136891,142.6506 0.93762898,142.6582 1.1874471,142.6658 0.49984986,142.6734 0.31246281,142.6810 1.2812405,142.6886 1.3437079,142.6962 1.0000628,142.7037 0.28134772,142.7113 0.59375709,142.7189 0.90614051,142.7265 0.68749452,142.7341 0.7501632,142.7417 0.87518728,142.7493 0.99981165,142.7568 0.28105903,142.7644 0.81249833,142.7720 0.68765378,142.7796 1.4378669,142.7872 1.9375917,142.7948 1.4996537,142.8024 0.18723825,142.8100 0.12509987,142.8176 0.43756098,142.8251 0.781331,142.8327 1.3126059,142.8403 1.9689542,142.8479 2.3437564,142.8555 1.531351,142.8631 1.7500523,142.8707 1.4059075,142.8783 0.90597975,142.8859 0.81247866,142.8935 1.3126658,142.9010 2.4064057,142.9086 3.09373,142.9162 2.0622807,142.9238 1.2187623,142.9314 1.4375966,142.9390 1.5938274,142.9466 2.6248705,142.9542 3.4686141,142.9618 3.0938833,142.9694 1.7187084,142.9770 0.40615678,142.9846 0.93765545,142.9922 1.4063857,142.9998 0.96856529,143.0074 0.18732899,143.0149 -7.0859246e-006,143.0225 0.093779601,143.0301 0.71890807,143.0377 2.5315855,143.0453 4.8440895,143.0529 5.3439541,143.0605 5.2815204,143.0681 10.159146,143.0757 35.381458,143.0833 71.03582,143.0909 80.216965,143.0985 63.057709,143.1061 38.027168,143.1137 18.310081,143.1213 9.3428535,143.1289 6.0000854,143.1365 9.7822266,143.1441 13.906815,143.1517 13.748829,143.1593 8.7809668,143.1669 13.127586,143.1745 26.970715,143.1821 29.436319,143.1897 18.684666,143.1973 6.3420882,143.2049 1.6248734,143.2125 1.8437691,143.2201 1.0311131,143.2277 0.81252629,143.2353 0.53137547,143.2429 0.87493473,143.2505 0.49993372,143.2581 0.6250596,143.2657 0.59368145,143.2733 0.40617472,143.2809 0.18748485,143.2885 0.18751472,143.2961 0.12497592,143.3037 0.21880397,143.3113 1.0938343,143.3189 1.2499379,143.3265 1.312567,143.3341 1.0314035,143.3417 2.0000422,143.3493 2.8437169,143.3569 2.2498596,143.3645 0.68737274,143.3721 -4.5691213e-005,143.3797 0.031276446,143.3873 0.34380475,143.3949 0.78129786,143.4025 0.74992913,143.4101 0.093714707,143.4177 0.18762162,143.4253 0.90646428,143.4330 2.156193,143.4406 1.9999921,143.4482 2.7189181,143.4558 2.0310602,143.4634 0.78106642,143.4710 0.40619877,143.4786 0.90634239,143.4862 1.4375721,143.4938 1.0936488,143.5014 0.59370124,143.5090 0.37498471,143.5166 0.12497225,143.5242 0.21873333,143.5318 0.37501264,143.5395 0.28128421,143.5471 0.40631172,143.5547 0.75000906,143.5623 0.87496489,143.5699 0.84392232,143.5775 1.43764,143.5851 1.4686419,143.5927 0.99987006,143.6003 0.81237149,143.6079 0.34381223,143.6155 0.87523305,143.6232 1.3438238,143.6308 1.3749304,143.6384 1.406122,143.6460 1.0312086,143.6536 0.87496096,143.6612 0.65616113,143.6688 0.71874601,143.6764 0.65623939,143.6841 0.34378868,143.6917 0.62509328,143.6993 0.71882987,143.7069 1.1249281,143.7145 1.0624685,143.7221 1.4376879,143.7297 1.7813909,143.7373 1.8750875,143.7450 1.9372891,143.7526 0.6872195,143.7602 0.37511209,143.7678 0.87512958,143.7754 0.84368294,143.7830 0.46874258,143.7906 0.75003535,143.7983 0.6874187,143.8059 0.56246382,143.8135 1.2501221,143.8211 2.0001245,143.8287 1.7497833,143.8363 0.43733287,143.8440 0.18755482,143.8516 0.093720652,143.8592 0.093769327,143.8668 0.18750332,143.8744 0.031238815,143.8820 0.21879578,143.8897 0.50004584,143.8973 0.6563884,143.9049 1.0313017,143.9125 0.65606946,143.9201 0.21868402,143.9277 0.40629902,143.9354 1.1249992,143.9430 1.6874845,143.9506 2.2187164,143.9582 2.5938263,143.9658 1.6563511,143.9735 0.62493086,143.9811 0.18737048,143.9887 -2.5993104e-005,143.9963 0.093769319,144.0039 0.65631014,144.0116 0.96883243,144.0192 1.1875008,144.0268 1.7187223,144.0344 1.9374787,144.0421 1.2811278,144.0497 1.2816474,144.0573 4.5631876,144.0649 6.843935,144.0725 8.4376888,144.0802 12.564009,144.0878 29.160934,144.0954 48.847527,144.1030 54.876003,144.1107 56.344677,144.1183 54.185825,144.1259 39.682987,144.1335 23.308743,144.1412 14.374221,144.1488 13.71944,144.1564 15.812393,144.1640 13.498575,144.1717 7.4993186,144.1793 8.0017843,144.1869 17.658144,144.1945 20.624241,144.2022 13.622525,144.2098 3.71767,144.2174 1.3434839,144.2250 0.40627763,144.2327 1.5941858,144.2403 1.9685506,144.2479 1.2812005,144.2555 1.8128662,144.2632 2.9687407,144.2708 2.4371083,144.2784 0.9371953,144.2861 0.09366589,144.2937 0.031314109,144.3013 0.18754266,144.3089 0.28116536,144.3166 0.062534206,144.3242 0.65641594,144.3318 0.78130794,144.3395 0.56245613,144.3471 0.4061048,144.3547 0.1874314,144.3623 0.50028467,144.3700 1.3440958,144.3776 1.5312409,144.3852 1.0934187,144.3929 0.37473527,144.4005 0.18747585,144.4081 0.18753861,144.4158 0.34374911,144.4234 0.18746524,144.4310 -4.1686104e-005,144.4387 0.00010271394,144.4463 0.46906883,144.4539 1.0313501,144.4616 1.1248175,144.4692 0.90619981,144.4768 1.0001178,144.4845 1.0938613,144.4921 1.2497995,144.4997 0.56226671,144.5074 0.7811991,144.5150 0.56251043,144.5226 0.53133661,144.5303 0.43758699,144.5379 0.65630829,144.5455 0.90634018,144.5532 1.3437431,144.5608 1.0311044,144.5684 0.53124344,144.5761 0.49997807,144.5837 0.31240395,144.5913 0.25001013,144.5990 0.59378678,144.6066 1.2812048,144.6143 2.6562006,144.6219 3.1563141,144.6295 2.1563785,144.6372 0.50004542,144.6448 0.53121841,144.6524 0.43739873,144.6601 0.37489542,144.6677 1.1562246,144.6754 1.3125005,144.6830 0.75001937,144.6906 0.40629941,144.6983 0.56249958,144.7059 0.5625397,144.7136 0.56247962,144.7212 0.28133303,144.7288 0.56262302,144.7365 0.49994993,144.7441 0.49986631,144.7518 0.24993083,144.7594 0.71876615,144.7670 0.78121811,144.7747 0.37501305,144.7823 0.31255937,144.7900 0.65629113,144.7976 0.84383261,144.8052 1.6249716,144.8129 1.3750156,144.8205 1.2500881,144.8282 0.68740356,144.8358 0.34363842,144.8435 0.18742749,144.8511 0.093732171,144.8587 3.4889403e-005,144.8664 0.25004923,144.8740 0.71875763,144.8817 0.71872634,144.8893 0.093704373,144.8970 -2.3124714e-005,144.9046 0.031282887,144.9123 0.1875421,144.9199 0.18756109,144.9275 0.40626529,144.9352 0.1873785,144.9428 0.062579349,144.9505 0.81278837,144.9581 1.7189015,144.9658 2.1562054,144.9734 1.7812228,144.9811 1.4374306,144.9887 1.2186191,144.9964 1.0312113,145.0040 0.90618837,145.0117 0.62487632,145.0193 0.28140378,145.0269 1.5002966,145.0346 1.8437216,145.0422 1.3437269,145.0499 2.6879754,145.0575 7.1569233,145.0652 8.9688969,145.0728 10.375115,145.0805 13.843829,145.0881 15.374888,145.0958 15.469337,145.1034 18.03229,145.1111 20.187902,145.1187 16.436686,145.1264 9.8424873,145.1340 6.4367046,145.1417 4.7185621,145.1493 4.0624824,145.1570 2.6873162,145.1646 1.7186427,145.1723 1.1873627,145.1799 0.99998128,145.1876 2.125329,145.1952 3.3436925,145.2029 1.5932752,145.2106 0.12486009,145.2182 0.031279691,145.2259 0.34373787,145.2335 0.3437452,145.2412 0.09377481,145.2488 0.59383339,145.2565 0.93757522,145.2641 1.1249697,145.2718 0.9687109,145.2794 0.74992901,145.2871 1.0000216,145.2947 1.4376771,145.3024 1.2499678,145.3101 0.6248644,145.3177 0.31244075,145.3254 -1.3998481e-005,145.3330 0.1251028,145.3407 0.31254551,145.3483 0.2812764,145.3560 0.59395826,145.3636 1.2500994,145.3713 1.2810465,145.3790 0.74981403,145.3866 0.37495202,145.3943 0.093710393,145.4019 -2.295902e-006,145.4096 -2.837085e-006,145.4173 0.093896613,145.4249 0.46886921,145.4326 0.37485132,145.4402 0.062386684,145.4479 0.18755274,145.4555 0.59375745,145.4632 0.56243694,145.4709 0.31254312,145.4785 0.59380823,145.4862 0.65619916,145.4938 0.34370047,145.5015 5.845237e-006,145.5092 0.31248459,145.5168 0.71882528,145.5245 0.59390169,145.5321 0.59383363,145.5398 0.71877062,145.5475 0.71863699,145.5551 0.40613514,145.5628 0.49997383,145.5705 0.43749949,145.5781 0.37499151,145.5858 1.2500871,145.5934 2.0313871,145.6011 1.8751369,145.6088 1.781283,145.6164 1.406248,145.6241 1.3436608,145.6318 0.62471879,145.6394 0.093680359,145.6471 0.18752252,145.6547 0.093730278,145.6624 0.4376865,145.6701 1.812705,145.6777 2.3125126,145.6854 2.6249406,145.6931 1.9374,145.7007 1.3436936,145.7084 0.62505853,145.7161 1.062623,145.7237 1.3436279,145.7314 1.2498639,145.7391 0.81269222,145.7467 0.96893108,145.7544 1.1872489,145.7621 0.53100699,145.7697 0.3125129,145.7774 -2.2291313e-005,145.7851 3.6275428e-006,145.7927 7.7831191e-006,145.8004 0.28129807,145.8081 0.62507653,145.8157 0.90622562,145.8234 0.37500954,145.8311 0.50006992,145.8388 0.40619534,145.8464 0.65616715,145.8541 1.1875391,145.8618 1.6875467,145.8694 1.2187232,145.8771 0.87505162,145.8848 1.4687973,145.8924 1.5936441,145.9001 1.1561596,145.9078 0.78135389,145.9155 1.0001317,145.9231 1.4688064,145.9308 1.9061484,145.9385 0.81238335,145.9461 0.53127998,145.9538 0.62500203,145.9615 0.78123438,145.9692 0.59372455,145.9768 0.81247962,145.9845 1.1562936,145.9922 1.0625999,145.9999 1.0000157,146.0075 0.84364587,146.0152 0.46871313,146.0229 0.53124774,146.0305 1.0000137,146.0382 0.93754363,146.0459 0.65632004,146.0536 1.1250447,146.0612 1.875356,146.0689 4.9070201,146.0766 6.9378424,146.0843 8.5628595,146.0919 11.375595,146.0996 14.469121,146.1073 19.312565,146.1150 19.780476,146.1227 14.46769,146.1303 9.3742495,146.1380 4.9370923,146.1457 1.3436499,146.1534 0.49998558,146.1610 0.31266308,146.1687 1.3438987,146.1764 1.7812415,146.1841 1.781197,146.1918 1.8436615,146.1994 1.4374043,146.2071 0.68742877,146.2148 0.093790196,146.2225 0.56258655,146.2301 1.0312581,146.2378 0.75002789,146.2455 0.65639913,146.2532 0.87497181,146.2609 0.3435353,146.2685 0.18745019,146.2762 0.56257445,146.2839 1.6564976,146.2916 2.2189655,146.2993 2.5935676,146.3070 1.9372575,146.3146 1.0624856,146.3223 0.68756789,146.3300 0.68760437,146.3377 0.68749309,146.3454 0.59364212,146.3530 0.84368044,146.3607 0.74997354,146.3684 0.3437058,146.3761 0.093746923,146.3838 0.25004151,146.3915 0.18760598,146.3991 1.0001535,146.4068 1.8124964,146.4145 1.937394,146.4222 1.2186582,146.4299 0.4999308,146.4376 0.71868342,146.4453 0.50003785,146.4529 0.34378627,146.4606 0.43752235,146.4683 0.59373379,146.4760 0.53126776,146.4837 1.0313785,146.4914 1.8750287,146.4991 2.1249392,146.5067 2.06252,146.5144 1.1874695,146.5221 0.46865523,146.5298 0.34371075,146.5375 0.28127143,146.5452 0.59388298,146.5529 1.2501401,146.5606 2.5936842,146.5682 3.8749142,146.5759 3.7186942,146.5836 1.3124089,146.5913 0.40623111,146.5990 0.53126287,146.6067 0.40628186,146.6144 0.1249596,146.6221 0.4062416,146.6298 0.37501705,146.6374 0.093728043,146.6451 -7.6974575e-006,146.6528 0.03128361,146.6605 0.46885484,146.6682 1.5938876,146.6759 2.3749497,146.6836 1.1560736,146.6913 0.2499862,146.6990 0.28125486,146.7067 0.093746372,146.7144 0.28133684,146.7220 0.50000346,146.7297 0.37490472,146.7374 0.03121331,146.7451 3.5398898e-006,146.7528 0.093772538,146.7605 0.87509263,146.7682 1.2813691,146.7759 1.5938206,146.7836 1.7186263,146.7913 1.2186023,146.7990 1.1249664,146.8067 0.40624526,146.8144 8.4574713e-006,146.8221 3.289596e-006,146.8298 0.093733773,146.8375 0.34382054,146.8452 0.78132796,146.8528 0.99999171,146.8605 0.53114486,146.8682 0.12501766,146.8759 0.81263328,146.8836 0.5937683,146.8913 0.46869162,146.8990 0.37497115,146.9067 0.59376359,146.9144 0.49995735,146.9221 0.31248376,146.9298 0.093723834,146.9375 0.093840711,146.9452 0.68755871,146.9529 0.87499106,146.9606 0.96878397,146.9683 0.87492335,146.9760 0.68750614,146.9837 0.93755549,146.9914 1.2811979,146.9991 1.6249738,147.0068 3.1563818,147.0145 4.2188807,147.0222 4.3751488,147.0299 3.7499681,147.0376 3.4690371,147.0453 8.4075384,147.0530 18.001593,147.0607 25.781553,147.0684 21.467854,147.0761 18.157209,147.0838 42.633747,147.0915 109.9164,147.0992 142.68578,147.1069 102.61458,147.1146 40.086407,147.1223 16.09214,147.1300 12.218544,147.1377 9.9374094,147.1454 7.3434539,147.1531 5.0306439,147.1608 1.9058187,147.1685 1.5937924,147.1763 2.5314181,147.1840 2.3438215,147.1917 1.6560171,147.1994 0.71873891,147.2071 1.3438662,147.2148 0.93731546,147.2225 0.49998379,147.2302 0.75004393,147.2379 1.0312816,147.2456 0.84366059,147.2533 0.84364331,147.2610 1.6875432,147.2687 2.2812676,147.2764 1.4062359,147.2841 0.68762523,147.2918 1.3440117,147.2995 1.4687946,147.3073 1.062341,147.3150 0.87511557,147.3227 1.3125829,147.3304 1.437279,147.3381 1.3748858,147.3458 1.6562926,147.3535 2.1252067,147.3612 4.6251574,147.3689 6.281374,147.3766 5.4999013,147.3843 4.1246662,147.3921 2.9061005,147.3998 3.7186749,147.4075 4.5937176,147.4152 1.7499939,147.4229 1.0937455,147.4306 0.4999952,147.4383 0.31250519,147.4460 0.093776643,147.4537 0.34382069,147.4615 0.7187385,147.4692 0.71874797,147.4769 0.93773615,147.4846 1.4064672,147.4923 1.4999396,147.5000 1.1873014,147.5077 0.62485909,147.5154 0.40614596,147.5232 0.56245601,147.5309 0.37500837,147.5386 -3.1966199e-006,147.5463 0.34373161,147.5540 0.56249028,147.5617 0.50000626,147.5694 0.18759647,147.5772 0.65639657,147.5849 0.93744963,147.5926 0.34360647,147.6003 0.40627897,147.6080 1.0313568,147.6157 1.218755,147.6234 0.90613675,147.6312 0.46871328,147.6389 0.62507272,147.6466 0.71877342,147.6543 0.93744272,147.6620 0.28119212,147.6697 0.09375076,147.6775 0.37516373,147.6852 1.2188812,147.6929 1.9998846,147.7006 1.8749516,147.7083 1.5626751,147.7161 1.8437272,147.7238 1.1873481,147.7315 0.59378481,147.7392 0.40618831,147.7469 0.18740323,147.7546 -1.1281208e-005,147.7624 7.4414097e-006,147.7701 0.31248882,147.7778 0.31254452,147.7855 0.28126693,147.7932 0.37501284,147.8010 0.62508684,147.8087 0.71872842,147.8164 0.53118736,147.8241 0.65624583,147.8319 0.53133333,147.8396 0.93753189,147.8473 0.84375352,147.8550 0.99999481,147.8627 0.99992394,147.8705 1.2812797,147.8782 1.6250225,147.8859 1.4375062,147.8936 0.6562894,147.9014 0.71875095,147.9091 0.84367383,147.9168 0.65615439,147.9245 0.50009477,147.9322 1.0000448,147.9400 0.5936479,147.9477 0.21870178,147.9554 0.093758792,147.9631 0.25001079,147.9709 0.15621935,147.9786 -1.0646496e-005,147.9863 1.3606776e-006,147.9940 0.18750954,148.0018 0.53126359,148.0095 0.43747747,148.0172 0.18750392,148.0250 0.40635297,148.0327 0.87511897,148.0404 0.7186498,148.0481 0.3750177,148.0559 1.9065936,148.0636 3.5629473,148.0713 4.3749433,148.0790 6.1566563,148.0868 15.908687,148.0945 28.720888,148.1022 30.999783,148.1100 31.971577,148.1177 64.477562,148.1254 105.63041,148.1331 101.99457,148.1409 60.084393,148.1486 23.401146,148.1563 9.8422127,148.1641 5.0935802,148.1718 4.0621896,148.1795 2.2183347,148.1873 1.5311627,148.1950 1.156099,148.2027 0.46860769,148.2104 0.18765832,148.2182 0.75021094,148.2259 0.59352803,148.2336 0.49993905,148.2414 1.250283,148.2491 1.2813257,148.2568 0.78104198,148.2646 0.68734288,148.2723 0.6874491,148.2800 0.65622294,148.2878 1.8125222,148.2955 1.9690019,148.3032 2.312974,148.3110 3.0000608,148.3187 1.8120151,148.3264 0.49972001,148.3342 0.21873757,148.3419 0.21876508,148.3496 0.50000954,148.3574 0.12492505,148.3651 0.18756233,148.3728 0.87509251,148.3806 0.93749249,148.3883 0.84367752,148.3961 0.71871555,148.4038 0.68753588,148.4115 0.59384614,148.4193 1.1250242,148.4270 0.9373557,148.4347 0.43749189,148.4425 0.96888,148.4502 1.40625,148.4580 1.593673,148.4657 1.7500851,148.4734 2.0313439,148.4812 2.0000913,148.4889 1.5000569,148.4966 1.8749895,148.5044 1.4372612,148.5121 0.65606427,148.5199 0.71880257,148.5276 0.71872848,148.5353 0.18751873,148.5431 1.0000023,148.5508 0.78122401,148.5586 0.21879216,148.5663 1.2188847,148.5740 1.5937588,148.5818 0.46861476,148.5895 0.21869844,148.5973 0.43761915,148.6050 1.2501355,148.6127 1.0625085,148.6205 1.2186891,148.6282 0.93743277,148.6360 0.74995118,148.6437 1.3750224,148.6515 1.7813561,148.6592 1.5312619,148.6669 1.3750138,148.6747 1.6249371,148.6824 0.99993402,148.6902 0.59391111,148.6979 0.93756807,148.7057 0.74992275,148.7134 0.5624786,148.7212 0.6561327,148.7289 0.49989578,148.7366 0.53137958,148.7444 0.59386647,148.7521 0.59366202,148.7599 0.53129852,148.7676 1.5626396,148.7754 1.5935866,148.7831 0.65615839,148.7909 0.40638149,148.7986 0.96873206,148.8064 0.84359735,148.8141 0.90640539,148.8219 1.7191552,148.8296 1.7498451,148.8373 0.59338444,148.8451 0.18752688,148.8528 0.40631151,148.8606 0.78135264,148.8683 0.93765068,148.8761 0.90620065,148.8838 0.81231797,148.8916 0.37485239,148.8993 0.18765467,148.9071 1.0314728,148.9148 2.3749485,148.9226 2.9685109,148.9303 1.8435885,148.9381 0.62507153,148.9458 0.43768179,148.9536 0.81274092,148.9613 1.7189453,148.9691 2.124825,148.9768 1.6870781,148.9846 1.0311556,148.9923 1.4064409,149.0001 2.4064069,149.0078 6.2199502,149.0156 19.440708,149.0234 57.17205,149.0311 181.1844,149.0389 298.88528,149.0466 267.41718,149.0544 138.03922,149.0621 56.649681,149.0699 44.814732,149.0776 53.845081,149.0854 52.623146,149.0931 40.060577,149.1009 36.593426,149.1086 42.220325,149.1164 50.594601,149.1242 45.654125,149.1319 32.247242,149.1397 24.341772,149.1474 16.655005,149.1552 11.061585,149.1629 5.718019,149.1707 3.3744836,149.1784 1.9059852,149.1862 0.62488532,149.1940 0.12498045,149.2017 0.7188074,149.2095 1.3439646,149.2172 1.6251614,149.2250 1.2499799,149.2327 1.0623268,149.2405 0.84361053,149.2483 0.68749529,149.2560 1.1251146,149.2638 1.7814229,149.2715 2.0000627,149.2793 1.4060981,149.2871 0.90618718,149.2948 1.2187704,149.3026 0.78111368,149.3103 0.40623188,149.3181 0.81250262,149.3259 0.81247324,149.3336 0.468797,149.3414 0.34378731,149.3491 0.24994107,149.3569 0.093695492,149.3647 0.2813893,149.3724 0.68757403,149.3802 0.49995691,149.3879 0.40614232,149.3957 0.093640216,149.4035 0.34378257,149.4112 0.843808,149.4190 0.93749887,149.4268 0.71875483,149.4345 1.1250192,149.4423 0.75002307,149.4500 0.65626335,149.4578 0.56250286,149.4656 1.1562263,149.4733 1.9061854,149.4811 1.2500254,149.4889 1.0624821,149.4966 0.62494045,149.5044 0.093757115,149.5122 0.21881308,149.5199 0.71890938,149.5277 1.4063076,149.5355 1.437399,149.5432 1.0311606,149.5510 0.40617347,149.5588 0.093723416,149.5665 0.25001222,149.5743 0.24998367,149.5821 0.093801804,149.5898 1.4066409,149.5976 3.0627925,149.6054 2.4059756,149.6131 1.4371243,149.6209 0.312406,149.6287 0.18766198,149.6364 0.43757287,149.6442 0.31235382,149.6520 0.031178014,149.6597 -1.4445459e-005,149.6675 8.4954969e-005,149.6753 0.5939014,149.6830 1.2813368,149.6908 1.4062155,149.6986 1.1248657,149.7064 0.87497342,149.7141 0.93743658,149.7219 0.3436968,149.7297 0.90626091,149.7374 1.8750335,149.7452 2.8437858,149.7530 2.4687886,149.7608 1.8125547,149.7685 0.93746561,149.7763 0.6875394,149.7841 0.96884876,149.7918 1.125,149.7996 1.2498705,149.8074 0.96877295,149.8152 0.84384608,149.8229 0.43736044,149.8307 0.46865833,149.8385 0.6875155,149.8463 1.0001229,149.8540 1.2189322,149.8618 0.93732166,149.8696 0.37487403,149.8774 0.56264204,149.8851 1.000126,149.8929 1.0936537,149.9007 2.1249294,149.9085 3.09375,149.9162 2.3436372,149.9240 0.12505287,149.9318 0.40630245,149.9396 0.7499218,149.9473 0.37493056,149.9551 0.093763232,149.9629 0.93759853,149.9707 5.6564364,149.9784 6.8124352,149.9862 3.531167,149.9940 1.6875325,150.0018 0.75011617,150.0096 1.7501221,150.0173 2.9069757,150.0251 7.2515392,150.0329 17.064281,150.0407 28.844992,150.0484 30.280594,150.0562 23.686144,150.0640 19.438049,150.0718 27.941462,150.0796 54.351131,150.0873 171.39804,150.0951 638.24689,150.1029 1176.8171,150.1107 1145.9886,150.1185 608.32471,150.1262 212.3334,150.1340 165.1346,150.1418 210.25371,150.1496 187.64267,150.1574 107.42001,150.1652 42.366852,150.1729 18.466509,150.1807 8.1546459,150.1885 3.5620558,150.1963 2.1247561,150.2041 1.4061917,150.2119 1.4687494,150.2196 0.81235844,150.2274 0.34374857,150.2352 0.28127167,150.2430 0.1250048,150.2508 0.62504548,150.2586 0.43745404,150.2663 1.0937581,150.2741 2.0624938,150.2819 1.8124713,150.2897 1.6876138,150.2975 1.312584,150.3053 0.90640575,150.3131 1.4687268,150.3208 0.84343773,150.3286 0.34368086,150.3364 0.6875636,150.3442 0.93760979,150.3520 1.2188218,150.3598 1.0311286,150.3676 0.37490672,150.3753 0.31268862,150.3831 1.0002128,150.3909 1.1247857,150.3987 0.21852036,150.4065 0.25002888,150.4143 0.65630525,150.4221 0.96884656,150.4299 0.93747574,150.4377 0.46864429,150.4454 0.96873116,150.4532 1.4687566,150.4610 0.96877283,150.4688 0.78124601,150.4766 0.53129208,150.4844 0.37504685,150.4922 0.37498164,150.5000 0.53121179,150.5078 0.34373781,150.5156 0.81262195,150.5233 1.9062563,150.5311 1.2810997,150.5389 0.71875507,150.5467 0.37505445,150.5545 0.46870267,150.5623 0.24994954,150.5701 0.09373869,150.5779 0.31247124,150.5857 0.34386212,150.5935 0.5313853,150.6013 0.62492692,150.6091 0.56241548,150.6169 0.43752,150.6247 0.28120729,150.6324 0.43756375,150.6402 1.0937842,150.6480 1.7499691,150.6558 1.6874635,150.6636 0.93740261,150.6714 0.40638554,150.6792 1.0001758,150.6870 1.3752021,150.6948 1.6251529,150.7026 1.8123238,150.7104 1.0934751,150.7182 0.53127247,150.7260 0.68769938,150.7338 1.1562701,150.7416 1.1872998,150.7494 0.68735725,150.7572 0.31252986,150.7650 0.68755305,150.7728 0.78123397,150.7806 0.84371305,150.7884 1.4999657,150.7962 1.4687672,150.8040 0.75004965,150.8118 0.56246251,150.8196 0.37497947,150.8274 0.46881515,150.8352 0.71880138,150.8430 1.0624338,150.8508 0.812491,150.8586 0.96875751,150.8664 0.96894997,150.8742 1.7813978,150.8820 1.5311782,150.8898 1.3437544,150.8976 0.9686929,150.9054 0.7185576,150.9132 0.15609974,150.9210 0.12503543,150.9288 0.46905813,150.9366 1.5940341,150.9444 1.8123291,150.9522 1.5311824,150.9600 1.5624574,150.9678 0.93731254,150.9756 0.53123158,150.9834 0.81255573,150.9912 1.000002,150.9990 0.99995667,151.0068 1.3750021,151.0146 1.4688683,151.0224 1.9063123,151.0302 2.2190185,151.0380 3.2503352,151.0458 5.6566887,151.0536 8.1568804,151.0614 11.032044,151.0692 17.033617,151.0771 34.537521,151.0849 71.570755,151.0927 108.00706,151.1005 140.1299,151.1083 146.56073,151.1161 115.74163,151.1239 78.337006,151.1317 64.123726,151.1395 64.031296,151.1473 56.121784,151.1551 34.713654,151.1629 15.809327,151.1707 7.5300512,151.1785 5.062304,151.1864 4.2810454,151.1942 1.9371393,151.2020 0.65626889,151.2098 0.59400898,151.2176 1.0312334,151.2254 0.59346205,151.2332 0.3750335,151.2410 0.65643007,151.2488 0.84371448,151.2566 0.4060435,151.2645 0.50000864,151.2723 1.343811,151.2801 3.000232,151.2879 5.1877041,151.2957 3.9061291,151.3035 1.4999131,151.3113 0.84362555,151.3191 0.71857917,151.3269 0.56251925,151.3348 0.59382027,151.3426 0.37495792,151.3504 0.62518305,151.3582 1.3439656,151.3660 1.3749851,151.3738 0.84345955,151.3816 0.43729022,151.3894 0.84380335,151.3973 1.5001444,151.4051 1.6875353,151.4129 0.84358138,151.4207 0.68755853,151.4285 1.4063804,151.4363 1.0936468,151.4441 0.37490207,151.4520 0.25004292,151.4598 0.31251577,151.4676 0.46869463,151.4754 0.96879184,151.4832 1.1249739,151.4910 0.43742472,151.4989 0.09376055,151.5067 0.093751512,151.5145 0.34374556,151.5223 0.34377781,151.5301 0.15626726,151.5379 0.28128743,151.5458 0.96889943,151.5536 1.5313604,151.5614 0.93742275,151.5692 0.46877179,151.5770 0.84382266,151.5849 0.68740731,151.5927 0.49998263,151.6005 0.53121173,151.6083 0.40613973,151.6161 0.40621868,151.6240 0.43747655,151.6318 0.2812089,151.6396 0.40630639,151.6474 1.0626994,151.6552 1.9065336,151.6631 2.0937276,151.6709 1.1246428,151.6787 0.18731911,151.6865 4.0870342e-005,151.6943 0.37510684,151.7022 0.75008315,151.7100 0.81260663,151.7178 1.0625283,151.7256 0.90605438,151.7335 0.62491494,151.7413 0.50001699,151.7491 0.53136575,151.7569 1.2813269,151.7647 1.1249176,151.7726 0.9062162,151.7804 0.84370309,151.7882 0.46872622,151.7960 0.28122398,151.8039 0.093683995,151.8117 3.1900418e-005,151.8195 0.18760061,151.8273 0.34373453,151.8352 0.18740846,151.8430 -3.7350568e-005,151.8508 0.093881562,151.8586 0.59391963,151.8665 1.3437272,151.8743 1.1875104,151.8821 1.031291,151.8899 0.90611887,151.8978 0.99990755,151.9056 0.84376794,151.9134 1.5312768,151.9213 2.3749697,151.9291 2.1562335,151.9369 1.2500015,151.9447 0.31236267,151.9526 0.093994886,151.9604 1.2191603,151.9682 1.2498769,151.9761 0.81213284,151.9839 0.31250489,151.9917 0.65651846,151.9995 0.90615535,152.0074 0.56244189,152.0152 1.718897,152.0230 2.6874814,152.0309 2.4375069,152.0387 2.2192445,152.0465 4.8441358,152.0544 5.6874614,152.0622 6.7506104,152.0700 14.689668,152.0778 28.565006,152.0857 36.219788,152.0935 33.31176,152.1013 31.501822,152.1092 64.200859,152.1170 137.5152,152.1248 169.37253,152.1327 122.48476,152.1405 58.519928,152.1483 23.933872,152.1562 19.404755,152.1640 14.498376,152.1718 9.2180405,152.1797 3.8435307,152.1875 1.2184244,152.1953 0.28111634,152.2032 0.031271264,152.2110 0.34381521,152.2188 0.56251895,152.2267 0.40624049,152.2345 0.28135246,152.2424 0.87509185,152.2502 0.84364986,152.2580 0.37488735,152.2659 0.2811873,152.2737 0.28134346,152.2815 0.75004053,152.2894 0.81246734,152.2972 0.68761331,152.3050 0.68750024,152.3129 0.43743241,152.3207 0.34365058,152.3286 0.21872644,152.3364 0.75020432,152.3442 1.3439343,152.3521 1.2498204,152.3599 0.43732351,152.3678 0.46880803,152.3756 0.37493491,152.3834 0.12495215,152.3913 0.18751121,152.3991 0.093707711,152.4070 0.18760924,152.4148 0.9376182,152.4226 0.84367126,152.4305 0.28118896,152.4383 0.62499011,152.4462 0.71882439,152.4540 0.78126067,152.4618 0.90617251,152.4697 0.87501478,152.4775 0.71876246,152.4854 0.62505537,152.4932 1.1875725,152.5010 1.2812704,152.5089 0.99989581,152.5167 0.28109413,152.5246 5.5060409e-005,152.5324 0.34389067,152.5403 1.6875387,152.5481 2.5936601,152.5560 2.1248891,152.5638 0.78120953,152.5716 4.8978993e-005,152.5795 0.46881473,152.5873 0.87518597,152.5952 1.8438308,152.6030 1.3747287,152.6109 0.43736255,152.6187 0.50002193,152.6266 0.18752114,152.6344 0.12502916,152.6422 0.18751088,152.6501 0.28126365,152.6579 0.28128347,152.6658 0.43758592,152.6736 0.84373075,152.6815 0.62488848,152.6893 0.18745798,152.6972 0.18749994,152.7050 0.50000924,152.7129 0.7500304,152.7207 1.0000639,152.7286 1.46882,152.7364 1.1874928,152.7443 0.68741542,152.7521 0.34374359,152.7600 0.50001258,152.7678 0.62510252,152.7757 1.437631,152.7835 1.8749303,152.7914 1.3749952,152.7992 0.87508243,152.8071 0.74981147,152.8149 0.21861251,152.8228 0.40636492,152.8306 0.8438645,152.8385 1.2500215,152.8463 1.4373846,152.8542 1.21882,152.8620 1.0000018,152.8699 0.28108445,152.8777 0.50006324,152.8856 1.6875515,152.8934 1.4373864,152.9013 0.31242713,152.9091 0.093873225,152.9170 0.5939275,152.9248 0.62492758,152.9327 0.28110325,152.9405 0.90636843,152.9484 2.00016,152.9563 2.4374733,152.9641 2.3437936,152.9720 2.3438523,152.9798 2.4374785,152.9877 2.4063008,152.9955 2.1561882,153.0034 1.218761,153.0112 1.5001267,153.0191 2.031158,153.0270 2.5311439,153.0348 3.437464,153.0427 5.3138771,153.0505 18.850307,153.0584 56.197292,153.0662 90.002914,153.0741 81.056847,153.0819 50.367973,153.0898 26.685043,153.0977 26.813385,153.1055 34.532448,153.1134 42.501045,153.1212 38.405163,153.1291 28.372263,153.1370 20.436697,153.1448 20.87574,153.1527 22.968483,153.1605 19.560539,153.1684 10.060531,153.1763 3.8120229,153.1841 2.4998927,153.1920 1.7811893,153.1998 0.84360957,153.2077 0.34367082,153.2156 -3.3884593e-005,153.2234 1.4942812e-005,153.2313 0.28133154,153.2391 1.2499939,153.2470 1.4062351,153.2549 1.031248,153.2627 0.40619963,153.2706 0.093755566,153.2784 0.65637672,153.2863 1.0001451,153.2942 1.3124576,153.3020 1.6874608,153.3099 1.531304,153.3178 1.1562407,153.3256 1.1561408,153.3335 1.5624169,153.3414 1.3749816,153.3492 0.74999535,153.3571 0.21870793,153.3649 3.464114e-005,153.3728 0.53132355,153.3807 1.1877801,153.3885 2.5941741,153.3964 3.3438466,153.4043 2.93735,153.4121 2.1559663,153.4200 1.0309814,153.4279 0.3748455,153.4357 0.18745078,153.4436 0.18749079,153.4515 0.40633562,153.4593 1.5002279,153.4672 2.0938997,153.4751 1.8123977,153.4829 1.0935628,153.4908 0.81240493,153.4987 0.40624008,153.5065 0.18755727,153.5144 0.37514052,153.5223 0.87505418,153.5302 0.62484723,153.5380 0.34370196,153.5459 1.1251249,153.5538 2.1250513,153.5616 1.7186031,153.5695 0.84362054,153.5774 1.250065,153.5852 1.4376445,153.5931 2.7189703,153.6010 4.0938377,153.6088 3.7185283,153.6167 1.5310458,153.6246 0.75004387,153.6325 1.3438497,153.6403 1.1874764,153.6482 0.62489837,153.6561 0.093643039,153.6640 -2.283472e-005,153.6718 2.2533079e-005,153.6797 0.50002342,153.6876 0.74996847,153.6954 0.49998668,153.7033 0.12500814,153.7112 0.74999404,153.7191 1.0937411,153.7269 1.0938467,153.7348 1.2501944,153.7427 1.7813843,153.7506 2.4686747,153.7584 1.5310682,153.7663 0.65612417,153.7742 0.84371406,153.7821 1.0000622,153.7899 0.56260663,153.7978 0.40630493,153.8057 0.43748,153.8136 0.4687019,153.8214 0.15614848,153.8293 0.062525801,153.8372 0.53141814,153.8451 0.99996877,153.8529 1.0000757,153.8608 1.5003395,153.8687 1.7814337,153.8766 1.8748094,153.8845 1.2184376,153.8923 0.71859241,153.9002 0.49995968,153.9081 0.50008559,153.9160 0.49993193,153.9238 0.1248924,153.9317 0.18748733,153.9396 0.65623361,153.9475 0.53125411,153.9554 0.12507212,153.9632 0.28130791,153.9711 0.28117034,153.9790 0.75000161,153.9869 1.9062778,153.9948 1.6562918,154.0026 1.468886,154.0105 1.0000908,154.0184 0.78105211,154.0263 0.56248325,154.0342 1.9377708,154.0421 3.7811699,154.0499 6.4379478,154.0578 13.720929,154.0657 22.784042,154.0736 26.250278,154.0815 23.467842,154.0894 29.876215,154.0972 40.782631,154.1051 41.030155,154.1130 27.060196,154.1209 17.812412,154.1288 19.314346,154.1367 24.594473,154.1445 22.091934,154.1524 12.403807,154.1603 6.2798376,154.1682 4.1871309,154.1761 5.1877708,154.1840 4.687324,154.1919 2.062048,154.1997 1.1559393,154.2076 0.74992257,154.2155 1.1563543,154.2234 2.0313301,154.2313 1.406307,154.2392 1.2812699,154.2471 0.90607947,154.2549 0.31241101,154.2628 0.031245243,154.2707 0.18764171,154.2786 0.96910316,154.2865 1.8126843,154.2944 1.9685742,154.3023 1.468411,154.3102 0.74988443,154.3181 0.49999505,154.3259 0.34371302,154.3338 0.40624344,154.3417 0.81260103,154.3496 1.0626973,154.3575 1.3751606,154.3654 1.7814296,154.3733 3.062546,154.3812 3.4997966,154.3891 2.2809372,154.3970 0.49986422,154.4048 0.78144974,154.4127 1.9690245,154.4206 2.531359,154.4285 2.3124146,154.4364 2.3748786,154.4443 1.8748417,154.4522 0.87494242,154.4601 1.3751118,154.4680 2.9061885,154.4759 1.4374356,154.4838 0.93756694,154.4917 0.65630734,154.4996 0.96874231,154.5074 1.5311787,154.5153 2.031292,154.5232 1.8125368,154.5311 1.3749335,154.5390 0.84370846,154.5469 0.62492937,154.5548 0.46870694,154.5627 0.43749148,154.5706 0.37497923,154.5785 0.28126171,154.5864 0.6875385,154.5943 0.78122908,154.6022 0.4999474,154.6101 0.031251103,154.6180 0.093752958,154.6259 0.031223662,154.6338 0.031272762,154.6417 0.18750902,154.6496 0.093726359,154.6575 0.093739592,154.6654 0.37506682,154.6733 1.2189394,154.6812 2.0314817,154.6891 2.1250672,154.6970 1.1560972,154.7049 1.2810848,154.7128 2.6560955,154.7207 2.6876686,154.7286 2.125129,154.7365 1.3123662,154.7444 0.78140509,154.7523 1.4689164,154.7602 2.0311344,154.7681 1.8123437,154.7760 2.0939162,154.7839 2.5937521,154.7918 1.3746784,154.7997 0.37493661,154.8076 0.90643317,154.8155 1.437458,154.8234 0.59358221,154.8313 0.5000332,154.8392 1.0313948,154.8471 1.4062788,154.8550 1.2811424,154.8629 1.3126086,154.8708 1.5000557,154.8787 0.87483388,154.8866 0.59370387,154.8945 1.0000819,154.9024 1.8437008,154.9103 1.2498889,154.9182 1.3437519,154.9261 0.87496799,154.9340 0.50007206,154.9419 0.50010902,154.9498 0.5624187,154.9577 1.5624626,154.9656 2.8752012,154.9735 3.5312526,154.9815 1.8123456,154.9894 0.43749681,154.9973 0.31260669,155.0052 0.71877015,155.0131 1.4061108,155.0210 2.1875131,155.0289 3.1253831,155.0368 4.1255555,155.0447 6.3130774,155.0526 11.344623,155.0605 19.719622,155.0684 25.345661,155.0763 34.971008,155.0842 39.375816,155.0922 39.561729,155.1001 33.093468,155.1080 35.659782,155.1159 61.882244,155.1238 107.94334,155.1317 130.09186,155.1396 101.58542,155.1475 51.679699,155.1554 19.183891,155.1633 8.8115921,155.1713 6.7184787,155.1792 5.8123593,155.1871 4.2186542,155.1950 3.8434718,155.2029 1.9059225,155.2108 1.0624473,155.2187 1.3439285,155.2266 2.624953,155.2345 2.5309205,155.2425 2.0003285,155.2504 2.3130751,155.2583 2.7501976,155.2662 2.7184293,155.2741 1.4057202,155.2820 0.6873281,155.2899 0.40621603,155.2979 0.40626881,155.3058 2.3750327,155.3137 3.6876044,155.3216 3.0001771,155.3295 1.9998696,155.3374 0.46854895,155.3453 0.31258565,155.3533 0.68748659,155.3612 0.37487912,155.3691 0.18750478,155.3770 0.68758309,155.3849 1.0937257,155.3928 0.71871418,155.4008 0.62502557,155.4087 0.90623748,155.4166 0.53120661,155.4245 0.12503135,155.4324 0.50010812,155.4403 1.0000192,155.4483 1.5001025,155.4562 1.6877011,155.4641 1.3749698,155.4720 0.93746567,155.4799 1.1562428,155.4879 0.74988616,155.4958 0.40604383,155.5037 0.093630269,155.5116 0.18753035,155.5195 0.093748361,155.5274 0.31251168,155.5354 0.74999869,155.5433 0.65625727,155.5512 0.84382087,155.5591 1.4688272,155.5671 1.9062449,155.5750 1.593744,155.5829 1.8749739,155.5908 0.93740517,155.5987 0.031210873,155.6067 9.2223218e-006,155.6146 0.031252243,155.6225 0.031249877,155.6304 0.093858518,155.6383 0.59400332,155.6463 1.15624,155.6542 1.2497531,155.6621 1.3436451,155.6700 1.8749914,155.6780 1.8437611,155.6859 1.0937521,155.6938 0.37504336,155.7017 0.65638423,155.7097 1.3750905,155.7176 1.2811645,155.7255 0.50006974,155.7334 0.78148651,155.7414 1.1250296,155.7493 1.0624408,155.7572 1.2186928,155.7651 1.5310305,155.7731 0.84358221,155.7810 0.53128141,155.7889 0.28123507,155.7968 0.28122586,155.8048 0.34371111,155.8127 0.81262428,155.8206 2.5002966,155.8286 3.3127124,155.8365 2.749733,155.8444 0.99962193,155.8523 0.21888173,155.8603 0.71897346,155.8682 0.90621233,155.8761 0.5623191,155.8841 0.53125268,155.8920 0.59389573,155.8999 1.4063295,155.9078 2.8123789,155.9158 2.5935729,155.9237 0.87496728,155.9316 0.093795851,155.9396 0.28128847,155.9475 0.21872331,155.9554 0.12497929,155.9634 0.34385729,155.9713 0.71884573,155.9792 0.71870553,155.9871 0.34365046,155.9951 0.12500848,156.0030 0.28134364,156.0109 0.53130639,156.0189 0.59366554,156.0268 0.6561501,156.0347 1.3438296,156.0427 2.5315056,156.0506 2.9689767,156.0585 2.8751986,156.0665 5.1262851,156.0744 12.658225,156.0823 25.347715,156.0903 50.284958,156.0982 58.186672,156.1061 45.466106,156.1141 33.310459,156.1220 29.468252,156.1299 30.62442,156.1379 33.596478,156.1458 55.224365,156.1538 67.813187,156.1617 56.025955,156.1696 28.995146,156.1776 23.69066,156.1855 48.692402,156.1934 60.623058,156.2014 44.338005,156.2093 18.71549,156.2173 5.4681349,156.2252 1.8436478,156.2331 2.031498,156.2411 2.5001044,156.2490 2.3122587,156.2569 2.6246665,156.2649 2.6560566,156.2728 1.3124683,156.2808 0.65631545,156.2887 0.34390563,156.2966 0.71889341,156.3046 0.81240618,156.3125 1.0623846,156.3205 0.78117573,156.3284 0.50002849,156.3363 0.84387624,156.3443 1.4687095,156.3522 0.87484187,156.3602 0.5001086,156.3681 0.59398419,156.3760 0.87497473,156.3840 0.59358984,156.3919 0.37485924,156.3999 0.28121302,156.4078 0.53140849,156.4158 1.3750573,156.4237 1.0311781,156.4316 0.59372032,156.4396 0.21862407,156.4475 0.18763053,156.4555 1.0940064,156.4634 1.1560179,156.4714 0.59365547,156.4793 0.53149045,156.4872 0.84387171,156.4952 0.93739527,156.5031 0.81240684,156.5111 1.0311937,156.5190 1.0311894,156.5270 1.0000038,156.5349 0.62505174,156.5429 0.6251384,156.5508 0.62493372,156.5588 0.28102875,156.5667 0.093741655,156.5746 0.71897048,156.5826 1.9064978,156.5905 2.2810023,156.5985 0.56233257,156.6064 0.75028431,156.6144 1.1250018,156.6223 1.1873114,156.6303 1.2813143,156.6382 1.7813325,156.6462 1.3125033,156.6541 1.6876315,156.6621 2.4374897,156.6700 1.9061357,156.6780 1.6563261,156.6859 2.5625679,156.6939 3.0623422,156.7018 2.5624108,156.7098 2.0000079,156.7177 1.0625668,156.7257 1.7500434,156.7336 2.218751,156.7416 2.3750963,156.7495 2.2812529,156.7575 2.1247606,156.7654 1.3123894,156.7734 1.3440924,156.7813 2.3129339,156.7893 2.562433,156.7972 1.687281,156.8052 2.2500231,156.8131 3.6875148,156.8211 5.1874032,156.8290 3.8748176,156.8370 1.718619,156.8449 1.3437685,156.8529 1.6563655,156.8609 1.81265,156.8688 2.00003,156.8768 1.6247144,156.8847 0.87477052,156.8927 0.71878785,156.9006 0.46904624,156.9086 1.8755517,156.9165 3.6565077,156.9245 3.8748896,156.9324 3.8436322,156.9404 3.5934768,156.9484 2.1872993,156.9563 1.4060137,156.9643 1.5006493,156.9722 5.5944533,156.9802 6.65588,156.9881 5.8436575,156.9961 5.4064856,157.0041 8.7191992,157.0120 13.344141,157.0200 16.124933,157.0279 17.43784,157.0359 21.189482,157.0438 36.785713,157.0518 66.662865,157.0598 112.70237,157.0677 193.04955,157.0757 362.63144,157.0836 1268.6696,157.0916 3637.4297,157.0996 5168.6743,157.1075 4080.8916,157.1155 1859.6719,157.1234 610.65393,157.1314 324.57507,157.1394 220.6685,157.1473 144.26703,157.1553 103.58553,157.1632 71.555603,157.1712 42.589207,157.1792 25.842596,157.1871 21.124453,157.1951 17.061201,157.2031 11.529817,157.2110 6.7804785,157.2190 4.7185302,157.2269 6.3753772,157.2349 6.9688411,157.2429 4.2182822,157.2508 2.4061687,157.2588 2.5311346,157.2668 2.2502415,157.2747 3.0002863,157.2827 1.9996053,157.2907 1.7184036,157.2986 1.9377948,157.3066 3.1255364,157.3146 3.6560936,157.3225 2.218194,157.3305 0.84381521,157.3384 2.4065492,157.3464 2.2498701,157.3544 1.6559379,157.3623 0.37485728,157.3703 1.0001347,157.3783 1.4686635,157.3862 2.4064398,157.3942 4.0940099,157.4022 3.5624876,157.4101 2.3434603,157.4181 1.1878643,157.4261 3.5005476,157.4341 3.374723,157.4420 3.1245651,157.4500 2.062258,157.4580 1.3748697,157.4659 0.81256932,157.4739 1.2502884,157.4819 1.3435366,157.4898 0.34354186,157.4978 0.25003272,157.5058 0.46893764,157.5137 1.0939502,157.5217 1.437394,157.5297 0.99990404,157.5377 1.0311549,157.5456 0.4374072,157.5536 0.50004667,157.5616 0.65627527,157.5695 1.1563011,157.5775 2.0937402,157.5855 1.7810984,157.5935 1.8751622,157.6014 1.6254339,157.6094 2.4687576,157.6174 1.9372039,157.6254 1.1249113,157.6333 1.375053,157.6413 2.4061759,157.6493 1.6874212,157.6572 1.1874639,157.6652 1.437488,157.6732 1.5939293,157.6812 1.6563339,157.6891 1.4999323,157.6971 1.187547,157.7051 1.2188075,157.7131 1.1561159,157.7210 0.90612322,157.7290 0.93766713,157.7370 1.7191982,157.7450 2.8437493,157.7530 2.2809217,157.7609 0.96863085,157.7689 0.78123897,157.7769 1.0624579,157.7849 1.1561173,157.7928 1.218658,157.8008 0.56245446,157.8088 0.031288534,157.8168 0.7188307,157.8247 1.875034,157.8327 1.874959,157.8407 0.90620703,157.8487 2.093801,157.8567 2.5000117,157.8646 1.4061948,157.8726 0.87497616,157.8806 0.40625235,157.8886 0.12508915,157.8966 0.56256008,157.9045 0.99992323,157.9125 0.84364706,157.9205 0.28123915,157.9285 0.34382832,157.9365 1.2813495,157.9444 2.2501044,157.9524 2.281225,157.9604 1.9687341,157.9684 2.1250405,157.9764 1.5936097,157.9844 0.62492394,157.9923 0.59389836,158.0003 1.1563791,158.0083 2.9375997,158.0163 4.3126874,158.0243 5.6879864,158.0323 6.9381938,158.0402 7.6252918,158.0482 8.4687767,158.0562 10.219435,158.0642 17.84498,158.0722 29.095221,158.0802 49.571289,158.0881 131.22064,158.0961 334.20728,158.1041 534.86389,158.1121 514.65796,158.1201 327.93015,158.1281 179.60493,158.1361 117.45826,158.1440 81.680183,158.1520 80.382538,158.1600 162.52057,158.1680 249.03912,158.1760 221.45274,158.1840 116.38587,158.1920 40.898113,158.1999 16.467304,158.2079 8.6555958,158.2159 6.4058576,158.2239 6.9682627,158.2319 5.1871948,158.2399 4.0937939,158.2479 4.0000892,158.2559 3.4369972,158.2639 1.4059438,158.2718 0.93751037,158.2798 0.78123498,158.2878 0.96875441,158.2958 0.84365195,158.3038 0.71872407,158.3118 0.25001338,158.3198 0.28137267,158.3278 0.84398192,158.3358 1.5000172,158.3438 1.2498151,158.3518 0.99990362,158.3597 0.90629244,158.3677 0.90624428,158.3757 0.96872663,158.3837 0.62489778,158.3917 0.5315147,158.3997 2.1566484,158.4077 2.031019,158.4157 1.1873275,158.4237 1.781334,158.4317 1.7499038,158.4397 1.0623329,158.4477 0.6562767,158.4557 0.50003678,158.4637 0.37499291,158.4716 1.0936565,158.4796 0.93741924,158.4876 0.18758646,158.4956 0.37493956,158.5036 0.18758185,158.5116 0.75028557,158.5196 1.1250505,158.5276 2.0623629,158.5356 2.2186899,158.5436 1.3125428,158.5516 1.062382,158.5596 0.90613955,158.5676 0.4062193,158.5756 0.093708731,158.5836 0.31259665,158.5916 1.0312418,158.5996 1.031178,158.6076 1.0628376,158.6156 2.0314956,158.6236 2.7810385,158.6316 1.6560569,158.6396 0.56237149,158.6476 0.09370973,158.6556 0.093757659,158.6636 0.031222347,158.6716 0.093764745,158.6796 0.75002784,158.6876 1.3125494,158.6956 0.81268424,158.7036 1.1876841,158.7116 1.7498754,158.7196 1.218484,158.7276 0.34367794,158.7356 0.12503429,158.7436 0.18750794,158.7516 0.31254759,158.7596 0.53124559,158.7676 0.68744695,158.7756 0.59375709,158.7836 0.40634933,158.7916 1.4375551,158.7996 1.187523,158.8076 2.5311875,158.8156 1.9686062,158.8236 0.5937807,158.8316 0.53139615,158.8396 1.1563318,158.8476 1.4374676,158.8556 1.4062195,158.8636 1.8749442,158.8716 1.6561569,158.8796 1.2812043,158.8876 0.56249821,158.8956 0.12497,158.9037 0.40628594,158.9117 0.59386218,158.9197 0.40625489,158.9277 0.18742612,158.9357 0.31250119,158.9437 0.75004512,158.9517 0.90621507,158.9597 0.18745124,158.9677 0.093745194,158.9757 0.093761638,158.9837 0.15624517,158.9917 0.21880218,158.9997 0.78133774,159.0077 1.3752936,159.0157 2.5628874,159.0238 2.9997847,159.0318 1.8746274,159.0398 3.3753874,159.0478 6.2509217,159.0558 9.0320787,159.0638 12.877603,159.0718 30.662594,159.0798 66.946449,159.0878 120.66579,159.0958 172.09734,159.1039 165.05634,159.1119 117.67981,159.1199 93.249352,159.1279 108.90797,159.1359 103.49645,159.1439 69.210938,159.1519 29.682106,159.1599 22.813271,159.1679 31.001585,159.1760 27.905056,159.1840 15.497153,159.1920 5.8734856,159.2000 4.6567574,159.2080 5.4064193,159.2160 4.2806726,159.2240 1.8745883,159.2320 1.3125612,159.2401 1.812623,159.2481 1.5935259,159.2561 0.74974912,159.2641 0.59375536,159.2721 0.53118783,159.2801 0.12495882,159.2881 0.031300426,159.2962 0.3438141,159.3042 0.50004035,159.3122 1.0315428,159.3202 2.9066412,159.3282 3.9372218,159.3362 2.0933373,159.3443 1.2500563,159.3523 2.1563079,159.3603 2.5623968,159.3683 1.4061219,159.3763 0.34373829,159.3843 0.062515691,159.3924 -6.0346149e-005,159.4004 0.031446729,159.4084 1.2816556,159.4164 2.5313714,159.4244 2.2809098,159.4325 1.0622778,159.4405 0.93763769,159.4485 1.0312898,159.4565 1.0311015,159.4645 0.78118187,159.4726 2.0000715,159.4806 2.3749118,159.4886 1.8437039,159.4966 1.1875743,159.5046 0.59381264,159.5127 1.4374871,159.5207 2.0313842,159.5287 2.4378159,159.5367 2.3437667,159.5447 1.9685366,159.5528 1.4998726,159.5608 0.4998315,159.5688 0.21869144,159.5768 0.81260967,159.5848 1.1250364,159.5929 0.9999513,159.6009 0.49997309,159.6089 0.53127754,159.6169 0.9376716,159.6250 1.6563438,159.6330 1.3123542,159.6410 0.84367567,159.6490 0.40616372,159.6571 0.1874824,159.6651 0.718799,159.6731 0.8437016,159.6811 0.78124183,159.6892 0.59379297,159.6972 0.65625024,159.7052 0.71902472,159.7132 1.4064325,159.7213 1.3437176,159.7293 1.2499679,159.7373 1.0311548,159.7453 1.6562036,159.7534 1.9685819,159.7614 1.3436657,159.7694 0.62506014,159.7775 0.84383243,159.7855 1.1877456,159.7935 1.9691796,159.8015 2.9376082,159.8096 2.6870255,159.8176 1.1870246,159.8256 0.1874028,159.8336 0.37503335,159.8417 1.6876086,159.8497 1.8438926,159.8577 1.0625459,159.8658 0.99981248,159.8738 0.24985977,159.8818 0.18751378,159.8899 0.12504651,159.8979 0.25012654,159.9059 0.50004447,159.9139 0.78118265,159.9220 1.2811439,159.9300 0.18747397,159.9380 0.21875441,159.9461 0.31248054,159.9541 0.49999395,159.9621 0.71877021,159.9702 0.84385127,159.9782 0.9063648,159.9862 1.281198,159.9943 0.96865016,160.0023 0.59374452,160.0103 0.50002593,160.0184 0.84369397,160.0264 0.18749925,160.0344 0.65637296,160.0425 1.0312864,160.0505 1.0624883,160.0585 1.1562463,160.0666 2.9691269,160.0746 6.375433,160.0826 10.094591,160.0907 16.594872,160.0987 22.000965,160.1067 24.438023,160.1148 22.188631,160.1228 24.251329,160.1309 26.061749,160.1389 22.310606,160.1469 16.967175,160.1550 11.092608,160.1630 6.2492466,160.1710 4.0624905,160.1791 4.3440166,160.1871 3.9683039,160.1952 1.4995722,160.2032 1.7501761,160.2112 1.8749645,160.2193 1.6874088,160.2273 1.3748984,160.2353 1.374933,160.2434 1.0938439,160.2514 0.50006247,160.2595 0.96870416,160.2675 1.0936824,160.2755 0.49994811,160.2836 0.12497582,160.2916 0.093711875,160.2997 0.093741573,160.3077 0.12505271,160.3157 0.87501889,160.3238 1.9374452,160.3318 1.7812706,160.3399 1.3750217,160.3479 0.18745992,160.3560 0.09373337,160.3640 0.34375575,160.3720 1.0000241,160.3801 1.0937471,160.3881 0.68759453,160.3962 1.1251346,160.4042 1.5624301,160.4123 1.2186737,160.4203 0.62494963,160.4283 0.18748589,160.4364 0.68752396,160.4444 0.093742751,160.4525 0.21872692,160.4605 0.49998704,160.4686 0.90631807,160.4766 1.1874924,160.4847 0.46870178,160.4927 0.21877028,160.5007 0.46890914,160.5088 1.0939307,160.5168 0.99981183,160.5249 0.4685145,160.5329 0.59391248,160.5410 1.0002949,160.5490 1.3126479,160.5571 1.1560318,160.5651 0.56216365,160.5732 1.7768976e-005,160.5812 0.28140736,160.5893 0.68747884,160.5973 0.78120679,160.6054 0.81253517,160.6134 0.81245345,160.6215 0.78129381,160.6295 0.93758744,160.6375 1.1873727,160.6456 0.18739511,160.6536 0.37520367,160.6617 1.0001878,160.6697 1.0625196,160.6778 1.4375073,160.6858 1.4684895,160.6939 0.43730456,160.7019 0.12511933,160.7100 0.59380639,160.7180 0.43740189,160.7261 0.031181827,160.7342 1.7325447e-006,160.7422 0.343741,160.7503 1.0937558,160.7583 1.0312417,160.7664 0.18750745,160.7744 9.4927773e-006,160.7825 0.031242684,160.7905 0.18749902,160.7986 0.12500486,160.8066 0.093754612,160.8147 0.09374579,160.8227 0.1875218,160.8308 0.65628344,160.8388 0.84376806,160.8469 0.68749398,160.8549 0.40619266,160.8630 0.49996826,160.8711 0.84381235,160.8791 0.6562621,160.8872 0.56260532,160.8952 1.0626576,160.9033 1.062393,160.9113 1.0311025,160.9194 0.75004619,160.9274 0.37505728,160.9355 0.40630004,160.9436 1.0938969,160.9516 1.4375287,160.9597 1.4061,160.9677 0.96866232,160.9758 0.90620786,160.9838 0.65617871,160.9919 0.59374136,161.0000 0.71899271,161.0080 1.5937524,161.0161 2.0937693,161.0241 3.5315092,161.0322 5.0937886,161.0403 6.6568747,161.0483 12.720224,161.0564 18.719814,161.0644 19.874805,161.0725 18.061672,161.0806 15.500514,161.0886 20.252752,161.0967 37.631557,161.1047 77.131233,161.1128 98.405159,161.1209 80.555641,161.1289 40.088055,161.1370 18.904312,161.1450 11.718563,161.1531 10.843549,161.1612 8.0297928,161.1692 4.3112941,161.1773 2.0310996,161.1854 1.0314116,161.1934 1.5624875,161.2015 1.0311602,161.2095 0.28118885,161.2176 0.18748081,161.2257 0.31251293,161.2337 0.6877507,161.2418 2.0940669,161.2499 3.031163,161.2579 2.1247032,161.2660 0.59362644,161.2741 0.28139269,161.2821 0.75010294,161.2902 0.93743265,161.2983 0.90616,161.3063 0.53117508,161.3144 0.68762743,161.3224 1.0938368,161.3305 1.1875845,161.3386 1.5937126,161.3466 1.2498355,161.3547 1.1562815,161.3628 1.03119,161.3709 0.56242448,161.3789 0.3437171,161.3870 0.53126389,161.3951 1.2500451,161.4031 1.3749529,161.4112 0.78120005,161.4193 0.37501252,161.4273 0.28124535,161.4354 -3.2963537e-005,161.4435 0.031341247,161.4515 0.9377684,161.4596 1.656245,161.4677 1.8435757,161.4757 2.9375596,161.4838 3.2188993,161.4919 2.3749475,161.5000 0.93726182,161.5080 0.093670458,161.5161 0.3750146,161.5242 0.49998087,161.5322 0.12506354,161.5403 0.21886787,161.5484 0.40624616,161.5565 0.28114584,161.5645 0.09369003,161.5726 0.093729749,161.5807 4.1496747e-005,161.5887 0.31253392,161.5968 0.34377214,161.6049 1.3125371,161.6130 2.2186933,161.6210 1.6874406,161.6291 0.74999511,161.6372 0.21876164,161.6453 0.43757731,161.6533 0.7188713,161.6614 0.62503451,161.6695 0.43746808,161.6776 0.90629041,161.6856 1.7813653,161.6937 1.9061351,161.7018 0.81233239,161.7099 0.71869075,161.7179 0.37498277,161.7260 0.31251478,161.7341 0.37500483,161.7422 1.1564301,161.7502 1.4689013,161.7583 1.1248899,161.7664 0.65605533,161.7745 0.093697913,161.7826 0.75000888,161.7906 1.1874719,161.7987 1.0938536,161.8068 0.5939073,161.8149 0.74998659,161.8229 0.78110963,161.8310 0.40618822,161.8391 0.18758395,161.8472 0.40627015,161.8553 0.28114057,161.8633 -9.8144064e-006,161.8714 0.31261766,161.8795 0.56248677,161.8876 0.4374606,161.8957 0.68747562,161.9037 0.28119764,161.9118 0.093742214,161.9199 0.0937436,161.9280 0.1875021,161.9361 0.03125485,161.9441 0.031252753,161.9522 -5.4420811e-006,161.9603 1.5536876e-005,161.9684 0.50014067,161.9765 1.5313357,161.9846 2.7186966,161.9926 2.9688494,162.0007 2.2500012,162.0088 0.74978197,162.0169 0.46871895,162.0250 0.43768075,162.0331 1.4376113,162.0411 1.9998649,162.0492 1.3436521,162.0573 2.4687443,162.0654 6.4379578,162.0735 9.4067478,162.0816 8.3124895,162.0897 8.9074488,162.0977 17.533962,162.1058 26.408289,162.1139 28.561533,162.1220 22.061626,162.1301 26.628134,162.1382 44.096672,162.1463 49.279682,162.1543 32.495396,162.1624 11.621647,162.1705 3.7489741,162.1786 2.8125501,162.1867 4.4380708,162.1948 4.531198,162.2029 3.0306704,162.2110 1.249541,162.2190 0.37481749,162.2271 0.093740523,162.2352 1.9818654e-006,162.2433 -3.5639932e-006,162.2514 1.2274754e-005,162.2595 0.093759827,162.2676 0.093753792,162.2757 0.18748416,162.2838 0.62500465,162.2918 0.68757057,162.2999 0.31251499,162.3080 0.3124294,162.3161 0.31248391,162.3242 0.2813057,162.3323 0.53129208,162.3404 0.93749791,162.3485 1.8125978,162.3566 2.5937648,162.3647 1.7186568,162.3728 0.74995041,162.3809 0.18743639,162.3889 0.031235207,162.3970 0.49997613,162.4051 0.84383899,162.4132 1.2813429,162.4213 0.874951,162.4294 0.46877643,162.4375 0.34379849,162.4456 0.37491912,162.4537 0.59366918,162.4618 0.74998367,162.4699 0.31249794,162.4780 0.03124496,162.4861 0.18762252,162.4942 1.2814727,162.5023 2.4374993,162.5104 1.999846,162.5185 1.4061358,162.5266 0.8436867,162.5347 0.59375721,162.5427 0.65625101,162.5508 0.59374714,162.5589 1.2812703,162.5670 1.093749,162.5751 0.74995518,162.5832 0.53140759,162.5913 0.84385675,162.5994 0.40619355,162.6075 0.40625229,162.6156 0.34374398,162.6237 0.43749911,162.6318 0.87506992,162.6399 2.906301,162.6480 3.7186785,162.6561 2.6248686,162.6642 1.2811388,162.6723 0.65623838,162.6804 0.84376341,162.6885 1.6877196,162.6966 2.7189317,162.7047 1.7186133,162.7128 0.49987513,162.7209 0.31244797,162.7290 0.31245723,162.7371 0.78135347,162.7452 1.3125945,162.7533 1.5623977,162.7614 1.1874774,162.7695 1.5625894,162.7776 2.0936341,162.7857 1.4686426,162.7938 2.9688444,162.8019 3.2812927,162.8101 1.9687052,162.8182 1.0938761,162.8263 1.5626148,162.8344 1.1248499,162.8425 0.53113097,162.8506 0.49999458,162.8587 0.56251645,162.8668 0.4062264,162.8749 0.062453769,162.8830 0.09383744,162.8911 0.31259835,162.8992 0.31248695,162.9073 0.40625557,162.9154 0.93754542,162.9235 1.343703,162.9316 0.81246364,162.9397 0.65641063,162.9478 1.4375277,162.9559 1.4374481,162.9641 1.0001054,162.9722 0.96880281,162.9803 1.1247478,162.9884 1.5622969,162.9965 1.3125659,163.0046 0.9375059,163.0127 0.25024503,163.0208 1.2814639,163.0289 2.0001569,163.0370 3.0315008,163.0451 4.1252179,163.0532 4.8749599,163.0614 4.9373913,163.0695 9.1264515,163.0776 31.286161,163.0857 58.223732,163.0938 62.280746,163.1019 45.245636,163.1100 25.245775,163.1181 15.217546,163.1262 19.690149,163.1343 34.191666,163.1425 50.657501,163.1506 46.560043,163.1587 29.62167,163.1668 13.18503,163.1749 5.5925465,163.1830 2.0932183,163.1911 0.7186746,163.1992 1.0000298,163.2074 1.6563008,163.2155 1.9374809,163.2236 0.8124454,163.2317 0.093736313,163.2398 0.18754381,163.2479 0.37496218,163.2560 0.53133684,163.2642 1.2189423,163.2723 1.4374956,163.2804 1.3123492,163.2885 0.7186656,163.2966 0.62510204,163.3047 1.0000465,163.3128 1.0313139,163.3210 0.81242794,163.3291 0.18731029,163.3372 -1.8911882e-005,163.3453 0.031263597,163.3534 0.093773536,163.3615 0.43770322,163.3697 1.3125945,163.3778 1.1248385,163.3859 0.90628743,163.3940 1.8125226,163.4021 1.3435785,163.4103 1.1562444,163.4184 0.81256551,163.4265 0.75020564,163.4346 1.1566259,163.4427 1.5000589,163.4508 1.3435851,163.4590 0.87464881,163.4671 0.12474099,163.4752 3.181471e-005,163.4833 0.21881777,163.4914 0.43753147,163.4996 0.31242865,163.5077 0.28123245,163.5158 0.50001496,163.5239 0.28121448,163.5320 7.9954789e-006,163.5402 0.81268197,163.5483 2.0626216,163.5564 2.3123634,163.5645 1.5625513,163.5727 1.1563278,163.5808 0.53103769,163.5889 0.12496487,163.5970 0.68783134,163.6051 1.6250812,163.6133 1.1873251,163.6214 0.65608573,163.6295 0.40613431,163.6376 0.46879023,163.6458 0.4375025,163.6539 0.28133026,163.6620 0.78145951,163.6701 1.8127196,163.6783 3.5625105,163.6864 2.8435843,163.6945 1.3747799,163.7026 0.81242722,163.7108 0.90651947,163.7189 1.1562828,163.7270 0.74978477,163.7351 0.53123033,163.7433 1.0623884,163.7514 1.5313065,163.7595 2.0938783,163.7676 1.8749354,163.7758 1.5624517,163.7839 1.2501838,163.7920 2.6252224,163.8002 3.1561377,163.8083 2.9059904,163.8164 1.6560792,163.8245 0.90624011,163.8327 0.18749812,163.8408 0.093742795,163.8489 0.2188089,163.8571 0.90626401,163.8652 0.84374815,163.8733 0.46886015,163.8814 1.0002073,163.8896 2.1249335,163.8977 1.5625314,163.9058 1.3439682,163.9140 1.5940946,163.9221 2.6875281,163.9302 1.5618415,163.9384 0.21845302,163.9465 0.53130144,163.9546 1.2189423,163.9628 1.7189684,163.9709 1.7500057,163.9790 1.4061083,163.9872 0.93733501,163.9953 0.24997444,164.0034 0.59389806,164.0116 1.0938799,164.0197 1.5937971,164.0278 1.656087,164.0360 0.96861416,164.0441 0.65638864,164.0522 1.3441558,164.0604 3.0318503,164.0685 6.8446841,164.0766 14.813128,164.0848 20.500921,164.0929 25.875956,164.1010 40.699516,164.1092 150.94392,164.1173 355.8457,164.1254 425.58377,164.1336 292.05566,164.1417 134.01242,164.1498 125.601,164.1580 156.94009,164.1661 130.05203,164.1743 63.613419,164.1824 24.494989,164.1905 14.59221,164.1987 8.498868,164.2068 3.0933871,164.2149 2.3755193,164.2231 3.1878555,164.2312 4.0310798,164.2394 2.7806549,164.2475 1.7183579,164.2556 1.0311949,164.2638 0.74998146,164.2719 1.0311531,164.2801 0.90617591,164.2882 0.93753415,164.2963 0.62505221,164.3045 0.90636611,164.3126 1.562587,164.3208 1.4999048,164.3289 0.93740469,164.3370 1.5312325,164.3452 1.5937217,164.3533 2.0313358,164.3615 2.5938537,164.3696 1.1874627,164.3778 0.96878052,164.3859 1.2187368,164.3940 0.81237626,164.4022 0.37485725,164.4103 0.15649754,164.4185 1.6879615,164.4266 3.4063079,164.4348 2.8746881,164.4429 1.3747095,164.4510 0.6874851,164.4592 1.2815219,164.4673 2.2501945,164.4755 1.4371554,164.4836 0.49986514,164.4918 1.1878593,164.4999 2.6253386,164.5081 3.0309803,164.5162 1.124667,164.5243 0.46871361,164.5325 0.28113881,164.5406 0.37498841,164.5488 0.49998221,164.5569 0.12497617,164.5651 -3.445703e-006,164.5732 0.18757412,164.5814 0.50010908,164.5895 0.93781376,164.5977 2.2814171,164.6058 2.6559534,164.6140 1.9059633,164.6221 0.21866663,164.6303 0.18754219,164.6384 0.46883386,164.6466 0.71878755,164.6547 0.81251585,164.6629 1.21878,164.6710 1.156299,164.6792 1.3438907,164.6873 2.062499,164.6955 2.1875315,164.7036 2.0311911,164.7118 2.1872151,164.7199 1.6561639,164.7281 0.84379256,164.7362 0.09373799,164.7444 0.53122693,164.7525 0.78125429,164.7607 0.78124398,164.7688 0.031255636,164.7770 0.18755668,164.7851 0.53125018,164.7933 0.62511444,164.8014 1.531679,164.8096 1.8750452,164.8177 1.0935037,164.8259 1.3436258,164.8340 2.3436403,164.8422 1.2811486,164.8503 1.218661,164.8585 1.2501171,164.8667 2.3128877,164.8748 2.7816718,164.8830 3.0310111,164.8911 1.9370857,164.8993 1.0937529,164.9074 1.1250206,164.9156 1.1561695,164.9237 1.6873885,164.9319 3.1249387,164.9401 2.187485,164.9482 1.8125092,164.9564 1.4064206,164.9645 1.437845,164.9727 1.6249871,164.9808 1.4059011,164.9890 0.28108725,164.9971 0.31249103,165.0053 0.53135473,165.0135 1.3438939,165.0216 1.7499218,165.0298 1.6253983,165.0379 3.5942762,165.0461 5.7200398,165.0543 14.158381,165.0624 25.064688,165.0706 35.846031,165.0787 44.534248,165.0869 77.733749,165.0951 177.30629,165.1032 270.57309,165.1114 258.36115,165.1195 165.13499,165.1277 92.112144,165.1359 56.808197,165.1440 49.908081,165.1522 56.031811,165.1603 48.401546,165.1685 27.776228,165.1767 12.65409,165.1848 4.905755,165.1930 1.2184218,165.2012 0.43761116,165.2093 1.0940218,165.2175 1.2498634,165.2256 1.0623523,165.2338 2.0937579,165.2420 3.2812006,165.2501 3.6250668,165.2583 2.3124506,165.2665 0.6561873,165.2746 0.46887383,165.2828 0.99988467,165.2910 0.81238985,165.2991 0.59387517,165.3073 0.5313471,165.3154 0.46870115,165.3236 0.43740812,165.3318 0.93778056,165.3399 1.9377813,165.3481 1.5935562,165.3563 0.5934146,165.3644 0.031117553,165.3726 0.093780465,165.3808 0.59380078,165.3889 1.0000775,165.3971 1.2501277,165.4053 1.3126084,165.4135 0.96877939,165.4216 0.87487823,165.4298 0.37477458,165.4380 0.18751943,165.4461 0.59375364,165.4543 0.43748456,165.4625 0.59391451,165.4706 0.65644431,165.4788 1.0937911,165.4870 1.0621889,165.4951 0.40609175,165.5033 0.12507302,165.5115 0.093704343,165.5196 0.31268799,165.5278 1.2813419,165.5360 1.5310853,165.5442 2.6874168,165.5523 2.3124828,165.5605 1.3437479,165.5687 0.43749186,165.5768 0.37501246,165.5850 0.18750477,165.5932 1.2812355,165.6014 1.687481,165.6095 1.5312374,165.6177 0.12503776,165.6259 0.59391069,165.6341 1.5314611,165.6422 2.6564653,165.6504 3.4374306,165.6586 2.3121855,165.6668 1.0935911,165.6749 0.37495005,165.6831 0.12498777,165.6913 0.28132978,165.6995 0.68745196,165.7076 0.43748128,165.7158 0.93767756,165.7240 1.4688549,165.7322 1.1561264,165.7403 0.31233081,165.7485 -2.9560626e-005,165.7567 0.093779005,165.7649 0.59376615,165.7730 0.65624362,165.7812 0.43748814,165.7894 0.2187805,165.7976 0.43750548,165.8057 0.18749242,165.8139 0.31253797,165.8221 0.31245524,165.8303 0.21875702,165.8385 0.4999958,165.8466 0.18749045,165.8548 0.31254238,165.8630 0.343741,165.8712 0.34373319,165.8793 0.21876194,165.8875 0.28125101,165.8957 0.18745109,165.9039 -1.5965288e-005,165.9121 0.1875654,165.9202 0.65633535,165.9284 0.68740129,165.9366 0.2187562,165.9448 0.21882504,165.9530 0.31252056,165.9612 0.59383136,165.9693 0.74993813,165.9775 0.74988395,165.9857 0.28119773,165.9939 -3.9942038e-006,166.0021 0.031246733,166.0102 0.18749599,166.0184 0.15630116,166.0266 0.87524772,166.0348 3.3441434,166.0430 4.4689484,166.0512 3.6874604,166.0593 2.6558506,166.0675 1.937445,166.0757 3.5630333,166.0839 9.5963602,166.0921 30.317019,166.1003 52.721436,166.1085 58.811207,166.1166 46.249439,166.1248 50.474316,166.1330 71.691704,166.1412 70.495598,166.1494 42.211235,166.1576 20.090513,166.1658 16.436842,166.1739 13.155349,166.1821 7.5618644,166.1903 4.1557035,166.1985 3.3745928,166.2067 2.7185073,166.2149 0.53124952,166.2231 0.21871755,166.2312 0.65621656,166.2394 0.75002986,166.2476 1.1562471,166.2558 1.0000051,166.2640 0.40622234,166.2722 0.062466636,166.2804 0.031265389,166.2886 0.093728617,166.2968 0.49998945,166.3049 1.0937858,166.3131 0.68748814,166.3213 0.031238131,166.3295 0.031252097,166.3377 0.031251665,166.3459 0.28125331,166.3541 0.5626322,166.3623 1.0313518,166.3705 0.9061237,166.3787 0.62490022,166.3869 0.59376776,166.3951 0.59373981,166.4032 0.59385651,166.4114 0.7813862,166.4196 0.84364855,166.4278 0.43738851,166.4360 0.18747123,166.4442 0.28126788,166.4524 0.62503922,166.4606 0.37501639,166.4688 0.18748739,166.4770 0.093668021,166.4852 5.6445588e-005,166.4934 0.53146094,166.5016 0.96865565,166.5098 0.68735498,166.5180 0.9688524,166.5262 1.0938156,166.5343 0.84369051,166.5425 0.53116113,166.5507 0.40626082,166.5589 0.28131336,166.5671 0.81249934,166.5753 1.5936552,166.5835 2.0312223,166.5917 1.1876155,166.5999 0.7189095,166.6081 0.62493062,166.6163 0.18731658,166.6245 -2.874135e-005,166.6327 0.28136733,166.6409 1.0625495,166.6491 0.78125739,166.6573 0.50002831,166.6655 0.34373945,166.6737 0.37501353,166.6819 0.49998611,166.6901 0.62492621,166.6983 0.62487715,166.7065 0.50001431,166.7147 0.90636063,166.7229 1.6250664,166.7311 1.5936656,166.7393 0.43740815,166.7475 0.43750653,166.7557 0.56249744,166.7639 0.49999833,166.7721 0.093743056,166.7803 0.28126684,166.7885 0.4374997,166.7967 1.2188972,166.8049 2.2813916,166.8131 1.8436576,166.8213 0.71860379,166.8295 0.093780324,166.8377 0.40634328,166.8459 1.1562606,166.8541 1.6563038,166.8623 1.6250008,166.8705 1.2499555,166.8787 1.1250459,166.8869 1.281165,166.8951 0.34358642,166.9033 0.093796775,166.9116 0.15633678,166.9198 0.34376019,166.9280 0.18743344,166.9362 0.24993202,166.9444 0.65629631,166.9526 0.9063406,166.9608 0.74994624,166.9690 0.31246102,166.9772 0.43750864,166.9854 0.71879059,166.9936 1.0000533,167.0018 1.4062541,167.0100 2.1249776,167.0182 2.0311203,167.0264 4.031661,167.0346 11.127047,167.0429 19.595665,167.0511 20.812471,167.0593 18.780291,167.0675 24.690742,167.0757 52.132538,167.0839 77.002953,167.0921 69.370705,167.1003 45.338829,167.1085 34.031151,167.1167 46.128742,167.1249 59.597046,167.1332 63.374039,167.1414 48.995163,167.1496 29.932625,167.1578 18.435974,167.1660 16.687645,167.1742 13.74964,167.1824 9.6246748,167.1906 7.2497005,167.1988 6.2184081,167.2071 4.0618887,167.2153 1.9059497,167.2235 2.1251884,167.2317 3.3123884,167.2399 2.374619,167.2481 1.218604,167.2563 1.9376072,167.2645 1.6250058,167.2728 0.40606481,167.2810 0.1562957,167.2892 1.062677,167.2974 1.1248785,167.3056 0.34364,167.3138 0.18757387,167.3220 0.46884778,167.3303 0.99999243,167.3385 1.4374719,167.3467 1.0625206,167.3549 0.53120816,167.3631 0.49988914,167.3713 0.34370369,167.3796 0.50001436,167.3878 1.7812567,167.3960 2.8125188,167.4042 3.3749788,167.4124 1.8437253,167.4206 0.75007957,167.4289 1.3750846,167.4371 1.249922,167.4453 0.18742841,167.4535 0.03122592,167.4617 0.00010434537,167.4699 0.62527907,167.4782 1.1563239,167.4864 0.81232107,167.4946 0.31235036,167.5028 0.15622267,167.5110 0.53137183,167.5193 1.1250732,167.5275 1.4998437,167.5357 0.6874299,167.5439 0.46887586,167.5521 0.62504625,167.5604 0.53110886,167.5686 0.093666449,167.5768 -8.1330609e-006,167.5850 0.18758433,167.5932 1.2501146,167.6015 2.1249175,167.6097 2.0624321,167.6179 1.4062184,167.6261 0.31251869,167.6344 0.46891919,167.6426 1.4063456,167.6508 2.0936244,167.6590 1.6873814,167.6673 1.1562543,167.6755 0.50007677,167.6837 1.0940061,167.6919 1.9687527,167.7001 1.4685837,167.7084 0.99999756,167.7166 0.90616983,167.7248 0.56250072,167.7330 0.53130519,167.7413 0.46870291,167.7495 0.53123236,167.7577 0.74993879,167.7659 0.40618446,167.7742 0.12501754,167.7824 0.093752123,167.7906 0.093836993,167.7989 0.50009799,167.8071 0.84378976,167.8153 0.78125525,167.8235 0.56244886,167.8318 0.49997044,167.8400 0.62516046,167.8482 1.468733,167.8564 2.155988,167.8647 1.9687622,167.8729 1.2500851,167.8811 0.3436937,167.8894 0.12495063,167.8976 0.18748963,167.9058 0.093722574,167.9140 0.21878034,167.9223 0.59379917,167.9305 0.37494314,167.9387 0.031245979,167.9470 0.12501447,167.9552 0.062479436,167.9634 0.18754415,167.9717 0.34377187,167.9799 0.68769211,167.9881 2.1876822,167.9963 2.5312264,168.0046 1.9060746,168.0128 1.156338,168.0210 1.93786,168.0293 2.24999,168.0375 1.6871597,168.0457 0.9686839,168.0540 1.3754625,168.0622 4.4393835,168.0704 15.003399,168.0787 26.628281,168.0869 35.907841,168.0951 36.655502,168.1034 35.906002,168.1116 41.125824,168.1198 42.155777,168.1281 39.092789,168.1363 43.534794,168.1445 74.880859,168.1528 90.031227,168.1610 69.77494,168.1693 34.243481,168.1775 13.309351,168.1857 6.342268,168.1940 4.3429818,168.2022 3.0310826,168.2104 1.843724,168.2187 2.1249561,168.2269 2.3750956,168.2351 1.7812222,168.2434 0.56226414,168.2516 0.40621617,168.2599 0.62504065,168.2681 0.37502301,168.2763 0.62510103,168.2846 1.2188543,168.2928 1.5624747,168.3010 0.93730283,168.3093 0.56247294,168.3175 1.5625268,168.3258 1.4687088,168.3340 1.0313828,168.3422 0.96878868,168.3505 0.56240189,168.3587 0.59372944,168.3670 0.62501097,168.3752 0.53123462,168.3834 0.40623042,168.3917 0.37498006,168.3999 0.21872211,168.4082 -1.2048445e-005,168.4164 8.7321232e-006,168.4247 0.125038,168.4329 0.31255132,168.4411 0.40621188,168.4494 0.093693137,168.4576 0.062520295,168.4659 0.28128943,168.4741 0.3124865,168.4824 0.093701974,168.4906 1.5000262,168.4988 3.2500491,168.5071 2.6250575,168.5153 1.7811973,168.5236 0.28128794,168.5318 0.6878643,168.5401 1.8127041,168.5483 2.3435144,168.5566 1.187156,168.5648 0.31239688,168.5730 0.46897495,168.5813 1.3751655,168.5895 1.749951,168.5978 1.6248235,168.6060 0.37483394,168.6143 4.8527927e-006,168.6225 0.18767269,168.6308 0.56259006,168.6390 0.46856293,168.6473 0.18743673,168.6555 0.28132197,168.6638 0.40644035,168.6720 0.81266022,168.6803 0.90616316,168.6885 0.99998343,168.6967 1.2499102,168.7050 0.65609986,168.7132 0.50000054,168.7215 0.50000477,168.7297 0.96869785,168.7380 0.84372997,168.7462 1.0938605,168.7545 3.0626507,168.7627 3.5000563,168.7710 1.9374036,168.7792 0.46869254,168.7875 0.56245327,168.7957 0.56240064,168.8040 0.96869385,168.8122 0.87502491,168.8205 0.59375554,168.8288 0.21877061,168.8370 0.46890163,168.8453 1.0626005,168.8535 1.5311391,168.8618 1.6248424,168.8700 0.96871859,168.8783 0.43749428,168.8865 0.31250268,168.8948 0.31247446,168.9030 0.18768844,168.9113 0.93757427,168.9195 0.62482309,168.9278 0.37495622,168.9360 0.12505385,168.9443 0.46886179,168.9526 0.84377074,168.9608 0.84370923,168.9691 0.78117013,168.9773 0.34378964,168.9856 0.53133291,168.9938 0.5311681,169.0021 0.28143212,169.0103 1.5941775,169.0186 2.9687321,169.0269 2.7187037,169.0351 3.3127995,169.0434 10.190474,169.0516 32.412544,169.0599 53.567211,169.0681 58.06078,169.0764 44.373215,169.0847 59.193806,169.0929 99.132317,169.1012 113.74897,169.1094 86.14814,169.1177 46.24337,169.1259 31.530107,169.1342 34.157402,169.1425 44.126369,169.1507 50.750099,169.1590 44.965523,169.1672 25.995468,169.1755 8.7788458,169.1838 2.2808509,169.1920 1.0626723,169.2003 2.8126905,169.2085 3.6250412,169.2168 3.5938132,169.2251 2.7186546,169.2333 1.8746945,169.2416 1.0936222,169.2499 1.3124896,169.2581 0.74989474,169.2664 0.18752711,169.2746 0.18756968,169.2829 0.53143764,169.2912 1.3436307,169.2994 0.49985763,169.3077 0.93778127,169.3160 1.5314249,169.3242 1.187333,169.3325 0.46849748,169.3408 0.093678311,169.3490 3.1715308e-007,169.3573 0.21879274,169.3655 0.96878856,169.3738 1.8125221,169.3821 1.6249642,169.3903 1.0626127,169.3986 1.3127186,169.4069 1.7187585,169.4151 1.5623767,169.4234 1.4062796,169.4317 1.2186809,169.4399 0.59354764,169.4482 0.062424976,169.4565 8.4836603e-005,169.4647 0.40633819,169.4730 0.74995565,169.4813 1.0311459,169.4895 0.49999601,169.4978 0.59386218,169.5061 0.53127414,169.5143 0.71882159,169.5226 1.3749828,169.5309 1.124903,169.5392 1.7813405,169.5474 2.2186935,169.5557 1.2186214,169.5640 0.46877849,169.5722 0.50010329,169.5805 0.65627986,169.5888 0.56241441,169.5970 0.68743861,169.6053 0.37499762,169.6136 0.37506348,169.6219 2.6875417,169.6301 3.1874855,169.6384 1.8751241,169.6467 0.71885991,169.6549 0.87503803,169.6632 1.7188437,169.6715 1.9060746,169.6798 1.0623629,169.6880 1.656278,169.6963 1.5627289,169.7046 1.6253777,169.7129 2.1249597,169.7211 2.156081,169.7294 2.4374614,169.7377 2.3748496,169.7459 1.5311,169.7542 0.93755019,169.7625 1.9998982,169.7708 1.8435944,169.7790 1.0625974,169.7873 1.0625769,169.7956 1.5311704,169.8039 1.4373946,169.8121 1.0312324,169.8204 1.2812566,169.8287 2.8124955,169.8370 3.4375317,169.8453 2.3751166,169.8535 1.8752066,169.8618 1.8127126,169.8701 1.3748506,169.8784 0.87464905,169.8866 0.31240407,169.8949 3.5528377e-005,169.9032 0.093747459,169.9115 0.093779333,169.9197 0.31251824,169.9280 0.18745519,169.9363 0.49998161,169.9446 1.7500453,169.9529 2.2501345,169.9611 1.8127639,169.9694 2.1563106,169.9777 1.9060552,169.9860 1.1560735,169.9943 0.71891809,170.0025 1.5002737,170.0108 1.5311508,170.0191 1.6872824,170.0274 2.3750463,170.0357 2.5001948,170.0439 2.0938082,170.0522 2.4380877,170.0605 5.5007553,170.0688 7.1560206,170.0771 6.4062428,170.0854 8.8759632,170.0936 15.752188,170.1019 25.095516,170.1102 35.006077,170.1185 94.491676,170.1268 203.33498,170.1351 239.15103,170.1433 164.78749,170.1516 68.10788,170.1599 33.340527,170.1682 24.966845,170.1765 15.216785,170.1848 11.030468,170.1930 10.031079,170.2013 11.593684,170.2096 9.9054642,170.2179 6.3425636,170.2262 2.2494297,170.2345 1.9686939,170.2428 1.3750194,170.2510 1.3750237,170.2593 0.9377048,170.2676 1.4067149,170.2759 2.2818317,170.2842 4.2188272,170.2925 3.4992223,170.3008 1.2182913,170.3091 0.65615851,170.3173 1.0625821,170.3256 1.3438474,170.3339 0.6873793,170.3422 0.24989669,170.3505 -2.589076e-005,170.3588 0.18751001,170.3671 0.75000048,170.3754 0.87500244,170.3837 0.53128076,170.3919 0.18750286,170.4002 1.0624841,170.4085 2.9687359,170.4168 2.6874964,170.4251 1.7813158,170.4334 1.2188199,170.4417 1.2812378,170.4500 0.65619612,170.4583 0.68768871,170.4666 1.3438573,170.4749 1.1874003,170.4831 0.87494028,170.4914 0.7812916,170.4997 1.5938606,170.5080 1.2498817,170.5163 0.59361625,170.5246 0.87502295,170.5329 1.0000427,170.5412 0.87494487,170.5495 0.34364805,170.5578 0.031231789,170.5661 0.31262845,170.5744 0.90645015,170.5827 1.2499644,170.5910 0.84358925,170.5993 0.59375536,170.6076 0.46873081,170.6158 0.18747748,170.6241 0.59381992,170.6324 0.78122497,170.6407 0.62497741,170.6490 1.3751104,170.6573 2.1562719,170.6656 1.6248798,170.6739 0.71864861,170.6822 0.031187655,170.6905 0.031363897,170.6988 0.25001532,170.7071 0.12492617,170.7154 0.28137323,170.7237 0.46881002,170.7320 1.0311961,170.7403 0.87489551,170.7486 0.71868593,170.7569 0.21879692,170.7652 0.37505826,170.7735 0.78136939,170.7818 1.5315504,170.7901 2.2500246,170.7984 1.5934209,170.8067 0.53108132,170.8150 0.18756312,170.8233 0.62519252,170.8316 1.8750291,170.8399 1.8435403,170.8482 1.2812551,170.8565 1.0938666,170.8648 0.81246358,170.8731 0.84366453,170.8814 1.2187284,170.8897 1.5939164,170.8980 2.2499323,170.9063 1.6873324,170.9146 2.1251428,170.9229 1.625013,170.9312 0.87493527,170.9395 1.3753314,170.9478 3.0315409,170.9561 3.9686663,170.9644 3.3435764,170.9727 2.3124247,170.9810 2.3749604,170.9893 2.6249173,170.9977 2.3125379,171.0060 3.3128891,171.0143 5.6881795,171.0226 7.8125153,171.0309 6.3748627,171.0392 9.5632401,171.0475 16.563889,171.0558 29.723478,171.0641 70.827568,171.0724 142.98459,171.0807 183.94016,171.0890 214.98412,171.0973 510.59378,171.1056 1351.7538,171.1139 1971.0647,171.1222 1604.7174,171.1306 750.87549,171.1389 270.06958,171.1472 148.58226,171.1555 110.05385,171.1638 77.118263,171.1721 47.65263,171.1804 30.217115,171.1887 21.060936,171.1970 14.123712,171.2053 9.6553402,171.2136 5.6553898,171.2220 3.937094,171.2303 4.1871386,171.2386 2.6248732,171.2469 1.1876321,171.2552 2.0000792,171.2635 1.4062361,171.2718 1.8750659,171.2801 2.1873808,171.2884 1.5311447,171.2967 1.4375683,171.3051 1.4687238,171.3134 1.0310936,171.3217 0.62491977,171.3300 1.0001113,171.3383 1.2187332,171.3466 0.78116584,171.3549 0.53126055,171.3633 0.37496299,171.3716 0.56266934,171.3799 1.3127489,171.3882 1.5625886,171.3965 1.81257,171.4048 2.0000529,171.4131 1.8748467,171.4215 1.0621833,171.4298 0.81230915,171.4381 0.43748429,171.4464 0.65637511,171.4547 0.84380555,171.4630 0.71873206,171.4713 1.5940892,171.4797 2.0939779,171.4880 1.4999032,171.4963 1.4059899,171.5046 1.0309923,171.5129 0.8749764,171.5212 0.53118384,171.5296 0.37507048,171.5379 1.4376924,171.5462 2.4373934,171.5545 1.0623566,171.5628 1.0002853,171.5712 2.7190342,171.5795 2.6560154,171.5878 1.0622215,171.5961 0.53140861,171.6044 1.1877658,171.6127 1.8750409,171.6211 1.499843,171.6294 0.81222308,171.6377 0.21859948,171.6460 0.59374297,171.6543 1.0312856,171.6627 0.37503579,171.6710 0.093758687,171.6793 0.18753552,171.6876 0.65621001,171.6960 0.59373856,171.7043 0.90634316,171.7126 0.71881586,171.7209 0.84361285,171.7292 0.56241053,171.7376 0.68750012,171.7459 0.78164345,171.7542 2.2502587,171.7625 1.9371231,171.7709 1.0310999,171.7792 1.5000694,171.7875 1.4063288,171.7958 1.1249759,171.8042 1.0936478,171.8125 1.0937556,171.8208 1.0000592,171.8291 0.99995315,171.8375 1.6874624,171.8458 2.1562858,171.8541 1.4061893,171.8624 0.37492627,171.8708 0.34403235,171.8791 0.87529147,171.8874 0.96860087,171.8957 0.62486398,171.9041 0.53119922,171.9124 0.62512231,171.9207 0.96878505,171.9290 0.78114235,171.9374 1.0626522,171.9457 1.5001097,171.9540 1.5937011,171.9624 1.6875296,171.9707 1.8123062,171.9790 0.81223297,171.9873 0.75004166,171.9957 0.71881223,172.0040 0.53121489,172.0123 0.50005484,172.0207 1.1564125,172.0290 1.5624763,172.0373 1.0935318,172.0456 1.0310866,172.0540 1.3752793,172.0623 5.6266451,172.0706 14.408423,172.0790 22.939207,172.0873 32.283604,172.0956 58.355503,172.1040 142.08453,172.1123 237.38814,172.1206 255.2415,172.1290 179.76303,172.1373 102.14518,172.1456 71.433655,172.1539 60.62225,172.1623 42.215179,172.1706 25.498249,172.1789 24.21851,172.1873 23.311104,172.1956 15.248487,172.2039 8.3117952,172.2123 6.6248083,172.2206 5.9684153,172.2290 3.624759,172.2373 2.968415,172.2456 1.2183962,172.2540 0.87527978,172.2623 2.4065223,172.2706 2.9372962,172.2790 1.718473,172.2873 0.75002009,172.2956 0.71874446,172.3040 0.31237951,172.3123 0.12502034,172.3206 0.40626717,172.3290 0.4376252,172.3373 1.1564265,172.3457 1.0624287,172.3540 0.74977595,172.3623 0.0936644,172.3707 0.093826555,172.3790 0.18750264,172.3873 0.43759137,172.3957 1.937597,172.4040 2.7187073,172.4124 1.7811525,172.4207 1.1875489,172.4290 0.84375709,172.4374 0.28107283,172.4457 0.09387283,172.4541 1.2813938,172.4624 1.6249601,172.4707 1.2812648,172.4791 1.656267,172.4874 1.6562209,172.4958 1.4999921,172.5041 0.78130668,172.5124 0.62507498,172.5208 0.71867633,172.5291 0.65610021,172.5375 1.2187326,172.5458 1.406167,172.5542 2.5625932,172.5625 4.0626068,172.5708 2.6248641,172.5792 0.8749097,172.5875 0.093741089,172.5959 0.50000972,172.6042 0.90638334,172.6126 3.0941088,172.6209 5.5315595,172.6292 6.1248035,172.6376 4.3433666,172.6459 1.0936831,172.6543 1.0312988,172.6626 0.90631151,172.6710 0.99992961,172.6793 0.43734318,172.6877 1.0624657,172.6960 1.5624714,172.7043 1.0000467,172.7127 1.0313598,172.7210 1.3125538,172.7294 1.2499809,172.7377 0.87511969,172.7461 1.0314797,172.7544 1.1561695,172.7628 0.84347445,172.7711 0.71866161,172.7795 1.4689161,172.7878 1.7813523,172.7962 1.3437886,172.8045 0.99998021,172.8129 0.7498948,172.8212 1.3437402,172.8296 1.9064646,172.8379 2.9064384,172.8463 3.4064138,172.8546 4.3123698,172.8630 3.5628717,172.8713 5.3129029,172.8797 4.3119721,172.8880 3.2496634,172.8964 3.1560524,172.9047 2.9063959,172.9131 3.9381673,172.9214 5.3756185,172.9298 8.250103,172.9381 11.281513,172.9465 14.40671,172.9548 12.40596,172.9632 8.2181597,172.9715 8.0001478,172.9799 12.9691,172.9882 14.562575,172.9966 15.719951,173.0049 21.377615,173.0133 32.252422,173.0216 42.470779,173.0300 54.033241,173.0383 68.474686,173.0467 109.19879,173.0551 188.7487,173.0634 356.22238,173.0718 947.10602,173.0801 3766.9888,173.0885 7950.0986,173.0968 8861.1885,173.1052 5747.5635,173.1135 2179.8425,173.1219 805.71857,173.1303 538.37512,173.1386 390.40668,173.1470 272.50974,173.1553 189.20148,173.1637 113.45551,173.1720 68.961723,173.1804 47.558609,173.1888 33.122013,173.1971 17.216473,173.2055 9.749155,173.2138 7.6868105,173.2222 6.6876497,173.2305 7.2817879,173.2389 5.6243458,173.2473 3.8741424,173.2556 4.0312567,173.2640 5.5940733,173.2723 5.6251888,173.2807 4.3435907,173.2891 2.5935602,173.2974 2.3750377,173.3058 3.6875734,173.3141 3.0312145,173.3225 3.0622067,173.3309 3.8437674,173.3392 5.0003619,173.3476 4.3748522,173.3560 3.4375963,173.3643 4.469131,173.3727 4.874754,173.3810 2.9999688,173.3894 4.468998,173.3978 5.499907,173.4061 6.1561465,173.4145 4.7807927,173.4229 2.0309899,173.4312 2.1566584,173.4396 3.3440895,173.4479 3.1557467,173.4563 1.1872249,173.4647 2.7506342,173.4730 4.156662,173.4814 4.6558084,173.4898 2.6869247,173.4981 1.15617,173.5065 1.5940188,173.5149 3.9064293,173.5232 2.7809353,173.5316 0.81228268,173.5400 0.40628952,173.5483 0.90636247,173.5567 2.0003052,173.5651 2.9686773,173.5734 1.4687572,173.5818 1.7501014,173.5902 1.4997481,173.5985 1.6874906,173.6069 1.9375694,173.6153 1.9373771,173.6236 1.6248682,173.6320 2.2188764,173.6404 2.0624676,173.6487 1.8753085,173.6571 3.6562688,173.6655 2.3121502,173.6738 1.0312307,173.6822 0.81254995,173.6906 1.7502792,173.6990 2.9686427,173.7073 2.4372904,173.7157 1.4375523,173.7241 1.593743,173.7324 1.9065479,173.7408 2.8750992,173.7492 2.8436012,173.7575 2.4063075,173.7659 2.4062057,173.7743 1.4684638,173.7827 1.4373839,173.7910 2.531528,173.7994 3.3752897,173.8078 4.1566138,173.8162 5.7188087,173.8245 5.1869316,173.8329 2.8435595,173.8413 1.6562154,173.8496 0.49979487,173.8580 0.46874735,173.8664 0.68750185,173.8748 1.2189422,173.8831 1.9063954,173.8915 1.718647,173.8999 3.8125186,173.9083 5.656673,173.9166 5.6564388,173.9250 3.4060724,173.9334 2.3435271,173.9418 1.2809561,173.9501 0.75004399,173.9585 1.3437904,173.9669 2.0622523,173.9753 1.6249015,173.9836 2.5628457,173.9920 5.3754835,174.0004 5.5627489,174.0088 5.9380178,174.0172 7.0942831,174.0255 8.4066095,174.0339 14.375389,174.0423 17.937796,174.0507 17.969252,174.0590 20.158522,174.0674 34.502655,174.0758 84.745445,174.0842 301.41095,174.0926 582.85657,174.1009 616.59772,174.1093 393.68799,174.1177 159.68196,174.1261 89.901222,174.1345 82.031837,174.1428 80.659088,174.1512 80.720955,174.1596 90.320877,174.1680 140.7921,174.1764 326.48874,174.1848 1426.769,174.1931 3597.3896,174.2015 4564.1758,174.2099 3307.6321,174.2183 1322.5413,174.2267 440.75085,174.2350 248.19965,174.2434 166.51288,174.2518 112.89555,174.2602 83.525024,174.2686 55.307652,174.2770 33.434456,174.2853 20.967133,174.2937 14.623405,174.3021 7.9981022,174.3105 4.2178526,174.3189 2.3435462,174.3273 2.5314205,174.3357 3.4997365,174.3440 2.562386,174.3524 2.6566176,174.3608 2.4684949,174.3692 1.9373555,174.3776 3.1565688,174.3860 3.9376311,174.3944 3.468431,174.4027 1.3748738,174.4111 1.9375857,174.4195 2.3753543,174.4279 4.0312157,174.4363 2.312017,174.4447 2.2817943,174.4531 5.2503567,174.4615 5.1873207,174.4698 3.9997265,174.4782 2.7500355,174.4866 2.8754032,174.4950 3.6559706,174.5034 3.2183945,174.5118 2.53126,174.5202 2.1253448,174.5286 3.0628085,174.5370 2.8745027,174.5454 1.3745083,174.5537 1.0314697,174.5621 1.8749833,174.5705 2.5622129,174.5789 2.4376516,174.5873 1.156379,174.5957 1.4687427,174.6041 1.4060196,174.6125 0.18731089,174.6209 0.18765283,174.6293 0.56246924,174.6377 0.40619943,174.6461 1.0938336,174.6544 1.0937511,174.6628 0.75003308,174.6712 1.6564353,174.6796 2.8126199,174.6880 4.0624957,174.6964 3.9685781,174.7048 1.1874075,174.7132 1.1249745,174.7216 0.99979985,174.7300 0.43773365,174.7384 1.3444982,174.7468 3.0316362,174.7552 2.7496099,174.7636 1.5306827,174.7720 0.68729705,174.7804 0.56258619,174.7888 0.87507218,174.7972 0.96904665,174.8056 1.7816216,174.8140 2.2186446,174.8223 1.5306314,174.8307 0.093424529,174.8391 0.37510598,174.8475 0.37494552,174.8559 0.21873245,174.8643 1.5625335,174.8727 2.2187603,174.8811 1.2500229,174.8895 1.3443729,174.8979 4.0943499,174.9063 4.3435183,174.9147 2.4367185,174.9231 0.56217289,174.9315 0.40636128,174.9399 0.43766323,174.9483 1.656572,174.9567 2.0623019,174.9651 0.93720871,174.9735 0.31252143,174.9819 0.84426719,174.9903 3.2194214,174.9987 7.5627894,175.0071 10.562284,175.0155 10.249705,175.0239 8.6247797,175.0323 6.0934792,175.0407 3.3752177,175.0491 4.3445854,175.0575 8.2197695,175.0659 15.908056,175.0743 31.005234,175.0828 63.572624,175.0912 108.03915,175.0996 118.464,175.1080 79.613976,175.1164 41.494461,175.1248 28.655077,175.1332 25.092737,175.1416 19.810963,175.1500 14.718916,175.1584 16.219542,175.1668 18.095106,175.1752 29.158455,175.1836 80.278435,175.1920 282.09283,175.2004 500.77942,175.2088 481.02469,175.2172 262.22568,175.2256 82.47551,175.2340 31.902822,175.2425 22.904245,175.2509 17.124212,175.2593 12.312113,175.2677 6.3748322,175.2761 6.0618029,175.2845 4.6868105,175.2929 4.5624313,175.3013 1.8434436,175.3097 0.81242299,175.3181 0.31243837,175.3265 0.31255859,175.3349 0.37492844,175.3434 0.62514269,175.3518 1.2814415,175.3602 1.3124627,175.3686 1.0623751,175.3770 0.96863329,175.3854 1.1876652,175.3938 1.7815814,175.4022 2.0624113,175.4106 1.5622162,175.4190 0.78119314,175.4275 2.0311666,175.4359 3.5313206,175.4443 3.7499893,175.4527 1.6874179,175.4611 0.46889392,175.4695 1.1876748,175.4779 2.0936825,175.4863 1.187328,175.4948 0.84389842,175.5032 3.3127041,175.5116 4.5311613,175.5200 3.3748488,175.5284 1.7811989,175.5368 1.5001612,175.5452 1.3748211,175.5537 0.03095684,175.5621 0.25018838,175.5705 0.87520826,175.5789 1.1877726,175.5873 1.4061956,175.5957 0.93714213,175.6041 0.65609109,175.6126 0.093742274,175.6210 0.50001234,175.6294 0.78132361,175.6378 1.0938791,175.6462 1.9063816,175.6546 2.8750045,175.6631 2.3436234,175.6715 2.0938144,175.6799 2.0938323,175.6883 2.4064708,175.6967 2.75017,175.7052 2.468514,175.7136 1.718454,175.7220 1.3435985,175.7304 1.7499861,175.7388 1.0624574,175.7472 0.21869786,175.7557 1.5625068,175.7641 1.0937558,175.7725 0.56250441,175.7809 0.28124177,175.7893 0.40629074,175.7978 0.56251442,175.8062 0.43755341,175.8146 0.75017637,175.8230 0.7187047,175.8314 0.43738267,175.8399 0.49995843,175.8483 0.65622163,175.8567 0.8125537,175.8651 1.5938119,175.8736 2.0938809,175.8820 2.6563535,175.8904 1.9061059,175.8988 0.49985534,175.9072 0.21873064,175.9157 0.31240746,175.9241 0.31260672,175.9325 0.750314,175.9409 1.4063914,175.9494 1.7812613,175.9578 1.9060315,175.9662 0.56219536,175.9746 0.28122565,175.9831 0.43751997,175.9915 0.93747991,175.9999 0.5938611,176.0083 0.93767154,176.0168 1.4375544,176.0252 1.5311306,176.0336 1.1250156,176.0420 2.5626497,176.0505 3.9063649,176.0589 4.4377403,176.0673 5.5941529,176.0757 9.8132801,176.0842 14.875401,176.0926 15.500136,176.1010 14.031528,176.1095 20.032852,176.1179 30.001965,176.1263 30.312086,176.1347 23.498379,176.1432 24.157522,176.1516 41.847187,176.1600 51.718582,176.1685 36.96516,176.1769 14.309267,176.1853 8.2504301,176.1937 20.316231,176.2022 33.564243,176.2106 30.278721,176.2190 15.246659,176.2275 6.3427162,176.2359 5.9063058,176.2443 4.6873431,176.2528 3.5937908,176.2612 2.8439262,176.2696 4.1559682,176.2781 3.5619392,176.2865 1.8749803,176.2949 1.1250179,176.3034 1.2499441,176.3118 1.3440289,176.3202 1.4062718,176.3287 0.74964833,176.3371 0.40622342,176.3455 2.156
[truncated: 2,284,418 more chars]
