# Supplementary material for: Polypy: A Framework to Interpret Polymer Properties from Mass Spectrometry Data
Source: Polymers (Basel). 2024 Jun 22;16(13):1771. doi: 10.3390/polym16131771 (PMC11244493; doi:10.3390/polym16131771)
Supplement: Supplementary file 1 [file polymers-16-01771-s001.zip › Aryl_resins_MS_raw_data/VV_27c_50min.ascii]

0.296783,+,NANO-ESI,ms1,-,profile,44.9217-2505.2636,136512,44.9217 -4.7215835e-007,44.9259 9.4484278e-007,44.9302 -3.3075489e-006,44.9344 1.2286701e-005,44.9387 0.093794227,44.9429 0.18749999,44.9472 0.093705773,44.9514 -1.2258486e-005,44.9557 3.2396269e-006,44.9600 -6.9865246e-007,44.9642 -4.4545379e-007,44.9685 2.4808442e-006,44.9727 0.5000217,44.9770 1.1562518,44.9812 0.78124535,44.9855 0.093784072,44.9898 0.18753189,44.9940 0.18744873,44.9983 0.093714103,45.0025 0.34376937,45.0068 0.31248957,45.0110 0.093738824,45.0153 1.4394434e-005,45.0196 0.093770713,45.0238 0.093729421,45.0281 -1.512334e-005,45.0323 4.3796699e-006,45.0366 -2.393831e-006,45.0409 5.1957513e-006,45.0451 0.031254299,45.0494 0.031243943,45.0536 -2.7537396e-006,45.0579 7.4042578e-007,45.0622 -2.0766188e-007,45.0664 9.0144759e-008,45.0707 -1.5291067e-007,45.0750 5.2154894e-007,45.0792 -1.9334959e-006,45.0835 7.2132275e-006,45.0877 0.18756753,45.0920 0.65640312,45.0963 1.093783,45.1005 0.78109717,45.1048 0.18740071,45.1091 -1.2613157e-005,45.1133 2.0214095e-005,45.1176 0.18756123,45.1218 0.43751708,45.1261 0.34369835,45.1304 0.093711764,45.1346 -3.1698619e-006,45.1389 -3.9137367e-006,45.1432 1.8827412e-005,45.1474 0.31258526,45.1517 0.81258053,45.1560 0.96878165,45.1602 0.78115612,45.1645 0.18741733,45.1688 0.093735114,45.1730 -2.7416119e-005,45.1773 9.9479548e-006,45.1816 0.031251721,45.1858 0.031247264,45.1901 -4.8705283e-006,45.1944 8.128698e-006,45.1986 0.18753852,45.2029 0.50002873,45.2072 0.49997133,45.2114 0.18746118,45.2157 -6.9667394e-006,45.2200 5.323916e-007,45.2242 4.8385668e-006,45.2285 0.093793891,45.2328 0.31254023,45.2370 0.31245208,45.2413 0.031201372,45.2456 0.18757179,45.2499 0.87505955,45.2541 0.84369016,45.2584 0.31244919,45.2627 0.093768656,45.2669 0.18750219,45.2712 0.093722582,45.2755 -6.4314968e-006,45.2798 -2.7002764e-006,45.2840 1.7235398e-005,45.2883 0.093758553,45.2926 0.031223461,45.2968 2.2839744e-005,45.3011 0.31260011,45.3054 0.62512124,45.3097 0.75000983,45.3139 0.46860471,45.3182 0.093647249,45.3225 -3.4058448e-006,45.3268 0.062582284,45.3310 0.31255102,45.3353 0.21865071,45.3396 -3.0648782e-005,45.3438 0.18754505,45.3481 0.31249842,45.3524 0.18752754,45.3567 0.18746707,45.3609 -4.9094422e-005,45.3652 5.7625803e-006,45.3695 0.093813837,45.3738 0.7500754,45.3781 0.7499333,45.3823 0.18743259,45.3866 -1.2255455e-007,45.3909 0.031267192,45.3952 0.09377186,45.3994 0.28129578,45.4037 0.65628064,45.4080 0.6874966,45.4123 0.56244063,45.4165 0.093693145,45.4208 3.0981064e-006,45.4251 -1.8203829e-007,45.4294 -2.3705979e-006,45.4337 9.6655967e-006,45.4379 0.093824632,45.4422 0.28127861,45.4465 0.18742378,45.4508 0.093720347,45.4551 0.093751937,45.4593 -8.9651385e-006,45.4636 3.0557624e-006,45.4679 -3.2572386e-006,45.4722 9.9740091e-006,45.4765 0.093770638,45.4807 0.28125066,45.4850 0.34373891,45.4893 0.18748656,45.4936 -4.5521087e-006,45.4979 -4.3012014e-006,45.5021 0.031292357,45.5064 0.34384003,45.5107 0.59376192,45.5150 0.43741953,45.5193 0.093693189,45.5236 -4.6711843e-006,45.5278 0.093801819,45.5321 0.50005317,45.5364 0.49994645,45.5407 0.093699686,45.5450 -1.1002089e-006,45.5493 9.9998088e-006,45.5535 0.062537886,45.5578 0.15628037,45.5621 0.25003293,45.5664 0.40628827,45.5707 0.50002354,45.5750 0.46868092,45.5793 0.40616986,45.5835 0.3437441,45.5878 0.18748906,45.5921 -1.0475854e-005,45.5964 2.1583444e-005,45.6007 0.187543,45.6050 0.34377065,45.6093 0.31245109,45.6135 -3.9270537e-005,45.6178 1.0523763e-005,45.6221 -2.8202185e-006,45.6264 7.5596387e-007,45.6307 -2.0332855e-007,45.6350 5.7268398e-008,45.6393 -2.572413e-008,45.6436 4.5626749e-008,45.6478 -1.5679824e-007,45.6521 5.8162919e-007,45.6564 0.50002915,45.6607 1.6875269,45.6650 1.7499784,45.6693 0.74997091,45.6736 -8.7165399e-006,45.6779 8.502665e-006,45.6822 0.18749642,45.6865 0.31254688,45.6907 0.40633419,45.6950 0.50000107,45.6993 0.3749117,45.7036 0.031196889,45.7079 1.0977225e-005,45.7122 -1.1418025e-005,45.7165 0.093859851,45.7208 0.56260389,45.7251 0.56242883,45.7294 0.31241497,45.7337 0.093706846,45.7380 -8.4566536e-006,45.7423 1.858735e-006,45.7465 1.0228266e-006,45.7508 -5.9509584e-006,45.7551 2.2783563e-005,45.7594 0.34377915,45.7637 0.50003427,45.7680 0.50004876,45.7723 0.34373087,45.7766 0.18742292,45.7809 -5.6563855e-005,45.7852 7.8765144e-005,45.7895 0.28132969,45.7938 0.31247687,45.7981 0.2812179,45.8024 0.34378514,45.8067 0.49997967,45.8110 0.18742739,45.8153 0.093756907,45.8196 0.093732961,45.8239 -1.6166849e-005,45.8282 4.331584e-006,45.8325 -1.1577235e-006,45.8368 0.18753164,45.8410 0.53131104,45.8453 0.75005746,45.8496 0.6875484,45.8539 0.9061805,45.8582 0.59369147,45.8625 0.40621123,45.8668 0.031233348,45.8711 0.31257305,45.8754 0.4999969,45.8797 0.3124392,45.8840 -3.3694265e-005,45.8883 2.3878265e-005,45.8926 0.18756446,45.8969 0.56260592,45.9012 1.0313377,45.9055 1.1561725,45.9098 0.56236756,45.9141 0.18745299,45.9184 -2.7052163e-005,45.9227 4.2386426e-005,45.9270 0.15630025,45.9314 0.21877632,45.9357 0.28124863,45.9400 0.21872915,45.9443 0.18746915,45.9486 0.06245153,45.9529 -6.4834539e-006,45.9572 -2.651577e-006,45.9615 1.7092529e-005,45.9658 0.18752185,45.9701 0.34380874,45.9744 0.50003517,45.9787 0.31242916,45.9830 0.093696371,45.9873 -6.3981001e-006,45.9916 1.7146654e-006,45.9959 -4.5986576e-007,46.0002 1.2461129e-007,46.0045 -3.8530096e-008,46.0088 2.9497929e-008,46.0131 -7.9466417e-008,46.0174 2.8839813e-007,46.0217 -1.0742424e-006,46.0260 4.0090081e-006,46.0304 0.1875864,46.0347 0.78134263,46.0390 0.87493563,46.0433 0.34366104,46.0476 0.093725801,46.0519 -2.6777368e-006,46.0562 0.031251889,46.0605 -4.8810466e-006,46.0648 1.1221964e-006,46.0691 3.9287789e-007,46.0734 -2.6941548e-006,46.0777 1.0384912e-005,46.0820 0.18756256,46.0864 0.59379828,46.0907 0.59370166,46.0950 0.18743746,46.0993 -1.0404039e-005,46.1036 2.7812691e-006,46.1079 -7.1990462e-007,46.1122 9.8035727e-008,46.1165 3.2788432e-007,46.1208 -1.4097493e-006,46.1252 5.3116974e-006,46.1295 0.09378846,46.1338 0.31252909,46.1381 0.31247517,46.1424 0.1875114,46.1467 0.31253606,46.1510 0.31245995,46.1553 0.093700193,46.1596 -5.6963763e-006,46.1640 1.5265184e-006,46.1683 -4.0907838e-007,46.1726 1.0962938e-007,46.1769 -2.9394766e-008,46.1812 7.9378015e-009,46.1855 -2.3532754e-009,46.1898 1.4745452e-009,46.1942 -3.5450431e-009,46.1985 1.2706943e-008,46.2028 -4.7287841e-008,46.2071 1.7646354e-007,46.2114 -6.5863782e-007,46.2157 2.4583546e-006,46.2200 0.093755379,46.2244 0.09374062,46.2287 1.7606722e-005,46.2330 0.18755563,46.2373 0.31248295,46.2416 0.093695737,46.2459 1.1011814e-005,46.2503 0.18756095,46.2546 0.4375174,46.2589 0.31245112,46.2632 0.093714565,46.2675 -6.2329264e-006,46.2719 1.6703004e-006,46.2762 -4.4759992e-007,46.2805 1.1991807e-007,46.2848 -3.202388e-008,46.2891 8.1643909e-009,46.2934 -6.3002037e-010,46.2978 -5.645922e-009,46.3021 2.3216495e-008,46.3064 -8.7229573e-008,46.3107 3.2573715e-007,46.3150 -1.2158505e-006,46.3194 0.031259391,46.3237 0.3437742,46.3280 0.59378171,46.3323 0.43746501,46.3366 0.031217938,46.3410 0.31251824,46.3453 0.3124882,46.3496 -2.5821441e-006,46.3539 0.093755081,46.3583 0.093746789,46.3626 -6.7917549e-006,46.3669 1.5823016e-005,46.3712 0.093771368,46.3755 0.12499538,46.3799 0.50001365,46.3842 0.78125578,46.3885 0.56247294,46.3928 0.18748149,46.3972 -2.990505e-006,46.4015 -1.0389565e-006,46.4058 7.1475179e-006,46.4101 0.093813993,46.4145 0.34384614,46.4188 0.49999732,46.4231 0.31238714,46.4274 0.18745311,46.4318 0.18750508,46.4361 -9.6987787e-006,46.4404 -2.5935794e-006,46.4447 2.0076568e-005,46.4491 0.093750216,46.4534 -2.1001793e-005,46.4577 5.8819296e-006,46.4620 -2.5237762e-006,46.4664 4.2129795e-006,46.4707 0.031249963,46.4750 -4.0687119e-006,46.4794 2.0230536e-006,46.4837 -4.0234968e-006,46.4880 0.031289335,46.4923 0.18751405,46.4967 0.093707033,46.5010 -9.5463165e-006,46.5053 3.2144451e-006,46.5097 -3.3107381e-006,46.5140 1.0029304e-005,46.5183 0.093769833,46.5226 0.18752618,46.5270 0.28126237,46.5313 0.18747626,46.5356 0.093717001,46.5400 -1.168554e-005,46.5443 0.031272899,46.5486 0.18754202,46.5530 0.31248695,46.5573 0.093701579,46.5616 7.6353754e-006,46.5659 0.31264281,46.5703 1.1876142,46.5746 1.0623499,46.5789 0.12487522,46.5833 1.1071596e-005,46.5876 -1.7836093e-006,46.5919 -3.9389074e-006,46.5963 1.7541493e-005,46.6006 0.093794025,46.6049 0.18752888,46.6093 0.18745276,46.6136 0.09370207,46.6179 0.093781099,46.6223 0.093750656,46.6266 0.031229112,46.6309 -8.8042334e-006,46.6353 2.8632407e-005,46.6396 0.31253046,46.6440 0.34374768,46.6483 0.31247863,46.6526 0.093727805,46.6570 0.093762286,46.6613 0.12498974,46.6656 -9.5433061e-006,46.6700 -6.5114928e-006,46.6743 3.5594538e-005,46.6786 0.43763012,46.6830 0.96877933,46.6873 0.65612775,46.6917 0.18743977,46.6960 0.093793422,46.7003 0.18746598,46.7047 0.031310037,46.7090 0.37511516,46.7133 0.3749066,46.7177 0.093658447,46.7220 -6.6976254e-006,46.7264 1.7947876e-006,46.7307 -4.8080221e-007,46.7350 1.2822764e-007,46.7394 -3.205621e-008,46.7437 -1.7694152e-011,46.7481 3.2134452e-008,46.7524 -1.2853508e-007,46.7567 4.8205811e-007,46.7611 -1.7998907e-006,46.7654 0.093812548,46.7698 0.50006515,46.7741 0.56247163,46.7784 0.31242743,46.7828 -3.2235115e-005,46.7871 8.6460514e-006,46.7915 -2.3456171e-006,46.7958 7.354987e-007,46.8002 -5.9617452e-007,46.8045 1.6493054e-006,46.8088 -6.0016741e-006,46.8132 2.23598e-005,46.8175 0.56258321,46.8219 1.1562636,46.8262 0.78118688,46.8306 0.31245971,46.8349 -1.6922122e-005,46.8393 0.03127582,46.8436 0.093776256,46.8479 0.093724407,46.8523 0.093737684,46.8566 0.1875131,46.8610 0.1874865,46.8653 -9.8966575e-006,46.8697 2.2647912e-006,46.8740 8.3874005e-007,46.8784 -5.6206668e-006,46.8827 2.1646345e-005,46.8871 0.093779624,46.8914 0.093720362,46.8957 -2.1667813e-005,46.9001 5.7904158e-006,46.9044 -1.4915116e-006,46.9088 1.7497909e-007,46.9131 7.9186009e-007,46.9175 0.09376131,46.9218 0.31251007,46.9262 0.31249002,46.9305 0.093738645,46.9349 -6.0603247e-007,46.9392 -8.6944914e-007,46.9436 4.0843734e-006,46.9479 0.093765907,46.9523 0.18749973,46.9566 0.093735181,46.9610 -7.8864678e-006,46.9653 1.4995499e-005,46.9697 0.093754813,46.9740 0.031234711,46.9784 -5.5122342e-007,46.9827 -1.4689494e-006,46.9871 6.4278302e-006,46.9914 -2.424501e-005,46.9958 0.12517907,47.0001 1.37525,47.0045 1.8749381,47.0088 1.0934927,47.0132 -0.00011529658,47.0175 3.0897205e-005,47.0219 -8.2798388e-006,47.0263 2.2188322e-006,47.0306 -5.945991e-007,47.0350 1.5932561e-007,47.0393 -4.263941e-008,47.0437 1.1214867e-008,47.0480 -2.2153748e-009,47.0524 -2.3549385e-009,47.0567 1.1636733e-008,47.0611 -4.4196838e-008,47.0654 1.6516843e-007,47.0698 -6.1654305e-007,47.0742 2.3012512e-006,47.0785 -8.5893862e-006,47.0829 0.03129876,47.0872 0.50011045,47.0916 0.78120542,47.0959 0.34372047,47.1003 0.40629759,47.1046 0.31243476,47.1090 0.093694009,47.1134 -6.1335713e-006,47.1177 2.0741061e-006,47.1221 -2.1623935e-006,47.1264 6.5759887e-006,47.1308 0.093789682,47.1351 0.31253505,47.1395 0.31245658,47.1439 0.031209493,47.1482 5.132159e-006,47.1526 -1.2833709e-006,47.1569 7.3072148e-010,47.1613 1.2807448e-006,47.1657 -5.1243023e-006,47.1700 1.9218542e-005,47.1744 0.093756787,47.1787 0.031229019,47.1831 0.031265009,47.1875 0.18754075,47.1918 0.31248552,47.1962 0.09371338,47.2005 0.0937903,47.2049 0.34379184,47.2093 0.34370086,47.2136 0.031205967,47.2180 7.458365e-006,47.2224 -4.8066613e-006,47.2267 1.1768785e-005,47.2311 0.093820833,47.2354 0.28129831,47.2398 0.31250313,47.2442 0.28119123,47.2485 0.062429726,47.2529 -5.5399855e-006,47.2573 1.4296028e-005,47.2616 0.1875418,47.2660 0.31247887,47.2703 0.031213749,47.2747 5.8375235e-006,47.2791 -1.5071442e-006,47.2834 1.9040124e-007,47.2878 7.4579964e-007,47.2922 -3.1739889e-006,47.2965 1.1951454e-005,47.3009 0.06253361,47.3053 0.3438164,47.3096 0.84374368,47.3140 0.46866435,47.3184 -2.2209573e-005,47.3227 5.9469776e-006,47.3271 -1.5759545e-006,47.3315 3.5619496e-007,47.3358 1.5137411e-007,47.3402 -9.6184363e-007,47.3446 3.6964097e-006,47.3489 -1.3825281e-005,47.3533 5.1610266e-005,47.3577 0.25012052,47.3620 0.46880317,47.3664 0.46868858,47.3708 0.21862942,47.3752 -4.113411e-005,47.3795 1.1277283e-005,47.3839 -3.9707334e-006,47.3883 4.6048799e-006,47.3926 -1.4449996e-005,47.3970 5.3200729e-005,47.4014 0.31267861,47.4057 0.75010836,47.4101 0.81238073,47.4145 0.65625894,47.4189 1.1250892,47.4232 1.0936091,47.4276 0.43737489,47.4320 0.18747655,47.4363 0.18751994,47.4407 0.18748833,47.4451 0.031221531,47.4495 4.3855821e-006,47.4538 -1.040545e-005,47.4582 3.7240014e-005,47.4626 0.34381199,47.4670 0.5938257,47.4713 0.96879393,47.4757 0.84367907,47.4801 0.40614274,47.4845 -4.1588075e-005,47.4888 1.1111549e-005,47.4932 -2.853651e-006,47.4976 3.0180982e-007,47.5020 1.646931e-006,47.5063 0.093794785,47.5107 0.31249991,47.5151 0.093705669,47.5195 -3.1674624e-006,47.5238 0.28134936,47.5282 1.2500931,47.5326 1.281176,47.5370 0.53115296,47.5413 0.062490869,47.5457 0.093813337,47.5501 0.4064306,47.5545 0.90628463,47.5588 0.53102839,47.5632 -8.6468761e-005,47.5676 2.3171902e-005,47.5720 -6.2096055e-006,47.5764 1.6640442e-006,47.5807 -4.4590763e-007,47.5851 1.1940837e-007,47.5895 -3.1678159e-008,47.5939 7.2913511e-009,47.5983 2.5166902e-009,47.6026 -1.736095e-008,47.6070 6.6934554e-008,47.6114 -2.5040396e-007,47.6158 9.3478161e-007,47.6202 -3.4890943e-006,47.6245 1.3022987e-005,47.6289 0.34379894,47.6333 0.59373784,47.6377 0.18745317,47.6421 2.7479186e-006,47.6464 0.093766183,47.6508 0.18750043,47.6552 0.093732156,47.6596 3.0297117e-006,47.6640 0.093783729,47.6684 0.18748352,47.6727 -2.7458189e-005,47.6771 4.8419315e-006,47.6815 8.0945538e-006,47.6859 0.093765512,47.6903 0.093732595,47.6947 1.3980183e-006,47.6990 0.093768738,47.7034 0.093733281,47.7078 -1.1493991e-005,47.7122 3.0800943e-006,47.7166 -8.2515783e-007,47.7210 2.2020846e-007,47.7253 -5.5587478e-008,47.7297 2.1163773e-009,47.7341 4.7133781e-008,47.7385 -1.9067367e-007,47.7429 7.1563784e-007,47.7473 -2.672163e-006,47.7517 9.974081e-006,47.7561 0.03124998,47.7604 -9.9178733e-006,47.7648 2.5128766e-006,47.7692 -1.3250832e-007,47.7736 -1.9833601e-006,47.7780 0.031277202,47.7824 0.18751027,47.7868 0.093720004,47.7912 -7.3493607e-006,47.7955 2.0097038e-006,47.7999 -6.886894e-007,47.8043 7.4490822e-007,47.8087 -2.2911277e-006,47.8131 8.4204848e-006,47.8175 0.09377832,47.8219 0.1875,47.8263 0.093721688,47.8307 -8.4060302e-006,47.8350 2.2526347e-006,47.8394 -6.0361185e-007,47.8438 1.615731e-007,47.8482 -4.2616016e-008,47.8526 8.8734211e-009,47.8570 7.1280413e-009,47.8614 -3.739089e-008,47.8658 1.424511e-007,47.8702 -5.3247027e-007,47.8746 1.9876418e-006,47.8790 -7.4188893e-006,47.8834 0.031285055,47.8877 0.68756515,47.8921 0.93747759,47.8965 0.37493125,47.9009 1.6580187e-005,47.9053 0.18762717,47.9097 0.56260782,47.9141 0.71865886,47.9185 0.28110448,47.9229 -2.4149085e-005,47.9273 0.0312756,47.9317 0.18753706,47.9361 0.43755025,47.9405 0.75000876,47.9449 0.62500185,47.9493 0.59373307,47.9537 0.31243905,47.9581 0.28134421,47.9625 0.81256729,47.9669 0.65610582,47.9713 -7.2328789e-005,47.9756 1.9378829e-005,47.9800 -5.1788325e-006,47.9844 1.3344313e-006,47.9888 -1.5831699e-007,47.9932 -7.0139635e-007,47.9976 2.964262e-006,48.0020 0.18760516,48.0064 0.68761677,48.0108 0.81250507,48.0152 0.5936107,48.0196 0.031145535,48.0240 1.9081523e-005,48.0284 -9.1323509e-006,48.0328 1.7447708e-005,48.0372 0.21896532,48.0416 1.0002435,48.0460 1.3124549,48.0504 0.84348953,48.0548 0.18736383,48.0592 0.093748435,48.0636 0.031220583,48.0680 1.0038793e-006,48.0724 -2.6901961e-007,48.0768 7.2091851e-008,48.0812 -1.9319156e-008,48.0856 5.1771476e-009,48.0900 -1.3873711e-009,48.0944 3.7178738e-010,48.0988 -9.9631914e-011,48.1032 2.6700642e-011,48.1076 -7.160085e-012,48.1121 1.9368678e-012,48.1165 -5.8663632e-013,48.1209 4.0950191e-013,48.1253 -1.0514241e-012,48.1297 3.7965824e-012,48.1341 -1.4136404e-011,48.1385 5.2754641e-011,48.1429 -1.9690312e-010,48.1473 7.3493589e-010,48.1517 -2.7431322e-009,48.1561 1.0238681e-008,48.1605 -3.8215649e-008,48.1649 1.4263908e-007,48.1693 -5.3239728e-007,48.1737 1.9871611e-006,48.1781 -7.4170357e-006,48.1825 2.7683938e-005,48.1869 0.18762302,48.1913 0.46880114,48.1957 0.34361306,48.2002 -7.4566684e-005,48.2046 1.8019691e-005,48.2090 0.093809187,48.2134 0.56260151,48.2178 0.74996173,48.2222 0.34366032,48.2266 0.09372057,48.2310 -7.3015485e-006,48.2354 1.9567065e-006,48.2398 -5.245019e-007,48.2442 1.4109327e-007,48.2486 -3.9815795e-008,48.2531 1.8155863e-008,48.2575 -3.2806852e-008,48.2619 1.130824e-007,48.2663 -4.1956702e-007,48.2707 1.5653517e-006,48.2751 -5.8424598e-006,48.2795 2.1806803e-005,48.2839 0.09373907,48.2883 2.1858978e-005,48.2928 0.18758388,48.2972 0.31252718,48.3016 0.28117377,48.3060 0.031180408,48.3104 7.4759632e-006,48.3148 2.3018797e-006,48.3192 0.093750626,48.3236 -4.7887784e-006,48.3281 1.2272413e-006,48.3325 -1.1965365e-007,48.3369 -7.4885298e-007,48.3413 3.1154357e-006,48.3457 -1.1714142e-005,48.3501 4.3745775e-005,48.3545 0.34382355,48.3589 0.5625174,48.3634 0.49993721,48.3678 0.093686357,48.3722 6.3632626e-007,48.3766 3.3728995e-006,48.3810 0.18756624,48.3854 0.53130323,48.3899 0.50002009,48.3943 0.46871606,48.3987 0.34376007,48.4031 0.56253421,48.4075 0.59383297,48.4119 0.90621471,48.4164 0.34356931,48.4208 -3.4213797e-005,48.4252 5.2182117e-005,48.4296 0.37510297,48.4340 0.6250177,48.4384 0.40615028,48.4429 0.12497108,48.4473 0.34378833,48.4517 0.31246606,48.4561 0.09371911,48.4605 -4.7842377e-006,48.4650 3.9112388e-006,48.4694 -1.0861412e-005,48.4738 3.9538474e-005,48.4782 0.31254908,48.4826 0.31246039,48.4871 0.093719758,48.4915 0.093772039,48.4959 0.18750322,48.5003 0.093715146,48.5047 0.031275701,48.5092 0.37506914,48.5136 0.43748724,48.5180 0.18743503,48.5224 -2.4295214e-005,48.5268 1.4168339e-005,48.5313 0.031243434,48.5357 1.2090183e-005,48.5401 0.093753047,48.5445 0.031230614,48.5490 3.8644475e-006,48.5534 -1.0355938e-006,48.5578 2.7751807e-007,48.5622 -7.4368955e-008,48.5667 1.9928445e-008,48.5711 -5.3369336e-009,48.5755 1.4171831e-009,48.5799 -3.3122868e-010,48.5844 -9.2440673e-011,48.5888 7.0110895e-010,48.5932 -2.7122944e-009,48.5976 1.0149145e-008,48.6021 -3.7888292e-008,48.6065 1.4141899e-007,48.6109 -5.2784344e-007,48.6153 1.9701629e-006,48.6198 -7.3535875e-006,48.6242 2.7447089e-005,48.6286 0.3125366,48.6330 0.31246507,48.6375 0.093752965,48.6419 0.31257001,48.6463 0.49997967,48.6507 0.34379882,48.6552 0.53142202,48.6596 0.78124481,48.6640 0.53109843,48.6685 0.18738322,48.6729 -3.0096713e-005,48.6773 9.8606533e-006,48.6817 -9.3435319e-006,48.6862 0.031298812,48.6906 0.312543,48.6950 0.31248656,48.6995 0.21875668,48.7039 0.18749586,48.7083 0.31248909,48.7128 0.49998894,48.7172 0.34371912,48.7216 0.093734868,48.7260 0.093769647,48.7305 0.18750185,48.7349 0.093722969,48.7393 1.1403886e-005,48.7438 0.18759261,48.7482 0.50007385,48.7526 0.49991006,48.7571 0.093657583,48.7615 3.9787237e-006,48.7659 -1.0652356e-006,48.7704 2.8179775e-007,48.7748 -6.1841284e-008,48.7792 -3.4468609e-008,48.7837 1.9974541e-007,48.7881 -7.6459611e-007,48.7925 2.8589411e-006,48.7970 0.18752657,48.8014 0.56251472,48.8058 0.56250095,48.8103 0.49996883,48.8147 0.093843684,48.8191 0.65636975,48.8236 0.68742722,48.8280 0.40614673,48.8325 0.093701534,48.8369 -2.9949749e-006,48.8413 1.1004472e-006,48.8458 -1.4066336e-006,48.8502 4.5264765e-006,48.8546 0.031249981,48.8591 -4.4647354e-006,48.8635 1.1964585e-006,48.8680 -3.2062667e-007,48.8724 8.5922139e-008,48.8768 -2.3028106e-008,48.8813 6.1812e-009,48.8857 -1.6942749e-009,48.8901 5.9526462e-010,48.8946 -6.8666905e-010,48.8990 2.1515885e-009,48.9035 -7.9205078e-009,48.9079 2.9533549e-008,48.9123 -1.102253e-007,48.9168 4.1141115e-007,48.9212 -1.5355811e-006,48.9257 5.7315178e-006,48.9301 0.093788654,48.9345 0.3125335,48.9390 0.34371853,48.9434 0.093708545,48.9479 -4.0259433e-006,48.9523 -2.475625e-006,48.9567 1.393049e-005,48.9612 0.093816161,48.9656 0.21874994,48.9701 0.093683958,48.9745 -1.4275189e-005,48.9790 3.820604e-006,48.9834 -1.0057207e-006,48.9878 2.0186829e-007,48.9923 1.9838417e-007,48.9967 -9.9554063e-007,49.0012 3.7841867e-006,49.0056 0.093775101,49.0101 0.34379765,49.0145 0.49997276,49.0190 0.09369877,49.0234 4.620706e-006,49.0278 -6.5000663e-006,49.0323 2.1381462e-005,49.0367 0.1875442,49.0412 0.34377378,49.0456 0.40625638,49.0501 0.34372774,49.0545 0.18744847,49.0590 -2.0815174e-005,49.0634 -3.1243076e-007,49.0679 2.2069766e-005,49.0723 0.18754724,49.0767 0.25000387,49.0812 0.1249614,49.0856 0.18759947,49.0901 0.71890008,49.0945 0.74993157,49.0990 0.31234244,49.1034 0.031191034,49.1079 5.7821185e-006,49.1123 -1.8562752e-006,49.1168 1.6425132e-006,49.1212 -4.7141025e-006,49.1257 1.7215662e-005,49.1301 0.18758485,49.1346 0.50006145,49.1390 0.49993822,49.1435 0.1874164,49.1479 -2.183228e-005,49.1524 2.2004793e-005,49.1568 0.09375719,49.1613 0.031222904,49.1657 2.7844882e-005,49.1702 0.21881281,49.1746 0.3124738,49.1791 0.09369453,49.1835 -4.7934886e-006,49.1880 1.2894758e-006,49.1924 -3.6391225e-007,49.1969 1.6604616e-007,49.2013 -3.0026519e-007,49.2058 1.035113e-006,49.2103 -3.8405883e-006,49.2147 1.4328749e-005,49.2192 0.062526345,49.2236 0.093749963,49.2281 0.062473759,49.2325 -1.4702397e-005,49.2370 5.289141e-006,49.2414 -6.4532342e-006,49.2459 2.0525526e-005,49.2503 0.50017864,49.2548 1.4687821,49.2593 0.78107655,49.2637 0.093711346,49.2682 0.093757056,49.2726 0.093747467,49.2771 0.093740083,49.2815 -1.144083e-005,49.2860 2.0849457e-006,49.2904 3.1026923e-006,49.2949 0.031250224,49.2994 -4.0002178e-006,49.3038 1.0602765e-006,49.3083 -2.4046449e-007,49.3127 -9.8549954e-008,49.3172 6.347633e-007,49.3216 -2.440768e-006,49.3261 9.1292713e-006,49.3306 0.09376248,49.3350 0.093737528,49.3395 -9.1305774e-006,49.3439 2.4577093e-006,49.3484 -6.9930559e-007,49.3529 3.3927387e-007,49.3573 -6.5778386e-007,49.3618 0.09381894,49.3662 0.31256714,49.3707 0.34371623,49.3752 0.187424,49.3796 -3.2759126e-005,49.3841 8.778733e-006,49.3885 -2.352371e-006,49.3930 6.2983031e-007,49.3975 -1.6670313e-007,49.4019 3.6915154e-008,49.4064 1.9063515e-008,49.4109 -1.1318622e-007,49.4153 4.3372816e-007,49.4198 -1.6218969e-006,49.4242 6.0544953e-006,49.4287 0.093784809,49.4332 0.34382215,49.4376 0.56247973,49.4421 0.3124896,49.4466 0.3125436,49.4510 0.34375834,49.4555 0.31242296,49.4600 -7.1095208e-005,49.4644 1.9064339e-005,49.4689 -5.1546976e-006,49.4733 1.5524724e-006,49.4778 -1.0547296e-006,49.4823 2.6665718e-006,49.4867 -9.612525e-006,49.4912 3.5787274e-005,49.4957 0.31257179,49.5001 0.5000028,49.5046 0.34368882,49.5091 0.093731523,49.5135 0.093778059,49.5180 0.15629089,49.5225 0.50003934,49.5269 0.68749982,49.5314 0.53116363,49.5359 -5.2321557e-005,49.5403 0.031268574,49.5448 0.031242765,49.5493 0.031249028,49.5538 -3.6354686e-006,49.5582 7.6004392e-007,49.5627 5.957699e-007,49.5672 -3.1435645e-006,49.5716 1.1979773e-005,49.5761 0.093765661,49.5806 0.093735777,49.5850 -1.9227195e-005,49.5895 0.03129987,49.5940 0.31252766,49.5985 0.21869723,49.6029 0.031230511,49.6074 3.7495354e-006,49.6119 -5.3080964e-007,49.6163 0.093765929,49.6208 0.31250438,49.6253 0.18748657,49.6298 0.093790412,49.6342 0.3437857,49.6387 0.31246012,49.6432 0.093710773,49.6476 -5.1597963e-006,49.6521 1.3847546e-006,49.6566 -3.7868352e-007,49.6611 1.2983784e-007,49.6655 -1.4064102e-007,49.6700 4.327604e-007,49.6745 -1.5905641e-006,49.6790 5.9301165e-006,49.6834 0.093793392,49.6879 0.31252617,49.6924 0.28127831,49.6969 0.28125703,49.7013 0.18743557,49.7058 0.093762316,49.7103 0.18751101,49.7148 0.093693532,49.7192 -1.4995583e-005,49.7237 0.09381023,49.7282 0.53147644,49.7327 1.2188643,49.7371 0.96858847,49.7416 0.40607041,49.7461 0.062452655,49.7506 0.281277,49.7551 0.28122607,49.7595 -1.5955608e-005,49.7640 3.0821109e-006,49.7685 3.6293716e-006,49.7730 0.031256251,49.7774 0.031245217,49.7819 -1.0963735e-005,49.7864 2.4801708e-005,49.7909 0.18753457,49.7954 0.34376806,49.7998 0.50006372,49.8043 0.65623724,49.8088 0.34366569,49.8133 0.093717411,49.8178 -7.1576569e-006,49.8222 2.6320001e-006,49.8267 -3.3699173e-006,49.8312 1.0848596e-005,49.8357 0.093768604,49.8402 0.18753432,49.8447 0.31248787,49.8491 0.093703233,49.8536 -3.1723434e-006,49.8581 8.5011993e-007,49.8626 -2.2780473e-007,49.8671 6.1010113e-008,49.8715 -1.6211969e-008,49.8760 3.8313379e-009,49.8805 8.8854851e-010,49.8850 -7.3867925e-009,49.8895 2.8661745e-008,49.8940 -1.0727142e-007,49.8984 4.0046575e-007,49.9029 -1.4947477e-006,49.9074 5.5791088e-006,49.9119 0.031257626,49.9164 0.031242358,49.9209 -5.4998059e-006,49.9254 1.2100604e-006,49.9298 6.60257e-007,49.9343 -3.8516573e-006,49.9388 1.4747964e-005,49.9433 0.093815461,49.9478 0.40628976,49.9523 0.56251007,49.9568 0.43746024,49.9612 0.15624452,49.9657 0.5626086,49.9702 1.0625443,49.9747 0.87488633,49.9792 0.21863696,49.9837 -1.0224055e-005,49.9882 2.7398478e-006,49.9927 -7.3426975e-007,49.9972 1.9694521e-007,50.0016 -5.3434746e-008,50.0061 1.6773511e-008,50.0106 -1.3654838e-008,50.0151 3.7848206e-008,50.0196 -1.3775197e-007,50.0241 5.1321297e-007,50.0286 -1.915299e-006,50.0331 7.1487298e-006,50.0376 0.3125062,50.0420 0.34375355,50.0465 0.37501234,50.0510 0.34375224,50.0555 0.40630367,50.0600 0.68764162,50.0645 1.1249754,50.0690 0.56236792,50.0735 0.31249627,50.0780 0.31246594,50.0825 -3.9135775e-005,50.0870 1.1376848e-005,50.0915 -6.3679272e-006,50.0960 0.093815781,50.1004 0.53132826,50.1049 0.65624166,50.1094 0.49994248,50.1139 0.18743631,50.1184 -1.009994e-005,50.1229 0.093794376,50.1274 0.43760541,50.1319 0.90628374,50.1364 0.65613782,50.1409 0.09367682,50.1454 4.1084809e-006,50.1499 0.093800806,50.1544 0.31249928,50.1589 0.093701951,50.1634 -1.3779416e-005,50.1679 3.7354483e-005,50.1724 0.18759534,50.1769 0.31246898,50.1814 0.09366212,50.1859 -5.098801e-006,50.1904 0.093773954,50.1949 0.31251904,50.1994 0.3437396,50.2038 0.18747519,50.2083 -1.0080898e-005,50.2128 2.7014758e-006,50.2173 -7.2395153e-007,50.2218 1.9404985e-007,50.2263 -5.2172602e-008,50.2308 1.4620447e-008,50.2353 -6.3040235e-009,50.2398 1.0595207e-008,50.2443 -3.608012e-008,50.2488 1.3373912e-007,50.2533 -4.9892856e-007,50.2578 1.8621696e-006,50.2623 0.093807988,50.2668 0.43758541,50.2713 0.56245494,50.2758 0.18741231,50.2803 -2.3844206e-005,50.2848 4.6281879e-005,50.2893 0.50010121,50.2938 0.90625626,50.2984 0.59364617,50.3029 -4.8481834e-005,50.3074 1.2678061e-005,50.3119 -2.2252216e-006,50.3164 -3.7790178e-006,50.3209 1.7343493e-005,50.3254 0.093805462,50.3299 0.21879315,50.3344 0.34374863,50.3389 0.37499082,50.3434 0.31243685,50.3479 -4.9159753e-005,50.3524 1.3173814e-005,50.3569 -3.5303992e-006,50.3614 9.4641422e-007,50.3659 -2.5489072e-007,50.3704 7.3050984e-008,50.3749 -3.7288839e-008,50.3794 7.6104726e-008,50.3839 -2.6715577e-007,50.3884 9.9262104e-007,50.3929 -3.7037121e-006,50.3975 1.3823666e-005,50.4020 0.0937704,50.4065 0.093726523,50.4110 0.031277828,50.4155 0.43759236,50.4200 0.81250602,50.4245 0.56241632,50.4290 0.093694054,50.4335 0.031287722,50.4380 0.34379092,50.4425 0.34371415,50.4470 0.093718946,50.4515 0.09380848,50.4561 0.343806,50.4606 0.40620798,50.4651 0.37498656,50.4696 0.50000727,50.4741 0.3124454,50.4786 -2.0097621e-005,50.4831 0.0938107,50.4876 0.31251049,50.4921 0.18746711,50.4966 0.093759231,50.5012 0.40629813,50.5057 0.87506807,50.5102 1.0937262,50.5147 0.53117675,50.5192 0.18745023,50.5237 -1.8635881e-005,50.5282 4.9940272e-006,50.5327 -1.3382947e-006,50.5373 3.5863511e-007,50.5418 -9.6106724e-008,50.5463 2.5754595e-008,50.5508 -6.9016792e-009,50.5553 1.849451e-009,50.5598 -4.9540971e-010,50.5643 1.3199598e-010,50.5689 -3.2522495e-011,50.5734 -1.9209627e-012,50.5779 4.0214471e-011,50.5824 -1.5895446e-010,50.5869 5.9566541e-010,50.5914 -2.2239377e-009,50.5959 8.3009475e-009,50.6005 -3.0983063e-008,50.6050 1.1564329e-007,50.6095 -4.3163485e-007,50.6140 1.6110631e-006,50.6185 -6.0132406e-006,50.6230 2.2444232e-005,50.6276 0.21882002,50.6321 0.62498707,50.6366 0.40618527,50.6411 0.0937398,50.6456 -1.9525792e-006,50.6501 1.0369785e-005,50.6547 0.18753052,50.6592 0.31248996,50.6637 0.093722224,50.6682 -1.2904778e-006,50.6727 3.4601638e-007,50.6773 -9.3454382e-008,50.6818 2.7765646e-008,50.6863 -1.7599687e-008,50.6908 4.263477e-008,50.6953 -1.529545e-007,50.6999 5.692421e-007,50.7044 -2.1242336e-006,50.7089 7.9285119e-006,50.7134 0.18751834,50.7179 0.34375942,50.7225 0.31247911,50.7270 -1.6697568e-005,50.7315 4.4745848e-006,50.7360 -1.1990394e-006,50.7405 3.2110992e-007,50.7451 -8.5276028e-008,50.7496 1.9960622e-008,50.7541 5.4436557e-009,50.7586 -4.1742126e-008,50.7632 1.6154227e-007,50.7677 -6.0448968e-007,50.7722 2.2566503e-006,50.7767 -8.4229814e-006,50.7813 0.031319808,50.7858 0.31262368,50.7903 0.46873963,50.7948 0.28112921,50.7993 0.031189177,50.8039 8.1248718e-006,50.8084 -1.0020447e-005,50.8129 3.1959575e-005,50.8174 0.18754296,50.8220 0.18745695,50.8265 -3.1522137e-005,50.8310 8.4462263e-006,50.8356 -2.2595061e-006,50.8401 5.9092235e-007,50.8446 -1.0394341e-007,50.8491 -1.7523411e-007,50.8537 8.0498103e-007,50.8582 -3.0450099e-006,50.8627 1.1376235e-005,50.8672 0.31251591,50.8718 0.3437385,50.8763 0.093737103,50.8808 -3.0336241e-007,50.8854 -1.1364591e-006,50.8899 4.8497736e-006,50.8944 0.18751478,50.8989 0.34374955,50.9035 0.1874869,50.9080 -1.0742369e-005,50.9125 2.3025568e-005,50.9171 0.18754423,50.9216 0.31250662,50.9261 0.18754077,50.9306 0.28123036,50.9352 0.09366817,50.9397 -9.5185796e-006,50.9442 2.550707e-006,50.9488 -6.8326534e-007,50.9533 1.8209063e-007,50.9578 -4.5026226e-008,50.9624 -2.006209e-009,50.9669 5.3061974e-008,50.9714 -2.1026487e-007,50.9760 7.8807921e-007,50.9805 -2.9423561e-006,50.9850 1.098248e-005,50.9896 0.78126764,50.9941 0.74997699,50.9986 1.5424823e-005,51.0032 0.18752158,51.0077 0.34386912,51.0122 0.84384179,51.0168 0.6561349,51.0213 0.28113857,51.0258 -3.1511336e-005,51.0304 8.4288067e-006,51.0349 -2.2006311e-006,51.0394 3.7282254e-007,51.0440 7.0966456e-007,51.0485 -3.2118803e-006,51.0530 1.2139128e-005,51.0576 1.1875516,51.0621 2.3437636,51.0667 1.7499535,51.0712 0.49997398,51.0757 -4.9006876e-006,51.0803 1.2410334e-005,51.0848 0.18757433,51.0893 0.56255692,51.0939 0.56244564,51.0984 0.28122422,51.1030 0.31248894,51.1075 0.093700893,51.1120 0.031261925,51.1166 0.18752266,51.1211 0.18747745,51.1256 -1.5118616e-005,51.1302 4.0283749e-007,51.1347 0.031290006,51.1393 0.18751512,51.1438 0.093704678,51.1483 -9.3724157e-006,51.1529 1.0652907e-006,51.1574 5.1128659e-006,51.1620 0.093796328,51.1665 0.3125442,51.1710 0.31244341,51.1756 0.03121713,51.1801 0.093762808,51.1847 0.031231627,51.1892 1.2929063e-006,51.1938 -6.5930462e-006,51.1983 2.5081923e-005,51.2028 0.34386086,51.2074 0.74999613,51.2119 0.34365457,51.2165 0.093724586,51.2210 -7.4713003e-006,51.2256 1.6762175e-006,51.2301 7.673458e-007,51.2346 -4.7463132e-006,51.2392 1.8219847e-005,51.2437 0.18755588,51.2483 0.53129232,51.2528 0.62495583,51.2574 0.18743652,51.2619 -6.7637707e-006,51.2665 4.4115091e-006,51.2710 0.093754441,51.2756 0.34379157,51.2801 0.78140479,51.2846 1.1250844,51.2892 0.8748607,51.2937 0.3123658,51.2983 -1.815906e-005,51.3028 4.8704633e-006,51.3074 -1.32092e-006,51.3119 4.1272438e-007,51.3165 -3.2986694e-007,51.3210 9.0679828e-007,51.3256 -3.2976554e-006,51.3301 1.228509e-005,51.3347 0.062535673,51.3392 0.12500797,51.3438 0.093723074,51.3483 0.031227468,51.3529 -5.1659704e-006,51.3574 2.465842e-006,51.3620 0.031269532,51.3665 0.09374208,51.3711 -1.2098804e-005,51.3756 0.18760473,51.3802 0.81261736,51.3847 0.90614051,51.3893 0.12487821,51.3938 1.0744699e-005,51.3984 -2.8792322e-006,51.4029 7.7112441e-007,51.4075 -2.0496914e-007,51.4120 4.8672181e-008,51.4166 1.0304269e-008,51.4211 -8.9904603e-008,51.4257 3.4935169e-007,51.4302 -1.3076374e-006,51.4348 4.8817005e-006,51.4393 0.093792714,51.4439 0.31253606,51.4484 0.31246394,51.4530 0.093707293,51.4575 -4.8787069e-006,51.4621 1.3058703e-006,51.4667 -3.4427126e-007,51.4712 7.1078091e-008,51.4758 6.0003607e-008,51.4803 -3.1113484e-007,51.4849 1.1846604e-006,51.4894 -4.4279623e-006,51.4940 1.6528891e-005,51.4985 0.093768075,51.5031 0.18755896,51.5077 0.50004727,51.5122 0.49998501,51.5168 0.46871963,51.5213 0.34373692,51.5259 0.31245667,51.5304 -4.5147281e-005,51.5350 1.2019424e-005,51.5395 -2.9257353e-006,51.5441 -3.1784614e-007,51.5487 4.1979088e-006,51.5532 0.093795158,51.5578 0.31251419,51.5623 0.18745708,51.5669 0.03123069,51.5715 -3.9589972e-007,51.5760 -1.3483452e-006,51.5806 5.7899656e-006,51.5851 -2.1813779e-005,51.5897 8.1473554e-005,51.5943 0.43768755,51.5988 0.81248492,51.6034 0.49982119,51.6079 0.031183431,51.6125 5.0861227e-006,51.6171 0.28136921,51.6216 1.2501171,51.6262 1.1874477,51.6307 0.7187025,51.6353 0.49994388,51.6399 0.28120044,51.6444 0.34374893,51.6490 0.34374028,51.6536 0.093733951,51.6581 1.3572475e-008,51.6627 -1.8804856e-006,51.6672 7.5091984e-006,51.6718 -2.8159217e-005,51.6764 0.031370211,51.6809 1.2189815,51.6855 1.9063139,51.6901 1.6248217,51.6946 0.49981835,51.6992 0.093713693,51.7038 0.093829021,51.7083 0.84392977,51.7129 1.4375285,51.7174 0.99981457,51.7220 0.093637079,51.7266 1.7438646e-005,51.7311 -4.4716253e-006,51.7357 4.4597724e-007,51.7403 2.6885079e-006,51.7448 0.093799904,51.7494 0.5001418,51.7540 0.96881896,51.7585 0.84371173,51.7631 0.68742788,51.7677 0.65626973,51.7722 0.90623367,51.7768 0.37486559,51.7814 -2.7460237e-005,51.7860 7.4358468e-006,51.7905 -2.2803752e-006,51.7951 1.6850188e-006,51.7997 0.093753278,51.8042 -1.4787685e-005,51.8088 4.8145121e-005,51.8134 0.18756132,51.8179 0.18744552,51.8225 0.031208461,51.8271 0.031251594,51.8316 -5.7653492e-006,51.8362 1.5451294e-006,51.8408 -4.1457838e-007,51.8454 1.13026e-007,51.8499 -3.7484064e-008,51.8545 3.6901856e-008,51.8591 -1.1013132e-007,51.8636 4.036649e-007,51.8682 0.093803503,51.8728 0.50009727,51.8774 0.74997067,51.8819 0.31240052,51.8865 0.03122646,51.8911 1.5638835e-006,51.8957 -2.3952904e-007,51.9002 -6.0600627e-007,51.9048 2.6638745e-006,51.9094 0.093762957,51.9139 0.31252971,51.9185 0.43751714,51.9231 0.2812531,51.9277 0.18746103,51.9322 -3.2747052e-005,51.9368 7.5211078e-006,51.9414 2.6665202e-006,51.9460 -1.8190025e-005,51.9505 7.0101021e-005,51.9551 0.40634736,51.9597 0.4687129,51.9643 0.24991262,51.9689 -3.583225e-005,51.9734 9.7006023e-006,51.9780 -2.9665396e-006,51.9826 2.1647254e-006,51.9872 -5.6926619e-006,51.9917 2.060796e-005,51.9963 0.18756568,52.0009 0.50004685,52.0055 0.56247699,52.0100 0.31242377,52.0146 -4.4400749e-005,52.0192 0.031319536,52.0238 0.28132898,52.0284 0.28120047,52.0329 0.093675055,52.0375 -1.0997815e-005,52.0421 3.2359367e-007,52.0467 9.7057227e-006,52.0513 0.09379106,52.0558 0.18748878,52.0604 0.093726315,52.0650 0.093746006,52.0696 -1.3046901e-005,52.0742 3.5011735e-006,52.0787 -9.5646408e-007,52.0833 3.2433292e-007,52.0879 -3.407998e-007,52.0925 1.0389449e-006,52.0971 -3.8153621e-006,52.1017 1.4223956e-005,52.1062 0.093770117,52.1108 0.093728453,52.1154 -7.1333952e-006,52.1200 0.09384352,52.1246 0.34381714,52.1292 0.34370527,52.1337 0.1874131,52.1383 -4.1685646e-005,52.1429 1.8378772e-005,52.1475 0.093778141,52.1521 0.25002646,52.1567 0.43756142,52.1612 0.68747586,52.1658 0.21865688,52.1704 -9.3011486e-006,52.1750 2.4926001e-006,52.1796 -6.6830091e-007,52.1842 1.8034926e-007,52.1888 -5.3028543e-008,52.1933 3.1748584e-008,52.1979 -7.3968096e-008,52.2025 2.6414935e-007,52.2071 -9.8272915e-007,52.2117 3.6671413e-006,52.2163 0.093781769,52.2209 0.3125281,52.2255 0.34373444,52.2300 0.18746874,52.2346 -3.3357708e-005,52.2392 7.1367489e-005,52.2438 0.31262675,52.2484 0.49999547,52.2530 0.28112352,52.2576 -6.3625128e-005,52.2622 1.9964078e-005,52.2668 0.093816459,52.2713 0.31252524,52.2759 0.5312351,52.2805 0.74999076,52.2851 0.31244168,52.2897 -2.4085648e-005,52.2943 3.0316474e-005,52.2989 0.18756591,52.3035 0.3124907,52.3081 0.18747127,52.3127 0.18749328,52.3172 0.093715884,52.3218 -1.0503964e-005,52.3264 2.8155807e-006,52.3310 -7.5728786e-007,52.3356 2.1328543e-007,52.3402 -9.5781211e-008,52.3448 1.6983464e-007,52.3494 -5.8361093e-007,52.3540 2.1648282e-006,52.3586 -8.076524e-006,52.3632 3.0144351e-005,52.3678 0.093760997,52.3724 0.031216931,52.3770 -2.1616056e-006,52.3816 5.8154723e-007,52.3861 -1.64364e-007,52.3907 7.5853308e-008,52.3953 -1.3904649e-007,52.3999 4.8037703e-007,52.4045 -1.7826422e-006,52.4091 6.6508705e-006,52.4137 0.093800955,52.4183 0.34382516,52.4229 0.53127456,52.4275 0.49992961,52.4321 0.18743253,52.4367 0.78126121,52.4413 1.3125036,52.4459 0.78122425,52.4505 -9.4117931e-006,52.4551 3.8650405e-006,52.4597 -6.0479992e-006,52.4643 0.031290375,52.4689 0.3438243,52.4735 0.49997401,52.4781 0.18742725,52.4827 -1.4654874e-005,52.4873 3.9318525e-006,52.4919 -1.0710464e-006,52.4965 3.519406e-007,52.5011 -3.3663545e-007,52.5057 9.9467172e-007,52.5103 -3.6424142e-006,52.5149 1.3576364e-005,52.5195 0.093754679,52.5241 0.031235348,52.5287 -1.3872918e-006,52.5333 2.5694567e-006,52.5379 -8.8913566e-006,52.5425 3.2999313e-005,52.5471 0.18755488,52.5517 0.34383637,52.5563 0.56249195,52.5609 0.37495595,52.5655 0.37496319,52.5701 0.09367498,52.5747 -1.2184521e-005,52.5793 4.0889638e-005,52.5839 0.31254208,52.5885 0.34375188,52.5931 0.4688215,52.5977 0.78122854,52.6023 0.46867031,52.6069 0.34372321,52.6115 0.031221012,52.6161 0.031302057,52.6207 0.3437936,52.6254 0.5000838,52.6300 0.78138739,52.6346 0.90634352,52.6392 0.87477487,52.6438 0.031038141,52.6484 4.2262986e-005,52.6530 3.7918771e-006,52.6576 0.15628551,52.6622 0.37498069,52.6668 0.18747211,52.6714 4.390899e-006,52.6760 -1.2989994e-005,52.6806 4.7573816e-005,52.6852 0.31260845,52.6898 0.53124988,52.6945 0.31239173,52.6991 -4.8195354e-005,52.7037 1.5433634e-005,52.7083 -1.3535384e-005,52.7129 0.031308811,52.7175 0.40631449,52.7221 0.3749451,52.7267 0.093694784,52.7313 -6.3507268e-006,52.7359 4.6505943e-006,52.7406 0.031252973,52.7452 -1.6557016e-005,52.7498 4.8034417e-005,52.7544 0.21886367,52.7590 0.46876866,52.7636 0.53115642,52.7682 0.31242895,52.7728 -6.2786094e-006,52.7774 1.2263804e-006,52.7821 1.3739242e-006,52.7867 -6.7229457e-006,52.7913 2.5520501e-005,52.7959 0.18755907,52.8005 0.31250015,52.8051 0.18744026,52.8097 -2.3300932e-005,52.8143 -1.4590861e-006,52.8190 2.9143013e-005,52.8236 0.31257537,52.8282 0.49997839,52.8328 0.18743172,52.8374 -1.4436921e-005,52.8420 1.4659312e-005,52.8466 0.093765147,52.8513 0.093734063,52.8559 -1.0755382e-005,52.8605 -3.7528062e-007,52.8651 1.225902e-005,52.8697 0.18757345,52.8743 0.50001967,52.8790 0.34369966,52.8836 0.18749914,52.8882 0.18749373,52.8928 0.093713552,52.8974 -1.1876044e-005,52.9020 3.1595068e-006,52.9067 -7.6076896e-007,52.9113 -1.16789e-007,52.9159 1.228142e-006,52.9205 0.18751341,52.9251 0.50000483,52.9297 0.34373549,52.9344 -6.510259e-006,52.9390 4.1431167e-006,52.9436 -1.0062595e-005,52.9482 0.031313073,52.9528 0.31257105,52.9575 0.34371591,52.9621 0.18743083,52.9667 -2.9312909e-005,52.9713 7.8561598e-006,52.9759 -2.1087599e-006,52.9806 5.7808609e-007,52.9852 -2.0337633e-007,52.9898 2.3538186e-007,52.9944 -7.3820939e-007,52.9991 2.7177271e-006,53.0037 -1.0133723e-005,53.0083 0.09384343,53.0129 0.75010997,53.0175 0.87496036,53.0222 0.49989024,53.0268 0.031197282,53.0314 0.093796477,53.0360 0.37500972,53.0407 0.2187106,53.0453 -1.268481e-005,53.0499 3.3841964e-006,53.0545 -8.5068257e-007,53.0592 1.8167794e-008,53.0638 7.781905e-007,53.0684 0.03127386,53.0730 0.18754524,53.0776 0.28122252,53.0823 0.093733624,53.0869 0.093756333,53.0915 0.031219689,53.0962 -2.7261665e-006,53.1008 2.0162818e-006,53.1054 -5.339245e-006,53.1100 0.031291921,53.1147 0.31253961,53.1193 0.34375146,53.1239 0.31245452,53.1285 -4.4174667e-005,53.1332 0.031280492,53.1378 0.18749397,53.1424 0.1250582,53.1470 0.31255952,53.1517 0.2499415,53.1563 0.09369079,53.1609 -1.7451006e-005,53.1656 4.6841269e-006,53.1702 -1.2837393e-006,53.1748 4.5036927e-007,53.1795 -5.1765437e-007,53.1841 1.6203755e-006,53.1887 -5.9644412e-006,53.1933 2.2239634e-005,53.1980 0.18751124,53.2026 0.093728743,53.2072 0.093790196,53.2119 0.31252369,53.2165 0.21870264,53.2211 0.031231262,53.2258 0.31250802,53.2304 0.50002187,53.2350 0.53129768,53.2397 0.40622464,53.2443 0.093695506,53.2489 -3.9410279e-006,53.2535 1.0668308e-006,53.2582 -3.2590071e-007,53.2628 2.3668176e-007,53.2674 -6.2085849e-007,53.2721 2.2469708e-006,53.2767 -8.3678715e-006,53.2814 3.1227661e-005,53.2860 0.3125858,53.2906 0.56249255,53.2953 0.34371665,53.2999 0.34386533,53.3045 0.81257808,53.3092 0.81238365,53.3138 0.31236967,53.3184 -1.4577003e-005,53.3231 0.093788661,53.3277 0.31257138,53.3323 1.5000452,53.3370 1.1875166,53.3416 0.37495416,53.3462 0.15614364,53.3509 -2.7126189e-005,53.3555 7.277697e-006,53.3602 -1.9818685e-006,53.3648 6.4905595e-007,53.3694 -6.1420661e-007,53.3741 1.8078965e-006,53.3787 -6.6180328e-006,53.3833 2.4666728e-005,53.3880 0.093782648,53.3926 0.093719326,53.3973 0.09376131,53.4019 0.34378681,53.4065 0.34372145,53.4112 0.18754573,53.4158 0.31252572,53.4205 0.18741338,53.4251 -3.5215176e-005,53.4297 2.1268204e-005,53.4344 0.062533319,53.4390 0.12501174,53.4437 0.093711235,53.4483 -2.3009256e-005,53.4529 6.1346027e-006,53.4576 -1.5268217e-006,53.4622 -2.7985021e-008,53.4669 1.6391058e-006,53.4715 -6.5291451e-006,53.4762 2.4479963e-005,53.4808 0.093783416,53.4854 0.093716554,53.4901 -2.4455949e-005,53.4947 6.5536924e-006,53.4994 -1.7563578e-006,53.5040 4.7107849e-007,53.5087 -1.277792e-007,53.5133 3.9991498e-008,53.5179 -3.217642e-008,53.5226 8.8719467e-008,53.5272 -3.22733e-007,53.5319 1.2023335e-006,53.5365 -4.4870535e-006,53.5412 1.674757e-005,53.5458 0.18754981,53.5505 0.28122991,53.5551 0.06245555,53.5598 1.9044679e-006,53.5644 -6.0000741e-007,53.5690 4.9540881e-007,53.5737 -1.3817125e-006,53.5783 5.0319336e-006,53.5830 0.18751512,53.5876 0.34374955,53.5923 0.18748668,53.5969 0.50002265,53.6016 1.2500433,53.6062 1.2187943,53.6109 0.99996978,53.6155 0.18741375,53.6202 0.031292681,53.6248 0.59385234,53.6295 0.90625489,53.6341 0.68746823,53.6388 0.43742362,53.6434 -5.1937095e-005,53.6481 1.2871598e-005,53.6527 4.5639024e-007,53.6574 0.093803398,53.6620 0.3124997,53.6667 0.093697689,53.6713 -4.2529341e-006,53.6760 1.2441927e-006,53.6806 -7.2345409e-007,53.6853 1.6496675e-006,53.6899 -5.8757746e-006,53.6946 2.1855623e-005,53.6992 0.18754743,53.7039 0.34377083,53.7085 0.31245241,53.7132 0.031207373,53.7178 5.9912172e-006,53.7225 -1.6129592e-006,53.7271 4.6001975e-007,53.7318 -2.2696969e-007,53.7365 4.4785773e-007,53.7411 -1.5646057e-006,53.7458 0.093816705,53.7504 0.50006878,53.7551 0.49993119,53.7597 0.093683325,53.7644 1.5565402e-006,53.7690 -4.1606583e-007,53.7737 1.0756595e-007,53.7783 -1.4154423e-008,53.7830 -5.096544e-008,53.7877 2.1804134e-007,53.7923 -8.2128321e-007,53.7970 3.0674016e-006,53.8016 0.093801893,53.8063 0.31250173,53.8109 0.093691185,53.8156 2.1208793e-005,53.8203 0.31259656,53.8249 0.75005281,53.8296 0.8437351,53.8342 0.62494683,53.8389 0.28118393,53.8435 0.093720995,53.8482 0.093755171,53.8529 0.28135422,53.8575 0.50011349,53.8622 0.53122491,53.8668 0.34363469,53.8715 0.093672074,53.8762 0.031277582,53.8808 0.15630788,53.8855 0.25003305,53.8901 0.37498075,53.8948 0.2499226,53.8995 0.093767419,53.9041 0.31250939,53.9088 0.093694977,53.9134 -3.5414523e-006,53.9181 9.6334088e-007,53.9228 -3.1156318e-007,53.9274 2.8283807e-007,53.9321 -8.1984422e-007,53.9368 2.9968326e-006,53.9414 0.031254232,53.9461 0.03124547,53.9507 -1.519694e-006,53.9554 0.093776323,53.9601 0.34377035,53.9647 0.34373516,53.9694 0.18747957,53.9741 0.093796931,53.9787 0.31252342,53.9834 0.18743613,53.9881 -2.343805e-005,53.9927 6.280663e-006,53.9974 -1.6822485e-006,54.0020 4.4770044e-007,54.0067 -1.0838325e-007,54.0114 -1.4217361e-008,54.0160 1.6528229e-007,54.0207 -6.469802e-007,54.0254 2.4228823e-006,54.0300 -9.045456e-006,54.0347 3.3762331e-005,54.0394 0.50008285,54.0440 0.87500602,54.0487 0.56241685,54.0534 0.21878342,54.0580 0.31262001,54.0627 0.5313428,54.0674 0.65620303,54.0720 0.31231308,54.0767 -5.2239702e-005,54.0814 0.093806677,54.0861 0.31252941,54.0907 0.31246641,54.0954 0.093714282,54.1001 0.18759616,54.1047 0.75008315,54.1094 0.87500697,54.1141 1.0625082,54.1187 1.0937067,54.1234 0.78116989,54.1281 0.34369406,54.1328 0.093804866,54.1374 0.28131717,54.1421 0.53122658,54.1468 0.56245357,54.1514 0.34371489,54.1561 0.12496742,54.1608 -1.171182e-005,54.1655 3.9374636e-006,54.1701 -4.0372074e-006,54.1748 1.2212259e-005,54.1795 0.093766309,54.1841 0.093733639,54.1888 -1.1992077e-005,54.1935 3.2241971e-006,54.1982 -9.0351551e-007,54.2028 3.8955923e-007,54.2075 -6.5469476e-007,54.2122 2.229418e-006,54.2169 0.093752265,54.2215 0.093749233,54.2262 0.031242855,54.2309 1.8799226e-005,54.2356 0.18754217,54.2402 0.31250548,54.2449 0.28133613,54.2496 0.50003809,54.2543 0.34363657,54.2589 0.093683511,54.2636 -8.9337418e-006,54.2683 3.2993894e-006,54.2730 -4.2633119e-006,54.2776 1.3754989e-005,54.2823 0.18755242,54.2870 0.59376472,54.2917 0.56246477,54.2964 0.31248409,54.3010 0.18754914,54.3057 0.6250813,54.3104 0.74995995,54.3151 0.31243414,54.3198 0.18746933,54.3244 -2.4811687e-005,54.3291 2.4617108e-007,54.3338 2.3832243e-005,54.3385 0.31253126,54.3431 0.34373841,54.3478 0.31251523,54.3525 0.34389132,54.3572 0.78138483,54.3619 0.74980617,54.3666 0.031077558,54.3712 0.093860306,54.3759 0.75006992,54.3806 0.78119975,54.3853 0.34367284,54.3900 -2.2177639e-005,54.3946 5.9431213e-006,54.3993 -1.592632e-006,54.4040 4.2681202e-007,54.4087 -1.1445695e-007,54.4134 3.0973094e-008,54.4181 -9.4241086e-009,54.4227 6.7207346e-009,54.4274 -1.7459696e-008,54.4321 6.3124126e-008,54.4368 -2.3506023e-007,54.4415 8.7720474e-007,54.4462 0.031266809,54.4508 0.093744569,54.4555 -1.5184504e-005,54.4602 3.4997254e-006,54.4649 1.1873632e-006,54.4696 -8.2504439e-006,54.4743 3.1817712e-005,54.4790 0.31257781,54.4836 0.43749747,54.4883 0.18741766,54.4930 -8.8417819e-006,54.4977 0.18755279,54.5024 0.28122133,54.5071 0.031212445,54.5118 5.249794e-006,54.5164 -1.4056258e-006,54.5211 3.7218521e-007,54.5258 -8.297269e-008,54.5305 -4.0338865e-008,54.5352 2.4436326e-007,54.5399 0.093756989,54.5446 0.21876065,54.5493 0.18752028,54.5540 0.31261161,54.5586 1.1563272,54.5633 1.4687563,54.5680 1.3748913,54.5727 0.18737507,54.5774 0.031253219,54.5821 -3.6542124e-006,54.5868 9.7284351e-007,54.5915 -2.3679435e-007,54.5962 -2.5773556e-008,54.6009 3.3995056e-007,54.6055 -1.3341692e-006,54.6102 4.9972286e-006,54.6149 0.093808711,54.6196 0.34380177,54.6243 0.34369835,54.6290 0.093690537,54.6337 -2.0149118e-006,54.6384 -9.7972079e-006,54.6431 4.1208397e-005,54.6478 0.31258753,54.6525 0.50000095,54.6572 0.34368134,54.6619 0.093701392,54.6665 -2.0264333e-006,54.6712 -1.3389517e-005,54.6759 5.559071e-005,54.6806 0.34393105,54.6853 0.75009644,54.6900 0.71863955,54.6947 0.31232896,54.6994 -5.1846328e-005,54.7041 1.8397615e-005,54.7088 0.031246265,54.7135 -3.4615684e-006,54.7182 -4.1663966e-007,54.7229 0.093811631,54.7276 0.56261253,54.7323 0.87498963,54.7370 0.49989027,54.7417 0.093697682,54.7464 -1.1192974e-006,54.7511 3.1302534e-007,54.7558 -1.3269849e-007,54.7605 2.1775828e-007,54.7652 -7.3839976e-007,54.7699 2.7361116e-006,54.7746 0.18751359,54.7793 0.28130141,54.7840 0.37510577,54.7887 0.56249928,54.7934 0.31236702,54.7981 -4.9548788e-005,54.8028 1.268292e-005,54.8075 -1.1777064e-006,54.8122 -7.9743131e-006,54.8169 3.3078632e-005,54.8216 0.2812956,54.8263 0.28120446,54.8310 -3.3286935e-005,54.8357 8.8264587e-006,54.8404 -2.0155396e-006,54.8451 -7.6532854e-007,54.8498 5.0776162e-006,54.8545 0.062532887,54.8592 0.1875307,54.8639 0.18745917,54.8686 -3.4744138e-005,54.8733 1.2531513e-005,54.8780 0.031247631,54.8827 -3.0510264e-006,54.8874 1.5697857e-006,54.8921 -3.2281355e-006,54.8968 1.1343806e-005,54.9015 0.28131944,54.9062 0.65626311,54.9109 0.37493697,54.9156 0.12498085,54.9203 0.09374515,54.9250 -5.7448365e-006,54.9297 1.5943798e-006,54.9344 -6.3213486e-007,54.9391 9.3408897e-007,54.9438 -3.1044838e-006,54.9485 0.093843885,54.9533 0.65635979,54.9580 0.81244248,54.9627 0.40613353,54.9674 -3.4404893e-005,54.9721 8.8449342e-006,54.9768 -9.7126235e-007,54.9815 -4.9613654e-006,54.9862 2.081905e-005,54.9909 1.1562721,54.9956 1.1874908,55.0003 0.74997455,55.0050 0.031277824,55.0097 0.56263506,55.0145 1.5939599,55.0192 2.4375112,55.0239 1.4997568,55.0286 0.31236079,55.0333 -7.5656503e-006,55.0380 1.948102e-006,55.0427 -2.259726e-007,55.0474 -1.0445325e-006,55.0521 4.4045992e-006,55.0568 0.09379749,55.0616 0.34379092,55.0663 0.34370995,55.0710 0.093697943,55.0757 1.295949e-005,55.0804 0.18761837,55.0851 0.65640783,55.0898 0.84368378,55.0945 0.34355909,55.0992 -3.6268797e-005,55.1040 0.09378583,55.1087 0.31259096,55.1134 0.75003612,55.1181 0.56242627,55.1228 0.31247386,55.1275 0.43766466,55.1322 1.1876258,55.1370 1.1248651,55.1417 0.53108245,55.1464 0.03120321,55.1511 0.031257268,55.1558 -9.7972434e-006,55.1605 4.4165308e-006,55.1652 -7.8686735e-006,55.1700 2.7060587e-005,55.1747 0.18753038,55.1794 0.18748216,55.1841 0.093724355,55.1888 -1.030996e-005,55.1935 2.7628407e-006,55.1983 -7.4038019e-007,55.2030 1.9840544e-007,55.2077 -5.3168286e-008,55.2124 1.424797e-008,55.2171 -3.818323e-009,55.2218 1.0239067e-009,55.2266 -2.7692584e-010,55.2313 8.3696126e-011,55.2360 -5.783523e-011,55.2407 1.4765164e-010,55.2454 -5.3282218e-010,55.2501 1.9838327e-009,55.2549 -7.4032451e-009,55.2596 2.763189e-008,55.2643 -1.0313455e-007,55.2690 3.8494449e-007,55.2737 -1.4367856e-006,55.2785 5.3627327e-006,55.2832 0.093807802,55.2879 0.34380466,55.2926 0.34376529,55.2973 0.31251585,55.3021 0.31247455,55.3068 0.249957,55.3115 0.18744223,55.3162 0.031257577,55.3210 0.34387663,55.3257 0.81260478,55.3304 0.84360164,55.3351 0.031114342,55.3398 0.093837202,55.3446 0.40625033,55.3493 0.18743777,55.3540 0.031280655,55.3587 0.31255102,55.3635 0.50000077,55.3682 0.65623546,55.3729 0.49996629,55.3776 0.28123522,55.3824 0.34375674,55.3871 0.3437407,55.3918 0.18752822,55.3965 0.3125149,55.4013 0.18745194,55.4060 -1.7669134e-005,55.4107 4.7085027e-006,55.4154 -1.1631148e-006,55.4202 -5.6551549e-008,55.4249 1.3895933e-006,55.4296 0.093770839,55.4343 0.34377044,55.4391 0.34372628,55.4438 0.0937455,55.4485 0.093754694,55.4532 0.031232089,55.4580 -1.2240558e-006,55.4627 8.5609337e-008,55.4674 8.8184328e-007,55.4722 -3.6133767e-006,55.4769 1.357302e-005,55.4816 0.093784519,55.4863 0.18753122,55.4911 0.25002083,55.4958 0.3438454,55.5005 0.56249005,55.5053 0.31241417,55.5100 0.50007123,55.5147 0.75001919,55.5195 0.43740124,55.5242 0.093671665,55.5289 -1.2952907e-005,55.5336 3.0803869e-006,55.5384 6.3280669e-007,55.5431 0.093752399,55.5478 0.093747787,55.5526 -1.5532062e-006,55.5573 4.1625407e-007,55.5620 -1.116568e-007,55.5668 3.0331929e-008,55.5715 -9.6600479e-009,55.5762 8.3059248e-009,55.5810 -2.3565129e-008,55.5857 8.5962888e-008,55.5904 -3.2031787e-007,55.5952 1.195427e-006,55.5999 0.093764096,55.6046 0.31251389,55.6094 0.31248337,55.6141 0.031236378,55.6188 -3.8138049e-007,55.6236 9.8334431e-006,55.6283 0.093775459,55.6330 0.12498277,55.6378 -2.0950478e-005,55.6425 6.6329148e-006,55.6472 -5.5795431e-006,55.6520 1.5686232e-005,55.6567 0.09382017,55.6615 0.4688648,55.6662 0.96881729,55.6709 1.0624477,55.6757 0.62485164,55.6804 0.031175142,55.6851 1.373643e-005,55.6899 -2.852152e-006,55.6946 -2.3295327e-006,55.6994 1.2171882e-005,55.7041 0.093774445,55.7088 0.093710825,55.7136 6.1451581e-005,55.7183 0.2813457,55.7230 0.28117859,55.7278 0.18746608,55.7325 0.28126249,55.7373 0.093707651,55.7420 -2.1369055e-005,55.7467 5.05559e-006,55.7515 1.1490912e-006,55.7562 0.18750905,55.7610 0.34375003,55.7657 0.18749082,55.7705 -6.2822477e-007,55.7752 -6.9923972e-006,55.7799 2.8600925e-005,55.7847 0.40642726,55.7894 1.2501554,55.7942 1.3123546,55.7989 0.40606761,55.8036 0.18749169,55.8084 0.28124708,55.8131 0.12498293,55.8179 4.9498772e-006,55.8226 0.031241752,55.8274 0.093819954,55.8321 0.28133875,55.8368 0.28115624,55.8416 0.093686603,55.8463 0.18752441,55.8511 0.18752031,55.8558 0.34380171,55.8606 1.0937134,55.8653 0.093691669,55.8701 1.0119645e-006,55.8748 -2.7103317e-007,55.8795 7.2068282e-008,55.8843 -1.7212662e-008,55.8890 -3.2255683e-009,55.8938 3.0119978e-008,55.8985 -1.1726645e-007,55.9033 4.3898928e-007,55.9080 -1.6388523e-006,55.9128 6.1170235e-006,55.9175 0.031249998,55.9223 -6.1184678e-006,55.9270 1.6567229e-006,55.9318 -5.0782711e-007,55.9365 3.7444977e-007,55.9413 -9.9002284e-007,55.9460 3.5859839e-006,55.9508 0.093801245,55.9555 0.34377876,55.9603 0.40628538,55.9650 0.68753517,55.9698 0.53115726,55.9745 0.062434185,55.9793 6.8981285e-006,55.9840 -2.7366596e-006,55.9888 4.0482073e-006,55.9935 -1.3457309e-005,55.9983 4.9785896e-005,56.0030 0.31260893,56.0078 0.50000274,56.0125 0.40619856,56.0173 0.31245038,56.0220 0.093705259,56.0268 -7.2041571e-006,56.0315 5.0419749e-006,56.0363 0.093860246,56.0410 0.40634385,56.0458 0.40618077,56.0505 0.18739168,56.0553 -3.7312733e-005,56.0600 9.0542035e-006,56.0648 1.0999959e-006,56.0695 0.093797684,56.0743 0.4375478,56.0791 0.6562115,56.0838 0.28119591,56.0886 -6.9052571e-006,56.0933 1.8503657e-006,56.0981 -4.9552534e-007,56.1028 1.3155345e-007,56.1076 -3.0639043e-008,56.1123 -9.0121492e-009,56.1171 6.6697972e-008,56.1218 -2.5780614e-007,56.1266 9.6462156e-007,56.1314 -3.6010354e-006,56.1361 1.3440846e-005,56.1409 0.093783125,56.1456 0.18752299,56.1504 0.18746051,56.1551 -3.4095079e-005,56.1599 6.9452344e-006,56.1647 0.093805984,56.1694 0.50005335,56.1742 0.53123808,56.1789 0.37495625,56.1837 0.093700774,56.1885 -5.8545052e-006,56.1932 1.5671486e-006,56.1980 -4.1351228e-007,56.2027 8.6743547e-008,56.2075 6.6588875e-008,56.2122 -3.5314571e-007,56.2170 1.3461291e-006,56.2218 0.093755685,56.2265 0.1875,56.2313 0.0937443,56.2360 -1.3138713e-006,56.2408 2.3318208e-007,56.2456 3.8132276e-007,56.2503 -1.7586841e-006,56.2551 6.6540765e-006,56.2599 0.78128672,56.2646 1.5625014,56.2694 0.87496281,56.2741 -7.9980591e-006,56.2789 2.1433273e-006,56.2837 -5.7446175e-007,56.2884 1.5430936e-007,56.2932 -4.2719339e-008,56.2980 1.6553406e-008,56.3027 -2.349225e-008,56.3075 7.7422044e-008,56.3123 -2.8622372e-007,56.3170 1.0675778e-006,56.3218 -3.984479e-006,56.3265 1.4871806e-005,56.3313 0.093815736,56.3361 0.18746684,56.3408 -5.4465945e-005,56.3456 6.4349779e-006,56.3504 2.8734848e-005,56.3551 0.31259385,56.3599 0.5624792,56.3647 0.34375978,56.3694 0.75006354,56.3742 0.74993593,56.3790 0.34366798,56.3837 0.031221971,56.3885 3.2937576e-006,56.3933 -8.8265585e-007,56.3980 2.36543e-007,56.4028 -6.342934e-008,56.4076 1.7151114e-008,56.4123 -5.1689684e-009,56.4171 3.5233163e-009,56.4219 -8.9246948e-009,56.4266 3.2178502e-008,56.4314 -1.1980099e-007,56.4362 4.4706943e-007,56.4410 -1.6686407e-006,56.4457 6.2281038e-006,56.4505 0.093758583,56.4553 0.093741283,56.4600 0.031244483,56.4648 0.093751669,56.4696 -1.1378542e-006,56.4743 1.9518082e-007,56.4791 3.57289e-007,56.4839 -1.6245293e-006,56.4887 6.1414394e-006,56.4934 0.03125,56.4982 -6.1646956e-006,56.5030 1.7189178e-006,56.5077 -7.1039977e-007,56.5125 1.1226182e-006,56.5173 -3.780397e-006,56.5221 1.4000332e-005,56.5268 0.093769103,56.5316 0.093730889,56.5364 -1.3981895e-005,56.5412 3.7443779e-006,56.5459 -9.9424653e-007,56.5507 2.3223654e-007,56.5555 6.5412166e-008,56.5603 -4.9396186e-007,56.5650 0.093762681,56.5698 0.5000276,56.5746 0.74999213,56.5794 0.31247169,56.5841 -4.612295e-006,56.5889 1.1979629e-006,56.5937 -1.7908765e-007,56.5985 -4.8178947e-007,56.6032 2.1064898e-006,56.6080 0.03128257,56.6128 0.093739122,56.6176 -2.9626424e-005,56.6223 7.9389538e-006,56.6271 -2.1264868e-006,56.6319 5.6621502e-007,56.6367 -1.3816339e-007,56.6415 -1.3622607e-008,56.6462 1.9268873e-007,56.6510 -7.5721078e-007,56.6558 2.8364339e-006,56.6606 -1.0589562e-005,56.6653 3.952569e-005,56.6701 0.31259957,56.6749 0.49996185,56.6797 0.18745115,56.6845 0.31257114,56.6892 0.50000393,56.6940 0.31241319,56.6988 0.031219052,56.7036 0.09375792,56.7084 -1.1418965e-005,56.7131 3.2615478e-006,56.7179 -1.6261903e-006,56.7227 0.031255934,56.7275 0.18750209,56.7323 0.093743876,56.7371 -1.755482e-006,56.7418 2.383968e-006,56.7466 0.031265568,56.7514 0.093750022,56.7562 0.031234344,56.7610 -2.0579903e-006,56.7658 5.5149417e-007,56.7705 -1.4778522e-007,56.7753 3.9592653e-008,56.7801 -1.0570942e-008,56.7849 2.6872291e-009,56.7897 -1.7687919e-010,56.7945 -1.9802044e-009,56.7992 8.0985672e-009,56.8040 -3.0417073e-008,56.8088 1.1358083e-007,56.8136 -4.2394771e-007,56.8184 1.5823654e-006,56.8232 0.031264964,56.8280 0.093751162,56.8327 0.03123037,56.8375 0.031280581,56.8423 0.34381816,56.8471 0.56250107,56.8519 0.34367737,56.8567 -3.0526484e-005,56.8615 3.1413365e-006,56.8662 0.093778767,56.8710 0.3125836,56.8758 0.43750125,56.8806 0.2499138,56.8854 -3.1590189e-005,56.8902 8.4689491e-006,56.8950 -2.2825247e-006,56.8998 6.6032703e-007,56.9046 -3.5858039e-007,56.9093 7.7400671e-007,56.9141 0.031249963,56.9189 -6.3465649e-007,56.9237 -1.293823e-007,56.9285 1.152374e-006,56.9333 -4.4805724e-006,56.9381 1.6771559e-005,56.9429 0.093752176,56.9477 0.031247888,56.9525 0.093754187,56.9572 0.031232916,56.9620 1.4975591e-006,56.9668 0.093764298,56.9716 0.31252947,56.9764 0.37504017,56.9812 0.34374231,56.9860 0.18743972,56.9908 -2.1979706e-005,56.9956 2.5520633e-006,57.0004 1.1775003e-005,57.0052 0.093755476,57.0100 0.031234661,57.0148 7.5026691e-007,57.0196 -6.0349298e-006,57.0243 2.3391844e-005,57.0291 0.093791358,57.0339 0.1562759,57.0387 0.21871212,57.0435 0.093724936,57.0483 0.18753016,57.0531 0.18746817,57.0579 -3.0823419e-005,57.0627 2.7212933e-005,57.0675 0.18761364,57.0723 0.68765604,57.0771 1.0000006,57.0819 0.65605807,57.0867 0.093643591,57.0915 1.3346634e-005,57.0963 -3.5765631e-006,57.1011 9.5831535e-007,57.1059 -2.5634955e-007,57.1107 6.6989216e-008,57.1155 -1.1581585e-008,57.1203 -2.0672093e-008,57.1251 9.4281077e-008,57.1299 -3.5648753e-007,57.1347 1.3317991e-006,57.1395 -4.9711939e-006,57.1443 1.8554789e-005,57.1491 0.093759872,57.1539 0.093771026,57.1587 0.31254014,57.1635 0.31245252,57.1683 0.031207068,57.1731 5.9926301e-006,57.1779 -1.6058891e-006,57.1827 4.3034174e-007,57.1875 -1.153214e-007,57.1923 3.0901862e-008,57.1971 -8.2748173e-009,57.2019 2.1943896e-009,57.2067 -5.0192461e-010,57.2115 -1.86941e-010,57.2163 1.2498728e-009,57.2211 -4.8130353e-009,57.2259 1.8004028e-008,57.2307 -6.7209633e-008,57.2355 2.5085893e-007,57.2403 -9.3631741e-007,57.2451 3.4947525e-006,57.2499 0.093792208,57.2547 0.34378782,57.2595 0.34371135,57.2643 0.18752667,57.2691 0.5000608,57.2739 0.4999488,57.2787 0.18743201,57.2835 -1.5822172e-005,57.2883 4.2403626e-006,57.2931 -1.1377348e-006,57.2979 3.1016441e-007,57.3027 -1.0281425e-007,57.3076 1.0107068e-007,57.3124 -3.0148945e-007,57.3172 1.104992e-006,57.3220 0.09377005,57.3268 0.31250715,57.3316 0.18747815,57.3364 -8.2178422e-006,57.3412 3.7506481e-006,57.3460 -6.7846004e-006,57.3508 2.3389815e-005,57.3556 0.093749836,57.3604 -2.2805547e-005,57.3652 4.805227e-006,57.3700 3.5874079e-006,57.3749 0.093757652,57.3797 0.093742594,57.3845 -4.8334805e-006,57.3893 -6.8187589e-008,57.3941 5.1072752e-006,57.3989 0.09380009,57.4037 0.31251571,57.4085 0.18745211,57.4133 0.031228228,57.4181 -4.5440319e-007,57.4230 1.2165792e-007,57.4278 -3.2184293e-008,57.4326 7.0672805e-009,57.4374 3.9189594e-009,57.4422 -2.2746249e-008,57.4470 8.7074767e-008,57.4518 -3.2558444e-007,57.4566 1.2153846e-006,57.4615 0.03128859,57.4663 0.15631002,57.4711 0.21872996,57.4759 0.093683794,57.4807 -1.6900969e-005,57.4855 4.5290753e-006,57.4903 -1.2136892e-006,57.4951 3.2524113e-007,57.5000 -8.715736e-008,57.5048 2.3356652e-008,57.5096 -6.2607874e-009,57.5144 1.6842261e-009,57.5192 -4.7551046e-010,57.5240 2.1766239e-010,57.5288 -3.9513587e-010,57.5337 1.3629844e-009,57.5385 -5.0573354e-009,57.5433 1.8868224e-008,57.5481 -7.0421521e-008,57.5529 2.6284917e-007,57.5577 0.093833357,57.5626 0.50000173,57.5674 0.12490898,57.5722 2.6837548e-005,57.5770 0.18756104,57.5818 0.34377837,57.5866 0.31243792,57.5915 0.031196168,57.5963 3.7529953e-006,57.6011 1.3182174e-005,57.6059 0.093772955,57.6107 0.093724385,57.6156 5.4434032e-008,57.6204 0.093775444,57.6252 0.093727589,57.6300 -1.5272561e-005,57.6348 4.0805298e-006,57.6397 -1.0480688e-006,57.6445 1.1133064e-007,57.6493 6.0291893e-007,57.6541 -2.5232825e-006,57.6589 9.491142e-006,57.6638 0.18756264,57.6686 0.50001252,57.6734 0.37497735,57.6782 0.43750715,57.6830 0.34373859,57.6879 0.3125037,57.6927 0.21879418,57.6975 0.3438032,57.7023 0.34366319,57.7072 0.093745418,57.7120 0.31262064,57.7168 0.46879479,57.7216 0.68748474,57.7264 0.62488538,57.7313 0.18740802,57.7361 -1.1375529e-005,57.7409 2.8485911e-006,57.7457 -1.7647263e-008,57.7506 -2.7785907e-006,57.7554 1.1133175e-005,57.7602 0.7500205,57.7650 0.81248975,57.7699 0.49999341,57.7747 0.093825884,57.7795 0.3125838,57.7843 0.40618744,57.7892 0.34373361,57.7940 0.50006968,57.7988 0.50000036,57.8036 0.43741298,57.8085 0.093670964,57.8133 6.1376268e-006,57.8181 0.093805581,57.8230 0.3124935,57.8278 0.093720488,57.8326 0.18756437,57.8374 0.31247571,57.8423 0.093700685,57.8471 0.78125978,57.8519 0.87499851,57.8568 0.18750806,57.8616 0.18747613,57.8664 0.031273227,57.8712 0.31254888,57.8761 0.31246319,57.8809 0.093711004,57.8857 2.4647306e-009,57.8906 0.09385635,57.8954 0.40632075,57.9002 0.37489733,57.9051 0.093673401,57.9099 -5.8316385e-007,57.9147 -6.6981471e-007,57.9196 3.2628259e-006,57.9244 -1.2382712e-005,57.9292 4.6272533e-005,57.9340 0.21888041,57.9389 0.46878606,57.9437 0.34360304,57.9485 -5.23747e-005,57.9534 0.093805656,57.9582 0.093709588,57.9630 -2.3959867e-005,57.9679 6.4206974e-006,57.9727 -1.7206025e-006,57.9775 4.6109133e-007,57.9824 -1.2359621e-007,57.9872 3.3248881e-008,57.9921 -9.3874002e-009,57.9969 4.2977004e-009,58.0017 -7.8032372e-009,58.0066 2.6917606e-008,58.0114 -9.9876786e-008,58.0162 3.7262564e-007,58.0211 -1.3907604e-006,58.0259 5.1909187e-006,58.0307 -1.9374791e-005,58.0356 7.231527e-005,58.0404 0.31264728,58.0452 0.53129715,58.0501 0.46862361,58.0549 0.093622446,58.0598 1.0012711e-005,58.0646 0.093780331,58.0694 0.31258923,58.0743 0.84383667,58.0791 0.87490022,58.0839 0.18738936,58.0888 0.093815543,58.0936 0.40631485,58.0985 0.53122908,58.1033 0.37493309,58.1081 0.093712807,58.1130 0.093766004,58.1178 0.18753381,58.1227 0.31252325,58.1275 0.28122774,58.1323 0.12495403,58.1372 -1.7363709e-005,58.1420 4.6493574e-006,58.1469 -1.2320399e-006,58.1517 2.7834753e-007,58.1565 1.187905e-007,58.1614 -7.5361697e-007,58.1662 2.8959669e-006,58.1711 -1.08313e-005,58.1759 4.0433151e-005,58.1808 0.25006509,58.1856 0.37500459,58.1904 0.24991667,58.1953 2.3300308e-005,58.2001 0.31264591,58.2050 0.4999949,58.2098 0.31237435,58.2147 0.031186331,58.2195 8.8338793e-006,58.2244 -2.3672771e-006,58.2292 6.3437602e-007,58.2340 -1.6999823e-007,58.2389 4.555562e-008,58.2437 -1.2207825e-008,58.2486 3.2712795e-009,58.2534 -8.7611363e-010,58.2583 2.328589e-010,58.2631 -5.5236527e-011,58.2680 -1.193824e-011,58.2728 1.0300596e-010,58.2777 -4.0012602e-010,58.2825 1.4976432e-009,58.2873 -5.5909872e-009,58.2922 2.086832e-008,58.2970 -7.7889815e-008,58.3019 2.9071904e-007,58.3067 -1.0850911e-006,58.3116 4.0500363e-006,58.3164 -1.5116509e-005,58.3213 0.093909055,58.3261 0.81264937,58.3310 0.74991351,58.3358 0.40609616,58.3407 -7.1185088e-005,58.3455 1.8715202e-005,58.3504 -3.6687029e-006,58.3552 -4.0427594e-006,58.3601 1.9842195e-005,58.3649 0.093805067,58.3698 0.1562271,58.3746 0.031199533,58.3795 7.5815474e-006,58.3843 0.093791626,58.3892 0.3438223,58.3940 0.56251127,58.3989 0.40617409,58.4037 0.09369766,58.4086 -2.6873345e-006,58.4134 7.20137e-007,58.4183 -1.9295378e-007,58.4231 5.1608648e-008,58.4280 -1.3462156e-008,58.4328 2.2348634e-009,58.4377 4.524578e-009,58.4426 -2.0335522e-008,58.4474 7.6825017e-008,58.4523 -2.8699216e-007,58.4571 1.0712486e-006,58.4620 0.031276792,58.4668 0.093744487,58.4717 0.093738802,58.4765 0.18749905,58.4814 0.031248758,58.4862 0.09376689,58.4911 0.12503147,58.4960 0.25011507,58.5008 0.53131664,58.5057 0.49990144,58.5105 0.18737911,58.5154 -2.1276397e-005,58.5202 0.093764611,58.5251 0.18751439,58.5299 0.093738429,58.5348 -1.9676734e-005,58.5397 5.2729124e-006,58.5445 -1.4130194e-006,58.5494 3.7865684e-007,58.5542 -1.014719e-007,58.5591 2.7194265e-008,58.5640 -7.2953772e-009,58.5688 1.9846282e-009,58.5737 -6.4244565e-010,58.5785 5.8500937e-010,58.5834 -1.697701e-009,58.5882 6.2063776e-009,58.5931 -2.3130042e-008,58.5980 8.6322082e-008,58.6028 -3.2218935e-007,58.6077 1.2025511e-006,58.6125 -4.4884478e-006,58.6174 1.6752852e-005,58.6223 0.093749985,58.6271 -1.6738641e-005,58.6320 4.470055e-006,58.6369 -1.1399655e-006,58.6417 8.9352334e-008,58.6466 7.8275559e-007,58.6514 -3.2207181e-006,58.6563 0.031285483,58.6612 0.343876,58.6660 0.7500307,58.6709 0.49987787,58.6758 0.093684167,58.6806 -6.1256478e-006,58.6855 2.0214216e-005,58.6903 0.093799025,58.6952 0.28128621,58.7001 0.53133368,58.7049 0.78126866,58.7098 0.68743575,58.7147 0.62499356,58.7195 0.53120124,58.7244 0.18743266,58.7293 0.031235281,58.7341 -2.4116866e-006,58.7390 6.2361943e-007,58.7439 -8.2550024e-008,58.7487 -2.9351443e-007,58.7536 1.2567466e-006,58.7585 -4.7339313e-006,58.7633 1.7680681e-005,58.7682 1.156288,58.7731 1.5624892,58.7779 0.74996501,58.7828 -7.6136907e-006,58.7877 2.4653498e-006,58.7925 -2.2471513e-006,58.7974 0.34386498,58.8023 0.78134358,58.8071 0.62492675,58.8120 0.21865825,58.8169 0.093721487,58.8217 0.18756033,58.8266 0.56258506,58.8315 0.74996603,58.8363 0.34365967,58.8412 0.093719952,58.8461 -2.5187514e-006,58.8510 0.18757279,58.8558 0.5312475,58.8607 0.21870583,58.8656 0.18756615,58.8704 0.34375274,58.8753 0.18742281,58.8802 -2.4486591e-005,58.8851 2.1635597e-006,58.8899 0.093792997,58.8948 0.50001484,58.8997 0.21870406,58.9045 0.031240592,58.9094 -1.3991684e-007,58.9143 -8.6060015e-007,58.9192 3.5827031e-006,58.9240 -1.3471516e-005,58.9289 5.0308205e-005,58.9338 0.31253237,58.9387 0.34381154,58.9435 0.84381616,58.9484 0.74993348,58.9533 0.40615851,58.9582 0.031202858,58.9630 6.9505295e-006,58.9679 -1.9063508e-006,58.9728 6.7422587e-007,58.9777 -7.9043713e-007,58.9825 2.4877104e-006,58.9874 -9.1612701e-006,58.9923 3.416065e-005,58.9972 0.18754575,59.0020 0.28125331,59.0069 0.34376138,59.0118 0.31245294,59.0167 0.031204477,59.0215 6.8233753e-006,59.0264 -3.022629e-006,59.0313 5.2669807e-006,59.0362 0.34381613,59.0411 0.68754244,59.0459 0.43744019,59.0508 0.093701087,59.0557 -4.6670289e-006,59.0606 1.2499745e-006,59.0655 -3.3242065e-007,59.0703 7.9587529e-008,59.0752 1.4106416e-008,59.0801 -1.3603545e-007,59.0850 5.3008876e-007,59.0899 -1.9845106e-006,59.0947 7.4086661e-006,59.0996 0.062521756,59.1045 0.12499678,59.1094 0.18751271,59.1143 0.84379089,59.1191 0.9062171,59.1240 0.3437044,59.1289 6.0378784e-007,59.1338 -7.2620082e-007,59.1387 2.3011899e-006,59.1435 -8.4793564e-006,59.1484 0.12511633,59.1533 0.50010341,59.1582 2.0624733,59.1631 3.9062393,59.1680 3.4686711,59.1728 1.3123983,59.1777 4.8242731e-005,59.1826 0.65633017,59.1875 0.68744355,59.1924 0.093686931,59.1973 -4.0007249e-006,59.2022 1.0754947e-006,59.2070 -3.0087233e-007,59.2119 1.2789671e-007,59.2168 -2.1070524e-007,59.2217 7.1498476e-007,59.2266 -2.6494856e-006,59.2315 9.8839082e-006,59.2364 0.093801141,59.2412 0.18747446,59.2461 0.06253285,59.2510 0.28133997,59.2559 0.28117186,59.2608 0.093714543,59.2657 0.50017273,59.2706 1.1562653,59.2755 0.59359038,59.2803 0.18745407,59.2852 0.093767092,59.2901 0.18752293,59.2950 0.40623114,59.2999 0.34372693,59.3048 0.18748745,59.3097 0.031243587,59.3146 -1.3631657e-005,59.3195 4.2562802e-005,59.3243 0.18759927,59.3292 0.40636575,59.3341 0.71870804,59.3390 0.40609413,59.3439 0.093703255,59.3488 -4.6060954e-006,59.3537 1.2328833e-006,59.3586 -3.2499548e-007,59.3635 6.6978416e-008,59.3684 5.7121209e-008,59.3733 -2.9550068e-007,59.3781 1.1249914e-006,59.3830 -4.2048687e-006,59.3879 1.5695987e-005,59.3928 0.28137913,59.3977 0.84384716,59.4026 0.87488836,59.4075 0.28113234,59.4124 -1.2005244e-005,59.4173 3.2171401e-006,59.4222 -8.6216579e-007,59.4271 2.3121633e-007,59.4320 -6.2617175e-008,59.4369 1.9230486e-008,59.4418 -1.4299797e-008,59.4467 3.7970633e-008,59.4515 -1.3759545e-007,59.4564 5.1246008e-007,59.4613 -1.9124261e-006,59.4662 0.093808241,59.4711 0.50006133,59.4760 0.56247252,59.4809 0.3124359,59.4858 -4.3517455e-005,59.4907 5.832886e-005,59.4956 0.31273258,59.5005 0.90648896,59.5054 1.1875021,59.5103 1.1873615,59.5152 1.1248866,59.5201 0.65611094,59.5250 0.18742363,59.5299 0.18749715,59.5348 0.09371376,59.5397 -1.1179206e-005,59.5446 2.734138e-006,59.5495 2.438303e-007,59.5544 -3.7101229e-006,59.5593 1.4598139e-005,59.5642 0.093766011,59.5691 0.093742058,59.5740 0.18751314,59.5789 0.34376517,59.5838 0.31247768,59.5887 0.093726285,59.5936 -2.4051999e-006,59.5985 6.446075e-007,59.6034 -1.7300026e-007,59.6083 4.7332023e-008,59.6132 -1.6311734e-008,59.6181 1.7911889e-008,59.6230 -5.533985e-008,59.6279 2.0346641e-007,59.6328 0.093765765,59.6377 0.31249994,59.6426 0.093734421,59.6475 -8.7407062e-007,59.6524 2.5474158e-006,59.6573 -9.3164626e-006,59.6622 3.4721746e-005,59.6671 0.31257653,59.6720 0.49999356,59.6769 0.34371814,59.6818 0.28127289,59.6868 0.31249425,59.6917 0.18744121,59.6966 -3.7712143e-005,59.7015 4.5486977e-005,59.7064 0.40639177,59.7113 1.0000938,59.7162 0.93736911,59.7211 0.21863289,59.7260 0.093741462,59.7309 -8.2645502e-006,59.7358 0.09376283,59.7407 0.093742311,59.7456 0.031243386,59.7505 -1.2644645e-006,59.7554 7.6030341e-007,59.7604 -1.7768017e-006,59.7653 6.3474781e-006,59.7702 0.093761787,59.7751 0.12502585,59.7800 0.093731239,59.7849 -3.0310006e-005,59.7898 8.142194e-006,59.7947 -2.2558879e-006,59.7996 8.8061188e-007,59.8045 -1.2664582e-006,59.8094 4.1855601e-006,59.8144 0.09375377,59.8193 0.093749948,59.8242 0.093746439,59.8291 -4.974564e-006,59.8340 0.03125697,59.8389 0.18755132,59.8438 0.43753529,59.8487 0.34372252,59.8536 0.18745317,59.8586 -2.4514726e-005,59.8635 1.602414e-005,59.8684 0.093761697,59.8733 0.093738429,59.8782 -1.6713839e-005,59.8831 0.093902178,59.8880 0.53137815,59.8929 0.53118002,59.8979 0.31235519,59.9028 -7.0753369e-005,59.9077 0.031275809,59.9126 0.031238966,59.9175 -3.0828157e-006,59.9224 1.9502493e-006,59.9273 -4.7183489e-006,59.9323 1.6924687e-005,59.9372 0.093773074,59.9421 0.093726762,59.9470 -1.6216003e-005,59.9519 2.0772252e-006,59.9568 7.9095807e-006,59.9617 0.40633976,59.9667 0.68756092,59.9716 0.49992853,59.9765 0.12496042,59.9814 0.093726508,59.9863 -2.9798142e-005,59.9912 1.0608066e-005,59.9962 0.18752322,60.0011 0.50000381,60.0060 0.34374446,60.0109 0.28137636,60.0158 0.62508631,60.0208 0.68735605,60.0257 0.31240878,60.0306 0.18750754,60.0355 -1.324581e-005,60.0404 4.1270278e-006,60.0454 -3.26128e-006,60.0503 8.9185824e-006,60.0552 0.18752517,60.0601 0.34375,60.0650 0.18747476,60.0700 -8.5864031e-006,60.0749 2.0321609e-006,60.0798 4.5868654e-007,60.0847 0.093762703,60.0896 0.31251207,60.0946 0.31248567,60.0995 0.031237368,60.1044 1.437284e-006,60.1093 1.3550908e-006,60.1142 -6.8584973e-006,60.1192 0.031299755,60.1241 0.31256232,60.1290 1.0624952,60.1339 2.2812653,60.1389 2.406251,60.1438 1.124977,60.1487 0.31243938,60.1536 -4.3889533e-005,60.1586 1.1761369e-005,60.1635 -3.1517716e-006,60.1684 8.4459845e-007,60.1733 -2.2632301e-007,60.1783 6.0613274e-008,60.1832 -1.6108553e-008,60.1881 3.8151242e-009,60.1930 8.497904e-010,60.1980 -7.2154149e-009,60.2029 2.8014655e-008,60.2078 -1.0485318e-007,60.2127 3.9143529e-007,60.2177 -1.461027e-006,60.2226 5.4531915e-006,60.2275 0.18752101,60.2324 0.3124848,60.2374 0.093767613,60.2423 0.31257382,60.2472 0.49999782,60.2522 0.31243476,60.2571 0.09378735,60.2620 0.31262591,60.2669 0.46875411,60.2719 0.40614673,60.2768 0.28116685,60.2817 0.09374436,60.2867 0.75001204,60.2916 0.49998227,60.2965 -4.916531e-006,60.3014 1.3190726e-006,60.3064 -3.592946e-007,60.3113 1.1798251e-007,60.3162 -1.1261022e-007,60.3212 3.3248034e-007,60.3261 -1.2174238e-006,60.3310 0.093765631,60.3360 0.50001895,60.3409 0.56248623,60.3458 0.18748105,60.3508 1.1054218e-006,60.3557 0.09378317,60.3606 0.34378481,60.3656 0.81247509,60.3705 0.81247407,60.3754 0.65628493,60.3804 0.50013942,60.3853 1.0938052,60.3902 0.84366846,60.3952 0.50001127,60.4001 0.78122967,60.4050 0.56242776,60.4100 0.3750191,60.4149 0.50000137,60.4198 0.34370309,60.4248 0.18746865,60.4297 0.093734264,60.4346 0.28133059,60.4396 0.87501919,60.4445 0.6249541,60.4494 0.34382072,60.4544 0.37506509,60.4593 0.50001812,60.4643 0.46863753,60.4692 0.093637511,60.4741 6.8381814e-006,60.4791 -3.7364289e-006,60.4840 8.1076641e-006,60.4889 -2.8696779e-005,60.4939 0.00010668956,60.4988 0.43768191,60.5038 0.59373456,60.5087 0.40611067,60.5136 0.093631417,60.5186 5.29055e-005,60.5235 0.31258538,60.5284 0.34369054,60.5334 0.093682453,60.5383 -5.3972599e-006,60.5433 2.703154e-006,60.5482 -5.415357e-006,60.5531 1.895994e-005,60.5581 0.093761027,60.5630 0.093768343,60.5680 0.6251232,60.5729 1.2813196,60.5779 1.0624055,60.5828 0.62489128,60.5877 0.49996927,60.5927 0.31250596,60.5976 0.12499493,60.6026 -5.1632614e-006,60.6075 1.3990604e-006,60.6124 -4.3249764e-007,60.6174 3.3082105e-007,60.6223 -8.9083335e-007,60.6273 3.2328082e-006,60.6322 -1.2041537e-005,60.6372 4.4937609e-005,60.6421 0.34385145,60.6471 0.56249487,60.6520 0.343669,60.6569 0.093704715,60.6619 -6.9799025e-006,60.6668 1.9049498e-006,60.6718 -6.3924966e-007,60.6767 6.5192103e-007,60.6817 -1.9685697e-006,60.6866 7.2230305e-006,60.6916 0.093782581,60.6965 0.18748406,60.7015 -2.8328979e-005,60.7064 7.7023315e-006,60.7113 -2.4777135e-006,60.7163 2.2079614e-006,60.7212 -6.3545281e-006,60.7262 2.3212297e-005,60.7311 0.18752992,60.7361 0.18747346,60.7410 0.031228792,60.7460 0.031268783,60.7509 0.093748495,60.7559 0.1249956,60.7608 0.5000118,60.7658 0.49998912,60.7707 0.18748717,60.7757 -1.790175e-006,60.7806 4.8009139e-007,60.7856 -1.3002169e-007,60.7905 3.9950521e-008,60.7955 -2.9770199e-008,60.8004 7.9134267e-008,60.8054 -2.8679304e-007,60.8103 1.068139e-006,60.8153 0.031262364,60.8202 0.09374851,60.8252 -2.2795008e-005,60.8301 4.3621956e-005,60.8351 0.31257415,60.8400 0.50001693,60.8450 0.40623662,60.8499 0.21871017,60.8549 0.093696825,60.8598 0.093780369,60.8648 0.31250784,60.8697 0.18750551,60.8747 0.40631294,60.8797 0.59383315,60.8846 0.8750096,60.8896 0.56235868,60.8945 0.093674518,60.8995 -3.2704497e-006,60.9044 1.7131955e-005,60.9094 0.093774006,60.9143 0.093726046,60.9193 -1.7483135e-005,60.9242 4.6614718e-006,60.9292 -1.1610905e-006,60.9342 -1.7586476e-008,60.9391 1.2316796e-006,60.9441 -4.9096311e-006,60.9490 1.8408591e-005,60.9540 0.093748696,60.9589 -1.3215124e-005,60.9639 0.0937953,60.9689 0.31253666,60.9738 0.34371519,60.9788 0.093706407,60.9837 -6.4301184e-006,60.9887 1.0810561e-005,60.9936 0.093802519,60.9986 0.28125662,61.0036 0.31246603,61.0085 0.18747871,61.0135 -1.5236307e-005,61.0184 5.3599897e-006,61.0234 0.031257518,61.0284 0.093758389,61.0333 0.093739018,61.0383 -8.2735642e-006,61.0432 2.6894793e-007,61.0482 7.1993431e-006,61.0532 0.031249885,61.0581 -6.7589272e-006,61.0631 -1.7889878e-006,61.0680 1.3916979e-005,61.0730 0.18758151,61.0780 0.50003386,61.0829 0.5000214,61.0879 0.46878284,61.0929 0.37491298,61.0978 0.093667828,61.1028 -2.3956334e-005,61.1077 4.9455059e-005,61.1127 0.31255695,61.1177 0.34372455,61.1226 0.18744923,61.1276 -2.3612816e-005,61.1326 9.8361716e-006,61.1375 -1.573107e-005,61.1425 5.309251e-005,61.1475 0.40640968,61.1524 0.81252873,61.1574 0.56235242,61.1623 0.093665443,61.1673 2.6606986e-006,61.1723 -2.3985817e-007,61.1772 0.093767785,61.1822 0.3750287,61.1872 0.40622997,61.1921 0.093721367,61.1971 2.4493299e-006,61.2021 -6.5636237e-007,61.2070 1.7588958e-007,61.2120 -4.7134023e-008,61.2170 1.2629912e-008,61.2219 -3.381192e-009,61.2269 8.9366325e-010,61.2319 -1.9313819e-010,61.2368 -1.2121389e-010,61.2418 6.7808215e-010,61.2468 -2.5913658e-009,61.2518 9.6882955e-009,61.2567 -3.6165225e-008,61.2617 1.3498531e-007,61.2667 -5.0382351e-007,61.2716 1.8804859e-006,61.2766 -7.0187816e-006,61.2816 2.6197111e-005,61.2865 0.18756865,61.2915 0.37501147,61.2965 0.31246564,61.3015 0.18745957,61.3064 0.031223264,61.3114 1.4413256e-006,61.3164 -2.9187509e-006,61.3213 1.023457e-005,61.3263 0.093763888,61.3313 0.09373612,61.3363 -1.0252866e-005,61.3412 3.0048172e-006,61.3462 -1.7655435e-006,61.3512 4.0574637e-006,61.3561 0.093763255,61.3611 0.59375697,61.3661 0.78124529,61.3711 0.56248689,61.3760 -6.9809394e-006,61.3810 1.8789852e-006,61.3860 -5.3434712e-007,61.3910 2.5823897e-007,61.3959 -4.9860529e-007,61.4009 1.7363321e-006,61.4059 -6.4473256e-006,61.4109 2.4055236e-005,61.4158 0.18753254,61.4208 0.18746805,61.4258 0.062503077,61.4308 0.31253213,61.4357 0.31247291,61.4407 0.093727328,61.4457 -1.7013388e-005,61.4507 5.4846871e-005,61.4556 0.31267956,61.4606 0.62502956,61.4656 0.37481228,61.4706 -8.1556289e-005,61.4756 2.1855154e-005,61.4805 -5.8566602e-006,61.4855 1.5694337e-006,61.4905 -4.20524e-007,61.4955 1.1251458e-007,61.5005 -2.9494741e-008,61.5054 5.4535416e-009,61.5104 7.6843376e-009,61.5154 -3.6195114e-008,61.5204 1.3710923e-007,61.5253 -5.1229006e-007,61.5303 1.9122306e-006,61.5353 -7.1373038e-006,61.5403 2.6639498e-005,61.5453 0.093784481,61.5503 0.18749426,61.5552 0.15621887,61.5602 0.312491,61.5652 0.71877837,61.5702 0.78123188,61.5752 0.18747704,61.5801 3.8921735e-006,61.5851 -1.0429998e-006,61.5901 2.7945961e-007,61.5951 -7.4740846e-008,61.6001 1.947744e-008,61.6051 -3.1616756e-009,61.6100 -6.8334018e-009,61.6150 3.0498693e-008,61.6200 -1.1517233e-007,61.6250 4.3023101e-007,61.6300 -1.6059025e-006,61.6350 5.9939434e-006,61.6399 0.093784973,61.6449 0.31255314,61.6499 0.53125101,61.6549 0.53123844,61.6599 0.49996251,61.6649 0.093702823,61.6699 3.1367397e-006,61.6748 -1.3316245e-006,61.6798 2.1896633e-006,61.6848 -7.427645e-006,61.6898 2.7523485e-005,61.6948 0.18756431,61.6998 0.34377509,61.7048 0.31245175,61.7097 0.093695298,61.7147 0.56252301,61.7197 1.656293,61.7247 1.9062577,61.7297 1.1875266,61.7347 0.90627503,61.7397 0.56246644,61.7447 0.31242615,61.7497 -3.3554043e-005,61.7546 8.9915475e-006,61.7596 -2.408995e-006,61.7646 6.4358784e-007,61.7696 -1.6512972e-007,61.7746 1.6867734e-008,61.7796 9.7685344e-008,61.7846 -4.0765207e-007,61.7896 1.5330687e-006,61.7946 0.03127341,61.7996 0.093742214,61.8045 -2.1431679e-005,61.8095 6.1670435e-006,61.8145 -3.2346577e-006,61.8195 0.031270579,61.8245 0.18751179,61.8295 0.18749036,61.8345 0.18749435,61.8395 0.093738131,61.8445 -5.3287117e-006,61.8495 5.3381186e-006,61.8545 0.18763889,61.8595 0.65639472,61.8645 0.81238526,61.8694 0.18736468,61.8744 0.15637156,61.8794 0.50010628,61.8844 0.46865049,61.8894 0.21864143,61.8944 0.18755588,61.8994 0.40623528,61.9044 0.093649678,61.9094 2.7818096e-006,61.9144 -7.4940868e-007,61.9194 2.1556728e-007,61.9244 -1.1279603e-007,61.9294 2.356189e-007,61.9344 -8.2975191e-007,61.9394 3.0836763e-006,61.9444 -1.1506031e-005,61.9494 4.2944484e-005,61.9544 0.28139144,61.9594 0.68762952,61.9644 0.87494451,61.9694 0.56237954,61.9744 0.37496883,61.9794 0.24994026,61.9844 0.031209512,61.9894 1.1960077e-006,61.9944 9.1054044e-006,61.9994 0.18756944,62.0044 0.5625475,62.0094 0.49993211,62.0144 0.09369193,62.0194 1.5781281e-006,62.0244 -4.2292166e-007,62.0294 1.1341109e-007,62.0344 -3.068309e-008,62.0394 9.3107912e-009,62.0444 -6.5576442e-009,62.0494 1.6920554e-008,62.0544 -6.1130073e-008,62.0594 2.2762099e-007,62.0644 -8.4943332e-007,62.0694 3.1704092e-006,62.0744 -1.1833311e-005,62.0794 4.4166987e-005,62.0844 0.28139523,62.0894 0.62504309,62.0944 0.59371144,62.0994 0.49990538,62.1044 0.093652762,62.1094 2.1358834e-005,62.1144 0.18754423,62.1194 0.31248567,62.1244 0.093708292,62.1294 -2.6707203e-006,62.1344 1.5610341e-007,62.1394 2.046781e-006,62.1444 -8.3440837e-006,62.1494 0.031302791,62.1544 0.40631914,62.1594 0.65631121,62.1644 0.906277,62.1694 0.68739855,62.1745 0.18740891,62.1795 -1.3824567e-005,62.1845 3.7046543e-006,62.1895 -9.9275906e-007,62.1945 2.6603544e-007,62.1995 -7.1290032e-008,62.2045 1.909982e-008,62.2095 -5.102577e-009,62.2145 1.3086959e-009,62.2195 -1.3170588e-010,62.2245 -7.8208284e-010,62.2295 3.26038e-009,62.2345 -1.2260591e-008,62.2395 4.578628e-008,62.2446 -1.7090036e-007,62.2496 6.3787496e-007,62.2546 -2.3808182e-006,62.2596 0.1251184,62.2646 0.68760073,62.2696 0.59362417,62.2746 0.093647689,62.2796 3.0275711e-005,62.2846 1.1562712,62.2896 1.1562417,62.2947 0.5937348,62.2997 0.093756199,62.3047 0.18757226,62.3097 0.56265873,62.3147 0.99991566,62.3197 0.28106314,62.3247 4.6106594e-005,62.3297 0.18759215,62.3348 0.31246972,62.3398 0.093661897,62.3448 0.093816407,62.3498 0.50007808,62.3548 0.53117585,62.3598 0.093674883,62.3648 1.8841225e-006,62.3698 -5.7991917e-007,62.3749 4.3540859e-007,62.3799 -1.1617734e-006,62.3849 4.2120664e-006,62.3899 -1.5687952e-005,62.3949 5.8545211e-005,62.3999 0.50011754,62.4050 0.7812534,62.4100 0.56240946,62.4150 0.18744788,62.4200 0.093747601,62.4250 0.093749829,62.4300 0.093737341,62.4350 -8.450852e-006,62.4401 0.093805492,62.4451 0.34378719,62.4501 0.31245637,62.4551 0.093704887,62.4601 -4.7251419e-006,62.4652 -4.2147385e-006,62.4702 0.031296086,62.4752 0.31253898,62.4802 0.40627047,62.4852 1.1563157,62.4902 1.5000225,62.4953 1.2499932,62.5003 0.84370327,62.5053 0.40620044,62.5103 0.3750003,62.5153 0.31246379,62.5204 0.093703687,62.5254 -5.1770244e-006,62.5304 1.3870028e-006,62.5354 -3.7050177e-007,62.5404 9.4874814e-008,62.5455 -8.9611456e-009,62.5505 -5.9045675e-008,62.5555 2.4516936e-007,62.5605 -9.2171842e-007,62.5655 3.4420257e-006,62.5706 -1.2847582e-005,62.5756 4.7952781e-005,62.5806 0.31260642,62.5856 0.56255412,62.5907 0.62497282,62.5957 0.46869534,62.6007 0.31243944,62.6057 0.093707994,62.6108 0.093838558,62.6158 0.62524223,62.6208 1.5939565,62.6258 1.8123746,62.6309 0.90593392,62.6359 0.093627773,62.6409 0.031285986,62.6459 0.34389192,62.6510 0.71878606,62.6560 0.34363869,62.6610 0.15619689,62.6660 0.062509455,62.6711 0.18758191,62.6761 0.28121832,62.6811 0.093661942,62.6861 -1.1607146e-005,62.6912 4.2921306e-006,62.6962 -5.5607693e-006,62.7012 1.7952319e-005,62.7062 0.093764074,62.7113 0.093756057,62.7163 0.18763967,62.7213 0.56256431,62.7264 0.40608585,62.7314 0.031175379,62.7364 0.43755928,62.7414 1.7500324,62.7465 2.1874685,62.7515 0.96876669,62.7565 0.31256044,62.7616 0.31242132,62.7666 0.031192593,62.7716 0.093847834,62.7766 0.28128266,62.7817 0.18740404,62.7867 -4.4759046e-005,62.7917 1.1989295e-005,62.7968 -3.1939685e-006,62.8018 7.8545764e-007,62.8068 5.2463584e-008,62.8119 -9.954905e-007,62.8169 3.9298875e-006,62.8219 0.031262074,62.8270 0.093780734,62.8320 0.12500027,62.8370 0.062475346,62.8421 0.093754768,62.8471 0.093733892,62.8521 -8.8522002e-006,62.8572 -1.6934035e-005,62.8622 7.6596916e-005,62.8672 0.43759862,62.8723 0.46868157,62.8773 0.18745543,62.8823 0.28135663,62.8874 0.59383017,62.8924 0.49987245,62.8974 0.09364,62.9025 5.18564e-006,62.9075 -1.3932935e-006,62.9125 3.8705392e-007,62.9176 -1.5479817e-007,62.9226 2.3212334e-007,62.9277 -7.7375711e-007,62.9327 2.8631691e-006,62.9377 -1.0679909e-005,62.9428 3.9860181e-005,62.9478 0.31257874,62.9528 0.65640712,62.9579 1.0626276,62.9629 1.031165,62.9679 0.68731856,62.9730 0.34363773,62.9780 0.093737721,62.9831 -9.8796099e-006,62.9881 2.6475882e-005,62.9931 0.18752256,62.9982 0.18750188,63.0032 0.18747795,63.0083 0.093786329,63.0133 0.50011379,63.0183 0.78125525,63.0234 0.56241184,63.0284 0.18742153,63.0335 -8.064465e-006,63.0385 0.031243024,63.0435 3.5954294e-005,63.0486 0.3438369,63.0536 0.49999627,63.0587 0.31241676,63.0637 -4.3210079e-005,63.0688 2.1651307e-005,63.0738 0.093774088,63.0788 0.18751958,63.0839 0.18746775,63.0889 -2.8171338e-005,63.0940 7.3896163e-006,63.0990 -1.384449e-006,63.1041 -1.8527446e-006,63.1091 8.7964463e-006,63.1141 0.15631406,63.1192 0.37503618,63.1242 0.28117746,63.1293 0.18754451,63.1343 0.7500577,63.1394 0.56242174,63.1444 0.18745014,63.1495 -1.1248834e-005,63.1545 3.0377357e-006,63.1595 -9.01075e-007,63.1646 5.66317e-007,63.1696 -1.3642396e-006,63.1747 0.093763441,63.1797 0.50001287,63.1848 0.56249738,63.1898 0.31246918,63.1949 0.093873218,63.1999 1.4064035,63.2050 1.4998746,63.2100 0.46865571,63.2151 0.49999595,63.2201 0.1874592,63.2252 -6.7616115e-006,63.2302 8.7908365e-006,63.2353 -2.8403898e-005,63.2403 0.0001048344,63.2453 0.40643272,63.2504 0.59375155,63.2554 0.40606067,63.2605 -8.1959384e-005,63.2655 0.18758397,63.2706 0.3124764,63.2756 0.18748915,63.2807 0.34377837,63.2857 0.31245363,63.2908 -3.442416e-005,63.2959 9.2461296e-006,63.3009 -2.5571737e-006,63.3060 9.817428e-007,63.3110 -1.369678e-006,63.3161 0.093804561,63.3211 0.56260222,63.3262 0.87499112,63.3312 0.49990016,63.3363 0.09370371,63.3413 -7.0529336e-007,63.3464 0.093817793,63.3514 0.56264073,63.3565 2.000001,63.3615 1.9998666,63.3666 1.0936877,63.3716 -3.9412684e-005,63.3767 0.00011502705,63.3818 0.62531537,63.3868 1.2814038,63.3919 1.1247008,63.3969 0.18722968,63.4020 1.3850611e-005,63.4070 -2.050574e-006,63.4121 -5.6502599e-006,63.4171 2.4654295e-005,63.4222 0.15638359,63.4273 0.43757516,63.4323 0.3748827,63.4374 0.093645759,63.4424 -9.1331804e-006,63.4475 4.951818e-006,63.4525 -1.0674246e-005,63.4576 3.774845e-005,63.4627 0.31270272,63.4677 0.87515014,63.4728 0.87485212,63.4778 0.34356481,63.4829 0.093731143,63.4879 0.18751584,63.4930 0.21872228,63.4981 0.031228641,63.5031 5.205713e-006,63.5082 0.03126362,63.5132 0.093763284,63.5183 0.093731828,63.5234 -1.3607196e-005,63.5284 -3.6369585e-007,63.5335 1.506484e-005,63.5385 0.18761988,63.5436 0.56258482,63.5487 0.49988139,63.5537 0.093648754,63.5588 3.3839278e-006,63.5638 -8.5777094e-007,63.5689 4.6822436e-008,63.5740 6.7063337e-007,63.5790 -2.7296326e-006,63.5841 1.0248858e-005,63.5892 0.062552474,63.5942 0.18755199,63.5993 0.40628654,63.6043 0.71873361,63.6094 0.74995786,63.6145 0.50005072,63.6195 0.65641725,63.6246 1.0624979,63.6297 0.68729949,63.6347 0.2186528,63.6398 -1.329851e-005,63.6449 1.5177153e-005,63.6499 0.18758661,63.6550 0.62513715,63.6601 0.84374082,63.6651 0.56240392,63.6702 0.31241071,63.6753 -5.0451647e-005,63.6803 1.3661119e-005,63.6854 -4.1882222e-006,63.6905 3.0907199e-006,63.6955 -8.1750532e-006,63.7006 2.9612134e-005,63.7057 0.18753247,63.7107 0.18748321,63.7158 1.1562501,63.7209 1.093729,63.7259 -2.4084369e-005,63.7310 1.2045372e-005,63.7361 0.031250279,63.7411 -1.317021e-005,63.7462 2.804189e-005,63.7513 0.18753627,63.7563 0.18746209,63.7614 -1.9918631e-005,63.7665 0.031257108,63.7716 -8.5338652e-006,63.7766 2.2866764e-006,63.7817 -6.1205247e-007,63.7868 1.6132151e-007,63.7918 -3.3176164e-008,63.7969 -2.8635743e-008,63.8020 1.4773714e-007,63.8071 -5.6236593e-007,63.8121 2.1019209e-006,63.8172 -7.8460416e-006,63.8223 0.031303678,63.8273 0.21886131,63.8324 0.37502187,63.8375 0.31243742,63.8426 0.15616032,63.8476 -3.3115411e-005,63.8527 0.093876563,63.8578 0.40635318,63.8629 0.53123826,63.8679 0.46863046,63.8730 0.093649529,63.8781 8.4508156e-006,63.8831 -2.3168182e-006,63.8882 8.1570016e-007,63.8933 -9.4584607e-007,63.8984 2.9678981e-006,63.9034 -1.0926738e-005,63.9085 4.0742831e-005,63.9136 0.1563254,63.9187 0.2187259,63.9238 0.18744135,63.9288 0.34374171,63.9339 0.34374517,63.9390 0.093737863,63.9441 2.0914135e-006,63.9491 -7.6608403e-006,63.9542 2.8554598e-005,63.9593 0.18765914,63.9644 0.56263417,63.9694 0.68751472,63.9745 0.65619814,63.9796 0.46864599,63.9847 0.34373003,63.9898 0.53129619,63.9948 0.68745965,63.9999 0.43739432,64.0050 0.093696512,64.0101 -2.1014082e-006,64.0152 8.2578509e-007,64.0202 -1.2016427e-006,64.0253 3.9811007e-006,64.0304 0.093801729,64.0355 0.31251851,64.0406 0.18744324,64.0456 -2.0961028e-005,64.0507 5.0765325e-006,64.0558 6.5704307e-007,64.0609 -7.7059731e-006,64.0660 3.0169776e-005,64.0710 0.34381071,64.0761 0.49998721,64.0812 0.37496877,64.0863 0.31248221,64.0914 0.093728803,64.0965 -2.0560874e-006,64.1015 1.0833148e-006,64.1066 -2.2771942e-006,64.1117 8.0261516e-006,64.1168 0.031252418,64.1219 0.031264532,64.1270 0.28133941,64.1320 0.62503469,64.1371 0.40614495,64.1422 -5.3644286e-005,64.1473 1.4298655e-005,64.1524 -3.5453625e-006,64.1575 -1.1863553e-007,64.1626 4.020656e-006,64.1676 0.09379945,64.1727 0.34379598,64.1778 0.40626627,64.1829 0.34372839,64.1880 0.18743581,64.1931 0.031220887,64.1982 2.788269e-008,64.2032 -6.6861446e-007,64.2083 0.09376125,64.2134 0.28125131,64.2185 0.093741924,64.2236 0.093819141,64.2287 0.31250343,64.2338 0.093667023,64.2389 3.9404375e-005,64.2440 0.46895963,64.2490 1.0313066,64.2541 0.59356213,64.2592 0.12489478,64.2643 -7.9081719e-006,64.2694 2.1191984e-006,64.2745 -5.6789378e-007,64.2796 1.5218174e-007,64.2847 -4.0780979e-008,64.2898 1.0928173e-008,64.2949 -2.9279681e-009,64.2999 7.826943e-010,64.3050 -2.0253893e-010,64.3101 2.7386614e-011,64.3152 9.302048e-011,64.3203 -3.9951192e-010,64.3254 1.5051718e-009,64.3305 -5.6217262e-009,64.3356 2.0983489e-008,64.3407 0.093761392,64.3458 0.31250304,64.3509 0.31251359,64.3560 0.12498867,64.3611 0.12511808,64.3661 0.65643644,64.3712 0.999991,64.3763 0.65603846,64.3814 0.031123383,64.3865 3.7267768e-005,64.3916 0.18750617,64.3967 0.34375942,64.4018 0.31248453,64.4069 0.03123676,64.4120 2.7569342e-006,64.4171 -3.5105675e-006,64.4222 1.128619e-005,64.4273 0.093838044,64.4324 0.312576,64.4375 0.31241748,64.4426 0.12493113,64.4477 0.093742199,64.4528 -1.6621276e-005,64.4579 7.9458812e-007,64.4630 1.3445904e-005,64.4681 0.093803324,64.4732 0.18749988,64.4783 0.093697041,64.4834 -1.4713587e-005,64.4885 3.9700135e-006,64.4936 -1.1651272e-006,64.4986 6.9017096e-007,64.5037 -1.5955994e-006,64.5088 5.6927215e-006,64.5139 -2.1177224e-005,64.5190 7.9023463e-005,64.5241 0.31264499,64.5292 0.46875173,64.5343 0.49992695,64.5394 0.6562655,64.5445 0.75001299,64.5496 0.37489265,64.5548 0.031189183,64.5599 4.8309162e-006,64.5650 -1.7316573e-006,64.5701 2.0954424e-006,64.5752 -6.6505982e-006,64.5803 2.4509174e-005,64.5854 0.06250006,64.5905 -2.4840398e-005,64.5956 7.9293422e-006,64.6007 0.031272914,64.6058 0.093742348,64.6109 -2.2120286e-005,64.6160 4.2475749e-006,64.6211 0.093831405,64.6262 0.40632123,64.6313 0.34369126,64.6364 0.12492453,64.6415 -2.30886e-005,64.6466 6.1875307e-006,64.6517 -1.659408e-006,64.6568 4.495343e-007,64.6619 -1.3857891e-007,64.6670 1.0474734e-007,64.6721 -2.8042447e-007,64.6772 1.0170405e-006,64.6823 -3.7880836e-006,64.6875 1.4136592e-005,64.6926 0.87501901,64.6977 0.74997574,64.7028 6.3544439e-006,64.7079 0.18755612,64.7130 0.34374911,64.7181 0.18744735,64.7232 -1.8537245e-005,64.7283 3.5421983e-006,64.7334 4.3707159e-006,64.7385 0.093794674,64.7436 0.3125439,64.7487 0.34371054,64.7539 0.093698338,64.7590 -4.3765158e-007,64.7641 -8.0215432e-006,64.7692 0.12513864,64.7743 0.62512219,64.7794 0.56243885,64.7845 0.28111571,64.7896 -7.4353506e-005,64.7947 1.9924997e-005,64.7998 -5.3396789e-006,64.8050 1.4318944e-006,64.8101 -3.874099e-007,64.8152 1.1761567e-007,64.8203 -8.3022741e-008,64.8254 2.1448486e-007,64.8305 -7.7498504e-007,64.8356 2.8857185e-006,64.8407 -1.0768875e-005,64.8458 4.0193467e-005,64.8510 0.31261426,64.8561 0.65629876,64.8612 0.65619618,64.8663 0.43746027,64.8714 0.31248355,64.8765 0.18743694,64.8816 0.062548816,64.8868 0.40645689,64.8919 0.96889019,64.8970 0.96853977,64.9021 0.34361532,64.9072 0.65639859,64.9123 1.0625209,64.9174 0.81235075,64.9226 0.093646556,64.9277 1.3412849e-005,64.9328 -3.5889643e-006,64.9379 9.4178267e-007,64.9430 -1.7782938e-007,64.9481 -2.3058058e-007,64.9533 1.1002777e-006,64.9584 -4.1709186e-006,64.9635 1.5584832e-005,64.9686 0.06253355,64.9737 0.093737699,64.9788 0.031219738,64.9840 -4.1648468e-006,64.9891 1.0986388e-006,64.9942 -2.2932073e-007,64.9993 -1.8148202e-007,65.0044 9.5536541e-007,65.0096 -3.640321e-006,65.0147 1.3607166e-005,65.0198 0.093783617,65.0249 0.18752331,65.0300 0.18746012,65.0352 -3.5215249e-005,65.0403 9.3947301e-006,65.0454 -2.3604371e-006,65.0505 4.6096929e-008,65.0556 2.1764959e-006,65.0608 -8.7529488e-006,65.0659 3.2838321e-005,65.0710 0.31261289,65.0761 0.78135204,65.0812 0.9061951,65.0864 0.3748585,65.0915 0.031194391,65.0966 3.6807312e-005,65.1017 0.21881416,65.1069 0.31247139,65.1120 0.093696058,65.1171 0.031254202,65.1222 0.093787141,65.1274 0.18747829,65.1325 0.031247675,65.1376 0.18763851,65.1427 0.46883759,65.1479 0.46866167,65.1530 0.18736464,65.1581 -3.4211305e-005,65.1632 9.1678794e-006,65.1684 -2.4570854e-006,65.1735 6.5962593e-007,65.1786 -1.8119418e-007,65.1837 6.5092294e-008,65.1889 -7.9164963e-008,65.1940 2.5158596e-007,65.1991 -9.2726214e-007,65.2042 3.4577797e-006,65.2094 0.1875471,65.2145 0.5000695,65.2196 0.9375385,65.2247 1.1562277,65.2299 0.74990571,65.2350 0.093703777,65.2401 0.03127455,65.2453 0.093754739,65.2504 0.09373264,65.2555 -9.2469782e-006,65.2606 3.5510798e-006,65.2658 0.031267036,65.2709 0.093744271,65.2760 -1.6135518e-005,65.2812 4.3239238e-006,65.2863 -1.158706e-006,65.2914 3.1050519e-007,65.2965 -8.3209031e-008,65.3017 2.230264e-008,65.3068 -5.9939307e-009,65.3119 1.671056e-009,65.3171 -6.8977146e-010,65.3222 1.0879727e-009,65.3273 -3.662411e-009,65.3325 1.3562899e-008,65.3376 -5.0593787e-008,65.3427 1.8882952e-007,65.3479 -7.0478853e-007,65.3530 2.6305643e-006,65.3581 -9.8183655e-006,65.3633 3.6646248e-005,65.3684 0.34389266,65.3735 0.78129381,65.3787 0.562365,65.3838 0.093668543,65.3889 -1.9484535e-006,65.3941 1.522362e-005,65.3992 0.093791679,65.4043 0.28126606,65.4095 0.18746005,65.4146 0.031241596,65.4197 0.18756308,65.4249 0.3124755,65.4300 0.09370546,65.4351 0.093762495,65.4403 0.093743064,65.4454 0.0937507,65.4506 0.093739606,65.4557 0.093756072,65.4608 0.31252003,65.4660 0.31248254,65.4711 0.093731277,65.4762 -2.0964046e-006,65.4814 1.2911913e-006,65.4865 -3.068456e-006,65.4917 1.0983585e-005,65.4968 0.093746208,65.5019 4.2194001e-006,65.5071 0.18758576,65.5122 0.59379959,65.5173 0.65620512,65.5225 0.406178,65.5276 0.031219332,65.5328 -2.1543747e-007,65.5379 0.093854859,65.5430 0.84389156,65.5482 1.3124882,65.5533 1.1561192,65.5585 0.56243163,65.5636 0.50000918,65.5687 0.31246844,65.5739 -1.2046288e-005,65.5790 2.1796327e-006,65.5842 3.3292652e-006,65.5893 0.093771592,65.5945 0.18749002,65.5996 -1.8755458e-005,65.6047 5.2903438e-006,65.6099 -2.404314e-006,65.6150 4.3268183e-006,65.6202 0.34375536,65.6253 0.34374443,65.6305 -3.3666554e-006,65.6356 -1.244955e-006,65.6407 8.3476352e-006,65.6459 0.09384875,65.6510 0.46901336,65.6562 1.0314094,65.6613 0.99978071,65.6665 0.5622862,65.6716 0.34370121,65.6768 0.093707025,65.6819 -4.3381606e-006,65.6870 1.169653e-006,65.6922 -3.4005839e-007,65.6973 1.9048483e-007,65.7025 -4.2188893e-007,65.7076 1.497199e-006,65.7128 -5.5674113e-006,65.7179 2.0774338e-005,65.7231 0.093757331,65.7282 0.031227272,65.7334 -1.2507189e-006,65.7385 3.3529855e-007,65.7437 -9.0361667e-008,65.7488 2.6117815e-008,65.7540 -1.4102132e-008,65.7591 3.0291115e-008,65.7643 -1.0707144e-007,65.7694 3.9803069e-007,65.7746 -1.4851862e-006,65.7797 5.5432188e-006,65.7849 -2.0689569e-005,65.7900 7.7222103e-005,65.7952 0.31260699,65.8003 0.34367228,65.8055 0.093667597,65.8106 -2.0331499e-005,65.8158 5.4795608e-005,65.8209 0.34381348,65.8261 0.34369844,65.8312 0.093700394,65.8364 0.093803488,65.8415 0.50011086,65.8467 0.74996942,65.8518 0.34364823,65.8570 0.093721405,65.8621 0.093816414,65.8673 0.62505078,65.8724 0.74993938,65.8776 0.49995562,65.8827 0.18748446,65.8879 -5.899677e-006,65.8930 1.585665e-006,65.8982 -4.424511e-007,65.9033 1.84002e-007,65.9085 -2.9354234e-007,65.9137 9.9024624e-007,65.9188 -3.6677727e-006,65.9240 1.3682087e-005,65.9291 0.093767934,65.9343 0.12502167,65.9394 0.18749903,65.9446 0.093710117,65.9497 -1.2077096e-005,65.9549 3.2348837e-006,65.9601 -8.6134156e-007,65.9652 2.1018656e-007,65.9704 2.0681551e-008,65.9755 -2.9296191e-007,65.9807 1.1512768e-006,65.9858 -4.3125387e-006,65.9910 1.6100341e-005,65.9962 0.18754488,66.0013 0.34375003,66.0065 0.18745503,66.0116 -1.5664791e-005,66.0168 2.7197377e-006,66.0220 0.031276904,66.0271 0.18752612,66.0323 0.18748295,66.0374 0.093725406,66.0426 -2.1008158e-005,66.0477 3.8891503e-005,66.0529 0.31254411,66.0581 0.34373036,66.0632 0.18746075,66.0684 -1.9071369e-005,66.0736 0.031272043,66.0787 0.18750259,66.0839 0.093740538,66.0890 -3.6412486e-005,66.0942 0.00012069447,66.0994 0.46899009,66.1045 0.68742859,66.1097 0.31232131,66.1148 0.12494256,66.1200 0.093747266,66.1252 0.18750727,66.1303 0.093723588,66.1355 -6.6610578e-006,66.1407 1.9188335e-006,66.1458 -1.0137251e-006,66.1510 2.1360879e-006,66.1562 -7.5312637e-006,66.1613 2.7991495e-005,66.1665 0.09375488,66.1716 0.031235162,66.1768 0.28130037,66.1820 0.62508023,66.1871 0.75001681,66.1923 0.49990371,66.1975 0.093686141,66.2026 7.7368651e-007,66.2078 -2.0719892e-007,66.2130 5.5039255e-008,66.2181 -1.2939045e-008,66.2233 -3.2887881e-009,66.2285 2.6097998e-008,66.2336 -1.0111278e-007,66.2388 3.7838743e-007,66.2440 -1.4125651e-006,66.2491 5.2723508e-006,66.2543 0.18753512,66.2595 0.40630874,66.2646 0.34374124,66.2698 0.21875167,66.2750 0.31250656,66.2801 0.18742554,66.2853 -2.9269328e-005,66.2905 8.0059881e-006,66.2957 -2.7520393e-006,66.3008 3.0016799e-006,66.3060 0.093786411,66.3112 0.34377795,66.3163 0.31246826,66.3215 0.093717888,66.3267 -2.2065094e-006,66.3318 -4.7309059e-006,66.3370 2.1132413e-005,66.3422 0.28141263,66.3474 0.84383512,66.3525 0.7498858,66.3577 0.31237143,66.3629 -2.9510306e-006,66.3681 0.18764947,66.3732 0.84386468,66.3784 0.96864754,66.3836 0.37483147,66.3887 5.5012115e-006,66.3939 0.18755782,66.3991 0.37508041,66.4043 0.62499565,66.4094 0.31237668,66.4146 -3.4502555e-005,66.4198 4.620973e-006,66.4250 1.6023607e-005,66.4301 0.15641317,66.4353 0.56265593,66.4405 0.65618968,66.4457 0.37480694,66.4508 0.031170249,66.4560 0.031262271,66.4612 -1.5705715e-005,66.4664 4.209196e-006,66.4715 -1.1296518e-006,66.4767 3.0903061e-007,66.4819 -1.0637107e-007,66.4871 1.1643491e-007,66.4922 -3.593932e-007,66.4974 1.3212552e-006,66.5026 -4.9260725e-006,66.5078 1.8384701e-005,66.5130 0.1875564,66.5181 0.53129232,66.5233 0.59374452,66.5285 0.62493956,66.5337 0.34373564,66.5389 0.50000161,66.5440 0.18746735,66.5492 -1.2202454e-006,66.5544 -5.953897e-006,66.5596 0.031321462,66.5647 0.25009143,66.5699 0.50000656,66.5751 0.71867031,66.5803 0.34366775,66.5855 -4.7063531e-007,66.5907 -1.1743049e-005,66.5958 4.7447498e-005,66.6010 0.31256017,66.6062 0.34372523,66.6114 0.18744649,66.6166 -2.4755171e-005,66.6217 6.6258194e-006,66.6269 -1.7458651e-006,66.6321 3.570309e-007,66.6373 3.1794303e-007,66.6425 0.031275973,66.6477 0.18756405,66.6528 0.31247419,66.6580 0.093703739,66.6632 0.093751773,66.6684 0.031231282,66.6736 -1.6689112e-006,66.6788 4.7689048e-007,66.6839 -2.3851163e-007,66.6891 4.7715622e-007,66.6943 -1.6702522e-006,66.6995 6.2044087e-006,66.7047 0.18751468,66.7099 0.34375778,66.7151 0.3124831,66.7202 -1.2940295e-005,66.7254 1.807777e-006,66.7306 5.7110024e-006,66.7358 -2.4654362e-005,66.7410 9.2914961e-005,66.7462 0.43774313,66.7514 0.90636897,66.7566 0.99988759,66.7617 0.59351683,66.7669 0.093649916,66.7721 1.3050533e-005,66.7773 -3.4972209e-006,66.7825 9.3717256e-007,66.7877 -2.5115366e-007,66.7929 6.7357746e-008,66.7981 -1.8254656e-008,66.8032 5.6548961e-009,66.8084 -4.3635784e-009,66.8136 1.1800014e-008,66.8188 -4.284022e-008,66.8240 1.5957522e-007,66.8292 -5.9551428e-007,66.8344 2.222683e-006,66.8396 -8.2959659e-006,66.8448 3.0963973e-005,66.8500 0.18752611,66.8552 0.18750627,66.8603 0.18757387,66.8655 0.31250423,66.8707 0.187409,66.8759 0.03120611,66.8811 4.0320117e-008,66.8863 -2.692357e-007,66.8915 1.0367214e-006,66.8967 0.031276435,66.9019 0.31261143,66.9071 0.8125931,66.9123 0.81240755,66.9175 0.28113532,66.9227 0.18750253,66.9279 0.34376594,66.9330 0.31247959,66.9382 0.093729019,66.9434 -2.5923002e-006,66.9486 2.3877412e-006,66.9538 -6.9590892e-006,66.9590 2.5450858e-005,66.9642 0.18755773,66.9694 0.34377635,66.9746 0.312442,66.9798 0.031197825,66.9850 8.9254972e-006,66.9902 -8.4990579e-006,66.9954 2.5072306e-005,67.0006 0.18756622,67.0058 0.31247869,67.0110 0.093688637,67.0162 -1.8380106e-006,67.0214 -8.9116375e-006,67.0266 3.7488378e-005,67.0318 0.31260082,67.0370 0.56249833,67.0422 0.31240568,67.0474 0.031212224,67.0526 3.6943825e-006,67.0578 7.229425e-007,67.0630 -6.5871482e-006,67.0682 2.5628075e-005,67.0734 0.28137013,67.0786 0.65625012,67.0838 0.28112936,67.0890 0.031229161,67.0942 0.18750852,67.0994 0.093742505,67.1046 8.7130354e-007,67.1098 -4.8060388e-006,67.1150 1.8354549e-005,67.1202 0.093775101,67.1254 0.093724899,67.1306 -1.8423718e-005,67.1358 5.1325055e-006,67.1410 -2.1047242e-006,67.1462 3.2862126e-006,67.1514 -1.1040992e-005,67.1566 0.03132388,67.1618 0.34389779,67.1670 0.49994847,67.1722 0.18735719,67.1774 -2.3729879e-005,67.1826 6.499135e-006,67.1878 -2.2645802e-006,67.1930 2.5588063e-006,67.1982 -7.9711954e-006,67.2034 0.093865149,67.2086 0.59398323,67.2138 0.93752402,67.2190 0.62480974,67.2242 0.18734598,67.2295 -1.8900837e-005,67.2347 0.093822658,67.2399 0.18745974,67.2451 0.031258505,67.2503 0.34387818,67.2555 0.56254441,67.2607 0.49992758,67.2659 0.15613246,67.2711 -4.3837306e-005,67.2763 0.093920037,67.2815 0.62514901,67.2867 0.5623312,67.2919 0.093601018,67.2971 0.031321406,67.3024 1.0000581,67.3076 0.9062506,67.3128 0.59373599,67.3180 0.43752548,67.3232 0.65625346,67.3284 0.4061965,67.3336 0.37503782,67.3388 0.50000316,67.3440 0.31241712,67.3492 0.031225389,67.3545 0.093833894,67.3597 0.25003976,67.3649 0.24996084,67.3701 0.28124502,67.3753 0.5000264,67.3805 0.49995896,67.3857 0.18743795,67.3909 -2.210592e-005,67.3961 3.8905673e-005,67.4014 0.093749113,67.4066 -3.547873e-005,67.4118 1.0280116e-005,67.4170 0.031255957,67.4222 0.093750685,67.4274 0.031241331,67.4326 -7.831955e-007,67.4379 2.0924234e-007,67.4431 -5.3703392e-008,67.4483 5.5514873e-009,67.4535 3.1505671e-008,67.4587 -1.3158744e-007,67.4639 4.9488898e-007,67.4691 -1.8481347e-006,67.4744 6.8982713e-006,67.4796 0.093807586,67.4848 0.50022578,67.4900 1.1563253,67.4952 0.87483531,67.5004 0.46873343,67.5057 0.43755937,67.5109 0.43741381,67.5161 0.15611458,67.5213 -2.6294772e-005,67.5265 7.0529532e-006,67.5317 -1.9146867e-006,67.5370 6.051705e-007,67.5422 -5.058593e-007,67.5474 1.4183452e-006,67.5526 -5.1679722e-006,67.5578 1.9255278e-005,67.5630 0.093813449,67.5683 0.18749994,67.5735 0.093686655,67.5787 -1.9547493e-005,67.5839 6.3517355e-006,67.5891 -5.8581259e-006,67.5944 1.7081809e-005,67.5996 0.18752903,67.6048 0.40626669,67.6100 0.25006729,67.6152 0.3125321,67.6205 0.249924,67.6257 0.093694448,67.6309 0.18753035,67.6361 0.4999952,67.6414 0.2812047,67.6466 0.093743406,67.6518 -6.6192962e-007,67.6570 3.9941543e-007,67.6622 -9.3575864e-007,67.6675 3.3439037e-006,67.6727 -1.2440967e-005,67.6779 4.6424146e-005,67.6831 0.18760008,67.6884 0.34377861,67.6936 0.3749083,67.6988 0.093672723,67.7040 4.7548001e-006,67.7093 -1.8096608e-006,67.7145 2.4836243e-006,67.7197 -8.1254457e-006,67.7249 3.0020818e-005,67.7302 0.34387767,67.7354 0.74999458,67.7406 0.31237379,67.7458 -2.4997133e-005,67.7511 6.6986054e-006,67.7563 -1.795055e-006,67.7615 4.8101492e-007,67.7667 -1.2884377e-007,67.7720 3.4317011e-008,67.7772 -8.4126679e-009,67.7824 -6.6971589e-010,67.7876 1.1093412e-008,67.7929 -4.3708081e-008,67.7981 1.6375368e-007,67.8033 -6.1136149e-007,67.8086 2.2818986e-006,67.8138 0.12508696,67.8190 0.65640581,67.8242 1.0312483,67.8295 0.71877187,67.8347 0.68758422,67.8399 0.65616226,67.8452 0.49990213,67.8504 0.43745917,67.8556 0.31242183,67.8608 0.031200347,67.8661 6.5564209e-006,67.8713 -1.7088825e-006,67.8765 2.7850439e-007,67.8818 5.9508699e-007,67.8870 -2.6591356e-006,67.8922 1.0042367e-005,67.8975 0.18750642,67.9027 0.1875082,67.9079 0.093766481,67.9132 0.062475607,67.9184 -1.8568704e-005,67.9236 4.9747537e-006,67.9289 -1.3286503e-006,67.9341 3.3940114e-007,67.9393 -2.8828964e-008,67.9446 -2.2413963e-007,67.9498 9.2547936e-007,67.9550 -3.4780915e-006,67.9603 1.2988053e-005,67.9655 0.093793169,67.9707 0.18750019,67.9760 0.093705967,67.9812 -9.9659228e-006,67.9864 0.031267848,67.9917 0.062532388,67.9969 0.12501463,68.0021 0.093705893,68.0074 -2.5865176e-005,68.0126 6.9312205e-006,68.0178 -1.8573949e-006,68.0231 4.9773962e-007,68.0283 -1.3339762e-007,68.0336 3.5806391e-008,68.0388 -9.8160404e-009,68.0440 3.4546588e-009,68.0493 -4.0020347e-009,68.0545 1.2554357e-008,68.0597 -4.6219462e-008,68.0650 1.7233887e-007,68.0702 -6.431934e-007,68.0755 2.4006497e-006,68.0807 -8.9602054e-006,68.0859 3.3443175e-005,68.0912 0.1875778,68.0964 0.34379101,68.1017 0.31241059,68.1069 -6.9352893e-005,68.1121 1.1710003e-005,68.1174 2.2521734e-005,68.1226 0.093789086,68.1279 0.093711883,68.1331 -2.7506485e-005,68.1383 7.3825149e-006,68.1436 -2.0211237e-006,68.1488 7.01337e-007,68.1541 -7.8410517e-007,68.1593 2.4352516e-006,68.1645 0.093778856,68.1698 0.3125242,68.1750 0.43757316,68.1803 0.81252176,68.1855 0.4998996,68.1908 0.093701206,68.1960 -8.5724287e-007,68.2012 2.9054783e-007,68.2065 -3.0489488e-007,68.2117 9.2909306e-007,68.2170 -3.4117768e-006,68.2222 1.271915e-005,68.2275 0.093765616,68.2327 0.09373787,68.2380 0.093746208,68.2432 0.093740612,68.2484 1.4996038e-005,68.2537 0.18759869,68.2589 0.56264168,68.2642 0.81253511,68.2694 0.65615273,68.2747 0.34361407,68.2799 0.031185145,68.2852 9.1774082e-006,68.2904 -2.4535748e-006,68.2957 6.3606763e-007,68.3009 -9.0468824e-008,68.3062 -2.7427981e-007,68.3114 1.187711e-006,68.3167 -4.4769677e-006,68.3219 1.672166e-005,68.3271 0.18762404,68.3324 0.56258798,68.3376 0.49987698,68.3429 0.093645014,68.3481 3.4942611e-006,68.3534 -8.3960691e-007,68.3586 -1.361816e-007,68.3639 1.384548e-006,68.3691 0.031272553,68.3744 0.093742244,68.3796 -1.9534909e-005,68.3849 0.09383595,68.3901 0.50019687,68.3954 0.96878588,68.4006 0.74985492,68.4059 0.49989462,68.4111 0.18744819,68.4164 0.031238999,68.4216 -2.4455071e-006,68.4269 6.5616126e-007,68.4322 -1.7892087e-007,68.4374 5.9464845e-008,68.4427 -5.8927011e-008,68.4479 1.7625436e-007,68.4532 -6.4614704e-007,68.4584 2.4085482e-006,68.4637 -8.9888463e-006,68.4689 3.3549826e-005,68.4742 0.21878833,68.4794 0.18745099,68.4847 -5.8079863e-006,68.4899 0.093820632,68.4952 0.18749812,68.5004 0.093686759,68.5057 -2.0007865e-005,68.5110 7.1646236e-006,68.5162 -8.6495402e-006,68.5215 2.7435486e-005,68.5267 0.18753684,68.5320 0.18746306,68.5372 -2.706661e-005,68.5425 7.3126639e-006,68.5478 -2.1816559e-006,68.5530 1.4133944e-006,68.5583 -3.4720456e-006,68.5635 1.2475853e-005,68.5688 0.18758051,68.5740 0.5000177,68.5793 0.34370837,68.5846 0.25001764,68.5898 0.18751682,68.5951 0.18747647,68.6003 0.093685932,68.6056 -2.8045397e-006,68.6108 0.18755779,68.6161 0.31248149,68.6214 0.093702838,68.6266 -2.7668859e-006,68.6319 0.031267926,68.6371 0.09374433,68.6424 -1.5440219e-005,68.6477 4.1777671e-006,68.6529 -1.2694945e-006,68.6582 8.9989578e-007,68.6634 -2.3301902e-006,68.6687 8.4215908e-006,68.6740 0.093813427,68.6792 0.34387532,68.6845 0.4999283,68.6898 0.093618535,68.6950 9.8451947e-006,68.7003 -2.6529005e-006,68.7055 7.6553727e-007,68.7108 -4.0903356e-007,68.7161 8.7060693e-007,68.7213 -3.0736494e-006,68.7266 1.1425003e-005,68.7319 0.093759522,68.7371 0.0937526,68.7424 0.18760417,68.7477 0.5625819,68.7529 0.49988639,68.7582 0.093655817,68.7634 -4.170498e-006,68.7687 2.4118224e-005,68.7740 0.34385738,68.7792 0.74999994,68.7845 0.3436428,68.7898 -2.4771285e-005,68.7950 6.6380658e-006,68.8003 -1.778777e-006,68.8056 4.7645213e-007,68.8108 -1.268736e-007,68.8161 3.0999573e-008,68.8214 2.8877336e-009,68.8266 -4.2557549e-008,68.8319 1.6735822e-007,68.8372 -6.2693124e-007,68.8424 2.3405751e-006,68.8477 -8.736145e-006,68.8530 3.2606924e-005,68.8583 0.15636438,68.8635 0.3750762,68.8688 0.46877253,68.8741 0.4999547,68.8793 0.3123849,68.8846 0.093679763,68.8899 -8.0947566e-006,68.8951 -8.8424022e-006,68.9004 4.3469325e-005,68.9057 0.34402287,68.9109 0.93763334,68.9162 0.71847838,68.9215 0.18733147,68.9268 0.093758404,68.9320 -1.1736737e-005,68.9373 3.3800889e-006,68.9426 -1.7826643e-006,68.9478 3.7506047e-006,68.9531 0.093797423,68.9584 0.31251699,68.9637 0.18744797,68.9689 -1.930018e-005,68.9742 5.2105611e-006,68.9795 -1.5403664e-006,68.9848 9.5049745e-007,68.9900 0.031262323,68.9953 0.093746342,69.0006 -1.2257179e-005,69.0059 6.1137634e-006,69.0111 -1.2197869e-005,69.0164 4.26812e-005,69.0217 0.40632895,69.0270 0.53121811,69.0322 0.18742953,69.0375 -1.2706732e-005,69.0428 2.9812732e-006,69.0481 7.8292942e-007,69.0533 -6.1138603e-006,69.0586 2.3674702e-005,69.0639 0.18756638,69.0692 0.43754464,69.0744 0.49995804,69.0797 0.31249508,69.0850 0.31249285,69.0903 0.18749914,69.0955 0.40627384,69.1008 0.34371081,69.1061 0.18745814,69.1114 -2.0147469e-005,69.1167 0.093797356,69.1219 0.31251344,69.1272 0.18745391,69.1325 -1.191989e-005,69.1378 0.09382882,69.1431 0.31252411,69.1483 0.1874198,69.1536 -3.0688268e-005,69.1589 1.5492689e-005,69.1642 0.093779452,69.1695 0.18753916,69.1747 0.18748792,69.1800 0.093698353,69.1853 -1.6091577e-005,69.1906 4.3121549e-006,69.1959 -1.1556158e-006,69.2011 3.0992638e-007,69.2064 -8.3987473e-008,69.2117 2.5996382e-008,69.2170 -1.9991955e-008,69.2223 5.3974112e-008,69.2276 -1.9592129e-007,69.2328 7.2977565e-007,69.2381 -2.7234225e-006,69.2434 1.0164819e-005,69.2487 0.031256877,69.2540 0.093747534,69.2593 0.093743451,69.2645 -6.5798117e-006,69.2698 -2.3746181e-006,69.2751 0.031277835,69.2804 0.3125343,69.2857 0.31246653,69.2910 0.031218057,69.2962 0.18767327,69.3015 0.81261128,69.3068 0.65612745,69.3121 0.31239617,69.3174 0.093708165,69.3227 0.031242598,69.3280 -4.3111967e-007,69.3332 0.0938076,69.3385 0.40632725,69.3438 0.49994811,69.3491 0.34384131,69.3544 0.87503982,69.3597 0.43740019,69.3650 0.34384161,69.3703 0.56249547,69.3755 0.4061496,69.3808 0.18742189,69.3861 -3.1928001e-005,69.3914 8.5774454e-006,69.3967 -2.3789623e-006,69.4020 9.3767608e-007,69.4073 -1.3716461e-006,69.4126 4.5492525e-006,69.4179 -1.6826834e-005,69.4232 0.093891822,69.4284 0.65640485,69.4337 0.71866637,69.4390 0.34365588,69.4443 0.34389281,69.4496 0.68753487,69.4549 0.40609604,69.4602 0.18740952,69.4655 -5.2346368e-005,69.4708 2.8273451e-005,69.4761 0.093766749,69.4814 0.093732163,69.4867 -2.2905944e-005,69.4919 3.1998683e-005,69.4972 0.21887547,69.5025 0.53133333,69.5078 0.49990183,69.5131 0.18739676,69.5184 0.12502228,69.5237 0.31254068,69.5290 0.31244376,69.5343 -4.6846402e-005,69.5396 1.2547211e-005,69.5449 -3.3382946e-006,69.5502 8.0484972e-007,69.5555 1.1922501e-007,69.5608 -1.2819463e-006,69.5661 0.093824297,69.5714 0.50008416,69.5767 0.65630788,69.5820 0.65623313,69.5872 0.4062098,69.5925 0.78133076,69.5978 1.0937325,69.6031 0.59359139,69.6084 0.093719579,69.6137 0.34385431,69.6190 0.68746293,69.6243 0.28114256,69.6296 0.093813427,69.6349 0.25009689,69.6402 0.31250566,69.6455 0.24991025,69.6508 0.031176025,69.6561 6.0676916e-006,69.6614 0.031272586,69.6667 0.18752827,69.6720 0.18746863,69.6773 -2.7497485e-005,69.6826 1.6700842e-005,69.6879 0.12501603,69.6932 0.43749538,69.6985 0.49998581,69.7038 0.18749405,69.7091 -8.0978839e-007,69.7144 2.178656e-007,69.7197 -6.1603167e-008,69.7250 2.8528987e-008,69.7303 -5.2511886e-008,69.7356 1.8153314e-007,69.7409 -6.7367966e-007,69.7462 2.5134095e-006,69.7515 0.093811594,69.7568 0.31249776,69.7621 0.18752101,69.7674 0.31257865,69.7727 0.34371018,69.7781 0.18740956,69.7834 -3.8920301e-005,69.7887 1.0421692e-005,69.7940 -2.7630274e-006,69.7993 6.2948823e-007,69.8046 0.093768112,69.8099 0.50013679,69.8152 0.96879232,69.8205 0.49986497,69.8258 0.18749443,69.8311 0.50007683,69.8364 0.78130102,69.8417 0.87496996,69.8470 0.49989447,69.8523 0.093703479,69.8576 0.093804188,69.8629 0.46884987,69.8682 0.8437379,69.8736 0.53114694,69.8789 0.093708105,69.8842 -5.3228496e-007,69.8895 5.7466668e-006,69.8948 0.031250302,69.9001 -6.9614366e-006,69.9054 4.7973326e-006,69.9107 0.1876127,69.9160 0.7813502,69.9213 0.7186265,69.9266 0.093648754,69.9319 1.3399781e-005,69.9373 -1.3408519e-005,69.9426 4.0236846e-005,69.9479 0.31254756,69.9532 0.31246451,69.9585 0.093704656,69.9638 2.1772847e-005,69.9691 0.34382504,69.9744 0.53126162,69.9797 0.28117248,69.9851 -3.5031149e-005,69.9904 0.031257559,69.9957 0.093772672,70.0010 0.34384719,70.0063 0.59376383,70.0116 0.28114691,70.0169 0.031228527,70.0222 0.093760483,70.0276 0.031229492,70.0329 -7.0991325e-007,70.0382 1.9023865e-007,70.0435 -5.0979203e-008,70.0488 1.3661326e-008,70.0541 -3.6615866e-009,70.0594 9.8382924e-010,70.0648 -2.734088e-010,70.0701 1.0972274e-010,70.0754 -1.6547191e-010,70.0807 5.5220678e-010,70.0860 -2.043534e-009,70.0913 7.6226048e-009,70.0966 -2.8449374e-008,70.1020 1.0618422e-007,70.1073 -3.9632252e-007,70.1126 1.4792387e-006,70.1179 0.093832143,70.1232 0.34375036,70.1285 0.093666285,70.1339 4.1633953e-006,70.1392 -2.0554533e-005,70.1445 7.806177e-005,70.1498 0.50017071,70.1551 0.87503839,70.1604 0.62483305,70.1658 0.093632393,70.1711 1.7398677e-005,70.1764 -4.6603191e-006,70.1817 1.2410663e-006,70.1870 -3.0353351e-007,70.1924 -2.7052531e-008,70.1977 4.118115e-007,70.2030 -1.6203446e-006,70.2083 6.0701036e-006,70.2136 0.093798541,70.2190 0.31254724,70.2243 0.31243879,70.2296 -4.9863978e-005,70.2349 1.3280977e-005,70.2402 -3.2555261e-006,70.2456 -2.6015863e-007,70.2509 0.093809858,70.2562 0.56261665,70.2615 0.87498033,70.2669 0.56246221,70.2722 0.59377706,70.2775 0.56248009,70.2828 0.53130084,70.2881 0.84389836,70.2935 1.0311348,70.2988 0.28106755,70.3041 0.1875243,70.3094 0.18746661,70.3148 -1.5945881e-005,70.3201 0.78129083,70.3254 1.6250675,70.3307 1.6250508,70.3361 0.84373033,70.3414 0.34364823,70.3467 -3.9390907e-005,70.3520 0.093785435,70.3574 0.09372443,70.3627 -1.0018008e-005,70.3680 0.093807355,70.3733 0.34379011,70.3787 0.34372312,70.3840 0.18744776,70.3893 -2.3675237e-005,70.3946 7.1897657e-006,70.4000 -5.0820677e-006,70.4053 0.031296931,70.4106 0.18755427,70.4160 0.18743895,70.4213 -4.7087837e-005,70.4266 1.2617902e-005,70.4319 -3.379635e-006,70.4373 8.9952914e-007,70.4426 -2.1818266e-007,70.4479 -2.6886209e-008,70.4533 3.2577898e-007,70.4586 -1.2763476e-006,70.4639 0.031272382,70.4692 0.18752585,70.4746 0.18747067,70.4799 -2.2709622e-005,70.4852 6.0695506e-006,70.4906 -1.5665823e-006,70.4959 1.9622296e-007,70.5012 7.8191289e-007,70.5066 -3.3242043e-006,70.5119 0.093850419,70.5172 0.50010264,70.5226 0.49990192,70.5279 0.18745334,70.5332 0.31250769,70.5386 0.12494845,70.5439 0.18750164,70.5492 0.3124986,70.5546 0.093739085,70.5599 -5.8418918e-006,70.5652 2.2274595e-005,70.5706 0.31270897,70.5759 0.78138804,70.5812 0.62483072,70.5866 0.18732676,70.5919 -2.2354569e-005,70.5972 0.031254694,70.6026 3.5678254e-006,70.6079 0.031252816,70.6132 -1.4876286e-005,70.6186 8.9210798e-006,70.6239 -2.0808589e-005,70.6292 0.031347588,70.6346 0.53128469,70.6399 0.18738823,70.6452 8.2692768e-006,70.6506 0.093752973,70.6559 -2.0211843e-005,70.6613 5.7310235e-006,70.6666 -2.7105987e-006,70.6719 5.1113134e-006,70.6773 0.031249894,70.6826 -4.6954524e-006,70.6879 1.262531e-006,70.6933 -3.5426231e-007,70.6986 1.5441368e-007,70.7040 -2.6338384e-007,70.7093 8.9919166e-007,70.7146 -3.3336737e-006,70.7200 1.2436592e-005,70.7253 0.31253418,70.7307 0.5625,70.7360 0.31246594,70.7413 -1.2909064e-005,70.7467 5.0940416e-006,70.7520 -7.4665895e-006,70.7574 2.4774179e-005,70.7627 0.18753403,70.7680 0.18746465,70.7734 -1.8333161e-005,70.7787 -1.6958633e-005,70.7841 8.6177599e-005,70.7894 0.34392837,70.7948 0.53123307,70.8001 0.34362504,70.8054 0.1874405,70.8108 0.093717493,70.8161 -1.7069293e-005,70.8215 4.5753022e-006,70.8268 -1.2304198e-006,70.8322 3.4597838e-007,70.8375 -1.5339205e-007,70.8428 2.6758241e-007,70.8482 -9.1700974e-007,70.8535 3.4007539e-006,70.8589 0.031271216,70.8642 0.093774855,70.8696 0.093708545,70.8749 0.031303912,70.8803 0.59391314,70.8856 1.0313029,70.8909 0.87487298,70.8963 0.34371147,70.9016 0.65634209,70.9070 0.78122133,70.9123 0.49989092,70.9177 0.18751405,70.9230 0.56260592,70.9284 0.78125983,70.9337 0.81249899,70.9391 0.71864527,70.9444 0.093651034,70.9498 9.7480861e-006,70.9551 4.1848202e-006,70.9605 0.18755646,70.9658 0.56253612,70.9712 0.49995568,70.9765 0.50017911,70.9819 1.5314232,70.9872 1.5311424,70.9926 0.96863264,70.9979 0.56244075,71.0033 0.37493873,71.0086 0.093693607,71.0140 -7.7542663e-006,71.0193 1.5852405e-005,71.0247 0.062540248,71.0300 0.31256551,71.0354 1.0000452,71.0407 1.4063183,71.0461 1.4375024,71.0514 0.8123467,71.0568 0.21869594,71.0621 0.18757765,71.0675 0.31247535,71.0728 0.093674414,71.0782 -4.84461e-006,71.0835 1.2983835e-006,71.0889 -3.4850109e-007,71.0942 9.5507382e-008,71.0996 -3.3498743e-008,71.1049 3.8482241e-008,71.1103 -1.2043839e-007,71.1157 4.4330952e-007,71.1210 0.093751363,71.1264 0.093747102,71.1317 7.1987733e-006,71.1371 0.093782671,71.1424 0.18748808,71.1478 0.031223934,71.1531 0.09383399,71.1585 0.40632457,71.1638 0.49995825,71.1692 0.31243151,71.1746 0.093703933,71.1799 8.5304628e-006,71.1853 0.093767576,71.1906 0.093749598,71.1960 0.093734063,71.2013 -1.4309077e-005,71.2067 -5.2481819e-006,71.2121 3.5306493e-005,71.2174 0.18760233,71.2228 0.31246641,71.2281 0.093657002,71.2335 -5.4017119e-006,71.2389 0.12505837,71.2442 0.2500211,71.2496 0.093694001,71.2549 0.093776636,71.2603 0.37508219,71.2657 0.65632206,71.2710 0.74991214,71.2764 0.18741037,71.2817 0.18751313,71.2871 0.093717054,71.2925 -7.4508944e-006,71.2978 1.1106356e-006,71.3032 3.0093368e-006,71.3085 0.093816973,71.3139 0.40630937,71.3193 0.59378284,71.3246 0.84379321,71.3300 0.84370846,71.3354 0.62490708,71.3407 0.31244192,71.3461 0.031236049,71.3514 3.6039301e-006,71.3568 0.12512432,71.3622 0.53137934,71.3675 0.56240237,71.3729 0.1873605,71.3783 -2.2487953e-005,71.3836 0.031270307,71.3890 0.18752444,71.3944 0.3437686,71.3997 0.31246328,71.4051 -2.9115325e-005,71.4104 7.8021621e-006,71.4158 -2.0907794e-006,71.4212 5.6027517e-007,71.4265 -1.5013941e-007,71.4319 4.0233502e-008,71.4373 -1.0781499e-008,71.4426 2.8889817e-009,71.4480 -7.7348888e-010,71.4534 2.0472117e-010,71.4587 -4.5327436e-011,71.4641 -2.3432865e-011,71.4695 1.3907622e-010,71.4748 -5.3291993e-010,71.4802 1.9927777e-009,71.4856 -7.4388384e-009,71.4910 2.7764999e-008,71.4963 -1.0363021e-007,71.5017 3.8678951e-007,71.5071 -1.4436539e-006,71.5124 0.093767472,71.5178 0.50001889,71.5232 0.56249124,71.5285 0.31248012,71.5339 -8.2291699e-006,71.5393 1.5031125e-006,71.5446 2.2177016e-006,71.5500 -1.0375034e-005,71.5554 3.9285937e-005,71.5608 0.15634391,71.5661 0.31256622,71.5715 0.37497795,71.5769 0.21862745,71.5822 0.18754409,71.5876 0.53133923,71.5930 0.37487489,71.5984 -6.8378766e-005,71.6037 1.3628563e-005,71.6091 1.3872223e-005,71.6145 0.093758389,71.6199 0.093788363,71.6252 0.31255502,71.6306 0.40621209,71.6360 0.40618947,71.6414 0.18750083,71.6467 0.18754649,71.6521 0.31250051,71.6575 0.18745147,71.6628 -2.0871412e-005,71.6682 5.597833e-006,71.6736 -1.5181056e-006,71.6790 4.7410694e-007,71.6844 -3.782153e-007,71.6897 1.0388072e-006,71.6951 -3.7773325e-006,71.7005 1.4071748e-005,71.7059 0.093770191,71.7112 0.093727812,71.7166 0.093818553,71.7220 0.28134862,71.7274 0.40625322,71.7327 0.5937404,71.7381 0.56242871,71.7435 0.18741322,71.7489 -1.4273558e-005,71.7543 4.341357e-007,71.7596 0.093899406,71.7650 0.62513274,71.7704 0.71877706,71.7758 0.78117114,71.7811 0.43735039,71.7865 0.1874425,71.7919 -2.7002994e-005,71.7973 7.5860335e-006,71.8027 -3.3389208e-006,71.8080 5.7694806e-006,71.8134 0.093810663,71.8188 0.34380558,71.8242 0.34369057,71.8296 0.093708552,71.8350 0.093768246,71.8403 0.093724012,71.8457 0.031256512,71.8511 0.18752348,71.8565 0.21874426,71.8619 0.37507531,71.8672 0.68755251,71.8726 0.59378755,71.8780 0.75001216,71.8834 0.53120339,71.8888 0.49995607,71.8942 0.31242144,71.8995 0.093729407,71.9049 0.18765293,71.9103 0.5937649,71.9157 0.34363243,71.9211 0.18745103,71.9265 -2.1052423e-005,71.9319 0.093781859,71.9372 0.28126177,71.9426 0.53124404,71.9480 0.34371966,71.9534 0.0937877,71.9588 0.34378976,71.9642 0.34372693,71.9696 0.31261456,71.9749 0.62513292,71.9803 0.65614092,71.9857 0.28108034,71.9911 -4.7422545e-005,71.9965 2.8526079e-005,72.0019 0.18760823,72.0073 0.56257415,72.0126 0.56245565,72.0180 0.34364134,72.0234 -5.6449724e-005,72.0288 1.079206e-005,72.0342 1.3288014e-005,72.0396 0.0937749,72.0450 0.093725882,72.0504 -1.7335904e-005,72.0558 4.6455739e-006,72.0611 -1.244887e-006,72.0665 3.3357102e-007,72.0719 -8.928901e-008,72.0773 2.3555977e-008,72.0827 -4.9270201e-009,72.0881 -3.8504635e-009,72.0935 2.0331237e-008,72.0989 -7.7481381e-008,72.1043 2.8961946e-007,72.1097 -1.0810905e-006,72.1151 0.1875253,72.1205 0.75001198,72.1258 0.56248146,72.1312 0.31248978,72.1366 0.093742818,72.1420 -5.2354318e-007,72.1474 1.4287437e-007,72.1528 -4.7909982e-008,72.1582 4.875676e-008,72.1636 -1.4712634e-007,72.1690 5.3979448e-007,72.1744 -2.0122261e-006,72.1798 7.5097619e-006,72.1852 -2.8029252e-005,72.1906 0.031402968,72.1960 0.87530887,72.2014 1.4061872,72.2068 0.68720257,72.2121 0.031156639,72.2175 1.7561722e-005,72.2229 -5.5929168e-006,72.2283 4.8087513e-006,72.2337 0.093754537,72.2391 0.093745209,72.2445 -3.5864889e-006,72.2499 9.4942072e-007,72.2553 -2.1087777e-007,72.2607 -1.0600822e-007,72.2661 6.3498965e-007,72.2715 -2.4341682e-006,72.2769 9.1024731e-006,72.2823 0.34377062,72.2877 0.65632027,72.2931 0.90636033,72.2985 0.96873033,72.3039 0.49986959,72.3093 0.2813668,72.3147 1.2816501,72.3201 2.15626,72.3255 1.312161,72.3309 0.49981582,72.3363 0.12494025,72.3417 -2.8750326e-006,72.3471 8.1396223e-007,72.3525 -3.805834e-007,72.3579 7.0836057e-007,72.3633 -2.453052e-006,72.3687 0.031276938,72.3741 0.18751031,72.3795 0.093720302,72.3849 -7.1471e-006,72.3903 1.9165921e-006,72.3957 -5.1865004e-007,72.4011 1.5784411e-007,72.4065 -1.1268846e-007,72.4119 2.9292238e-007,72.4173 -1.0590893e-006,72.4227 3.9437768e-006,72.4281 0.093799092,72.4335 0.24998288,72.4389 -4.4484987e-005,72.4443 1.1917972e-005,72.4497 -3.1830468e-006,72.4552 8.1317859e-007,72.4606 -6.9377499e-008,72.4660 -5.357947e-007,72.4714 2.2127726e-006,72.4768 0.031287536,72.4822 0.093737744,72.4876 -3.4458804e-005,72.4930 1.0073633e-005,72.4984 -5.8330606e-006,72.5038 1.3258908e-005,72.5092 0.093766637,72.5146 0.093734019,72.5200 0.093769543,72.5254 0.343768,72.5308 0.34376651,72.5362 0.3751249,72.5416 0.46879068,72.5471 0.34362146,72.5525 0.093660213,72.5579 0.031237677,72.5633 1.5713813e-006,72.5687 -5.9911654e-006,72.5741 2.2395234e-005,72.5795 0.093780912,72.5849 0.093718365,72.5903 -1.8915216e-005,72.5957 0.31260425,72.6011 0.75001866,72.6066 0.56258786,72.6120 0.84395456,72.6174 0.96872962,72.6228 0.68724978,72.6282 0.09360458,72.6336 0.031266462,72.6390 -1.7888562e-005,72.6444 6.6421535e-006,72.6498 0.093750499,72.6553 0.093750589,72.6607 -1.1994471e-005,72.6661 3.8231883e-005,72.6715 0.18755136,72.6769 0.18744852,72.6823 -3.7698264e-005,72.6877 1.0102237e-005,72.6931 -2.7074311e-006,72.6986 7.2661311e-007,72.7040 -1.9878777e-007,72.7094 6.8476673e-008,72.7148 -7.5107394e-008,72.7202 2.3196814e-007,72.7256 -8.5283756e-007,72.7310 3.1796585e-006,72.7365 0.031272482,72.7419 0.093771502,72.7473 0.093721747,72.7527 -2.3141805e-005,72.7581 6.2672434e-006,72.7635 -1.9251913e-006,72.7690 1.4330725e-006,72.7744 -3.8072737e-006,72.7798 1.3797177e-005,72.7852 0.18760771,72.7906 0.68763489,72.7960 0.87491834,72.8015 0.28109434,72.8069 -2.0523385e-005,72.8123 5.4997358e-006,72.8177 -1.4737868e-006,72.8231 3.9493673e-007,72.8285 -1.0583284e-007,72.8340 2.83605e-008,72.8394 -7.6000024e-009,72.8448 2.037065e-009,72.8502 -5.4760108e-010,72.8556 1.5316386e-010,72.8611 -6.5009415e-011,72.8665 1.0686954e-010,72.8719 -3.6249639e-010,72.8773 1.3432309e-009,72.8827 -5.0108597e-009,72.8882 1.8701829e-008,72.8936 -6.9802468e-008,72.8990 2.6053058e-007,72.9044 -9.7240377e-007,72.9099 3.6293984e-006,72.9153 0.093798831,72.9207 0.34378833,72.9261 0.31245199,72.9315 0.093723021,72.9370 0.093746126,72.9424 -1.4125696e-005,72.9478 3.7852983e-006,72.9532 -1.0142782e-006,72.9587 2.7148783e-007,72.9641 -7.1585269e-008,72.9695 1.4829458e-008,72.9749 1.227525e-008,72.9803 -6.3937783e-008,72.9858 2.4349737e-007,72.9912 -9.1013044e-007,72.9966 3.3973174e-006,73.0020 -1.2680235e-005,73.0075 4.7327732e-005,73.0129 0.18760207,73.0183 0.34380811,73.0237 0.43748164,73.0292 0.43744597,73.0346 0.34369609,73.0400 0.21876304,73.0455 0.31256324,73.0509 0.31241387,73.0563 -8.6818865e-005,73.0617 0.093833916,73.0672 0.93758678,73.0726 1.2812326,73.0780 0.96867168,73.0834 0.21869954,73.0889 4.7845388e-006,73.0943 0.093803041,73.0997 0.34379652,73.1052 0.40623108,73.1106 0.28120527,73.1160 0.12498461,73.1214 0.093737692,73.1269 -1.5743923e-005,73.1323 4.2894189e-006,73.1377 -1.4124194e-006,73.1432 1.3599864e-006,73.1486 -4.0277691e-006,73.1540 1.4752333e-005,73.1595 0.18752043,73.1649 0.31253609,73.1703 0.40629143,73.1757 0.4374707,73.1812 0.2811906,73.1866 0.093747899,73.1920 0.31252128,73.1975 0.34373975,73.2029 0.18747748,73.2083 -8.6577493e-006,73.2138 -4.3578476e-007,73.2192 1.0402659e-005,73.2246 0.12505314,73.2301 0.31251431,73.2355 0.18743908,73.2409 -7.8503399e-006,73.2464 0.093779854,73.2518 0.093719594,73.2572 1.0557651e-005,73.2627 0.1875601,73.2681 0.31249887,73.2735 0.18744434,73.2790 -2.6087022e-005,73.2844 6.9904804e-006,73.2899 -1.8726522e-006,73.2953 4.9952604e-007,73.3007 -1.2528984e-007,73.3062 1.5871429e-009,73.3116 1.1896394e-007,73.3170 -4.7748733e-007,73.3225 1.7911406e-006,73.3279 -6.687651e-006,73.3333 2.4961617e-005,73.3388 0.1875405,73.3442 0.34381226,73.3497 0.71883184,73.3551 0.96876854,73.3605 0.87491411,73.3660 0.34363604,73.3714 -3.2779033e-005,73.3769 2.7410955e-005,73.3823 0.093814149,73.3877 0.18750049,73.3932 0.093683749,73.3986 -2.0000825e-005,73.4040 5.3659837e-006,73.4095 -1.4613913e-006,73.4149 4.7912846e-007,73.4204 -4.5502918e-007,73.4258 1.3410682e-006,73.4313 -4.9096566e-006,73.4367 1.8299139e-005,73.4421 0.062529244,73.4476 0.093760937,73.4530 0.15632327,73.4585 0.31253725,73.4639 0.24992377,73.4693 0.093676388,73.4748 -1.9254474e-005,73.4802 4.4541289e-006,73.4857 1.4398759e-006,73.4911 0.093752049,73.4966 0.093752652,73.5020 0.062572673,73.5074 0.28127572,73.5129 0.15617242,73.5183 -4.6749443e-005,73.5238 6.9074566e-005,73.5292 0.40629175,73.5347 0.24992789,73.5401 -2.4633069e-005,73.5456 6.6008879e-006,73.5510 -1.768364e-006,73.5564 4.7200001e-007,73.5619 -1.1948357e-007,73.5673 5.8911547e-009,73.5728 9.5938915e-008,73.5782 -3.8968341e-007,73.5837 1.4629215e-006,73.5891 -5.4624716e-006,73.5946 2.0388719e-005,73.6000 0.093746804,73.6055 -7.6386623e-006,73.6109 0.75003135,73.6164 1.1562486,73.6218 0.74997425,73.6273 -1.19929e-005,73.6327 3.2440671e-006,73.6382 -9.8234875e-007,73.6436 6.8509058e-007,73.6490 -1.7580853e-006,73.6545 0.031280112,73.6599 0.18752673,73.6654 0.18752585,73.6708 0.31264263,73.6763 0.65630329,73.6817 0.46855304,73.6872 -0.00010179321,73.6926 2.7264534e-005,73.6981 -7.2561929e-006,73.7036 1.7578745e-006,73.7090 2.2538666e-007,73.7145 -2.6598277e-006,73.7199 0.12510549,73.7254 0.59377325,73.7308 0.28115892,73.7363 0.093767464,73.7417 0.12501426,73.7472 0.093703359,73.7526 -2.313183e-005,73.7581 0.1875203,73.7635 0.31249395,73.7690 0.093738556,73.7744 -2.2266252e-007,73.7799 6.1962297e-008,73.7853 -2.5168656e-008,73.7908 3.8710176e-008,73.7962 -1.2968171e-007,73.8017 4.8005745e-007,73.8072 -1.7907017e-006,73.8126 6.683325e-006,73.8181 0.093803756,73.8235 0.31254902,73.8290 0.31244212,73.8344 0.12499207,73.8399 0.31250784,73.8453 0.093700215,73.8508 2.3578577e-006,73.8563 0.031256806,73.8617 0.031240899,73.8672 9.071261e-006,73.8726 0.093817823,73.8781 0.28135896,73.8835 0.40621558,73.8890 0.15613373,73.8945 0.031213658,73.8999 0.093882829,73.9054 0.50013465,73.9108 0.49989116,73.9163 0.18736485,73.9218 -2.8785198e-005,73.9272 7.7163168e-006,73.9327 -2.0776076e-006,73.9381 5.9345325e-007,73.9436 -2.9604092e-007,73.9491 5.9071033e-007,73.9545 -2.066964e-006,73.9600 7.6778006e-006,73.9654 -2.8646693e-005,73.9709 0.00010691819,73.9764 0.34386835,73.9818 0.34368655,73.9873 0.18739855,73.9927 -4.7919173e-005,73.9982 1.2833319e-005,74.0037 -3.4099869e-006,74.0091 8.0551945e-007,74.0146 1.8824143e-007,74.0200 -1.5587035e-006,74.0255 6.0471143e-006,74.0310 0.03125646,74.0364 0.31250808,74.0419 0.5000028,74.0474 0.34373376,74.0528 0.093751028,74.0583 0.093793012,74.0638 0.34383294,74.0692 0.68757749,74.0747 0.84373105,74.0802 0.59365135,74.0856 0.21867725,74.0911 0.031231258,74.0965 -5.1330253e-006,74.1020 1.87318e-005,74.1075 0.093775913,74.1129 0.18757175,74.1184 0.50005686,74.1239 0.5624994,74.1293 0.49992025,74.1348 0.093655534,74.1403 1.7454317e-005,74.1457 0.18759906,74.1512 0.59380943,74.1567 0.49990407,74.1621 0.093675382,74.1676 7.1878219e-008,74.1731 -1.9271068e-008,74.1786 5.2005507e-009,74.1840 -1.5293737e-009,74.1895 9.1650548e-010,74.1950 -2.1367197e-009,74.2004 7.630991e-009,74.2059 -2.8389668e-008,74.2114 1.0593673e-007,74.2168 -3.953912e-007,74.2223 1.4757539e-006,74.2278 -5.5080968e-006,74.2332 2.0558398e-005,74.2387 0.81254321,74.2442 1.5624853,74.2497 0.87497312,74.2551 0.09383335,74.2606 0.3125883,74.2661 0.31239569,74.2715 0.03115329,74.2770 1.9546327e-005,74.2825 0.093776383,74.2880 0.18748625,74.2934 -2.5643782e-005,74.2989 4.9986793e-006,74.3044 0.03125874,74.3099 0.31251234,74.3153 0.34374431,74.3208 0.18748586,74.3263 6.895787e-006,74.3318 0.093804717,74.3372 0.18751201,74.3427 0.093693249,74.3482 -2.2717319e-005,74.3537 5.8237588e-006,74.3591 -5.756778e-007,74.3646 -3.5219086e-006,74.3701 1.4664718e-005,74.3756 0.093769342,74.3810 0.31265765,74.3865 0.71889734,74.3920 0.65618938,74.3975 0.40609521,74.4029 0.093635172,74.4084 -7.7237455e-006,74.4139 3.8685148e-006,74.4194 -7.7503137e-006,74.4248 2.7134887e-005,74.4303 0.84379423,74.4358 1.2499874,74.4413 0.78120917,74.4468 -1.5218031e-005,74.4522 4.0780415e-006,74.4577 -1.0928338e-006,74.4632 2.9294551e-007,74.4687 -7.8854896e-008,74.4741 2.2449125e-008,74.4796 -1.0935363e-008,74.4851 2.1292221e-008,74.4906 -7.4239352e-008,74.4961 2.7568856e-007,74.5015 -1.0286032e-006,74.5070 3.8390513e-006,74.5125 0.18758544,74.5180 0.75008565,74.5235 0.87497032,74.5290 0.43743175,74.5344 0.25000119,74.5399 0.31246433,74.5454 0.093760923,74.5509 0.31257319,74.5564 0.31244174,74.5618 0.093688652,74.5673 -7.7888226e-006,74.5728 2.1614717e-006,74.5783 -8.5642836e-007,74.5838 1.2641633e-006,74.5893 0.0938446,74.5947 0.31249216,74.6002 0.093686454,74.6057 0.093787745,74.6112 0.093711123,74.6167 -2.9697545e-005,74.6222 1.0356921e-005,74.6277 -1.1728488e-005,74.6331 3.6559453e-005,74.6386 0.093762964,74.6441 0.031210577,74.6496 -2.6710391e-006,74.6551 9.9412409e-007,74.6606 -1.3053319e-006,74.6661 4.2275014e-006,74.6715 0.093764991,74.6770 0.18750001,74.6825 0.093734995,74.6880 -4.1760454e-006,74.6935 1.11726e-006,74.6990 -2.9263754e-007,74.7045 5.3192441e-008,74.7100 7.9902009e-008,74.7154 -3.7283968e-007,74.7209 1.4115792e-006,74.7264 -5.2739279e-006,74.7319 1.9685811e-005,74.7374 0.093749985,74.7429 -1.9677764e-005,74.7484 5.2927594e-006,74.7539 -1.4915997e-006,74.7594 6.7321542e-007,74.7648 -1.2012351e-006,74.7703 4.1320432e-006,74.7758 -1.5328236e-005,74.7813 5.7185785e-005,74.7868 0.31262717,74.7923 0.49999866,74.7978 0.31237808,74.8033 0.49996474,74.8088 0.74999362,74.8143 0.34379178,74.8198 0.31256881,74.8252 0.34374127,74.8307 0.53133398,74.8362 1.0313449,74.8417 1.093668,74.8472 0.53112608,74.8527 0.18743916,74.8582 -2.6983213e-005,74.8637 7.5166295e-006,74.8692 -3.0811073e-006,74.8747 4.8075549e-006,74.8802 0.093832836,74.8857 0.34381849,74.8912 0.40618825,74.8967 0.53119409,74.9022 0.34373078,74.9077 0.093734153,74.9132 -6.5093518e-006,74.9186 2.0340131e-005,74.9241 0.093749911,74.9296 -1.9997946e-005,74.9351 5.3606668e-006,74.9406 -1.4430184e-006,74.9461 4.1095291e-007,74.9516 -2.0067927e-007,74.9571 3.917624e-007,74.9626 -1.3664775e-006,74.9681 5.0745816e-006,74.9736 0.093827337,74.9791 0.34380862,74.9846 0.3124328,74.9901 0.093683444,74.9956 -7.4146387e-006,75.0011 -2.5721636e-010,75.0066 7.4170275e-006,75.0121 0.093747988,75.0176 0.34386104,75.0231 1.5002184,75.0286 1.8436991,75.0341 0.71852583,75.0396 0.093683854,75.0451 9.5088644e-006,75.0506 -2.5481193e-006,75.0561 6.828019e-007,75.0616 -1.828712e-007,75.0671 4.8624937e-008,75.0726 -1.1612845e-008,75.0781 -2.1782147e-009,75.0836 2.0328631e-008,75.0891 -7.9143376e-008,75.0946 2.9627014e-007,75.1001 -1.1060314e-006,75.1056 4.128206e-006,75.1111 -1.5408106e-005,75.1166 5.7509114e-005,75.1221 0.37510017,75.1276 0.56248629,75.1331 0.34365776,75.1386 0.031211546,75.1441 0.21880354,75.1497 0.37503114,75.1552 0.21868668,75.1607 -8.4574522e-006,75.1662 0.093799457,75.1717 0.18749291,75.1772 0.31248531,75.1827 0.18746868,75.1882 0.093880832,75.1937 0.5314796,75.1992 0.78124875,75.2047 0.53102505,75.2102 0.093602628,75.2157 7.8425182e-006,75.2212 0.031249631,75.2267 -6.3791513e-006,75.2322 2.286481e-006,75.2377 -2.7664425e-006,75.2433 8.7798862e-006,75.2488 0.093808465,75.2543 0.31257036,75.2598 0.4062489,75.2653 0.34374484,75.2708 0.31243372,75.2763 0.031178521,75.2818 1.0716452e-005,75.2873 -3.5121177e-006,75.2928 3.3313422e-006,75.2983 -9.8138262e-006,75.3038 0.093876787,75.3094 0.50016248,75.3149 0.56246912,75.3204 0.34357306,75.3259 -9.8317665e-005,75.3314 4.8605325e-005,75.3369 0.18756577,75.3424 0.34374398,75.3479 0.12492215,75.3534 0.031285807,75.3590 0.31256029,75.3645 0.34372425,75.3700 0.18744406,75.3755 -2.5947131e-005,75.3810 6.9531498e-006,75.3865 -1.863262e-006,75.3920 4.9930787e-007,75.3975 -1.3381079e-007,75.4031 3.5893084e-008,75.4086 -9.75019e-009,75.4141 3.1046814e-009,75.4196 -2.6678855e-009,75.4251 7.5672695e-009,75.4306 -2.7603473e-008,75.4361 1.0285535e-007,75.4417 -3.8385051e-007,75.4472 1.4326683e-006,75.4527 -5.3472731e-006,75.4582 0.031316746,75.4637 0.18752699,75.4692 0.093671344,75.4748 0.093845733,75.4803 0.50012016,75.4858 0.56245863,75.4913 0.40614247,75.4968 0.2811839,75.5023 0.34375137,75.5079 0.093726173,75.5134 0.093871437,75.5189 0.71890128,75.5244 0.87494469,75.5299 0.53111398,75.5354 0.093672365,75.5410 3.0335445e-005,75.5465 0.093789533,75.5520 0.093709767,75.5575 -2.697747e-005,75.5630 -9.2522896e-008,75.5686 0.031286605,75.5741 0.37505391,75.5796 0.37493855,75.5851 -8.4357916e-006,75.5906 0.18759108,75.5962 0.31248632,75.6017 0.18743783,75.6072 0.093743891,75.6127 0.093762793,75.6182 0.093727715,75.6238 -2.0347328e-005,75.6293 0.031284008,75.6348 0.18753038,75.6403 0.18746351,75.6459 -3.0567171e-005,75.6514 0.031275012,75.6569 0.34382758,75.6624 0.68752891,75.6679 0.43747222,75.6735 0.34373152,75.6790 0.187442,75.6845 -2.5470006e-005,75.6900 6.8065301e-006,75.6956 -1.7539494e-006,75.7011 2.086652e-007,75.7066 9.1953279e-007,75.7121 -3.8871685e-006,75.7177 0.093804494,75.7232 0.68756121,75.7287 0.84371406,75.7342 0.56245196,75.7398 0.75004262,75.7453 1.0625389,75.7508 0.68743765,75.7563 0.18746881,75.7619 0.18760505,75.7674 0.4064247,75.7729 0.7500844,75.7784 0.68732023,75.7840 0.28111187,75.7895 0.28124368,75.7950 0.0936988,75.8006 -1.0352741e-005,75.8061 0.062579162,75.8116 0.31253645,75.8171 0.18741222,75.8227 -2.8090104e-005,75.8282 3.8747544e-006,75.8337 1.2594805e-005,75.8393 0.12506947,75.8448 0.34386674,75.8503 0.49995771,75.8559 0.18735881,75.8614 -1.0696825e-005,75.8669 0.093791366,75.8724 0.34386471,75.8780 0.75003511,75.8835 0.49987444,75.8890 0.093681671,75.8946 -5.57242e-007,75.9001 -5.4576992e-007,75.9056 2.7406227e-006,75.9112 -1.0417622e-005,75.9167 3.8933165e-005,75.9222 0.31260052,75.9278 0.59376526,75.9333 0.53117692,75.9388 0.28120664,75.9444 0.093736425,75.9499 0.031235518,75.9554 -2.5250288e-006,75.9610 8.7047675e-007,75.9665 -9.5673579e-007,75.9720 2.9566568e-006,75.9776 0.031245345,75.9831 0.34385541,75.9886 1.1565017,75.9942 1.6249881,75.9997 0.84353065,76.0052 0.37489024,76.0108 0.093757398,76.0163 0.31261739,76.0218 0.75005913,76.0274 0.6561377,76.0329 0.093657926,76.0385 1.0315496e-005,76.0440 -1.2848972e-005,76.0495 4.1083207e-005,76.0551 0.31265184,76.0606 0.75010747,76.0661 0.74987096,76.0717 0.28114015,76.0772 0.3437843,76.0828 0.34370697,76.0883 0.093723938,76.0938 0.093772575,76.0994 0.093724921,76.1049 -1.9225776e-005,76.1104 5.058193e-006,76.1160 -1.0053382e-006,76.1215 -1.0373952e-006,76.1271 5.1554821e-006,76.1326 0.093805775,76.1381 0.34379855,76.1437 0.34370145,76.1492 0.09369424,76.1548 -5.1364404e-006,76.1603 9.8178577e-007,76.1659 1.2098759e-006,76.1714 0.093756646,76.1769 0.18750021,76.1825 0.093742475,76.1880 1.8207006e-006,76.1936 -1.2239439e-005,76.1991 4.7141206e-005,76.2046 0.18761374,76.2102 0.28118402,76.2157 0.031156871,76.2213 2.4013286e-006,76.2268 0.031333584,76.2324 0.28134972,76.2379 0.40623459,76.2435 0.53118896,76.2490 0.43744883,76.2545 0.18746325,76.2601 -5.3468957e-006,76.2656 0.18754822,76.2712 0.28131256,76.2767 0.49996084,76.2823 0.18742995,76.2878 0.062498555,76.2934 -1.0166409e-005,76.2989 2.7243611e-006,76.3045 -7.3017844e-007,76.3100 1.961223e-007,76.3155 -5.4249369e-008,76.3211 2.0859272e-008,76.3266 -2.9185427e-008,76.3322 9.5889263e-008,76.3377 -3.5440118e-007,76.3433 1.321827e-006,76.3488 -4.9333235e-006,76.3544 1.8413029e-005,76.3599 0.062530726,76.3655 0.062458012,76.3710 3.7767946e-005,76.3766 0.34381095,76.3821 0.34373769,76.3877 0.28133434,76.3932 0.40628579,76.3988 0.31239069,76.4043 0.18746386,76.4099 1.2187877,76.4154 1.1250188,76.4210 0.81249672,76.4265 0.4999595,76.4321 0.40625462,76.4376 0.40627044,76.4432 0.31245002,76.4487 0.093714736,76.4543 0.093763411,76.4598 0.09373159,76.4654 -1.5293786e-005,76.4709 4.1005474e-006,76.4765 -1.1071126e-006,76.4820 3.2755955e-007,76.4876 -2.0304374e-007,76.4931 4.8462971e-007,76.4987 -1.7356143e-006,76.5043 6.4583696e-006,76.5098 -2.4099898e-005,76.5154 8.9948844e-005,76.5209 0.40649065,76.5265 0.81255841,76.5320 0.62477225,76.5376 0.34364039,76.5431 0.56253207,76.5487 0.34369361,76.5542 0.12505673,76.5598 0.34387085,76.5654 0.46865973,76.5709 0.12496261,76.5765 0.31258231,76.5820 0.34370959,76.5876 0.18743196,76.5931 0.031217998,76.5987 -1.2601554e-006,76.6043 4.6324635e-006,76.6098 0.093808338,76.6154 0.3125155,76.6209 0.18745811,76.6265 0.093723826,76.6320 0.093770497,76.6376 0.5000394,76.6432 0.56248283,76.6487 0.31246132,76.6543 -1.7047025e-005,76.6598 4.5788574e-006,76.6654 -1.2669742e-006,76.6710 4.8866866e-007,76.6765 -6.8764808e-007,76.6821 2.2620843e-006,76.6876 -8.3613859e-006,76.6932 3.1186089e-005,76.6988 0.18756984,76.7043 0.34378502,76.7099 0.31241977,76.7154 -5.9729729e-005,76.7210 3.3115391e-006,76.7266 4.6493213e-005,76.7321 0.31261545,76.7377 0.56254458,76.7432 0.49989504,76.7488 0.09366101,76.7544 0.062517874,76.7599 0.093744338,76.7655 0.093768209,76.7711 0.18749806,76.7766 0.062467765,76.7822 -1.3208448e-008,76.7878 0.093777165,76.7933 0.31252706,76.7989 0.31246305,76.8044 0.12505434,76.8100 0.43768543,76.8156 0.71872765,76.8211 0.34355924,76.8267 -5.7879723e-005,76.8323 1.5513315e-005,76.8378 -4.1686781e-006,76.8434 1.1600957e-006,76.8490 -4.713701e-007,76.8545 7.2534522e-007,76.8601 -2.4301883e-006,76.8657 8.9961586e-006,76.8712 0.093788043,76.8768 0.34386006,76.8824 0.68747145,76.8879 0.28117353,76.8935 0.31254303,76.8991 0.31244341,76.9046 0.59380996,76.9102 1.2189233,76.9158 0.71865845,76.9213 0.1873364,76.9269 -2.2510778e-005,76.9325 2.3793191e-005,76.9381 0.093774863,76.9436 0.093724221,76.9492 -1.9286475e-005,76.9548 5.4568036e-006,76.9603 -2.5392217e-006,76.9659 4.7000162e-006,76.9715 0.093814112,76.9770 0.31251535,76.9826 0.18745764,76.9882 0.18749517,76.9938 0.1874754,76.9993 -1.4376037e-005,77.0049 4.7404833e-006,77.0105 -4.5850088e-006,77.0160 1.3600356e-005,77.0216 0.18759759,77.0272 0.68770355,77.0328 1.2187983,77.0383 0.90603542,77.0439 0.18735732,77.0495 -4.0963982e-006,77.0551 4.614762e-006,77.0606 0.093754426,77.0662 0.093746491,77.0718 0.031247068,77.0774 -3.5487344e-006,77.0829 0.031267125,77.0885 0.31251919,77.0941 0.31248406,77.0997 0.093732521,77.1052 1.7814839e-006,77.1108 0.093796693,77.1164 0.31251624,77.1220 0.18744943,77.1275 -1.880319e-005,77.1331 6.4386923e-006,77.1387 -6.9505099e-006,77.1443 2.1364704e-005,77.1498 0.18761963,77.1554 0.65646166,77.1610 0.93736798,77.1666 0.18730284,77.1722 0.31269425,77.1777 1.0627179,77.1833 1.5312321,77.1889 1.0622336,77.1945 0.2186636,77.2000 0.18752728,77.2056 0.093687266,77.2112 0.031231822,77.2168 -9.1116826e-006,77.2224 4.6727782e-006,77.2279 -9.5794721e-006,77.2335 3.3647728e-005,77.2391 0.50006723,77.2447 0.74999774,77.2503 0.49994177,77.2558 0.093715802,77.2614 2.7910444e-006,77.2670 -8.0701884e-006,77.2726 2.9492139e-005,77.2782 0.093790174,77.2837 0.093709745,77.2893 -2.9220755e-005,77.2949 7.2138414e-006,77.3005 3.6805989e-007,77.3061 -8.6875134e-006,77.3117 0.21886,77.3172 1.1876711,77.3228 1.3749331,77.3284 0.49982655,77.3340 -4.2695046e-005,77.3396 1.1440903e-005,77.3452 -3.0649851e-006,77.3507 8.1807877e-007,77.3563 -2.0707202e-007,77.3619 1.0136326e-008,77.3675 1.6656048e-007,77.3731 -6.7643998e-007,77.3787 2.5394168e-006,77.3843 0.093812354,77.3898 0.34377015,77.3954 0.34378967,77.4010 0.59378451,77.4066 0.43742165,77.4122 0.18744019,77.4178 0.09378916,77.4234 0.31250051,77.4289 0.093708768,77.4345 0.15634251,77.4401 0.46881807,77.4457 0.53117281,77.4513 0.28116766,77.4569 0.093734235,77.4625 -4.0153745e-006,77.4681 -5.4430138e-006,77.4737 2.5790123e-005,77.4792 0.18753381,77.4848 0.18747048,77.4904 0.031224223,77.4960 1.157669e-006,77.5016 -2.7486635e-007,77.5072 -5.8313393e-008,77.5128 5.0819051e-007,77.5184 -1.9746217e-006,77.5240 0.093788557,77.5296 0.50004035,77.5351 0.56248331,77.5407 0.31244898,77.5463 6.2284348e-006,77.5519 0.093811303,77.5575 0.15624894,77.5631 0.12494908,77.5687 0.093723074,77.5743 2.1694807e-006,77.5799 -5.81363e-007,77.5855 1.5578981e-007,77.5911 -4.1747526e-008,77.5967 1.1187219e-008,77.6022 -2.9978766e-009,77.6078 8.0335116e-010,77.6134 -2.1527662e-010,77.6190 5.7688392e-011,77.6246 -1.5458947e-011,77.6302 4.142586e-012,77.6358 -1.1101031e-012,77.6414 2.9747827e-013,77.6470 -7.9717367e-014,77.6526 2.136645e-014,77.6582 -5.741756e-015,77.6638 1.5987941e-015,77.6694 -6.5296468e-016,77.6750 1.0130105e-015,77.6806 -3.3993255e-015,77.6862 1.2585335e-014,77.6918 -4.6945937e-014,77.6974 1.7521309e-013,77.7030 -6.5396104e-013,77.7086 2.4408351e-012,77.7142 -9.1101423e-012,77.7198 3.4002579e-011,77.7254 -1.2691079e-010,77.7310 4.7368021e-010,77.7365 -1.767958e-009,77.7421 6.5987025e-009,77.7477 -2.4628914e-008,77.7533 9.1924633e-008,77.7589 -3.4309835e-007,77.7645 1.2805757e-006,77.7701 -4.7796048e-006,77.7757 1.7839337e-005,77.7813 0.093756668,77.7869 0.031229841,77.7925 7.2207121e-007,77.7981 -7.1378254e-006,77.8037 2.783168e-005,77.8093 0.31267384,77.8149 0.93765104,77.8205 0.99987769,77.8261 0.37480724,77.8317 -4.0325671e-005,77.8374 1.0806205e-005,77.8430 -2.8957743e-006,77.8486 7.7599088e-007,77.8542 -2.07947e-007,77.8598 5.5732276e-008,77.8654 -1.4964735e-008,77.8710 4.1220138e-009,77.8766 -1.5221121e-009,77.8822 1.9662407e-009,77.8878 -6.343285e-009,77.8934 2.3408827e-008,77.8990 -8.729932e-008,77.9046 3.2581573e-007,77.9102 -1.2160649e-006,77.9158 4.5388247e-006,77.9214 0.093808077,77.9270 0.37505102,77.9326 0.34369737,77.9382 0.093696624,77.9438 0.093750395,77.9494 0.31254905,77.9550 0.40624943,77.9606 0.12494736,77.9662 -3.6860863e-006,77.9719 9.8855696e-007,77.9775 -2.6783363e-007,77.9831 8.2696324e-008,77.9887 -6.2933218e-008,77.9943 1.6904431e-007,77.9999 -6.1329342e-007,78.0055 2.2843208e-006,78.0111 0.093791008,78.0167 0.31250978,78.0223 0.18747243,78.0279 0.093747787,78.0335 0.093757711,78.0392 0.28149003,78.0448 1.0314745,78.0504 1.0935887,78.0560 0.49973139,78.0616 -8.3196224e-005,78.0672 2.490069e-005,78.0728 -1.6400538e-005,78.0784 4.0702871e-005,78.0840 0.3125478,78.0896 0.34373069,78.0953 0.68749064,78.1009 1.5938245,78.1065 2.0938058,78.1121 1.3748806,78.1177 -7.6996977e-005,78.1233 1.9668052e-005,78.1289 -1.668457e-006,78.1345 -1.2997157e-005,78.1401 0.031331059,78.1458 0.50009823,78.1514 0.56246269,78.1570 0.34367681,78.1626 0.093697943,78.1682 -3.9704801e-006,78.1738 -1.421963e-005,78.1794 0.031358477,78.1851 0.31256455,78.1907 0.18737367,78.1963 -4.3360913e-005,78.2019 1.1619518e-005,78.2075 -3.1135462e-006,78.2131 8.3369866e-007,78.2187 -2.2098858e-007,78.2244 5.0185282e-008,78.2300 2.0269095e-008,78.2356 -1.3127797e-007,78.2412 5.0488626e-007,78.2468 -1.8884251e-006,78.2524 7.0494016e-006,78.2581 -2.6311374e-005,78.2637 9.8204335e-005,78.2693 0.50027382,78.2749 1.0314038,78.2805 1.0310676,78.2862 0.31221217,78.2918 0.09375535,78.2974 0.53139073,78.3030 0.74998039,78.3086 0.34364682,78.3142 0.093698613,78.3199 -8.6571199e-006,78.3255 2.0943382e-006,78.3311 2.8056911e-007,78.3367 -3.2170913e-006,78.3423 1.2588907e-005,78.3480 0.21881901,78.3536 0.68759996,78.3592 0.84370613,78.3648 0.40614256,78.3704 0.093766689,78.3761 0.18750608,78.3817 0.093708977,78.3873 -1.2831103e-005,78.3929 8.3941513e-006,78.3986 -2.0746211e-005,78.4042 7.4596654e-005,78.4098 0.43764749,78.4154 0.65624332,78.4210 0.4061048,78.4267 -7.0644885e-005,78.4323 2.6986258e-005,78.4379 0.093753271,78.4435 0.18754713,78.4492 0.25006023,78.4548 0.3750948,78.4604 0.75003856,78.4660 0.74993134,78.4717 0.62488872,78.4773 0.18748444,78.4829 0.31257024,78.4885 0.34371287,78.4942 0.18744692,78.4998 0.18752043,78.5054 0.3437584,78.5110 0.18744604,78.5167 -1.7800121e-005,78.5223 4.7417743e-006,78.5279 -1.1654832e-006,78.5335 -8.0274809e-008,78.5392 1.4868195e-006,78.5448 -5.8675228e-006,78.5504 2.1985123e-005,78.5560 0.093819231,78.5617 0.21880397,78.5673 0.2186664,78.5729 -7.2654657e-005,78.5786 2.1496955e-005,78.5842 -1.3327847e-005,78.5898 3.1815362e-005,78.5954 0.18758605,78.6011 0.31247297,78.6067 0.093670435,78.6123 -3.7274194e-006,78.6180 0.031273045,78.6236 0.093742773,78.6292 0.031255838,78.6349 0.18755634,78.6405 0.34377778,78.6461 0.31244069,78.6518 0.031197472,78.6574 7.5904904e-006,78.6630 -1.9602239e-006,78.6686 2.4974813e-007,78.6743 9.6149267e-007,78.6799 -4.096109e-006,78.6855 1.5424241e-005,78.6912 0.093776561,78.6968 0.093712434,78.7024 3.9544124e-005,78.7081 0.18758465,78.7137 0.18741095,78.7193 -1.7845767e-005,78.7250 0.31260803,78.7306 0.49996957,78.7362 0.1874152,78.7419 -1.4374378e-005,78.7475 3.8519461e-006,78.7531 -1.0322095e-006,78.7588 2.7657256e-007,78.7644 -7.3995004e-008,78.7700 1.9384421e-008,78.7757 -3.5363934e-009,78.7813 -5.2410556e-009,78.7870 2.4503125e-008,78.7926 -9.2779288e-008,78.7982 3.4664288e-007,78.8039 -1.2938997e-006,78.8095 4.8293577e-006,78.8151 0.031256557,78.8208 0.031243514,78.8264 -5.1906291e-006,78.8321 2.6795547e-006,78.8377 -5.5276182e-006,78.8433 1.9432424e-005,78.8490 0.1876166,78.8546 0.50004387,78.8602 0.43740985,78.8659 0.34371975,78.8715 0.31247291,78.8772 0.031218223,78.8828 1.3874115e-006,78.8884 1.3692528e-005,78.8941 0.15643845,78.8997 0.50002205,78.9054 0.21857396,78.9110 0.093732864,78.9166 0.093739294,78.9223 -3.0176494e-005,78.9279 4.134321e-005,78.9336 0.18751873,78.9392 0.093709111,78.9448 -9.1133261e-006,78.9505 1.8732227e-006,78.9561 1.6213941e-006,78.9618 -8.3597133e-006,78.9674 0.031314753,78.9731 0.34388223,78.9787 0.49995339,78.9843 0.18737145,78.9900 -1.9291725e-005,78.9956 5.366102e-006,79.0013 -2.1711508e-006,79.0069 3.318318e-006,79.0126 -1.1102919e-005,79.0182 4.1096744e-005,79.0238 0.31259322,79.0295 0.56253326,79.0351 0.49992606,79.0408 0.093641855,79.0464 0.12516573,79.0521 1.1878425,79.0577 1.8124149,79.0634 0.84344226,79.0690 0.28125271,79.0747 0.7501148,79.0803 0.87490755,79.0859 0.34373283,79.0916 0.4063901,79.0972 0.4687241,79.1029 0.31240726,79.1085 0.18741043,79.1142 -3.5835987e-005,79.1198 0.3126651,79.1255 1.1252022,79.1311 1.4374512,79.1368 0.87483352,79.1424 0.40618122,79.1481 0.18746407,79.1537 0.093737148,79.1594 0.093741357,79.1650 0.093787,79.1707 0.3125273,79.1763 0.18743017,79.1820 -7.7917002e-006,79.1876 0.18759608,79.1933 0.43747714,79.1989 0.093666747,79.2046 2.2534307e-006,79.2102 -1.3357549e-006,79.2159 3.0896645e-006,79.2215 0.18757661,79.2272 0.40623745,79.2328 0.093676724,79.2385 8.8375145e-006,79.2441 -2.8400655e-006,79.2498 2.522185e-006,79.2554 -7.2490679e-006,79.2611 2.6476229e-005,79.2667 0.18757321,79.2724 0.34375,79.2781 0.18742664,79.2837 -2.5908252e-005,79.2894 5.2191181e-006,79.2950 0.093839534,79.3007 0.50010955,79.3063 0.65622383,79.3120 0.43739772,79.3176 0.093683742,79.3233 -8.080925e-006,79.3289 1.4127583e-005,79.3346 0.12510769,79.3403 0.40632981,79.3459 0.31240982,79.3516 0.093652584,79.3572 -1.3150229e-005,79.3629 3.5239066e-006,79.3685 -9.4431033e-007,79.3742 2.530434e-007,79.3799 -6.7785038e-008,79.3855 1.8075838e-008,79.3912 -4.5126756e-009,79.3968 -2.6749936e-011,79.4025 4.6204898e-009,79.4081 -1.8456848e-008,79.4138 6.9212653e-008,79.4195 -2.5841518e-007,79.4251 9.6452811e-007,79.4308 -3.5999942e-006,79.4364 1.3436569e-005,79.4421 0.18762191,79.4478 0.62504697,79.4534 0.46866575,79.4591 0.21867611,79.4647 -1.7938806e-005,79.4704 0.093810804,79.4761 0.28123537,79.4817 0.21870385,79.4874 0.093748234,79.4930 -2.092755e-006,79.4987 5.6276178e-007,79.5044 -1.5812029e-007,79.5100 6.9675373e-008,79.5157 -1.2057785e-007,79.5213 4.1266708e-007,79.5270 0.093786255,79.5327 0.50008374,79.5383 0.87499911,79.5440 0.56244504,79.5497 0.37513965,79.5553 0.90642262,79.5610 1.0937281,79.5666 0.7810359,79.5723 0.18734752,79.5780 2.3847319e-005,79.5836 0.093785167,79.5893 0.31261659,79.5950 0.81258392,79.6006 0.78112406,79.6063 0.28122646,79.6120 0.50008661,79.6176 0.49992701,79.6233 0.18740362,79.6290 -1.5248341e-005,79.6346 0.093763694,79.6403 0.093738928,79.6460 0.031279769,79.6516 0.18751341,79.6573 0.093715571,79.6630 -2.5511254e-005,79.6686 5.9890866e-005,79.6743 0.31257895,79.6800 0.34369439,79.6856 0.093685195,79.6913 -5.3168851e-006,79.6970 1.4197835e-006,79.7026 -3.618085e-007,79.7083 2.7326482e-008,79.7140 2.5255719e-007,79.7196 -1.03765e-006,79.7253 3.8983671e-006,79.7310 -1.4557023e-005,79.7367 5.4334228e-005,79.7423 0.40644872,79.7480 0.84382844,79.7537 0.65608811,79.7593 0.43747655,79.7650 0.87507021,79.7707 0.78116465,79.7763 0.31240106,79.7820 -2.6083399e-005,79.7877 6.9964331e-006,79.7934 -1.9001781e-006,79.7990 6.0371087e-007,79.8047 -5.1454288e-007,79.8104 0.093789302,79.8161 0.50007278,79.8217 0.78124928,79.8274 0.49993008,79.8331 0.093762301,79.8387 0.18749282,79.8444 0.031200159,79.8501 5.1077718e-006,79.8558 -3.6790441e-006,79.8614 9.6088042e-006,79.8671 -3.4758938e-005,79.8728 0.00012943766,79.8785 0.5627951,79.8841 0.90624279,79.8898 0.56229293,79.8955 0.21860418,79.9012 -4.7073743e-005,79.9068 1.2633483e-005,79.9125 -3.4563102e-006,79.9182 1.1907431e-006,79.9239 -1.3064708e-006,79.9295 4.0353943e-006,79.9352 0.031259913,79.9409 0.09378054,79.9466 0.18749464,79.9523 0.093740918,79.9579 0.093739659,79.9636 -2.3851611e-005,79.9693 6.3916605e-006,79.9750 -1.7130628e-006,79.9806 4.6006411e-007,79.9863 -1.2705273e-007,79.9920 4.8110167e-008,79.9977 -6.5382487e-008,80.0034 2.1343448e-007,80.0090 -7.8841953e-007,80.0147 2.940486e-006,80.0204 -1.0974427e-005,80.0261 0.031318273,80.0318 0.40632254,80.0374 0.53120357,80.0431 0.31243262,80.0488 -2.3294195e-005,80.0545 6.6249872e-006,80.0602 -3.2039709e-006,80.0658 6.190859e-006,80.0715 -2.1561096e-005,80.0772 8.0060134e-005,80.0829 0.31269693,80.0886 0.59382474,80.0943 0.56240278,80.0999 0.28106847,80.1056 -7.1136063e-005,80.1113 1.9063975e-005,80.1170 -5.1139814e-006,80.1227 1.3903809e-006,80.1284 -4.4712914e-007,80.1340 3.9804746e-007,80.1397 -1.1451227e-006,80.1454 4.1827793e-006,80.1511 -1.5587273e-005,80.1568 0.062634155,80.1625 0.62520671,80.1681 0.81242615,80.1738 0.37479791,80.1795 -8.1108665e-005,80.1852 8.975438e-005,80.1909 0.31271258,80.1966 0.75018221,80.2023 1.0312539,80.2080 0.87485033,80.2136 0.56236303,80.2193 0.31241202,80.2250 0.15628906,80.2307 0.31255579,80.2364 0.24989043,80.2421 0.031173838,80.2478 6.7932392e-006,80.2535 -1.9299766e-006,80.2591 9.2614687e-007,80.2648 -1.7745976e-006,80.2705 6.1727078e-006,80.2762 0.18755609,80.2819 0.43757397,80.2876 0.40625492,80.2933 0.21870863,80.2990 0.18745451,80.3047 0.18750891,80.3103 0.34377894,80.3160 0.31245995,80.3217 0.18751627,80.3274 0.31247512,80.3331 -5.0632018e-005,80.3388 3.2418575e-007,80.3445 4.9344173e-005,80.3502 0.21890935,80.3559 0.46882799,80.3616 0.43738538,80.3673 0.15612045,80.3729 0.031220078,80.3786 -5.6388171e-006,80.3843 1.5128428e-006,80.3900 -4.1209162e-007,80.3957 1.3540176e-007,80.4014 -1.294904e-007,80.4071 3.8258173e-007,80.4128 -1.400949e-006,80.4185 5.2216433e-006,80.4242 -1.9487226e-005,80.4299 7.2733252e-005,80.4356 0.50013936,80.4413 0.78125852,80.4470 0.562379,80.4527 0.093663827,80.4584 2.3434532e-006,80.4641 -6.2797835e-007,80.4697 1.6826826e-007,80.4754 -4.5043041e-008,80.4811 1.1890108e-008,80.4868 -2.513614e-009,80.4925 -1.8368669e-009,80.4982 9.8621777e-009,80.5039 -3.761501e-008,80.5096 1.4060943e-007,80.5153 -5.2486587e-007,80.5210 1.959015e-006,80.5267 -7.3117944e-006,80.5324 2.7290411e-005,80.5381 0.18755865,80.5438 0.3125,80.5495 0.18744133,80.5552 -2.7262868e-005,80.5609 7.2869634e-006,80.5666 -1.882737e-006,80.5723 2.4336185e-007,80.5780 9.0953665e-007,80.5837 -3.8818735e-006,80.5894 1.4619175e-005,80.5951 0.093769968,80.6008 0.093730018,80.6065 -1.4618173e-005,80.6122 3.9172278e-006,80.6179 -1.0495388e-006,80.6236 2.8060472e-007,80.6293 -7.2793803e-008,80.6350 1.054661e-008,80.6407 3.0616512e-008,80.6464 -1.3302535e-007,80.6521 5.0152664e-007,80.6578 -1.8732349e-006,80.6635 6.9919897e-006,80.6692 0.093807422,80.6749 0.34380335,80.6806 0.34368572,80.6863 0.031191545,80.6920 8.1588214e-006,80.6977 -2.0017649e-006,80.7035 -1.5249654e-007,80.7092 2.6121588e-006,80.7149 -1.0297036e-005,80.7206 3.8579175e-005,80.7263 0.31265092,80.7320 0.78136098,80.7377 0.74983597,80.7434 0.093626939,80.7491 0.18758878,80.7548 0.40629274,80.7605 0.43746707,80.7662 0.31248912,80.7719 0.37498748,80.7776 0.28126585,80.7833 0.46877959,80.7890 0.31241053,80.7947 -4.8158803e-005,80.8005 0.093794353,80.8062 0.56260359,80.8119 0.96872896,80.8176 0.31238228,80.8233 3.2473137e-005,80.8290 0.31260699,80.8347 0.56250077,80.8404 0.34366441,80.8461 0.093703799,80.8518 -7.6806446e-006,80.8575 3.5258458e-006,80.8632 0.18756039,80.8690 0.75006241,80.8747 0.87497503,80.8804 0.49992642,80.8861 -3.2825486e-005,80.8918 8.1473017e-006,80.8975 2.3920688e-007,80.9032 0.09376961,80.9089 0.34378594,80.9146 0.56250185,80.9204 0.34370652,80.9261 -2.1903863e-005,80.9318 1.6478525e-005,80.9375 0.09377344,80.9432 0.18761078,80.9489 0.46883255,80.9546 0.62496388,80.9603 0.84370339,80.9661 0.90632617,80.9718 1.2813745,80.9775 1.3436558,80.9832 0.71854663,80.9889 0.0312017,80.9946 0.50003594,81.0003 0.56248206,81.0061 0.18748489,81.0118 -1.999379e-006,81.0175 5.3662507e-007,81.0232 -1.4695922e-007,81.0289 5.1168819e-008,81.0346 -5.7708139e-008,81.0404 1.7967508e-007,81.0461 -6.6104536e-007,81.0518 2.4647093e-006,81.0575 0.031268708,81.0632 0.093749993,81.0689 0.031231293,81.0747 -2.4616149e-006,81.0804 6.5921506e-007,81.0861 -1.7504324e-007,81.0918 4.0903601e-008,81.0975 1.1445322e-008,81.1032 -8.669614e-008,81.1090 3.3536782e-007,81.1147 -1.2548782e-006,81.1204 4.6845289e-006,81.1261 -1.7484668e-005,81.1318 6.5259504e-005,81.1376 0.31258145,81.1433 0.34371412,81.1490 0.18742849,81.1547 -3.3497396e-005,81.1604 1.4077807e-005,81.1662 0.093848288,81.1719 0.50014287,81.1776 0.68744183,81.1833 0.34361282,81.1890 0.093709618,81.1948 -2.4492509e-005,81.2005 5.2905667e-005,81.2062 0.18756735,81.2119 0.18743193,81.2176 -4.9604918e-005,81.2234 1.2204169e-005,81.2291 7.9268347e-007,81.2348 0.093811221,81.2405 0.34379506,81.2463 0.31244805,81.2520 0.093698524,81.2577 -8.3150362e-006,81.2634 8.173316e-006,81.2692 0.093793221,81.2749 0.3438268,81.2806 0.49996543,81.2863 0.18744785,81.2921 0.18751602,81.2978 0.59371233,81.3035 -2.1666729e-005,81.3092 5.818446e-006,81.3150 -1.6052929e-006,81.3207 6.022658e-007,81.3264 -8.0369989e-007,81.3321 2.6127107e-006,81.3379 -9.6479198e-006,81.3436 0.031313941,81.3493 0.46887791,81.3550 0.7187162,81.3608 0.31237364,81.3665 -3.0602438e-005,81.3722 8.199353e-006,81.3780 -2.192478e-006,81.3837 5.6988705e-007,81.3894 -8.6884718e-008,81.3951 -2.224179e-007,81.4009 9.7664997e-007,81.4066 -3.6844872e-006,81.4123 1.3762428e-005,81.4181 0.03124998,81.4238 -1.3739654e-005,81.4295 3.681854e-006,81.4352 -9.8663895e-007,81.4410 2.6440168e-007,81.4467 -7.0887097e-008,81.4524 1.9125126e-008,81.4582 -5.6076646e-009,81.4639 3.3041392e-009,81.4696 -7.6090707e-009,81.4754 2.7134242e-008,81.4811 -1.009361e-007,81.4868 3.7664091e-007,81.4926 -1.4057425e-006,81.4983 5.2467572e-006,81.5040 0.093796358,81.5097 0.50018203,81.5155 1.281418,81.5212 1.4687136,81.5269 0.99979085,81.5327 0.1873877,81.5384 0.12501882,81.5441 0.12500557,81.5499 0.312527,81.5556 0.31246293,81.5614 0.093698435,81.5671 -6.9483044e-006,81.5728 1.8619564e-006,81.5786 -4.9895345e-007,81.5843 1.3370543e-007,81.5900 -3.5827512e-008,81.5958 9.5937214e-009,81.6015 -2.5444424e-009,81.6072 5.8325844e-010,81.6130 2.1165117e-010,81.6187 -1.4300405e-009,81.6244 5.5089751e-009,81.6302 -2.0607548e-008,81.6359 7.6927506e-008,81.6417 -2.8712589e-007,81.6474 1.0716635e-006,81.6531 -3.999854e-006,81.6589 1.4928973e-005,81.6646 0.12503465,81.6703 0.18749826,81.6761 0.093709581,81.6818 1.1708687e-005,81.6876 0.18757263,81.6933 0.31246465,81.6990 0.093738943,81.7048 0.31255388,81.7105 0.31245974,81.7163 0.12496261,81.7220 0.12502149,81.7277 0.28129068,81.7335 0.31247216,81.7392 0.093700811,81.7450 -4.5047213e-006,81.7507 1.2071399e-006,81.7564 -3.2347162e-007,81.7622 8.6648306e-008,81.7679 -2.3095195e-008,81.7737 5.7253646e-009,81.7794 1.9578067e-010,81.7851 -6.5095618e-009,81.7909 2.584472e-008,81.7966 -9.6877265e-008,81.8024 3.6169376e-007,81.8081 -1.350008e-006,81.8139 5.0387516e-006,81.8196 0.093817025,81.8253 0.31252378,81.8311 0.18742661,81.8368 -2.7102566e-005,81.8426 7.2627481e-006,81.8483 -1.9462184e-006,81.8541 5.2153337e-007,81.8598 -1.3975661e-007,81.8656 3.7450512e-008,81.8713 -1.0034071e-008,81.8771 2.6827187e-009,81.8828 -6.9598438e-010,81.8885 1.0099217e-010,81.8943 2.921024e-010,81.9000 -1.2695219e-009,81.9058 4.7863802e-009,81.9115 -1.7877454e-008,81.9173 6.6728873e-008,81.9230 -2.4905833e-007,81.9288 9.2958032e-007,81.9345 -3.4695452e-006,81.9403 1.2949661e-005,81.9460 0.12507562,81.9518 0.28123689,81.9575 0.093677931,81.9633 -8.2654907e-007,81.9690 2.2148714e-007,81.9748 -5.9331676e-008,81.9805 1.582166e-008,81.9863 -3.9501464e-009,81.9920 -2.2496227e-011,81.9978 4.040833e-009,82.0035 -1.6142248e-008,82.0093 6.0533118e-008,82.0150 -2.2600862e-007,82.0208 8.4357015e-007,82.0265 -3.1485281e-006,82.0323 1.1751502e-005,82.0380 0.093809754,82.0438 0.31263918,82.0495 0.56257367,82.0553 0.56253296,82.0610 0.56240594,82.0668 0.18728679,82.0725 4.1765365e-005,82.0783 0.53151983,82.0840 1.6253259,82.0898 2.1250446,82.0955 1.562224,82.1013 0.74970257,82.1070 0.09363234,82.1128 0.03126334,82.1185 -2.7593202e-005,82.1243 6.6410743e-005,82.1301 0.31257722,82.1358 0.34372044,82.1416 0.18741257,82.1473 3.3451397e-005,82.1531 0.21887796,82.1588 0.31247011,82.1646 0.15613829,82.1703 -3.8798353e-005,82.1761 9.2641021e-006,82.1818 1.7454971e-006,82.1876 -1.6248319e-005,82.1934 0.093873359,82.1991 0.78137237,82.2049 0.74991339,82.2106 0.31238472,82.2164 -3.8756374e-005,82.2221 1.0386343e-005,82.2279 -2.7858393e-006,82.2337 7.5617049e-007,82.2394 -2.3861935e-007,82.2452 1.9825818e-007,82.2509 -5.5444116e-007,82.2567 2.019666e-006,82.2625 -7.5248327e-006,82.2682 2.8081953e-005,82.2740 0.093748957,82.2797 -2.3994206e-005,82.2855 0.093820401,82.2913 0.50018823,82.2970 0.93763101,82.3028 0.78111023,82.3085 0.34357101,82.3143 0.093691275,82.3201 -1.0199444e-005,82.3258 -4.2027891e-006,82.3316 0.5938589,82.3373 1.4688834,82.3431 1.3124514,82.3489 0.5937115,82.3546 0.56242979,82.3604 0.093663417,82.3662 1.3138459e-005,82.3719 -2.6097889e-005,82.3777 9.1259979e-005,82.3834 0.28136486,82.3892 0.31245154,82.3950 0.18742669,82.4007 0.093735881,82.4065 0.093724981,82.4123 -3.2456199e-005,82.4180 8.3167743e-006,82.4238 -8.0813004e-007,82.4296 -5.085426e-006,82.4353 2.1151758e-005,82.4411 0.18755966,82.4468 0.34374982,82.4526 0.18744098,82.4584 -2.3323919e-005,82.4641 1.3203976e-005,82.4699 0.031248238,82.4757 -6.1728833e-006,82.4814 0.093898252,82.4872 0.62514621,82.4930 0.65612227,82.4987 0.18734743,82.5045 -1.6913056e-005,82.5103 4.5322136e-006,82.5161 -1.2144243e-006,82.5218 3.2511619e-007,82.5276 -8.5941778e-008,82.5334 1.86241e-008,82.5391 1.1453885e-008,82.5449 -6.4446887e-008,82.5507 2.4635423e-007,82.5564 -9.2104477e-007,82.5622 3.4381044e-006,82.5680 0.031249998,82.5737 -3.4371092e-006,82.5795 9.210487e-007,82.5853 -2.4680668e-007,82.5911 6.610356e-008,82.5968 -1.7587405e-008,82.6026 4.240678e-009,82.6084 6.2628819e-010,82.6141 -6.7467907e-009,82.6199 2.6363125e-008,82.6257 -9.8713755e-008,82.6314 3.685218e-007,82.6372 -1.375485e-006,82.6430 5.1338347e-006,82.6488 -1.9161404e-005,82.6545 0.12520027,82.6603 0.687626,82.6661 0.46856079,82.6719 0.18741316,82.6776 0.093728594,82.6834 -1.7720835e-005,82.6892 6.0684542e-006,82.6950 0.1875032,82.7007 0.34375378,82.7065 0.31249455,82.7123 -4.6878786e-006,82.7181 1.4499515e-006,82.7238 -1.1116125e-006,82.7296 2.9966375e-006,82.7354 0.093813412,82.7412 0.3125,82.7469 0.093686596,82.7527 -2.9135424e-006,82.7585 8.1319013e-007,82.7643 -3.3899332e-007,82.7700 5.4275961e-007,82.7758 -1.8321758e-006,82.7816 6.786488e-006,82.7874 0.031246411,82.7931 0.031276651,82.7989 0.187499,82.8047 0.093768656,82.8105 0.31256372,82.8163 0.34370235,82.8220 0.093691543,82.8278 -4.5861862e-006,82.8336 1.2514379e-006,82.8394 -4.1920245e-007,82.8452 4.2529928e-007,82.8509 -1.2820683e-006,82.8567 0.56255031,82.8625 1.0626049,82.8683 0.8124181,82.8741 0.093771569,82.8798 0.4064312,82.8856 0.49990344,82.8914 0.18734229,82.8972 -2.6571994e-005,82.9030 7.1205659e-006,82.9087 -1.9081162e-006,82.9145 5.1132281e-007,82.9203 -1.3702044e-007,82.9261 3.6717566e-008,82.9319 -9.8387494e-009,82.9376 2.6344573e-009,82.9434 -6.9828321e-010,82.9492 1.5845981e-010,82.9550 6.4510557e-011,82.9608 -4.1655215e-010,82.9666 1.6018321e-009,82.9723 -5.9912626e-009,82.9781 2.2365027e-008,82.9839 -8.3475591e-008,82.9897 3.1156262e-007,82.9955 -1.162869e-006,83.0013 4.340267e-006,83.0071 0.093808204,83.0128 0.34379467,83.0186 0.3437205,83.0244 0.18744329,83.0302 -2.5469219e-005,83.0360 6.8222798e-006,83.0418 -1.8178387e-006,83.0476 4.4851976e-007,83.0533 2.3920192e-008,83.0591 -5.4428699e-007,83.0649 2.153414e-006,83.0707 0.18752123,83.0765 0.56251687,83.0823 0.49997604,83.0881 0.031228105,83.0939 1.7323757e-005,83.0996 0.093849413,83.1054 0.28129065,83.1112 0.18739051,83.1170 -5.8326965e-005,83.1228 4.0170482e-005,83.1286 0.18755214,83.1344 0.31251276,83.1402 0.28119808,83.1460 0.18756291,83.1517 0.43769395,83.1575 0.78134763,83.1633 0.78113192,83.1691 0.31228,83.1749 -6.7935267e-005,83.1807 2.0222331e-005,83.1865 0.031256173,83.1923 0.093762435,83.1981 0.187583,83.2039 0.50003469,83.2097 0.34366441,83.2154 0.093698777,83.2212 -3.7104912e-006,83.2270 0.093751617,83.2328 -2.7688568e-006,83.2386 0.031274274,83.2444 0.093742236,83.2502 -2.1098534e-005,83.2560 5.636703e-006,83.2618 -1.446568e-006,83.2676 1.4909156e-007,83.2734 8.5040165e-007,83.2792 -3.5510202e-006,83.2850 1.3354767e-005,83.2908 0.3125568,83.2966 0.62513036,83.3024 1.0313923,83.3082 1.0311809,83.3139 0.65616971,83.3197 0.62497127,83.3255 0.37489328,83.3313 0.093700722,83.3371 -7.5712969e-006,83.3429 2.0288742e-006,83.3487 -5.4358793e-007,83.3545 1.4531409e-007,83.3603 -3.7624456e-008,83.3661 5.1715316e-009,83.3719 1.6943078e-008,83.3777 -7.2950641e-008,83.3835 2.7488196e-007,83.3893 -1.0266599e-006,83.3951 3.8320668e-006,83.4009 0.09375523,83.4067 0.093744762,83.4125 -3.8306289e-006,83.4183 1.022321e-006,83.4241 -2.5834436e-007,83.4299 1.0968694e-008,83.4357 2.1451075e-007,83.4415 -8.6908824e-007,83.4473 3.2621074e-006,83.4531 -1.2180325e-005,83.4589 0.093834154,83.4647 0.46883243,83.4705 0.37491232,83.4763 0.062441356,83.4821 0.093791105,83.4879 0.3438803,83.4937 1.0000809,83.4995 0.96864265,83.5053 0.43741748,83.5111 0.40624836,83.5169 0.37498528,83.5227 0.18746144,83.5285 -2.3016284e-005,83.5343 6.4393371e-006,83.5401 -2.7393019e-006,83.5459 4.5177103e-006,83.5517 0.093839243,83.5575 0.31253207,83.5634 0.18740207,83.5692 -3.3868964e-005,83.5750 9.0759549e-006,83.5808 -2.4321239e-006,83.5866 6.518078e-007,83.5924 -1.7491128e-007,83.5982 4.7784873e-008,83.6040 -1.6214438e-008,83.6098 1.707021e-008,83.6156 -5.206952e-008,83.6214 1.9122301e-007,83.6272 -7.1287991e-007,83.6330 2.660511e-006,83.6388 -9.929965e-006,83.6446 3.7062349e-005,83.6504 0.18758632,83.6562 0.3437953,83.6621 0.31240147,83.6679 -7.9040983e-005,83.6737 2.1086136e-005,83.6795 -5.29715e-006,83.6853 0.093759939,83.6911 0.31250808,83.6969 0.31249046,83.7027 0.031240892,83.7085 3.4708696e-006,83.7143 -8.0527816e-006,83.7201 2.8742461e-005,83.7260 0.18759951,83.7318 0.3750836,83.7376 0.37491861,83.7434 0.093632035,83.7492 -5.6425288e-006,83.7550 -9.9635736e-006,83.7608 4.5501256e-005,83.7666 0.40638089,83.7724 0.65626162,83.7783 0.37484461,83.7841 2.9311923e-005,83.7899 0.5001806,83.7957 0.8437463,83.8015 0.49983418,83.8073 -8.1198945e-005,83.8131 2.3818269e-005,83.8189 0.093745776,83.8248 0.093752943,83.8306 -1.7324632e-005,83.8364 5.6534096e-005,83.8422 0.50020152,83.8480 1.0937942,83.8538 0.7811057,83.8596 0.4061527,83.8655 0.34373301,83.8713 0.34375465,83.8771 0.12499729,83.8829 0.093726873,83.8887 1.7770556e-006,83.8945 0.1876239,83.9004 0.500049,83.9062 0.53117728,83.9120 0.40618315,83.9178 0.18751557,83.9236 0.31252086,83.9294 0.18743743,83.9353 -2.4459656e-005,83.9411 6.6272e-006,83.9469 0.093833156,83.9527 0.50008518,83.9585 0.4999153,83.9643 0.093664385,83.9702 2.8149605e-006,83.9760 -1.0812609e-005,83.9818 4.0438747e-005,83.9876 0.093749918,83.9934 -4.0291445e-005,83.9993 1.0518886e-005,84.0051 -1.7807639e-006,84.0109 -3.3970368e-006,84.0167 1.5370411e-005,84.0225 0.093842819,84.0284 0.2813215,84.0342 0.28117827,84.0400 0.093657985,84.0458 -1.8244182e-005,84.0516 1.4227202e-005,84.0575 0.18752305,84.0633 0.34376034,84.0691 0.31248084,84.0749 0.093786441,84.0807 0.31256723,84.0866 0.4374657,84.0924 0.2811676,84.0982 0.093785055,84.1040 0.31256434,84.1099 0.31244898,84.1157 0.093696743,84.1215 -6.7502592e-006,84.1273 2.3611274e-006,84.1332 -2.6939008e-006,84.1390 8.4150006e-006,84.1448 0.031247461,84.1506 1.7055241e-006,84.1565 0.093796074,84.1623 0.31256837,84.1681 0.34376678,84.1739 0.21872541,84.1798 0.1561774,84.1856 -5.0427283e-005,84.1914 1.3512701e-005,84.1972 -3.6194674e-006,84.2031 9.6408178e-007,84.2089 -2.3656739e-007,84.2147 -1.7897225e-008,84.2205 3.0820399e-007,84.2264 0.031274199,84.2322 0.18755841,84.2380 0.31247997,84.2439 0.093692422,84.2497 -1.2801598e-005,84.2555 3.258419e-005,84.2613 0.093789175,84.2672 0.093717255,84.2730 0.031237323,84.2788 0.093800247,84.2847 0.40627506,84.2905 0.56248778,84.2963 0.49999401,84.3021 0.40624648,84.3080 0.3124674,84.3138 0.093713365,84.3196 -3.9824613e-006,84.3255 1.0674598e-006,84.3313 -2.870585e-007,84.3371 8.0688615e-008,84.3430 -3.5674265e-008,84.3488 6.2006848e-008,84.3546 -2.1236839e-007,84.3605 7.8752942e-007,84.3663 -2.9379851e-006,84.3721 1.0965294e-005,84.3780 0.031246074,84.3838 4.7165572e-006,84.3896 0.31253612,84.3955 0.49999738,84.4013 0.31247449,84.4071 0.093730889,84.4130 0.3437869,84.4188 1.9063182,84.4246 2.4999752,84.4305 1.1874365,84.4363 -2.8782946e-005,84.4421 5.4061988e-005,84.4480 0.34391332,84.4538 0.78137052,84.4596 0.8749277,84.4655 0.56242067,84.4713 0.56254554,84.4771 0.56239718,84.4830 0.093628787,84.4888 7.7286722e-006,84.4946 -2.8729846e-006,84.5005 3.7629229e-006,84.5063 -1.2179511e-005,84.5122 0.03131998,84.5180 0.43765241,84.5238 0.68749481,84.5297 0.40609321,84.5355 -6.6974331e-005,84.5413 2.9793631e-005,84.5472 0.093776762,84.5530 0.18751757,84.5589 0.18747844,84.5647 0.12506635,84.5705 0.34383684,84.5764 0.34366903,84.5822 0.28117439,84.5881 0.31248662,84.5939 0.093729377,84.5997 7.7077566e-006,84.6056 0.78129238,84.6114 1.5625129,84.6173 1.156206,84.6231 -2.6712967e-005,84.6289 2.6166925e-005,84.6348 0.093748465,84.6406 -2.0054731e-005,84.6465 5.3741128e-006,84.6523 -1.4401135e-006,84.6582 3.8591051e-007,84.6640 -1.0341329e-007,84.6698 2.7711755e-008,84.6757 -7.42543e-009,84.6815 1.9877477e-009,84.6874 -5.2496496e-010,84.6932 1.1195029e-010,84.6991 7.721581e-011,84.7049 -4.2085951e-010,84.7107 1.6063537e-009,84.7166 -6.0050378e-009,84.7224 2.2415598e-008,84.7283 -8.3664034e-008,84.7341 3.1226566e-007,84.7400 -1.1654915e-006,84.7458 4.350049e-006,84.7517 0.21879567,84.7575 0.53126997,84.7634 0.40619898,84.7692 -2.2857301e-005,84.7750 6.1114019e-006,84.7809 -1.5864712e-006,84.7867 2.3397574e-007,84.7926 6.5076125e-007,84.7984 -2.8372858e-006,84.8043 1.0699246e-005,84.8101 0.87504226,84.8160 1.9062902,84.8218 2.3125937,84.8277 1.718796,84.8335 0.65619826,84.8394 0.40620032,84.8452 0.18744636,84.8511 0.093693845,84.8569 -2.2046868e-005,84.8628 -4.3458804e-006,84.8686 3.9435705e-005,84.8745 0.25008911,84.8803 0.40624475,84.8862 0.40623078,84.8920 0.56256092,84.8979 0.74998784,84.9037 0.62492788,84.9096 0.49997589,84.9154 0.31246623,84.9213 -1.977888e-005,84.9271 5.2924452e-006,84.9330 -1.3893194e-006,84.9388 2.6439699e-007,84.9447 3.3187956e-007,84.9505 -1.5920755e-006,84.9564 6.0369166e-006,84.9622 0.093806587,84.9681 0.34380165,84.9739 0.34369153,84.9798 0.093727194,84.9856 0.31260729,84.9915 0.78138536,84.9974 1.2812731,85.0032 1.0935591,85.0091 0.21862847,85.0149 1.8942957e-005,85.0208 -5.9035651e-006,85.0266 4.6700716e-006,85.0325 0.031253424,85.0383 -1.835361e-005,85.0442 5.3807704e-005,85.0500 0.18756357,85.0559 0.18745212,85.0618 0.12499031,85.0676 0.34387407,85.0735 0.59371948,85.0793 0.18736489,85.0852 -7.9838328e-006,85.0910 2.1391791e-006,85.0969 -5.7224241e-007,85.1028 1.4962018e-007,85.1086 -2.6191143e-008,85.1145 -4.487238e-008,85.1203 2.0570057e-007,85.1262 -7.7799302e-007,85.1321 2.9065041e-006,85.1379 0.09376213,85.1438 0.18749775,85.1496 0.093746804,85.1555 0.093784995,85.1613 0.18748169,85.1672 -3.1002888e-005,85.1731 9.0694857e-007,85.1789 2.7380125e-005,85.1848 0.18756774,85.1906 0.34378266,85.1965 0.31242621,85.2024 -6.8639114e-005,85.2082 4.5535828e-005,85.2141 0.093788467,85.2200 0.18760718,85.2258 0.34369162,85.2317 0.031119026,85.2375 2.1783486e-005,85.2434 -5.8248493e-006,85.2493 1.514169e-006,85.2551 -2.3134504e-007,85.2610 -5.8896956e-007,85.2669 2.587466e-006,85.2727 -9.761683e-006,85.2786 3.646221e-005,85.2844 0.15637669,85.2903 0.37508717,85.2962 0.37489212,85.3020 0.093621358,85.3079 -7.7332616e-006,85.3138 2.0721357e-006,85.3196 -5.546637e-007,85.3255 1.463537e-007,85.3314 -3.0706051e-008,85.3372 -2.3544095e-008,85.3431 1.2489582e-007,85.3490 -4.7607816e-007,85.3548 1.7795604e-006,85.3607 0.031277604,85.3666 0.093740515,85.3724 -2.3968019e-005,85.3783 2.6894011e-006,85.3842 1.3213611e-005,85.3900 0.093771212,85.3959 0.093728654,85.4018 -1.2589863e-005,85.4076 -5.0189492e-006,85.4135 3.2669566e-005,85.4194 0.18763536,85.4252 0.62509674,85.4311 0.59360027,85.4370 0.093651831,85.4428 0.18758136,85.4487 0.34377164,85.4546 0.312451,85.4605 0.093689576,85.4663 -4.9772342e-007,85.4722 0.09376695,85.4781 0.21880144,85.4839 0.28128836,85.4898 0.18743724,85.4957 0.031199573,85.5016 3.5412775e-006,85.5074 -9.4805978e-007,85.5133 2.5067988e-007,85.5192 -5.4582934e-008,85.5250 -3.2372462e-008,85.5309 1.8409331e-007,85.5368 -7.0405838e-007,85.5427 2.6323505e-006,85.5485 -9.8261262e-006,85.5544 0.031308763,85.5603 0.31251729,85.5661 0.18749182,85.5720 0.40627867,85.5779 0.49994931,85.5838 0.21872021,85.5896 0.1250447,85.5955 0.34381375,85.6014 0.37494186,85.6073 0.031182539,85.6131 1.3802202e-005,85.6190 0.093747251,85.6249 -2.8080995e-006,85.6308 7.5260584e-007,85.6366 -2.0209944e-007,85.6425 5.5732535e-008,85.6484 -2.081506e-008,85.6543 2.7525198e-008,85.6602 0.093759857,85.6660 0.31250355,85.6719 0.18748918,85.6778 -3.3125109e-006,85.6837 8.8010052e-007,85.6895 -2.0762378e-007,85.6954 -4.9685035e-008,85.7013 4.0641669e-007,85.7072 -1.5761125e-006,85.7131 5.8985042e-006,85.7189 0.21880661,85.7248 0.53128392,85.7307 0.2500217,85.7366 0.21873143,85.7424 0.093667537,85.7483 -2.0208949e-005,85.7542 5.3832409e-006,85.7601 -1.3223953e-006,85.7660 -9.4129554e-008,85.7718 1.6991727e-006,85.7777 -6.7031278e-006,85.7836 0.031300765,85.7895 0.34384495,85.7954 0.49996585,85.8013 0.18740733,85.8071 -1.7206079e-005,85.8130 4.6122827e-006,85.8189 -1.2416832e-006,85.8248 3.5408476e-007,85.8307 -1.7456448e-007,85.8365 3.4417226e-007,85.8424 0.031252116,85.8483 0.093751162,85.8542 0.12502287,85.8601 0.31250557,85.8660 0.18748416,85.8719 0.093775243,85.8777 0.18750691,85.8836 0.093697011,85.8895 0.09387631,85.8954 0.87529522,85.9013 1.3750334,85.9072 0.93722767,85.9130 0.46866339,85.9189 0.75001574,85.9248 0.37490571,85.9307 -1.591579e-005,85.9366 1.4192983e-006,85.9425 1.0240837e-005,85.9484 0.093765952,85.9542 0.093734272,85.9601 -1.1412647e-005,85.9660 3.0559768e-006,85.9719 -8.1034983e-007,85.9778 1.8517731e-007,85.9837 6.9716251e-008,85.9896 -4.6409795e-007,85.9955 1.7868224e-006,86.0014 0.031249925,86.0072 -1.5053701e-006,86.0131 -5.2058374e-007,86.0190 3.5881419e-006,86.0249 -1.3833122e-005,86.0308 5.1748484e-005,86.0367 0.31257281,86.0426 0.34369832,86.0485 0.18752486,86.0544 0.50009,86.0602 0.53116322,86.0661 0.093658246,86.0720 0.34411523,86.0779 1.656757,86.0838 2.1560736,86.0897 1.1558362,86.0956 0.49989173,86.1015 0.28121683,86.1074 0.21868752,86.1133 0.43750095,86.1192 1.4062668,86.1251 1.6874485,86.1309 0.74996775,86.1368 -1.8197095e-005,86.1427 2.8785396e-005,86.1486 0.18756646,86.1545 0.34374979,86.1604 0.18743436,86.1663 -3.1665717e-005,86.1722 0.093856081,86.1781 0.68767226,86.1840 0.93739438,86.1899 0.18733032,86.1958 0.03127151,86.2017 0.43757862,86.2076 0.8438012,86.2135 0.65617752,86.2194 0.1249314,86.2253 -3.9853712e-006,86.2312 1.0592711e-006,86.2371 -2.5139391e-007,86.2430 -5.3790853e-008,86.2488 4.666187e-007,86.2547 -1.8128343e-006,86.2606 6.7852598e-006,86.2665 0.031249953,86.2724 -6.6191424e-006,86.2783 1.2483772e-006,86.2842 1.6263377e-006,86.2901 -7.7544992e-006,86.2960 2.9394039e-005,86.3019 0.2813431,86.3078 0.68759018,86.3137 0.78131461,86.3196 0.74993396,86.3255 0.34359422,86.3314 0.031195804,86.3373 6.1086948e-006,86.3432 -1.6368764e-006,86.3491 4.3832529e-007,86.3550 -1.1629484e-007,86.3609 2.6818871e-008,86.3668 9.030054e-009,86.3727 -6.2946754e-008,86.3786 2.4277693e-007,86.3845 -9.0823329e-007,86.3904 3.3904253e-006,86.3963 -1.2654473e-005,86.4022 4.7231239e-005,86.4081 0.2814396,86.4140 0.87514925,86.4199 1.0936574,86.4259 0.53102726,86.4318 -7.6346718e-005,86.4377 1.7297918e-005,86.4436 7.1621962e-006,86.4495 0.093854286,86.4554 0.31258482,86.4613 0.31241512,86.4672 0.093645625,86.4731 0.093773089,86.4790 0.25003034,86.4849 0.15621124,86.4908 0.093791418,86.4967 0.31253073,86.5026 0.18742386,86.5085 -1.9244681e-005,86.5144 0.031258158,86.5203 0.093821786,86.5262 0.40628919,86.5321 0.53142214,86.5380 1.1252904,86.5440 1.4374554,86.5499 1.0309439,86.5558 0.28101802,86.5617 4.7351918e-005,86.5676 0.18752529,86.5735 0.093707785,86.5794 0.093743429,86.5853 -3.7940732e-005,86.5912 5.1959676e-005,86.5971 0.3126018,86.6030 0.49997184,86.6089 0.1874055,86.6149 -2.4851146e-005,86.6208 2.7540424e-005,86.6267 0.093732662,86.6326 4.1752399e-005,86.6385 0.21890315,86.6444 0.46885946,86.6503 0.8750577,86.6562 1.062372,86.6621 0.6562078,86.6680 0.84376532,86.6740 0.49987498,86.6799 0.18743791,86.6858 0.031228991,86.6917 -1.7623693e-006,86.6976 5.400133e-006,86.7035 -1.9839707e-005,86.7094 7.3964577e-005,86.7153 0.21884492,86.7213 0.24996984,86.7272 0.15616962,86.7331 -7.2112576e-005,86.7390 0.00010413923,86.7449 0.31266573,86.7508 0.46874911,86.7567 0.31233749,86.7627 0.31244099,86.7686 0.75004458,86.7745 0.59370935,86.7804 0.093725689,86.7863 2.8470643e-006,86.7922 -3.9405884e-007,86.7981 -1.2711801e-006,86.8041 5.4792804e-006,86.8100 0.18752903,86.8159 0.56254369,86.8218 1.1563004,86.8277 1.281217,86.8336 0.62498122,86.8396 0.43759933,86.8455 0.56250608,86.8514 0.65616822,86.8573 0.62495613,86.8632 0.40623021,86.8692 0.18746871,86.8751 9.7320035e-006,86.8810 0.28132239,86.8869 0.50009751,86.8928 0.49999008,86.8987 0.28115135,86.9047 0.31248876,86.9106 0.3124733,86.9165 0.062476881,86.9224 0.093768634,86.9283 0.12501271,86.9343 0.18752512,86.9402 0.18745786,86.9461 -3.6541453e-005,86.9520 8.4027524e-006,86.9579 2.9338039e-006,86.9639 0.031258341,86.9698 0.031242179,86.9757 -5.5305873e-006,86.9816 1.4819321e-006,86.9876 -3.9670277e-007,86.9935 1.0476178e-007,86.9994 -2.2312515e-008,87.0053 -1.5521966e-008,87.0112 8.4409471e-008,87.0172 -3.2214206e-007,87.0231 1.2042541e-006,87.0290 -4.4952299e-006,87.0349 1.6777994e-005,87.0409 0.093775906,87.0468 0.18754819,87.0527 0.50011092,87.0586 0.74996775,87.0646 0.31235868,87.0705 -3.053189e-005,87.0764 4.8640777e-006,87.0823 0.093847871,87.0883 0.53133911,87.0942 0.56244904,87.1001 0.31240192,87.1060 -4.6683326e-005,87.1120 1.2509825e-005,87.1179 -3.3522826e-006,87.1238 8.9831758e-007,87.1297 -2.4072349e-007,87.1357 6.4505478e-008,87.1416 -1.7279396e-008,87.1475 4.6069935e-009,87.1535 -1.1472097e-009,87.1594 -1.854863e-011,87.1653 1.2216057e-009,87.1712 -4.8682871e-009,87.1772 1.825299e-008,87.1831 -6.8149063e-008,87.1890 2.5436333e-007,87.1950 -9.4937923e-007,87.2009 3.5434334e-006,87.2068 -1.3225398e-005,87.2127 4.9362061e-005,87.2187 0.31255251,87.2246 0.34374994,87.2305 0.3124477,87.2365 -5.024211e-005,87.2424 1.660903e-005,87.2483 0.093795724,87.2543 0.31251839,87.2602 0.18744579,87.2661 -1.9495692e-005,87.2721 5.2244941e-006,87.2780 -1.4007469e-006,87.2839 3.7808118e-007,87.2899 -1.114682e-007,87.2958 6.7765299e-008,87.3017 -1.5959706e-007,87.3077 5.7066569e-007,87.3136 -2.1232329e-006,87.3195 7.9228903e-006,87.3255 -2.9570663e-005,87.3314 0.00011036848,87.3373 0.59392005,87.3433 0.68738025,87.3492 0.18740776,87.3551 0.18754753,87.3611 0.18745117,87.3670 0.031202892,87.3729 7.8656885e-006,87.3789 0.093751021,87.3848 0.031244691,87.3907 2.1489549e-007,87.3967 -2.215339e-006,87.4026 8.6471809e-006,87.4085 0.093815513,87.4145 0.34384823,87.4204 0.50000137,87.4264 0.3436709,87.4323 0.18748686,87.4382 0.18746766,87.4442 0.031197492,87.4501 1.2858909e-005,87.4560 0.093778439,87.4620 0.18750051,87.4679 0.093719468,87.4739 -5.5285859e-006,87.4798 0.093760677,87.4857 0.31253937,87.4917 0.37497121,87.4976 -7.0915894e-007,87.5036 0.18767747,87.5095 0.56261301,87.5154 0.56238729,87.5214 0.28108051,87.5273 0.031221962,87.5333 0.093759604,87.5392 -1.3710998e-005,87.5451 2.3987629e-006,87.5511 4.1174658e-006,87.5570 0.093838185,87.5630 0.34383073,87.5689 0.34366918,87.5748 0.09366186,87.5808 -4.0470768e-006,87.5867 -2.6529681e-006,87.5927 1.4660543e-005,87.5986 0.031247273,87.6046 -3.8072712e-006,87.6105 0.093786247,87.6165 0.18752526,87.6224 0.18748415,87.6283 0.093716577,87.6343 0.031235632,87.6402 -4.0358955e-006,87.6462 1.5093426e-006,87.6521 -2.0012872e-006,87.6581 0.093910642,87.6640 0.56273353,87.6700 0.78118008,87.6759 0.40603504,87.6818 0.093654551,87.6878 -1.6401529e-005,87.6937 7.0662609e-006,87.6997 -1.1863128e-005,87.7056 4.0389099e-005,87.7116 0.18758042,87.7175 0.24997443,87.7235 0.093701474,87.7294 1.15626,87.7354 1.0937222,87.7413 -2.5667074e-005,87.7473 6.8780528e-006,87.7532 -1.8431206e-006,87.7592 4.9388859e-007,87.7651 -1.3228852e-007,87.7711 3.5226638e-008,87.7770 -8.6075707e-009,87.7830 -7.9941564e-010,87.7889 1.1806964e-008,87.7949 -4.6432309e-008,87.8008 1.7393603e-007,87.8068 -6.4936296e-007,87.8127 2.4237063e-006,87.8187 -9.0461745e-006,87.8246 3.3763659e-005,87.8306 0.093749955,87.8365 -3.3716147e-005,87.8425 9.035467e-006,87.8484 -2.4230692e-006,87.8544 6.5609936e-007,87.8603 -2.0114013e-007,87.8663 1.4841808e-007,87.8722 -3.9254837e-007,87.8782 1.4218834e-006,87.8841 -5.2954015e-006,87.8901 1.9761277e-005,87.8960 0.12500928,87.9020 0.062471956,87.9079 1.9890536e-005,87.9139 0.093750127,87.9198 -2.0433612e-005,87.9258 1.1342235e-006,87.9317 1.5899799e-005,87.9377 0.093774244,87.9437 0.093726046,87.9496 -1.7410912e-005,87.9556 4.6657724e-006,87.9615 -1.2508115e-006,87.9675 3.3710654e-007,87.9734 -9.7517116e-008,87.9794 5.2937843e-008,87.9853 -1.1423565e-007,87.9913 4.0403452e-007,87.9973 -1.50202e-006,88.0032 5.6044864e-006,88.0092 0.03125773,88.0151 0.031242104,88.0211 -4.7955218e-006,88.0270 -1.554337e-006,88.0330 1.1014209e-005,88.0390 0.31251439,88.0449 0.31248835,88.0509 0.093738824,88.0568 -5.413566e-007,88.0628 -8.1142964e-008,88.0688 8.6604786e-007,88.0747 0.093776569,88.0807 0.50007546,88.0866 0.75015628,88.0926 0.93769056,88.0985 1.0000175,88.1045 0.96870553,88.1105 0.93743098,88.1164 0.49977112,88.1224 0.12490284,88.1284 0.25005576,88.1343 0.37498668,88.1403 0.1874463,88.1462 -2.3918443e-005,88.1522 2.1765562e-005,88.1582 0.093841434,88.1641 0.28133178,88.1701 0.28114596,88.1760 0.031165453,88.1820 0.093821496,88.1880 0.34386864,88.1939 0.56248248,88.1999 0.34370124,88.2059 0.34370628,88.2118 0.093701325,88.2178 0.18757977,88.2238 0.31250107,88.2297 0.18741584,88.2357 -3.4210389e-005,88.2416 9.2579403e-006,88.2476 -2.818721e-006,88.2536 2.01633e-006,88.2595 -5.246804e-006,88.2655 1.8972323e-005,88.2715 0.28129566,88.2774 0.5000208,88.2834 0.56248367,88.2894 0.34370512,88.2953 0.031227089,88.3013 3.7157488e-006,88.3073 -1.9498125e-006,88.3132 4.0835325e-006,88.3192 -1.438537e-005,88.3252 5.3462129e-005,88.3311 0.31257272,88.3371 0.31242764,88.3431 -5.5587341e-005,88.3490 2.2623772e-005,88.3550 0.093774252,88.3610 0.18750186,88.3670 0.093718305,88.3729 3.4722218e-006,88.3789 0.53129566,88.3849 0.84372795,88.3908 0.093735807,88.3968 0.18762739,88.4028 0.50008845,88.4087 0.59375638,88.4147 0.71876937,88.4207 0.7499069,88.4267 0.28109974,88.4326 0.03129198,88.4386 0.34398454,88.4446 0.71880865,88.4505 0.49977636,88.4565 0.093635283,88.4625 0.093770541,88.4685 0.18756916,88.4744 0.50005829,88.4804 0.49996546,88.4864 0.31241697,88.4923 0.12504277,88.4983 0.65643698,88.5043 1.3125143,88.5103 1.2186058,88.5162 0.56238371,88.5222 0.031215237,88.5282 2.2366741e-005,88.5342 0.093772732,88.5401 0.18754473,88.5461 0.46883473,88.5521 0.75010967,88.5581 0.7499963,88.5640 0.40607381,88.5700 0.34374535,88.5760 0.65631652,88.5820 0.43743557,88.5879 0.18743075,88.5939 -2.9587309e-005,88.5999 5.985929e-006,88.6059 5.6465656e-006,88.6119 0.093780644,88.6178 0.18749334,88.6238 0.093745939,88.6298 0.18755004,88.6358 0.37507132,88.6417 0.49996638,88.6477 0.1873994,88.6537 -1.4442378e-005,88.6597 -4.6945001e-006,88.6657 0.093878746,88.6716 0.59383917,88.6776 0.49994925,88.6836 0.40617302,88.6896 0.093673483,88.6956 0.093794934,88.7015 0.31254813,88.7075 0.31243873,88.7135 -5.0022667e-005,88.7195 1.4547384e-005,88.7255 -8.1633325e-006,88.7314 0.093863674,88.7374 0.40629193,88.7434 0.28114769,88.7494 0.093709856,88.7554 -1.2083404e-005,88.7613 7.6214651e-006,88.7673 -1.8402992e-005,88.7733 6.5995431e-005,88.7793 0.3438763,88.7853 0.49999085,88.7913 0.34365383,88.7972 0.18748856,88.8032 0.96876079,88.8092 1.3437282,88.8152 1.1562202,88.8212 -2.6135413e-005,88.8272 6.4730762e-006,88.8332 2.4532784e-007,88.8391 -7.4555624e-006,88.8451 2.95794e-005,88.8511 0.21884304,88.8571 0.50013727,88.8631 0.68745011,88.8691 0.28112063,88.8751 0.25002173,88.8810 0.43754324,88.8870 0.56248987,88.8930 0.4999381,88.8990 0.49997297,88.9050 0.34372804,88.9110 0.093738005,88.9170 0.093830772,88.9229 0.3125715,88.9289 0.31243116,88.9349 0.093655564,88.9409 4.0708484e-005,88.9469 0.31259918,88.9529 0.49999946,88.9589 0.31240281,88.9649 -4.7548681e-005,88.9709 1.2174498e-005,88.9768 -1.1454058e-006,88.9828 -7.59454e-006,88.9888 3.1526335e-005,88.9948 0.093792543,89.0008 0.093709163,89.0068 -4.0275838e-005,89.0128 4.1049265e-005,89.0188 0.1875422,89.0248 0.18745621,89.0308 -3.3131619e-005,89.0368 1.0291932e-005,89.0427 -8.0339969e-006,89.0487 2.184503e-005,89.0547 0.37514186,89.0607 1.0312967,89.0667 0.65609539,89.0727 -6.4335567e-005,89.0787 1.6231237e-005,89.0847 -5.8403839e-007,89.0907 0.50003004,89.0967 1.1562588,89.1027 0.74996883,89.1087 -1.244937e-005,89.1147 3.3321237e-006,89.1207 -8.7815209e-007,89.1267 1.8021953e-007,89.1326 1.5736124e-007,89.1386 -8.0974769e-007,89.1446 3.0818758e-006,89.1506 -1.1518656e-005,89.1566 4.2996118e-005,89.1626 0.31259149,89.1686 0.49999967,89.1746 0.3124097,89.1806 -4.7205158e-005,89.1866 2.7264821e-005,89.1926 0.093768403,89.1986 0.093729317,89.2046 -1.5957117e-005,89.2106 4.2859392e-006,89.2166 -1.1853972e-006,89.2226 4.5532764e-007,89.2286 -6.3586725e-007,89.2346 2.0882796e-006,89.2406 0.031271562,89.2466 0.093749486,89.2526 0.031230485,89.2586 -9.2356695e-006,89.2646 2.7193639e-005,89.2706 0.18756945,89.2766 0.34375003,89.2826 0.18743038,89.2886 -2.6604403e-005,89.2946 7.1295131e-006,89.3006 -1.9115785e-006,89.3066 5.1624465e-007,89.3126 -1.532529e-007,89.3186 9.6733402e-008,89.3246 0.093845658,89.3306 0.40634879,89.3366 0.37491623,89.3426 0.1249015,89.3486 0.093755089,89.3546 0.18749511,89.3606 -1.5744998e-005,89.3666 4.2190854e-006,89.3726 -1.1301148e-006,89.3786 3.0104488e-007,89.3846 -7.397594e-008,89.3906 -5.1668461e-009,89.3966 9.4657416e-008,89.4026 -3.7349392e-007,89.4086 1.3994307e-006,89.4146 0.093834504,89.4206 0.50005436,89.4266 0.53120071,89.4326 0.40625259,89.4386 0.4375644,89.4447 0.53121239,89.4507 0.21864468,89.4567 -1.7007895e-005,89.4627 0.093809769,89.4687 0.31249857,89.4747 0.093695752,89.4807 -2.2622128e-006,89.4867 6.1043448e-007,89.4927 -1.7935076e-007,89.4987 1.0692611e-007,89.5047 -2.4835941e-007,89.5107 8.8657703e-007,89.5167 -3.2982043e-006,89.5227 1.23072e-005,89.5287 0.093766801,89.5348 0.093733214,89.5408 -1.2375736e-005,89.5468 3.5858009e-006,89.5528 -1.9665915e-006,89.5588 4.2806255e-006,89.5648 -1.5157014e-005,89.5708 5.6351815e-005,89.5768 0.34386694,89.5828 0.49995968,89.5888 0.18739346,89.5948 -1.7482269e-005,89.6009 5.1412357e-008,89.6069 1.7279535e-005,89.6129 0.31254146,89.6189 0.56252122,89.6249 0.49994716,89.6309 0.093765885,89.6369 0.18761969,89.6429 0.31249917,89.6490 0.18738337,89.6550 -5.6844019e-005,89.6610 2.9695402e-005,89.6670 0.093760401,89.6730 0.093751013,89.6790 0.093735538,89.6850 -1.5494887e-005,89.6910 4.1406583e-006,89.6971 -1.0665386e-006,89.7031 1.2515882e-007,89.7091 5.6604017e-007,89.7151 -2.38953e-006,89.7211 8.9927871e-006,89.7271 0.093749955,89.7331 -8.8277266e-006,89.7392 1.8195203e-006,89.7452 1.5505157e-006,89.7512 -8.0224081e-006,89.7572 3.0541556e-005,89.7632 0.18756875,89.7692 0.34378427,89.7753 0.31242222,89.7813 -6.3124433e-005,89.7873 1.9408964e-005,89.7933 -1.4507352e-005,89.7993 0.031317562,89.8053 0.34382191,89.8114 0.31241447,89.8174 -5.7446556e-005,89.8234 1.6765987e-005,89.8294 -9.6133836e-006,89.8354 2.1687967e-005,89.8414 0.093760997,89.8475 0.03121363,89.8535 4.637181e-005,89.8595 0.18763074,89.8655 0.34375057,89.8715 0.1873666,89.8776 -3.7096608e-005,89.8836 0.093800262,89.8896 0.18749399,89.8956 0.093723774,89.9016 0.18763602,89.9077 0.81273609,89.9137 1.1874539,89.9197 0.6560055,89.9257 0.09365274,89.9317 -4.9501782e-006,89.9378 2.0918304e-005,89.9438 0.093770571,89.9498 0.093746036,89.9558 0.093786001,89.9619 0.25009334,89.9679 0.53129953,89.9739 0.4686166,89.9799 0.03115467,89.9860 2.3822928e-005,89.9920 -1.9843988e-005,89.9980 5.5555702e-005,90.0040 0.31257242,90.0100 0.34370577,90.0161 0.2812869,90.0221 0.65637976,90.0281 1.0313957,90.0341 1.4687169,90.0402 0.99985319,90.0462 0.62498981,90.0522 0.49997821,90.0583 0.34363902,90.0643 0.031181745,90.0703 9.6960084e-006,90.0763 -2.5989054e-006,90.0824 6.9886147e-007,90.0884 -1.963397e-007,90.0944 8.6446072e-008,90.1004 -1.4944068e-007,90.1065 5.1135203e-007,90.1125 -1.8961139e-006,90.1185 7.0736628e-006,90.1245 0.093851224,90.1306 0.34383887,90.1366 0.31237805,90.1426 -0.00010204087,90.1487 6.7851986e-005,90.1547 0.31258401,90.1607 0.65626967,90.1668 0.6875,90.1728 0.49995729,90.1788 0.12492195,90.1848 -4.4975979e-005,90.1909 0.03137647,90.1969 0.4064149,90.2029 0.53131229,90.2090 0.81254876,90.2150 0.87488109,90.2210 0.53118581,90.2271 0.96886015,90.2331 1.4374269,90.2391 0.8122952,90.2452 0.093754284,90.2512 0.18762703,90.2572 0.31249407,90.2632 0.18739656,90.2693 0.031200735,90.2753 0.031292021,90.2813 0.093736432,90.2874 -3.9069586e-005,90.2934 1.357167e-005,90.2994 -1.5215101e-005,90.3055 4.7291574e-005,90.3115 0.18759446,90.3176 0.34382612,90.3236 0.49994129,90.3296 0.34367901,90.3357 0.31248337,90.3417 0.093686946,90.3477 1.9733847e-005,90.3538 0.093825169,90.3598 0.21880808,90.3658 0.24996273,90.3719 0.18744716,90.3779 0.34384292,90.3839 0.68753517,90.3900 0.4999375,90.3960 0.28119671,90.4021 0.09368629,90.4081 -1.2360398e-005,90.4141 4.4536177e-006,90.4202 -5.4534976e-006,90.4262 0.093791053,90.4322 0.75008059,90.4383 1.0937265,90.4443 0.49992561,90.4504 0.093731001,90.4564 -1.4029032e-006,90.4624 9.3743012e-007,90.4685 -2.3468951e-006,90.4745 8.4507783e-006,90.4806 0.50001276,90.4866 0.5624882,90.4926 -9.5879614e-006,90.4987 2.5789959e-006,90.5047 -7.2728358e-007,90.5108 3.2995052e-007,90.5168 -5.9250732e-007,90.5228 2.0402213e-006,90.5289 -7.5689613e-006,90.5349 2.8237815e-005,90.5410 0.18757832,90.5470 0.34374982,90.5531 0.18742231,90.5591 -3.0440113e-005,90.5651 1.5843028e-005,90.5712 0.18751782,90.5772 0.34376088,90.5833 0.31247902,90.5893 0.031231619,90.5954 3.2389664e-006,90.6014 -1.3599772e-006,90.6074 2.2008555e-006,90.6135 0.34376645,90.6195 0.78126037,90.6256 0.74999642,90.6316 0.21884049,90.6377 0.50006771,90.6437 0.37490389,90.6498 0.093668178,90.6558 -6.6152134e-006,90.6619 2.4925894e-006,90.6679 0.34377047,90.6739 0.74999368,90.6800 -1.9257157e-005,90.6860 5.0987737e-006,90.6921 -1.1364295e-006,90.6981 -5.5352638e-007,90.7042 3.3509091e-006,90.7102 -1.2851135e-005,90.7163 4.8057365e-005,90.7223 0.31259647,90.7284 0.50000221,90.7344 0.31239462,90.7405 -1.6974031e-005,90.7465 1.6563516,90.7526 3.0937989,90.7586 2.7499795,90.7647 1.124964,90.7707 0.34376299,90.7768 0.34369433,90.7828 0.12500601,90.7889 0.34381607,90.7949 0.31243545,90.8010 0.093675107,90.8070 3.2743748e-005,90.8131 0.28138378,90.8191 0.49997103,90.8252 0.21862639,90.8312 -1.5319099e-005,90.8373 4.0870791e-006,90.8433 -1.0280247e-006,90.8494 2.4682151e-008,90.8554 9.2945936e-007,90.8615 -3.7428331e-006,90.8675 1.4042968e-005,90.8736 0.093769044,90.8796 0.093731225,90.8857 -1.5399377e-005,90.8918 8.9338746e-006,90.8978 0.031256065,90.9039 0.031243196,90.9099 -5.2471778e-006,90.9160 1.4061061e-006,90.9220 -3.7684029e-007,90.9281 1.0114663e-007,90.9341 -2.7717181e-008,90.9402 9.7144754e-009,90.9462 -1.1139342e-008,90.9523 3.4844998e-008,90.9584 -1.2825035e-007,90.9644 4.7819333e-007,90.9705 -1.7846611e-006,90.9765 6.660965e-006,90.9826 0.093765549,90.9886 0.18751524,90.9947 0.18749318,91.0008 0.093747638,91.0068 0.31269553,91.0129 1.0626858,91.0189 1.1248652,91.0250 0.74978632,91.0310 0.31243959,91.0371 0.18751062,91.0432 -2.6480478e-005,91.0492 7.139767e-005,91.0553 -0.00025912951,91.0613 0.18863256,91.0674 10.096898,91.0735 22.564451,91.0795 23.936323,91.0856 14.434985,91.0916 5.2799282,91.0977 1.499438,91.1038 0.53093857,91.1098 0.43755722,91.1159 0.53122228,91.1219 0.156103,91.1280 -3.8049297e-005,91.1341 2.7875285e-005,91.1401 0.1875692,91.1462 0.43754292,91.1523 0.50004685,91.1583 0.46870923,91.1644 0.18738219,91.1704 -2.5230973e-005,91.1765 2.2037832e-005,91.1826 0.093815438,91.1886 0.21874595,91.1947 0.12495407,91.2008 0.031212352,91.2068 6.4786007e-005,91.2129 0.31263551,91.2190 0.56264442,91.2250 1.0626172,91.2311 1.1248841,91.2371 0.68732566,91.2432 0.49992314,91.2493 0.31245148,91.2553 0.093715794,91.2614 -5.1754287e-006,91.2675 1.3358317e-006,91.2735 -1.6748294e-007,91.2796 -6.6606697e-007,91.2857 2.8320001e-006,91.2917 -1.0662765e-005,91.2978 3.9822149e-005,91.3039 0.093764506,91.3099 0.031206336,91.3160 -2.8815084e-006,91.3221 8.695331e-007,91.3281 -5.964344e-007,91.3342 1.5162584e-006,91.3403 -5.469004e-006,91.3464 2.036134e-005,91.3524 0.093831383,91.3585 0.18747157,91.3646 0.031176275,91.3706 5.975754e-006,91.3767 -1.6037324e-006,91.3828 4.387154e-007,91.3888 -1.5100865e-007,91.3949 1.6529646e-007,91.4010 -5.102072e-007,91.4071 1.8756741e-006,91.4131 -6.993027e-006,91.4192 0.031302575,91.4253 0.31257093,91.4313 0.40624258,91.4374 0.2811794,91.4435 0.031210316,91.4496 0.093764834,91.4556 0.093734793,91.4617 0.031297736,91.4678 0.34390882,91.4738 0.5937438,91.4799 0.28108263,91.4860 -3.3287808e-005,91.4921 0.031273246,91.4981 0.18755086,91.5042 1.5000395,91.5103 1.3749208,91.5164 -4.3092215e-005,91.5224 1.1338797e-005,91.5285 -2.2595818e-006,91.5346 -2.3016025e-006,91.5407 1.1467145e-005,91.5467 0.21895464,91.5528 0.71877736,91.5589 0.34356499,91.5650 0.093705617,91.5710 -1.493447e-005,91.5771 4.0041577e-006,91.5832 -1.0810089e-006,91.5893 3.1957319e-007,91.5954 -1.9721038e-007,91.6014 4.6928074e-007,91.6075 -1.6800356e-006,91.6136 6.2513427e-006,91.6197 0.093790129,91.6257 0.34382659,91.6318 0.65627217,91.6379 0.59367001,91.6440 0.18744203,91.6501 0.031265114,91.6561 0.093771182,91.6622 0.093717955,91.6683 6.7030705e-006,91.6744 0.18760864,91.6805 0.75006372,91.6865 0.87488365,91.6926 0.31244117,91.6987 0.28132105,91.7048 0.31250039,91.7109 0.18744531,91.7169 0.093722016,91.7230 0.093752809,91.7291 -7.140884e-006,91.7352 1.8938686e-006,91.7413 -4.340346e-007,91.7473 -1.5790035e-007,91.7534 1.0657608e-006,91.7595 0.093756184,91.7656 0.18749817,91.7717 0.03124431,91.7778 6.046788e-007,91.7838 -1.6203664e-007,91.7899 4.3421185e-008,91.7960 -1.1635699e-008,91.8021 3.1182554e-009,91.8082 -8.3642959e-010,91.8143 2.2722295e-010,91.8203 -7.2398976e-011,91.8264 6.2359257e-011,91.8325 -1.7704672e-010,91.8386 6.4587602e-010,91.8447 -2.4066424e-009,91.8508 8.9813845e-009,91.8569 -3.3521474e-008,91.8629 1.2511413e-007,91.8690 -4.6697096e-007,91.8751 1.742904e-006,91.8812 -6.5051458e-006,91.8873 2.4279565e-005,91.8934 0.093823045,91.8995 0.1562061,91.9056 -6.1250088e-005,91.9116 1.6412847e-005,91.9177 -4.3965911e-006,91.9238 1.1722534e-006,91.9299 -2.9208286e-007,91.9360 -4.0193413e-009,91.9421 3.0820993e-007,91.9482 -1.2289217e-006,91.9543 4.6078403e-006,91.9603 0.093842506,91.9664 0.34382382,91.9725 0.3437008,91.9786 0.18741006,91.9847 -3.9400114e-005,91.9908 1.2176417e-005,91.9969 -9.3030685e-006,92.0030 2.5036925e-005,92.0091 0.09376581,92.0152 0.031197196,92.0212 8.8803354e-005,92.0273 0.71894526,92.0334 1.0937892,92.0395 0.84356606,92.0456 0.093617193,92.0517 1.3877357e-005,92.0578 -2.3554726e-006,92.0639 -4.4569688e-006,92.0700 0.25027278,92.0761 1.2188951,92.0822 1.2810124,92.0883 0.78110713,92.0944 0.18746403,92.1005 3.2142134e-006,92.1065 -8.9259993e-007,92.1126 3.5594979e-007,92.1187 -5.3116963e-007,92.1248 1.7688456e-006,92.1309 -6.5447107e-006,92.1370 2.4411875e-005,92.1431 0.093749985,92.1492 -2.4387209e-005,92.1553 6.53505e-006,92.1614 -1.7511155e-006,92.1675 4.689112e-007,92.1736 -1.2439492e-007,92.1797 2.863198e-008,92.1858 9.8780895e-009,92.1919 -6.8152346e-008,92.1980 2.6275231e-007,92.2041 -9.8293231e-007,92.2102 3.6692647e-006,92.2163 0.093846172,92.2224 0.31252515,92.2285 0.187429,92.2346 0.093753532,92.2407 0.093729146,92.2468 0.062483717,92.2529 0.093765967,92.2590 0.093728445,92.2651 -1.7716335e-005,92.2712 4.4845251e-006,92.2773 -2.2031864e-007,92.2834 0.09377034,92.2895 0.59386969,92.2956 1.5938609,92.3017 1.6249661,92.3078 0.99987692,92.3139 0.34366792,92.3200 0.093745515,92.3261 -2.250433e-005,92.3322 6.3831576e-005,92.3383 0.31273547,92.3444 0.75013316,92.3505 0.71861351,92.3566 0.34353027,92.3627 -8.4689149e-005,92.3688 5.19409e-005,92.3749 0.093782231,92.3810 0.093724258,92.3871 0.031217186,92.3932 1.796134e-006,92.3993 0.031256419,92.4054 0.093756527,92.4115 0.18750633,92.4176 0.18753186,92.4237 0.34378925,92.4298 0.3437078,92.4359 0.093698867,92.4420 2.3408888e-006,92.4481 0.031251017,92.4542 -6.4178917e-006,92.4603 1.7060418e-006,92.4665 -4.0577888e-007,92.4726 -8.3073871e-008,92.4787 7.3816898e-007,92.4848 -2.8698319e-006,92.4909 1.0741987e-005,92.4970 0.093798012,92.5031 0.18747653,92.5092 -4.2326774e-005,92.5153 1.3498651e-005,92.5214 0.093758918,92.5275 0.31252959,92.5336 0.34373567,92.5397 0.093719535,92.5458 2.8156842e-006,92.5520 -1.3641123e-006,92.5581 2.6407506e-006,92.5642 -9.1995389e-006,92.5703 3.416001e-005,92.5764 0.18757716,92.5825 0.34378684,92.5886 0.34368819,92.5947 0.093681388,92.6008 0.093759768,92.6069 0.18751365,92.6131 0.1874797,92.6192 -1.7293109e-005,92.6253 4.6433324e-006,92.6314 -1.2789005e-006,92.6375 4.7192466e-007,92.6436 -6.0874294e-007,92.6497 1.9631705e-006,92.6558 -7.2444855e-006,92.6619 2.7016864e-005,92.6681 0.18767107,92.6742 0.50004846,92.6803 0.31233186,92.6864 0.093724549,92.6925 0.1875757,92.6986 0.21874592,92.7047 0.1561899,92.7109 0.78124487,92.7170 1.6562625,92.7231 1.1562009,92.7292 -2.1814694e-005,92.7353 5.9275485e-006,92.7414 -1.8938496e-006,92.7475 1.6474976e-006,92.7537 -4.6963714e-006,92.7598 1.7139271e-005,92.7659 0.09375,92.7720 -1.7121245e-005,92.7781 4.66864e-006,92.7842 -1.5520309e-006,92.7904 1.5392257e-006,92.7965 -4.6051227e-006,92.8026 1.6882545e-005,92.8087 0.28145912,92.8148 1.1877722,92.8209 1.5624706,92.8271 1.0622354,92.8332 0.28106833,92.8393 -2.3757886e-005,92.8454 6.0750112e-006,92.8515 -5.4024741e-007,92.8577 -3.914844e-006,92.8638 1.6201006e-005,92.8699 0.093772344,92.8760 0.093727589,92.8821 -1.595562e-005,92.8882 3.0328861e-006,92.8944 3.8257126e-006,92.9005 0.031286519,92.9066 0.093764596,92.9127 0.062459808,92.9189 -1.8344041e-005,92.9250 3.9756087e-006,92.9311 2.4433209e-006,92.9372 0.093806662,92.9433 0.31251526,92.9495 0.18745594,92.9556 0.093749896,92.9617 0.093733691,92.9678 -1.793485e-005,92.9739 4.8126103e-006,92.9801 -1.3142231e-006,92.9862 4.439222e-007,92.9923 -4.613955e-007,92.9984 1.401739e-006,93.0046 -5.145946e-006,93.0107 1.9183522e-005,93.0168 0.1876653,93.0229 0.65651959,93.0291 1.4062206,93.0352 1.8123719,93.0413 1.5623593,93.0474 0.093576737,93.0536 6.4771368e-005,93.0597 0.84404385,93.0658 2.5629568,93.0719 3.7815909,93.0781 3.843739,93.0842 3.1874454,93.0903 3.6252306,93.0964 4.6560645,93.1026 3.936862,93.1087 1.8433453,93.1148 0.12496835,93.1210 0.37516111,93.1271 0.78134769,93.1332 0.78111589,93.1393 0.18734097,93.1455 -7.1013947e-006,93.1516 7.5887556e-006,93.1577 0.093799114,93.1639 0.343822,93.1700 0.50000101,93.1761 0.31240073,93.1822 -1.4341185e-005,93.1884 0.093818568,93.1945 0.28133291,93.2006 0.62506723,93.2068 0.62493694,93.2129 0.34362754,93.2190 0.031197922,93.2252 6.5635545e-006,93.2313 -4.4326714e-007,93.2374 -4.7914195e-006,93.2435 1.9610601e-005,93.2497 0.18759909,93.2558 0.50003135,93.2619 0.34366447,93.2681 0.18751149,93.2742 0.31248099,93.2803 0.12502474,93.2865 0.34383318,93.2926 0.34370023,93.2987 0.18741748,93.3049 -3.6234393e-005,93.3110 9.7079565e-006,93.3171 -2.5946724e-006,93.3233 6.699899e-007,93.3294 -8.5081091e-008,93.3355 -3.2974782e-007,93.3417 1.4041948e-006,93.3478 -5.2874389e-006,93.3539 1.9747084e-005,93.3601 0.062536277,93.3662 0.093749993,93.3724 0.062463701,93.3785 -1.9711964e-005,93.3846 5.2828573e-006,93.3908 -1.4179618e-006,93.3969 3.8858809e-007,93.4030 -1.3628519e-007,93.4092 1.5653366e-007,93.4153 -4.8987852e-007,93.4214 1.8031157e-006,93.4276 -6.7230967e-006,93.4337 2.5091193e-005,93.4399 0.18757655,93.4460 0.31244859,93.4521 -4.1124589e-005,93.4583 0.18756755,93.4644 0.31249651,93.4706 0.1874464,93.4767 -7.6835804e-006,93.4828 0.18757787,93.4890 0.50006628,93.4951 1.312531,93.5013 1.2187026,93.5074 0.18739554,93.5135 -4.7825783e-005,93.5197 6.0235128e-005,93.5258 0.21886057,93.5320 0.50011683,93.5381 0.84372443,93.5442 0.53111029,93.5504 0.18745154,93.5565 0.093748204,93.5627 0.37506133,93.5688 0.65624809,93.5750 0.4061605,93.5811 0.18750386,93.5872 0.65634316,93.5934 1.0312283,93.5995 0.34366757,93.6057 0.093736097,93.6118 1.2921782e-006,93.6180 0.093798384,93.6241 0.34383687,93.6302 0.56249934,93.6364 0.31239218,93.6425 -3.7234517e-005,93.6487 -1.333712e-006,93.6548 4.2575932e-005,93.6610 0.31259936,93.6671 0.49999341,93.6733 0.31242675,93.6794 0.15621926,93.6855 0.28141972,93.6917 0.71889913,93.6978 0.78120357,93.7040 0.78113061,93.7101 0.49986231,93.7163 0.12497045,93.7224 0.09375032,93.7286 -1.635047e-005,93.7347 2.0738617e-005,93.7409 0.062543593,93.7470 0.12502514,93.7532 0.1249659,93.7593 0.03119595,93.7655 3.0065872e-005,93.7716 0.28136367,93.7778 0.68756008,93.7839 0.62490922,93.7901 0.18740107,93.7962 -1.1807118e-005,93.8024 3.1639879e-006,93.8085 -8.479376e-007,93.8147 2.2752171e-007,93.8208 -6.2084844e-008,93.8270 2.0800705e-008,93.8331 -2.1114623e-008,93.8393 6.3661282e-008,93.8454 -2.3354796e-007,93.8516 8.7059635e-007,93.8577 0.093770884,93.8639 0.31250849,93.8700 0.21872622,93.8762 0.34381568,93.8823 0.65630561,93.8885 0.43745506,93.8946 0.18743856,93.9008 -2.4492423e-005,93.9069 -4.7228191e-006,93.9131 4.3389286e-005,93.9193 0.12505178,93.9254 0.15622678,93.9316 0.15620494,93.9377 -2.3958211e-005,93.9439 6.5644454e-006,93.9500 -2.2977979e-006,93.9562 2.6264233e-006,93.9623 -8.2083798e-006,93.9685 0.50007534,93.9746 1.8439016,93.9808 2.0624607,93.9870 0.74984682,93.9931 -3.5449233e-005,93.9993 9.499362e-006,94.0054 -2.5455176e-006,94.0116 6.8198676e-007,94.0177 -1.8223631e-007,94.0239 4.6906258e-008,94.0301 -5.3742624e-009,94.0362 -2.5415119e-008,94.0424 1.0704397e-007,94.0485 -4.0279161e-007,94.0547 1.5042375e-006,94.0608 0.031274453,94.0670 0.093733966,94.0732 0.56312084,94.0793 3.6261706,94.0855 6.9688835,94.0916 5.6240268,94.0978 2.1554663,94.1040 0.28106394,94.1101 2.386979e-005,94.1163 0.093773097,94.1224 0.093725741,94.1286 -1.8130286e-005,94.1348 4.7729905e-006,94.1409 -9.6026918e-007,94.1471 -9.3238026e-007,94.1532 4.6902528e-006,94.1594 0.18751337,94.1656 0.31250069,94.1717 0.18748385,94.1779 5.067292e-006,94.1841 0.093785577,94.1902 0.18749762,94.1964 0.09372396,94.2025 -3.8475413e-005,94.2087 0.0001090798,94.2149 0.31263384,94.2210 0.34368894,94.2272 0.1873953,94.2334 0.18748169,94.2395 0.34377575,94.2457 0.31248009,94.2519 0.09375076,94.2580 0.09372744,94.2642 -2.159892e-005,94.2703 -2.039802e-006,94.2765 2.9762352e-005,94.2827 0.12508476,94.2888 0.21876782,94.2950 0.15616831,94.3012 0.18744652,94.3073 0.18754394,94.3135 0.21884544,94.3197 0.31246808,94.3258 0.093651183,94.3320 9.192725e-006,94.3382 0.093791336,94.3443 0.18749911,94.3505 0.093712129,94.3567 -2.1388814e-005,94.3629 3.313749e-005,94.3690 0.09374997,94.3752 0.093741059,94.3814 0.34377474,94.3875 0.31247884,94.3937 0.093734011,94.3999 -7.9996516e-006,94.4060 0.093838207,94.4122 0.43766978,94.4184 0.65628457,94.4245 0.53109795,94.4307 0.093623012,94.4369 -1.0400277e-005,94.4431 2.8719876e-006,94.4492 -1.0869096e-006,94.4554 1.4755368e-006,94.4616 -4.8155425e-006,94.4677 1.7787968e-005,94.4739 0.09377405,94.4801 0.093726344,94.4863 -1.9804493e-005,94.4924 1.2539356e-005,94.4986 0.093811892,94.5048 0.31255898,94.5109 0.31242898,94.5171 0.031185675,94.5233 9.3446652e-006,94.5295 -2.7221863e-006,94.5356 1.5434423e-006,94.5418 -3.4516429e-006,94.5480 1.2264002e-005,94.5542 0.49999958,94.5603 -1.061669e-005,94.5665 -2.3129762e-006,94.5727 1.9871086e-005,94.5789 0.18754849,94.5850 0.31249994,94.5912 0.18745175,94.5974 -2.0732732e-005,94.6036 5.5557725e-006,94.6097 -1.4887861e-006,94.6159 3.9895102e-007,94.6221 -1.0690514e-007,94.6283 2.8639318e-008,94.6345 -7.6440418e-009,94.6406 1.9346618e-009,94.6468 -9.3990433e-011,94.6530 -1.5589855e-009,94.6592 6.3304575e-009,94.6653 -2.3764656e-008,94.6715 8.8734893e-008,94.6777 -3.3120003e-007,94.6839 1.2361589e-006,94.6901 -4.6137852e-006,94.6962 1.7220291e-005,94.7024 0.093787611,94.7086 0.50003797,94.7148 0.62500751,94.7210 0.3749364,94.7271 0.031211754,94.7333 6.4365508e-006,94.7395 -1.2374038e-006,94.7457 -1.4875827e-006,94.7519 7.1884315e-006,94.7580 0.093853593,94.7642 0.34384197,94.7704 0.31237176,94.7766 -9.2634844e-005,94.7828 2.4800636e-005,94.7889 -6.5606819e-006,94.7951 1.4401843e-006,94.8013 8.0054491e-007,94.8075 0.031248841,94.8137 0.093767725,94.8199 0.093788117,94.8260 0.1875108,94.8322 0.31257728,94.8384 0.59375572,94.8446 0.28112757,94.8508 -3.635597e-005,94.8570 2.02875e-005,94.8632 0.18755326,94.8693 0.31255302,94.8755 0.28120989,94.8817 0.093682483,94.8879 -1.3048304e-005,94.8941 8.3450359e-006,94.9003 0.093753926,94.9064 0.093750209,94.9126 -2.8956454e-005,94.9188 0.18777274,94.9250 0.93778527,94.9312 0.93735814,94.9374 0.62485218,94.9436 0.46867862,94.9498 0.31239974,94.9559 0.093681887,94.9621 -1.0833282e-005,94.9683 3.1786526e-006,94.9745 -1.8805983e-006,94.9807 4.3438358e-006,94.9869 -1.5495854e-005,94.9931 5.7643963e-005,94.9993 0.15631227,95.0055 0.15622032,95.0116 0.093695514,95.0178 -2.9622288e-005,95.0240 6.7375431e-006,95.0302 2.6747457e-006,95.0364 -1.7438495e-005,95.0426 6.7084497e-005,95.0488 0.59403944,95.0550 4.3456888,95.0612 14.91097,95.0674 27.971886,95.0735 27.153597,95.0797 15.089451,95.0859 6.1545529,95.0921 4.7188396,95.0983 7.0941725,95.1045 7.999763,95.1107 4.8430009,95.1169 2.0932972,95.1231 1.4375075,95.1293 1.2811606,95.1355 0.56213444,95.1417 -0.00014799423,95.1479 3.7725153e-005,95.1541 -2.8945688e-006,95.1602 0.093832321,95.1664 0.40640989,95.1726 0.78135967,95.1788 0.8749541,95.1850 0.59355831,95.1912 0.093625665,95.1974 1.472489e-005,95.2036 0.031246351,95.2098 -1.5404164e-007,95.2160 0.093752451,95.2222 -9.6336935e-006,95.2284 4.9358541e-006,95.2346 -1.0109761e-005,95.2408 3.5505684e-005,95.2470 0.18753992,95.2532 0.18747658,95.2594 0.093716286,95.2656 -1.3481388e-005,95.2718 3.3843694e-006,95.2780 -5.4996381e-008,95.2842 -3.1649172e-006,95.2904 1.2715707e-005,95.2966 0.18761119,95.3028 0.65635294,95.3090 0.71867925,95.3152 0.31237981,95.3214 0.03121414,95.3276 3.2575665e-006,95.3338 -9.2939911e-007,95.3400 4.5980244e-007,95.3462 -9.0980888e-007,95.3524 3.1796549e-006,95.3586 -1.1809698e-005,95.3648 4.4062464e-005,95.3710 0.34386861,95.3772 0.65629077,95.3834 0.53114212,95.3896 0.093662694,95.3958 4.6454181e-007,95.4020 4.3644081e-006,95.4082 0.031259123,95.4144 0.062522374,95.4206 0.093732908,95.4268 -1.7310194e-005,95.4330 0.093817286,95.4392 0.34383589,95.4454 0.49999923,95.4516 0.31238723,95.4578 -4.7732301e-005,95.4640 0.093770273,95.4702 0.093740962,95.4764 -8.4903595e-006,95.4826 1.8661025e-005,95.4888 0.093776576,95.4950 0.093717724,95.5012 0.03128032,95.5075 0.3125332,95.5137 0.18744266,95.5199 -1.8653414e-005,95.5261 5.7214911e-006,95.5323 -4.2313782e-006,95.5385 1.1204468e-005,95.5447 0.093790606,95.5509 0.18749192,95.5571 0.093741618,95.5633 0.093728378,95.5695 0.031296704,95.5757 0.31257263,95.5819 0.34375274,95.5881 0.31241643,95.5944 0.03126391,95.6006 0.2501331,95.6068 0.31245416,95.6130 0.15613323,95.6192 -4.3261294e-005,95.6254 1.1879188e-005,95.6316 -4.2522902e-006,95.6378 5.1294251e-006,95.6440 -1.6266387e-005,95.6502 5.9940619e-005,95.6564 0.21891613,95.6627 0.4375543,95.6689 0.37489441,95.6751 0.15611717,95.6813 -3.0650794e-005,95.6875 0.031260487,95.6937 -1.1325705e-005,95.6999 0.093765743,95.7061 0.34376118,95.7124 0.34373835,95.7186 0.093736559,95.7248 2.5910085e-006,95.7310 -1.0910212e-005,95.7372 4.1052979e-005,95.7434 0.18758704,95.7496 0.50015938,95.7558 0.90624774,95.7621 0.49980134,95.7683 0.093673982,95.7745 2.3572693e-006,95.7807 -2.3023691e-005,95.7869 8.9744637e-005,95.7931 0.28140342,95.7993 0.40625226,95.8056 0.2810874,95.8118 0.031244904,95.8180 0.28143352,95.8242 0.4687826,95.8304 0.40615255,95.8366 0.18736778,95.8429 0.031177323,95.8491 0.031384233,95.8553 0.50022364,95.8615 0.74999768,95.8677 0.49978533,95.8739 0.09365999,95.8802 0.09379749,95.8864 0.093705118,95.8926 -3.5147626e-005,95.8988 1.8474033e-005,95.9050 0.09379448,95.9112 0.18747325,95.9175 -2.076033e-005,95.9237 0.093779907,95.9299 0.093740821,95.9361 0.093756773,95.9423 0.093732037,95.9486 0.031255245,95.9548 0.09374702,95.9610 -2.3282642e-005,95.9672 6.4189849e-006,95.9734 -2.3916023e-006,95.9797 3.1471598e-006,95.9859 -1.019767e-005,95.9921 3.7646343e-005,95.9983 0.12508266,96.0046 0.2187718,96.0108 0.18744147,96.0170 0.062433515,96.0232 -9.8819773e-006,96.0294 -5.3931913e-006,96.0357 3.1458087e-005,96.0419 0.37510934,96.0481 0.62499386,96.0543 0.68769908,96.0606 1.5941319,96.0668 2.8440082,96.0730 4.2190027,96.0792 4.4374499,96.0855 3.0933521,96.0917 1.4371443,96.0979 0.81250423,96.1041 1.0001909,96.1104 1.0623932,96.1166 0.59340411,96.1228 0.34367251,96.1290 0.50001377,96.1353 0.37492332,96.1415 0.40629965,96.1477 0.53131795,96.1539 0.84375536,96.1602 0.90618551,96.1664 0.43746281,96.1726 0.09377262,96.1788 0.093711905,96.1851 -3.1717569e-005,96.1913 3.6749263e-006,96.1975 1.7021815e-005,96.2038 0.43767917,96.2100 1.0625242,96.2162 0.53110254,96.2224 0.28125897,96.2287 0.34379062,96.2349 0.34368587,96.2411 0.031184232,96.2474 1.8744506e-005,96.2536 0.093797885,96.2598 0.28128779,96.2660 0.40634063,96.2723 0.8126592,96.2785 0.99991769,96.2847 0.59360588,96.2910 0.56248301,96.2972 0.34367096,96.3034 0.031270079,96.3097 0.34386286,96.3159 0.49995244,96.3221 0.21871574,96.3284 0.31255224,96.3346 0.3437219,96.3408 0.18742745,96.3471 -3.3782653e-005,96.3533 1.8303712e-005,96.3595 0.093755528,96.3658 0.031223407,96.3720 5.5897308e-005,96.3782 0.3438786,96.3845 0.62510347,96.3907 0.78131092,96.3969 0.74996924,96.4032 0.62488598,96.4094 0.31235045,96.4156 -5.4807657e-005,96.4219 1.4686854e-005,96.4281 -3.9356505e-006,96.4343 1.0546422e-006,96.4406 -2.826232e-007,96.4468 7.5771545e-008,96.4530 -2.0441759e-008,96.4593 5.9898539e-009,96.4655 -3.5162875e-009,96.4718 8.0754647e-009,96.4780 -2.8787614e-008,96.4842 1.07083e-007,96.4905 -3.9957439e-007,96.4967 1.4913264e-006,96.5029 -5.5661485e-006,96.5092 0.031304002,96.5154 0.28140721,96.5217 0.59387207,96.5279 0.81247979,96.5341 0.87491947,96.5404 0.56236577,96.5466 0.093660079,96.5529 -2.205103e-005,96.5591 8.6805041e-005,96.5653 0.75026339,96.5716 1.4062533,96.5778 0.780994,96.5841 0.03114786,96.5903 5.5674864e-005,96.5965 0.34388188,96.6028 0.75003344,96.6090 0.49986702,96.6153 0.093703307,96.6215 0.18756086,96.6277 0.31248063,96.6340 0.09369161,96.6402 0.093838245,96.6465 0.46879882,96.6527 0.31241661,96.6590 0.093704425,96.6652 -1.8972833e-005,96.6714 3.6589816e-005,96.6777 0.187543,96.6839 0.18746172,96.6902 0.031216504,96.6964 1.9503454e-006,96.7027 -1.0609979e-006,96.7089 2.2936788e-006,96.7152 0.21893202,96.7214 0.78133929,96.7276 0.5623619,96.7339 0.31245342,96.7401 0.18741615,96.7464 0.031361613,96.7526 0.62524348,96.7589 0.87491685,96.7651 0.49980256,96.7714 0.093670748,96.7776 1.1498532e-005,96.7839 0.062555172,96.7901 0.15629762,96.7964 0.18747807,96.8026 0.093678042,96.8088 -2.6021124e-005,96.8151 8.246594e-006,96.8213 -6.9637167e-006,96.8276 1.9609195e-005,96.8338 0.18759251,96.8401 0.5938223,96.8463 0.53115946,96.8526 0.093658321,96.8588 2.4903577e-006,96.8651 1.3887852e-006,96.8713 0.093787037,96.8776 0.34378377,96.8838 0.34371623,96.8901 0.093713187,96.8963 -2.213018e-006,96.9026 5.9174346e-007,96.9088 -1.5378939e-007,96.9151 2.3368271e-008,96.9213 6.0333548e-008,96.9276 -2.6472574e-007,96.9338 9.9864496e-007,96.9401 -3.7301327e-006,96.9464 0.031297222,96.9526 0.18751781,96.9589 0.093698047,96.9651 -1.2892137e-005,96.9714 3.6964752e-006,96.9776 -1.8928748e-006,96.9839 3.8750459e-006,96.9901 0.03128944,96.9964 0.37515056,97.0026 0.90634072,97.0089 0.90621644,97.0151 0.84375727,97.0214 0.96884519,97.0276 1.1249456,97.0339 0.87517786,97.0402 1.5316911,97.0464 2.0936124,97.0527 1.8121152,97.0589 2.7816482,97.0652 8.001687,97.0714 26.542866,97.0777 85.863914,97.0840 135.007,97.0902 118.08009,97.0965 56.794498,97.1027 14.929965,97.1090 5.0614862,97.1152 1.9993385,97.1215 0.6560601,97.1278 0.5001955,97.1340 1.0625815,97.1403 0.6246435,97.1465 -0.00014756239,97.1528 1.8286817e-005,97.1590 7.4433046e-005,97.1653 0.31260854,97.1716 0.31241569,97.1778 0.09366706,97.1841 -8.1331091e-006,97.1903 2.7872497e-006,97.1966 -3.0154783e-006,97.2029 9.2751843e-006,97.2091 0.031233234,97.2154 5.7800815e-005,97.2216 0.18758993,97.2279 0.18740383,97.2342 -2.692391e-005,97.2404 0.1876426,97.2467 0.4375726,97.2530 0.40618843,97.2592 0.28119108,97.2655 0.56256109,97.2717 0.74997038,97.2780 0.31237853,97.2843 -2.396222e-005,97.2905 5.6978416e-007,97.2968 2.1686768e-005,97.3031 0.18756668,97.3093 0.34374878,97.3156 0.31254745,97.3219 0.37514171,97.3281 0.46868399,97.3344 0.18732639,97.3406 -5.1185652e-005,97.3469 5.6843921e-005,97.3532 0.1250096,97.3594 0.093709894,97.3657 0.03123251,97.3720 5.4736647e-005,97.3782 0.21892434,97.3845 0.46883982,97.3908 0.53119278,97.3970 0.46861881,97.4033 0.18738317,97.4096 2.6494894e-005,97.4158 0.18753184,97.4221 0.12497677,97.4284 0.18754439,97.4346 0.34380654,97.4409 0.43747723,97.4472 0.31248417,97.4534 0.40636402,97.4597 0.56266451,97.4660 0.65616369,97.4723 0.34360453,97.4785 0.68773943,97.4848 1.3750794,97.4911 0.93721265,97.4973 0.21857902,97.5036 0.031276453,97.5099 0.18754807,97.5161 0.18745133,97.5224 -5.7044403e-005,97.5287 7.3391333e-005,97.5350 0.21890692,97.5412 0.43747088,97.5475 0.28120723,97.5538 0.469024,97.5600 1.0313752,97.5663 0.99972349,97.5726 0.43727005,97.5789 0.031216202,97.5851 6.3575858e-006,97.5914 -5.5762657e-006,97.5977 1.5948264e-005,97.6040 0.21896788,97.6102 0.81265408,97.6165 0.74979508,97.6228 0.18732764,97.6290 0.031278607,97.6353 0.093737185,97.6416 -1.7236694e-005,97.6479 0.21884392,97.6541 0.81256443,97.6604 0.84368628,97.6667 0.34366351,97.6730 -2.2948067e-005,97.6793 0.093915038,97.6855 0.56273597,97.6918 0.71863949,97.6981 0.3123143,97.7044 0.18750097,97.7106 0.18747939,97.7169 0.28137806,97.7232 0.65634799,97.7295 0.46858662,97.7357 0.28112808,97.7420 0.093732439,97.7483 8.2903495e-007,97.7546 1.1795395e-007,97.7609 -1.3010224e-006,97.7671 5.0865374e-006,97.7734 0.18763255,97.7797 0.75010717,97.7860 0.74992955,97.7922 0.40612632,97.7985 0.031203328,97.8048 0.093778551,97.8111 0.12498765,97.8174 0.031236012,97.8236 -1.7525901e-005,97.8299 5.672254e-005,97.8362 0.18761936,97.8425 0.28121006,97.8488 0.093624249,97.8551 4.8694164e-005,97.8613 0.25015336,97.8676 0.40625399,97.8739 0.24989563,97.8802 0.093665875,97.8865 -9.2711953e-006,97.8927 0.09386538,97.8990 0.28129229,97.9053 0.18738104,97.9116 0.093710124,97.9179 0.31253099,97.9242 0.31247583,97.9304 -1.5179447e-005,97.9367 3.929913e-006,97.9430 -5.3902801e-007,97.9493 -1.7742585e-006,97.9556 7.6367196e-006,97.9619 -2.8774784e-005,97.9682 0.00010747051,97.9744 0.4065302,97.9807 0.71873707,97.9870 0.37471741,97.9933 -7.2414747e-005,97.9996 0.18765539,98.0059 0.50004154,98.0122 0.34360829,98.0184 -6.548188e-005,98.0247 1.3135204e-005,98.0310 1.2947357e-005,98.0373 0.78126633,98.0436 1.656509,98.0499 2.0004351,98.0562 1.7811956,98.0625 1.2185534,98.0687 2.0943429,98.0750 6.4393816,98.0813 14.470892,98.0876 20.625393,98.0939 18.623344,98.1002 11.622845,98.1065 5.6561742,98.1128 6.2825041,98.1191 7.1872139,98.1253 5.0610547,98.1316 2.1240144,98.1379 0.062393367,98.1442 0.37522486,98.1505 0.65618169,98.1568 0.18732041,98.1631 -1.1422761e-005,98.1694 2.1172145e-005,98.1757 0.18761803,98.1820 0.65637195,98.1883 0.78116941,98.1946 0.34361848,98.2008 0.09371464,98.2071 -1.0429162e-005,98.2134 2.7947156e-006,98.2197 -7.4892438e-007,98.2260 2.0077461e-007,98.2323 -5.4118228e-008,98.2386 1.5683501e-008,98.2449 -8.6121261e-009,98.2512 1.8765258e-008,98.2575 -6.6453531e-008,98.2638 2.4706713e-007,98.2701 -9.2188361e-007,98.2764 3.440724e-006,98.2827 0.093802884,98.2890 0.31251633,98.2953 0.18745089,98.3016 0.031226372,98.3078 0.031265955,98.3141 0.1876042,98.3204 0.50003469,98.3267 0.3436549,98.3330 0.093705267,98.3393 0.093808018,98.3456 0.28132486,98.3519 0.40623322,98.3582 0.31243014,98.3645 0.093684085,98.3708 4.9204937e-005,98.3771 0.31257406,98.3834 0.34371924,98.3897 0.18743628,98.3960 -2.9039111e-005,98.4023 5.3353724e-006,98.4086 0.093832076,98.4149 0.50008833,98.4212 0.49991205,98.4275 0.093665861,98.4338 2.6093878e-006,98.4401 -6.52766e-007,98.4464 1.4678778e-009,98.4527 6.4699861e-007,98.4590 -2.5896704e-006,98.4653 0.093770377,98.4716 0.43758109,98.4779 0.65636826,98.4842 0.59369427,98.4905 0.18735459,98.4968 -2.1031376e-005,98.5031 5.8122037e-006,98.5094 -2.2159325e-006,98.5157 3.0513063e-006,98.5220 -9.9899144e-006,98.5283 3.6911068e-005,98.5346 0.28139281,98.5409 0.75016892,98.5472 0.84367478,98.5535 0.3123382,98.5599 0.15619503,98.5662 0.031204587,98.5725 0.03124743,98.5788 -7.396668e-007,98.5851 -1.5496516e-006,98.5914 6.9388893e-006,98.5977 0.18754755,98.6040 0.56254458,98.6103 0.65621668,98.6166 0.2811954,98.6229 -1.4819128e-005,98.6292 1.538518e-005,98.6355 0.093765765,98.6418 0.093734004,98.6481 0.031235719,98.6544 0.093764201,98.6607 0.18752438,98.6671 0.34376138,98.6734 0.31247926,98.6797 0.093726747,98.6860 -2.2656218e-006,98.6923 6.0929938e-007,98.6986 -1.7140871e-007,98.7049 7.6292814e-008,98.7112 -1.3375956e-007,98.7175 4.5877596e-007,98.7238 -1.7014696e-006,98.7301 6.3475727e-006,98.7364 0.18752232,98.7428 0.31248569,98.7491 0.09376011,98.7554 0.34378043,98.7617 0.49998453,98.7680 0.31247482,98.7743 0.031235462,98.7806 1.9988595e-006,98.7869 -5.4253564e-007,98.7932 1.7113754e-007,98.7996 -1.4198251e-007,98.8059 3.9681015e-007,98.8122 0.031255648,98.8185 -2.297378e-005,98.8248 7.9169178e-005,98.8311 0.28145337,98.8374 0.56251675,98.8437 0.34356019,98.8501 0.12491804,98.8564 0.18750699,98.8627 0.031229381,98.8690 8.5481197e-006,98.8753 0.093811244,98.8816 0.3125222,98.8879 0.18743154,98.8943 -2.4055696e-005,98.9006 0.031251296,98.9069 1.8878633e-005,98.9132 0.09378022,98.9195 0.093720771,98.9258 -2.3883369e-005,98.9321 1.4252552e-005,98.9385 0.093752086,98.9448 0.093762591,98.9511 0.18759789,98.9574 0.59390205,98.9637 0.81240219,98.9700 0.18732105,98.9764 1.9708454e-005,98.9827 -7.3562318e-005,98.9890 0.97036707,98.9953 9.7862997,99.0016 23.503494,99.0080 25.841425,99.0143 15.776416,99.0206 4.9976387,99.0269 1.5935448,99.0332 0.56227422,99.0396 0.65620202,99.0459 0.78123546,99.0522 0.93771946,99.0585 1.7192212,99.0648 2.6565189,99.0712 2.4059677,99.0775 1.6874412,99.0838 3.1573772,99.0901 10.033799,99.0964 20.376444,99.1028 19.310547,99.1091 8.5910101,99.1154 1.8426781,99.1217 0.093694471,99.1280 0.37501442,99.1344 0.1875924,99.1407 0.50001299,99.1470 0.34374517,99.1533 0.50004077,99.1597 0.40617999,99.1660 0.18742487,99.1723 -2.4320982e-005,99.1786 6.5266777e-006,99.1850 -1.7839357e-006,99.1913 6.0859207e-007,99.1976 -6.5034237e-007,99.2039 1.9928875e-006,99.2103 -7.3217407e-006,99.2166 2.7296093e-005,99.2229 0.34386435,99.2292 0.78128058,99.2356 0.56240964,99.2419 0.18743098,99.2482 4.1418889e-006,99.2545 0.062550716,99.2609 0.15632637,99.2672 0.31251174,99.2735 0.21871023,99.2798 0.18750301,99.2862 0.2812553,99.2925 0.24992684,99.2988 -5.7533551e-005,99.3051 1.5395974e-005,99.3115 -4.0460754e-006,99.3178 7.8716459e-007,99.3241 8.9781037e-007,99.3305 -4.3788186e-006,99.3368 1.661872e-005,99.3431 0.093772605,99.3494 0.093727604,99.3558 -1.7721199e-005,99.3621 8.6214768e-006,99.3684 0.09380798,99.3748 0.31252074,99.3811 0.18743697,99.3874 -2.9918647e-005,99.3938 2.9955339e-005,99.4001 0.40631786,99.4064 0.68749243,99.4128 0.43746945,99.4191 0.18758076,99.4254 0.31247187,99.4317 0.093650721,99.4381 -3.9441306e-006,99.4444 1.0572959e-006,99.4507 -2.8476128e-007,99.4571 8.1671715e-008,99.4634 -4.1906137e-008,99.4697 8.5953239e-008,99.4761 -3.0192751e-007,99.4824 1.1218403e-006,99.4887 0.031276278,99.4951 0.093738414,99.5014 0.031253673,99.5077 0.31255686,99.5141 0.40624076,99.5204 0.1874492,99.5267 -2.3542385e-005,99.5331 2.1295649e-005,99.5394 0.031242099,99.5458 0.09377452,99.5521 0.68758821,99.5584 1.0937481,99.5648 0.87511158,99.5711 1.0002506,99.5774 1.1874214,99.5838 0.71850002,99.5901 0.28112894,99.5964 -3.7174224e-005,99.6028 9.8309119e-006,99.6091 -2.1466385e-006,99.6155 -1.2452386e-006,99.6218 0.031287607,99.6281 0.18754351,99.6345 0.18745054,99.6408 -3.8351303e-005,99.6472 1.0277017e-005,99.6535 -2.7539338e-006,99.6598 7.3795815e-007,99.6662 -1.9769539e-007,99.6725 5.2768879e-008,99.6788 -1.3365476e-008,99.6852 6.8888828e-010,99.6915 1.0611832e-008,99.6979 -4.31397e-008,99.7042 1.6195899e-007,99.7105 -6.0474105e-007,99.7169 2.2571719e-006,99.7232 -8.4245685e-006,99.7296 3.1443429e-005,99.7359 0.31258187,99.7423 0.56250435,99.7486 0.34366825,99.7549 0.093765356,99.7613 0.18758838,99.7676 0.34379202,99.7740 0.34367579,99.7803 0.093651772,99.7867 1.7812243e-007,99.7930 0.093847618,99.7993 0.34382653,99.8057 0.34369886,99.8120 0.18740615,99.8184 -4.05436e-005,99.8247 1.084118e-005,99.8311 -2.8181171e-006,99.8374 4.3046217e-007,99.8438 1.0965796e-006,99.8501 -4.8171978e-006,99.8564 0.03129869,99.8628 0.34390557,99.8691 0.78135383,99.8755 0.74985826,99.8818 0.18734401,99.8882 -8.9176719e-006,99.8945 5.3825484e-006,99.9009 0.18751951,99.9072 0.28128031,99.9136 0.18749364,99.9199 0.093712926,99.9263 -1.1931698e-005,99.9326 3.1938393e-006,99.9390 -8.4277872e-007,99.9453 1.7703604e-007,99.9516 1.3471224e-007,99.9580 -7.1595554e-007,99.9643 2.7293195e-006,99.9707 0.093814775,99.9770 0.56260186,99.9834 0.78121978,99.9897 0.49998042,99.9961 0.31254584,100.0024 0.24996594,100.0088 0.1561704,100.0151 0.12502602,100.0215 0.28122902,100.0278 -7.1083014e-005,100.0342 1.7580118e-005,100.0405 0.093825772,100.0469 1.4688271,100.0532 2.1876037,100.0596 1.8439629,100.0660 1.2815341,100.0723 1.6245341,100.0787 3.2831776,100.0850 25.04224,100.0914 67.730499,100.0977 82.498245,100.1041 54.89431,100.1104 18.773472,100.1168 8.9371986,100.1231 12.627802,100.1295 21.689156,100.1358 20.841413,100.1422 12.278021,100.1485 4.3419719,100.1549 0.43729356,100.1613 0.50002056,100.1676 0.18746762,100.1740 0.34402785,100.1803 0.96878445,100.1867 0.84352839,100.1930 0.43737143,100.1994 0.093721449,100.2057 0.031257492,100.2121 0.093779542,100.2185 0.31254053,100.2248 0.31246534,100.2312 0.21872343,100.2375 0.18749526,100.2439 0.093735591,100.2503 0.031241607,100.2566 0.093773313,100.2630 0.093779139,100.2693 0.062463216,100.2757 4.3436012e-007,100.2820 0.062505454,100.2884 -2.2327813e-005,100.2948 -3.2161782e-007,100.3011 2.3617929e-005,100.3075 0.093757451,100.3138 0.031230355,100.3202 0.031246817,100.3266 -1.4876164e-006,100.3329 0.1564177,100.3393 0.75024557,100.3456 0.99992603,100.3520 0.49973312,100.3584 0.031163715,100.3647 1.459334e-005,100.3711 -5.9382428e-006,100.3775 9.1591983e-006,100.3838 0.093795836,100.3902 0.34384918,100.3965 0.62501538,100.4029 0.46868682,100.4093 0.31245679,100.4156 0.12495102,100.4220 -1.4800827e-005,100.4284 3.9816446e-006,100.4347 -1.1246624e-006,100.4411 5.1673129e-007,100.4474 -9.4224902e-007,100.4538 3.2524817e-006,100.4602 -1.206856e-005,100.4665 0.031312633,100.4729 0.56262618,100.4793 0.87499309,100.4856 0.56240165,100.4920 0.1874382,100.4984 -1.9040692e-005,100.5047 2.2104372e-005,100.5111 0.093772478,100.5175 0.093729801,100.5238 0.09375196,100.5302 0.18749504,100.5366 -1.761862e-005,100.5429 9.5947007e-007,100.5493 1.3783228e-005,100.5557 0.09379565,100.5620 0.1875103,100.5684 0.87499541,100.5748 1.6875159,100.5811 1.5624645,100.5875 0.49995813,100.5939 -4.4370172e-006,100.6002 1.2993029e-005,100.6066 0.031242868,100.6130 0.031305917,100.6194 0.31272882,100.6257 0.87512255,100.6321 0.90607965,100.6385 0.46854618,100.6448 0.03120498,100.6512 1.2175491e-005,100.6576 -7.2723337e-006,100.6639 1.6914219e-005,100.6703 0.31253576,100.6767 0.5,100.6831 0.31246397,100.6894 -1.6084357e-005,100.6958 4.201208e-006,100.7022 -7.192603e-007,100.7085 -1.3246045e-006,100.7149 6.0182115e-006,100.7213 -2.2749937e-005,100.7277 8.4987812e-005,100.7340 0.37514621,100.7404 0.59377056,100.7468 0.56244171,100.7532 0.3123709,100.7595 -5.8918802e-005,100.7659 1.5787738e-005,100.7723 -4.2278275e-006,100.7787 1.1224147e-006,100.7850 -2.615175e-007,100.7914 -7.6439648e-008,100.7978 5.6734177e-007,100.8042 -2.1930948e-006,100.8105 8.2056449e-006,100.8169 0.093814656,100.8233 0.31256276,100.8297 0.31241846,100.8360 -6.6296314e-005,100.8424 1.7268159e-005,100.8488 -2.7712988e-006,100.8552 -6.1848177e-006,100.8615 2.7512975e-005,100.8679 0.18756352,100.8743 0.34377912,100.8807 0.31243604,100.8871 0.031193195,100.8934 7.8600251e-006,100.8998 -1.9615863e-006,100.9062 -1.4302728e-008,100.9126 2.0191119e-006,100.9190 -8.0627833e-006,100.9253 0.031314213,100.9317 0.50013119,100.9381 0.96882474,100.9445 1.0624808,100.9509 0.68735301,100.9572 0.093652539,100.9636 -1.2144209e-005,100.9700 5.9811951e-005,100.9764 0.5001024,100.9828 0.68752044,100.9891 0.53116202,100.9955 0.093665153,101.0019 1.8654238e-006,101.0083 0.031257618,101.0147 0.31251439,101.0210 0.31247807,101.0274 0.093787469,101.0338 0.34389433,101.0402 0.78134054,101.0466 0.87499112,101.0530 0.90636152,101.0593 1.1249034,101.0657 0.4686015,101.0721 0.84408569,101.0785 2.1253812,101.0849 4.1256032,101.0913 8.5946207,101.0976 11.62494,101.1040 8.5615263,101.1104 3.7803037,101.1168 0.37471187,101.1232 0.50018114,101.1296 1.375056,101.1360 1.3749839,101.1423 1.0310799,101.1487 0.43744776,101.1551 0.8126263,101.1615 0.68747127,101.1679 0.31244192,101.1743 0.18755972,101.1807 0.28125402,101.1871 0.18742403,101.1934 0.093706556,101.1998 0.34378469,101.2062 0.78129959,101.2126 0.74994469,101.2190 0.28124607,101.2254 0.34379464,101.2318 0.34371349,101.2382 0.18747219,101.2446 0.18765244,101.2509 0.50006187,101.2573 0.31230581,101.2637 -7.9244419e-005,101.2701 2.1234577e-005,101.2765 -5.6880817e-006,101.2829 1.5161936e-006,101.2893 -3.7627353e-007,101.2957 -1.1219793e-008,101.3021 4.2121565e-007,101.3085 -1.6737742e-006,101.3148 6.2743493e-006,101.3212 0.031283867,101.3276 0.093780071,101.3340 0.093710326,101.3404 -4.324154e-005,101.3468 0.031348266,101.3532 0.34387437,101.3596 0.49998114,101.3660 0.43746331,101.3724 0.53147322,101.3788 0.93750751,101.3852 0.49971122,101.3916 0.093659297,101.3980 -5.5664605e-006,101.4044 1.0768273e-006,101.4107 1.2596894e-006,101.4171 -6.1161509e-006,101.4235 2.3206654e-005,101.4299 1.1562998,101.4363 1.5624857,101.4427 0.78120404,101.4491 -9.84505e-006,101.4555 2.6450425e-006,101.4619 -7.3440174e-007,101.4683 2.9237893e-007,101.4747 -4.3509036e-007,101.4811 1.4480736e-006,101.4875 -5.3575918e-006,101.4939 1.9983758e-005,101.5003 0.18756241,101.5067 0.40631762,101.5131 0.40619734,101.5195 0.093657807,101.5259 4.2751226e-006,101.5323 -2.7060205e-005,101.5387 0.00010397362,101.5451 0.46898153,101.5515 1.0312265,101.5579 0.74979538,101.5643 0.28118765,101.5707 0.2813462,101.5771 0.50005645,101.5835 0.49996379,101.5899 0.3124038,101.5963 -6.1308179e-005,101.6027 4.3838572e-005,101.6091 0.31255943,101.6155 0.50000489,101.6219 0.34368539,101.6283 -3.2980584e-005,101.6347 8.8329289e-006,101.6411 -2.3487144e-006,101.6475 5.6127794e-007,101.6539 1.0379575e-007,101.6603 -9.7658187e-007,101.6667 3.8028243e-006,101.6731 0.031250004,101.6795 -3.8232542e-006,101.6859 1.0527924e-006,101.6923 -3.8764475e-007,101.6987 4.9774314e-007,101.7051 -1.6034236e-006,101.7115 5.916379e-006,101.7179 0.31260985,101.7243 0.81256992,101.7307 0.68744659,101.7371 0.28123134,101.7435 0.43755075,101.7500 0.93761432,101.7564 1.1249202,101.7628 0.37482122,101.7692 -2.3702742e-005,101.7756 6.3516218e-006,101.7820 -1.7020164e-006,101.7884 4.5597858e-007,101.7948 -1.2177378e-007,101.8012 3.1083097e-008,101.8076 -2.5492284e-009,101.8140 -2.089028e-008,101.8204 8.6117332e-008,101.8268 -3.2360285e-007,101.8332 1.2083825e-006,101.8396 -4.5102561e-006,101.8461 1.6833876e-005,101.8525 0.093772948,101.8589 0.093727104,101.8653 -1.715152e-005,101.8717 5.7718712e-006,101.8781 -5.93508e-006,101.8845 1.7969413e-005,101.8909 0.093769833,101.8973 0.093738392,101.9037 0.12503518,101.9101 0.28127301,101.9166 0.18744929,101.9230 0.031219775,101.9294 6.1144226e-007,101.9358 -1.6009112e-007,101.9422 2.8876201e-008,101.9486 4.4602487e-008,101.9550 -2.0730471e-007,101.9614 7.8467446e-007,101.9679 -2.9316079e-006,101.9743 1.0942555e-005,101.9807 0.093765825,101.9871 0.18754253,101.9935 0.37512904,101.9999 0.5312615,102.0063 0.37486744,102.0127 0.18748938,102.0192 0.34382847,102.0256 0.49999931,102.0320 0.31239605,102.0384 -4.3962002e-005,102.0448 0.093826041,102.0512 0.43765235,102.0576 0.84377277,102.0641 0.75006753,102.0705 1.125422,102.0769 1.9064928,102.0833 1.9061127,102.0897 1.2180336,102.0961 0.50083852,102.1026 5.565002,102.1090 10.15672,102.1154 8.6859837,102.1218 4.3419971,102.1282 0.6556499,102.1346 0.87540078,102.1411 2.0316088,102.1475 3.500133,102.1539 4.1559181,102.1603 2.4995315,102.1667 0.68736607,102.1731 0.21881607,102.1796 0.34376675,102.1860 0.28121114,102.1924 0.093691453,102.1988 -1.1016597e-005,102.2052 -1.2958879e-005,102.2117 6.2857929e-005,102.2181 0.3751677,102.2245 0.62497133,102.2309 0.28111631,102.2373 0.31249073,102.2438 0.31247786,102.2502 0.093751691,102.2566 0.18755843,102.2630 0.31252742,102.2695 0.28127781,102.2759 0.24996269,102.2823 0.093672924,102.2887 -5.4432458e-005,102.2951 0.093974955,102.3016 0.78160453,102.3080 1.0312413,102.3144 0.74977255,102.3208 0.531093,102.3273 0.4999938,102.3337 0.43742505,102.3401 0.12499007,102.3465 0.50014752,102.3530 0.74996263,102.3594 0.37488225,102.3658 0.18753885,102.3722 0.37506053,102.3787 0.31242856,102.3851 0.093670577,102.3915 -9.2103819e-006,102.3979 3.8354074e-006,102.4044 -6.1310084e-006,102.4108 2.0689949e-005,102.4172 0.093757451,102.4236 0.031227525,102.4301 -1.5849569e-006,102.4365 8.0611375e-007,102.4429 -1.6395024e-006,102.4493 5.7522843e-006,102.4558 0.031239402,102.4622 0.093822487,102.4686 0.37517822,102.4751 0.50005186,102.4815 0.40612587,102.4879 0.18740763,102.4943 0.15630168,102.5008 0.25001025,102.5072 0.15615708,102.5136 0.31246203,102.5201 0.31251848,102.5265 0.28125247,102.5329 0.093727455,102.5393 -1.1938776e-005,102.5458 3.1992292e-006,102.5522 -8.5727015e-007,102.5586 2.2961888e-007,102.5651 -6.1142963e-008,102.5715 1.4936131e-008,102.5779 1.4033461e-009,102.5844 -2.0552299e-008,102.5908 8.0812079e-008,102.5972 -3.0271812e-007,102.6037 1.1301427e-006,102.6101 -4.21816e-006,102.6165 1.5743646e-005,102.6230 0.18759939,102.6294 0.56257784,102.6358 0.5624221,102.6423 0.18740062,102.6487 -1.5730808e-005,102.6551 4.2132478e-006,102.6616 -1.1210394e-006,102.6680 2.7059994e-007,102.6744 3.8730541e-008,102.6809 -4.2557664e-007,102.6873 1.6637033e-006,102.6937 -6.2296922e-006,102.7002 2.325676e-005,102.7066 0.093747385,102.7130 -1.2862361e-005,102.7195 0.031247506,102.7259 0.093878955,102.7323 2.0626438,102.7388 2.7186382,102.7452 1.7186207,102.7516 0.34370613,102.7581 5.3417694e-005,102.7645 1.3439076,102.7710 2.531245,102.7774 1.9998569,102.7838 0.56244868,102.7903 4.4691183e-007,102.7967 -1.1589549e-006,102.8032 4.1892004e-006,102.8096 0.12503371,102.8160 0.18753281,102.8225 0.18745749,102.8289 -3.4586788e-005,102.8353 9.1271395e-006,102.8418 -1.9192173e-006,102.8482 -1.4511006e-006,102.8547 7.724374e-006,102.8611 0.093752936,102.8675 0.031241311,102.8740 -5.6778885e-007,102.8804 1.6620584e-007,102.8869 -9.6997724e-008,102.8933 2.2178943e-007,102.8998 -7.902139e-007,102.9062 2.9392863e-006,102.9126 0.093855098,102.9191 0.3125135,102.9255 0.18738712,102.9320 1.4173763e-006,102.9384 0.18760033,102.9448 0.50002885,102.9513 0.34366876,102.9577 0.18750432,102.9642 0.31249684,102.9706 0.18749946,102.9771 0.31250528,102.9835 0.18751733,102.9900 0.3437663,102.9964 0.1874174,103.0028 1.2148689e-007,103.0093 0.31251037,103.0157 0.34381297,103.0222 0.46895197,103.0286 0.56253904,103.0351 0.40606201,103.0415 0.093615204,103.0480 -4.6586192e-006,103.0544 0.3125838,103.0609 1.7508715,103.0673 5.5639377,103.0737 7.90661,103.0802 6.4677577,103.0866 3.1862404,103.0931 0.5620476,103.0995 0.3438192,103.1060 0.37507415,103.1124 0.84400922,103.1189 1.3437436,103.1253 0.84351832,103.1318 0.34358943,103.1382 -6.8850386e-005,103.1447 1.8467357e-005,103.1511 -5.0140407e-006,103.1576 1.5874875e-006,103.1640 -1.3356224e-006,103.1705 3.7551708e-006,103.1769 -1.3686029e-005,103.1834 5.0992643e-005,103.1898 0.31260633,103.1963 0.59379077,103.2027 0.68745118,103.2092 0.43742082,103.2156 0.18744835,103.2221 2.1242806e-006,103.2285 0.31252629,103.2350 0.34373316,103.2414 0.18750508,103.2479 0.12500063,103.2543 0.031226804,103.2608 -2.3302482e-006,103.2672 1.03564e-006,103.2737 -1.8122707e-006,103.2802 0.12504944,103.2866 0.71884501,103.2931 0.99994731,103.2995 0.21865757,103.3060 2.5572656e-006,103.3124 -5.6314769e-007,103.3189 -3.0489895e-007,103.3253 1.7829268e-006,103.3318 -6.8273171e-006,103.3382 0.031303205,103.3447 0.31259429,103.3512 1.0313052,103.3576 1.6249533,103.3641 1.2811407,103.3705 0.49996328,103.3770 -1.5834325e-005,103.3834 5.2848711e-005,103.3899 0.34386903,103.3963 0.56249261,103.4028 0.31238273,103.4093 -4.5340879e-005,103.4157 1.182092e-005,103.4222 -1.9394079e-006,103.4286 -4.0645264e-006,103.4351 1.8199093e-005,103.4416 0.093755573,103.4480 0.093783826,103.4545 0.18750116,103.4609 0.093743637,103.4674 0.31254536,103.4738 0.34372696,103.4803 0.18744767,103.4868 0.093860477,103.4932 0.46892008,103.4997 0.718835,103.5061 0.81243134,103.5126 0.49978337,103.5191 0.09365233,103.5255 0.09385705,103.5320 0.50017023,103.5385 0.81245005,103.5449 0.59367287,103.5514 0.8439334,103.5578 1.781491,103.5643 2.062325,103.5708 0.65591174,103.5772 0.062434439,103.5837 1.9413937e-007,103.5901 1.6575501e-005,103.5966 0.093766637,103.6031 0.09374997,103.6095 0.093766779,103.6160 0.12500061,103.6225 0.093720838,103.6289 0.093782634,103.6354 0.34380096,103.6419 0.34370491,103.6483 0.093688242,103.6548 3.3336011e-005,103.6613 0.31265587,103.6677 0.75004041,103.6742 0.56241357,103.6807 0.3124029,103.6871 -5.1275241e-005,103.6936 0.03128903,103.7001 0.18756621,103.7065 0.71881902,103.7130 0.84377992,103.7195 0.59367621,103.7259 0.18739288,103.7324 -1.7150925e-005,103.7389 4.7358585e-006,103.7453 -1.7913128e-006,103.7518 2.4292121e-006,103.7583 -7.9260144e-006,103.7647 2.927694e-005,103.7712 0.1875606,103.7777 0.31251574,103.7841 0.3749522,103.7906 0.18746388,103.7971 0.12499381,103.8035 -1.4775151e-005,103.8100 1.839108e-005,103.8165 0.093779229,103.8230 0.18755606,103.8294 0.34379748,103.8359 0.312417,103.8424 0.031179976,103.8488 8.7722783e-006,103.8553 5.0036363e-007,103.8618 0.031253617,103.8682 -1.4973753e-005,103.8747 4.1892155e-005,103.8812 0.18752973,103.8877 0.18752146,103.8941 0.21877903,103.9006 0.15622,103.9071 0.1874491,103.9136 0.18746911,103.9200 0.093750551,103.9265 0.03131118,103.9330 0.15628381,103.9395 0.31260645,103.9459 1.31284,103.9524 2.1563754,103.9589 1.4684209,103.9653 0.6559546,103.9718 0.31245521,103.9783 0.31255546,103.9848 0.31256318,103.9912 0.34370971,103.9977 0.28119066,104.0042 0.18750945,104.0107 0.1875097,104.0172 0.0937512,104.0236 0.18751612,104.0301 0.12496501,104.0366 -2.5398409e-005,104.0431 9.1312822e-006,104.0495 -1.1125603e-005,104.0560 3.5373218e-005,104.0625 0.15640993,104.0690 2.1254897,104.0754 5.438014,104.0819 6.281064,104.0884 3.3119183,104.0949 0.84341025,104.1014 0.093667232,104.1078 -1.4022858e-006,104.1143 3.6666513e-006,104.1208 0.09380094,104.1273 0.34378827,104.1338 0.31245598,104.1402 0.093706295,104.1467 -5.4908373e-006,104.1532 1.4713798e-006,104.1597 -3.9428571e-007,104.1662 1.0565667e-007,104.1726 -2.8312572e-008,104.1791 7.5859585e-009,104.1856 -2.0292139e-009,104.1921 5.3034843e-010,104.1986 -9.2029231e-011,104.2051 -1.6228537e-010,104.2115 7.4123557e-010,104.2180 -2.8028615e-009,104.2245 1.047097e-008,104.2310 -3.9083837e-008,104.2375 1.4587491e-007,104.2440 -5.4445519e-007,104.2504 2.0320922e-006,104.2569 -7.5844614e-006,104.2634 0.031292733,104.2699 0.5001269,104.2764 0.87503439,104.2829 0.59362262,104.2893 0.093672879,104.2958 8.6078953e-006,104.3023 -4.0718141e-006,104.3088 7.6792912e-006,104.3153 0.093799949,104.3218 0.34383467,104.3283 0.49996915,104.3347 0.18740308,104.3412 -1.5925583e-005,104.3477 4.0956634e-006,104.3542 -4.5586376e-007,104.3607 -2.2727022e-006,104.3672 0.093834177,104.3737 0.50008738,104.3801 0.56246305,104.3866 0.31239763,104.3931 -2.4962945e-005,104.3996 0.093757659,104.4061 -5.6716035e-006,104.4126 0.093804441,104.4191 0.18749851,104.4256 0.093701415,104.4321 -1.4766281e-005,104.4385 4.0469608e-006,104.4450 -1.4205266e-006,104.4515 1.6349567e-006,104.4580 0.093766749,104.4645 0.31251502,104.4710 0.31248492,104.4775 0.093733542,104.4840 -2.7305216e-006,104.4905 5.5153328e-006,104.4970 -1.9332101e-005,104.5035 7.1818242e-005,104.5099 0.31258777,104.5164 0.34371725,104.5229 0.18739842,104.5294 0.093912616,104.5359 0.75026929,104.5424 0.87482953,104.5489 0.31228641,104.5554 0.093705483,104.5619 0.031264063,104.5684 0.28139135,104.5749 0.7187295,104.5814 0.31237796,104.5879 0.093732223,104.5944 -1.0810734e-005,104.6008 3.6656888e-006,104.6073 -3.851475e-006,104.6138 0.093856871,104.6203 0.40641993,104.6268 0.4999252,104.6333 0.18732421,104.6398 -2.9053766e-005,104.6463 3.3848473e-006,104.6528 1.5517842e-005,104.6593 0.18752475,104.6658 0.18747568,104.6723 -1.7646382e-005,104.6788 4.7292133e-006,104.6853 -1.2691967e-006,104.6918 3.4723323e-007,104.6983 -1.1964703e-007,104.7048 1.3133811e-007,104.7113 -4.0572775e-007,104.7178 1.4916784e-006,104.7243 -5.5613859e-006,104.7308 2.075536e-005,104.7373 0.093740389,104.7438 0.03128913,104.7503 0.18754074,104.7568 0.18745355,104.7633 0.093726613,104.7698 -3.7302725e-005,104.7763 8.5671796e-005,104.7828 0.21885243,104.7893 0.24997018,104.7958 0.15615024,104.8023 0.031237414,104.8088 0.31262752,104.8153 0.46889675,104.8218 0.56254041,104.8283 0.56247157,104.8348 0.5936476,104.8413 0.34360626,104.8478 0.093676925,104.8543 6.8803296e-005,104.8608 0.31276172,104.8673 0.65631384,104.8738 0.46851417,104.8803 0.093614995,104.8868 0.18766463,104.8933 0.46874341,104.8998 0.18738164,104.9063 0.34393916,104.9128 0.87505531,104.9193 0.74989247,104.9258 0.49992546,104.9323 0.18742932,104.9388 0.093719132,104.9453 -2.3643985e-005,104.9518 1.8254168e-005,104.9584 0.18754096,104.9649 0.31247666,104.9714 0.18759948,104.9779 0.59382451,104.9844 0.43740287,104.9909 0.18746579,104.9974 0.093711659,105.0039 0.0937251,105.0104 0.12504095,105.0169 0.34382474,105.0234 0.49997997,105.0299 0.18738376,105.0364 0.031381059,105.0429 1.4067665,105.0495 3.5629418,105.0560 3.8121037,105.0625 1.6557899,105.0690 1.3754706,105.0755 4.9712963,105.0820 17.97282,105.0885 27.875927,105.0950 21.527767,105.1015 7.7462282,105.1080 0.49898681,105.1145 0.78163695,105.1211 1.7188928,105.1276 1.656109,105.1341 0.7185598,105.1406 0.43755424,105.1471 0.50000525,105.1536 0.40615243,105.1601 0.34372461,105.1666 0.31246334,105.1732 0.093688309,105.1797 -5.9004688e-006,105.1862 1.5803125e-006,105.1927 -4.2035828e-007,105.1992 1.0100601e-007,105.2057 1.6368073e-008,105.2122 -1.6649898e-007,105.2187 6.4967696e-007,105.2253 -2.4323804e-006,105.2318 0.093854487,105.2383 0.531317,105.2448 0.53116781,105.2513 0.28117928,105.2578 -2.0776472e-005,105.2643 3.7961915e-006,105.2709 5.5937467e-006,105.2774 0.18752132,105.2839 0.31249303,105.2904 0.093730949,105.2969 -7.4442431e-007,105.3034 9.7410563e-008,105.3100 3.5486727e-007,105.3165 -1.5170046e-006,105.3230 5.7135712e-006,105.3295 0.093842797,105.3360 0.31252727,105.3425 0.1874152,105.3491 0.12498317,105.3556 0.18756576,105.3621 0.34373569,105.3686 0.093673244,105.3751 0.093871638,105.3816 0.56269866,105.3882 0.74992418,105.3947 0.3122896,105.4012 -3.0299376e-005,105.4077 0.18755192,105.4142 0.31248176,105.4208 0.093724035,105.4273 0.031247793,105.4338 -8.7065227e-006,105.4403 2.3330861e-006,105.4468 -6.2519689e-007,105.4534 1.6753421e-007,105.4599 -4.4895071e-008,105.4664 1.2034037e-008,105.4729 -3.2378566e-009,105.4795 9.1653046e-010,105.4860 -4.2804774e-010,105.4925 7.9565132e-010,105.4990 -2.7547378e-009,105.5055 1.0224029e-008,105.5121 -3.8144115e-008,105.5186 1.4236265e-007,105.5251 -5.313446e-007,105.5316 1.9831582e-006,105.5382 -7.4018199e-006,105.5447 0.031284951,105.5512 0.31257039,105.5577 0.65632522,105.5643 0.7499392,105.5708 0.18738729,105.5773 -1.6161027e-006,105.5838 4.3268471e-007,105.5904 -1.1452077e-007,105.5969 2.5366276e-008,105.6034 1.3065434e-008,105.6099 -7.7635974e-008,105.6165 2.9750043e-007,105.6230 -1.1124458e-006,105.6295 4.1525809e-006,105.6360 -1.5498983e-005,105.6426 0.031363215,105.6491 0.28132653,105.6556 0.18736632,105.6621 -5.5597644e-005,105.6687 1.4855186e-005,105.6752 -3.8191006e-006,105.6817 4.2010083e-007,105.6883 2.13916e-006,105.6948 0.093824983,105.7013 0.56272554,105.7078 1.1875002,105.7144 0.65602672,105.7209 0.12492324,105.7274 0.12504588,105.7340 0.43771082,105.7405 1.0001019,105.7470 0.78105038,105.7535 0.18738401,105.7601 0.12498109,105.7666 -3.3963213e-005,105.7731 9.1012989e-006,105.7797 -2.439542e-006,105.7862 6.5621879e-007,105.7927 -1.8515895e-007,105.7993 8.4372843e-008,105.8058 -1.5232987e-007,105.8123 5.2498069e-007,105.8189 -1.9477316e-006,105.8254 7.266467e-006,105.8319 0.031251371,105.8385 -1.2757346e-005,105.8450 2.1189919e-005,105.8515 0.093775623,105.8581 0.093723856,105.8646 -1.8699018e-005,105.8711 3.3643787e-006,105.8777 5.2433552e-006,105.8842 0.093840092,105.8907 0.34382778,105.8973 0.31238943,105.9038 -7.889179e-005,105.9103 2.1141634e-005,105.9169 -5.6690933e-006,105.9234 1.5332256e-006,105.9299 -4.6340816e-007,105.9365 3.2031329e-007,105.9430 -8.1787238e-007,105.9495 2.9513794e-006,105.9561 -1.098843e-005,105.9626 4.1005296e-005,105.9692 0.18759982,105.9757 0.31250289,105.9822 0.18738851,105.9888 -1.3132079e-007,105.9953 0.093775734,106.0018 0.031202469,106.0084 -1.8734148e-006,106.0149 -3.7309508e-007,106.0215 3.3662047e-006,106.0280 0.093844727,106.0345 0.56280524,106.0411 1.1563185,106.0476 0.74968368,106.0542 0.093562648,106.0607 0.00011520273,106.0672 0.56290501,106.0738 3.5323844,106.0803 11.251604,106.0869 15.750286,106.0934 11.904818,106.0999 3.8734953,106.1065 0.65574747,106.1130 0.50012439,106.1196 0.93760264,106.1261 0.84365851,106.1326 0.37483269,106.1392 -5.3041262e-005,106.1457 1.4139714e-005,106.1523 -3.5137771e-006,106.1588 -8.5699824e-008,106.1654 3.8571452e-006,106.1719 -1.5344054e-005,106.1784 0.031342369,106.1850 0.40635619,106.1915 0.40615803,106.1981 0.09365914,106.2046 -4.771804e-006,106.2112 2.121029e-006,106.2177 -3.7122311e-006,106.2243 1.2728715e-005,106.2308 0.093781538,106.2373 0.18752202,106.2439 0.18746254,106.2504 -3.3056996e-005,106.2570 8.858683e-006,106.2635 -2.3753664e-006,106.2701 6.4215055e-007,106.2766 -1.9306746e-007,106.2832 1.3007987e-007,106.2897 -3.2726246e-007,106.2963 1.1790505e-006,106.3028 -4.3892524e-006,106.3094 0.3437922,106.3159 1.5625489,106.3224 1.6562076,106.3290 0.49995565,106.3355 -7.6256339e-007,106.3421 -5.2715723e-007,106.3486 2.8714715e-006,106.3552 0.031250019,106.3617 -2.9456726e-006,106.3683 7.8935216e-007,106.3748 -2.1152478e-007,106.3814 5.6690585e-008,106.3879 -1.5222453e-008,106.3945 4.1951864e-009,106.4010 -1.5572413e-009,106.4076 2.0336124e-009,106.4141 -6.5775954e-009,106.4207 2.4278483e-008,106.4272 -9.0542812e-008,106.4338 3.3791687e-007,106.4403 -1.2612148e-006,106.4469 4.707279e-006,106.4534 -1.7569157e-005,106.4600 6.5574081e-005,106.4665 0.34397206,106.4731 0.84389842,106.4797 0.84354615,106.4862 0.18728119,106.4928 6.2255549e-007,106.4993 -4.0416489e-007,106.5059 9.9413273e-007,106.5124 0.031271555,106.5190 0.093741588,106.5255 -1.3111404e-005,106.5321 0.093836747,106.5386 0.31252509,106.5452 0.18742073,106.5517 0.03121786,106.5583 -4.8600932e-006,106.5649 0.031298213,106.5714 0.31265089,106.5780 0.68753976,106.5845 0.53112489,106.5911 0.18741238,106.5976 -4.8266545e-005,106.6042 0.00010584316,106.6107 0.31262815,106.6173 0.43748391,106.6239 0.5311988,106.6304 0.49995437,106.6370 0.31242433,106.6435 0.12514548,106.6501 0.81266147,106.6566 0.68732971,106.6632 0.1873588,106.6698 -1.8980867e-005,106.6763 4.3613331e-006,106.6829 1.5371105e-006,106.6894 -1.0510917e-005,106.6960 0.093855508,106.7026 0.78142524,106.7091 1.0937163,106.7157 0.59358311,106.7222 0.093678296,106.7288 -6.3582074e-006,106.7354 0.031303845,106.7419 0.28130707,106.7485 0.28121212,106.7550 0.093693212,106.7616 -9.9490615e-007,106.7682 0.34382766,106.7747 0.78126508,106.7813 0.56245279,106.7878 0.21877128,106.7944 0.43761992,106.8010 0.78121442,106.8075 0.59388113,106.8141 1.2814721,106.8207 1.3436273,106.8272 1.0624139,106.8338 0.96884012,106.8404 0.90611482,106.8469 0.21850945,106.8535 0.093770824,106.8600 0.31254372,106.8666 0.31245247,106.8732 0.031208558,106.8797 7.1957916e-006,106.8863 -5.4960492e-006,106.8929 1.4788996e-005,106.8994 0.093792506,106.9060 0.1875001,106.9126 0.09370698,106.9191 -1.2966774e-005,106.9257 0.093774535,106.9323 0.37511238,106.9388 0.65637594,106.9454 0.68762696,106.9520 1.0626214,106.9585 1.0623685,106.9651 0.59353966,106.9717 0.18737069,106.9782 -3.8767896e-005,106.9848 0.031250693,106.9914 3.5967769e-005,106.9979 0.34397876,107.0045 0.87515068,107.0111 1.09366,107.0176 1.0936521,107.0242 1.031255,107.0308 1.4064275,107.0374 3.9708331,107.0439 12.252028,107.0505 39.961647,107.0571 212.37851,107.0636 575.79688,107.0702 754.64862,107.0768 548.39227,107.0834 222.69984,107.0899 83.170944,107.0965 63.747902,107.1031 51.306004,107.1096 29.618649,107.1162 14.527812,107.1228 8.7173748,107.1294 4.717536,107.1359 1.5618067,107.1425 0.49976867,107.1491 0.21870366,107.1556 0.28124177,107.1622 0.18754244,107.1688 0.34380642,107.1754 0.37498766,107.1819 0.34375507,107.1885 0.34370479,107.1951 0.28124526,107.2017 0.18758926,107.2082 0.28119624,107.2148 0.12490811,107.2214 0.093770929,107.2280 0.093770832,107.2345 0.093726739,107.2411 0.15631995,107.2477 0.40628216,107.2543 0.68742603,107.2608 0.87495792,107.2674 -1.928227e-005,107.2740 -2.6835687e-006,107.2806 3.0020352e-005,107.2872 0.093809456,107.2937 0.2187954,107.3003 0.37497142,107.3069 0.18741426,107.3135 -1.7716822e-005,107.3200 0.031255275,107.3266 -3.3816043e-006,107.3332 8.6412956e-007,107.3398 -7.4660448e-008,107.3464 0.031253144,107.3529 0.09375231,107.3595 0.093748756,107.3661 -1.2134603e-005,107.3727 3.4971861e-005,107.3793 0.15629768,107.3858 0.18749106,107.3924 0.31272081,107.3990 0.90646946,107.4056 0.93735886,107.4122 0.46847454,107.4187 -0.00012325014,107.4253 7.8577948e-005,107.4319 0.18765344,107.4385 0.43759033,107.4451 0.40606961,107.4517 -0.00015166237,107.4582 0.00010845144,107.4648 0.37511253,107.4714 0.81269622,107.4780 1.437624,107.4846 1.1872466,107.4912 0.34355822,107.4977 0.093754299,107.5043 0.093767069,107.5109 0.21883482,107.5175 2.1564536,107.5241 4.000196,107.5307 3.5624402,107.5372 1.6246789,107.5438 0.18739344,107.5504 0.46909863,107.5570 1.5004424,107.5636 2.4063673,107.5702 2.2808704,107.5768 1.2496376,107.5833 0.49985957,107.5899 0.093704164,107.5965 0.093736768,107.6031 0.31249082,107.6097 0.53127283,107.6163 0.3751018,107.6229 0.37513447,107.6295 0.43743914,107.6360 0.24987262,107.6426 0.093671225,107.6492 0.031245193,107.6558 0.093750328,107.6624 -2.1255919e-005,107.6690 5.4859729e-006,107.6756 -6.8639724e-007,107.6822 -2.7410135e-006,107.6888 1.1651404e-005,107.6953 0.21887282,107.7019 0.59386528,107.7085 0.56240457,107.7151 0.1873621,107.7217 -8.0193586e-006,107.7283 0.093814835,107.7349 0.18746933,107.7415 -5.0875133e-005,107.7481 1.3611799e-005,107.7547 -3.5684432e-006,107.7613 6.6098232e-007,107.7678 9.2485755e-007,107.7744 -4.3607961e-006,107.7810 1.6519522e-005,107.7876 0.093753606,107.7942 0.093784347,107.8008 0.31252196,107.8074 0.18744664,107.8140 -3.671111e-005,107.8206 0.093924828,107.8272 0.7815128,107.8338 1.0937394,107.8404 0.71845526,107.8470 -0.00013505654,107.8536 0.031289604,107.8602 0.031282537,107.8668 0.50018555,107.8734 0.90620184,107.8799 0.28106955,107.8865 -1.2355051e-005,107.8931 6.0567377e-006,107.8997 -1.1871861e-005,107.9063 4.143341e-005,107.9129 0.31255332,107.9195 0.34372053,107.9261 0.18747744,107.9327 0.093783811,107.9393 0.1875605,107.9459 0.21871516,107.9525 0.093703188,107.9591 0.12507486,107.9657 0.21874332,107.9723 0.18742883,107.9789 0.50007999,107.9855 1.375236,107.9921 1.7499329,107.9987 0.59349191,108.0053 0.18748805,108.0119 0.500045,108.0185 0.43746439,108.0251 0.25018629,108.0317 1.1253129,108.0383 1.3436111,108.0449 0.62479812,108.0515 0.71857035,108.0581 3.8163424,108.0647 24.103041,108.0713 51.600082,108.0779 57.183159,108.0845 43.094723,108.0911 78.115311,108.0977 148.14157,108.1043 157.83237,108.1109 94.819366,108.1175 32.299049,108.1241 10.121938,108.1307 3.3734636,108.1373 1.4373198,108.1439 1.4689182,108.1505 1.2812721,108.1571 1.1561768,108.1637 0.74986923,108.1704 0.49986741,108.1770 0.43753994,108.1836 1.0629183,108.1902 2.0000699,108.1968 1.1559683,108.2034 0.6247558,108.2100 -0.00013996215,108.2166 0.031285346,108.2232 -1.4041125e-006,108.2298 0.062504917,108.2364 -1.8286133e-005,108.2430 5.3694389e-006,108.2496 -3.190469e-006,108.2562 7.3925921e-006,108.2628 0.031255875,108.2694 0.09378808,108.2760 0.40641126,108.2827 1.0003036,108.2893 1.5624996,108.2959 1.1247165,108.3025 0.90624303,108.3091 0.93755746,108.3157 0.68741643,108.3223 0.37491426,108.3289 0.18749458,108.3355 0.18744235,108.3421 -5.7965077e-005,108.3487 0.031260516,108.3554 1.5887063e-005,108.3620 0.18754834,108.3686 0.31249014,108.3752 0.21870661,108.3818 -1.5813821e-005,108.3884 4.2367365e-006,108.3950 -1.1320037e-006,108.4016 2.9097779e-007,108.4082 -3.182361e-008,108.4149 -1.6371803e-007,108.4215 6.8675052e-007,108.4281 -2.5834688e-006,108.4347 9.6478097e-006,108.4413 0.093793541,108.4479 0.18747872,108.4545 -3.8012629e-005,108.4611 1.0831224e-005,108.4678 -5.309766e-006,108.4744 0.031282254,108.4810 0.18751085,108.4876 0.093717895,108.4942 0.031251281,108.5008 0.093769915,108.5074 0.093726814,108.5141 0.031289715,108.5207 0.31266418,108.5273 0.5625186,108.5339 0.3435739,108.5405 -5.4636228e-005,108.5471 0.18759081,108.5538 0.50006557,108.5604 0.49988639,108.5670 0.28148919,108.5736 1.6256123,108.5802 2.5939298,108.5868 2.1245944,108.5935 0.74956977,108.6001 0.31244743,108.6067 0.28119007,108.6133 0.093636699,108.6199 -7.6003494e-006,108.6265 0.09377005,108.6332 0.12498256,108.6398 0.12505949,108.6464 0.31258687,108.6530 0.34368306,108.6596 0.093673974,108.6663 0.093792453,108.6729 0.28124002,108.6795 0.062464971,108.6861 0.093799293,108.6927 0.18748194,108.6994 0.03121273,108.7060 0.093780726,108.7126 0.18747786,108.7192 0.59383065,108.7258 1.2190078,108.7325 1.2812302,108.7391 0.65600312,108.7457 0.09367422,108.7523 0.18751678,108.7590 0.43762246,108.7656 0.90633571,108.7722 0.65616471,108.7788 0.71874493,108.7854 0.50000304,108.7921 0.406167,108.7987 0.53125161,108.8053 0.87504011,108.8119 0.74999231,108.8186 0.28132808,108.8252 0.40631121,108.8318 0.31239298,108.8384 0.18747082,108.8451 0.31248146,108.8517 0.18753384,108.8583 0.40625256,108.8649 0.18747607,108.8716 0.28141674,108.8782 0.46876001,108.8848 0.31234899,108.8914 0.093647674,108.8981 -1.7180386e-005,108.9047 -5.6267174e-007,108.9113 1.9433866e-005,108.9179 0.093778707,108.9246 0.093721539,108.9312 -2.0724809e-005,108.9378 5.5533887e-006,108.9445 -1.4872859e-006,108.9511 3.9536124e-007,108.9577 -9.4053334e-008,108.9643 -1.9179449e-008,108.9710 1.7079127e-007,108.9776 -6.6403464e-007,108.9842 2.4855235e-006,108.9909 -9.278715e-006,108.9975 0.031313054,109.0041 0.31256545,109.0108 0.5001179,109.0174 1.0626465,109.0240 1.2187164,109.0306 0.87482566,109.0373 0.31238961,109.0439 0.31258222,109.0505 1.4068042,109.0572 3.9070687,109.0638 6.3139095,109.0704 10.720301,109.0771 13.063105,109.0837 14.969142,109.0903 18.813046,109.0970 20.000191,109.1036 18.155352,109.1102 14.217608,109.1169 12.061983,109.1235 9.7175751,109.1301 4.4669099,109.1368 0.3430585,109.1434 0.18761913,109.1500 0.34381694,109.1567 0.68764746,109.1633 0.74991244,109.1699 0.34365854,109.1766 0.34394488,109.1832 0.71889722,109.1898 0.71864569,109.1965 0.40604219,109.2031 0.18739136,109.2097 0.3124871,109.2164 0.31253704,109.2230 0.18759675,109.2297 0.3125217,109.2363 0.37499329,109.2429 0.50003171,109.2496 0.40615633,109.2562 0.28122193,109.2628 0.84379697,109.2695 0.68742371,109.2761 0.12495599,109.2828 4.4555331e-006,109.2894 -1.0924004e-005,109.2960 3.9243125e-005,109.3027 0.2813406,109.3093 0.50002354,109.3160 0.40617192,109.3226 0.093689837,109.3292 0.031250887,109.3359 -1.9723437e-005,109.3425 5.2563773e-005,109.3491 0.37514135,109.3558 0.62493676,109.3624 0.28116766,109.3691 0.46877015,109.3757 0.31245196,109.3824 -1.0390813e-005,109.3890 1.3857405e-006,109.3956 4.8490124e-006,109.4023 0.093818121,109.4089 0.34381011,109.4156 0.34368989,109.4222 0.093681805,109.4288 -4.4266058e-006,109.4355 -2.9463972e-006,109.4421 0.031280991,109.4488 0.31254116,109.4554 0.34373042,109.4621 0.093710706,109.4687 -1.3795151e-005,109.4754 9.0679832e-006,109.4820 0.18764089,109.4886 0.56268305,109.4953 0.62496036,109.5019 0.34359041,109.5086 0.093609788,109.5152 9.986775e-005,109.5219 0.43771434,109.5285 0.81249666,109.5352 0.62480551,109.5418 0.031133313,109.5485 0.78133875,109.5551 2.1875293,109.5617 1.9062074,109.5684 1.0937045,109.5750 -2.4714653e-005,109.5817 6.4021938e-006,109.5883 0.093760349,109.5950 0.3125008,109.6016 0.093736432,109.6083 4.8709799e-006,109.6149 -1.7156286e-005,109.6216 6.3758642e-005,109.6282 0.53152084,109.6349 1.3751768,109.6415 1.3748039,109.6482 0.59354919,109.6548 0.31245312,109.6615 0.15620287,109.6681 -8.7964836e-006,109.6748 2.3396017e-006,109.6814 -5.6129636e-007,109.6881 -9.4599635e-008,109.6947 9.398089e-007,109.7014 -3.6649067e-006,109.7080 1.3720789e-005,109.7147 0.031230766,109.7213 6.3193504e-005,109.7280 0.3126125,109.7346 0.53133726,109.7413 0.81252366,109.7479 0.62487757,109.7546 0.28115216,109.7612 0.093702719,109.7679 0.12514123,109.7746 0.50015056,109.7812 0.43739027,109.7879 0.18736862,109.7945 0.18764314,109.8012 0.50003797,109.8078 0.34371141,109.8145 0.37494779,109.8211 0.093613654,109.8278 0.093785644,109.8344 0.46902379,109.8411 1.1564149,109.8477 0.81219131,109.8544 0.093548171,109.8611 4.2613465e-005,109.8677 0.093781501,109.8744 0.12497976,109.8810 0.03121837,109.8877 -1.6259643e-006,109.8943 -6.890163e-007,109.9010 4.3824875e-006,109.9077 0.093813248,109.9143 0.31252232,109.9210 0.18743083,109.9276 -2.5331043e-005,109.9343 6.9103085e-006,109.9409 -2.3084478e-006,109.9476 2.3231366e-006,109.9543 0.031272057,109.9609 0.093750022,109.9676 0.031227805,109.9742 -1.7949699e-006,109.9809 3.529901e-007,109.9876 3.8317449e-007,109.9942 -1.8858576e-006,110.0009 7.1607819e-006,110.0075 0.09386424,110.0142 0.34383917,110.0209 0.34369108,110.0275 0.18738921,110.0342 0.093794897,110.0408 0.43757451,110.0475 0.34367356,110.0542 0.093638152,110.0608 0.12518013,110.0675 3.9699531,110.0742 9.0324049,110.0808 9.2809687,110.0875 5.4051404,110.0941 2.843394,110.1008 12.569635,110.1075 52.953503,110.1141 94.446129,110.1208 89.240723,110.1275 46.95417,110.1341 14.743041,110.1408 4.3111515,110.1475 1.7497432,110.1541 0.093679711,110.1608 0.093880609,110.1674 0.46903121,110.1741 0.78126299,110.1808 0.53102911,110.1874 0.43744117,110.1941 0.59376967,110.2008 0.4373633,110.2074 0.031266388,110.2141 0.31270802,110.2208 0.59378594,110.2274 0.49979451,110.2341 0.093791917,110.2408 0.56274241,110.2474 0.68742979,110.2541 0.37485316,110.2608 0.18739483,110.2674 0.18747656,110.2741 0.31253108,110.2808 0.28132212,110.2875 0.46901557,110.2941 1.1250895,110.3008 2.2186601,110.3075 2.5623198,110.3141 1.6560626,110.3208 0.18758348,110.3275 0.56252533,110.3341 0.28114179,110.3408 0.031206798,110.3475 -1.0106014e-006,110.3542 0.18755548,110.3608 1.0314833,110.3675 1.8438118,110.3742 1.0935708,110.3808 0.37486663,110.3875 -4.3072567e-005,110.3942 8.9460391e-006,110.4009 7.2922167e-006,110.4075 0.031250831,110.4142 -1.0649946e-005,110.4209 2.8488355e-006,110.4275 -7.4464765e-007,110.4342 1.2954973e-007,110.4409 2.2652199e-007,110.4476 -1.0357259e-006,110.4542 3.9166607e-006,110.4609 -1.4631944e-005,110.4676 5.4614964e-005,110.4743 0.34385225,110.4809 0.49999124,110.4876 0.31240702,110.4943 0.031211287,110.5010 0.6563291,110.5076 1.500039,110.5143 1.4375073,110.5210 1.0000156,110.5277 0.81241614,110.5343 0.093724452,110.5410 0.31259111,110.5477 0.59379935,110.5544 0.5311864,110.5610 0.18739597,110.5677 9.5442965e-006,110.5744 0.093766779,110.5811 0.031212216,110.5878 1.4110598e-005,110.5944 0.093790188,110.6011 0.28133997,110.6078 0.49995673,110.6145 0.093644783,110.6212 9.5821397e-006,110.6278 -9.892351e-006,110.6345 2.9988816e-005,110.6412 0.093760282,110.6479 0.03123543,110.6545 0.0625064,110.6612 0.093748495,110.6679 0.43751347,110.6746 1.0937704,110.6813 0.87498975,110.6880 0.093811348,110.6946 0.31268626,110.7013 0.62503415,110.7080 0.59364629,110.7147 0.40610066,110.7214 0.031161476,110.7280 1.3316443e-005,110.7347 6.6325583e-006,110.7414 0.093880221,110.7481 0.50024784,110.7548 0.96876323,110.7615 0.49970168,110.7681 -0.00012504001,110.7748 2.0598985e-005,110.7815 4.2656735e-005,110.7882 0.31258968,110.7949 0.50005424,110.8016 0.6249851,110.8082 0.40617195,110.8149 0.18743114,110.8216 -1.8727787e-005,110.8283 0.093795992,110.8350 0.18749616,110.8417 0.093719415,110.8484 -3.5157434e-005,110.8550 9.2319897e-005,110.8617 0.31267905,110.8684 0.50002217,110.8751 0.68734175,110.8818 0.56239974,110.8885 0.31250021,110.8952 -2.0795464e-005,110.9018 1.9112782e-005,110.9085 0.093774803,110.9152 0.093712121,110.9219 4.6316898e-005,110.9286 0.21886885,110.9353 0.31250438,110.9420 0.21868639,110.9487 0.09365347,110.9554 3.0379539e-005,110.9620 0.84380221,110.9687 1.2187704,110.9754 1.1563886,110.9821 0.59378064,110.9888 1.1565821,110.9955 2.8130322,111.0022 3.7188375,111.0089 2.9062352,111.0156 2.5000801,111.0223 2.6873758,111.0289 2.7186425,111.0356 3.2505162,111.0423 5.9394422,111.0490 46.315674,111.0557 216.07028,111.0624 387.56195,111.0691 355.01807,111.0758 178.00247,111.0825 53.537827,111.0892 24.997608,111.0959 25.282457,111.1026 29.407497,111.1093 27.90509,111.1159 22.02879,111.1226 15.654099,111.1293 10.248604,111.1360 6.0299792,111.1427 2.2177503,111.1494 0.96875054,111.1561 1.5940431,111.1628 2.0624778,111.1695 1.3121206,111.1762 0.28102127,111.1829 0.18756931,111.1896 0.37507385,111.1963 0.624915,111.2030 0.28113163,111.2097 0.031234674,111.2164 4.1146945e-006,111.2231 -4.9147911e-006,111.2298 1.5545338e-005,111.2365 0.15631001,111.2432 0.87509674,111.2499 1.3437347,111.2566 0.68738341,111.2633 0.093705453,111.2700 2.381312e-005,111.2767 0.09376438,111.2834 0.12500632,111.2901 0.093743451,111.2968 0.031221312,111.3035 6.6868824e-007,111.3102 -1.3060207e-005,111.3169 5.1575997e-005,111.3236 0.21880695,111.3303 0.24993299,111.3370 -3.8938659e-005,111.3437 1.0303625e-005,111.3504 -2.2730828e-006,111.3571 -1.2121602e-006,111.3638 7.1224404e-006,111.3705 0.21882845,111.3772 0.62505805,111.3839 0.43743128,111.3906 0.09367834,111.3973 7.5488156e-006,111.4040 0.093821652,111.4107 0.18746498,111.4174 -5.2529565e-005,111.4241 0.50003517,111.4308 0.78124863,111.4375 0.49997023,111.4442 3.3892517e-005,111.4509 0.093765788,111.4576 0.093729891,111.4643 0.18755201,111.4710 0.34382251,111.4777 0.50000536,111.4844 0.31238025,111.4911 -3.158451e-005,111.4978 0.09386465,111.5045 0.25005355,111.5112 0.24997124,111.5179 0.34371695,111.5246 0.68755454,111.5314 0.8437562,111.5381 0.34363183,111.5448 0.43756551,111.5515 1.4062555,111.5582 0.90612334,111.5649 1.7470409e-005,111.5716 0.093761362,111.5783 0.093778215,111.5850 0.28132936,111.5917 0.40622324,111.5984 0.1874101,111.6051 -2.3992412e-005,111.6118 8.4939338e-006,111.6186 -9.9822691e-006,111.6253 0.031314194,111.6320 0.31256166,111.6387 0.34374738,111.6454 0.31244886,111.6521 0.093686096,111.6588 -1.6108953e-006,111.6655 3.1996703e-007,111.6722 3.3117601e-007,111.6789 -1.6448182e-006,111.6857 6.2485419e-006,111.6924 -2.3350982e-005,111.6991 8.7161519e-005,111.7058 0.2188458,111.7125 0.21870023,111.7192 0.18746094,111.7259 0.18747413,111.7326 0.093712218,111.7393 -1.2053792e-005,111.7461 0.093817018,111.7528 0.31252116,111.7595 0.18743125,111.7662 -2.3134495e-005,111.7729 -6.8471803e-007,111.7796 2.5877049e-005,111.7863 0.21884695,111.7931 0.56260002,111.7998 0.75003564,111.8065 0.71873438,111.8132 0.68743354,111.8199 0.40614405,111.8266 0.37498194,111.8333 0.5625124,111.8401 0.31243813,111.8468 4.6829646e-005,111.8535 0.28147146,111.8602 0.62496138,111.8669 0.34359983,111.8736 0.18744259,111.8804 1.4290416e-005,111.8871 0.31258038,111.8938 0.31244111,111.9005 0.093707092,111.9072 -4.6707468e-005,111.9139 0.031457458,111.9207 0.59408182,111.9274 0.84374404,111.9341 0.59342712,111.9408 0.062310517,111.9475 0.093828194,111.9543 0.21877548,111.9610 0.18743885,111.9677 -2.9225901e-005,111.9744 0.18765144,111.9811 0.59378129,111.9879 0.3123427,111.9946 -9.9736944e-006,112.0013 0.31251207,112.0080 -3.828841e-005,112.0147 0.062546976,112.0215 0.59408361,112.0282 1.2816185,112.0349 1.5000747,112.0416 2.0938764,112.0483 3.2505565,112.0551 7.2850413,112.0618 24.318121,112.0685 37.470154,112.0752 37.687656,112.0820 68.904472,112.0887 203.76752,112.0954 301.41302,112.1021 241.70982,112.1088 105.27199,112.1156 23.424767,112.1223 12.030133,112.1290 4.5603466,112.1357 2.437577,112.1425 2.0935924,112.1492 1.6246767,112.1559 1.1873919,112.1626 0.93773621,112.1694 1.1875148,112.1761 1.0935587,112.1828 0.87480766,112.1895 0.53119463,112.1963 0.34375983,112.2030 0.40645775,112.2097 0.90640032,112.2165 0.7497862,112.2232 0.43731111,112.2299 0.18743524,112.2366 0.18755092,112.2434 0.68783844,112.2501 1.8751982,112.2568 1.5621908,112.2635 0.84352076,112.2703 0.59371495,112.2770 0.09372507,112.2837 0.031235985,112.2905 3.5892699e-006,112.2972 0.34375042,112.3039 -5.2171445e-006,112.3107 0.093844481,112.3174 0.50023544,112.3241 0.81246287,112.3308 0.31226078,112.3376 0.031183688,112.3443 4.8395097e-005,112.3510 0.093758002,112.3578 0.093717948,112.3645 0.093744457,112.3712 5.7184179e-006,112.3780 0.093858689,112.3847 0.40657437,112.3914 0.93755281,112.3982 0.59338003,112.4049 0.12489944,112.4116 0.28134111,112.4184 0.37496692,112.4251 0.18747994,112.4318 0.3126111,112.4386 0.49994752,112.4453 0.093622126,112.4520 4.0922914e-006,112.4588 3.9978904e-006,112.4655 -2.0085661e-005,112.4722 7.6350188e-005,112.4790 0.37503865,112.4857 0.18741325,112.4924 -1.5373738e-005,112.4992 4.1197004e-006,112.5059 -1.1039922e-006,112.5126 2.9598246e-007,112.5194 -7.9861195e-008,112.5261 2.3441814e-008,112.5328 -1.3901128e-008,112.5396 3.2163356e-008,112.5463 -1.1475983e-007,112.5531 4.2690564e-007,112.5598 -1.5929733e-006,112.5665 5.9453996e-006,112.5733 0.75006491,112.5800 2.2188132,112.5867 2.4061935,112.5935 0.87492847,112.6002 -5.1627289e-006,112.6070 0.031273298,112.6137 0.093743041,112.6204 -2.1299802e-005,112.6272 1.1140279e-005,112.6339 0.093814909,112.6407 0.40632117,112.6474 0.68747419,112.6541 0.56244874,112.6609 0.31245765,112.6676 0.093760975,112.6744 0.31254247,112.6811 0.31245315,112.6878 -3.7874292e-005,112.6946 1.5686523e-005,112.7013 0.0312474,112.7081 -5.2857436e-006,112.7148 1.4878231e-006,112.7215 -6.6520363e-007,112.7283 1.1729682e-006,112.7350 0.031271331,112.7418 0.093743116,112.7485 -1.9180294e-005,112.7553 4.025293e-006,112.7620 0.093850382,112.7687 0.50013769,112.7755 0.75007492,112.7822 0.74984258,112.7890 0.093578205,112.7957 2.1426782e-005,112.8025 -1.1150362e-005,112.8092 2.3174796e-005,112.8160 0.18756287,112.8227 0.34374538,112.8294 0.18745558,112.8362 0.093750492,112.8429 0.18762396,112.8497 0.50004923,112.8564 0.343622,112.8632 0.093690149,112.8699 0.12515917,112.8767 0.46894291,112.8834 0.53110635,112.8902 0.18735328,112.8969 0.34384972,112.9037 0.5625034,112.9104 0.34363663,112.9172 0.093688995,112.9239 -9.8580531e-006,112.9306 3.1538536e-006,112.9374 -2.7568267e-006,112.9441 0.03129727,112.9509 0.18755342,112.9576 0.18743922,112.9644 -5.0130977e-005,112.9711 2.1695247e-005,112.9779 0.093812197,112.9846 0.43762141,112.9914 0.84379357,112.9981 0.71865296,113.0049 0.28115126,113.0116 0.093748853,113.0184 0.18753502,113.0251 0.3438414,113.0319 0.68767679,113.0386 0.93760204,113.0454 0.84368193,113.0521 0.71870899,113.0589 1.4693031,113.0657 6.502728,113.0724 15.971471,113.0792 19.406452,113.0859 19.876755,113.0927 27.47205,113.0994 31.217968,113.1062 22.026159,113.1129 8.9337587,113.1197 3.9681022,113.1264 3.3124027,113.1332 2.4682062,113.1399 0.78076839,113.1467 0.21859102,113.1535 0.18746914,113.1602 0.62506914,113.1670 0.62497497,113.1737 0.34370667,113.1805 0.09372773,113.1872 -3.1286002e-006,113.1940 8.3852728e-007,113.2007 -2.25292e-007,113.2075 6.2582977e-008,113.2143 -2.5024967e-008,113.2210 3.7515015e-008,113.2278 -1.2504256e-007,113.2345 4.6268676e-007,113.2413 -1.7258247e-006,113.2480 6.4410619e-006,113.2548 0.093833938,113.2616 0.34381399,113.2683 0.34370813,113.2751 0.18741663,113.2818 -3.0812225e-005,113.2886 -1.264911e-005,113.2954 8.1417093e-005,113.3021 0.21886107,113.3089 0.24995843,113.3156 0.15618391,113.3224 0.093753189,113.3292 0.28126127,113.3359 0.18743333,113.3427 -5.2112e-006,113.3494 0.093765825,113.3562 0.031224856,113.3630 -6.6489711e-006,113.3697 1.8758774e-005,113.3765 0.062552825,113.3832 0.12501222,113.3900 0.093708776,113.3968 0.031220924,113.4035 -2.4156221e-005,113.4103 0.093863949,113.4171 0.40647328,113.4238 0.53122395,113.4306 0.31233168,113.4373 0.18745223,113.4441 0.18745926,113.4509 0.031210395,113.4576 -6.3876869e-006,113.4644 3.2652864e-005,113.4712 0.18758465,113.4779 0.2812272,113.4847 0.093669355,113.4915 -3.1440975e-006,113.4982 0.093813449,113.5050 0.31255785,113.5118 0.31242162,113.5185 -5.2995867e-005,113.5253 0.50003141,113.5320 0.59377557,113.5388 0.34376532,113.5456 0.34376329,113.5523 0.46873066,113.5591 0.18744475,113.5659 -7.0756801e-006,113.5727 4.4154153e-006,113.5794 -1.0586245e-005,113.5862 0.09380316,113.5930 0.6563127,113.5997 0.59368384,113.6065 0.093702212,113.6133 4.0475134e-006,113.6200 1.6373944e-005,113.6268 0.12504406,113.6336 0.21874517,113.6403 0.28144416,113.6471 0.75019789,113.6539 0.78112799,113.6606 0.53102583,113.6674 0.093642794,113.6742 9.8257142e-006,113.6810 -2.7514825e-006,113.6877 1.1795705e-006,113.6945 -1.9667414e-006,113.7013 6.6878088e-006,113.7080 0.093833402,113.7148 0.31253064,113.7216 0.18740554,113.7284 0.062545359,113.7351 0.37513596,113.7419 0.49990931,113.7487 0.093622714,113.7554 3.233441e-005,113.7622 0.18759719,113.7690 0.50006741,113.7758 0.49993399,113.7825 0.18739574,113.7893 -5.470466e-006,113.7961 0.18761921,113.8029 0.56257385,113.8096 0.49989074,113.8164 0.093656495,113.8232 0.093785055,113.8300 0.34383887,113.8367 0.75010467,113.8435 1.031274,113.8503 0.87492108,113.8571 0.62496805,113.8638 0.75001943,113.8706 0.59366918,113.8774 0.18744068,113.8842 0.18756542,113.8909 0.37499306,113.8977 0.18746251,113.9045 0.28144577,113.9113 0.8125912,113.9181 0.65605229,113.9248 0.18739875,113.9316 0.093742542,113.9384 0.03122942,113.9452 -2.3975974e-006,113.9519 6.2913915e-007,113.9587 -1.1878648e-007,113.9655 0.093837045,113.9723 1.0625933,113.9791 1.8436939,113.9858 1.5624113,113.9926 0.49996954,113.9994 -9.9713998e-006,114.0062 0.18777134,114.0130 1.0316699,114.0197 1.6563952,114.0265 1.562264,114.0333 0.81217432,114.0401 0.31237027,114.0469 0.62514704,114.0537 1.2189741,114.0604 1.2814538,114.0672 3.3137951,114.0740 7.7517481,114.0808 10.751217,114.0876 14.625782,114.0943 35.17432,114.1011 132.07257,114.1079 241.42944,114.1147 236.82118,114.1215 128.61606,114.1283 34.573795,114.1350 13.71713,114.1418 15.938551,114.1486 16.905733,114.1554 10.216792,114.1622 4.873735,114.1690 2.7180839,114.1758 2.1558299,114.1825 0.18729793,114.1893 0.031243473,114.1961 1.5252261e-005,114.2029 0.093788713,114.2097 0.12498114,114.2165 0.062483124,114.2233 0.031214163,114.2300 9.1558555e-005,114.2368 0.31254497,114.2436 0.124887,114.2504 0.031313613,114.2572 0.50019509,114.2640 1.0939293,114.2708 1.4061127,114.2776 0.40597036,114.2844 0.031268746,114.2911 0.21888387,114.2979 0.31249303,114.3047 0.2498686,114.3115 0.031213418,114.3183 0.093756989,114.3251 0.093848713,114.3319 0.50009882,114.3387 0.49997211,114.3455 0.40616819,114.3522 0.09365949,114.3590 0.03124617,114.3658 0.031255964,114.3726 0.59381557,114.3794 0.87496996,114.3862 -5.6495337e-005,114.3930 -4.4007829e-006,114.3998 7.4108182e-005,114.4066 0.31258011,114.4134 0.34376341,114.4202 0.40621403,114.4270 0.18749607,114.4338 0.21871974,114.4405 0.031158296,114.4473 9.2423188e-006,114.4541 0.12510097,114.4609 0.56263971,114.4677 0.78124857,114.4745 0.49980327,114.4813 2.5951533e-005,114.4881 0.40643916,114.4949 0.49998561,114.5017 0.34360653,114.5085 0.062409453,114.5153 0.31251907,114.5221 0.18747354,114.5289 -9.5407302e-007,114.5357 -1.9282716e-005,114.5425 0.03136776,114.5493 0.50031137,114.5561 0.96889353,114.5629 0.84348577,114.5697 0.53102928,114.5765 0.84390521,114.5832 1.0001572,114.5900 0.71860409,114.5968 0.31229639,114.6036 0.18759018,114.6104 0.40641764,114.6172 0.56257886,114.6240 0.68747962,114.6308 0.59365839,114.6376 0.40617865,114.6444 0.2498467,114.6512 0.031287931,114.6580 0.28133777,114.6648 0.18737324,114.6716 -4.2023672e-005,114.6784 9.9630506e-006,114.6852 0.093778834,114.6920 0.53134036,114.6988 0.8437475,114.7056 0.40616471,114.7124 0.093728088,114.7192 0.093804508,114.7260 0.31256497,114.7328 0.37499383,114.7396 0.37495917,114.7464 0.4062092,114.7533 0.31245917,114.7601 0.093778819,114.7669 0.1875421,114.7737 0.18746877,114.7805 0.062453363,114.7873 3.6313846e-005,114.7941 0.093782216,114.8009 0.12501815,114.8077 0.18751127,114.8145 0.09367948,114.8213 -2.8117547e-005,114.8281 6.7706228e-006,114.8349 1.0372139e-006,114.8417 0.03125421,114.8485 0.031247234,114.8553 -8.2978459e-006,114.8621 2.0825111e-005,114.8689 0.093774669,114.8757 0.12500617,114.8825 0.18751822,114.8893 0.18746246,114.8962 -3.5440913e-005,114.9030 1.2038174e-005,114.9098 -1.2710102e-005,114.9166 0.031317994,114.9234 0.2812691,114.9302 0.093667351,114.9370 3.3228414e-005,114.9438 0.18766151,114.9506 0.5937649,114.9574 0.49984503,114.9642 0.093695261,114.9710 5.0697145e-006,114.9778 2.4649293e-007,114.9847 0.031301711,114.9915 0.31257901,114.9983 0.59387994,115.0051 1.0314683,115.0119 2.9707348,115.0187 11.346621,115.0255 16.968958,115.0323 13.778679,115.0391 5.8415995,115.0459 2.3120809,115.0528 2.6261728,115.0596 17.667419,115.0664 70.612099,115.0732 113.78599,115.0800 96.892937,115.0868 46.330307,115.0936 19.465006,115.1004 16.656628,115.1073 18.470037,115.1141 20.312784,115.1209 16.622185,115.1277 7.5905123,115.1345 2.2495866,115.1413 3.3755407,115.1481 3.0932679,115.1550 1.4368845,115.1618 0.28100437,115.1686 0.28128111,115.1754 0.28126901,115.1822 0.093710862,115.1890 0.093750603,115.1958 0.34377939,115.2027 0.31247303,115.2095 0.093726143,115.2163 -2.9911942e-006,115.2231 1.5471767e-006,115.2299 -3.1975267e-006,115.2367 1.1243649e-005,115.2436 0.093788713,115.2504 0.18749844,115.2572 0.09371756,115.2640 0.031246513,115.2708 0.031245634,115.2777 -8.7865392e-006,115.2845 9.7966531e-006,115.2913 -3.0401676e-005,115.2981 0.00011181769,115.3049 0.31269431,115.3117 0.46877691,115.3186 0.53127706,115.3254 0.68749869,115.3322 0.65602952,115.3390 0.031112473,115.3458 2.8890054e-005,115.3527 -7.7491131e-006,115.3595 2.1044207e-006,115.3663 -6.6804563e-007,115.3731 5.6764867e-007,115.3799 -1.6026175e-006,115.3868 5.8432161e-006,115.3936 0.093815982,115.4004 0.34381258,115.4072 0.34367809,115.4141 0.093730412,115.4209 0.093751438,115.4277 0.031237051,115.4345 0.093790673,115.4413 0.093712576,115.4482 -6.4651387e-005,115.4550 0.00012259634,115.4618 0.59396172,115.4686 0.81242192,115.4755 0.31230178,115.4823 -2.064685e-005,115.4891 0.09378358,115.4959 0.093727611,115.5028 0.031243881,115.5096 0.09378767,115.5164 0.18749399,115.5232 0.093756258,115.5301 0.18750805,115.5369 0.093702309,115.5437 -1.2086415e-005,115.5505 3.2389923e-006,115.5574 -8.6872421e-007,115.5642 2.3568279e-007,115.5710 -7.394835e-008,115.5778 6.0097605e-008,115.5847 -1.6644893e-007,115.5915 6.0573831e-007,115.5983 -2.2566587e-006,115.6052 8.421478e-006,115.6120 0.09381146,115.6188 0.3438369,115.6256 0.40623635,115.6325 0.21873759,115.6393 0.18743216,115.6461 -7.7501281e-005,115.6530 2.0862228e-005,115.6598 -5.9423423e-006,115.6666 2.9058181e-006,115.6734 -5.6809113e-006,115.6803 1.9819081e-005,115.6871 0.18760709,115.6939 0.5000338,115.7008 0.3436586,115.7076 0.09369234,115.7144 -9.4201669e-006,115.7213 3.0204585e-006,115.7281 -2.6611694e-006,115.7349 7.6245592e-006,115.7418 -2.7838927e-005,115.7486 0.00010373829,115.7554 0.40642485,115.7622 0.593826,115.7691 0.65613431,115.7759 0.37488428,115.7827 0.62504053,115.7896 0.81250143,115.7964 0.62502664,115.8032 0.49994919,115.8101 0.18739723,115.8169 -2.026229e-005,115.8237 0.03128244,115.8306 0.093728356,115.8374 2.4756569e-005,115.8443 0.34385845,115.8511 0.56249827,115.8579 0.43754283,115.8648 0.56247342,115.8716 0.34367484,115.8784 0.31246391,115.8853 -6.0497892e-005,115.8921 0.093965463,115.8989 0.71904558,115.9058 0.99989265,115.9126 0.43722945,115.9194 0.093648687,115.9263 -1.701682e-005,115.9331 -4.4081803e-006,115.9400 3.4653382e-005,115.9468 0.093799666,115.9536 0.093700334,115.9605 -3.4885223e-005,115.9673 5.5595933e-006,115.9742 1.2650362e-005,115.9810 0.031251851,115.9878 -2.0127563e-005,115.9947 2.0711912e-005,116.0015 0.093780316,116.0083 0.093700983,116.0152 0.21903196,116.0220 1.594063,116.0289 1.6561025,116.0357 1.6564535,116.0425 2.406338,116.0494 8.5688257,116.0562 44.017887,116.0631 95.234261,116.0699 119.96954,116.0768 111.3969,116.0836 85.240356,116.0904 58.273281,116.0973 31.805414,116.1041 16.621809,116.1110 12.12495,116.1178 12.532493,116.1247 15.687409,116.1315 11.654085,116.1383 5.2791967,116.1452 0.84293038,116.1520 0.59386313,116.1589 0.59381795,116.1657 0.68754441,116.1726 0.62486833,116.1794 0.18734699,116.1862 0.12510471,116.1931 0.43754393,116.1999 0.34364876,116.2068 0.093699493,116.2136 1.3053948e-005,116.2205 0.093760647,116.2273 0.18767364,116.2342 1.0002667,116.2410 1.3437023,116.2479 0.93726414,116.2547 0.31234175,116.2616 -3.6794474e-005,116.2684 3.2239936e-005,116.2752 0.093777746,116.2821 0.093726583,116.2889 0.031235989,116.2958 0.031243043,116.3026 1.8756861e-006,116.3095 0.031245908,116.3163 0.12515368,116.3232 0.68767154,116.3300 0.74990898,116.3369 0.43739817,116.3437 0.31246409,116.3506 0.1874359,116.3574 0.09375982,116.3643 0.34384105,116.3711 0.49996379,116.3780 0.18742605,116.3848 0.031234344,116.3917 -1.0107362e-005,116.3985 -5.2450632e-006,116.4054 3.1090676e-005,116.4122 0.093815118,116.4191 0.18749277,116.4259 0.12494119,116.4328 0.031223243,116.4397 4.2012143e-006,116.4465 -5.282945e-006,116.4534 1.6931508e-005,116.4602 0.093811035,116.4671 0.96876889,116.4739 0.93746817,116.4808 0.37496924,116.4876 0.31247699,116.4945 0.09374354,116.5013 -1.3812279e-006,116.5082 3.8024911e-007,116.5150 -1.396765e-007,116.5219 1.7844204e-007,116.5287 -5.741237e-007,116.5356 2.1181952e-006,116.5425 -7.899197e-006,116.5493 2.9480718e-005,116.5562 0.78215301,116.5630 4.5014029,116.5699 7.0313807,116.5767 5.2489314,116.5836 2.0303795,116.5905 0.78100646,116.5973 0.49981412,116.6042 0.09363573,116.6110 2.9631537e-005,116.6179 -8.1153785e-006,116.6247 2.8280058e-006,116.6316 0.093773693,116.6385 0.34376359,116.6453 0.34375626,116.6522 0.18756147,116.6590 0.21881676,116.6659 0.24995166,116.6727 0.18741505,116.6796 0.18746938,116.6865 -1.1277493e-005,116.6933 3.0047997e-006,116.7002 -7.4092998e-007,116.7070 -4.1303245e-008,116.7139 9.0626423e-007,116.7208 -3.5840135e-006,116.7276 0.09381292,116.7345 0.50005895,116.7414 0.49995878,116.7482 0.18747193,116.7551 0.093720004,116.7619 -2.5057438e-005,116.7688 6.6945945e-006,116.7757 -1.7192272e-006,116.7825 1.81836e-007,116.7894 9.9208273e-007,116.7962 -4.150485e-006,116.8031 1.561096e-005,116.8100 0.12515973,116.8168 0.50028497,116.8237 0.87516117,116.8306 0.84350115,116.8374 0.37472194,116.8443 0.31255537,116.8512 0.43750089,116.8580 0.18739724,116.8649 0.093772665,116.8718 0.21876085,116.8786 0.093683794,116.8855 -1.5349353e-005,116.8924 4.0004411e-006,116.8992 -6.5133207e-007,116.9061 -1.3955088e-006,116.9129 6.2338768e-006,116.9198 0.1876235,116.9267 0.59377319,116.9335 0.34366158,116.9404 0.18746866,116.9473 0.031218758,116.9542 -5.1558336e-006,116.9610 2.1939348e-005,116.9679 0.093780637,116.9748 0.093718648,116.9816 -1.8486924e-005,116.9885 -7.8652538e-006,116.9954 4.9953014e-005,117.0022 0.15636589,117.0091 0.34375557,117.0160 0.24988852,117.0228 -7.8877762e-005,117.0297 9.2601818e-005,117.0366 0.84440809,117.0434 2.7195132,117.0503 3.281157,117.0572 2.8129666,117.0641 5.5011725,117.0709 11.003112,117.0778 27.817997,117.0847 45.503204,117.0915 48.403606,117.0984 32.025944,117.1053 15.715171,117.1122 6.842237,117.1190 3.9684212,117.1259 3.468601,117.1328 3.0933123,117.1396 1.5617902,117.1465 0.031036088,117.1534 4.8649457e-005,117.1603 -1.0122122e-005,117.1671 -8.1651333e-006,117.1740 4.2786549e-005,117.1809 0.18756019,117.1878 0.18743943,117.1946 -4.1132145e-005,117.2015 2.0695625e-006,117.2084 3.2859352e-005,117.2153 0.093801364,117.2221 0.093696326,117.2290 -2.1537104e-005,117.2359 0.093815036,117.2428 0.1874596,117.2496 0.093825094,117.2565 0.34394339,117.2634 0.46870366,117.2703 0.50017965,117.2771 1.28153,117.2840 1.4686197,117.2909 1.0310071,117.2978 0.43725055,117.3047 0.093665637,117.3115 0.21879518,117.3184 0.21886858,117.3253 0.40639532,117.3322 0.46870148,117.3391 0.31232378,117.3459 0.093651697,117.3528 1.3046941e-005,117.3597 -3.4994969e-006,117.3666 9.5016162e-007,117.3734 -3.0091519e-007,117.3803 2.5344804e-007,117.3872 -7.1290725e-007,117.3941 2.5983525e-006,117.4010 -9.6811618e-006,117.4078 3.6128757e-005,117.4147 0.18751252,117.4216 0.09373562,117.4285 0.093741313,117.4354 -2.2740693e-005,117.4423 6.0937959e-006,117.4491 -1.6329462e-006,117.4560 4.3757464e-007,117.4629 -1.1724102e-007,117.4698 3.1359679e-008,117.4767 -8.18972e-009,117.4836 1.3970036e-009,117.4904 2.6024936e-009,117.4973 -1.1807948e-008,117.5042 4.4632376e-008,117.5111 -1.667329e-007,117.5180 6.2234147e-007,117.5249 0.093763188,117.5317 0.31251237,117.5386 0.31248742,117.5455 0.093737528,117.5524 -3.2783364e-006,117.5593 1.0092464e-005,117.5662 -3.7094e-005,117.5730 0.00013829302,117.5799 0.34390292,117.5868 0.40618831,117.5937 0.31242883,117.6006 0.37491167,117.6075 0.0937206,117.6144 0.093886919,117.6213 0.46884656,117.6281 0.56243718,117.6350 0.34362942,117.6419 0.031182459,117.6488 1.7396833e-006,117.6557 2.7484568e-005,117.6626 0.18756913,117.6695 0.31250209,117.6764 0.18742257,117.6832 1.7086727e-006,117.6901 0.31257662,117.6970 0.50000006,117.7039 0.31242326,117.7108 -1.4793236e-006,117.7177 0.093746878,117.7246 0.093864851,117.7315 0.50029951,117.7384 1.031265,117.7453 1.093581,117.7521 0.84360319,117.7590 0.3123953,117.7659 0.093773767,117.7728 0.1874851,117.7797 -4.344116e-005,117.7866 2.6577642e-005,117.7935 0.093790121,117.8004 0.18752237,117.8073 0.18747683,117.8142 0.093734965,117.8211 0.093747973,117.8280 0.093749881,117.8349 0.093729302,117.8417 -1.8025154e-005,117.8486 0.031300392,117.8555 0.093741827,117.8624 -7.6316821e-005,117.8693 0.12529211,117.8762 0.90649652,117.8831 0.78106725,117.8900 0.34352365,117.8969 0.031146741,117.9038 1.2036851e-005,117.9107 -3.3059612e-006,117.9176 1.1861988e-006,117.9245 -1.4386975e-006,117.9314 4.5688384e-006,117.9383 -1.6837783e-005,117.9452 0.093862541,117.9521 0.50010145,117.9590 0.40615919,117.9659 0.28117856,117.9728 0.18748008,117.9797 0.093738191,117.9866 -1.3548377e-005,117.9935 0.031289104,118.0004 0.3437793,118.0073 0.28123116,118.0141 0.18745445,118.0210 0.062596843,118.0279 0.68763036,118.0348 0.81246668,118.0417 0.56253892,118.0486 0.53150952,118.0555 1.5314026,118.0624 2.1563711,118.0693 3.2814209,118.0762 4.4378495,118.0831 7.9695239,118.0900 11.094695,118.0969 12.312932,118.1038 9.5616026,118.1107 5.1238418,118.1177 2.3736236,118.1246 7.4768057,118.1315 51.800873,118.1384 104.449,118.1453 110.27277,118.1522 65.13932,118.1591 21.615152,118.1660 5.5908895,118.1729 2.2809463,118.1798 2.6564386,118.1867 2.4996502,118.1936 1.0307571,118.2005 0.3124913,118.2074 0.68765575,118.2143 0.78119361,118.2212 0.49994388,118.2281 0.43761933,118.2350 0.59371567,118.2419 0.28105018,118.2488 -5.1193951e-005,118.2557 0.09377104,118.2626 0.18749429,118.2695 0.031243971,118.2764 2.5762765e-006,118.2833 -8.1736162e-006,118.2903 3.0120209e-005,118.2972 0.18756898,118.3041 0.3125008,118.3110 0.18742768,118.3179 0.093820468,118.3248 0.25002915,118.3317 0.093659431,118.3386 0.031225355,118.3455 3.5666226e-006,118.3524 0.09379252,118.3593 0.18751787,118.3662 0.1249479,118.3732 0.031271789,118.3801 0.56277126,118.3870 1.2813934,118.3939 0.99981934,118.4008 0.49986148,118.4077 0.68753827,118.4146 1.000079,118.4215 0.7811991,118.4284 0.28110236,118.4353 0.031187018,118.4423 2.2449753e-005,118.4492 0.093794301,118.4561 0.34390187,118.4630 0.75000465,118.4699 0.34357959,118.4768 0.0312033,118.4837 5.8606456e-006,118.4906 -1.0460957e-005,118.4975 3.5985398e-005,118.5045 0.18759802,118.5114 0.3437514,118.5183 0.18739612,118.5252 -1.5475218e-005,118.5321 0.093784183,118.5390 0.1250404,118.5459 0.15626425,118.5529 0.093676522,118.5598 -3.0067158e-005,118.5667 8.0561076e-006,118.5736 -2.155238e-006,118.5805 5.6429786e-007,118.5874 -1.0180383e-007,118.5943 -1.5713516e-007,118.6013 7.3040525e-007,118.6082 -2.7646754e-006,118.6151 1.0329003e-005,118.6220 0.093821958,118.6289 0.3125807,118.6358 0.50001413,118.6428 0.59380144,118.6497 0.59371942,118.6566 0.18735836,118.6635 0.031197025,118.6704 -1.5091684e-006,118.6773 4.0229207e-007,118.6843 -9.9896909e-008,118.6912 -2.7343106e-009,118.6981 1.1084927e-007,118.7050 -4.4069469e-007,118.7119 1.6520422e-006,118.7189 -6.1678793e-006,118.7258 0.12518491,118.7327 0.68761575,118.7396 0.68734205,118.7465 0.53117001,118.7535 0.40623531,118.7604 0.093726285,118.7673 0.093790404,118.7742 0.31254786,118.7811 0.43751502,118.7881 0.40617681,118.7950 -5.9883303e-005,118.8019 0.031267151,118.8088 -8.7062335e-006,118.8157 2.2874294e-006,118.8227 -4.4288262e-007,118.8296 -5.1610357e-007,118.8365 2.5075119e-006,118.8434 -9.5145988e-006,118.8504 3.5553319e-005,118.8573 0.093796812,118.8642 0.093706474,118.8711 -5.2244523e-005,118.8781 7.3203977e-005,118.8850 0.31257528,118.8919 0.31244141,118.8988 0.093687512,118.9058 -7.1199465e-006,118.9127 -3.1625011e-006,118.9196 1.9771915e-005,118.9265 0.093775496,118.9335 0.093729593,118.9404 0.093784392,118.9473 0.31255797,118.9542 0.31243047,118.9612 -5.640597e-005,118.9681 1.8772873e-005,118.9750 -1.8682775e-005,118.9819 5.5960962e-005,118.9889 0.31265301,118.9958 0.59384751,119.0027 0.71874857,119.0096 0.62486815,119.0166 0.28118342,119.0235 0.53128171,119.0304 0.59378636,119.0374 0.78132576,119.0443 0.96898079,119.0512 4.0341215,119.0581 18.976501,119.0651 46.100121,119.0720 55.466633,119.0789 39.273991,119.0859 18.498457,119.0928 28.72897,119.0997 61.13459,119.1067 71.05899,119.1136 49.39426,119.1205 17.960165,119.1274 4.4673524,119.1344 4.1572671,119.1413 6.719348,119.1482 6.4053926,119.1552 3.1238136,119.1621 0.7495659,119.1690 0.09386839,119.1760 0.6563549,119.1829 0.4373523,119.1898 0.093682468,119.1968 -1.1868647e-005,119.2037 2.0752073e-005,119.2106 0.093773171,119.2176 0.18749639,119.2245 0.43756133,119.2314 0.65629625,119.2384 0.40618983,119.2453 0.18752176,119.2522 0.53159803,119.2592 1.2189771,119.2661 1.0934789,119.2730 0.43717775,119.2800 0.12499306,119.2869 0.31250775,119.2938 0.093681827,119.3008 0.28137082,119.3077 0.6874764,119.3147 0.31244326,119.3216 0.18762249,119.3285 0.31248385,119.3355 0.25005957,119.3424 0.65652275,119.3493 0.99994624,119.3563 0.53093755,119.3632 0.062350713,119.3702 8.3060841e-005,119.3771 0.28140092,119.3840 0.5625546,119.3910 0.87493777,119.3979 0.84361541,119.4048 0.34368247,119.4118 -8.3197892e-006,119.4187 3.6258893e-006,119.4257 -6.1836126e-006,119.4326 2.1109852e-005,119.4395 0.062546156,119.4465 0.12504293,119.4534 0.250063,119.4604 0.43748957,119.4673 0.31238988,119.4743 0.75000751,119.4812 1.8750672,119.4881 1.749929,119.4951 0.34369078,119.5020 1.218805e-005,119.5090 0.093748704,119.5159 0.031246938,119.5228 -2.0587602e-006,119.5298 7.3858764e-006,119.5367 0.093902543,119.5437 0.43770146,119.5506 0.81261778,119.5576 1.0936425,119.5645 0.59348637,119.5714 0.18739961,119.5784 0.28135827,119.5853 0.93765086,119.5923 1.250019,119.5992 0.99993902,119.6062 0.59365714,119.6131 0.2812202,119.6201 0.21870975,119.6270 0.12501639,119.6340 0.37505984,119.6409 0.34370375,119.6478 0.18744147,119.6548 0.03121661,119.6617 6.7942633e-006,119.6687 -2.4060408e-005,119.6756 8.945338e-005,119.6826 0.87517709,119.6895 1.2186661,119.6965 0.43735602,119.7034 0.093730919,119.7104 1.2043262e-005,119.7173 0.18759951,119.7243 0.50004172,119.7312 0.43748873,119.7382 0.37494782,119.7451 0.093665995,119.7521 -7.842692e-006,119.7590 8.8566946e-007,119.7660 4.3008922e-006,119.7729 -1.8090615e-005,119.7799 6.8066227e-005,119.7868 0.31260517,119.7938 0.40620393,119.8007 0.18740717,119.8077 -2.5338504e-005,119.8146 6.8326026e-006,119.8216 -1.9902161e-006,119.8285 1.1278466e-006,119.8355 -2.5212094e-006,119.8424 8.9575624e-006,119.8494 0.093811259,119.8563 0.31256303,119.8633 0.34368464,119.8702 0.062445551,119.8772 0.093751997,119.8841 -1.7800377e-005,119.8911 7.7912937e-006,119.8980 -1.3364473e-005,119.9050 4.5669389e-005,119.9119 0.12508,119.9189 0.18750797,119.9259 0.15620029,119.9328 0.062441658,119.9398 -2.8339746e-005,119.9467 4.7195128e-005,119.9537 0.31255805,119.9606 0.34370825,119.9676 0.093701907,119.9745 -3.5804167e-006,119.9815 9.7521172e-007,119.9885 -3.2019358e-007,119.9954 3.0551388e-007,120.0024 -9.0190417e-007,120.0093 3.30232e-006,120.0163 -1.2308202e-005,120.0232 4.593363e-005,120.0302 0.37526658,120.0372 1.2503498,120.0441 1.6874495,120.0511 1.0933973,120.0580 1.7200921,120.0650 11.754486,120.0719 23.939911,120.0789 21.872995,120.0859 15.24962,120.0928 22.003801,120.0998 32.845043,120.1067 27.089348,120.1137 12.307664,120.1207 2.310627,120.1276 0.59382433,120.1346 1.1253104,120.1415 1.8752211,120.1485 1.5310601,120.1555 0.71837926,120.1624 0.59363943,120.1694 1.18756,120.1763 0.6561811,120.1833 -2.0664567e-005,120.1903 5.5428186e-006,120.1972 -1.5053195e-006,120.2042 4.7809311e-007,120.2112 -4.0697313e-007,120.2181 1.1498483e-006,120.2251 -4.1926946e-006,120.2320 1.5621979e-005,120.2390 0.093764409,120.2460 0.093749419,120.2529 0.18759798,120.2599 0.50003904,120.2669 0.34365237,120.2738 0.093688123,120.2808 5.993425e-006,120.2878 0.31266716,120.2947 1.0939794,120.3017 1.4999957,120.3086 0.93733203,120.3156 0.59382939,120.3226 1.0626086,120.3295 1.2185705,120.3365 0.53105861,120.3435 0.12494528,120.3504 4.979649e-006,120.3574 -2.6088537e-006,120.3644 0.09390296,120.3713 0.5002569,120.3783 0.71867806,120.3853 0.34349319,120.3922 0.34379742,120.3992 0.87509632,120.4062 0.74993563,120.4132 0.37488779,120.4201 -5.9449947e-005,120.4271 1.5949969e-005,120.4341 -4.3459345e-006,120.4410 1.4327211e-006,120.4480 -1.3847351e-006,120.4550 4.1064131e-006,120.4619 -1.5041905e-005,120.4689 5.6065004e-005,120.4759 0.4065364,120.4828 1.1876577,120.4898 1.1873102,120.4968 0.71855593,120.5038 0.34365442,120.5107 1.2742122e-005,120.5177 0.18759482,120.5247 0.31246823,120.5316 0.093674354,120.5386 0.093762971,120.5456 0.18750122,120.5526 0.093732156,120.5595 -1.1375279e-005,120.5665 2.448434e-005,120.5735 0.093850948,120.5805 0.25007153,120.5874 0.31255013,120.5944 0.37497783,120.6014 0.31253839,120.6083 0.43749377,120.6153 0.2185487,120.6223 -6.3164793e-005,120.6293 1.6937029e-005,120.6362 -4.5790839e-006,120.6432 1.378183e-006,120.6502 -9.3338485e-007,120.6572 2.3554276e-006,120.6641 -8.4888698e-006,120.6711 3.1602169e-005,120.6781 0.31252569,120.6851 0.34377083,120.6921 0.49998775,120.6990 0.18745442,120.7060 0.093743153,120.7130 -8.6205528e-006,120.7200 2.4367469e-006,120.7269 -1.1258936e-006,120.7339 2.0668035e-006,120.7409 0.031283591,120.7479 0.093739256,120.7548 -3.1445277e-005,120.7618 1.0890264e-005,120.7688 -1.2114388e-005,120.7758 3.7569243e-005,120.7828 0.093799502,120.7897 0.093701839,120.7967 -4.4535256e-005,120.8037 3.8870443e-005,120.8107 0.18757224,120.8177 0.18744946,120.8246 0.031259064,120.8316 0.31271049,120.8386 0.68757844,120.8456 0.78122205,120.8526 0.68729907,120.8595 -0.0001382206,120.8665 0.78133672,120.8735 0.84372348,120.8805 0.031210447,120.8875 3.3684837e-006,120.8945 0.09380734,120.9014 0.62505323,120.9084 0.8750127,120.9154 0.81250566,120.9224 0.43748444,120.9294 0.3437598,120.9364 0.31243005,120.9433 0.031233473,120.9503 0.12506801,120.9573 0.15624467,120.9643 0.09364064,120.9713 1.34421,120.9783 4.9701381,120.9852 9.0945549,120.9922 9.6866808,120.9992 5.8740673,121.0062 3.1245968,121.0132 0.84339362,121.0202 0.2499366,121.0272 0.62533873,121.0341 2.0630853,121.0411 4.2195745,121.0481 7.2198071,121.0551 9.8447971,121.0621 11.562701,121.0691 12.063484,121.0761 19.190388,121.0831 27.533274,121.0900 29.498959,121.0970 24.375099,121.1040 28.847164,121.1110 36.971313,121.1180 39.466858,121.1250 29.463552,121.1320 16.80801,121.1390 6.2163639,121.1459 2.0307529,121.1529 1.2496586,121.1599 0.18723372,121.1669 1.9836365e-005,121.1739 3.6043557e-006,121.1809 0.093750902,121.1879 -7.1990567e-006,121.1949 -7.2483681e-006,121.2019 3.6195685e-005,121.2089 0.09379375,121.2159 0.12500036,121.2228 0.34377366,121.2298 0.62512815,121.2368 1.0312411,121.2438 0.4998267,121.2508 0.031204768,121.2578 0.093777709,121.2648 0.43766591,121.2718 1.0625949,121.2788 0.65609258,121.2858 0.18738438,121.2928 0.093735799,121.2998 8.7242988e-006,121.3068 0.093825296,121.3138 0.31257325,121.3208 0.31240305,121.3277 -6.8632733e-005,121.3347 0.093839452,121.3417 0.312558,121.3487 0.31242466,121.3557 0.031179577,121.3627 9.9354693e-006,121.3697 -2.9371818e-006,121.3767 1.8126722e-006,121.3837 -4.3136097e-006,121.3907 0.50006664,121.3977 0.59372711,121.4047 0.031246856,121.4117 0.28135383,121.4187 0.37502259,121.4257 0.43750635,121.4327 0.5312348,121.4397 0.4061487,121.4467 -7.0378534e-005,121.4537 3.0657095e-005,121.4607 0.093787782,121.4677 0.18750189,121.4747 0.093704648,121.4817 -4.0854366e-006,121.4887 0.093794808,121.4957 0.1874747,121.5027 -1.6682659e-005,121.5097 0.093783811,121.5167 0.093722977,121.5237 -1.7282711e-005,121.5307 4.6311184e-006,121.5377 -1.2406063e-006,121.5447 3.3099678e-007,121.5517 -8.3297245e-008,121.5587 0.031273127,121.5657 0.18755004,121.5727 0.31249598,121.5797 0.093696162,121.5867 -2.3051611e-005,121.5937 2.3526403e-005,121.6007 0.093774207,121.6077 0.093724847,121.6147 -1.8830757e-005,121.6217 5.2784121e-006,121.6287 -2.2817017e-006,121.6357 3.8482926e-006,121.6427 0.031270575,121.6497 0.0937685,121.6567 0.09372633,121.6637 -2.8495648e-005,121.6707 3.3053962e-005,121.6777 0.093834639,121.6847 0.21881762,121.6918 0.2186456,121.6988 -8.9647154e-005,121.7058 2.3996399e-005,121.7128 -6.3324478e-006,121.7198 1.3317604e-006,121.7268 1.0059351e-006,121.7338 0.031274684,121.7408 0.093744002,121.7478 -3.0812389e-005,121.7548 3.5517685e-005,121.7618 0.18752661,121.7688 0.34374869,121.7758 0.34373152,121.7828 0.093719788,121.7898 -1.3514505e-006,121.7969 3.8856544e-007,121.8039 -2.0272881e-007,121.8109 4.2235229e-007,121.8179 -1.4867728e-006,121.8249 5.5251103e-006,121.8319 0.093819544,121.8389 0.34380782,121.8459 0.31242049,121.8529 0.03119882,121.8599 0.12508021,121.8670 0.31251696,121.8740 0.18743166,121.8810 0.031220388,121.8880 -2.0707432e-007,121.8950 -1.1442147e-007,121.9020 6.6482312e-007,121.9090 -2.5450454e-006,121.9160 9.5160067e-006,121.9230 0.18769217,121.9301 0.75018305,121.9371 0.74980849,121.9441 0.1873493,121.9511 0.21883349,121.9581 0.56258267,121.9651 1.1563011,121.9721 1.0625111,121.9791 1.2506346,121.9862 2.6880124,121.9932 2.3117149,122.0002 0.40571886,122.0072 0.28138024,122.0142 0.56264997,122.0212 1.2501177,122.0282 1.2185658,122.0353 0.68727839,122.0423 0.37502846,122.0493 0.56294656,122.0563 1.7816222,122.0633 3.4694214,122.0703 8.2203207,122.0774 13.033177,122.0844 16.406813,122.0914 17.782612,122.0984 41.144756,122.1054 141.04239,122.1124 254.39725,122.1195 246.0999,122.1265 134.7726,122.1335 40.48064,122.1405 14.652905,122.1475 10.030258,122.1545 6.9363723,122.1616 2.3424437,122.1686 0.49975309,122.1756 0.03116728,122.1826 1.157523e-005,122.1896 -9.3232057e-007,122.1967 -7.8473377e-006,122.2037 0.093908817,122.2107 0.50015718,122.2177 0.59371555,122.2247 0.68747032,122.2318 0.62489146,122.2388 0.34376746,122.2458 0.59384418,122.2528 0.53109336,122.2598 0.031142469,122.2669 2.109784e-005,122.2739 -1.0599812e-005,122.2809 2.1301428e-005,122.2879 0.34370303,122.2950 0.00016634187,122.3020 0.53161806,122.3090 0.90620875,122.3160 0.4996686,122.3231 0.12502061,122.3301 0.46888626,122.3371 0.50003731,122.3441 0.74994528,122.3511 0.40605816,122.3582 0.093683667,122.3652 -2.4788578e-005,122.3722 4.974832e-005,122.3792 0.18756105,122.3863 0.18744107,122.3933 0.062480718,122.4003 0.09375231,122.4073 -3.1395775e-005,122.4144 2.1968706e-005,122.4214 0.093820125,122.4284 0.21872318,122.4355 0.18744598,122.4425 0.18750292,122.4495 6.7420019e-006,122.4565 0.031244149,122.4636 1.6591028e-005,122.4706 0.093778729,122.4776 0.1249938,122.4846 0.18751279,122.4917 0.18748011,122.4987 0.093721092,122.5057 -1.4900235e-005,122.5128 1.8899662e-005,122.5198 0.062506281,122.5268 0.18749152,122.5338 0.18749638,122.5409 0.5000388,122.5479 0.96890533,122.5549 0.81249177,122.5620 0.31232834,122.5690 0.18752737,122.5760 0.59381568,122.5831 0.43742761,122.5901 0.09369307,122.5971 4.6929101e-005,122.6042 0.18752314,122.6112 0.093693413,122.6182 3.3449265e-005,122.6252 0.093768746,122.6323 0.031200955,122.6393 -1.4037408e-006,122.6463 -4.9229429e-006,122.6534 2.1097132e-005,122.6604 0.18762492,122.6674 0.50002509,122.6745 0.28112003,122.6815 0.093734212,122.6885 0.31252265,122.6956 0.18746433,122.7026 -9.3535364e-006,122.7096 -1.4743682e-006,122.7167 1.5252788e-005,122.7237 0.18764848,122.7308 0.65638888,122.7378 1.2499287,122.7448 1.4373373,122.7519 0.65626884,122.7589 0.46893018,122.7659 0.5937233,122.7730 0.28109702,122.7800 0.093721606,122.7870 0.31253496,122.7941 0.43757004,122.8011 0.53131223,122.8082 0.49991685,122.8152 0.18737881,122.8222 -3.1081468e-005,122.8293 0.031296883,122.8363 0.3750827,122.8433 0.46876672,122.8504 0.28113946,122.8574 0.18768564,122.8645 1.0316501,122.8715 1.3436832,122.8785 0.90585637,122.8856 0.18731889,122.8926 0.093846805,122.8997 0.31255585,122.9067 0.34375381,122.9137 0.31242898,122.9208 -7.1453396e-005,122.9278 3.5918252e-005,122.9349 0.093769893,122.9419 0.093726538,122.9489 -1.8183733e-005,122.9560 4.1307444e-006,122.9630 1.6621735e-006,122.9701 -1.0780503e-005,122.9771 0.25016105,122.9842 1.2191579,122.9912 2.1251848,122.9982 1.9059805,123.0053 1.1247206,123.0123 0.7812528,123.0194 0.84388363,123.0264 0.93748248,123.0335 0.59352887,123.0405 0.25008363,123.0475 1.4072641,123.0546 5.595715,123.0616 11.814074,123.0687 14.43746,123.0757 11.998692,123.0828 8.906846,123.0898 16.159906,123.0969 28.004536,123.1039 38.034798,123.1109 43.968193,123.1180 37.527725,123.1250 25.652271,123.1321 15.965669,123.1391 10.092072,123.1462 6.1545486,123.1532 1.3114575,123.1603 0.093587749,123.1673 0.062594965,123.1744 0.1875243,123.1814 0.093660861,123.1885 0.093729459,123.1955 0.093754679,123.2026 -1.4046894e-005,123.2096 0.031312667,123.2167 0.250063,123.2237 0.21874544,123.2308 0.25005442,123.2378 0.40626225,123.2449 0.37494344,123.2519 0.18741536,123.2590 -5.0822127e-005,123.2660 0.09377794,123.2731 0.43764624,123.2801 0.68754947,123.2872 0.28106418,123.2942 2.7301943e-005,123.3013 0.28141472,123.3083 0.56247467,123.3154 0.46863869,123.3224 0.28118318,123.3295 -2.7269843e-005,123.3365 5.2230549e-005,123.3436 0.093751214,123.3506 0.031252488,123.3577 0.40638515,123.3647 0.87513518,123.3718 1.1249272,123.3788 0.49981743,123.3859 0.093691342,123.3930 1.8415984e-005,123.4000 0.18756633,123.4071 0.50034904,123.4141 1.2814986,123.4212 1.3748628,123.4282 1.0309561,123.4353 0.34362128,123.4423 0.37497306,123.4494 0.8124631,123.4565 1.843804,123.4635 1.5624249,123.4706 0.34371218,123.4776 -3.4673142e-006,123.4847 0.093801513,123.4917 0.28130418,123.4988 0.18743311,123.5058 -4.3419943e-005,123.5129 1.1615065e-005,123.5200 -3.0374374e-006,123.5270 5.3389152e-007,123.5341 9.0215275e-007,123.5411 -4.1428366e-006,123.5482 1.567025e-005,123.5553 0.18750073,123.5623 0.093759052,123.5694 0.093780965,123.5764 0.09371648,123.5835 0.062539786,123.5906 0.28128117,123.5976 0.84371293,123.6047 1.750075,123.6117 2.3437343,123.6188 0.96864754,123.6259 -1.282345e-005,123.6329 3.442211e-006,123.6400 -9.4454765e-007,123.6470 3.3575731e-007,123.6541 -3.9844264e-007,123.6612 1.258079e-006,123.6682 -4.6341765e-006,123.6753 1.7279794e-005,123.6823 0.093865246,123.6894 0.31263077,123.6965 0.34360054,123.7035 0.031167567,123.7106 0.34390488,123.7177 0.56247371,123.7247 0.31241965,123.7318 0.09371677,123.7389 0.031212607,123.7459 -6.9846305e-006,123.7530 2.0963066e-006,123.7600 -1.400197e-006,123.7671 3.5045816e-006,123.7742 -1.2618929e-005,123.7812 4.6974255e-005,123.7883 0.34385771,123.7954 0.5624947,123.8024 0.34366348,123.8095 0.093702681,123.8166 -7.0792798e-006,123.8236 1.8998506e-006,123.8307 -5.1965361e-007,123.8378 1.7864085e-007,123.8448 -1.9488668e-007,123.8519 6.0093606e-007,123.8590 -2.2090014e-006,123.8660 8.2356182e-006,123.8731 0.21879989,123.8802 0.40623343,123.8872 0.093701534,123.8943 1.9226518e-005,123.9014 0.59388119,123.9084 1.8751246,123.9155 1.8748633,123.9226 0.093627878,123.9297 0.093803145,123.9367 0.18748182,123.9438 0.031204158,123.9509 5.620233e-006,123.9579 -7.4493078e-006,123.9650 0.31283838,123.9721 2.2818913,123.9791 4.0314298,123.9862 3.4994802,123.9933 1.2807864,124.0004 0.31239858,124.0074 0.093686722,124.0145 3.6434899e-006,124.0216 0.87504625,124.0286 1.1562127,124.0357 0.50005585,124.0428 0.50041181,124.0499 1.9380581,124.0569 3.2818005,124.0640 4.2817612,124.0711 4.718009,124.0782 8.2559605,124.0852 42.607403,124.0923 76.661667,124.0994 71.334961,124.1065 37.053139,124.1135 25.567383,124.1206 55.763607,124.1277 92.162285,124.1348 90.710213,124.1418 52.766548,124.1489 15.117392,124.1560 4.3740268,124.1631 2.0307524,124.1701 1.0624096,124.1772 1.000001,124.1843 0.74980557,124.1914 0.37487334,124.1984 0.43752021,124.2055 0.78126234,124.2126 0.46879566,124.2197 0.43752459,124.2268 0.28114635,124.2338 -5.1029285e-005,124.2409 2.5903173e-005,124.2480 0.09384729,124.2551 0.34392306,124.2621 0.49994031,124.2692 0.21855383,124.2763 -3.5193192e-005,124.2834 1.0529088e-005,124.2905 -6.921141e-006,124.2975 1.7155951e-005,124.3046 0.18752116,124.3117 0.18748112,124.3188 0.031233432,124.3259 0.093856044,124.3329 0.50009936,124.3400 0.65631056,124.3471 0.81246608,124.3542 0.43734571,124.3613 0.18750471,124.3684 0.34377709,124.3754 0.218702,124.3825 0.093708746,124.3896 -3.2290787e-005,124.3967 0.031327385,124.4038 0.34382668,124.4108 0.31240776,124.4179 -6.1790226e-005,124.4250 1.6496166e-005,124.4321 -4.1903368e-006,124.4392 0.031284332,124.4463 0.28127432,124.4533 0.49998879,124.4604 0.50001764,124.4675 0.24996476,124.4746 -3.1507796e-005,124.4817 0.093845986,124.4888 0.34382343,124.4959 0.3749266,124.5029 0.12491132,124.5100 -1.6278954e-006,124.5171 0.093820766,124.5242 0.31253856,124.5313 0.31250226,124.5384 0.25004292,124.5455 0.25001395,124.5526 0.21868542,124.5596 0.21872093,124.5667 0.31252927,124.5738 0.21875465,124.5809 0.34379277,124.5880 0.50000864,124.5951 0.34364381,124.6022 0.031185811,124.6093 8.9299147e-006,124.6163 -2.4159633e-006,124.6234 7.333561e-007,124.6305 -5.1732638e-007,124.6376 1.3359921e-006,124.6447 -4.8269494e-006,124.6518 1.7973003e-005,124.6589 0.18767041,124.6660 0.50014943,124.6731 0.59374022,124.6802 0.62479806,124.6872 0.18740459,124.6943 0.68757731,124.7014 0.68742955,124.7085 0.1250093,124.7156 0.75008821,124.7227 1.1875372,124.7298 1.1561784,124.7369 0.34365973,124.7440 0.031243917,124.7511 -3.9329277e-007,124.7582 -3.0434379e-007,124.7653 1.6108103e-006,124.7724 -6.1393125e-006,124.7794 2.2947965e-005,124.7865 0.093781315,124.7936 0.093718655,124.8007 -2.29205e-005,124.8078 6.1413884e-006,124.8149 -1.6435438e-006,124.8220 4.3238077e-007,124.8291 -8.5868606e-008,124.8362 -8.8943388e-008,124.8433 4.416797e-007,124.8504 -1.6778883e-006,124.8575 6.2702879e-006,124.8646 0.031250034,124.8717 -6.4210344e-006,124.8788 2.2204672e-006,124.8859 -2.4605529e-006,124.8930 7.6221286e-006,124.9001 0.34374997,124.9072 -7.4912314e-006,124.9143 2.003879e-006,124.9214 -5.2378977e-007,124.9285 9.1144699e-008,124.9356 1.5925974e-007,124.9427 -7.2824218e-007,124.9498 0.093776681,124.9569 0.2187372,124.9640 0.18755218,124.9711 0.5628171,124.9781 1.2814277,124.9852 1.3123242,124.9923 0.93728018,124.9994 0.37486503,125.0065 0.031216351,125.0136 6.7697363e-007,125.0207 1.9047042e-005,125.0279 0.18759774,125.0350 0.59386671,125.0421 0.71869022,125.0492 1.0940652,125.0563 5.2840457,125.0634 18.037758,125.0705 36.317417,125.0776 40.966625,125.0847 29.900873,125.0918 19.217428,125.0989 19.188795,125.1060 21.155958,125.1131 21.998894,125.1202 19.468594,125.1273 17.1558,125.1344 11.216708,125.1415 5.6543269,125.1486 2.1240709,125.1557 0.90613651,125.1628 0.49987674,125.1699 0.50004429,125.1770 1.3751363,125.1841 1.3124272,125.1912 0.31239238,125.1983 0.031209826,125.2054 7.3330789e-006,125.2125 0.093865424,125.2196 0.34380433,125.2268 0.31252077,125.2339 0.40633017,125.2410 0.65619111,125.2481 0.68743491,125.2552 0.71882492,125.2623 0.7500096,125.2694 0.53123313,125.2765 0.56242687,125.2836 0.37501565,125.2907 0.65621471,125.2978 0.093623109,125.3049 0.18766476,125.3120 0.62516576,125.3192 0.84374273,125.3263 0.59360164,125.3334 0.18735793,125.3405 -4.0098421e-005,125.3476 1.5846759e-005,125.3547 0.093819745,125.3618 0.31252635,125.3689 0.18742149,125.3760 -3.34375e-005,125.3831 2.2620119e-005,125.3903 0.093767196,125.3974 0.093732782,125.4045 0.031268958,125.4116 0.093741685,125.4187 -2.7275564e-005,125.4258 0.093759,125.4329 -8.6999453e-006,125.4400 9.7927605e-006,125.4471 0.093900546,125.4543 0.3125014,125.4614 0.093593232,125.4685 1.2531639e-005,125.4756 0.093780018,125.4827 0.093721487,125.4898 -2.014918e-005,125.4969 4.9978598e-006,125.5041 1.5918053e-007,125.5112 -5.6353347e-006,125.5183 2.2383758e-005,125.5254 0.28151092,125.5325 0.84392989,125.5396 0.74985814,125.5467 0.43732572,125.5539 0.31247658,125.5610 0.81273735,125.5681 1.6877497,125.5752 1.7810956,125.5823 0.84354788,125.5894 0.62509876,125.5966 0.90629965,125.6037 0.68727869,125.6108 0.093565732,125.6179 1.201525e-005,125.6250 -1.4305679e-005,125.6321 0.093842693,125.6393 0.68773532,125.6464 1.0937636,125.6535 0.81242448,125.6606 0.7186982,125.6677 0.34358761,125.6749 -5.3174354e-005,125.6820 1.361508e-005,125.6891 -1.2822902e-006,125.6962 -8.4874846e-006,125.7033 3.5234847e-005,125.7105 0.093809009,125.7176 0.12498376,125.7247 0.12500587,125.7318 0.62509304,125.7389 1.0000021,125.7461 0.65614814,125.7532 0.093687996,125.7603 -5.4868206e-006,125.7674 0.093765549,125.7745 0.062490005,125.7817 -1.1375005e-005,125.7888 8.8210963e-006,125.7959 0.093750104,125.8030 0.031248823,125.8102 -1.9385694e-005,125.8173 0.031362306,125.8244 0.31255332,125.8315 0.18740799,125.8386 0.09371005,125.8458 -2.362297e-005,125.8529 6.1917513e-006,125.8600 -1.1424436e-006,125.8671 -1.6225301e-006,125.8743 7.633188e-006,125.8814 0.093791693,125.8885 0.31257224,125.8956 0.37501916,125.9028 0.21865335,125.9099 -5.3144275e-005,125.9170 1.0322729e-005,125.9241 0.093868367,125.9313 0.5001123,125.9384 0.56249398,125.9455 0.43740299,125.9527 0.093660489,125.9598 0.18757714,125.9669 0.34373429,125.9740 0.21876661,125.9812 0.65641427,125.9883 0.96882945,125.9954 0.96871704,126.0025 1.0000311,126.0097 1.4063234,126.0168 1.2810725,126.0239 0.3748028,126.0311 0.093710937,126.0382 0.18775821,126.0453 1.8760103,126.0525 5.126123,126.0596 6.6880736,126.0667 7.0934582,126.0738 6.438271,126.0810 14.352287,126.0881 41.388363,126.0952 68.601509,126.1024 78.37088,126.1095 60.239193,126.1166 35.991039,126.1238 15.775501,126.1309 6.3422542,126.1380 4.8747392,126.1452 2.8740597,126.1523 1.3120265,126.1594 0.56229788,126.1666 0.093699828,126.1737 0.15631486,126.1808 0.15620874,126.1880 0.43747127,126.1951 1.2187737,126.2022 1.6874833,126.2094 0.78119862,126.2165 -1.7681799e-005,126.2236 0.031310506,126.2308 0.31260759,126.2379 0.50001621,126.2450 0.43738624,126.2522 0.093679398,126.2593 5.9140953e-006,126.2664 1.8965668e-005,126.2736 0.093760014,126.2807 0.031221543,126.2878 1.2075238e-005,126.2950 0.12509441,126.3021 0.21876058,126.3093 0.093653128,126.3164 -2.3246374e-005,126.3235 5.0253748e-006,126.3307 3.1467387e-006,126.3378 -1.7613933e-005,126.3449 6.7313558e-005,126.3521 0.28134388,126.3592 0.56252819,126.3664 0.68741584,126.3735 0.21868537,126.3806 0.093742773,126.3878 -4.4963808e-006,126.3949 0.093754716,126.4021 -1.4384592e-005,126.4092 0.093802325,126.4163 0.18758328,126.4235 0.43767953,126.4306 0.90621895,126.4378 0.65608686,126.4449 0.28116542,126.4520 -5.239428e-005,126.4592 1.4182384e-005,126.4663 -4.3318687e-006,126.4735 3.1443108e-006,126.4806 -8.2456527e-006,126.4877 2.9840196e-005,126.4949 0.18755618,126.5020 0.40621468,126.5092 0.18745387,126.5163 6.1231037e-007,126.5235 7.5430221e-006,126.5306 0.031250365,126.5377 -9.0263602e-006,126.5449 4.6068776e-006,126.5520 -9.4011721e-006,126.5592 0.031287033,126.5663 0.37509239,126.5735 0.53123832,126.5806 0.18741797,126.5878 0.031221295,126.5949 1.9660745e-006,126.6020 0.12504917,126.6092 0.406248,126.6163 0.18745184,126.6235 -2.0202103e-006,126.6306 4.1576691e-006,126.6378 -1.4611353e-005,126.6449 5.4291286e-005,126.6521 2.2188966,126.6592 3.1249657,126.6664 1.2500086,126.6735 0.53131032,126.6807 0.49988884,126.6878 0.18740875,126.6950 -2.8091768e-005,126.7021 1.4654586e-005,126.7092 0.093767159,126.7164 0.34385699,126.7235 0.90637976,126.7307 1.1249743,126.7378 1.2187325,126.7450 1.3436582,126.7521 0.40612316,126.7593 0.093851946,126.7664 0.40627527,126.7736 0.18739359,126.7807 -2.5533191e-005,126.7879 7.2500216e-006,126.7950 -3.4653367e-006,126.8022 6.6112798e-006,126.8093 0.56253338,126.8165 1.1562624,126.8236 0.78120267,126.8308 2.400708e-005,126.8380 0.1875571,126.8451 0.18744579,126.8523 -3.857991e-005,126.8594 1.0338791e-005,126.8666 -2.7727381e-006,126.8737 7.51485e-007,126.8809 -2.3302282e-007,126.8880 1.80566e-007,126.8952 -4.8925932e-007,126.9023 1.776584e-006,126.9095 -6.6175085e-006,126.9166 2.4695077e-005,126.9238 0.18762538,126.9309 0.65646553,126.9381 1.1562427,126.9453 0.84351861,126.9524 0.31238234,126.9596 0.031267099,126.9667 0.093749315,126.9739 0.12513369,126.9810 1.0940681,126.9882 2.4687965,126.9953 2.0933962,127.0025 0.18731561,127.0097 0.031302217,127.0168 0.40684006,127.0240 2.1260166,127.0311 3.6877012,127.0383 3.311763,127.0454 1.8431983,127.0526 1.6879203,127.0598 3.3761272,127.0669 6.5322366,127.0741 9.2199316,127.0812 13.252389,127.0884 18.720346,127.0956 19.561102,127.1027 13.372288,127.1099 7.748477,127.1170 4.905169,127.1242 2.4677141,127.1314 2.4066539,127.1385 4.9073009,127.1457 6.0936861,127.1528 3.8740797,127.1600 1.5304869,127.1672 0.31226394,127.1743 0.28142518,127.1815 0.50011575,127.1886 0.56244391,127.1958 0.31234252,127.2030 -6.6798792e-005,127.2101 1.7944649e-005,127.2173 -4.9754622e-006,127.2245 1.9560748e-006,127.2316 -2.8486861e-006,127.2388 9.439198e-006,127.2459 0.031249544,127.2531 -7.6325432e-006,127.2603 -3.4409577e-006,127.2674 2.1398419e-005,127.2746 0.093750261,127.2818 -2.2492291e-005,127.2889 7.332615e-006,127.2961 -6.8370668e-006,127.3033 2.001655e-005,127.3104 0.093774237,127.3176 0.093730412,127.3248 0.50000912,127.3319 1.0937846,127.3391 0.99998003,127.3463 0.50007707,127.3534 0.65630472,127.3606 0.43751988,127.3678 0.40633559,127.3749 0.34357709,127.3821 -0.0001373136,127.3893 3.7021578e-005,127.3964 -1.0763802e-005,127.4036 6.0314533e-006,127.4108 -1.3362192e-005,127.4179 0.093872264,127.4251 0.46885896,127.4323 0.46870127,127.4394 0.50010091,127.4466 0.74997276,127.4538 0.34356341,127.4609 0.09371873,127.4681 0.093839169,127.4753 0.31268579,127.4825 0.56246781,127.4896 0.34360218,127.4968 0.1874181,127.5040 -5.2527317e-005,127.5111 1.4900131e-005,127.5183 -7.070013e-006,127.5255 0.031297877,127.5326 0.1875336,127.5398 0.5936926,127.5470 -2.2392658e-005,127.5542 -1.2718458e-005,127.5613 7.3273288e-005,127.5685 0.3126505,127.5757 0.46869141,127.5829 0.12484674,127.5900 0.031343143,127.5972 0.40639645,127.6044 0.49987012,127.6115 0.53128201,127.6187 1.0001599,127.6259 0.90617055,127.6331 0.43736002,127.6402 0.09367241,127.6474 0.031284161,127.6546 0.31266269,127.6618 0.7502259,127.6689 0.96866447,127.6761 0.53105658,127.6833 0.50002778,127.6905 0.56248784,127.6976 0.343629,127.7048 -4.225158e-005,127.7120 0.18754302,127.7192 0.34376431,127.7264 0.3437179,127.7335 -3.0010127e-005,127.7407 8.0437248e-006,127.7479 -2.1628146e-006,127.7551 6.0701257e-007,127.7622 -2.6510227e-007,127.7694 4.5338561e-007,127.7766 -1.5485239e-006,127.7838 0.093863018,127.7910 0.40645763,127.7981 0.65631217,127.8053 0.49977747,127.8125 0.12489382,127.8197 0.34381965,127.8269 0.34371248,127.8340 0.18743543,127.8412 0.031259123,127.8484 0.21883956,127.8556 0.50012046,127.8628 0.74996644,127.8699 0.34360385,127.8771 0.12498194,127.8843 0.18756758,127.8915 0.37498301,127.8987 0.12490947,127.9058 1.1721865e-005,127.9130 0.093777478,127.9202 0.093725987,127.9274 -2.9111781e-005,127.9346 4.28249e-005,127.9418 0.28135404,127.9489 0.46870342,127.9561 0.093660846,127.9633 -9.1759566e-006,127.9705 0.15641323,127.9777 0.5314393,127.9849 0.49985936,127.9920 0.18735951,127.9992 0.31258929,128.0064 0.62496853,128.0136 0.40638813,128.0208 0.78172314,128.0280 1.3750374,128.0352 1.1872361,128.0423 1.1246468,128.0495 0.96917993,128.0567 2.3753068,128.0639 4.4717674,128.0711 20.382933,128.0783 41.81757,128.0855 46.217751,128.0926 39.154877,128.0998 39.501606,128.1070 89.451721,128.1142 316.51968,128.1214 613.16394,128.1286 628.87909,128.1358 368.95517,128.1430 123.75428,128.1501 37.7696,128.1573 21.840446,128.1645 13.498098,128.1717 10.968315,128.1789 9.4051714,128.1861 6.1235347,128.1933 2.9676886,128.2005 1.2184873,128.2077 0.78124619,128.2149 0.74993521,128.2220 0.43742177,128.2292 0.46887487,128.2364 0.68754905,128.2436 0.59362471,128.2508 0.31241193,128.2580 0.093703665,128.2652 2.4429275e-005,128.2724 0.28134584,128.2796 0.4687725,128.2868 0.34366053,128.2940 0.031182854,128.3012 0.0313318,128.3084 0.40644303,128.3155 0.65620685,128.3227 0.28109315,128.3299 0.12495969,128.3371 -2.6475815e-005,128.3443 7.9546571e-006,128.3515 -5.3413278e-006,128.3587 1.3411068e-005,128.3659 0.093891725,128.3731 0.34386504,128.3803 0.56250882,128.3875 0.78117049,128.3947 0.43735772,128.4019 0.062478688,128.4091 0.28142217,128.4163 0.87516367,128.4235 0.93739009,128.4307 0.49980414,128.4379 0.18744251,128.4451 0.062501609,128.4523 -9.4165443e-006,128.4595 4.9387791e-006,128.4667 0.093869351,128.4739 0.40634233,128.4811 0.49996218,128.4882 0.43750817,128.4954 0.40630281,128.5026 0.43751395,128.5098 0.43743169,128.5170 0.40620184,128.5242 0.31242317,128.5314 0.031190965,128.5386 0.093784057,128.5458 0.1874993,128.5530 0.093718693,128.5602 1.4246018e-005,128.5674 0.093779989,128.5746 0.093723305,128.5818 0.18756916,128.5890 0.75009292,128.5962 0.93746191,128.6035 0.812406,128.6107 0.18744721,128.6179 8.1624003e-006,128.6251 -1.630059e-005,128.6323 5.7043402e-005,128.6395 0.37521097,128.6467 0.7812252,128.6539 0.34356582,128.6611 0.093727916,128.6683 0.18757598,128.6755 0.65646112,128.6827 1.0311937,128.6899 0.53117073,128.6971 0.65631688,128.7043 0.59368765,128.7115 0.49999106,128.7187 0.46866751,128.7259 0.21870764,128.7331 0.37500575,128.7403 0.21871048,128.7475 0.093738832,128.7547 0.34378216,128.7619 0.71887201,128.7691 0.81253064,128.7763 0.62492329,128.7836 0.37495056,128.7908 0.12498528,128.7980 0.093723238,128.8052 -2.4682151e-005,128.8124 6.7449714e-006,128.8196 -2.2961674e-006,128.8268 2.439396e-006,128.8340 0.093758792,128.8412 0.093810551,128.8484 0.34384301,128.8556 0.49998927,128.8628 0.40629819,128.8700 0.50010371,128.8773 0.49988344,128.8845 0.18733555,128.8917 -3.0900639e-005,128.8989 9.4425013e-006,128.9061 -6.8676841e-006,128.9133 1.8028837e-005,128.9205 0.093748458,128.9277 0.031258054,128.9349 0.093749948,128.9421 0.062557109,128.9494 0.18754774,128.9566 0.18744279,128.9638 0.1875,128.9710 0.18747038,128.9782 0.031210108,128.9854 -1.3101914e-008,128.9926 0.093807176,128.9998 0.50006312,129.0071 0.56246626,129.0143 0.40631437,129.0215 0.65651274,129.0287 1.250231,129.0359 2.1880417,129.0431 4.656858,129.0503 7.221374,129.0576 20.726007,129.0648 48.352291,129.0720 67.723083,129.0792 68.748154,129.0864 53.52449,129.0936 34.087662,129.1008 23.122267,129.1081 18.00046,129.1153 30.163361,129.1225 56.039444,129.1297 65.216415,129.1369 42.582802,129.1441 14.586393,129.1514 4.217299,129.1586 1.9684159,129.1658 0.81236237,129.1730 0.53128392,129.1802 0.49989754,129.1874 0.24983187,129.1947 0.18752606,129.2019 0.93771839,129.2091 1.4375434,129.2163 0.74978369,129.2235 0.21859951,129.2308 0.12507747,129.2380 0.56258714,129.2452 0.43738848,129.2524 0.031168509,129.2596 1.9870256e-005,129.2669 0.093757577,129.2741 0.093740061,129.2813 -8.1257094e-006,129.2885 2.1778535e-006,129.2957 -5.8517685e-007,129.3030 1.6271346e-007,129.3102 -6.5640563e-008,129.3174 9.9844449e-008,129.3246 -3.3375588e-007,129.3318 1.2352585e-006,129.3391 -4.6075766e-006,129.3463 0.093791537,129.3535 0.40627924,129.3607 0.24996622,129.3680 0.031226357,129.3752 -2.0811836e-005,129.3824 4.5693672e-005,129.3896 0.093782276,129.3968 0.093769163,129.4041 0.34388113,129.4113 0.65625483,129.4185 0.53117591,129.4257 0.59373778,129.4330 0.49993575,129.4402 0.28120479,129.4474 0.34374085,129.4546 0.18748626,129.4619 0.031249329,129.4691 0.093801767,129.4763 0.18750167,129.4836 0.12501703,129.4908 0.37510505,129.4980 0.56248605,129.5052 0.37489527,129.5125 0.093695544,129.5197 -8.9385558e-006,129.5269 1.4791037e-005,129.5341 0.21893111,129.5414 0.9689728,129.5486 1.1560823,129.5558 0.40605357,129.5631 0.43763927,129.5703 0.84384549,129.5775 0.84369242,129.5847 0.40619087,129.5920 0.31241989,129.5992 0.093670003,129.6064 -1.052374e-005,129.6137 2.9857315e-006,129.6209 -1.4185505e-006,129.6281 0.031256769,129.6353 0.18750289,129.6426 0.093739934,129.6498 8.8860015e-006,129.6570 0.093776174,129.6643 0.18751805,129.6715 0.18746933,129.6787 -2.7053309e-005,129.6860 7.2681328e-006,129.6932 -2.0174764e-006,129.7004 8.0132168e-007,129.7077 -1.1877523e-006,129.7149 3.9499078e-006,129.7221 -1.4612814e-005,129.7294 0.093808591,129.7366 0.40630016,129.7438 0.34377632,129.7511 0.50003791,129.7583 0.40619433,129.7655 0.18741894,129.7728 -3.1965144e-005,129.7800 0.093847081,129.7872 0.34390765,129.7945 0.50004739,129.8017 0.40614122,129.8089 0.15610102,129.8162 -4.7703754e-005,129.8234 0.031296983,129.8306 0.18754965,129.8379 0.21872458,129.8451 0.093716368,129.8524 0.093763113,129.8596 0.18754707,129.8668 0.3124831,129.8741 0.093683288,129.8813 -5.0707222e-006,129.8885 3.796189e-006,129.8958 -1.0114376e-005,129.9030 0.031351544,129.9102 0.28142387,129.9175 0.43740341,129.9247 0.1248723,129.9320 0.093786776,129.9392 0.09369532,129.9464 -1.2719379e-005,129.9537 0.31254908,129.9609 0.59375459,129.9682 0.43744633,129.9754 0.031275574,129.9826 0.31279066,129.9899 1.469594,129.9971 3.875845,130.0044 5.1565518,130.0116 4.9367604,130.0188 2.3427956,130.0261 1.4373678,130.0333 1.5630729,130.0406 3.3754969,130.0478 3.7809074,130.0551 3.6246581,130.0623 3.0627337,130.0695 4.5326691,130.0768 9.5956011,130.0840 14.627012,130.0913 21.817114,130.0985 34.159618,130.1058 36.091473,130.1130 26.556995,130.1202 17.219114,130.1275 40.144104,130.1347 101.11604,130.1420 125.6222,130.1492 87.415253,130.1565 34.672424,130.1637 22.47271,130.1710 44.290867,130.1782 57.843334,130.1854 43.459427,130.1927 18.459776,130.1999 2.4969363,130.2072 0.40652043,130.2144 0.90645814,130.2217 1.468756,130.2289 0.90600681,130.2362 0.71872693,130.2434 0.78124309,130.2507 0.78125918,130.2579 0.68740571,130.2652 0.18736544,130.2724 0.031223407,130.2797 0.03132008,130.2869 0.65641981,130.2942 0.96869713,130.3014 0.37486568,130.3087 0.12498433,130.3159 0.093777098,130.3232 0.18750556,130.3304 0.093700558,130.3377 -2.8153041e-005,130.3449 5.3789721e-005,130.3522 0.18763165,130.3594 0.3124648,130.3667 0.093628213,130.3739 -2.2824936e-005,130.3812 2.5316283e-005,130.3884 0.093776189,130.3957 0.093724497,130.4029 -2.8806564e-005,130.4102 3.6175377e-005,130.4174 0.093787633,130.4247 0.18758623,130.4319 0.50014555,130.4392 0.62508029,130.4464 1.687474,130.4537 2.7811527,130.4609 2.5311606,130.4682 1.1874286,130.4754 0.18745603,130.4827 0.34376711,130.4899 0.68764436,130.4972 0.90646517,130.5045 0.96873903,130.5117 0.65610242,130.5190 0.49986067,130.5262 0.12488375,130.5335 -1.9021893e-005,130.5407 3.3927812e-005,130.5480 0.093821459,130.5552 0.28125027,130.5625 0.34373736,130.5698 0.31245828,130.5770 0.031201633,130.5843 7.3423521e-006,130.5915 -1.0616495e-006,130.5988 -3.0964788e-006,130.6060 1.3448575e-005,130.6133 0.093751647,130.6206 -2.0099495e-005,130.6278 2.6400199e-005,130.6351 0.1876277,130.6423 0.43755308,130.6496 0.28110477,130.6568 -6.250506e-005,130.6641 0.031268913,130.6714 -1.3154974e-005,130.6786 2.0702096e-006,130.6859 4.8753845e-006,130.6931 0.093752883,130.7004 0.093758032,130.7077 0.093795262,130.7149 0.18749961,130.7222 0.18757224,130.7294 0.53135061,130.7367 0.49987185,130.7440 0.093672343,130.7512 0.093748741,130.7585 -3.0075362e-005,130.7658 0.031279955,130.7730 0.093766585,130.7803 0.093724541,130.7875 -2.1148444e-005,130.7948 3.7550021e-006,130.8021 0.09380459,130.8093 0.4375647,130.8166 0.49999613,130.8239 0.31246912,130.8311 0.18744776,130.8384 0.031212481,130.8456 2.3812476e-005,130.8529 0.18761389,130.8602 0.56256998,130.8674 0.43743947,130.8747 0.18739372,130.8820 0.031226778,130.8892 0.093764037,130.8965 0.031220352,130.9038 1.8785819e-005,130.9110 0.09377227,130.9183 0.12497229,130.9256 -6.4789156e-006,130.9328 0.31256717,130.9401 0.43753505,130.9474 0.28119698,130.9546 0.15635827,130.9619 1.0317326,130.9692 2.406467,130.9764 2.0933325,130.9837 0.68710971,130.9910 0.09369643,130.9982 0.50005692,131.0055 0.96891975,131.0128 1.0314645,131.0200 0.78125834,131.0273 0.65612036,131.0346 4.5666552,131.0419 23.726196,131.0491 40.910141,131.0564 44.436745,131.0637 38.93412,131.0709 29.807951,131.0782 18.277805,131.0855 18.19335,131.0927 56.362907,131.1000 110.73107,131.1073 109.83325,131.1146 58.512859,131.1218 17.084646,131.1291 8.3437395,131.1364 12.189744,131.1436 15.219117,131.1509 11.341134,131.1582 4.2476048,131.1655 1.8443211,131.1727 5.5641108,131.1800 8.1566086,131.1873 7.3426828,131.1946 3.5922775,131.2018 0.87443775,131.2091 0.18751064,131.2164 0.31260529,131.2237 0.31254423,131.2309 0.31244022,131.2382 0.15611878,131.2455 0.09369529,131.2528 0.031294607,131.2600 0.18749645,131.2673 0.031219525,131.2746 0.031251188,131.2819 5.6032318e-006,131.2891 0.12506823,131.2964 0.37503687,131.3037 1.0937643,131.3110 1.3749996,131.3182 0.18740842,131.3255 -4.2260253e-005,131.3328 9.7099692e-006,131.3401 3.4235381e-006,131.3474 -2.3406415e-005,131.3546 0.12519327,131.3619 1.156512,131.3692 1.4686363,131.3765 0.71849173,131.3837 -8.4271051e-005,131.3910 3.5095698e-005,131.3983 0.18752904,131.4056 0.31249848,131.4129 0.18747687,131.4201 0.093734637,131.4274 -5.6924313e-007,131.4347 0.093799211,131.4420 0.34382987,131.4493 0.49997103,131.4566 0.1874081,131.4638 -1.5113596e-005,131.4711 4.2571401e-006,131.4784 -1.9140534e-006,131.4857 3.3990175e-006,131.4930 0.093824312,131.5002 0.3125,131.5075 0.093675651,131.5148 -3.1082348e-006,131.5221 8.4465688e-007,131.5294 -2.7019703e-007,131.5367 2.3608874e-007,131.5439 -6.7418591e-007,131.5512 2.4608087e-006,131.5585 0.031244941,131.5658 1.7776325e-005,131.5731 0.093799956,131.5804 0.12496771,131.5876 -4.0979241e-005,131.5949 1.0983174e-005,131.6022 -2.9508251e-006,131.6095 8.1942221e-007,131.6168 -3.266822e-007,131.6241 4.8728361e-007,131.6314 -1.622542e-006,131.6386 6.0032658e-006,131.6459 0.03125168,131.6532 -1.2720612e-005,131.6605 2.5150948e-005,131.6678 0.093757451,131.6751 0.031226767,131.6824 -9.8230958e-006,131.6896 3.0767191e-005,131.6969 0.18755825,131.7042 0.28125614,131.7115 0.21871628,131.7188 0.093707182,131.7261 -1.5708507e-005,131.7334 7.1445188e-006,131.7407 -1.2869373e-005,131.7480 4.4335604e-005,131.7552 0.18771006,131.7625 0.65648156,131.7698 0.96865737,131.7771 0.53096545,131.7844 0.093646474,131.7917 5.7676675e-006,131.7990 -3.3573465e-006,131.8063 7.6618535e-006,131.8136 0.093806595,131.8209 0.28129649,131.8281 0.3438355,131.8354 0.49994084,131.8427 0.093597941,131.8500 0.031335812,131.8573 0.40632716,131.8646 0.374924,131.8719 0.093683571,131.8792 -4.66746e-006,131.8865 1.2507433e-006,131.8938 -3.35213e-007,131.9011 9.0028479e-008,131.9084 -2.4879419e-008,131.9157 9.4836485e-009,131.9230 -1.3054356e-008,131.9302 4.2736062e-008,131.9375 -1.578999e-007,131.9448 5.8890146e-007,131.9521 -2.1978465e-006,131.9594 8.2030219e-006,131.9667 0.093850836,131.9740 0.40644002,131.9813 0.56243581,131.9886 0.18729225,131.9959 -3.2892618e-005,132.0032 0.093790688,132.0105 0.28124598,132.0178 0.093725465,132.0251 0.093775161,132.0324 0.5001905,132.0397 1.5005511,132.0470 2.2190702,132.0543 2.0624895,132.0616 2.8440037,132.0689 5.9070349,132.0762 8.7819557,132.0835 9.6880188,132.0908 14.18984,132.0981 25.221361,132.1054 29.937399,132.1127 23.184887,132.1200 11.840962,132.1273 6.4986629,132.1346 4.5309868,132.1419 4.2195225,132.1492 5.8756084,132.1565 5.6869426,132.1638 3.3424778,132.1711 0.65553898,132.1784 0.093761213,132.1857 0.18758053,132.1930 0.50003636,132.2003 0.37500602,132.2076 0.46885416,132.2149 0.43756598,132.2222 0.65625995,132.2295 0.74990714,132.2368 0.53117949,132.2441 0.43743086,132.2514 0.18743415,132.2587 0.093706697,132.2660 1.7118817e-005,132.2733 0.093805157,132.2806 0.093701385,132.2879 0.031261873,132.2952 0.09374778,132.3025 -6.5119573e-005,132.3098 7.7038057e-005,132.3171 0.40643412,132.3244 0.78125644,132.3317 0.49983048,132.3390 0.21880589,132.3463 0.37512428,132.3537 0.50015074,132.3610 0.71869463,132.3683 0.34350839,132.3756 0.21869428,132.3829 0.21888429,132.3902 0.81259161,132.3975 0.74983871,132.4048 0.31239182,132.4121 -1.10182e-005,132.4194 1.8028753e-006,132.4267 3.8077269e-006,132.4340 0.093842179,132.4413 0.25006413,132.4486 0.21875021,132.4560 0.24992511,132.4633 0.093686409,132.4706 0.093748286,132.4779 -2.5147325e-005,132.4852 6.7457499e-006,132.4925 -1.8340661e-006,132.4998 5.9008943e-007,132.5071 -5.262018e-007,132.5144 1.5147816e-006,132.5217 -5.5332698e-006,132.5291 2.0619638e-005,132.5364 0.062554114,132.5437 0.12502486,132.5510 0.12497735,132.5583 0.062434666,132.5656 2.2011611e-005,132.5729 0.31267667,132.5802 0.75005358,132.5875 0.56236672,132.5949 0.18739207,132.6022 -2.3330313e-005,132.6095 6.2504018e-006,132.6168 -1.6698026e-006,132.6241 4.2840554e-007,132.6314 -4.3707846e-008,132.6387 -2.5362118e-007,132.6461 1.0582686e-006,132.6534 -3.9797096e-006,132.6607 1.4861527e-005,132.6680 0.18756548,132.6753 0.40627766,132.6826 0.49992853,132.6899 0.093716107,132.6973 0.093859546,132.7046 0.31253701,132.7119 0.28115264,132.7192 0.18746038,132.7265 0.09374623,132.7338 -6.6863608e-006,132.7412 1.8302675e-006,132.7485 -6.3429184e-007,132.7558 7.0682262e-007,132.7631 -2.1931062e-006,132.7704 8.0661111e-006,132.7777 0.093806334,132.7851 0.34385765,132.7924 0.56248152,132.7997 0.40622559,132.8070 0.4063724,132.8143 0.50000191,132.8216 0.34359774,132.8290 0.093671218,132.8363 0.093762815,132.8436 0.093729846,132.8509 -1.6477317e-005,132.8582 0.093792707,132.8656 0.1875034,132.8729 0.093769744,132.8802 0.34386662,132.8875 0.59371251,132.8948 0.21863097,132.9022 0.031240888,132.9095 0.031243885,132.9168 -9.1687843e-006,132.9241 8.8126853e-008,132.9315 8.8175275e-006,132.9388 0.12510918,132.9461 0.37514782,132.9534 0.62505066,132.9607 0.65615082,132.9681 0.40617529,132.9754 0.43765625,132.9827 0.78129035,132.9900 0.49981293,132.9974 0.40623996,133.0047 0.93761075,133.0120 0.90619975,133.0193 0.68765545,133.0267 1.6254336,133.0340 2.4063342,133.0413 1.812235,133.0486 1.2500453,133.0560 1.87532,133.0633 2.7813528,133.0706 6.1592245,133.0779 17.62919,133.0853 24.094574,133.0926 25.876423,133.0999 33.158791,133.1072 38.093872,133.1146 33.46571,133.1219 21.933191,133.1292 11.466008,133.1365 5.4668832,133.1439 1.1552311,133.1512 0.62512362,133.1585 1.0625103,133.1659 0.8435744,133.1732 0.40614307,133.1805 0.031227123,133.1878 -2.6711448e-005,133.1952 0.031399164,133.2025 0.40651292,133.2098 0.59368682,133.2172 0.34357378,133.2245 0.37496617,133.2318 0.43752962,133.2391 0.46870404,133.2465 0.18742597,133.2538 0.093731768,133.2611 -9.9970657e-006,133.2685 -1.8285418e-005,133.2758 8.3145249e-005,133.2831 0.3754195,133.2905 1.1253266,133.2978 1.3435699,133.3051 0.68710023,133.3125 0.15606737,133.3198 0.093773417,133.3271 0.093707688,133.3345 -4.0778483e-005,133.3418 1.9046138e-005,133.3491 0.093810543,133.3565 0.34385201,133.3638 0.49996182,133.3711 0.18738322,133.3785 -2.0929208e-005,133.3858 4.8914853e-006,133.3931 1.3647951e-006,133.4005 -1.0351715e-005,133.4078 0.031310335,133.4151 0.40634865,133.4225 0.53121805,133.4298 0.28119153,133.4371 0.34373516,133.4445 0.34377339,133.4518 0.40624192,133.4591 0.28143236,133.4665 0.96909738,133.4738 1.4061064,133.4812 0.74975908,133.4885 0.62499565,133.4958 0.49995348,133.5032 0.34366953,133.5105 0.093688898,133.5178 0.031240351,133.5252 -7.7617472e-008,133.5325 0.093833849,133.5399 0.31252888,133.5472 0.18741015,133.5545 0.093728796,133.5619 0.31251296,133.5692 0.18748586,133.5766 -1.0056013e-005,133.5839 0.09380015,133.5912 0.28129971,133.5986 0.1874375,133.6059 -4.0130009e-005,133.6133 1.1699172e-005,133.6206 -6.6643834e-006,133.6279 1.4958589e-005,133.6353 0.093749784,133.6426 -1.4132085e-005,133.6500 3.796308e-006,133.6573 -1.0522481e-006,133.6646 4.1245158e-007,133.6720 -5.9752733e-007,133.6793 1.9777649e-006,133.6867 -7.3139936e-006,133.6940 2.7279955e-005,133.7014 0.12502575,133.7087 0.093715727,133.7160 -1.6198839e-005,133.7234 3.0563124e-006,133.7307 3.9749725e-006,133.7381 0.18756695,133.7454 0.37507495,133.7528 0.34379542,133.7601 0.5000447,133.7675 0.59368652,133.7748 0.31238738,133.7821 0.093699537,133.7895 -1.1779843e-005,133.7968 3.1585525e-006,133.8042 -8.5362041e-007,133.8115 2.5572911e-007,133.8189 -1.6924896e-007,133.8262 4.2127809e-007,133.8336 -1.5159557e-006,133.8409 5.6429039e-006,133.8483 0.093757764,133.8556 0.093742117,133.8630 -5.0725098e-006,133.8703 -6.467979e-007,133.8776 7.6605802e-006,133.8850 0.093841165,133.8923 0.34383434,133.8997 0.40620613,133.9070 0.37499383,133.9144 0.40621006,133.9217 0.093655474,133.9291 2.0494557e-005,133.9364 0.50016642,133.9438 1.2813821,133.9511 1.0935895,133.9585 0.18734191,133.9658 4.9983464e-006,133.9732 -1.2639625e-005,133.9805 4.5562945e-005,133.9879 0.1875539,133.9952 0.1874622,134.0026 0.062475063,134.0099 0.093762487,134.0173 0.093722202,134.0246 2.8507861e-007,134.0320 0.093762912,134.0394 0.093796507,134.0467 0.34384003,134.0541 0.34361824,134.0614 0.12522778,134.0688 3.0636306,134.0761 7.3445754,134.0835 7.8749709,134.0908 6.3440056,134.0982 8.1272469,134.1055 16.410507,134.1129 24.407692,134.1202 20.559132,134.1276 10.433854,134.1349 4.5920787,134.1423 2.7492597,134.1497 1.436852,134.1570 0.43722126,134.1644 0.50005901,134.1717 0.2811968,134.1791 0.093720138,134.1864 -2.5252622e-005,134.1938 4.630705e-005,134.2012 0.18757889,134.2085 0.31254113,134.2159 0.31245971,134.2232 0.093657658,134.2306 -3.2105479e-005,134.2379 0.031292573,134.2453 0.37504551,134.2527 0.49998856,134.2600 0.31245202,134.2674 -2.2237868e-005,134.2747 1.5022214e-006,134.2821 0.093895108,134.2894 0.50023311,134.2968 0.65617722,134.3042 0.28099942,134.3115 -5.8718211e-005,134.3189 0.09383519,134.3262 0.34386864,134.3336 0.49992689,134.3410 0.12490738,134.3483 0.18753198,134.3557 0.37506497,134.3630 0.62493157,134.3704 0.1250273,134.3778 0.31267297,134.3851 0.31234479,134.3925 0.031142505,134.3999 0.18754618,134.4072 0.31249586,134.4146 0.18747042,134.4219 -1.2989855e-005,134.4293 3.4845068e-006,134.4367 -9.4734543e-007,134.4440 3.0465802e-007,134.4514 -2.712398e-007,134.4588 7.8033389e-007,134.4661 -2.8502727e-006,134.4735 1.0621437e-005,134.4809 0.093828037,134.4882 0.31258067,134.4956 0.84372801,134.5029 0.84372616,134.5103 0.3124541,134.5177 0.093681648,134.5250 0.093809702,134.5324 0.43762273,134.5398 0.84389526,134.5471 1.1564105,134.5545 1.0937138,134.5619 0.62475723,134.5692 0.18730007,134.5766 1.6273285e-005,134.5840 0.28135192,134.5913 0.53130519,134.5987 0.59381014,134.6061 0.49990687,134.6134 0.40622783,134.6208 0.68763423,134.6282 0.78121805,134.6356 0.4061434,134.6429 0.1875098,134.6503 0.28130919,134.6577 0.34375334,134.6650 0.31246719,134.6724 0.7190147,134.6798 1.6877366,134.6871 1.4371923,134.6945 0.4997395,134.7019 0.31252015,134.7092 0.40627703,134.7166 0.31241575,134.7240 0.031176588,134.7314 0.18770739,134.7387 0.96895111,134.7461 1.0936354,134.7535 0.59359556,134.7608 0.34370336,134.7682 0.28127086,134.7756 0.43752849,134.7830 0.40620938,134.7903 0.18742828,134.7977 -2.7950451e-005,134.8051 0.031268541,134.8125 0.12508366,134.8198 0.68754637,134.8272 1.0937787,134.8346 1.2812563,134.8420 0.84369063,134.8493 0.53126419,134.8567 0.43756896,134.8641 0.49994624,134.8715 0.18737391,134.8788 -3.5689689e-005,134.8862 5.2399202e-005,134.8936 0.34411946,134.9010 1.5003254,134.9083 1.8747756,134.9157 1.3122469,134.9231 0.93750334,134.9305 0.59374726,134.9378 0.40617588,134.9452 0.37503171,134.9526 0.81282645,134.9600 2.3754258,134.9673 3.2502608,134.9747 3.4687862,134.9821 4.0004668,134.9895 5.281405,134.9969 4.9375005,135.0042 6.1256328,135.0116 8.1568203,135.0190 10.407149,135.0264 12.374828,135.0338 10.843304,135.0411 12.97156,135.0485 25.25659,135.0559 43.195053,135.0633 74.986794,135.0707 140.61029,135.0780 424.45386,135.0854 2138.5503,135.0928 5263.4497,135.1002 6212.5947,135.1076 4060.5791,135.1149 1511.2673,135.1223 531.46692,135.1297 380.13071,135.1371 240.89265,135.1445 142.59538,135.1519 74.698616,135.1592 39.366432,135.1666 20.59107,135.1740 13.718028,135.1814 10.904752,135.1888 6.2789135,135.1962 1.7178006,135.2035 1.5001243,135.2109 1.969319,135.2183 3.4065588,135.2257 2.81212,135.2331 2.7186341,135.2405 3.4685085,135.2478 2.1247685,135.2552 1.1874666,135.2626 1.0628275,135.2700 3.1876981,135.2774 2.1872299,135.2848 1.750075,135.2922 1.781451,135.2995 1.7182117,135.3069 0.31223685,135.3143 0.71885008,135.3217 0.81282371,135.3291 2.4693074,135.3365 2.6872642,135.3439 1.9064226,135.3513 2.5934463,135.3586 0.84337175,135.3660 1.7813877,135.3734 1.4373442,135.3808 1.0624038,135.3882 0.62481421,135.3956 0.34374949,135.4030 0.53124058,135.4104 0.5001564,135.4178 1.1566455,135.4252 1.7810407,135.4325 0.56218493,135.4399 0.71882397,135.4473 0.56244355,135.4547 0.24997447,135.4621 0.21874496,135.4695 0.43754941,135.4769 1.5625877,135.4843 2.1874013,135.4917 1.1873841,135.4991 0.59378445,135.5065 0.40639457,135.5139 0.84375918,135.5212 0.49985105,135.5286 0.18754528,135.5360 1.156339,135.5434 1.6250997,135.5508 1.8128539,135.5582 2.3436081,135.5656 0.81218302,135.5730 0.71899551,135.5804 1.0625473,135.5878 0.81220484,135.5952 0.43757957,135.6026 1.0940349,135.6100 1.3748536,135.6174 0.96885574,135.6248 1.5001878,135.6322 1.4061236,135.6396 0.96849775,135.6470 0.37468666,135.6543 0.1877255,135.6617 0.62502819,135.6691 0.28099573,135.6765 0.43773592,135.6839 1.0314307,135.6913 1.5000454,135.6987 1.1562563,135.7061 0.78099507,135.7135 0.28107342,135.7209 0.37505767,135.7283 0.50005227,135.7357 0.43758887,135.7431 0.50005633,135.7505 0.43744472,135.7579 0.5311535,135.7653 0.78117883,135.7727 0.59383726,135.7801 0.9689244,135.7875 0.96893597,135.7949 0.90623099,135.8023 0.59343904,135.8097 0.12482511,135.8171 0.093831554,135.8245 0.31255403,135.8319 0.31240472,135.8393 0.093855508,135.8467 0.71884692,135.8541 0.75000089,135.8615 0.90626246,135.8689 0.65613693,135.8763 0.43750253,135.8837 0.49998507,135.8911 0.31237975,135.8985 -1.7552627e-005,135.9059 0.093771085,135.9133 0.21889417,135.9208 0.50014943,135.9282 0.46876681,135.9356 0.71878117,135.9430 0.96864712,135.9504 0.53106642,135.9578 0.28119385,135.9652 0.34391674,135.9726 0.78148156,135.9800 1.5004077,135.9874 2.5312314,135.9948 1.4995401,136.0022 1.3750554,136.0096 2.2502646,136.0170 2.9071777,136.0244 8.1898317,136.0318 18.690918,136.0392 25.282116,136.0466 18.590981,136.0541 9.3410892,136.0615 9.7844896,136.0689 32.418777,136.0763 71.764244,136.0837 142.83083,136.0911 372.31909,136.0985 622.8949,136.1059 594.1842,136.1133 325.2168,136.1207 134.83997,136.1281 98.966599,136.1355 81.395966,136.1430 46.142654,136.1504 18.211489,136.1578 7.6227703,136.1652 3.217669,136.1726 2.187604,136.1800 2.2185702,136.1874 0.87450075,136.1948 0.18742137,136.2022 0.18765372,136.2097 0.749991,136.2171 0.18727802,136.2245 9.0428824e-005,136.2319 0.50013524,136.2393 0.59383595,136.2467 0.53123611,136.2541 0.34360942,136.2615 0.21869078,136.2690 0.18747361,136.2764 0.2188703,136.2838 0.71877635,136.2912 0.49987769,136.2986 0.93746758,136.3060 0.53127271,136.3134 0.31259373,136.3208 0.4375509,136.3283 0.46867549,136.3357 0.21866509,136.3431 0.12497885,136.3505 0.09377104,136.3579 0.34383976,136.3653 0.56250322,136.3728 0.34364769,136.3802 0.031196127,136.3876 0.031295005,136.3950 0.18750134,136.4024 0.18749528,136.4098 0.093789205,136.4173 0.093743078,136.4247 0.062463902,136.4321 0.062488478,136.4395 0.0937948,136.4469 0.18749043,136.4543 0.093743339,136.4618 0.53129542,136.4692 0.21871725,136.4766 0.062480792,136.4840 0.093722433,136.4914 0.18773013,136.4989 1.0626259,136.5063 0.65600282,136.5137 0.28122967,136.5211 0.43754968,136.5285 0.3124724,136.5360 0.25012067,136.5434 0.56246018,136.5508 0.15605071,136.5582 0.031316951,136.5656 0.43784764,136.5731 1.5633076,136.5805 3.9381914,136.5879 4.9371481,136.5953 3.3117449,136.6028 1.4057126,136.6102 0.56237823,136.6176 1.1251614,136.6250 1.2187078,136.6324 0.78104687,136.6399 -4.6526537e-005,136.6473 0.18758003,136.6547 0.18745191,136.6621 0.093747474,136.6696 0.40630677,136.6770 0.56251723,136.6844 0.37496129,136.6918 0.12492534,136.6993 0.093933374,136.7067 0.59393936,136.7141 0.84402245,136.7215 2.0314584,136.7290 1.9372066,136.7364 1.0308801,136.7438 0.21855831,136.7512 -4.0463069e-006,136.7587 -1.0837975e-005,136.7661 4.7401729e-005,136.7735 0.18754761,136.7809 0.71879786,136.7884 1.0000402,136.7958 0.62493038,136.8032 0.18742704,136.8107 0.18751453,136.8181 0.50004756,136.8255 0.5312373,136.8329 0.18744302,136.8404 -3.0484645e-005,136.8478 1.1574655e-005,136.8552 0.031250708,136.8627 -1.4419576e-005,136.8701 0.093920566,136.8775 0.59404641,136.8849 0.87498051,136.8924 0.68734556,136.8998 1.1562403,136.9072 1.1560981,136.9147 0.12494767,136.9221 0.50017625,136.9295 0.74995673,136.9370 0.34358346,136.9444 -5.067496e-005,136.9518 3.4688808e-005,136.9593 0.31264544,136.9667 0.7500428,136.9741 0.49991524,136.9816 0.40628448,136.9890 1.1253012,136.9964 5.0335536,137.0039 13.410277,137.0113 19.65719,137.0187 15.090323,137.0262 5.7469311,137.0336 2.4998431,137.0410 3.469574,137.0485 4.3127136,137.0559 4.0623598,137.0633 4.5939779,137.0708 7.3136492,137.0782 11.127292,137.0856 20.350883,137.0931 44.947926,137.1005 67.909401,137.1079 63.337059,137.1154 38.209213,137.1228 19.651203,137.1302 14.279857,137.1377 10.155137,137.1451 6.1870966,137.1526 4.2497344,137.1600 3.7811887,137.1674 3.4993467,137.1749 1.4366212,137.1823 0.53103316,137.1897 -0.00012275358,137.1972 4.1916152e-005,137.2046 0.031240873,137.2121 -5.4276707e-006,137.2195 -4.9104224e-006,137.2269 2.5071451e-005,137.2344 0.062537998,137.2418 0.062456138,137.2493 4.0893956e-006,137.2567 0.12501162,137.2641 0.031238992,137.2716 0.093772501,137.2790 0.12510999,137.2865 0.50010997,137.2939 0.56243998,137.3013 0.59360123,137.3088 -6.3321262e-005,137.3162 0.093776323,137.3237 0.093733102,137.3311 1.6197699e-005,137.3386 0.093799748,137.3460 0.18753393,137.3534 0.18744099,137.3609 -4.7140402e-005,137.3683 0.093790032,137.3758 0.093771145,137.3832 0.093717881,137.3907 -2.6769872e-005,137.3981 5.2024157e-006,137.4055 5.9624263e-006,137.4130 0.031249497,137.4204 -3.9509328e-006,137.4279 -1.2221286e-005,137.4353 0.031366006,137.4428 0.62536585,137.4502 1.5003128,137.4577 2.1249743,137.4651 1.9373438,137.4725 1.7809861,137.4800 0.87473196,137.4874 0.18745597,137.4949 0.031229096,137.5023 1.434056e-005,137.5098 0.18758331,137.5172 0.43760487,137.5247 0.68751699,137.5321 0.53113258,137.5396 0.18740961,137.5470 0.093762703,137.5545 0.3438082,137.5619 0.4062784,137.5694 0.3436988,137.5768 0.09368892,137.5843 -2.7124288e-006,137.5917 0.18754853,137.5992 0.40629655,137.6066 0.37494019,137.6141 -4.532938e-005,137.6215 1.1739483e-005,137.6290 -1.6255869e-006,137.6364 -5.2382838e-006,137.6439 2.2580361e-005,137.6513 0.75001127,137.6588 0.4999868,137.6662 0.031242441,137.6737 -1.1135557e-005,137.6811 4.8760153e-006,137.6886 -8.3683126e-006,137.6960 0.031314988,137.7035 0.31257388,137.7109 0.31242841,137.7184 0.031184234,137.7258 9.336447e-006,137.7333 0.093830951,137.7407 0.31251353,137.7482 0.18746831,137.7556 0.1874699,137.7631 0.21892668,137.7705 0.96893483,137.7780 0.90610284,137.7855 0.43733788,137.7929 0.093659736,137.8004 0.031298976,137.8078 0.28128612,137.8153 0.18743339,137.8227 -2.2852366e-005,137.8302 6.3596794e-006,137.8376 0.031314246,137.8451 0.15632072,137.8525 0.15616985,137.8600 -8.4315434e-005,137.8675 0.12521805,137.8749 1.0004826,137.8824 1.6876304,137.8898 1.2497352,137.8973 0.65598989,137.9047 0.2810359,137.9122 0.031178631,137.9197 8.9450987e-006,137.9271 -7.8941292e-007,137.9346 0.031280618,137.9420 0.09373749,137.9495 -1.7086097e-005,137.9570 0.18767075,137.9644 0.68761152,137.9719 0.65621901,137.9793 0.71867335,137.9868 0.53118396,137.9943 0.4374609,138.0017 0.437693,138.0092 1.468918,138.0166 1.2497371,138.0241 0.81305194,138.0316 2.5009842,138.0390 3.1559305,138.0465 2.0303047,138.0539 2.8752811,138.0614 4.8766093,138.0689 7.5013471,138.0763 8.7814169,138.0838 8.718441,138.0913 11.878353,138.0987 29.507195,138.1062 46.47192,138.1136 43.057961,138.1211 23.21151,138.1286 8.7481518,138.1360 12.346949,138.1435 19.53266,138.1510 17.371819,138.1584 6.9022861,138.1659 1.061584,138.1734 0.87513143,138.1808 0.74998277,138.1883 0.62528312,138.1957 0.9688226,138.2032 0.68714762,138.2107 0.18722224,138.2181 4.6355701e-005,138.2256 0.3751457,138.2331 0.5624783,138.2405 0.34362817,138.2480 0.031184077,138.2555 1.2591077e-005,138.2629 0.062519789,138.2704 0.12505336,138.2779 0.18749522,138.2853 0.093701221,138.2928 0.49998933,138.3003 0.34374034,138.3078 -5.3530621e-006,138.3152 1.6068223e-006,138.3227 -1.0739391e-006,138.3302 2.6890077e-006,138.3376 0.093752965,138.3451 0.0937481,138.3526 -8.0229665e-006,138.3600 2.134462e-005,138.3675 0.093762517,138.3750 0.15635081,138.3824 0.53141296,138.3899 0.62484503,138.3974 0.12490673,138.4049 0.31255659,138.4123 0.18742408,138.4198 0.031227598,138.4273 -1.0199979e-005,138.4347 3.4569039e-005,138.4422 0.12498973,138.4497 6.4286073e-006,138.4572 0.18760942,138.4646 0.31246513,138.4721 0.18742353,138.4796 0.34375718,138.4871 0.31248325,138.4945 -1.5410082e-005,138.5020 7.1128693e-006,138.5095 -1.3041232e-005,138.5170 0.06259352,138.5244 0.43763074,138.5319 0.56242836,138.5394 0.18737411,138.5468 -1.8556941e-005,138.5543 0.34376913,138.5618 0.43752119,138.5693 0.12501766,138.5768 0.21884604,138.5842 0.53125489,138.5917 0.31245425,138.5992 0.50023609,138.6067 0.90648532,138.6141 0.96852779,138.6216 0.2496751,138.6291 -4.9342947e-005,138.6366 2.9503304e-005,138.6440 0.18760732,138.6515 0.65635794,138.6590 0.99988067,138.6665 0.84383518,138.6740 1.3754816,138.6814 2.5317223,138.6889 2.9687076,138.6964 1.8748226,138.7039 1.6248199,138.7113 0.99956912,138.7188 0.40599662,138.7263 0.062475402,138.7338 0.093754262,138.7413 0.093785241,138.7487 0.31258968,138.7562 0.28118411,138.7637 0.12501323,138.7712 0.312594,138.7787 0.49998605,138.7862 0.40617642,138.7936 0.15615356,138.8011 -3.7861209e-005,138.8086 1.2818964e-005,138.8161 0.031276435,138.8236 0.093750946,138.8310 0.031219717,138.8385 6.8805957e-007,138.8460 -1.2291366e-005,138.8535 4.8480659e-005,138.8610 0.093769602,138.8685 0.031189896,138.8759 1.9746587e-005,138.8834 0.31261694,138.8909 0.87510741,138.8984 0.96869546,138.9059 0.53127795,138.9134 0.75006747,138.9208 0.71865767,138.9283 0.8128553,138.9358 1.8752592,138.9433 1.5311022,138.9508 1.6253537,138.9583 3.595139,138.9658 8.43993,138.9732 35.150784,138.9807 145.08127,138.9882 254.55229,138.9957 234.74896,139.0032 119.08266,139.0107 41.233608,139.0182 21.027254,139.0257 12.685114,139.0331 10.906079,139.0406 15.565489,139.0481 29.22381,139.0556 50.042946,139.0631 89.791023,139.0706 245.95685,139.0781 1110.8654,139.0856 2415.3572,139.0931 2631.6428,139.1005 1623.7402,139.1080 568.88123,139.1155 216.77171,139.1230 168.27335,139.1305 131.79906,139.1380 92.736572,139.1455 54.144218,139.1530 27.023514,139.1605 11.621127,139.1680 5.0920072,139.1755 2.530407,139.1830 0.59352082,139.1904 1.0317007,139.1979 1.8437486,139.2054 1.2810022,139.2129 0.84372562,139.2204 0.49977502,139.2279 0.25003776,139.2354 0.62519985,139.2429 0.65636575,139.2504 0.68725622,139.2579 0.15605927,139.2654 0.53132004,139.2729 0.3749899,139.2804 0.90674871,139.2879 2.0940127,139.2954 1.906054,139.3028 1.5308963,139.3103 0.75001895,139.3178 1.7504728,139.3253 1.9373484,139.3328 1.2808862,139.3403 0.81239748,139.3478 1.5002193,139.3553 2.4063513,139.3628 1.3123671,139.3703 1.0001897,139.3778 1.3750085,139.3853 0.99972916,139.3928 0.59353715,139.4003 0.093632892,139.4078 0.093816094,139.4153 0.18749309,139.4228 0.031261608,139.4303 0.15623638,139.4378 0.12513912,139.4453 0.59389192,139.4528 0.43734771,139.4603 0.28117633,139.4678 0.28120011,139.4753 0.18753289,139.4828 0.31270495,139.4903 1.0001096,139.4978 0.93728667,139.5053 0.21860826,139.5128 0.093723297,139.5203 2.3718818e-005,139.5278 0.46878386,139.5353 0.37507164,139.5428 0.93769884,139.5503 1.3442096,139.5578 1.9686882,139.5653 1.0931934,139.5728 0.34367114,139.5803 0.50004047,139.5878 0.56252658,139.5953 0.46877226,139.6028 0.49997842,139.6103 0.40618488,139.6178 0.50004458,139.6253 0.68748873,139.6328 0.34368801,139.6403 0.68759757,139.6478 1.0311781,139.6554 0.093631439,139.6629 2.4901923e-005,139.6704 0.031247567,139.6779 -1.5195602e-005,139.6854 3.0507361e-005,139.6929 0.12499813,139.7004 0.12511119,139.7079 0.5000568,139.7154 0.34368554,139.7229 0.43761733,139.7304 0.78135002,139.7379 0.78112525,139.7454 0.37489861,139.7529 0.4688094,139.7604 0.53127778,139.7679 0.49992874,139.7755 0.18738776,139.7830 -2.1231699e-005,139.7905 0.031275783,139.7980 0.09376964,139.8055 0.18753573,139.8130 0.31260997,139.8205 0.40628895,139.8280 0.28115684,139.8355 0.2186778,139.8430 0.093695141,139.8505 0.12511927,139.8581 0.75011146,139.8656 0.49984404,139.8731 0.031150982,139.8806 0.093829982,139.8881 0.40633914,139.8956 0.31258959,139.9031 0.49999133,139.9106 0.43740174,139.9181 0.28115401,139.9257 -5.0837527e-005,139.9332 1.6083963e-005,139.9407 -1.3495819e-005,139.9482 0.093817353,139.9557 0.37511855,139.9632 0.40617949,139.9707 0.18741058,139.9782 0.84463608,139.9858 3.5953307,139.9933 7.0322309,140.0008 8.5313845,140.0083 8.0618286,140.0158 5.7174587,140.0233 3.1865585,140.0308 2.4686911,140.0384 2.4061406,140.0459 1.500138,140.0534 2.1256866,140.0609 3.2499619,140.0684 5.6581988,140.0759 28.454018,140.0835 107.31181,140.0910 188.20143,140.0985 179.76387,140.1060 109.10738,140.1135 85.979378,140.1210 123.88751,140.1286 118.83144,140.1361 69.446526,140.1436 23.050213,140.1511 10.466561,140.1586 8.3113184,140.1661 5.4364529,140.1737 3.2182693,140.1812 2.2809966,140.1887 1.8747817,140.1962 1.9999305,140.2037 1.1561993,140.2113 0.2188257,140.2188 0.43761364,140.2263 0.56251973,140.2338 0.53120041,140.2413 0.59363914,140.2489 0.18739131,140.2564 -6.6753605e-006,140.2639 6.6406451e-006,140.2714 0.093854144,140.2789 0.40638632,140.2865 0.43738866,140.2940 0.093623154,140.3015 0.031254373,140.3090 -1.4613897e-005,140.3166 6.4077176e-006,140.3241 -1.1016736e-005,140.3316 3.766135e-005,140.3391 0.093805455,140.3467 0.18745229,140.3542 0.093707271,140.3617 6.8688e-006,140.3692 -1.6822246e-006,140.3767 -1.4037118e-007,140.3843 2.2439726e-006,140.3918 -8.8361012e-006,140.3993 3.3102533e-005,140.4068 0.093817942,140.4144 0.18747523,140.4219 0.21880175,140.4294 0.7814483,140.4369 0.8748948,140.4445 0.28105238,140.4520 0.12510537,140.4595 0.59389508,140.4671 0.74994808,140.4746 0.46877944,140.4821 0.6562804,140.4896 0.37481105,140.4972 0.093674667,140.5047 0.031241102,140.5122 2.0397516e-005,140.5197 0.1875927,140.5273 0.34375682,140.5348 0.40641439,140.5423 0.87507927,140.5499 0.65617037,140.5574 0.62495816,140.5649 0.34356451,140.5724 -7.6739052e-005,140.5800 3.2579275e-005,140.5875 0.031260308,140.5950 0.28145644,140.6026 1.0001564,140.6101 0.87482876,140.6176 0.34359494,140.6252 0.093698911,140.6327 -1.3439169e-005,140.6402 6.3818329e-006,140.6477 -1.2088073e-005,140.6553 4.1972882e-005,140.6628 0.09379673,140.6703 0.093723334,140.6779 0.09379907,140.6854 0.18751489,140.6929 0.093641117,140.7005 3.3905915e-005,140.7080 0.12500603,140.7155 -5.8314748e-005,140.7231 3.271372e-006,140.7306 4.5236207e-005,140.7381 0.37520617,140.7457 0.84378332,140.7532 0.59358245,140.7607 0.18739486,140.7683 2.5638668e-005,140.7758 0.28137925,140.7833 0.49996844,140.7909 0.1873841,140.7984 -1.5888116e-005,140.8060 4.2725169e-006,140.8135 -1.2009684e-006,140.8210 5.3110625e-007,140.8286 -9.2343817e-007,140.8361 3.1628224e-006,140.8436 -1.1728574e-005,140.8512 4.3754204e-005,140.8587 0.40633634,140.8662 0.65638262,140.8738 1.1875415,140.8813 0.99985921,140.8889 0.40613487,140.8964 0.093709596,140.9039 6.1316728e-006,140.9115 -2.202267e-005,140.9190 0.18774338,140.9266 1.1252205,140.9341 1.156159,140.9416 1.2815983,140.9492 2.3439939,140.9567 2.4062848,140.9642 3.4700406,140.9718 21.017157,140.9793 87.557564,140.9869 130.41153,140.9944 107.19921,141.0019 49.918312,141.0095 20.90004,141.0170 11.903999,141.0246 8.3117542,141.0321 6.8430505,141.0397 4.0617332,141.0472 3.5306919,141.0547 2.5938947,141.0623 4.0944571,141.0698 6.7521873,141.0774 19.066919,141.0849 33.190414,141.0925 37.561699,141.1000 30.309523,141.1075 22.467749,141.1151 22.469898,141.1226 25.000252,141.1302 23.404755,141.1377 16.216532,141.1453 8.4356928,141.1528 4.3427982,141.1604 3.3751218,141.1679 3.8437243,141.1754 2.7805119,141.1830 1.0617793,141.1905 0.28105497,141.1981 0.46886998,141.2056 0.56244522,141.2132 0.18742794,141.2207 0.093721621,141.2283 2.4071385e-005,141.2358 0.1250533,141.2434 0.1249624,141.2509 0.031211099,141.2585 -6.6054076e-006,141.2660 1.3763554e-006,141.2736 1.1005012e-006,141.2811 0.093757004,141.2887 0.18750067,141.2962 0.031231793,141.3037 0.09384276,141.3113 0.46884096,141.3188 0.43739671,141.3264 0.093674771,141.3339 5.8823639e-007,141.3415 2.2530361e-005,141.3490 0.093779929,141.3566 0.12501067,141.3641 0.18748662,141.3717 0.093718745,141.3792 0.031233499,141.3868 0.031308662,141.3944 0.18757361,141.4019 0.21878465,141.4095 0.71878797,141.4170 0.71864253,141.4246 0.18744387,141.4321 0.15631256,141.4397 0.18750253,141.4472 0.12492902,141.4548 -3.4544973e-005,141.4623 0.031249002,141.4699 3.8532613e-005,141.4774 0.09377104,141.4850 0.031194709,141.4925 -2.8252794e-006,141.5001 -1.0225222e-006,141.5076 0.031273719,141.5152 0.18766382,141.5228 0.68758601,141.5303 0.53106868,141.5379 0.093645312,141.5454 1.5879099e-005,141.5530 3.1799007e-006,141.5605 0.031285502,141.5681 0.093729317,141.5756 0.031273339,141.5832 0.31270286,141.5908 0.71883404,141.5983 0.59358716,141.6059 0.18736084,141.6134 0.0937225,141.6210 -3.7018087e-006,141.6285 0.093766943,141.6361 0.2812736,141.6437 0.18746342,141.6512 3.5043307e-005,141.6588 0.18756269,141.6663 0.18745939,141.6739 0.093725167,141.6815 0.062530175,141.6890 0.093736559,141.6966 0.062523514,141.7041 0.28137186,141.7117 0.37496096,141.7192 0.21864098,141.7268 0.12502505,141.7344 0.15631162,141.7419 0.18747418,141.7495 0.12499376,141.7571 0.40636429,141.7646 0.56247967,141.7722 0.28110543,141.7797 0.093701586,141.7873 0.031250749,141.7949 -4.9974119e-006,141.8024 2.432577e-006,141.8100 -4.732879e-006,141.8175 0.031279169,141.8251 0.31254375,141.8327 0.53133792,141.8402 0.65636802,141.8478 0.53119552,141.8554 0.37490129,141.8629 0.34376422,141.8705 0.34369618,141.8781 0.09367536,141.8856 0.093732163,141.8932 0.18755992,141.9007 0.18766984,141.9083 0.40635711,141.9159 0.40611485,141.9234 0.18733668,141.9310 0.093746357,141.9386 0.18758433,141.9461 0.31253606,141.9537 0.15619084,141.9613 0.15617527,141.9688 0.71951371,141.9764 4.4718313,141.9840 13.097241,141.9915 17.061577,141.9991 10.527847,142.0067 4.2169299,142.0142 1.9059364,142.0218 2.4686911,142.0294 1.6557566,142.0370 0.87504143,142.0445 1.4377271,142.0521 1.4685961,142.0597 0.93727934,142.0672 0.81280696,142.0748 1.8755163,142.0824 5.9105148,142.0899 33.482025,142.0975 75.512085,142.1051 87.153336,142.1126 58.581287,142.1202 32.905346,142.1278 54.078453,142.1354 97.16761,142.1429 99.616058,142.1505 62.640465,142.1581 48.541649,142.1656 123.94427,142.1732 220.36153,142.1808 207.7236,142.1884 107.02642,142.1959 31.735193,142.2035 13.123259,142.2111 8.2803736,142.2187 6.4991212,142.2262 3.9989269,142.2338 2.8432419,142.2414 3.1560204,142.2490 3.406333,142.2565 3.5000327,142.2641 1.9370459,142.2717 0.18717903,142.2792 5.9635142e-005,142.2868 0.2189559,142.2944 0.59380436,142.3020 0.37483308,142.3096 0.12487657,142.3171 7.3932162e-005,142.3247 0.50014818,142.3323 0.59365392,142.3399 0.18738508,142.3474 -1.4777303e-005,142.3550 4.1047861e-006,142.3626 -1.6409645e-006,142.3702 2.4589658e-006,142.3777 0.031286042,142.3853 0.18756501,142.3929 0.34377882,142.4005 0.31244457,142.4081 0.12496534,142.4156 0.37509537,142.4232 0.90629458,142.4308 0.71864164,142.4384 0.18744431,142.4459 0.031245446,142.4535 -1.4841843e-005,142.4611 0.031254586,142.4687 -3.5033383e-006,142.4763 9.1528022e-007,142.4838 -1.5755884e-007,142.4914 -2.8512471e-007,142.4990 1.2981544e-006,142.5066 -4.9078008e-006,142.5142 1.8334184e-005,142.5218 0.062496543,142.5293 -4.5460174e-006,142.5369 0.031254809,142.5445 -1.4735199e-005,142.5521 6.0786269e-006,142.5597 0.093831629,142.5672 0.28126428,142.5748 0.21873435,142.5824 0.50013047,142.5900 0.78123569,142.5976 0.37483862,142.6052 -4.6331239e-005,142.6127 0.031293169,142.6203 0.093784183,142.6279 0.09369348,142.6355 0.093819462,142.6431 0.68767035,142.6507 0.87501794,142.6583 0.78124768,142.6658 0.62490332,142.6734 0.18736695,142.6810 0.031207977,142.6886 3.1315543e-005,142.6962 0.18757904,142.7038 0.34378147,142.7114 0.34371364,142.7189 0.21870364,142.7265 0.18757354,142.7341 0.4062427,142.7417 0.18742782,142.7493 0.18750572,142.7569 0.093732983,142.7645 0.093780182,142.7721 0.18756624,142.7796 0.28139913,142.7872 0.59370357,142.7948 0.28111175,142.8024 0.28121638,142.8100 0.12500674,142.8176 0.31256589,142.8252 0.31243813,142.8328 0.093693741,142.8404 0.18752693,142.8479 0.34375665,142.8555 0.21874475,142.8631 0.093755901,142.8707 0.093755253,142.8783 0.2187987,142.8859 0.34376368,142.8935 0.18739437,142.9011 0.031313565,142.9087 0.59401333,142.9163 1.1876029,142.9239 1.7811555,142.9314 1.8124434,142.9390 1.4685866,142.9466 0.56255817,142.9542 1.2194657,142.9618 2.6254365,142.9694 11.539489,142.9770 46.922985,142.9846 80.600388,142.9922 74.394958,142.9998 36.892479,143.0074 12.369388,143.0150 3.1858652,143.0226 1.4060733,143.0302 1.8442898,143.0378 3.2507503,143.0454 4.9378877,143.0530 5.405993,143.0605 4.6558266,143.0681 4.5004973,143.0757 6.97051,143.0833 12.721615,143.0909 25.378529,143.0985 34.469852,143.1061 30.340683,143.1137 17.964935,143.1213 9.6864195,143.1289 9.6579351,143.1365 14.407263,143.1441 13.435607,143.1517 6.3724713,143.1593 2.499773,143.1669 7.2836919,143.1745 14.408497,143.1821 16.31197,143.1897 10.622756,143.1973 4.9982414,143.2049 2.0615523,143.2125 0.62471783,143.2201 0.46886286,143.2277 0.62500793,143.2353 0.49979565,143.2429 0.093597621,143.2505 0.09381754,143.2581 0.31252012,143.2657 0.31253952,143.2733 0.50005102,143.2809 0.53132641,143.2885 0.65628016,143.2961 0.40609622,143.3037 0.18741973,143.3113 0.093709715,143.3189 2.7355385e-005,143.3265 0.37509984,143.3341 0.49999183,143.3417 0.28121608,143.3493 0.18744098,143.3569 -4.3637123e-005,143.3645 0.1875564,143.3721 0.4062621,143.3797 0.21868569,143.3874 0.031334229,143.3950 0.34381351,143.4026 0.34375852,143.4102 0.53129101,143.4178 0.499957,143.4254 0.31239167,143.4330 0.031285189,143.4406 0.37513697,143.4482 0.53121537,143.4558 0.31236526,143.4634 -4.3203152e-005,143.4710 0.031251322,143.4786 3.7889095e-005,143.4862 0.31251284,143.4938 0.031177672,143.5014 7.0373681e-005,143.5091 0.093728498,143.5167 0.031313613,143.5243 0.31264666,143.5319 0.31238475,143.5395 0.093641393,143.5471 -3.3805223e-005,143.5547 0.031370077,143.5623 0.68775237,143.5699 1.3437868,143.5775 1.0935907,143.5851 0.53118271,143.5927 0.78124654,143.6004 0.93738991,143.6080 -6.3257175e-005,143.6156 1.786049e-005,143.6232 -8.1811486e-006,143.6308 1.48639e-005,143.6384 0.18754609,143.6460 0.50006294,143.6536 0.75001425,143.6612 0.53126127,143.6689 0.37504527,143.6765 0.40636569,143.6841 0.50006908,143.6917 0.53119075,143.6993 0.53108358,143.7069 0.18735357,143.7145 -4.5357529e-006,143.7221 1.6564879e-006,143.7298 -2.0900418e-006,143.7374 6.7040119e-006,143.7450 -2.4727504e-005,143.7526 0.093893014,143.7602 0.75043947,143.7678 1.2502787,143.7754 1.0934834,143.7831 0.49958301,143.7907 0.093603685,143.7983 0.031290684,143.8059 0.093733743,143.8135 0.09373942,143.8211 0.50005651,143.8288 0.96884954,143.8364 1.0002115,143.8440 0.93762732,143.8516 0.74967635,143.8592 -0.00025028485,143.8668 7.1096692e-005,143.8745 -3.4087607e-005,143.8821 6.5253393e-005,143.8897 0.34399664,143.8973 0.75005591,143.9049 0.49977115,143.9125 0.093627192,143.9202 4.583329e-006,143.9278 0.031265605,143.9354 0.093796842,143.9430 0.3125931,143.9506 0.50000465,143.9583 0.31238812,143.9659 0.031192502,143.9735 0.093814269,143.9811 0.90664369,143.9887 2.062777,143.9964 1.7808914,144.0040 0.53094572,144.0116 0.18745548,144.0192 -2.8652476e-005,144.0268 4.7056033e-006,144.0345 9.8326218e-006,144.0421 0.187656,144.0497 0.68764776,144.0573 1.9387282,144.0650 7.5028567,144.0726 14.345096,144.0802 14.030799,144.0878 13.406999,144.0954 18.847136,144.1031 38.922215,144.1107 93.270462,144.1183 124.56133,144.1259 93.572884,144.1336 39.797413,144.1412 19.437618,144.1488 22.971079,144.1564 22.716829,144.1641 17.30826,144.1717 12.124887,144.1793 21.817308,144.1869 35.563904,144.1946 30.777235,144.2022 13.807925,144.2098 3.5923669,144.2174 2.4372764,144.2251 1.4056444,144.2327 0.3747496,144.2403 0.31247163,144.2479 0.31248957,144.2556 0.093717836,144.2632 -1.2214116e-006,144.2708 -1.2664332e-006,144.2785 0.062544107,144.2861 0.28128812,144.2937 0.1874532,144.3013 -6.4241081e-005,144.3090 0.0001162992,144.3166 1.1878439,144.3242 2.5312262,144.3319 1.6871899,144.3395 0.53113043,144.3471 0.00010439585,144.3547 0.37513208,144.3624 0.34362283,144.3700 0.031152414,144.3776 1.176387e-005,144.3853 9.9273784e-006,144.3929 0.093753576,144.4005 0.093780816,144.4082 0.1875779,144.4158 0.37507823,144.4234 0.96895647,144.4311 1.7190017,144.4387 1.7499454,144.4463 0.93715674,144.4540 0.28101107,144.4616 -2.2696693e-005,144.4692 0.093852438,144.4769 0.31253111,144.4845 0.18739878,144.4921 -4.4323264e-005,144.4998 3.0885367e-005,144.5074 0.18755978,144.5150 0.31246975,144.5227 0.093739688,144.5303 0.21880555,144.5379 0.21869434,144.5456 0.031218499,144.5532 0.78130668,144.5608 1.187479,144.5685 0.49998429,144.5761 0.31254154,144.5837 0.31245103,144.5914 0.093789585,144.5990 0.37517688,144.6067 0.65625161,144.6143 0.40610594,144.6219 0.12491852,144.6296 -1.2844982e-005,144.6372 -2.4698882e-006,144.6448 0.031313408,144.6525 0.1875046,144.6601 0.093753263,144.6678 0.31257504,144.6754 0.43748206,144.6830 0.37492421,144.6907 0.093689442,144.6983 0.093890503,144.7059 0.46882832,144.7136 0.37485179,144.7212 0.031188238,144.7289 -8.9003761e-006,144.7365 6.4075874e-005,144.7441 0.31257367,144.7518 0.34374136,144.7594 0.3124609,144.7671 0.28141847,144.7747 0.81272835,144.7824 0.99980146,144.7900 0.28100297,144.7976 0.34377694,144.8053 1.0314465,144.8129 1.2186897,144.8206 0.21854703,144.8282 4.3544955e-005,144.8358 0.34390515,144.8435 0.75003487,144.8511 0.499856,144.8588 0.093672,144.8664 -4.692146e-007,144.8741 1.1396109e-007,144.8817 1.3402232e-008,144.8894 -1.6758867e-007,144.8970 6.5699476e-007,144.9046 -2.4605422e-006,144.9123 9.1857346e-006,144.9199 0.18752994,144.9276 0.34374514,144.9352 0.18748954,144.9429 0.09387093,144.9505 0.28131443,144.9582 0.18732281,144.9658 4.2467778e-005,144.9734 0.37521905,144.9811 0.75017172,144.9887 0.96874213,144.9964 0.65608096,145.0040 0.37485042,145.0117 0.15618235,145.0193 0.18749423,145.0270 0.18750592,145.0346 0.50007468,145.0423 0.53119284,145.0499 0.59425837,145.0576 3.0646164,145.0652 14.0383,145.0729 47.547218,145.0805 89.44651,145.0882 86.960182,145.0958 54.144001,145.1035 30.559816,145.1111 34.910221,145.1188 39.529751,145.1264 27.086905,145.1341 9.5264368,145.1417 2.9992495,145.1494 2.8442316,145.1570 3.5000908,145.1647 3.2491882,145.1723 1.5931121,145.1800 1.2500542,145.1876 1.3440942,145.1953 2.0312653,145.2029 1.2181147,145.2106 0.093510069,145.2182 0.093803458,145.2259 -2.9112003e-005,145.2335 7.79318e-006,145.2412 -2.0589362e-006,145.2489 4.4207886e-007,145.2565 2.9077873e-007,145.2642 0.093852513,145.2718 0.50015789,145.2795 0.68745059,145.2871 0.34361053,145.2948 0.28120086,145.3024 0.18747684,145.3101 0.031288538,145.3177 0.18751898,145.3254 0.18753628,145.3331 0.4064289,145.3407 0.59374303,145.3484 0.28103754,145.3560 -6.8258072e-005,145.3637 2.3697692e-005,145.3713 0.031292111,145.3790 0.093763679,145.3867 0.12507309,145.3943 0.59389579,145.4020 0.74993181,145.4096 0.31230378,145.4173 2.6520929e-005,145.4249 0.46899599,145.4326 1.0313616,145.4403 1.0623988,145.4479 0.90607345,145.4556 0.34364688,145.4632 0.12502803,145.4709 0.1875253,145.4786 0.40633568,145.4862 0.68746161,145.4939 0.15612535,145.5015 2.9716289e-006,145.5092 -8.0007464e-007,145.5169 2.2848781e-007,145.5245 -1.1383142e-007,145.5322 2.2683784e-007,145.5398 -7.9356448e-007,145.5475 2.9476103e-006,145.5552 0.09387318,145.5628 0.3437742,145.5705 1.0940948,145.5781 4.9383001,145.5858 7.343648,145.5935 4.4992766,145.6011 1.6247418,145.6088 0.7499631,145.6165 0.53116155,145.6241 0.18742704,145.6318 -1.6636288e-005,145.6395 0.12502554,145.6471 0.18752143,145.6548 0.093723655,145.6624 -2.3026159e-005,145.6701 7.9389647e-006,145.6778 -8.7287626e-006,145.6854 2.6977374e-005,145.6931 0.093856961,145.7008 0.34379157,145.7084 0.3436951,145.7161 0.18745384,145.7238 0.093699135,145.7314 -2.2660543e-005,145.7391 7.3683682e-006,145.7468 -6.8118907e-006,145.7544 1.9880023e-005,145.7621 0.09379188,145.7698 0.96878481,145.7774 2.5001078,145.7851 3.1249638,145.7928 1.5623826,145.8004 0.18751723,145.8081 0.18746316,145.8158 -3.4151442e-005,145.8234 9.3055141e-006,145.8311 -3.068566e-006,145.8388 2.9683304e-006,145.8465 0.093767025,145.8541 0.31252778,145.8618 0.34373188,145.8695 0.09372174,145.8771 -4.5310326e-006,145.8848 2.0550702e-005,145.8925 0.09379489,145.9001 0.12496712,145.9078 -3.5991812e-005,145.9155 9.6389613e-006,145.9232 -2.5618349e-006,145.9308 6.0778558e-007,145.9385 1.3086984e-007,145.9462 -1.1313792e-006,145.9538 4.3949281e-006,145.9615 -1.6449336e-005,145.9692 6.1406186e-005,145.9769 0.34389335,145.9845 0.53119385,145.9922 0.1874247,145.9999 0.3438071,146.0076 0.53131139,146.0152 0.65628248,146.0229 0.49991971,146.0306 0.21864913,146.0383 0.093804747,146.0459 0.28136143,146.0536 0.50034088,146.0613 1.2818049,146.0690 2.0939934,146.0766 3.1254427,146.0843 5.4381042,146.0920 6.3128738,146.0997 7.1877885,146.1073 8.4697685,146.1150 11.906298,146.1227 10.435965,146.1304 6.9056568,146.1380 4.3745894,146.1457 2.3117256,146.1534 0.87449908,146.1611 0.59370905,146.1687 0.90628529,146.1764 0.65619987,146.1841 0.71896124,146.1918 1.125071,146.1995 0.9059208,146.2071 0.093535349,146.2148 2.7714177e-005,146.2225 -6.9107377e-006,146.2302 -7.3051808e-008,146.2379 7.2038729e-006,146.2455 0.031250142,146.2532 -7.7712648e-006,146.2609 2.0824409e-006,146.2686 -5.5802508e-007,146.2763 1.4953217e-007,146.2839 -4.006959e-008,146.2916 1.0737113e-008,146.2993 -2.8764162e-009,146.3070 7.6789769e-010,146.3147 -1.9499843e-010,146.3223 1.2046321e-011,146.3300 1.4683554e-010,146.3377 -5.994234e-010,146.3454 2.251006e-009,146.3531 -8.4050358e-009,146.3608 3.1371421e-008,146.3684 0.031258509,146.3761 0.15631247,146.3838 0.31255585,146.3915 0.3437199,146.3992 0.18743052,146.4069 -4.4265176e-005,146.4145 5.7738245e-005,146.4222 0.40645954,146.4299 0.96888065,146.4376 0.87485498,146.4453 0.34356344,146.4530 0.031195194,146.4607 1.5142286e-005,146.4683 0.06249861,146.4760 -9.6000413e-006,146.4837 -2.0396144e-006,146.4914 0.031276394,146.4991 0.093784973,146.5068 0.093713455,146.5145 -2.7327085e-005,146.5221 7.4669533e-006,146.5298 -2.539103e-006,146.5375 2.689145e-006,146.5452 -8.2178494e-006,146.5529 3.0184096e-005,146.5606 0.093844227,146.5683 0.25009212,146.5760 0.46884155,146.5836 0.96907753,146.5913 1.6563214,146.5990 1.0620176,146.6067 0.21856667,146.6144 0.50006509,146.6221 0.37493536,146.6298 0.093721449,146.6375 0.093737125,146.6452 0.093800187,146.6529 0.34393007,146.6605 0.75003958,146.6682 0.49983266,146.6759 0.093657479,146.6836 0.093787037,146.6913 0.31253144,146.6990 0.34374037,146.7067 0.21871687,146.7144 0.18749344,146.7221 0.34376952,146.7298 0.34373015,146.7375 0.093728133,146.7452 -4.1748035e-007,146.7529 -2.3746113e-006,146.7605 9.9166045e-006,146.7682 0.031250268,146.7759 -1.1019952e-005,146.7836 6.2777581e-006,146.7913 0.093766101,146.7990 0.18749398,146.8067 0.093758009,146.8144 0.1875495,146.8221 0.34377673,146.8298 0.31244496,146.8375 0.031201629,146.8452 6.8769123e-006,146.8529 -4.1258369e-007,146.8606 -5.2273704e-006,146.8683 2.1323489e-005,146.8760 0.18756007,146.8837 0.31248012,146.8914 0.093697287,146.8991 -1.0977566e-005,146.9068 2.8649287e-005,146.9145 0.093845986,146.9222 0.18749003,146.9298 0.093693599,146.9375 0.093789935,146.9452 0.15629205,146.9529 0.1561797,146.9606 0.031177109,146.9683 1.7289512e-005,146.9760 0.093821481,146.9837 0.34383154,146.9914 0.7501964,146.9991 1.7501816,147.0068 2.1561918,147.0145 1.2496746,147.0222 0.093599923,147.0299 0.31273162,147.0376 2.1581466,147.0453 13.756698,147.0530 35.475895,147.0607 45.812771,147.0684 36.774925,147.0761 48.678352,147.0838 206.46294,147.0915 481.29892,147.0993 564.44409,147.1070 369.8764,147.1147 134.78218,147.1224 40.956757,147.1301 26.624847,147.1378 21.747398,147.1455 13.809316,147.1532 6.6855192,147.1609 3.9993949,147.1686 3.5622981,147.1763 1.9058275,147.1840 0.81233311,147.1917 0.62496024,147.1994 0.37493315,147.2071 0.2187472,147.2148 0.21871705,147.2225 0.12496744,147.2302 0.18753414,147.2379 0.2500402,147.2456 0.25002298,147.2533 0.28131086,147.2610 0.53145444,147.2688 0.78120333,147.2765 0.43729639,147.2842 0.40633491,147.2919 0.81255001,147.2996 0.7812748,147.3073 0.7812342,147.3150 0.53109664,147.3227 0.43765539,147.3304 0.96880144,147.3381 0.56225723,147.3458 0.18743689,147.3535 0.12496271,147.3612 -2.771334e-005,147.3690 -5.713488e-006,147.3767 0.06264554,147.3844 0.40643138,147.3921 0.43735653,147.3998 0.093580678,147.4075 -1.8088576e-006,147.4152 0.093786225,147.4229 0.21875897,147.4306 0.1874793,147.4383 0.28124526,147.4461 0.37500632,147.4538 0.34373423,147.4615 -1.6793476e-005,147.4692 4.9964328e-006,147.4769 -3.1913673e-006,147.4846 7.769223e-006,147.4923 0.093833402,147.5000 0.34382853,147.5078 0.37494853,147.5155 0.18742287,147.5232 0.093756832,147.5309 0.093784273,147.5386 0.093701564,147.5463 -4.05629e-005,147.5540 1.0929858e-005,147.5618 -3.1540853e-006,147.5695 1.6858795e-006,147.5772 -3.5894611e-006,147.5849 1.2672689e-005,147.5926 0.093807854,147.6003 0.18746975,147.6080 -4.1922423e-005,147.6158 0.18756597,147.6235 0.50001454,147.6312 0.3436991,147.6389 0.062503316,147.6466 0.093745738,147.6543 -3.6921061e-005,147.6621 3.9012888e-005,147.6698 0.093754172,147.6775 0.03123528,147.6852 0.18756352,147.6929 0.40623838,147.7006 0.18745808,147.7084 0.093773484,147.7161 0.18754491,147.7238 0.3125025,147.7315 0.18742724,147.7392 -3.008272e-005,147.7470 6.8349946e-006,147.7547 2.7448866e-006,147.7624 -1.7816157e-005,147.7701 6.8524052e-005,147.7778 0.3126429,147.7856 0.50000536,147.7933 0.40616187,147.8010 0.43758553,147.8087 0.875117,147.8164 0.74983501,147.8242 0.28124401,147.8319 0.84404635,147.8396 1.2501549,147.8473 0.99984086,147.8550 0.56230658,147.8628 0.31231976,147.8705 -4.2447497e-005,147.8782 0.28153569,147.8859 0.68752933,147.8937 0.53104919,147.9014 0.28114447,147.9091 -3.8637558e-005,147.9168 1.0185433e-005,147.9246 -2.1017859e-006,147.9323 -1.7790701e-006,147.9400 9.2188066e-006,147.9477 0.18757212,147.9555 0.50001454,147.9632 0.37500119,147.9709 0.43761221,147.9786 0.7501986,147.9864 1.5003679,147.9941 2.7189507,148.0018 2.218354,148.0095 0.93712866,148.0173 0.56244969,148.0250 0.31237689,148.0327 0.12510723,148.0404 0.43747404,148.0482 2.470953,148.0559 17.066406,148.0636 26.719276,148.0713 21.278784,148.0791 14.408899,148.0868 31.886635,148.0945 62.915379,148.1023 72.184196,148.1100 70.945137,148.1177 125.55998,148.1254 188.47983,148.1332 163.94553,148.1409 83.531929,148.1486 24.549122,148.1564 9.9670563,148.1641 6.4987197,148.1718 3.9054089,148.1796 1.9682939,148.1873 0.62489021,148.1950 0.49997687,148.2027 0.34364572,148.2105 0.312446,148.2182 0.21878828,148.2259 0.40627182,148.2337 0.18734869,148.2414 0.00010300335,148.2491 0.31265107,148.2569 0.34375414,148.2646 0.43756157,148.2723 0.4998571,148.2801 0.34375563,148.2878 0.78140897,148.2955 0.78109032,148.3033 0.21860993,148.3110 0.093717575,148.3187 3.1522362e-005,148.3265 0.31265804,148.3342 0.8439908,148.3419 1.0937624,148.3497 0.49983683,148.3574 0.34360072,148.3651 0.18741021,148.3729 0.21876141,148.3806 0.18748197,148.3884 0.18748139,148.3961 -2.7472439e-005,148.4038 8.5904267e-006,148.4116 0.031292193,148.4193 0.093736373,148.4270 -3.6925147e-005,148.4348 -2.2960996e-006,148.4425 4.6114965e-005,148.4502 0.18753238,148.4580 0.18753874,148.4657 0.43756366,148.4735 0.43744925,148.4812 0.40638882,148.4889 0.59397775,148.4967 0.65613878,148.5044 0.31219468,148.5122 -7.1263385e-005,148.5199 0.093813032,148.5276 0.093708463,148.5354 -3.637591e-005,148.5431 0.031306397,148.5509 0.50050098,148.5586 1.3129059,148.5663 1.3123592,148.5741 0.93718982,148.5818 0.46849647,148.5896 0.28119096,148.5973 0.21868515,148.6050 0.093652241,148.6128 -2.9507723e-005,148.6205 7.8968178e-006,148.6283 -2.077762e-006,148.6360 4.1374349e-007,148.6437 4.229509e-007,148.6515 -2.1057117e-006,148.6592 8.0003892e-006,148.6670 0.093788527,148.6747 0.18747889,148.6825 0.18764727,148.6902 0.62512124,148.6980 0.4373244,148.7057 0.093636729,148.7134 2.2565901e-006,148.7212 0.031252533,148.7289 -1.2405847e-005,148.7367 1.3339656e-005,148.7444 0.031250298,148.7522 -1.4571361e-005,148.7599 1.6768654e-005,148.7677 0.18751258,148.7754 0.18749808,148.7832 0.18754956,148.7909 0.31254789,148.7986 0.31244868,148.8064 0.093687221,148.8141 -6.7276897e-006,148.8219 6.2372152e-007,148.8296 4.2335168e-006,148.8374 -1.755897e-005,148.8451 6.6006403e-005,148.8529 0.34383786,148.8606 0.34368768,148.8684 0.093670256,148.8761 2.6123909e-005,148.8839 0.18759356,148.8916 0.34374315,148.8994 0.1874336,148.9071 0.46900463,148.9149 1.1565064,148.9226 1.0936295,148.9304 0.68719894,148.9381 0.18737943,148.9459 0.093849078,148.9536 0.1562307,148.9614 0.15633863,148.9691 0.71930301,148.9769 1.875607,148.9846 2.6562388,148.9924 2.4059167,149.0001 1.9372001,149.0079 1.9690589,149.0156 5.1906648,149.0234 23.264355,149.0311 73.896385,149.0389 113.28764,149.0466 101.73676,149.0544 63.328621,149.0621 38.931446,149.0699 29.497799,149.0777 21.591372,149.0854 18.967327,149.0932 21.909872,149.1009 43.293423,149.1087 74.758102,149.1164 79.52813,149.1242 62.805462,149.1319 43.24445,149.1397 29.558439,149.1474 17.621084,149.1552 9.5908575,149.1630 4.6542144,149.1707 1.7181162,149.1785 1.1872704,149.1862 0.68731093,149.1940 0.50019944,149.2017 0.71897626,149.2095 1.0312935,149.2173 0.99979055,149.2250 0.53107655,149.2328 0.31237984,149.2405 -7.5829805e-005,149.2483 0.093856968,149.2560 0.18749289,149.2638 0.093671218,149.2716 -2.2692788e-005,149.2793 5.4689758e-006,149.2871 8.1841273e-007,149.2948 -8.7435492e-006,149.3026 0.31259096,149.3104 0.65643752,149.3181 0.9062373,149.3259 0.3123019,149.3336 0.031195687,149.3414 0.12502003,149.3492 0.093724668,149.3569 0.093771838,149.3647 0.12500496,149.3725 0.093733937,149.3802 -3.374556e-005,149.3880 9.9296063e-005,149.3957 0.40639585,149.4035 0.5937919,149.4113 0.68745506,149.4190 0.43740043,149.4268 0.37496784,149.4346 0.40626249,149.4423 0.18745609,149.4501 0.031190444,149.4578 5.9738973e-006,149.4656 -1.3542077e-005,149.4734 4.8197169e-005,149.4811 0.25013155,149.4889 0.6564216,149.4967 1.0938238,149.5044 1.0624273,149.5122 0.71864372,149.5200 0.34358945,149.5277 0.12492318,149.5355 0.31254241,149.5433 0.53123355,149.5510 0.18750566,149.5588 0.34387839,149.5666 0.78132397,149.5743 0.74992144,149.5821 0.40620324,149.5899 0.4062815,149.5976 0.34370983,149.6054 0.18745932,149.6132 0.09376967,149.6209 0.093706012,149.6287 -4.5172364e-005,149.6365 2.3511395e-005,149.6442 0.093806826,149.6520 0.28134269,149.6598 0.40626383,149.6675 0.50016516,149.6753 1.4691727,149.6831 2.3125517,149.6908 1.6558051,149.6986 0.43720365,149.7064 0.093715087,149.7142 0.18769632,149.7219 0.7500788,149.7297 0.65606606,149.7375 0.28122693,149.7452 0.21873094,149.7530 0.093675487,149.7608 -1.6661748e-005,149.7686 1.2533307e-006,149.7763 1.1650262e-005,149.7841 0.031236032,149.7919 0.12515505,149.7996 0.65643716,149.8074 0.62496203,149.8152 0.53115946,149.8230 0.40621135,149.8307 0.34364659,149.8385 -8.5653708e-005,149.8463 2.2948449e-005,149.8541 -6.1349356e-006,149.8618 1.589907e-006,149.8696 -2.2430889e-007,149.8774 -6.9281958e-007,149.8852 2.9958071e-006,149.8929 0.031304676,149.9007 0.12500945,149.9085 0.062440678,149.9163 -3.2320079e-006,149.9240 0.031252868,149.9318 -8.2712295e-006,149.9396 4.1150764e-007,149.9474 6.6261705e-006,149.9551 0.43762806,149.9629 1.5626754,149.9707 1.687548,149.9785 1.9688847,149.9862 1.4375679,149.9940 1.0622145,150.0018 0.37475458,150.0096 -5.0339462e-005,150.0174 0.031333972,150.0251 0.65724748,150.0329 4.1584415,150.0407 10.126961,150.0485 12.625778,150.0563 11.843506,150.0640 9.8735476,150.0718 7.6233301,150.0796 6.3742671,150.0874 11.038078,150.0952 47.085037,150.1029 105.23636,150.1107 118.39752,150.1185 77.573006,150.1263 37.867439,150.1341 39.289131,150.1418 57.191536,150.1496 51.617935,150.1574 28.303261,150.1652 10.182274,150.1730 2.7797363,150.1808 1.4058959,150.1885 0.28100467,150.1963 0.37512189,150.2041 0.37490225,150.2119 0.46883991,150.2197 0.90649074,150.2275 1.0624696,150.2352 0.56222266,150.2430 0.093591444,150.2508 -2.3884069e-005,150.2586 5.2521842e-005,150.2664 0.12502441,150.2742 0.46885592,150.2819 1.1876473,150.2897 0.84371251,150.2975 0.43739915,150.3053 0.18737246,150.3131 0.12503476,150.3209 0.50012803,150.3287 0.62495142,150.3364 0.3123869,150.3442 0.18746746,150.3520 0.09373083,150.3598 1.8143637e-005,150.3676 0.12508565,150.3754 0.53144336,150.3832 0.90628791,150.3910 0.56233096,150.3987 0.46874785,150.4065 0.90645683,150.4143 1.4999168,150.4221 0.53104436,150.4299 0.28120786,150.4377 -5.4342854e-005,150.4455 2.6169355e-005,150.4533 0.093780994,150.4611 0.18751661,150.4688 0.15629226,150.4766 0.21873868,150.4844 0.062421568,150.4922 -1.6027461e-005,150.5000 3.0729982e-006,150.5078 0.031266801,150.5156 0.31257308,150.5234 0.71879178,150.5312 0.59367412,150.5390 0.093691036,150.5468 4.1204135e-006,150.5545 -9.5602616e-007,150.5623 -2.9659435e-007,150.5701 0.093778387,150.5779 0.5000568,150.5857 0.74998385,150.5935 0.34369683,150.6013 0.093739107,150.6091 0.28142199,150.6169 0.78146893,150.6247 0.74994767,150.6325 0.3122476,150.6403 -0.00011812769,150.6481 4.5896366e-005,150.6559 0.093761794,150.6637 0.09373416,150.6715 -2.5591826e-005,150.6793 0.031325016,150.6870 0.31258109,150.6948 0.31242204,150.7026 0.03115923,150.7104 0.031381197,150.7182 0.40641114,150.7260 0.68754309,150.7338 0.74989229,150.7416 0.34365255,150.7494 0.31248918,150.7572 0.18746552,150.7650 0.18750688,150.7728 0.093750685,150.7806 0.093734026,150.7884 0.062504552,150.7962 0.062439185,150.8040 9.8910234e-005,150.8118 0.37534577,150.8196 0.65620881,150.8274 0.40614557,150.8352 0.40610397,150.8430 0.031090494,150.8508 0.093897283,150.8586 0.34400985,150.8664 0.65627998,150.8742 0.53105295,150.8820 0.5936926,150.8898 0.40615833,150.8976 0.093664832,150.9054 2.9041446e-005,150.9132 0.1875381,150.9210 0.18747734,150.9288 0.093721136,150.9366 0.031238096,150.9444 -8.1302204e-007,150.9522 6.3958241e-006,150.9600 0.093806706,150.9678 0.50023305,150.9756 1.3128147,150.9834 1.8436962,150.9912 1.3122827,150.9990 1.0624701,151.0068 0.71868294,151.0146 0.46871072,151.0224 0.56265712,151.0303 1.2504392,151.0381 2.2189641,151.0459 2.3440256,151.0537 4.0950527,151.0615 7.9698501,151.0693 8.905942,151.0771 14.193382,151.0849 39.572407,151.0927 55.752525,151.1005 51.527264,151.1083 38.433289,151.1161 28.747274,151.1239 26.062771,151.1317 34.065109,151.1395 37.529865,151.1473 28.682545,151.1552 15.058907,151.1630 8.0298815,151.1708 4.2486858,151.1786 1.1241845,151.1864 0.3123908,151.1942 0.12493382,151.2020 0.31257537,151.2098 0.28122154,151.2176 0.093670055,151.2254 0.093739845,151.2332 0.18750218,151.2411 0.093751445,151.2489 0.093860745,151.2567 0.34385246,151.2645 0.65624011,151.2723 0.74987924,151.2801 0.34364888,151.2879 -7.1428658e-006,151.2957 3.0295978e-006,151.3035 -4.9753799e-006,151.3113 1.6872824e-005,151.3192 0.093789674,151.3270 0.1250353,151.3348 0.37509894,151.3426 0.62504041,151.3504 0.43736887,151.3582 0.093653925,151.3660 3.8925864e-006,151.3739 0.031273976,151.3817 0.31264561,151.3895 0.9376508,151.3973 1.1250603,151.4051 0.96859008,151.4129 0.2497842,151.4207 -1.1452307e-005,151.4286 2.2067547e-006,151.4364 2.6261964e-006,151.4442 -1.2712504e-005,151.4520 4.8226771e-005,151.4598 0.21878457,151.4676 0.1249113,151.4754 0.031421795,151.4833 0.46906692,151.4911 0.68747807,151.4989 0.46852034,151.5067 0.37504119,151.5145 0.87524295,151.5223 0.96879423,151.5302 0.71861821,151.5380 0.71868587,151.5458 0.87494314,151.5536 0.68731248,151.5614 0.43743557,151.5693 0.50000018,151.5771 0.18745902,151.5849 0.093908601,151.5927 0.40630421,151.6005 0.18730623,151.6083 1.6452437e-005,151.6162 0.31260347,151.6240 0.3123925,151.6318 3.7857362e-006,151.6396 0.50024217,151.6474 1.1250895,151.6553 1.0624657,151.6631 0.93740851,151.6709 0.65614694,151.6787 0.31236812,151.6866 9.4496208e-005,151.6944 0.4689751,151.7022 0.59361589,151.7100 0.18732472,151.7178 -2.5814941e-005,151.7257 6.9182347e-006,151.7335 -1.8564546e-006,151.7413 5.0716989e-007,151.7491 -1.721162e-007,151.7570 0.093763418,151.7648 0.31250376,151.7726 0.18748929,151.7804 0.031236347,151.7882 3.4508746e-005,151.7961 0.18756358,151.8039 0.2812703,151.8117 0.28124467,151.8195 0.18742953,151.8274 -4.4821129e-005,151.8352 1.2008281e-005,151.8430 -3.2093135e-006,151.8508 8.2825392e-007,151.8587 -1.0350171e-007,151.8665 -4.1432696e-007,151.8743 1.7609298e-006,151.8822 -6.6297916e-006,151.8900 2.4759727e-005,151.8978 0.093751751,151.9056 -3.1827192e-005,151.9135 3.1452928e-005,151.9213 0.28127694,151.9291 0.46882883,151.9369 0.50000352,151.9448 0.093641482,151.9526 0.093757458,151.9604 0.31253722,151.9683 0.31246129,151.9761 0.093750186,151.9839 0.2188746,151.9917 0.50003886,151.9996 0.28114372,152.0074 0.093765445,152.0152 0.21885659,152.0231 0.46891946,152.0309 0.9375,152.0387 0.74986696,152.0466 0.49982998,152.0544 1.1258501,152.0622 8.0679998,152.0700 28.697788,152.0779 50.692677,152.0857 53.120216,152.0935 36.709106,152.1014 28.759668,152.1092 105.89959,152.1170 268.46078,152.1249 328.33066,152.1327 222.53288,152.1405 76.429108,152.1484 25.932177,152.1562 23.344259,152.1640 22.374063,152.1719 15.902733,152.1797 6.7155161,152.1875 2.8118389,152.1954 2.2185395,152.2032 0.90585047,152.2110 0.093635276,152.2189 1.0018231e-005,152.2267 -2.9337496e-006,152.2346 1.7162347e-006,152.2424 -3.9312526e-006,152.2502 1.4009574e-005,152.2581 0.093810953,152.2659 0.18755834,152.2737 0.28130797,152.2816 0.50012988,152.2894 0.71873498,152.2972 0.53110582,152.3051 0.28114742,152.3129 0.12500222,152.3208 0.34386316,152.3286 0.49996024,152.3364 0.18738197,152.3443 0.18757868,152.3521 0.68754721,152.3599 0.49993244,152.3678 0.2814697,152.3756 0.62522417,152.3835 0.74988997,152.3913 0.90607697,152.3991 0.8436445,152.4070 0.49991992,152.4148 0.34370893,152.4227 0.18752521,152.4305 0.28124645,152.4383 0.062471185,152.4462 7.0182136e-007,152.4540 -2.2203193e-007,152.4619 1.8627361e-007,152.4697 -5.2308178e-007,152.4776 1.9061638e-006,152.4854 -7.1019967e-006,152.4932 0.031302404,152.5011 0.34386152,152.5089 0.56249982,152.5168 0.3436389,152.5246 0.031196002,152.5325 1.3145368e-005,152.5403 0.093828157,152.5481 0.53137863,152.5560 0.71885794,152.5638 0.56238776,152.5717 0.18734075,152.5795 0.093738146,152.5874 0.093746006,152.5952 0.093729198,152.6031 0.40633279,152.6109 1.2188255,152.6187 0.99987835,152.6266 0.031187145,152.6344 2.1122387e-005,152.6423 0.093754716,152.6501 0.093740761,152.6580 1.4095427e-006,152.6658 0.18751256,152.6737 0.18756704,152.6815 0.34381187,152.6894 0.43757838,152.6972 0.49989414,152.7051 0.093712479,152.7129 0.31278902,152.7208 0.5624873,152.7286 0.40608874,152.7364 0.37490964,152.7443 0.12489998,152.7521 3.4497227e-006,152.7600 0.09378735,152.7678 0.21882372,152.7757 0.4063479,152.7835 0.43749082,152.7914 0.34385654,152.7992 0.56248176,152.8071 0.34361666,152.8149 0.24997161,152.8228 0.2188023,152.8306 0.53141773,152.8385 0.68743646,152.8463 0.37476709,152.8542 -5.9115064e-005,152.8621 0.031255923,152.8699 0.031302802,152.8778 0.4063769,152.8856 0.46872321,152.8935 0.43749511,152.9013 0.34389755,152.9092 0.49996492,152.9170 0.28104171,152.9249 -0.00010754768,152.9327 0.031478725,152.9406 0.84417802,152.9484 1.3124647,152.9563 0.74959892,152.9641 0.093566731,152.9720 1.2690834e-005,152.9799 7.1071695e-006,152.9877 0.093752682,152.9956 0.093775973,153.0034 0.093717068,153.0113 6.1863e-005,153.0191 0.40636533,153.0270 0.62504137,153.0348 0.81312704,153.0427 2.3447988,153.0506 4.5009398,153.0584 8.3771887,153.0663 16.627821,153.0741 24.158226,153.0820 28.00082,153.0898 28.499094,153.0977 27.250423,153.1056 30.627609,153.1134 36.69109,153.1213 44.751724,153.1291 41.27784,153.1370 29.713076,153.1448 16.902527,153.1527 10.311889,153.1606 10.343221,153.1684 7.0918751,153.1763 3.1546555,153.1841 0.84323615,153.1920 0.50004929,153.1999 0.37485865,153.2077 -8.3648876e-005,153.2156 3.5626817e-005,153.2234 0.031208629,153.2313 0.00012986774,153.2392 0.56272578,153.2470 0.9687686,153.2549 0.78111106,153.2628 0.28110862,153.2706 0.18757309,153.2785 0.5626843,153.2863 0.81247807,153.2942 0.46853936,153.3021 0.28142598,153.3099 1.125289,153.3178 1.1872704,153.3257 0.46856183,153.3335 0.50007868,153.3414 0.6874873,153.3493 0.43736446,153.3571 0.031165432,153.3650 3.203387e-005,153.3728 0.093773328,153.3807 0.093725748,153.3886 -2.7483591e-005,153.3964 3.3088952e-005,153.4043 0.18756357,153.4122 0.34377757,153.4200 0.34372258,153.4279 0.18743552,153.4358 0.093772911,153.4436 0.43758768,153.4515 0.5937283,153.4594 0.34369653,153.4672 0.18749046,153.4751 0.09371379,153.4830 -5.2845439e-006,153.4908 0.03124639,153.4987 0.093884937,153.5066 0.5939126,153.5144 0.59358954,153.5223 0.093603529,153.5302 6.0400221e-006,153.5381 0.093858369,153.5459 0.56269658,153.5538 1.2812086,153.5617 0.93740356,153.5695 0.53149641,153.5774 1.093998,153.5853 0.99965304,153.5931 0.18719479,153.6010 0.31274754,153.6089 0.87505472,153.6168 0.56231326,153.6246 0.18739799,153.6325 -2.847177e-005,153.6404 7.8069825e-006,153.6482 -2.7545095e-006,153.6561 3.2107623e-006,153.6640 -1.0089005e-005,153.6719 0.093865156,153.6797 0.53148401,153.6876 0.90636891,153.6955 0.874816,153.7033 0.31227562,153.7112 0.093739301,153.7191 0.12501177,153.7270 0.093711197,153.7348 0.093908742,153.7427 0.68771321,153.7506 0.87488931,153.7585 0.49987882,153.7663 0.28121108,153.7742 0.093664169,153.7821 -5.1179893e-005,153.7900 0.09393622,153.7978 0.90655917,153.8057 1.3124348,153.8136 0.81230605,153.8215 0.68744743,153.8293 0.43744507,153.8372 0.18742515,153.8451 -4.3365038e-005,153.8530 2.4918802e-005,153.8609 0.093775943,153.8687 0.093703508,153.8766 7.7735851e-005,153.8845 0.34405804,153.8924 0.75016057,153.9002 0.71856505,153.9081 0.31221247,153.9160 -8.540148e-005,153.9239 2.5111247e-005,153.9318 -1.5039007e-005,153.9396 0.031314678,153.9475 0.31258163,153.9554 0.34368381,153.9633 0.093700655,153.9712 0.31251028,153.9790 0.34377569,153.9869 0.46885419,153.9948 0.65626597,154.0027 0.8124581,154.0106 1.3436884,154.0184 0.78119534,154.0263 0.093769431,154.0342 0.093719691,154.0421 6.9586149e-006,154.0500 0.37539622,154.0579 1.7198293,154.0657 4.2823076,154.0736 6.8445101,154.0815 14.28515,154.0894 33.664326,154.0973 53.879677,154.1052 52.745392,154.1130 30.367329,154.1209 18.031487,154.1288 28.787151,154.1367 42.126499,154.1446 37.151196,154.1525 19.524723,154.1603 5.996985,154.1682 2.2185411,154.1761 2.2187862,154.1840 1.2810159,154.1919 0.53110343,154.1998 0.46876514,154.2077 0.56253672,154.2155 0.49988699,154.2234 0.093630865,154.2313 2.080308e-005,154.2392 0.09380471,154.2471 0.18751629,154.2550 0.28129047,154.2629 0.56256384,154.2708 0.53115565,154.2786 0.093643144,154.2865 3.373302e-005,154.2944 0.093757607,154.3023 0.12507465,154.3102 0.5315308,154.3181 0.96886408,154.3260 0.71846497,154.3339 0.093536936,154.3418 0.093752041,154.3496 -6.9222901e-006,154.3575 7.8920739e-006,154.3654 0.093743123,154.3733 0.031274084,154.3812 0.093750134,154.3891 -2.9175224e-005,154.3970 9.2871242e-006,154.4049 -7.9719239e-006,154.4128 2.260142e-005,154.4207 0.18756126,154.4286 0.31248018,154.4364 0.093693875,154.4443 -3.5707174e-006,154.4522 7.045868e-007,154.4601 7.5264535e-007,154.4680 -3.7154509e-006,154.4759 1.4110013e-005,154.4838 0.093754217,154.4917 0.093775943,154.4996 0.3438845,154.5075 0.78133535,154.5154 0.74990463,154.5233 0.31236294,154.5312 -3.6476456e-005,154.5391 9.7594648e-006,154.5470 -2.5592331e-006,154.5549 4.7687263e-007,154.5627 6.5194706e-007,154.5706 -3.0848869e-006,154.5785 0.031296127,154.5864 0.34393066,154.5943 0.75000554,154.6022 0.43734103,154.6101 0.12495863,154.6180 0.031210465,154.6259 6.2509513e-005,154.6338 0.31261489,154.6417 0.4374823,154.6496 0.40630925,154.6575 0.65634388,154.6654 0.65620244,154.6733 0.40608308,154.6812 0.031149302,154.6891 1.5598152e-005,154.6970 -3.7190948e-006,154.7049 -7.227909e-007,154.7128 0.093923867,154.7207 0.56290448,154.7286 1.0939422,154.7365 0.99971086,154.7444 0.43719384,154.7523 0.18743591,154.7602 0.18750839,154.7681 0.34384981,154.7760 0.5625959,154.7839 0.6562894,154.7918 0.59357136,154.7997 0.093565211,154.8076 1.2482185e-005,154.8155 -3.3894796e-006,154.8234 1.0750063e-006,154.8313 -9.103868e-007,154.8392 2.5666363e-006,154.8471 -9.3566978e-006,154.8550 3.4862223e-005,154.8629 0.093762316,154.8708 0.031211874,154.8787 -2.1349224e-006,154.8866 5.7203579e-007,154.8945 -1.5309402e-007,154.9024 4.0306325e-008,154.9103 -8.1220461e-009,154.9182 -7.8212059e-009,154.9261 3.9409915e-008,154.9341 -1.4982747e-007,154.9420 5.5993326e-007,154.9499 -2.0900295e-006,154.9578 7.8006524e-006,154.9657 0.093826696,154.9736 0.34383705,154.9815 0.40616536,154.9894 0.093678132,154.9973 -7.3795032e-005,155.0052 0.00028876323,155.0131 0.84429359,155.0210 1.5002753,155.0289 1.9373846,155.0368 1.499521,155.0447 3.1269433,155.0526 12.285705,155.0606 20.470652,155.0685 18.404701,155.0764 14.435639,155.0843 17.502234,155.0922 34.505234,155.1001 44.532024,155.1080 35.714905,155.1159 23.999884,155.1238 32.944508,155.1317 48.755302,155.1396 48.184067,155.1476 32.148426,155.1555 16.119755,155.1634 9.1856213,155.1713 6.0610318,155.1792 3.1237442,155.1871 1.7182817,155.1950 0.8436197,155.2029 0.5624209,155.2108 0.3750585,155.2188 0.50016493,155.2267 0.56252676,155.2346 0.71864617,155.2425 0.87496012,155.2504 0.93742698,155.2583 0.34358749,155.2662 -3.221057e-005,155.2741 0.031322312,155.2821 0.34387085,155.2900 0.62496996,155.2979 0.78120071,155.3058 1.062638,155.3137 1.0625905,155.3216 0.84365308,155.3295 0.49984515,155.3375 0.093662813,155.3454 3.3292854e-005,155.3533 0.093750037,155.3612 -3.3517892e-005,155.3691 1.819166e-005,155.3770 0.093817823,155.3850 0.3438448,155.3929 0.40615967,155.4008 0.031170214,155.4087 0.093814068,155.4166 0.2813524,155.4245 0.31251562,155.4325 0.18736997,155.4404 0.093717098,155.4483 0.34393045,155.4562 0.78133768,155.4641 0.68738157,155.4720 0.31237242,155.4800 -5.501759e-005,155.4879 1.5101433e-005,155.4958 -5.3849867e-006,155.5037 6.4379606e-006,155.5116 -2.036781e-005,155.5196 7.5037686e-005,155.5275 0.40644181,155.5354 0.75004387,155.5433 0.59358954,155.5512 0.18741396,155.5592 0.18753576,155.5671 0.18745004,155.5750 -4.5440815e-005,155.5829 0.062590845,155.5908 0.59392607,155.5988 0.99991357,155.6067 0.40621135,155.6146 0.56294549,155.6225 1.2501284,155.6305 1.062319,155.6384 0.84351981,155.6463 0.34353769,155.6542 0.25006387,155.6622 0.43751916,155.6701 0.34372345,155.6780 0.31247038,155.6859 0.18744637,155.6938 0.093715221,155.7018 -3.99239e-005,155.7097 0.031397469,155.7176 0.46898538,155.7255 0.78116536,155.7335 0.56237125,155.7414 0.59388036,155.7493 0.87507689,155.7572 0.6561588,155.7652 0.31237289,155.7731 0.12490566,155.7810 0.031213716,155.7890 -1.6104315e-005,155.7969 3.3549702e-005,155.8048 0.1875733,155.8127 0.34378019,155.8207 0.34372133,155.8286 0.18741861,155.8365 -2.7620099e-006,155.8444 0.093758382,155.8524 -3.0877956e-005,155.8603 7.9699485e-006,155.8682 -9.9993224e-007,155.8762 -3.970978e-006,155.8841 1.6884989e-005,155.8920 0.093790174,155.8999 0.34396511,155.9079 1.0314118,155.9158 0.90602267,155.9237 0.18730117,155.9317 -4.9686364e-006,155.9396 -1.032643e-006,155.9475 0.093861118,155.9555 0.50012946,155.9634 0.56240952,155.9713 0.18736747,155.9792 -2.0139192e-005,155.9872 5.0563517e-006,155.9951 -8.4937689e-008,156.0030 -4.7172184e-006,156.0110 0.031315267,156.0189 0.18755049,156.0268 0.18753484,156.0348 0.28127044,156.0427 0.28119838,156.0506 0.43768317,156.0586 0.96880764,156.0665 0.93773937,156.0744 2.0318418,156.0824 4.7209158,156.0903 11.659689,156.0982 19.223215,156.1062 31.44331,156.1141 45.659,156.1220 48.777935,156.1300 37.90107,156.1379 33.787151,156.1459 64.233284,156.1538 88.034943,156.1617 73.863319,156.1697 43.491367,156.1776 42.726303,156.1855 66.789627,156.1935 69.836578,156.2014 40.829861,156.2093 15.086205,156.2173 3.8731995,156.2252 2.2187231,156.2332 2.124994,156.2411 1.7186719,156.2490 1.1561251,156.2570 0.62502575,156.2649 0.62480634,156.2729 0.093458042,156.2808 3.0417717e-005,156.2887 0.90637231,156.2967 1.7187873,156.3046 1.124912,156.3125 0.18744338,156.3205 -2.3092429e-005,156.3284 0.093827769,156.3364 0.28128842,156.3443 0.31251267,156.3523 0.28116202,156.3602 0.093748413,156.3681 0.25014076,156.3761 0.2499896,156.3840 0.15613258,156.3920 0.093754664,156.3999 0.312617,156.4078 0.65627474,156.4158 0.28115866,156.4237 0.18741928,156.4317 0.093749069,156.4396 0.031214831,156.4476 5.8671063e-005,156.4555 0.31258398,156.4634 0.31243902,156.4714 0.093671672,156.4793 4.0618375e-005,156.4873 0.18753237,156.4952 0.09368372,156.5032 2.082991e-005,156.5111 0.093760118,156.5191 0.56250125,156.5270 0.84383357,156.5349 0.37510526,156.5429 0.531178,156.5508 0.18740757,156.5588 1.906328,156.5667 2.71876,156.5747 2.1875014,156.5826 1.2814604,156.5906 1.0626379,156.5985 0.84348881,156.6065 0.18727326,156.6144 -1.8111319e-005,156.6224 3.3260458e-005,156.6303 0.18760198,156.6383 0.43756649,156.6462 0.40613866,156.6542 0.031154944,156.6621 1.8050674e-005,156.6701 -1.1202294e-005,156.6780 2.6759084e-005,156.6859 0.062546685,156.6939 0.093750067,156.7018 0.062452942,156.7098 -2.5525049e-005,156.7177 6.8385566e-006,156.7257 -1.8276752e-006,156.7336 4.7174078e-007,156.7416 -5.9175697e-008,156.7496 -2.3508161e-007,156.7575 0.18753237,156.7655 0.28132138,156.7734 0.34374863,156.7814 0.18742046,156.7893 -2.8375236e-005,156.7973 6.0106336e-006,156.8052 4.3347773e-006,156.8132 -2.3351602e-005,156.8211 8.9077039e-005,156.8291 0.40638095,156.8370 0.62495154,156.8450 0.49993604,156.8529 0.37502867,156.8609 0.37502936,156.8688 0.4688282,156.8768 0.62492889,156.8847 0.093614683,156.8927 0.093888164,156.9007 0.5939455,156.9086 1.2187347,156.9166 0.96852857,156.9245 0.50008821,156.9325 0.59406418,156.9404 0.87492144,156.9484 0.68729734,156.9563 0.5311414,156.9643 0.40639448,156.9723 1.0001754,156.9802 1.969855,156.9882 7.9724464,156.9961 16.189842,157.0041 15.309977,157.0120 7.4656301,157.0200 3.3428681,157.0280 2.656076,157.0359 2.2814064,157.0439 3.2197752,157.0518 6.0646381,157.0598 12.660169,157.0678 28.320908,157.0757 59.110405,157.0837 122.22842,157.0916 235.29266,157.0996 283.18167,157.1076 209.5471,157.1155 98.055481,157.1235 44.206585,157.1314 27.964413,157.1394 19.029036,157.1474 19.219633,157.1553 21.093546,157.1633 16.028257,157.1712 7.716167,157.1792 5.9066358,157.1872 9.4071274,157.1951 9.8742332,157.2031 6.8422337,157.2111 2.7492361,157.2190 1.4688649,157.2270 1.4062713,157.2349 1.12468,157.2429 0.37456951,157.2509 0.031233449,157.2588 0.093741529,157.2668 0.031292059,157.2748 0.31258363,157.2827 0.34374392,157.2907 0.28116894,157.2987 -7.4251904e-005,157.3066 0.031284146,157.3146 0.093794271,157.3225 0.18750158,157.3305 0.093699321,157.3385 -1.6148224e-005,157.3464 8.7369745e-006,157.3544 -1.8799828e-005,157.3624 6.6466018e-005,157.3703 0.43768051,157.3783 1.0627831,157.3863 1.5625947,157.3942 1.2498099,157.4022 0.78103876,157.4102 0.40618315,157.4182 0.46878091,157.4261 0.34369069,157.4341 0.093649507,157.4421 2.2640073e-005,157.4500 0.28146222,157.4580 0.6249792,157.4660 0.34354672,157.4739 -1.6783137e-005,157.4819 0.062582314,157.4899 0.15629454,157.4978 0.15620355,157.5058 0.06242694,157.5138 -1.8224711e-005,157.5218 3.2760724e-006,157.5297 0.031281453,157.5377 0.28146687,157.5457 0.87538081,157.5536 1.500145,157.5616 1.3746493,157.5696 0.46837544,157.5776 0.093701281,157.5855 0.18751121,157.5935 0.093753919,157.6015 0.093826398,157.6094 0.18748084,157.6174 0.093737908,157.6254 0.18749928,157.6334 0.031175883,157.6413 0.062634528,157.6493 0.6251595,157.6573 0.71866179,157.6653 0.31234565,157.6732 0.031202829,157.6812 2.4839746e-005,157.6892 0.093767896,157.6972 0.093732595,157.7051 -2.7266375e-005,157.7131 4.7493049e-005,157.7211 0.21886458,157.7291 0.56274199,157.7370 1.0626855,157.7450 1.0935701,157.7530 0.59342837,157.7610 0.12499334,157.7689 0.34385929,157.7769 0.34369087,157.7849 0.21870373,157.7929 0.18750633,157.8008 0.18745656,157.8088 -4.5445475e-005,157.8168 1.2472917e-005,157.8248 -4.4436124e-006,157.8328 5.3010808e-006,157.8407 -1.6761489e-005,157.8487 6.1748477e-005,157.8567 0.25012389,157.8647 0.37493381,157.8727 0.093644664,157.8806 -3.6150618e-006,157.8886 1.195276e-005,157.8966 -4.4198539e-005,157.9046 0.031457357,157.9126 0.93779945,157.9205 1.4687134,157.9285 1.3434995,157.9365 0.37481418,157.9445 0.093801796,157.9525 0.56259817,157.9604 0.87508601,157.9684 0.84377313,157.9764 0.40615705,157.9844 0.28126001,157.9924 0.78148925,158.0004 1.3125365,158.0083 0.87471312,158.0163 0.28128651,158.0243 0.65639651,158.0323 0.65608311,158.0403 0.40608719,158.0483 0.3439118,158.0562 0.96913016,158.0642 2.1574633,158.0722 9.5681334,158.0802 29.257154,158.0882 43.849213,158.0962 54.443604,158.1041 66.347252,158.1121 74.283737,158.1201 95.543655,158.1281 136.98109,158.1361 143.05177,158.1441 92.291107,158.1521 63.3848,158.1600 130.81808,158.1680 209.8577,158.1760 193.37938,158.1840 99.588898,158.1920 30.735455,158.2000 15.528795,158.2080 10.216116,158.2160 5.1236658,158.2239 2.1241667,158.2319 0.74969119,158.2399 0.71881711,158.2479 0.62489223,158.2559 0.46875811,158.2639 0.87508637,158.2719 0.84361291,158.2799 0.34364387,158.2879 0.28122404,158.2958 0.21882139,158.3038 0.53132403,158.3118 1.1249138,158.3198 0.6249789,158.3278 0.37495315,158.3358 0.18752082,158.3438 0.28150976,158.3518 0.6563766,158.3598 0.56229115,158.3678 0.96870381,158.3758 1.3124955,158.3838 0.62494594,158.3917 0.46871793,158.3997 0.21868159,158.4077 0.31254676,158.4157 0.40625089,158.4237 0.21873526,158.4317 0.28133121,158.4397 0.37510937,158.4477 0.59376228,158.4557 0.59358591,158.4637 0.2186515,158.4717 0.28130764,158.4797 0.59410965,158.4877 1.3751025,158.4957 0.93720508,158.5037 0.65623826,158.5117 0.68753344,158.5197 0.59372711,158.5276 0.49987704,158.5356 0.24995115,158.5436 0.62509418,158.5516 0.78137076,158.5596 0.8750158,158.5676 0.59360576,158.5756 0.3749364,158.5836 0.31248811,158.5916 0.24995565,158.5996 0.062483538,158.6076 0.12508895,158.6156 0.46870133,158.6236 0.31247661,158.6316 0.37515885,158.6396 0.53118944,158.6476 0.18739013,158.6556 0.093747109,158.6636 0.093783602,158.6716 0.24999429,158.6796 0.093678795,158.6876 -4.4437697e-006,158.6956 0.031260308,158.7036 0.031243259,158.7116 -1.3431246e-005,158.7196 0.031315297,158.7276 0.34390214,158.7356 1.6562892,158.7436 2.5936756,158.7516 2.3436689,158.7596 1.0936804,158.7676 0.093908459,158.7756 0.37511453,158.7836 0.28105521,158.7916 0.031137371,158.7996 1.5865327e-005,158.8076 -1.8627865e-005,158.8156 5.8648868e-005,158.8236 0.18759365,158.8316 0.21865247,158.8396 -1.3145434e-005,158.8477 1.2814256,158.8557 1.9375085,158.8637 1.3123807,158.8717 0.31242666,158.8797 0.18753853,158.8877 0.31255886,158.8957 0.3437207,158.9037 0.18743555,158.9117 -3.3436041e-005,158.9197 2.6865453e-005,158.9277 0.18758893,158.9357 0.8750928,158.9437 1.0629525,158.9517 2.5333073,158.9597 7.220715,158.9677 8.5302706,158.9757 5.999321,158.9838 9.6270361,158.9918 14.969934,158.9998 15.02949,159.0078 8.841238,159.0158 3.3739879,159.0238 3.0313435,159.0318 3.5625875,159.0398 3.8451686,159.0478 9.5030098,159.0558 16.845612,159.0638 20.156729,159.0718 29.132643,159.0799 96.239128,159.0879 276.63409,159.0959 397.32166,159.1039 326.28705,159.1119 164.04167,159.1199 84.774841,159.1279 100.16463,159.1359 105.02459,159.1439 68.13868,159.1520 24.927147,159.1600 15.375737,159.1680 22.12781,159.1760 26.718466,159.1840 19.027081,159.1920 7.7775111,159.2000 1.6547495,159.2080 0.59358144,159.2161 0.53117061,159.2241 0.43749821,159.2321 0.59383833,159.2401 0.34377891,159.2481 0.24997798,159.2561 0.18743528,159.2641 0.09366402,159.2722 -2.1997752e-005,159.2802 -2.1474398e-007,159.2882 0.031307817,159.2962 0.25006106,159.3042 0.40638605,159.3122 0.78123903,159.3202 0.28103805,159.3283 0.40636146,159.3363 1.2501497,159.3443 1.2811674,159.3523 0.65610689,159.3603 0.21873052,159.3683 0.50005239,159.3764 0.56248868,159.3844 0.53141844,159.3924 0.65631962,159.4004 0.56242812,159.4084 0.43735683,159.4165 -0.00015277287,159.4245 0.00011077084,159.4325 0.1875187,159.4405 0.31251302,159.4485 0.40632549,159.4565 0.34368923,159.4646 0.093678206,159.4726 0.031216634,159.4806 -1.0200025e-005,159.4886 2.3812222e-006,159.4966 6.7582158e-007,159.5047 0.031271402,159.5127 0.093743168,159.5207 -2.054351e-005,159.5287 9.579001e-006,159.5368 0.18756732,159.5448 0.65631485,159.5528 0.62491828,159.5608 -8.1800048e-005,159.5688 7.8765559e-005,159.5769 0.56291521,159.5849 1.5939523,159.5929 1.3121754,159.6009 0.49973416,159.6090 0.093692966,159.6170 0.093767896,159.6250 0.093735479,159.6330 0.093713991,159.6410 0.093832441,159.6491 0.21881603,159.6571 0.28117496,159.6651 0.18754484,159.6731 0.34399363,159.6812 0.71898055,159.6892 0.96885568,159.6972 0.93724531,159.7052 0.53097236,159.7133 0.24990647,159.7213 -7.6546115e-005,159.7293 0.18758091,159.7374 0.75007111,159.7454 0.78120357,159.7534 0.31241739,159.7614 0.031240787,159.7695 0.093752854,159.7775 0.093752332,159.7855 -1.6709464e-005,159.7935 5.9980292e-005,159.8016 0.3126274,159.8096 0.49999681,159.8176 0.3123852,159.8257 0.18761358,159.8337 0.50015628,159.8417 0.62504005,159.8497 0.6250453,159.8578 0.56239849,159.8658 0.31226906,159.8738 -9.1664398e-005,159.8819 0.031274762,159.8899 -7.400783e-006,159.8979 1.0938793,159.9060 1.5938449,159.9140 0.96865982,159.9220 0.18741441,159.9300 0.093714327,159.9381 -2.3829956e-005,159.9461 1.3450811e-005,159.9541 -2.9973678e-005,159.9622 0.12519403,159.9702 0.59380358,159.9782 0.31239966,159.9863 0.90685463,159.9943 2.9380555,160.0023 3.2184739,160.0104 1.9056798,160.0184 0.62468362,160.0264 0.1874111,160.0345 -6.2365143e-005,160.0425 0.00011220988,160.0505 0.78169405,160.0586 2.0001662,160.0666 2.3122072,160.0746 1.8758944,160.0827 13.257402,160.0907 41.104118,160.0987 59.002483,160.1068 49.211338,160.1148 25.056328,160.1229 19.687305,160.1309 19.000364,160.1389 18.123215,160.1470 11.404091,160.1550 9.5308924,160.1630 7.9992123,160.1711 5.7493763,160.1791 4.9681735,160.1872 3.3427796,160.1952 1.3743682,160.2032 0.34354496,160.2113 0.031209156,160.2193 4.9978644e-006,160.2273 2.9825646e-006,160.2354 0.093849078,160.2434 0.31249979,160.2515 0.093651637,160.2595 0.031284016,160.2675 0.12500693,160.2756 0.093706906,160.2836 0.031281549,160.2917 0.18755887,160.2997 0.21871902,160.3077 0.093731031,160.3158 0.093739115,160.3238 0.031243373,160.3319 0.21877173,160.3399 0.18746677,160.3479 -1.7938024e-005,160.3560 1.0926154e-005,160.3640 0.093782261,160.3721 0.18748477,160.3801 -2.9320032e-005,160.3882 7.8567709e-006,160.3962 -2.1053472e-006,160.4042 5.6416138e-007,160.4123 -1.5117543e-007,160.4203 4.0507555e-008,160.4284 -1.0845989e-008,160.4364 2.874045e-009,160.4445 -6.4955002e-010,160.4525 -2.7604274e-010,160.4606 1.7538716e-009,160.4686 -6.7398487e-009,160.4766 2.5206994e-008,160.4847 -9.4093608e-008,160.4927 3.5118788e-007,160.5008 -1.3107342e-006,160.5088 4.8920338e-006,160.5169 -1.8258464e-005,160.5249 6.8145862e-005,160.5330 0.25016001,160.5410 0.56251037,160.5491 0.59367561,160.5571 0.40615577,160.5651 0.093800686,160.5732 0.28141674,160.5812 0.43756759,160.5893 0.74999642,160.5973 0.71867275,160.6054 0.40610701,160.6134 0.093641512,160.6215 -1.3426103e-005,160.6295 0.031306602,160.6376 0.18751372,160.6456 0.09371689,160.6537 0.093782961,160.6617 0.18756934,160.6698 1.0626624,160.6778 2.1249864,160.6859 1.4685396,160.6939 0.49992353,160.7020 4.6676982e-006,160.7100 -1.1714566e-006,160.7181 1.7838829e-008,160.7261 1.1002571e-006,160.7342 0.093890674,160.7422 0.37510142,160.7503 0.53120965,160.7583 0.43740538,160.7664 0.12498455,160.7744 0.34394246,160.7825 0.65641719,160.7906 0.84374166,160.7986 0.81250662,160.8067 0.90607858,160.8147 0.43724838,160.8228 0.09372697,160.8308 -5.8669202e-006,160.8389 1.5850994e-006,160.8469 -4.7314001e-007,160.8550 3.0738039e-007,160.8630 -7.56399e-007,160.8711 2.7183746e-006,160.8791 0.093857847,160.8872 0.50015336,160.8953 0.84390271,160.9033 0.93753254,160.9114 0.56233275,160.9194 0.28112233,160.9275 0.40639415,160.9355 1.3131866,160.9436 3.5331812,160.9517 7.7827325,160.9597 8.4366617,160.9678 5.6541305,160.9758 2.7815847,160.9839 6.3151913,160.9919 10.001447,161.0000 10.842711,161.0081 6.9032626,161.0161 2.4984734,161.0242 2.3125143,161.0322 2.4695601,161.0403 12.668704,161.0483 59.492275,161.0564 106.00897,161.0645 98.641914,161.0725 54.169933,161.0806 25.368162,161.0886 19.501518,161.0967 31.416714,161.1048 61.918022,161.1128 74.685608,161.1209 53.517582,161.1290 21.771351,161.1370 12.311655,161.1451 14.125337,161.1531 12.154434,161.1612 5.5606594,161.1693 2.6559103,161.1773 1.8747737,161.1854 1.2182178,161.1934 0.93747365,161.2015 1.6565702,161.2096 1.9374243,161.2176 1.4372844,161.2257 1.8749707,161.2338 1.8123798,161.2418 0.96852934,161.2499 0.093675017,161.2580 0.031270355,161.2660 0.18752141,161.2741 0.18748806,161.2822 0.093718089,161.2902 0.031307891,161.2983 0.31257954,161.3064 0.3437067,161.3144 0.18745521,161.3225 0.31263849,161.3305 0.65625668,161.3386 0.31233469,161.3467 0.031220939,161.3548 2.354918e-006,161.3628 -6.9904859e-006,161.3709 2.5608491e-005,161.3790 0.59382278,161.3870 0.93751508,161.3951 0.21874842,161.4032 0.21871085,161.4112 0.12496905,161.4193 0.187592,161.4274 0.31251088,161.4354 0.18740433,161.4435 0.03120633,161.4516 3.0438093e-007,161.4596 -4.8937903e-007,161.4677 1.6532194e-006,161.4758 -6.1238516e-006,161.4838 2.2843515e-005,161.4919 0.093781196,161.5000 0.09371873,161.5081 -2.2565144e-005,161.5161 5.1724614e-006,161.5242 1.8768246e-006,161.5323 -1.2680875e-005,161.5403 4.8849619e-005,161.5484 0.18753269,161.5565 0.093675792,161.5646 4.8771901e-005,161.5726 0.34387162,161.5807 0.56247461,161.5888 0.34368828,161.5969 0.4064149,161.6049 0.9376089,161.6130 0.81239831,161.6211 0.62493742,161.6291 1.0938754,161.6372 1.5624713,161.6453 0.81225514,161.6534 -5.435455e-005,161.6614 2.1865782e-005,161.6695 0.093748569,161.6776 0.031242931,161.6857 -1.9511024e-006,161.6937 5.8086216e-006,161.7018 0.03127173,161.7099 0.34402758,161.7180 1.0626111,161.7260 0.6872794,161.7341 0.28110278,161.7422 -6.2553125e-005,161.7503 3.0082272e-005,161.7584 0.21886569,161.7664 0.8751393,161.7745 1.0624757,161.7826 0.65614361,161.7907 0.34368831,161.7987 0.34385914,161.8068 0.75005364,161.8149 0.4998351,161.8230 0.093701795,161.8311 0.12502642,161.8391 0.093711995,161.8472 -2.5444411e-005,161.8553 3.5935369e-005,161.8634 0.093750052,161.8715 -3.6204114e-005,161.8795 0.093781084,161.8876 0.093832947,161.8957 0.21878484,161.9038 0.1874065,161.9119 -6.3105101e-005,161.9199 4.6050402e-005,161.9280 0.18769154,161.9361 0.50009084,161.9442 0.59390599,161.9523 1.0314867,161.9603 1.0936052,161.9684 0.71853197,161.9765 0.56234318,161.9846 0.31246933,161.9927 0.50000089,162.0008 0.50003296,162.0088 0.90655613,162.0169 1.1874757,162.0250 0.62470633,162.0331 0.28119764,162.0412 1.0010612,162.0493 4.095892,162.0573 7.688406,162.0654 7.7172861,162.0735 4.7172093,162.0816 2.4368639,162.0897 2.126817,162.0978 10.724963,162.1059 24.598558,162.1139 28.372982,162.1220 20.901772,162.1301 14.87423,162.1382 16.407984,162.1463 17.687277,162.1544 12.902743,162.1625 4.8717036,162.1705 0.74910676,162.1786 0.18773082,162.1867 1.3753031,162.1948 1.6562532,162.2029 1.3122958,162.2110 0.43732172,162.2191 0.43755671,162.2272 0.90635568,162.2353 1.2499608,162.2433 0.74981374,162.2514 0.093673602,162.2595 8.3827681e-006,162.2676 -2.2432478e-006,162.2757 5.8973598e-007,162.2838 -1.1556347e-007,162.2919 -1.2752683e-007,162.3000 6.2571701e-007,162.3081 -2.375481e-006,162.3162 8.8767247e-006,162.3242 0.031251561,162.3323 -1.5144984e-005,162.3404 2.4350971e-005,16
[truncated: 2,410,889 more chars]
