# Supplementary material for: Polypy: A Framework to Interpret Polymer Properties from Mass Spectrometry Data
Source: Polymers (Basel). 2024 Jun 22;16(13):1771. doi: 10.3390/polym16131771 (PMC11244493; doi:10.3390/polym16131771)
Supplement: Supplementary file 1 [file polymers-16-01771-s001.zip › Aryl_resins_MS_raw_data/VV_27c_5min.ascii]

0.295483,+,NANO-ESI,ms1,-,profile,44.9218-2505.2699,136512,44.9218 0,44.9260 3.6029434e-014,44.9303 -1.2612079e-013,44.9345 4.6850501e-013,44.9388 -1.7480921e-012,44.9430 6.5245778e-012,44.9473 -2.4352888e-011,44.9516 9.0897012e-011,44.9558 -3.3927228e-010,44.9601 1.2663333e-009,44.9643 -4.7265765e-009,44.9686 1.7641923e-008,44.9728 -6.5848326e-008,44.9771 0.18749385,44.9814 0.56247991,44.9856 0.75000983,44.9899 0.18751915,44.9941 -3.4260088e-006,44.9984 9.4874065e-007,45.0026 -3.685918e-007,45.0069 5.2557635e-007,45.0112 0.031248266,45.0154 0.09375,45.0197 1.7157996e-006,45.0239 -4.5980156e-007,45.0282 1.2321806e-007,45.0325 -3.3020161e-008,45.0367 8.8490353e-009,45.0410 -2.3723485e-009,45.0452 6.3938849e-010,45.0495 -1.8494625e-010,45.0538 1.0033269e-010,45.0580 -2.1638819e-010,45.0623 7.6529882e-010,45.0665 -2.8451179e-009,45.0708 1.0616339e-008,45.0751 -3.9624592e-008,45.0793 1.4789826e-007,45.0836 -5.5202912e-007,45.0879 2.0604443e-006,45.0921 -7.6905926e-006,45.0964 0.093742989,45.1006 0.09375,45.1049 0.093757004,45.1092 7.696357e-006,45.1134 -2.0624766e-006,45.1177 5.5270436e-007,45.1220 -1.481142e-007,45.1262 3.9691773e-008,45.1305 -1.0636636e-008,45.1348 2.8504155e-009,45.1390 -7.6385687e-010,45.1433 2.0469902e-010,45.1475 -5.4855419e-011,45.1518 1.4700191e-011,45.1561 -3.9393228e-012,45.1603 1.055486e-012,45.1646 -2.8218869e-013,45.1689 7.3152645e-014,45.1731 -1.038976e-014,45.1774 -3.1605987e-014,45.1817 1.3683113e-013,45.1859 -5.1577574e-013,45.1902 1.9264833e-012,45.1945 -7.1909458e-012,45.1987 2.6840245e-011,45.2030 -1.0018104e-010,45.2073 3.7392484e-010,45.2115 -1.3956715e-009,45.2158 5.2093321e-009,45.2201 -1.9443789e-008,45.2244 7.2573776e-008,45.2286 -2.7088103e-007,45.2329 1.0110613e-006,45.2372 -3.7737775e-006,45.2414 0.18747427,45.2457 0.49997941,45.2500 0.50002056,45.2542 0.18752573,45.2585 3.7751506e-006,45.2628 -1.0116681e-006,45.2671 2.7110764e-007,45.2713 -7.2651659e-008,45.2756 1.9469255e-008,45.2799 -5.217387e-009,45.2841 1.3981596e-009,45.2884 -3.7467995e-010,45.2927 1.0040704e-010,45.2970 -2.6907159e-011,45.3012 7.2106054e-012,45.3055 -1.9323035e-012,45.3098 5.1782032e-013,45.3140 -1.387659e-013,45.3183 3.71866e-014,45.3226 -9.9652952e-015,45.3269 2.6705077e-015,45.3311 -7.1564363e-016,45.3354 1.9177439e-016,45.3397 -5.137541e-017,45.3440 1.3706258e-017,45.3482 -3.4439673e-018,45.3525 6.8001109e-020,45.3568 3.1727439e-018,45.3611 -1.2760489e-017,45.3653 4.7874487e-017,45.3696 -1.7875705e-016,45.3739 6.672267e-016,45.3782 -2.4904221e-015,45.3824 9.2954793e-015,45.3867 -3.4695296e-014,45.3910 1.2949989e-013,45.3953 -4.8335717e-013,45.3995 1.804126e-012,45.4038 -6.7338843e-012,45.4081 2.5134157e-011,45.4124 -9.3813027e-011,45.4167 3.5015627e-010,45.4209 -1.3069552e-009,45.4252 4.8781974e-009,45.4295 -1.8207826e-008,45.4338 6.7960556e-008,45.4380 -2.5366208e-007,45.4423 9.4679137e-007,45.4466 -3.5338905e-006,45.4509 0.56246823,45.4552 1.1562396,45.4594 0.75003451,45.4637 1.3099035e-005,45.4680 -3.5102892e-006,45.4723 9.4069003e-007,45.4766 -2.5208681e-007,45.4808 6.7554417e-008,45.4851 -1.8103284e-008,45.4894 4.8513318e-009,45.4937 -1.3000614e-009,45.4980 3.4838354e-010,45.5023 -9.3330621e-011,45.5065 2.4900816e-011,45.5108 -6.2623851e-012,45.5151 1.4581024e-013,45.5194 5.6805502e-012,45.5237 -2.2870723e-011,45.5280 8.5811774e-011,45.5322 -3.2041142e-010,45.5365 1.1959645e-009,45.5408 -4.4639346e-009,45.5451 1.6661595e-008,45.5494 -6.218923e-008,45.5537 2.3212071e-007,45.5579 -8.6638823e-007,45.5622 3.2337855e-006,45.5665 -1.2070073e-005,45.5708 0.5,45.5751 1.2076586e-005,45.5794 -3.2362427e-006,45.5837 8.670666e-007,45.5879 -2.3166977e-007,45.5922 5.9517504e-008,45.5965 -6.3737371e-009,45.6008 -3.4033569e-008,45.6051 1.4252552e-007,45.6094 -5.3612763e-007,45.6137 2.0022037e-006,45.6179 -7.4735026e-006,45.6222 0.093739785,45.6265 0.093760207,45.6308 7.4787595e-006,45.6351 -2.004165e-006,45.6394 5.3708419e-007,45.6437 -1.439529e-007,45.6480 3.866878e-008,45.6523 -1.0706549e-008,45.6565 4.1533599e-009,45.6608 -5.9063221e-009,45.6651 1.9473731e-008,45.6694 -7.1996368e-008,45.6737 2.6854104e-007,45.6780 -1.002277e-006,45.6823 3.7409757e-006,45.6866 -1.3963148e-005,45.6909 0.31246141,45.6952 0.56249881,45.6994 0.34378064,45.7037 0.093767285,45.7080 3.6661415e-006,45.7123 -9.8245516e-007,45.7166 2.6327899e-007,45.7209 -7.0553689e-008,45.7252 1.8907024e-008,45.7295 -5.0667168e-009,45.7338 1.3577821e-009,45.7381 -3.6385941e-010,45.7424 9.7507287e-011,45.7467 -2.6130069e-011,45.7510 7.002354e-012,45.7552 -1.8764953e-012,45.7595 5.0286446e-013,45.7638 -1.3475797e-013,45.7681 3.6112525e-014,45.7724 -9.6774598e-015,45.7767 2.5933722e-015,45.7810 -6.9497349e-016,45.7853 1.8623946e-016,45.7896 -4.9908574e-017,45.7939 1.3374533e-017,45.7982 -3.5841157e-018,45.8025 9.6047374e-019,45.8068 -2.5738839e-019,45.8111 6.8975108e-020,45.8154 -1.8483994e-020,45.8197 4.9533522e-021,45.8240 -1.3274022e-021,45.8283 3.5571664e-022,45.8326 -9.5319546e-023,45.8369 2.5522826e-023,45.8412 -6.7613678e-024,45.8455 1.5198269e-024,45.8498 6.8293325e-025,45.8541 -4.2522376e-024,45.8584 1.6327852e-023,45.8627 -6.1065836e-023,45.8670 2.2796033e-022,45.8713 -8.5086805e-022,45.8756 3.1758578e-021,45.8799 -1.1853852e-020,45.8842 4.4244366e-020,45.8885 -1.6514159e-019,45.8928 6.1638919e-019,45.8971 -2.3006651e-018,45.9014 8.5872076e-018,45.9057 -3.2051651e-017,45.9100 1.1963241e-016,45.9143 -4.465266e-016,45.9186 1.6666553e-015,45.9229 -6.2207717e-015,45.9272 2.3218955e-014,45.9315 -8.6664481e-014,45.9358 3.2347418e-013,45.9401 -1.2073635e-012,45.9444 4.5064703e-012,45.9487 -1.6820349e-011,45.9530 6.2781745e-011,45.9573 -2.3433214e-010,45.9616 8.7464203e-010,45.9659 -3.2645904e-009,45.9702 1.2185046e-008,45.9745 -4.548054e-008,45.9788 1.6975557e-007,45.9831 -6.3361063e-007,45.9874 0.031240374,45.9917 0.093753211,45.9960 8.7684102e-006,46.0003 -2.3497646e-006,46.0046 6.2969485e-007,46.0089 -1.687593e-007,46.0132 4.5273858e-008,46.0175 -1.2317813e-008,46.0219 3.9925547e-009,46.0262 -3.6513916e-009,46.0305 1.0613788e-008,46.0348 -3.8807872e-008,46.0391 1.4463339e-007,46.0434 -5.3978437e-007,46.0477 2.0147229e-006,46.0520 -7.5199246e-006,46.0563 0.093739726,46.0606 0.093760267,46.0649 7.5252042e-006,46.0692 -2.0166085e-006,46.0735 5.4041186e-007,46.0779 -1.4481986e-007,46.0822 3.8808903e-008,46.0865 -1.0400015e-008,46.0908 2.7869373e-009,46.0951 -7.4660461e-010,46.0994 1.9917834e-010,46.1037 -5.0027184e-011,46.1080 9.0719749e-013,46.1123 4.6409675e-011,46.1166 -1.8656784e-010,46.1210 6.9993811e-010,46.1253 -2.6134686e-009,46.1296 9.754995e-009,46.1339 -3.6410466e-008,46.1382 1.3590162e-007,46.1425 -5.0725106e-007,46.1468 1.8933083e-006,46.1511 -7.0667484e-006,46.1555 0.093740344,46.1598 0.093759656,46.1641 7.0715068e-006,46.1684 -1.8950261e-006,46.1727 5.0783035e-007,46.1770 -1.3608928e-007,46.1813 3.6471683e-008,46.1856 -9.7826867e-009,46.1900 2.6551079e-009,46.1943 -8.3669882e-010,46.1986 6.91458e-010,46.2029 -1.9292608e-009,46.2072 7.0263253e-009,46.2115 -2.6178872e-008,46.2158 9.7699775e-008,46.2202 -3.6465974e-007,46.2245 1.3610868e-006,46.2288 -5.0802382e-006,46.2331 0.093743056,46.2374 0.093756944,46.2417 5.0832241e-006,46.2461 -1.3622049e-006,46.2504 3.6504434e-007,46.2547 -9.7824767e-008,46.2590 2.621513e-008,46.2633 -7.0251436e-009,46.2676 1.8826014e-009,46.2720 -5.0450044e-010,46.2763 1.3519626e-010,46.2806 -3.6229891e-011,46.2849 9.7086618e-012,46.2892 -2.6008262e-012,46.2936 6.935901e-013,46.2979 -1.7325055e-013,46.3022 -6.6891293e-016,46.3065 1.7596697e-013,46.3108 -7.0328102e-013,46.3152 2.6374443e-012,46.3195 -9.8475637e-012,46.3238 3.6756796e-011,46.3281 -1.3719448e-010,46.3324 5.120766e-010,46.3368 -1.9113191e-009,46.3411 7.1339721e-009,46.3454 -2.6627454e-008,46.3497 9.9386611e-008,46.3540 -3.7095913e-007,46.3584 1.3846e-006,46.3627 -5.1680004e-006,46.3670 0.093733318,46.3713 0.1875,46.3757 0.093766689,46.3800 5.1714524e-006,46.3843 -1.3858482e-006,46.3886 3.7138022e-007,46.3930 -9.9522637e-008,46.3973 2.6670119e-008,46.4016 -7.1470705e-009,46.4059 1.9152753e-009,46.4102 -5.1325633e-010,46.4146 1.3754266e-010,46.4189 -3.6858738e-011,46.4232 9.8774218e-012,46.4275 -2.646956e-012,46.4319 7.0933244e-013,46.4362 -1.900872e-013,46.4405 5.093965e-014,46.4449 -1.365083e-014,46.4492 3.6581553e-015,46.4535 -9.8031401e-016,46.4578 2.6270497e-016,46.4622 -7.0399793e-017,46.4665 1.8865768e-017,46.4708 -5.0556564e-018,46.4751 1.3548168e-018,46.4795 -3.6306441e-019,46.4838 9.729416e-020,46.4881 -2.607293e-020,46.4925 6.9870347e-021,46.4968 -1.8723883e-021,46.5011 5.017634e-022,46.5054 -1.3446277e-022,46.5098 3.603339e-023,46.5141 -9.656242e-024,46.5184 2.5876835e-024,46.5228 -6.9344847e-025,46.5271 1.8583061e-025,46.5314 -4.9798952e-026,46.5357 1.3345091e-026,46.5401 -3.5760224e-027,46.5444 9.5755802e-028,46.5487 -2.5382288e-028,46.5531 5.7628615e-029,46.5574 2.334072e-029,46.5617 -1.5101579e-028,46.5661 5.8078738e-028,46.5704 -2.1723691e-027,46.5747 8.1095633e-027,46.5791 -3.0269154e-026,46.5834 1.129793e-025,46.5877 -4.2169353e-025,46.5921 1.5739649e-024,46.5964 -5.8748014e-024,46.6007 2.1927604e-023,46.6051 -8.1844464e-023,46.6094 3.0548334e-022,46.6137 -1.1402116e-021,46.6181 4.2558232e-021,46.6224 -1.5884798e-020,46.6267 5.9289786e-020,46.6311 -2.2129819e-019,46.6354 8.2599211e-019,46.6397 -3.0830035e-018,46.6441 1.1507261e-017,46.6484 -4.2950685e-017,46.6527 1.603128e-016,46.6571 -5.9836509e-016,46.6614 2.2333883e-015,46.6657 -8.3360908e-015,46.6701 3.1114326e-014,46.6744 -1.1613377e-013,46.6788 4.3346761e-013,46.6831 -1.6179107e-012,46.6874 6.0388283e-012,46.6918 -2.2539833e-011,46.6961 8.4129578e-011,46.7004 -3.1401245e-010,46.7048 1.1720466e-009,46.7091 -4.3746464e-009,46.7135 1.63283e-008,46.7178 -6.0945119e-008,46.7221 2.2747672e-007,46.7265 -8.4905315e-007,46.7308 0.34373358,46.7352 0.781232,46.7395 0.7499854,46.7438 0.46872556,46.7482 0.59376276,46.7525 0.31253797,46.7569 0.09376955,46.7612 5.0995673e-006,46.7655 -1.3665835e-006,46.7699 3.6621748e-007,46.7742 -9.813909e-008,46.7786 2.6299341e-008,46.7829 -7.0477055e-009,46.7872 1.8886466e-009,46.7916 -5.0612015e-010,46.7959 1.3563024e-010,46.8003 -3.6346235e-011,46.8046 9.7400768e-012,46.8090 -2.6101482e-012,46.8133 6.9946837e-013,46.8176 -1.8744376e-013,46.8220 5.0231229e-014,46.8263 -1.3460982e-014,46.8307 3.6072778e-015,46.8350 -9.6667932e-016,46.8394 2.5905034e-016,46.8437 -6.9417917e-017,46.8481 1.8593425e-017,46.8524 -4.9482974e-018,46.8567 1.197747e-018,46.8611 1.5790272e-019,46.8654 -1.829709e-018,46.8698 7.1617463e-018,46.8741 -2.6820177e-017,46.8785 1.0012975e-016,46.8828 -3.7373902e-016,46.8872 1.3949765e-015,46.8915 -5.2067276e-015,46.8959 1.9434027e-014,46.9002 -7.2537198e-014,46.9046 2.707439e-013,46.9089 -1.0105471e-012,46.9133 3.7718509e-012,46.9176 -1.407837e-011,46.9220 5.2547289e-011,46.9263 -1.9613189e-010,46.9306 7.3205914e-010,46.9350 -2.7323985e-009,46.9393 1.0198631e-008,46.9437 -3.8066222e-008,46.9480 1.4208155e-007,46.9524 -5.303171e-007,46.9567 1.9793995e-006,46.9611 -7.388076e-006,46.9654 0.093741365,46.9698 0.43733913,46.9741 1.1248821,46.9785 0.81268334,46.9828 0.09387058,46.9872 -1.349864e-005,46.9916 3.6173701e-006,46.9959 -9.6938368e-007,47.0003 2.5977567e-007,47.0046 -6.9614757e-008,47.0090 1.8655379e-008,47.0133 -4.9992734e-009,47.0177 1.3397066e-009,47.0220 -3.590149e-010,47.0264 9.6208909e-011,47.0307 -2.5782085e-011,47.0351 6.9090896e-012,47.0394 -1.8514994e-012,47.0438 4.9616528e-013,47.0481 -1.3296249e-013,47.0525 3.5631318e-014,47.0568 -9.5484898e-015,47.0612 2.5588065e-015,47.0656 -6.8570959e-016,47.0699 1.837566e-016,47.0743 -4.9243137e-017,47.0786 1.3196187e-017,47.0830 -3.5363171e-018,47.0873 9.4766319e-019,47.0917 -2.5395497e-019,47.0960 6.8054908e-020,47.1004 -1.823737e-020,47.1048 4.8872545e-021,47.1091 -1.3096875e-021,47.1135 3.5097035e-022,47.1178 -9.4053109e-023,47.1222 2.5204374e-023,47.1265 -6.7542728e-024,47.1309 1.8100116e-024,47.1353 -4.850473e-025,47.1396 1.2998306e-025,47.1440 -3.483289e-026,47.1483 9.3345256e-027,47.1527 -2.5014679e-027,47.1571 6.7034389e-028,47.1614 -1.796389e-028,47.1658 4.8139666e-029,47.1701 -1.2900479e-029,47.1745 3.4570725e-030,47.1789 -9.2642703e-031,47.1832 2.4826408e-031,47.1876 -6.6529865e-032,47.1919 1.7828686e-032,47.1963 -4.7777343e-033,47.2007 1.2803382e-033,47.2050 -3.4310524e-034,47.2094 9.1945412e-035,47.2137 -2.463955e-035,47.2181 6.6029105e-036,47.2225 -1.7694492e-036,47.2268 4.7417729e-037,47.2312 -1.2707011e-037,47.2356 3.4052273e-038,47.2399 -9.1253341e-039,47.2443 2.4454088e-039,47.2486 -6.5532143e-040,47.2530 1.7561353e-040,47.2574 -4.7061208e-041,47.2617 1.2611686e-041,47.2661 -3.3799319e-042,47.2705 9.0523881e-043,47.2748 -2.4242463e-043,47.2792 6.4459729e-044,47.2836 -1.6815582e-044,47.2879 4.2038954e-045,47.2923 -1.4012985e-045,47.2967 0,47.3010 -0,47.3054 0,47.3098 -0,47.3141 0,47.3185 -1.4012985e-045,47.3229 5.6051939e-045,47.3272 -1.821688e-044,47.3316 6.8663625e-044,47.3360 -2.5783892e-043,47.3403 9.6269204e-043,47.3447 -3.591528e-042,47.3491 1.3404821e-041,47.3534 -5.0034763e-041,47.3578 1.8675105e-040,47.3622 -6.9704509e-040,47.3665 2.6017082e-039,47.3709 -9.7108274e-039,47.3753 3.6245487e-038,47.3796 -1.3528562e-037,47.3840 5.0495106e-037,47.3884 -1.8847203e-036,47.3928 7.0346844e-036,47.3971 -2.6256827e-035,47.4015 9.8003134e-035,47.4059 -3.6579485e-034,47.4102 1.3653225e-033,47.4146 -5.0960409e-033,47.4190 1.9020877e-032,47.4233 -7.0995075e-032,47.4277 2.6498779e-031,47.4321 -9.8906198e-031,47.4365 3.6916552e-030,47.4408 -1.3779034e-029,47.4452 5.1429985e-029,47.4496 -1.9196146e-028,47.4540 7.1649255e-028,47.4583 -2.6742949e-027,47.4627 9.9817552e-027,47.4671 -3.7256714e-026,47.4714 1.3905998e-025,47.4758 -5.1903877e-025,47.4802 1.9373024e-024,47.4846 -7.2309444e-024,47.4889 2.6989364e-023,47.4933 -1.0073729e-022,47.4977 3.7600001e-022,47.5021 -1.403413e-021,47.5064 5.2382121e-021,47.5108 -1.9551527e-020,47.5152 7.2975696e-020,47.5196 -2.7238039e-019,47.5239 1.0166548e-018,47.5283 -3.7946443e-018,47.5327 1.4163436e-017,47.5371 -5.2864756e-017,47.5415 1.973167e-016,47.5458 -7.364808e-016,47.5502 2.7489004e-015,47.5546 -1.0260218e-014,47.5590 3.8296067e-014,47.5633 -1.4293932e-013,47.5677 5.3351827e-013,47.5721 -1.9913468e-012,47.5765 7.432663e-012,47.5809 -2.774227e-011,47.5852 1.0354749e-010,47.5896 -3.8648901e-010,47.5940 1.4425627e-009,47.5984 -5.384337e-009,47.6028 2.0096934e-008,47.6071 -7.5011414e-008,47.6115 2.7997862e-007,47.6159 -1.0450149e-006,47.6203 3.9004972e-006,47.6247 -1.4558529e-005,47.6290 0.18748391,47.6334 0.18750848,47.6378 0.093763821,47.6422 6.7053793e-006,47.6466 -1.7969078e-006,47.6509 4.8153544e-007,47.6553 -1.2904188e-007,47.6597 3.4580644e-008,47.6641 -9.2669223e-009,47.6685 2.4833502e-009,47.6729 -6.6548828e-010,47.6772 1.7833759e-010,47.6816 -4.7791028e-011,47.6860 1.2807487e-011,47.6904 -3.4338136e-012,47.6948 9.2639926e-013,47.6992 -2.7141971e-013,47.7035 1.5919132e-013,47.7079 -3.6535635e-013,47.7123 1.3023654e-012,47.7167 -4.8446212e-012,47.7211 1.8078046e-011,47.7255 -6.7474769e-011,47.7299 2.518479e-010,47.7342 -9.4001718e-010,47.7386 3.5085952e-009,47.7430 -1.3095761e-008,47.7474 4.8879667e-008,47.7518 -1.8244236e-007,47.7562 6.8096244e-007,47.7606 -2.5416787e-006,47.7649 0.031246526,47.7693 0.031253472,47.7737 2.5434695e-006,47.7781 -6.8159864e-007,47.7825 1.8265384e-007,47.7869 -4.8943992e-008,47.7913 1.3102651e-008,47.7957 -3.4613792e-009,47.8000 7.4144557e-010,47.8044 4.9605181e-010,47.8088 -2.7260512e-009,47.8132 1.0409291e-008,47.8176 -3.8915271e-008,47.8220 1.4526729e-007,47.8264 -5.4221169e-007,47.8308 2.0237953e-006,47.8352 -7.5537746e-006,47.8396 0.093746521,47.8439 0.031258486,47.8483 1.2020067e-006,47.8527 -3.2211332e-007,47.8571 8.6318437e-008,47.8615 -2.31261e-008,47.8659 6.1767733e-009,47.8703 -1.5785131e-009,47.8747 1.3658583e-010,47.8791 1.0324699e-009,47.8835 -4.2669708e-009,47.8879 1.6037136e-008,47.8923 -5.9887959e-008,47.8967 2.2353851e-007,47.9010 -8.3435498e-007,47.9054 3.1142131e-006,47.9098 -1.1623736e-005,47.9142 0.18746981,47.9186 0.31250983,47.9230 0.093777567,47.9274 2.4831666e-006,47.9318 -6.6543879e-007,47.9362 1.7832426e-007,47.9406 -4.7787317e-008,47.9450 1.2806045e-008,47.9494 -3.4317624e-009,47.9538 9.1964358e-010,47.9582 -2.4644603e-010,47.9626 6.6042581e-011,47.9670 -1.7698088e-011,47.9714 4.7427331e-012,47.9758 -1.2709571e-012,47.9802 3.40591e-013,47.9846 -9.1271554e-014,47.9890 2.4458928e-014,47.9934 -6.5544396e-015,47.9978 1.7562309e-015,48.0022 -4.6978401e-016,48.0066 1.2271817e-016,48.0109 -2.1037168e-017,48.0153 -3.8587992e-017,48.0197 1.7541166e-016,48.0241 -6.6313013e-016,48.0285 2.4773727e-015,48.0329 -9.2473441e-015,48.0373 3.4515678e-014,48.0417 -1.2882908e-013,48.0461 4.808518e-013,48.0505 -1.794769e-012,48.0549 6.6989365e-012,48.0593 -2.5003635e-011,48.0637 9.3325542e-011,48.0681 -3.4833555e-010,48.0725 1.3001551e-009,48.0770 -4.8528004e-009,48.0814 1.8112974e-008,48.0858 -6.7606287e-008,48.0902 2.5233899e-007,48.0946 -9.4184969e-007,48.0990 0.031240452,48.1034 0.09375,48.1078 0.031259552,48.1122 9.4229563e-007,48.1166 -2.5253044e-007,48.1210 6.7725928e-008,48.1254 -1.8346441e-008,48.1298 5.6527321e-009,48.1342 -4.2628741e-009,48.1386 1.1399424e-008,48.1430 -4.1339064e-008,48.1474 1.5397316e-007,48.1518 -5.746146e-007,48.1562 2.1447133e-006,48.1606 -8.0050877e-006,48.1650 0.18745668,48.1694 0.49998632,48.1738 0.34378716,48.1782 0.09377335,48.1826 3.5578728e-006,48.1871 -9.5343819e-007,48.1915 2.5550224e-007,48.1959 -6.8469461e-008,48.2003 1.8348434e-008,48.2047 -4.9170108e-009,48.2091 1.3176602e-009,48.2135 -3.531076e-010,48.2179 9.4630109e-011,48.2223 -2.5375353e-011,48.2267 6.8612611e-012,48.2311 -2.0670254e-012,48.2355 1.4062163e-012,48.2399 -3.5580104e-012,48.2444 1.2827132e-011,48.2488 -4.775557e-011,48.2532 1.7821405e-010,48.2576 -6.6517136e-010,48.2620 2.4827349e-009,48.2664 -9.2667509e-009,48.2708 3.4587934e-008,48.2752 -1.2909871e-007,48.2796 4.8185797e-007,48.2841 -1.7985243e-006,48.2885 6.7129508e-006,48.2929 -2.5055941e-005,48.2973 1.1561981,48.3017 1.7500014,48.3061 1.1875461,48.3105 0.34377515,48.3149 -1.4506456e-006,48.3193 5.3087763e-007,48.3238 -6.7277614e-007,48.3282 2.160413e-006,48.3326 -7.9697102e-006,48.3370 0.093742751,48.3414 0.09375,48.3458 0.093757257,48.3502 7.9684105e-006,48.3547 -2.1353731e-006,48.3591 5.7223684e-007,48.3635 -1.5334793e-007,48.3679 4.1094147e-008,48.3723 -1.1012402e-008,48.3767 2.9511011e-009,48.3811 -7.9083551e-010,48.3856 2.1192795e-010,48.3900 -5.6792404e-011,48.3944 1.5219208e-011,48.3988 -4.0784056e-012,48.4032 1.0927999e-012,48.4076 -2.9236192e-013,48.4121 7.6531717e-014,48.4165 -1.3733108e-014,48.4209 -2.161049e-014,48.4253 1.0018808e-013,48.4297 -3.7918269e-013,48.4341 1.4166926e-012,48.4386 -5.2881488e-012,48.4430 1.9737992e-011,48.4474 -7.3671624e-011,48.4518 2.7497765e-010,48.4562 -1.0263478e-009,48.4607 3.8308188e-009,48.4651 -1.429844e-008,48.4695 5.3368598e-008,48.4739 -1.9919703e-007,48.4783 7.4349828e-007,48.4828 -2.77509e-006,48.4872 0.093720898,48.4916 0.3437247,48.4960 0.3437753,48.5004 0.093779117,48.5049 2.7767153e-006,48.5093 -7.4410349e-007,48.5137 1.9940467e-007,48.5181 -5.3436406e-008,48.5225 1.4319877e-008,48.5270 -3.837437e-009,48.5314 1.0283555e-009,48.5358 -2.7557853e-010,48.5402 7.3849739e-011,48.5447 -1.9791271e-011,48.5491 5.3075348e-012,48.5535 -1.4367733e-012,48.5579 4.39003e-013,48.5624 -3.1911127e-013,48.5668 8.3748747e-013,48.5712 -3.0311478e-012,48.5756 1.1288296e-011,48.5800 -4.2126486e-011,48.5845 1.572343e-010,48.5889 -5.8687272e-010,48.5933 2.1904885e-009,48.5977 -8.1759461e-009,48.6022 3.0516521e-008,48.6066 -1.1390219e-007,48.6110 4.2513716e-007,48.6155 -1.5868144e-006,48.6199 5.9227464e-006,48.6243 -2.2106509e-005,48.6287 0.31247362,48.6332 0.31251866,48.6376 0.093771353,48.6420 4.7923095e-006,48.6464 -1.2842405e-006,48.6509 3.4414703e-007,48.6553 -9.2211771e-008,48.6597 2.4663688e-008,48.6642 -6.433206e-009,48.6686 1.0664459e-009,48.6730 2.1684019e-009,48.6774 -9.7412833e-009,48.6819 3.6800675e-008,48.6863 -1.3747595e-007,48.6907 5.1315737e-007,48.6952 -1.9153558e-006,48.6996 7.1490213e-006,48.7040 -2.6683545e-005,48.7084 0.093713492,48.7129 0.093786463,48.7173 2.6734291e-005,48.7217 -7.1642448e-006,48.7262 1.9198721e-006,48.7306 -5.1448671e-007,48.7350 1.3787201e-007,48.7395 -3.6946897e-008,48.7439 9.9010187e-009,48.7483 -2.6532718e-009,48.7528 7.1102302e-010,48.7572 -1.9053972e-010,48.7616 5.1060774e-011,48.7661 -1.3683251e-011,48.7705 3.6668333e-012,48.7749 -9.8263682e-013,48.7794 2.6332669e-013,48.7838 -7.0566206e-014,48.7882 1.8910309e-014,48.7927 -5.0675787e-015,48.7971 1.3580081e-015,48.8015 -3.639186e-016,48.8060 9.7522781e-017,48.8104 -2.6134113e-017,48.8148 7.0033702e-018,48.8193 -1.876611e-018,48.8237 5.0233391e-019,48.8281 -1.3252615e-019,48.8326 2.7716703e-020,48.8370 2.1676866e-020,48.8415 -1.1444033e-019,48.8459 4.3613155e-019,48.8503 -1.6302581e-018,48.8548 6.0855425e-018,48.8592 -2.271431e-017,48.8636 8.4780653e-017,48.8681 -3.1644164e-016,48.8725 1.1811105e-015,48.8769 -4.4084647e-015,48.8814 1.6454486e-014,48.8858 -6.141596e-014,48.8903 2.2923349e-013,48.8947 -8.5560823e-013,48.8991 3.1935359e-012,48.9036 -1.1919792e-011,48.9080 4.4490332e-011,48.9125 -1.6605904e-010,48.9169 6.1981115e-010,48.9213 -2.3134292e-009,48.9258 8.6348173e-009,48.9302 -3.2229238e-008,48.9347 1.202948e-007,48.9391 -4.489973e-007,48.9435 1.6758713e-006,48.9480 -6.2551462e-006,48.9524 0.74993676,48.9569 2.3436568,48.9613 3.3749971,48.9658 2.3438547,48.9702 0.500063,48.9746 -4.3821919e-006,48.9791 1.174338e-006,48.9835 -3.1469864e-007,48.9880 8.4332825e-008,48.9924 -2.259948e-008,48.9969 6.0561987e-009,49.0013 -1.622938e-009,49.0057 4.3491427e-010,49.0102 -1.1654816e-010,49.0146 3.1232527e-011,49.0191 -8.3696808e-012,49.0235 2.2429036e-012,49.0280 -6.0105241e-013,49.0324 1.6106977e-013,49.0369 -4.3163417e-014,49.0413 1.1566914e-014,49.0457 -3.099697e-015,49.0502 8.3065562e-016,49.0546 -2.2259872e-016,49.0591 5.9651925e-017,49.0635 -1.5985497e-017,49.0680 4.2837872e-018,49.0724 -1.1479675e-018,49.0769 3.0763183e-019,49.0813 -8.2438952e-020,49.0858 2.2091611e-020,49.0902 -5.9188085e-021,49.0947 1.5812967e-021,49.0991 -4.0575342e-022,49.1036 4.1542434e-023,49.1080 2.3965688e-022,49.1125 -1.000288e-021,49.1169 3.7618946e-021,49.1214 -1.4048769e-020,49.1258 5.2438695e-020,49.1303 -1.9572661e-019,49.1347 7.3054451e-019,49.1392 -2.7267384e-018,49.1436 1.017748e-017,49.1481 -3.7987174e-017,49.1525 1.4178614e-016,49.1570 -5.29213e-016,49.1614 1.9752736e-015,49.1659 -7.3726569e-015,49.1703 2.7518247e-014,49.1748 -1.0271113e-013,49.1792 3.8336662e-013,49.1837 -1.4309057e-012,49.1881 5.3408181e-012,49.1926 -1.993446e-011,49.1970 7.4404843e-011,49.2015 -2.7771413e-010,49.2059 1.0365606e-009,49.2104 -3.868935e-009,49.2148 1.4440697e-008,49.2193 -5.3899516e-008,49.2237 2.0117852e-007,49.2282 -7.5089349e-007,49.2326 2.80269e-006,49.2371 0.031232836,49.2416 0.31247902,49.2460 0.31252098,49.2505 0.03126717,49.2549 -2.8049162e-006,49.2594 7.5025844e-007,49.2638 -1.958221e-007,49.2683 3.2948726e-008,49.2727 6.4056579e-008,49.2772 -2.8921153e-007,49.2817 1.092906e-006,49.2861 -4.0828418e-006,49.2906 0.31249514,49.2950 0.31250343,49.2995 0.093761161,49.3039 -2.798169e-005,49.3084 0.093713462,49.3129 0.093786702,49.3173 2.7083244e-005,49.3218 -7.5655885e-006,49.3262 3.1764148e-006,49.3307 -5.1397956e-006,49.3351 1.7384373e-005,49.3396 -6.4404398e-005,49.3441 0.34348077,49.3485 0.87484682,49.3530 0.78148562,49.3574 0.18772665,49.3619 1.3899818e-005,49.3664 -3.7248608e-006,49.3708 9.9818624e-007,49.3753 -2.6749345e-007,49.3797 7.1682763e-008,49.3842 -1.9209514e-008,49.3887 5.1477542e-009,49.3931 -1.3794927e-009,49.3976 3.6967579e-010,49.4021 -9.906552e-011,49.4065 2.6547528e-011,49.4110 -7.1141938e-012,49.4154 1.9064578e-012,49.4199 -5.1089151e-013,49.4244 1.369085e-013,49.4288 -3.6688666e-014,49.4333 9.8318096e-015,49.4378 -2.6347225e-015,49.4422 7.0605172e-016,49.4467 -1.8920736e-016,49.4511 5.0703693e-017,49.4556 -1.3587546e-017,49.4601 3.6411841e-018,49.4645 -9.7576272e-019,49.4690 2.614843e-019,49.4735 -7.0072428e-020,49.4779 1.8777972e-020,49.4824 -5.0321108e-021,49.4869 1.3485023e-021,49.4913 -3.61371e-022,49.4958 9.6839997e-023,49.5003 -2.5951134e-023,49.5047 6.9543713e-024,49.5092 -1.8636285e-024,49.5137 4.9941408e-025,49.5181 -1.3383272e-025,49.5226 3.5864415e-026,49.5271 -9.6109274e-027,49.5315 2.5755313e-027,49.5360 -6.9018935e-028,49.5405 1.8495659e-028,49.5449 -4.9564562e-029,49.5494 1.3282286e-029,49.5539 -3.5593796e-030,49.5583 9.538405e-031,49.5628 -2.5560967e-031,49.5673 6.8498219e-032,49.5718 -1.8356417e-032,49.5762 4.9202777e-033,49.5807 -1.3227707e-033,49.5852 3.7029156e-034,49.5896 -1.5826415e-034,49.5941 2.6275279e-034,49.5986 -8.9282974e-034,49.6030 3.3089112e-033,49.6075 -1.2344103e-032,49.6120 4.6072323e-032,49.6165 -1.7196319e-031,49.6209 6.4184756e-031,49.6254 -2.3956782e-030,49.6299 8.9418008e-030,49.6343 -3.3375027e-029,49.6388 1.2457129e-028,49.6433 -4.6495887e-028,49.6478 1.7354457e-027,49.6522 -6.4775018e-027,49.6567 2.4177091e-026,49.6612 -9.0240313e-026,49.6657 3.3681935e-025,49.6701 -1.2571688e-024,49.6746 4.6923466e-024,49.6791 -1.7514048e-023,49.6836 6.5370688e-023,49.6880 -2.4399425e-022,49.6925 9.1070152e-022,49.6970 -3.3991671e-021,49.7015 1.2687295e-020,49.7059 -4.7354966e-020,49.7104 1.7675104e-019,49.7149 -6.5971816e-019,49.7194 2.4623792e-018,49.7238 -9.1907591e-018,49.7283 3.4304242e-017,49.7328 -1.2803963e-016,49.7373 4.7790414e-016,49.7417 -1.7837637e-015,49.7462 6.6578458e-015,49.7507 -2.4850219e-014,49.7552 9.2752717e-014,49.7597 -3.4619687e-013,49.7641 1.2921697e-012,49.7686 -4.8229858e-012,49.7731 1.8001656e-011,49.7776 -6.7190656e-011,49.7820 2.507872e-010,49.7865 -9.3605612e-010,49.7910 3.4938019e-009,49.7955 -1.3040514e-008,49.8000 4.8673343e-008,49.8044 -1.8167182e-007,49.8089 6.780848e-007,49.8134 -2.5309314e-006,49.8179 0.093721911,49.8224 0.31248996,49.8268 0.1875308,49.8313 1.1860842e-005,49.8358 -3.1784605e-006,49.8403 8.517618e-007,49.8448 -2.2825458e-007,49.8493 6.1167512e-008,49.8537 -1.6391629e-008,49.8582 4.3926187e-009,49.8627 -1.1771311e-009,49.8672 3.1544681e-010,49.8717 -8.4533221e-011,49.8762 2.2653155e-011,49.8806 -6.0705781e-012,49.8851 1.6267894e-012,49.8896 -4.3594596e-013,49.8941 1.1682451e-013,49.8986 -3.1306551e-014,49.9031 8.389509e-015,49.9075 -2.2482152e-015,49.9120 6.0247516e-016,49.9165 -1.614509e-016,49.9210 4.3265503e-017,49.9255 -1.159426e-017,49.9300 3.1070219e-018,49.9345 -8.3261762e-019,49.9389 2.2312432e-019,49.9434 -5.9792699e-020,49.9479 1.6023206e-020,49.9524 -4.2938877e-021,49.9569 1.1506732e-021,49.9614 -3.0835661e-022,49.9659 8.2633192e-023,49.9703 -2.2143985e-023,49.9748 5.93413e-024,49.9793 -1.590224e-024,49.9838 4.2614715e-025,49.9883 -1.1419861e-025,49.9928 3.0602863e-026,49.9973 -8.200934e-027,50.0018 2.1976808e-027,50.0063 -5.8893291e-028,50.0107 1.5782183e-028,50.0152 -4.2292988e-029,50.0197 1.1333643e-029,50.0242 -3.0371821e-030,50.0287 8.1390185e-031,50.0332 -2.181091e-031,50.0377 5.8449605e-032,50.0422 -1.5666579e-032,50.0467 4.2106182e-033,50.0512 -1.1742662e-033,50.0556 4.8602784e-034,50.0601 -7.697998e-034,50.0646 2.5934078e-033,50.0691 -9.6048233e-033,50.0736 3.5829614e-032,50.0781 -1.3372756e-031,50.0826 4.9913263e-031,50.0871 -1.862997e-030,50.0916 6.9535798e-030,50.0961 -2.5954025e-029,50.1006 9.6872609e-029,50.1051 -3.6157404e-028,50.1096 1.3495642e-027,50.1141 -5.0372074e-027,50.1185 1.8801221e-026,50.1230 -7.0174989e-026,50.1275 2.61926e-025,50.1320 -9.7763078e-025,50.1365 3.6489771e-024,50.1410 -1.3619696e-023,50.1455 5.0835096e-023,50.1500 -1.8974043e-022,50.1545 7.082004e-022,50.1590 -2.643336e-021,50.1635 9.8661709e-021,50.1680 -3.6825179e-020,50.1725 1.3744885e-019,50.1770 -5.1302362e-019,50.1815 1.9148449e-018,50.1860 -7.1471002e-018,50.1905 2.667633e-017,50.1950 -9.9568577e-017,50.1995 3.7163666e-016,50.2040 -1.3871223e-015,50.2085 5.1773915e-015,50.2130 -1.9324454e-014,50.2175 7.2127918e-014,50.2220 -2.6921526e-013,50.2265 1.0048376e-012,50.2310 -3.7505251e-012,50.2355 1.3998719e-011,50.2400 -5.2249781e-011,50.2445 1.9502071e-010,50.2490 -7.2790873e-010,50.2535 2.7168967e-009,50.2580 -1.0140733e-008,50.2625 3.7849968e-008,50.2670 -1.4127383e-007,50.2715 5.2730019e-007,50.2760 -1.9681315e-006,50.2805 7.3459892e-006,50.2850 -2.7418675e-005,50.2895 0.093712486,50.2940 0.093787476,50.2985 2.747199e-005,50.3030 -7.3619194e-006,50.3075 1.9728413e-006,50.3120 -5.2868052e-007,50.3165 1.4167539e-007,50.3210 -3.7966057e-008,50.3255 1.0174114e-008,50.3300 -2.7264511e-009,50.3345 7.3063222e-010,50.3390 -1.9579424e-010,50.3435 5.2468786e-011,50.3480 -1.4060543e-011,50.3525 3.767933e-012,50.3570 -1.0097278e-012,50.3615 2.7058596e-013,50.3660 -7.2511177e-014,50.3705 1.9430617e-014,50.3750 -5.2037495e-015,50.3796 1.3823607e-015,50.3841 -3.2514683e-016,50.3886 -8.193719e-017,50.3931 6.5300507e-016,50.3976 -2.5303572e-015,50.4021 9.4694099e-015,50.4066 -3.5350954e-014,50.4111 1.3194811e-013,50.4156 -4.9249266e-013,50.4201 1.8382132e-012,50.4246 -6.8610729e-012,50.4291 2.5608737e-011,50.4336 -9.5583798e-011,50.4381 3.5676351e-010,50.4427 -1.3316084e-009,50.4472 4.970186e-009,50.4517 -1.8551061e-008,50.4562 6.9241253e-008,50.4607 -2.5844076e-007,50.4652 9.646219e-007,50.4697 -3.6004205e-006,50.4742 0.031249998,50.4787 3.6030149e-006,50.4832 -9.6553288e-007,50.4878 2.5874269e-007,50.4923 -6.9337645e-008,50.4968 1.8581044e-008,50.5013 -4.9793321e-009,50.5058 1.3343573e-009,50.5103 -3.5757991e-010,50.5148 9.582396e-011,50.5193 -2.5678824e-011,50.5238 6.8813891e-012,50.5284 -1.8440687e-012,50.5329 4.9417198e-013,50.5374 -1.3242777e-013,50.5419 3.5487885e-014,50.5464 -9.5100124e-015,50.5509 2.548485e-015,50.5554 -6.829408e-016,50.5599 1.8301388e-016,50.5645 -4.9043919e-017,50.5690 1.3142813e-017,50.5735 -3.5222434e-018,50.5780 9.4479804e-019,50.5825 -2.5658367e-019,50.5870 8.1440306e-020,50.5916 -6.9156577e-020,50.5961 1.951987e-019,50.6006 -7.1171002e-019,50.6051 2.6519154e-018,50.6096 -9.896977e-018,50.6141 3.6939828e-017,50.6186 -1.3787661e-016,50.6232 5.1461995e-016,50.6277 -1.920802e-015,50.6322 7.1693309e-015,50.6367 -2.6759297e-014,50.6412 9.9878202e-014,50.6458 -3.7279213e-013,50.6503 1.3914344e-012,50.6548 -5.1934841e-012,50.6593 1.938451e-011,50.6638 -7.2352048e-011,50.6683 2.7005162e-010,50.6729 -1.0079587e-009,50.6774 3.7621741e-009,50.6819 -1.4042191e-008,50.6864 5.241202e-008,50.6909 -1.9562611e-007,50.6955 7.3016827e-007,50.7000 0.093740486,50.7045 0.31248984,50.7090 0.31250942,50.7135 0.093763195,50.7181 0.031221915,50.7226 0.49994659,50.7271 0.75001347,50.7316 0.34379998,50.7361 0.031264842,50.7407 -3.9683863e-007,50.7452 1.0634449e-007,50.7497 -2.84981e-008,50.7542 7.636892e-009,50.7588 -2.0465276e-009,50.7633 5.4842653e-010,50.7678 -1.4696686e-010,50.7723 3.9384034e-011,50.7769 -1.0554098e-011,50.7814 2.8282775e-012,50.7859 -7.5791912e-013,50.7904 2.0310644e-013,50.7950 -5.442827e-014,50.7995 1.4585633e-014,50.8040 -3.9086441e-015,50.8085 1.0474348e-015,50.8130 -2.8069063e-016,50.8176 7.5219212e-017,50.8221 -2.0157177e-017,50.8266 5.4017003e-018,50.8312 -1.4475424e-018,50.8357 3.879111e-019,50.8402 -1.0395203e-019,50.8447 2.7856968e-020,50.8493 -7.4650853e-021,50.8538 2.0004862e-021,50.8583 -5.3608846e-022,50.8628 1.4366043e-022,50.8674 -3.8497987e-023,50.8719 1.0316654e-023,50.8764 -2.7646473e-024,50.8810 7.4086735e-025,50.8855 -1.9853691e-025,50.8900 5.3203781e-026,50.8945 -1.4257618e-026,50.8991 3.8212099e-027,50.9036 -1.0257476e-027,50.9081 2.8138578e-028,50.9127 -9.9692237e-029,50.9172 1.17365e-028,50.9217 -3.6979786e-028,50.9262 1.3619649e-027,50.9308 -5.0785856e-027,50.9353 1.8954335e-026,50.9398 -7.0746063e-026,50.9444 2.6405719e-025,50.9489 -9.8558447e-025,50.9534 3.6786603e-024,50.9580 -1.3730474e-023,50.9625 5.1248532e-023,50.9670 -1.912834e-022,50.9716 7.1395885e-022,50.9761 -2.664827e-021,50.9806 9.9463759e-021,50.9852 -3.7124512e-020,50.9897 1.3856597e-019,50.9942 -5.1719277e-019,50.9988 1.9304042e-018,51.0033 -7.2051683e-018,51.0078 2.6893045e-017,51.0124 -1.0037736e-016,51.0169 3.7465509e-016,51.0214 -1.3983873e-015,51.0260 5.2194331e-015,51.0305 -1.9481353e-014,51.0350 7.2713489e-014,51.0396 -2.714006e-013,51.0441 1.0129934e-012,51.0486 -3.7809634e-012,51.0532 1.4112314e-011,51.0577 -5.267373e-011,51.0622 1.9660287e-010,51.0668 -7.3381351e-010,51.0713 2.7389337e-009,51.0759 -1.0222976e-008,51.0804 3.8156905e-008,51.0849 -1.4241934e-007,51.0895 5.3157527e-007,51.0940 -1.9840863e-006,51.0985 7.4055333e-006,51.1031 -2.7640897e-005,51.1076 0.093712188,51.1122 0.093787774,51.1167 2.7694981e-005,51.1212 -7.4216696e-006,51.1258 1.9888514e-006,51.1303 -5.3297038e-007,51.1349 1.4282486e-007,51.1394 -3.8274059e-008,51.1439 1.0256642e-008,51.1485 -2.7485645e-009,51.1530 7.3655748e-010,51.1576 -1.973819e-010,51.1621 5.2894199e-011,51.1666 -1.4174533e-011,51.1712 3.7984763e-012,51.1757 -1.0179116e-012,51.1803 2.7277806e-013,51.1848 -7.3095704e-014,51.1893 1.957661e-014,51.1939 -5.203198e-015,51.1984 1.234145e-015,51.2030 2.6722553e-016,51.2075 -2.3034398e-015,51.2121 8.947497e-015,51.2166 -3.3490009e-014,51.2211 1.2502542e-013,51.2257 -4.6665975e-013,51.2302 1.7417929e-012,51.2348 -6.5011815e-012,51.2393 2.426543e-011,51.2439 -9.0569878e-011,51.2484 3.3804887e-010,51.2530 -1.2617555e-009,51.2575 4.7094577e-009,51.2620 -1.7577886e-008,51.2666 6.5608837e-008,51.2711 -2.448827e-007,51.2757 9.1401597e-007,51.2802 -3.4115328e-006,51.2848 1.2733424e-005,51.2893 0.031154595,51.2939 0.31239289,51.2984 0.34379745,51.3030 0.18760715,51.3075 4.8025548e-005,51.3121 -1.2869829e-005,51.3166 3.4488457e-006,51.3211 -9.2422744e-007,51.3257 2.4770927e-007,51.3302 -6.6514382e-008,51.3348 1.8322824e-008,51.3393 -6.7702879e-009,51.3439 8.757266e-009,51.3484 -2.8261157e-008,51.3530 1.0429795e-007,51.3575 -3.8897059e-007,51.3621 1.4517339e-006,51.3666 -5.418523e-006,51.3712 0.093732506,51.3757 0.1875,51.3803 0.093767501,51.3848 5.4214529e-006,51.3894 -1.4502751e-006,51.3939 3.7908845e-007,51.3985 -6.5925207e-008,51.4030 -1.1544239e-007,51.4076 5.2776051e-007,51.4121 -1.9958079e-006,51.4167 7.456239e-006,51.4212 -2.7832011e-005,51.4258 0.18732379,51.4304 0.74985003,51.4349 0.90637988,51.4395 0.3751902,51.4440 3.5546629e-005,51.4486 -9.5257401e-006,51.4531 2.5526972e-006,51.4577 -6.8406899e-007,51.4622 1.8331602e-007,51.4668 -4.9124822e-008,51.4713 1.3164415e-008,51.4759 -3.527785e-009,51.4804 9.4537178e-010,51.4850 -2.5333968e-010,51.4896 6.788968e-011,51.4941 -1.8193001e-011,51.4987 4.8753397e-012,51.5032 -1.3064879e-012,51.5078 3.5011113e-013,51.5123 -9.3822384e-014,51.5169 2.5142418e-014,51.5214 -6.7376363e-015,51.5260 1.8055441e-015,51.5306 -4.8384756e-016,51.5351 1.2966092e-016,51.5397 -3.4746347e-017,51.5442 9.3111354e-018,51.5488 -2.494626e-018,51.5534 6.6641149e-019,51.5579 -1.7076297e-019,51.5625 1.6568515e-020,51.5670 1.045194e-019,51.5716 -4.3469597e-019,51.5761 1.6344339e-018,51.5807 -6.1036665e-018,51.5853 2.2782572e-017,51.5898 -8.5035351e-017,51.5944 3.173914e-016,51.5989 -1.1846519e-015,51.6035 4.42167e-015,51.6081 -1.6503722e-014,51.6126 6.1599536e-014,51.6172 -2.2991803e-013,51.6217 8.5816055e-013,51.6263 -3.2030533e-012,51.6309 1.1955279e-011,51.6354 -4.4622639e-011,51.6400 1.6655236e-010,51.6446 -6.2165062e-010,51.6491 2.3202884e-009,51.6537 -8.6603915e-009,51.6582 3.2324589e-008,51.6628 -1.2065034e-007,51.6674 4.50323e-007,51.6719 -1.680814e-006,51.6765 6.2735767e-006,51.6811 -2.3415894e-005,51.6856 0.34369829,51.6902 0.56250274,51.6948 0.3437908,51.6993 0.093773618,51.7039 3.8515154e-006,51.7084 -1.0321244e-006,51.7130 2.7658743e-007,51.7176 -7.4119569e-008,51.7221 1.9862473e-008,51.7267 -5.3227214e-009,51.7313 1.4263766e-009,51.7358 -3.8223866e-010,51.7404 1.0243185e-010,51.7450 -2.7449562e-011,51.7495 7.3559006e-012,51.7541 -1.9712257e-012,51.7587 5.2824661e-013,51.7632 -1.4155888e-013,51.7678 3.7934784e-014,51.7724 -1.0165716e-014,51.7769 2.724196e-015,51.7815 -7.3002699e-016,51.7861 1.9563257e-016,51.7906 -5.2428491e-017,51.7952 1.4061341e-017,51.7998 -3.8115081e-018,51.8044 1.1832695e-018,51.8089 -9.2124997e-019,51.8135 2.5018758e-018,51.8181 -9.0871523e-018,51.8226 3.3850199e-017,51.8272 -1.2632659e-016,51.8318 4.7150438e-016,51.8363 -1.7598712e-015,51.8409 6.5686533e-015,51.8455 -2.4517253e-014,51.8501 9.1509733e-014,51.8546 -3.4155664e-013,51.8592 1.2748473e-012,51.8638 -4.7583196e-012,51.8683 1.7760248e-011,51.8729 -6.628946e-011,51.8775 2.4742297e-010,51.8821 -9.2349683e-010,51.8866 3.4469174e-009,51.8912 -1.2865488e-008,51.8958 4.801996e-008,51.9004 -1.7923267e-007,51.9049 6.6897911e-007,51.9095 -2.4969393e-006,51.9141 0.093720995,51.9187 0.34372818,51.9232 0.34376431,51.9278 0.18752827,51.9324 1.2956077e-005,51.9369 -3.4719528e-006,51.9415 9.3040944e-007,51.9461 -2.4932993e-007,51.9507 6.6815119e-008,51.9553 -1.7905034e-008,51.9598 4.7981676e-009,51.9644 -1.2858069e-009,51.9690 3.4456887e-010,51.9736 -9.2337131e-011,51.9781 2.4744387e-011,51.9827 -6.6309688e-012,51.9873 1.7769586e-012,51.9919 -4.7618707e-013,51.9964 1.2760801e-013,52.0010 -3.4196231e-014,52.0056 9.1638623e-015,52.0102 -2.4557198e-015,52.0148 6.5808065e-016,52.0193 -1.7635161e-016,52.0239 4.7258479e-017,52.0285 -1.2664265e-017,52.0331 3.3937533e-018,52.0377 -9.0945365e-019,52.0422 2.4371421e-019,52.0468 -6.531022e-020,52.0514 1.7501748e-020,52.0560 -4.6900955e-021,52.0606 1.2568457e-021,52.0651 -3.3680789e-022,52.0697 9.0257407e-023,52.0743 -2.4187304e-023,52.0789 6.4825801e-024,52.0835 -1.7405468e-024,52.0880 4.7894561e-025,52.0926 -1.7506354e-025,52.0972 2.2128014e-025,52.1018 -7.1011592e-025,52.1064 2.6194473e-024,52.1109 -9.7686713e-024,52.1155 3.6458958e-023,52.1201 -1.3608106e-022,52.1247 5.0791717e-022,52.1293 -1.8957812e-021,52.1339 7.0759299e-021,52.1384 -2.6410635e-020,52.1430 9.8576677e-020,52.1476 -3.6793363e-019,52.1522 1.3732981e-018,52.1568 -5.1257822e-018,52.1614 1.9131783e-017,52.1660 -7.1408643e-017,52.1705 2.6653001e-016,52.1751 -9.9481288e-016,52.1797 3.7131006e-015,52.1843 -1.3859003e-014,52.1889 5.1728194e-014,52.1935 -1.9307348e-013,52.1981 7.2063926e-013,52.2026 -2.6897579e-012,52.2072 1.0039417e-011,52.2118 -3.7471734e-011,52.2164 1.3986179e-010,52.2210 -5.220287e-010,52.2256 1.9484516e-009,52.2302 -7.2725208e-009,52.2348 2.7144401e-008,52.2393 -1.0131541e-007,52.2439 3.7815582e-007,52.2485 -1.4114519e-006,52.2531 5.2681889e-006,52.2577 -1.9663308e-005,52.2623 0.31247637,52.2669 0.31251714,52.2715 0.093769044,52.2761 3.7734849e-006,52.2807 -1.0112084e-006,52.2852 2.7096405e-007,52.2898 -7.2544708e-008,52.2944 1.9187116e-008,52.2990 -4.196238e-009,52.3036 -2.4045368e-009,52.3082 1.3816363e-008,52.3128 -5.2866458e-008,52.3174 1.9766965e-007,52.3220 -7.3788738e-007,52.3266 2.7541605e-006,52.3312 -1.0279803e-005,52.3357 0.093749993,52.3403 1.0286923e-005,52.3449 -2.7566753e-006,52.3495 7.3873002e-007,52.3541 -1.9796376e-007,52.3587 5.3049774e-008,52.3633 -1.4215164e-008,52.3679 3.8054688e-009,52.3725 -1.0052611e-009,52.3771 2.1518165e-010,52.3817 1.4466071e-010,52.3863 -7.9393536e-010,52.3909 3.0313974e-009,52.3955 -1.1332811e-008,52.4001 4.2304158e-008,52.4047 -1.578999e-007,52.4093 5.8935552e-007,52.4139 -2.1997462e-006,52.4184 8.2104643e-006,52.4230 -3.0645231e-005,52.4276 1.1562127,52.4322 1.1875278,52.4368 0.50002986,52.4414 4.6264313e-006,52.4460 1.3154425e-008,52.4506 -4.6800678e-006,52.4552 0.093727671,52.4598 0.187512,52.4644 1.542865e-005,52.4690 0.093725197,52.4736 0.31248659,52.4782 0.31251442,52.4828 0.093769811,52.4874 3.5836865e-006,52.4920 -9.6035114e-007,52.4966 2.5735352e-007,52.5012 -6.8965242e-008,52.5058 1.8481206e-008,52.5104 -4.9525672e-009,52.5150 1.3271818e-009,52.5196 -3.5565628e-010,52.5242 9.5308282e-011,52.5288 -2.5540615e-011,52.5334 6.844482e-012,52.5380 -1.8347173e-012,52.5426 4.936901e-013,52.5472 -1.398574e-013,52.5518 6.5692589e-014,52.5564 -1.2291109e-013,52.5610 4.2599127e-013,52.5656 -1.5812137e-012,52.5702 5.8994623e-012,52.5748 -2.2018878e-011,52.5794 8.2184398e-011,52.5840 -3.067499e-010,52.5886 1.1449316e-009,52.5933 -4.2734105e-009,52.5979 1.5950333e-008,52.6025 -5.9533967e-008,52.6071 2.2220813e-007,52.6117 -8.2938277e-007,52.6163 3.0956376e-006,52.6209 -1.1554342e-005,52.6255 0.093651265,52.6301 0.31243429,52.6347 0.28132832,52.6393 0.093832739,52.6439 1.5888156e-005,52.6485 -4.2576812e-006,52.6531 1.1409672e-006,52.6577 -3.0575472e-007,52.6623 8.1935703e-008,52.6669 -2.195701e-008,52.6716 5.8840071e-009,52.6762 -1.5767878e-009,52.6808 4.2254528e-010,52.6854 -1.1323306e-010,52.6900 3.0344026e-011,52.6946 -8.1315484e-012,52.6992 2.1790803e-012,52.7038 -5.8394674e-013,52.7084 1.5648518e-013,52.7130 -4.1934667e-014,52.7176 1.1237591e-014,52.7222 -3.0114329e-015,52.7269 8.0699931e-016,52.7315 -2.162585e-016,52.7361 5.7952624e-017,52.7407 -1.553006e-017,52.7453 4.1617223e-018,52.7499 -1.1152523e-018,52.7545 2.9886359e-019,52.7591 -8.0089023e-020,52.7637 2.1462135e-020,52.7683 -5.7513916e-021,52.7730 1.5412492e-021,52.7776 -4.1302172e-022,52.7822 1.1068095e-022,52.7868 -2.966011e-023,52.7914 7.948273e-024,52.7960 -2.1299661e-024,52.8006 5.7078509e-025,52.8052 -1.5295823e-025,52.8099 4.0989817e-026,52.8145 -1.0985523e-026,52.8191 2.9481138e-027,52.8237 -8.0581853e-028,52.8283 2.7486802e-028,52.8329 -2.9359752e-028,52.8375 8.9959023e-028,52.8422 -3.3050922e-027,52.8468 1.2322027e-026,52.8514 -4.5987685e-026,52.8560 1.7164609e-025,52.8606 -6.406617e-025,52.8652 2.3912431e-024,52.8699 -8.9252157e-024,52.8745 3.3312996e-023,52.8791 -1.2433938e-022,52.8837 4.6409159e-022,52.8883 -1.7322024e-021,52.8929 6.4653741e-021,52.8976 -2.4131741e-020,52.9022 9.0070721e-020,52.9068 -3.3618525e-019,52.9114 1.2547974e-018,52.9160 -4.6834788e-018,52.9206 1.7480892e-017,52.9253 -6.5246696e-017,52.9299 2.4353055e-016,52.9345 -9.0896757e-016,52.9391 3.3926837e-015,52.9437 -1.2663052e-014,52.9484 4.726431e-014,52.9530 -1.7641205e-013,52.9576 6.5845062e-013,52.9622 -2.4576396e-012,52.9668 9.1730365e-012,52.9715 -3.4237977e-011,52.9761 1.2779182e-010,52.9807 -4.7697757e-010,52.9853 1.7802988e-009,52.9899 -6.6448913e-009,52.9946 2.4801777e-008,52.9992 -9.2571597e-008,53.0038 3.4551957e-007,53.0084 -1.2896373e-006,53.0130 4.8135166e-006,53.0177 -1.7966253e-005,53.0223 0.34368971,53.0269 0.74998695,53.0315 0.50006014,53.0362 0.031281069,53.0408 -4.6634027e-006,53.0454 1.2496913e-006,53.0500 -3.3489027e-007,53.0547 8.9743374e-008,53.0593 -2.4049285e-008,53.0639 6.4446901e-009,53.0685 -1.7270378e-009,53.0732 4.6280896e-010,53.0778 -1.2402319e-010,53.0824 3.3236958e-011,53.0870 -8.9120898e-012,53.0917 2.4080358e-012,53.0963 -7.1916008e-013,53.1009 4.6839301e-013,53.1055 -1.1544594e-012,53.1102 4.1498463e-012,53.1148 -1.5446483e-011,53.1194 5.7641916e-011,53.1240 -2.1514292e-010,53.1287 8.0301105e-010,53.1333 -2.9972045e-009,53.1379 1.1186938e-008,53.1426 -4.175477e-008,53.1472 1.5584791e-007,53.1518 -5.816957e-007,53.1564 2.1711544e-006,53.1611 -8.1037415e-006,53.1657 0.093738928,53.1703 0.093761072,53.1750 8.1095995e-006,53.1796 -2.1731973e-006,53.1842 5.8236992e-007,53.1888 -1.5606263e-007,53.1935 4.1821647e-008,53.1981 -1.1208178e-008,53.2027 3.006843e-009,53.2074 -8.1806129e-010,53.2120 2.6510349e-010,53.2166 -2.4229002e-010,53.2213 7.0410433e-010,53.2259 -2.5743812e-009,53.2305 9.5943875e-009,53.2352 -3.5806789e-008,53.2398 1.3364625e-007,53.2444 -4.9882863e-007,53.2491 1.8618565e-006,53.2537 -6.9492994e-006,53.2583 0.062431589,53.2629 0.21870029,53.2676 0.21878116,53.2722 0.12506662,53.2768 3.2769811e-005,53.2815 -8.7813587e-006,53.2861 2.3523262e-006,53.2908 -6.2705817e-007,53.2954 1.5566727e-007,53.3000 4.4578634e-009,53.3047 -1.7353454e-007,53.3093 6.8975481e-007,53.3139 0.18749043,53.3186 0.49998879,53.3232 0.50001252,53.3278 0.093759693,53.3325 -2.59886e-006,53.3371 6.9641868e-007,53.3417 -1.8655206e-007,53.3464 4.9719247e-008,53.3510 -1.2305951e-008,53.3557 -5.0090831e-010,53.3603 1.4312466e-008,53.3649 -5.675512e-008,53.3696 0.093743235,53.3742 0.34372833,53.3788 0.50000995,53.3835 0.18750979,53.3881 0.093750015,53.3928 1.1096212e-005,53.3974 -2.9735438e-006,53.4020 7.9684537e-007,53.4067 -2.1353728e-007,53.4113 5.722336e-008,53.4160 -1.5334621e-008,53.4206 4.1093462e-009,53.4252 -1.1012157e-009,53.4299 2.9510192e-010,53.4345 -7.9080964e-011,53.4392 2.1192137e-011,53.4438 -5.6796074e-012,53.4484 1.5241553e-012,53.4531 -4.1644154e-013,53.4577 1.4146059e-013,53.4624 -1.4937179e-013,53.4670 4.5606075e-013,53.4716 -1.6750368e-012,53.4763 6.2447148e-012,53.4809 -2.3306173e-011,53.4856 8.6988743e-011,53.4902 -3.2468153e-010,53.4949 1.2118595e-009,53.4995 -4.523212e-009,53.5041 1.6882691e-008,53.5088 -6.30139e-008,53.5134 2.3519661e-007,53.5181 -8.7786094e-007,53.5227 3.2765774e-006,53.5274 -1.2229681e-005,53.5320 0.031247145,53.5367 2.3606086e-005,53.5413 -4.301509e-005,53.5460 0.093750872,53.5506 3.9357146e-005,53.5552 -1.0546857e-005,53.5599 2.8263287e-006,53.5645 -7.5739467e-007,53.5692 2.0296534e-007,53.5738 -5.4390302e-008,53.5785 1.457542e-008,53.5831 -3.9058961e-009,53.5878 1.0466953e-009,53.5924 -2.8049163e-010,53.5971 7.5165658e-011,53.6017 -2.0142766e-011,53.6064 5.3978232e-012,53.6110 -1.4464987e-012,53.6157 3.8762786e-013,53.6203 -1.0386697e-013,53.6250 2.7800938e-014,53.6296 -7.3263107e-015,53.6343 1.5014502e-015,53.6389 1.3214474e-015,53.6436 -6.7881398e-015,53.6482 2.583377e-014,53.6529 -9.6556674e-014,53.6575 3.6042919e-013,53.6622 -1.3452955e-012,53.6668 5.0212581e-012,53.6715 -1.8741623e-011,53.6761 6.995228e-011,53.6808 -2.6109376e-010,53.6854 9.7452091e-010,53.6901 -3.6373555e-009,53.6947 1.3576267e-008,53.6994 -5.0672814e-008,53.7040 1.8913401e-007,53.7087 -7.0593421e-007,53.7133 2.634868e-006,53.7180 -9.8345281e-006,53.7226 0.093748286,53.7273 1.6676873e-005,53.7319 -2.6563599e-005,53.7366 0.093697429,53.7412 0.15624979,53.7459 0.093803354,53.7505 2.3836808e-005,53.7552 -6.3877424e-006,53.7599 1.711776e-006,53.7645 -4.5871874e-007,53.7692 1.2292664e-007,53.7738 -3.2941667e-008,53.7785 8.8276675e-009,53.7831 -2.365689e-009,53.7878 6.3420047e-010,53.7924 -1.7087522e-010,53.7971 4.9236309e-011,53.8018 -2.6055099e-011,53.8064 5.4982505e-011,53.8111 -1.938808e-010,53.8157 7.2066825e-010,53.8204 0.031237025,53.8250 0.18747413,53.8297 0.31249991,53.8344 0.18752626,53.8390 0.093749434,53.8437 0.18749653,53.8483 0.093764469,53.8530 2.8732252e-006,53.8577 -7.6996059e-007,53.8623 2.0632891e-007,53.8670 -5.5277688e-008,53.8716 1.4761119e-008,53.8763 -3.7612056e-009,53.8810 2.8213407e-010,53.8856 2.6333611e-009,53.8903 -1.0816779e-008,53.8949 4.0637865e-008,53.8996 -1.5174993e-007,53.9043 5.6641869e-007,53.9089 -2.1141373e-006,53.9136 7.8909216e-006,53.9182 -2.9452509e-005,53.9229 0.093714297,53.9276 0.093776479,53.9322 0.031276733,53.9369 1.2332314e-005,53.9415 -2.7328997e-005,53.9462 0.34370428,53.9509 0.50000268,53.9555 0.34378496,53.9602 0.093776122,53.9649 3.3815384e-006,53.9695 -6.5983846e-007,53.9742 -7.4262977e-007,53.9789 3.6308204e-006,53.9835 -1.3782063e-005,53.9882 0.18746831,53.9929 0.34373814,53.9975 0.31252372,54.0022 0.093777798,54.0068 3.7143684e-006,54.0115 -9.9536942e-007,54.0162 2.6673735e-007,54.0208 -7.147986e-008,54.0255 1.9155367e-008,54.0302 -5.1344284e-009,54.0348 1.380427e-009,54.0395 -3.8676612e-010,54.0442 1.6650631e-010,54.0488 -2.7924743e-010,54.0535 9.5056807e-010,54.0582 -3.5233754e-009,54.0628 1.3144247e-008,54.0675 -4.9058542e-008,54.0722 1.8310827e-007,54.0769 -6.8344309e-007,54.0815 0.031239549,54.0862 0.093753479,54.0909 9.5234418e-006,54.0955 -2.5513787e-006,54.1002 6.8111717e-007,54.1049 -1.7283305e-007,54.1095 1.0142585e-008,54.1142 1.3229567e-007,54.1189 -5.3938459e-007,54.1235 2.025447e-006,54.1282 -7.5631619e-006,54.1329 0.093739659,54.1376 0.093760341,54.1422 7.5686075e-006,54.1469 -2.0282278e-006,54.1516 5.4354507e-007,54.1562 -1.4574933e-007,54.1609 3.9397722e-008,54.1656 -1.1827106e-008,54.1703 7.9073077e-009,54.1749 -1.9802982e-008,54.1796 7.1311462e-008,54.1843 -2.6546937e-007,54.1890 9.9066517e-007,54.1936 -3.6975619e-006,54.1983 0.031249994,54.2030 3.7154978e-006,54.2076 -1.0449792e-006,54.2123 4.6406822e-007,54.2170 -8.1126836e-007,54.2217 2.7812553e-006,54.2263 -1.0314778e-005,54.2310 0.093749881,54.2357 1.0783475e-005,54.2404 -4.3993823e-006,54.2450 6.8136242e-006,54.2497 -2.2857108e-005,54.2544 0.3124727,54.2591 0.34376308,54.2638 0.18752386,54.2684 1.0505978e-005,54.2731 -2.8195213e-006,54.2778 7.7105858e-007,54.2825 -2.6443743e-007,54.2871 2.8663891e-007,54.2918 -8.8218479e-007,54.2965 3.2424189e-006,54.3012 -1.2088698e-005,54.3059 0.062449846,54.3105 0.15622444,54.3152 0.125057,54.3199 3.5843193e-005,54.3246 -9.6051854e-006,54.3292 2.5739791e-006,54.3339 -6.897701e-007,54.3386 1.8484373e-007,54.3433 -4.9535743e-008,54.3480 1.3280744e-008,54.3526 -3.5822789e-009,54.3573 1.0470527e-009,54.3620 -6.0561089e-010,54.3667 1.3754262e-009,54.3714 -4.896556e-009,54.3760 1.8212612e-008,54.3807 -6.7960684e-008,54.3854 2.5365549e-007,54.3901 -9.4675613e-007,54.3948 3.5337216e-006,54.3995 -1.318945e-005,54.4041 0.5,54.4088 1.3196693e-005,54.4135 -3.5364239e-006,54.4182 9.4768404e-007,54.4229 -2.5395852e-007,54.4276 6.8055307e-008,54.4322 -1.823733e-008,54.4369 4.8872035e-009,54.4416 -1.309664e-009,54.4463 3.5096351e-010,54.4510 -9.4059129e-011,54.4557 2.5237945e-011,54.4603 -6.8832735e-012,54.4650 2.292676e-012,54.4697 -2.2869354e-012,54.4744 6.8555569e-012,54.4791 -2.5137755e-011,54.4838 9.3704801e-011,54.4885 -3.4971637e-010,54.4931 1.3052911e-009,54.4978 -4.8719349e-009,54.5025 1.8184263e-008,54.5072 -6.7871902e-008,54.5119 2.5332864e-007,54.5166 -9.4553701e-007,54.5213 3.5291721e-006,54.5260 -1.3172466e-005,54.5306 0.18746577,54.5353 0.31251115,54.5400 0.09378124,54.5447 2.8130839e-006,54.5494 -7.5384463e-007,54.5541 2.0201378e-007,54.5588 -5.4135256e-008,54.5635 1.4507058e-008,54.5682 -3.8875729e-009,54.5728 1.0417839e-009,54.5775 -2.7917518e-010,54.5822 7.4812809e-011,54.5869 -2.0048187e-011,54.5916 5.3724733e-012,54.5963 -1.4397046e-012,54.6010 3.8580922e-013,54.6057 -1.0338838e-013,54.6104 2.7705811e-014,54.6151 -7.424547e-015,54.6198 1.9896158e-015,54.6244 -5.331732e-016,54.6291 1.428787e-016,54.6338 -3.8288341e-017,54.6385 1.0260436e-017,54.6432 -2.7495705e-018,54.6479 7.3682431e-019,54.6526 -1.9745269e-019,54.6573 5.2912973e-020,54.6620 -1.4179516e-020,54.6667 3.7998016e-021,54.6714 -1.0182766e-021,54.6761 2.7292608e-022,54.6808 -7.3326338e-023,54.6855 2.0352069e-023,54.6902 -8.0749348e-024,54.6949 1.1946764e-023,54.6995 -3.9715518e-023,54.7042 1.4692981e-022,54.7089 -5.4805835e-022,54.7136 2.0455072e-021,54.7183 -7.6347333e-021,54.7230 2.8496262e-020,54.7277 -1.0636092e-019,54.7324 3.9698698e-019,54.7371 -1.4817346e-018,54.7418 5.5305023e-018,54.7465 -2.0642334e-017,54.7512 7.7046507e-017,54.7559 -2.8757234e-016,54.7606 1.0733498e-015,54.7653 -4.0062261e-015,54.7700 1.4953044e-014,54.7747 -5.5811516e-014,54.7794 2.0831375e-013,54.7841 -7.7752095e-013,54.7888 2.9020595e-012,54.7935 -1.0831796e-011,54.7982 4.0429146e-011,54.8029 -1.5089982e-010,54.8076 5.6322624e-010,54.8123 -2.1022146e-009,54.8170 7.8464133e-009,54.8217 -2.9286355e-008,54.8264 1.0930989e-007,54.8311 -4.0799387e-007,54.8358 1.5228171e-006,54.8405 -5.6838403e-006,54.8452 0.34375,54.8499 5.6865456e-006,54.8546 -1.5238688e-006,54.8593 4.0836315e-007,54.8640 -1.0943206e-007,54.8687 2.9324413e-008,54.8734 -7.8546973e-009,54.8781 2.0914555e-009,54.8828 -5.1033694e-010,54.8875 -5.0337165e-011,54.8922 7.1181677e-010,54.8969 -2.7972242e-009,54.9016 1.0478127e-008,54.9063 -3.9119179e-008,54.9110 1.4601312e-007,54.9157 -5.4498753e-007,54.9205 2.0341392e-006,54.9252 -7.5923253e-006,54.9299 0.093739331,54.9346 0.093761235,54.9393 4.7087287e-006,54.9440 0.093717054,54.9487 0.34372362,54.9534 0.34377679,54.9581 0.093780763,54.9628 3.6576564e-006,54.9675 -3.4812076e-006,54.9722 0.093726322,54.9769 0.3437348,54.9816 0.31251884,54.9863 0.093769185,54.9910 3.9639926e-006,54.9958 -1.0622584e-006,55.0005 2.8464669e-007,55.0052 -7.6222648e-008,55.0099 2.02156e-008,55.0146 -4.6320863e-009,55.0193 -1.6896008e-009,55.0240 1.1392205e-008,55.0287 -4.3883745e-008,55.0334 1.6415912e-007,55.0381 -6.1281361e-007,55.0428 2.287323e-006,55.0476 -8.5373249e-006,55.0523 0.18747169,55.0570 0.49995583,55.0617 0.75001347,55.0664 0.31255668,55.0711 1.1499894e-005,55.0758 -3.0817168e-006,55.0805 8.258321e-007,55.0852 -2.2130477e-007,55.0900 5.9304984e-008,55.0947 -1.5893194e-008,55.0994 4.2619028e-009,55.1041 -1.1528395e-009,55.1088 3.490358e-010,55.1135 -2.4320657e-010,55.1182 6.2381988e-010,55.1229 -2.2522872e-009,55.1277 8.3861593e-009,55.1324 -3.1295457e-008,55.1371 1.1680729e-007,55.1418 -4.3597692e-007,55.1465 1.627262e-006,55.1512 -6.0736743e-006,55.1559 0.093730398,55.1607 0.1875,55.1654 0.09376961,55.1701 6.0780903e-006,55.1748 -1.6287935e-006,55.1795 4.3648063e-007,55.1842 -1.1696713e-007,55.1890 3.1344602e-008,55.1937 -8.3996587e-009,55.1984 2.2509226e-009,55.2031 -6.0319738e-010,55.2078 1.6164353e-010,55.2125 -4.3316885e-011,55.2173 1.1607966e-011,55.2220 -3.1106782e-012,55.2267 8.3359562e-013,55.2314 -2.2339545e-013,55.2361 5.9903437e-014,55.2408 -1.6196134e-014,55.2456 4.8752201e-015,55.2503 -3.3033696e-015,55.2550 8.338626e-015,55.2597 -3.0053996e-014,55.2644 1.1188843e-013,55.2692 -4.1754122e-013,55.2739 1.558431e-012,55.2786 -5.8167598e-012,55.2833 2.1710762e-011,55.2880 -8.1034297e-011,55.2928 3.0245639e-010,55.2975 -1.1289033e-009,55.3022 4.2135753e-009,55.3069 -1.5726956e-008,55.3116 5.8700088e-008,55.3164 -2.1909501e-007,55.3211 8.1776119e-007,55.3258 0.093704917,55.3305 0.49996352,55.3353 0.50001711,55.3400 0.31254438,55.3447 2.163516e-005,55.3494 9.1070751e-006,55.3542 -5.8071972e-005,55.3589 0.34360847,55.3636 0.50004715,55.3683 0.18762842,55.3730 1.6301437e-005,55.3778 -4.3684204e-006,55.3825 1.1706425e-006,55.3872 -3.1371667e-007,55.3919 8.4108081e-008,55.3967 -2.2684592e-008,55.4014 6.6220132e-009,55.4061 -3.8014463e-009,55.4108 8.5839806e-009,55.4156 -3.0537333e-008,55.4203 1.1357654e-007,55.4250 -4.2381077e-007,55.4298 1.5818233e-006,55.4345 0.031230133,55.4392 0.31247798,55.4439 0.31252202,55.4487 0.031269874,55.4534 -1.5831456e-006,55.4581 4.2424807e-007,55.4628 -1.1368979e-007,55.4676 3.0469025e-008,55.4723 -8.1750517e-009,55.4770 2.2281734e-009,55.4818 -7.3684953e-010,55.4865 7.1906309e-010,55.4912 -2.1395525e-009,55.4959 7.8399065e-009,55.5007 -2.922296e-008,55.5054 1.0906273e-007,55.5101 -4.0706823e-007,55.5149 1.5193605e-006,55.5196 -5.6709359e-006,55.5243 0.093731686,55.5291 0.1875,55.5338 0.093768314,55.5385 5.6748609e-006,55.5432 -1.5207462e-006,55.5480 4.0756197e-007,55.5527 -1.0935113e-007,55.5574 2.9802322e-008,55.5622 -9.847545e-009,55.5669 9.585702e-009,55.5716 -2.8497249e-008,55.5764 1.0441347e-007,55.5811 -3.8919501e-007,55.5858 0.093730092,55.5906 0.3437306,55.5953 0.34376937,55.6000 0.093769915,55.6048 3.8834432e-007,55.6095 -1.0406763e-007,55.6142 2.7887799e-008,55.6190 -7.4733109e-009,55.6237 2.0026805e-009,55.6284 -5.3667387e-010,55.6332 1.4381664e-010,55.6379 -3.8539665e-011,55.6427 1.0327773e-011,55.6474 -2.7676123e-012,55.6521 7.4165885e-013,55.6569 -1.9874788e-013,55.6616 5.3260039e-014,55.6663 -1.4272493e-014,55.6711 3.8247133e-015,55.6758 -1.0249367e-015,55.6805 2.7466023e-016,55.6853 -7.3602279e-017,55.6900 1.9721683e-017,55.6948 -5.2772088e-018,55.6995 1.3851816e-018,55.7042 -2.6298845e-019,55.7090 -3.3341164e-019,55.7137 1.5968323e-018,55.7184 -6.0545262e-018,55.7232 2.2623511e-017,55.7279 -8.4447855e-017,55.7327 3.1519901e-016,55.7374 -1.1764648e-015,55.7421 4.3910929e-015,55.7469 -1.6389527e-014,55.7516 6.1173051e-014,55.7564 -2.2832525e-013,55.7611 8.5221202e-013,55.7658 -3.1808369e-012,55.7706 1.1872305e-011,55.7753 -4.4312755e-011,55.7801 1.6539506e-010,55.7848 -6.1732852e-010,55.7896 2.3041469e-009,55.7943 -8.6001064e-009,55.7990 3.209945e-008,55.8038 -1.1980951e-007,55.8085 4.4718274e-007,55.8133 -1.6690864e-006,55.8180 0.093730584,55.8228 0.34371895,55.8275 0.49999982,55.8322 0.31253797,55.8370 1.7753911e-005,55.8417 -4.7570866e-006,55.8465 1.2726825e-006,55.8512 -3.3317355e-007,55.8560 5.9882666e-008,55.8607 9.3688264e-008,55.8655 -4.3468825e-007,55.8702 1.6452295e-006,55.8749 -6.1468363e-006,55.8797 2.2944381e-005,55.8844 -8.5639134e-005,55.8892 0.31232113,55.8939 0.56240404,55.8987 0.56266427,55.9034 0.093935721,55.9082 -9.5414798e-006,55.9129 2.5569075e-006,55.9177 -6.851941e-007,55.9224 1.8361672e-007,55.9272 -4.9205177e-008,55.9319 1.3185889e-008,55.9367 -3.5335237e-009,55.9414 9.4690544e-010,55.9462 -2.5374949e-010,55.9509 6.7999197e-011,55.9556 -1.8222281e-011,55.9604 4.8832193e-012,55.9651 -1.3087987e-012,55.9699 3.5149357e-013,55.9746 -9.7046936e-014,55.9794 3.6660735e-014,55.9841 -4.959096e-014,55.9889 1.6171641e-013,55.9936 -5.9733273e-013,55.9984 2.2278336e-012,56.0031 -8.3148219e-012,56.0079 3.1034512e-011,56.0127 -1.1583463e-010,56.0174 4.3234663e-010,56.0222 -1.6137108e-009,56.0269 6.0230896e-009,56.0317 -2.2480862e-008,56.0364 8.3908617e-008,56.0412 -3.1318444e-007,56.0459 1.1689442e-006,56.0507 -4.3630225e-006,56.0554 0.093724169,56.0602 0.31249082,56.0649 0.1875283,56.0697 1.2898411e-005,56.0744 -3.4564853e-006,56.0792 9.2626073e-007,56.0839 -2.4821716e-007,56.0887 6.6516648e-008,56.0935 -1.7824972e-008,56.0982 4.7766933e-009,56.1030 -1.2800468e-009,56.1077 3.4302389e-010,56.1125 -9.1922733e-011,56.1172 2.4633233e-011,56.1220 -6.6011563e-012,56.1267 1.7689644e-012,56.1315 -4.7405152e-013,56.1363 1.2706767e-013,56.1410 -3.4172474e-014,56.1458 9.6097946e-015,56.1505 -4.2635281e-015,56.1553 7.4440898e-015,56.1600 -2.5515084e-014,56.1648 9.4625479e-014,56.1696 -3.5302159e-013,56.1743 1.3175902e-012,56.1791 -4.9178231e-012,56.1838 1.8355508e-011,56.1886 -6.8510947e-011,56.1934 2.5571342e-010,56.1981 -9.5443675e-010,56.2029 3.5623837e-009,56.2076 -1.3296405e-008,56.2124 4.9628113e-008,56.2171 -1.8523428e-007,56.2219 6.9137707e-007,56.2267 -2.5805275e-006,56.2314 0.093720019,56.2362 0.34372741,56.2410 0.34376481,56.2457 0.18752922,56.2505 1.3394355e-005,56.2552 -3.5893868e-006,56.2600 9.6187523e-007,56.2648 -2.5776097e-007,56.2695 6.9074154e-008,56.2743 -1.8510326e-008,56.2790 4.9603526e-009,56.2838 -1.3292631e-009,56.2886 3.562127e-010,56.2933 -9.5457017e-011,56.2981 2.5580338e-011,56.3029 -6.8549571e-012,56.3076 1.8369746e-012,56.3124 -4.9226796e-013,56.3172 1.3191676e-013,56.3219 -3.535073e-014,56.3267 9.4732038e-015,56.3314 -2.5386058e-015,56.3362 6.8028943e-016,56.3410 -1.8230244e-016,56.3457 4.8853469e-017,56.3505 -1.3093532e-017,56.3553 3.5158584e-018,56.3600 -9.6861805e-019,56.3648 3.5827974e-019,56.3696 -4.6444744e-019,56.3743 1.499631e-018,56.3791 -5.5346117e-018,56.3839 2.0640845e-017,56.3886 -7.7036323e-017,56.3934 2.8753269e-016,56.3982 -1.0731997e-015,56.4029 4.0056603e-015,56.4077 -1.4950909e-014,56.4125 5.5803449e-014,56.4173 -2.0828337e-013,56.4220 7.7740624e-013,56.4268 -2.901626e-012,56.4316 1.0830161e-011,56.4363 -4.0422984e-011,56.4411 1.5087659e-010,56.4459 -5.6313854e-010,56.4506 2.1018844e-009,56.4554 -7.8451681e-009,56.4602 2.9281662e-008,56.4649 -1.0929222e-007,56.4697 4.0792719e-007,56.4745 -1.5225659e-006,56.4793 0.093727045,56.4840 0.31247911,56.4888 0.31252089,56.4936 0.093772963,56.4983 1.5227567e-006,56.5031 -4.0806447e-007,56.5079 1.0935209e-007,56.5127 -2.9303912e-008,56.5174 7.8527878e-009,56.5222 -2.1043709e-009,56.5270 5.6392407e-010,56.5318 -1.5111894e-010,56.5365 4.0496481e-011,56.5413 -1.0852144e-011,56.5461 2.908129e-012,56.5509 -7.7930848e-013,56.5556 2.0881971e-013,56.5604 -5.5893895e-014,56.5652 1.473536e-014,56.5699 -3.0419615e-015,56.5747 -2.5693396e-015,56.5795 1.3321048e-014,56.5843 -5.0719936e-014,56.5891 1.8957732e-013,56.5938 -7.0765865e-013,56.5986 2.6413164e-012,56.6034 -9.8585732e-012,56.6082 3.679658e-011,56.6129 -1.3734121e-010,56.6177 5.126185e-010,56.6225 -1.9133202e-009,56.6273 7.1413613e-009,56.6320 -2.6654739e-008,56.6368 9.9487337e-008,56.6416 -3.71331e-007,56.6464 1.3859724e-006,56.6512 -5.1730649e-006,56.6559 0.093743473,56.6607 0.093755454,56.6655 0.031254329,56.6703 3.0819374e-006,56.6750 -1.0417685e-005,56.6798 0.093746237,56.6846 0.031261351,56.6894 7.4392182e-007,56.6942 -1.9935426e-007,56.6989 5.3422447e-008,56.7037 -1.4316011e-008,56.7085 3.8363686e-009,56.7133 -1.0280602e-009,56.7181 2.7549699e-010,56.7229 -7.3826972e-011,56.7276 1.9783964e-011,56.7324 -5.3016567e-012,56.7372 1.4207245e-012,56.7420 -3.8072215e-013,56.7468 1.0202496e-013,56.7515 -2.7340389e-014,56.7563 7.3266071e-015,56.7611 -1.9633654e-015,56.7659 5.2613759e-016,56.7707 -1.4099249e-016,56.7755 3.7780862e-017,56.7802 -1.011716e-017,56.7850 2.6840741e-018,56.7898 -6.1813532e-019,56.7946 -2.1183747e-019,56.7994 1.4657051e-018,56.8042 -5.651556e-018,56.8090 2.1142593e-017,56.8137 -7.892653e-017,56.8185 2.9459239e-016,56.8233 -1.0995505e-015,56.8281 4.104011e-015,56.8329 -1.5317991e-014,56.8377 5.7173545e-014,56.8425 -2.1339706e-013,56.8472 7.9649254e-013,56.8520 -2.9728639e-012,56.8568 1.1096048e-011,56.8616 -4.1415375e-011,56.8664 1.5458057e-010,56.8712 -5.7696337e-010,56.8760 2.1534834e-009,56.8808 -8.0377554e-009,56.8855 3.0000471e-008,56.8903 -1.1197508e-007,56.8951 4.1794067e-007,56.8999 -1.5599402e-006,56.9047 5.8223891e-006,56.9095 -2.1731741e-005,56.9143 0.31247589,56.9191 0.34375662,56.9239 0.53127235,56.9286 1.5596966e-005,56.9334 -4.1796288e-006,56.9382 1.1200241e-006,56.9430 -3.0005907e-007,56.9478 8.0102552e-008,56.9526 -2.0321716e-008,56.9574 1.1760002e-009,56.9622 1.5621499e-008,56.9670 -6.3668807e-008,56.9718 2.3907731e-007,56.9766 -8.9272748e-007,56.9813 3.332158e-006,56.9861 0.031231308,56.9909 0.34370989,56.9957 0.50001407,57.0005 0.18753631,57.0053 0.031255614,57.0101 1.728916e-007,57.0149 -4.6333767e-008,57.0197 1.242665e-008,57.0245 -3.3682701e-009,57.0293 1.0452426e-009,57.0341 -8.1243073e-010,57.0389 2.2046021e-009,57.0437 -8.0067339e-009,57.0485 2.9825237e-008,57.0533 -1.1130508e-007,57.0581 4.1543564e-007,57.0628 -1.5505886e-006,57.0676 5.7874836e-006,57.0724 -2.1601454e-005,57.0772 0.093683295,57.0820 0.21869478,57.0868 0.25004196,57.0916 0.093833484,57.0964 1.7155475e-005,57.1012 -4.5972752e-006,57.1060 1.2319658e-006,57.1108 -3.3013896e-007,57.1156 8.8469761e-008,57.1204 -2.3707894e-008,57.1252 6.3531793e-009,57.1300 -1.7025082e-009,57.1348 4.5623366e-010,57.1396 -1.2226017e-010,57.1444 3.2762543e-011,57.1492 -8.7780555e-012,57.1540 2.3464826e-012,57.1588 -6.0701585e-013,57.1636 8.1342783e-014,57.1684 2.8173815e-013,57.1732 -1.2084308e-012,57.1780 4.5524335e-012,57.1828 -1.7002962e-011,57.1876 6.3465601e-011,57.1924 -2.3688254e-010,57.1972 8.8415081e-010,57.2020 -3.300042e-009,57.2068 1.231722e-008,57.2116 -4.5973312e-008,57.2164 1.7159276e-007,57.2212 -6.4046014e-007,57.2260 2.3904806e-006,57.2308 -8.9223322e-006,57.2356 0.18745287,57.2404 0.49998322,57.2452 0.34379739,57.2500 0.3750065,57.2548 0.062476292,57.2596 0.062525533,57.2644 1.9399895e-005,57.2693 -5.1987295e-006,57.2741 1.3931417e-006,57.2789 -3.7333038e-007,57.2837 1.0004408e-007,57.2885 -2.6809545e-008,57.2933 7.18435e-009,57.2981 -1.9252431e-009,57.3029 5.1592147e-010,57.3077 -1.3825525e-010,57.3125 3.7049273e-011,57.3173 -9.9283646e-012,57.3221 2.6605764e-012,57.3269 -7.1297417e-013,57.3317 1.910609e-013,57.3365 -5.1199987e-014,57.3413 1.3720434e-014,57.3462 -3.6767642e-015,57.3510 9.8528429e-016,57.3558 -2.6401522e-016,57.3606 7.0680572e-017,57.3654 -1.8681327e-017,57.3702 4.0377415e-018,57.3750 2.5325847e-018,57.3798 -1.4169994e-017,57.3846 5.4152795e-017,57.3894 -2.024609e-016,57.3942 7.5576451e-016,57.3990 -2.8208713e-015,57.4039 1.0528745e-014,57.4087 -3.9297938e-014,57.4135 1.4667725e-013,57.4183 -5.4746447e-013,57.4231 2.0433789e-012,57.4279 -7.626795e-012,57.4327 2.8466566e-011,57.4375 -1.0624981e-010,57.4423 3.9657125e-010,57.4472 -1.4801793e-009,57.4520 5.5246834e-009,57.4568 -2.0620559e-008,57.4616 7.696503e-008,57.4664 -2.8726754e-007,57.4712 1.0722093e-006,57.4760 -4.001959e-006,57.4808 0.18746433,57.4857 0.49998805,57.4905 0.34378305,57.4953 0.093766682,57.5001 1.3540335e-006,57.5049 -3.6196769e-007,57.5097 9.3705566e-008,57.5145 -1.2817909e-008,57.5194 -4.2448164e-008,57.5242 1.8263106e-007,57.5290 -6.8814347e-007,57.5338 2.5701938e-006,57.5386 -9.593562e-006,57.5434 0.093636207,57.5483 0.34366733,57.5531 0.3125962,57.5579 0.093845643,57.5627 1.9087078e-005,57.5675 -2.221049e-005,57.5723 0.7812258,57.5772 0.75002497,57.5820 1.8501874e-005,57.5868 -4.9580813e-006,57.5916 1.3286531e-006,57.5964 -3.5604882e-007,57.6012 9.5412979e-008,57.6061 -2.5568506e-008,57.6109 6.8517774e-009,57.6157 -1.8361204e-009,57.6205 4.9203835e-010,57.6253 -1.3185483e-010,57.6302 3.5333077e-011,57.6350 -9.46466e-012,57.6398 2.5221314e-012,57.6446 -6.2294066e-013,57.6494 -3.0635416e-014,57.6543 7.4562567e-013,57.6591 -2.9521724e-012,57.6639 1.1064141e-011,57.6687 -4.1308408e-011,57.6735 1.5418447e-010,57.6784 -5.7548533e-010,57.6832 2.1479654e-009,57.6880 -8.0171549e-009,57.6928 2.9923559e-008,57.6977 -1.1168792e-007,57.7025 4.1686863e-007,57.7073 -1.5559373e-006,57.7121 0.093729727,57.7169 0.31247669,57.7218 0.49998292,57.7266 0.65624809,57.7314 0.56250781,57.7362 0.40628272,57.7411 0.031277493,57.7459 -5.4270149e-006,57.7507 1.4680286e-006,57.7555 -4.4457863e-007,57.7604 3.1016492e-007,57.7652 -7.9611772e-007,57.7700 2.8745737e-006,57.7748 -1.0703214e-005,57.7797 0.093749993,57.7845 1.0724596e-005,57.7893 -2.9257617e-006,57.7941 9.7743259e-007,57.7990 -9.8376574e-007,57.8038 2.9578373e-006,57.8086 -1.0848614e-005,57.8134 0.093749993,57.8183 1.0840374e-005,57.8231 -2.9048495e-006,57.8279 7.7797114e-007,57.8328 -2.0675297e-007,57.8376 4.896464e-008,57.8424 1.0917129e-008,57.8472 -9.2647944e-008,57.8521 3.5971107e-007,57.8569 -1.3463273e-006,57.8617 5.0260851e-006,57.8666 -1.8759833e-005,57.8714 0.18748915,57.8762 0.093771666,57.8811 5.038693e-006,57.8859 -1.3533612e-006,57.8907 3.7426489e-007,57.8955 -1.4357195e-007,57.9004 2.0000475e-007,57.9052 -6.5650067e-007,57.9100 2.4262301e-006,57.9149 -9.0492977e-006,57.9197 0.18744797,57.9245 0.50000161,57.9294 0.18754803,57.9342 0.031258486,57.9390 1.3338895e-006,57.9439 -3.5745197e-007,57.9487 9.5788955e-008,57.9535 -2.5669248e-008,57.9584 6.8787731e-009,57.9632 -1.8433541e-009,57.9680 4.9397675e-010,57.9729 -1.3237449e-010,57.9777 3.5473336e-011,57.9825 -9.5060427e-012,57.9874 2.5474024e-012,57.9922 -6.826454e-013,57.9970 1.8293257e-013,58.0019 -4.9018681e-014,58.0067 1.312447e-014,58.0115 -3.4744411e-015,58.0164 7.72007e-016,58.0212 3.8681618e-016,58.0260 -2.3195938e-015,58.0309 8.8924458e-015,58.0357 -3.3253409e-014,58.0406 1.2413317e-013,58.0454 -4.6332426e-013,58.0502 1.7293311e-012,58.0551 -6.454625e-012,58.0599 2.4091501e-011,58.0647 -8.9920085e-011,58.0696 3.3562125e-010,58.0744 -1.2526864e-009,58.0793 4.6755768e-009,58.0841 -1.7451306e-008,58.0889 6.513595e-008,58.0938 -2.4311606e-007,58.0986 9.0741594e-007,58.1034 -3.386876e-006,58.1083 0.78116822,58.1131 2.1874609,58.1180 1.6875786,58.1228 0.50004333,58.1276 2.0436578e-006,58.1325 -5.4765337e-007,58.1373 1.4675855e-007,58.1422 -3.9327936e-008,58.1470 1.053899e-008,58.1519 -2.8242078e-009,58.1567 7.5682272e-010,58.1615 -2.0281125e-010,58.1664 5.4348782e-011,58.1712 -1.4564251e-011,58.1761 3.9029769e-012,58.1809 -1.046251e-012,58.1857 2.8164911e-013,58.1906 -8.024452e-014,58.1954 3.9303836e-014,58.2003 -7.6970507e-014,58.2051 2.6860204e-013,58.2100 -9.9753365e-013,58.2148 3.7218922e-012,58.2197 -1.3891375e-011,58.2245 5.1848623e-011,58.2293 -1.9352181e-010,58.2342 7.2230832e-010,58.2390 -2.6959721e-009,58.2439 1.0062553e-008,58.2487 -3.7557871e-008,58.2536 1.4018245e-007,58.2584 -5.2322241e-007,58.2633 1.9528961e-006,58.2681 -7.2890653e-006,58.2730 0.49997625,58.2778 0.75000781,58.2826 0.34377167,58.2875 0.093750179,58.2923 -4.3210486e-007,58.2972 1.5610041e-006,58.3020 -5.812471e-006,58.3069 0.093731232,58.3117 0.1875,58.3166 0.093768768,58.3214 5.819506e-006,58.3263 -1.5734632e-006,58.3311 4.7379092e-007,58.3360 -3.2157016e-007,58.3408 8.12525e-007,58.3457 -2.9288008e-006,58.3505 1.0903726e-005,58.3554 -4.0690029e-005,58.3602 0.09374994,58.3651 4.0774117e-005,58.3699 -1.0926525e-005,58.3748 2.9280582e-006,58.3796 -7.846524e-007,58.3845 2.1026887e-007,58.3893 -5.6347226e-008,58.3942 1.5099751e-008,58.3990 -4.0463357e-009,58.4039 1.0841347e-009,58.4087 -2.8981254e-010,58.4136 7.5010553e-011,58.4184 -1.0200602e-011,58.4233 -3.4219516e-011,58.4281 1.4709499e-010,58.4330 -5.5421445e-010,58.4378 2.0699626e-009,58.4427 -7.7263822e-009,58.4476 2.8838349e-008,58.4524 -1.0763739e-007,58.4573 4.017499e-007,58.4621 -1.4995069e-006,58.4670 0.03124202,58.4718 0.093742736,58.4767 0.093759924,58.4815 8.2431025e-006,58.4864 -2.2089621e-006,58.4912 5.9195105e-007,58.4961 -1.5862919e-007,58.5010 4.250866e-008,58.5058 -1.1390148e-008,58.5107 3.047832e-009,58.5155 -8.0008183e-010,58.5204 1.5219406e-010,58.5252 1.9140853e-010,58.5301 -9.179395e-010,58.5350 3.4806908e-009,58.5398 -1.3006077e-008,58.5447 4.8548294e-008,58.5495 -1.8120457e-007,58.5544 6.7633528e-007,58.5592 -2.5243794e-006,58.5641 0.093718879,58.5690 0.31249207,58.5738 0.1875224,58.5787 0.0937628,58.5835 7.4367645e-006,58.5884 -1.9928821e-006,58.5933 5.3404648e-007,58.5981 -1.4311219e-007,58.6030 3.8350773e-008,58.6078 -1.0277126e-008,58.6127 2.7540334e-009,58.6176 -7.3801759e-010,58.6224 1.9777173e-010,58.6273 -5.2998276e-011,58.6321 1.4202318e-011,58.6370 -3.8058948e-012,58.6419 1.0198922e-012,58.6467 -2.7330764e-013,58.6516 7.3240161e-014,58.6564 -1.9626678e-014,58.6613 5.2594982e-015,58.6662 -1.4094245e-015,58.6710 3.7769329e-016,58.6759 -1.0121313e-016,58.6808 2.712284e-017,58.6856 -7.2684824e-018,58.6905 1.9484816e-018,58.6954 -5.2474399e-019,58.7002 1.5030804e-019,58.7051 -7.6441667e-020,58.7099 1.5545911e-019,58.7148 -5.4544336e-019,58.7197 2.0265083e-018,58.7245 -7.5613175e-018,58.7294 2.8221477e-017,58.7343 -1.0533471e-016,58.7391 3.9315521e-016,58.7440 -1.4674273e-015,58.7489 5.4770806e-015,58.7537 -2.0442862e-014,58.7586 7.6301704e-014,58.7635 -2.8479137e-013,58.7683 1.0629659e-012,58.7732 -3.967454e-012,58.7781 1.4808273e-011,58.7829 -5.5270954e-011,58.7878 2.0629537e-010,58.7927 -7.6998463e-010,58.7975 2.8739193e-009,58.8024 -1.0726724e-008,58.8073 4.0036827e-008,58.8121 -1.4943495e-007,58.8170 5.5775661e-007,58.8219 -2.0817915e-006,58.8268 7.7701561e-006,58.8316 -2.9001623e-005,58.8365 0.31246358,58.8414 0.34376547,58.8462 0.18753226,58.8511 1.464207e-005,58.8560 -3.923737e-006,58.8608 1.0514711e-006,58.8657 -2.8176999e-007,58.8706 7.5507863e-008,58.8755 -2.023438e-008,58.8803 5.4223919e-009,58.8852 -1.4532437e-009,58.8901 3.9006234e-010,58.8949 -1.0686619e-010,58.8998 3.7365895e-011,58.9047 -4.2590743e-011,58.9096 1.3300697e-010,58.9144 -4.8948334e-010,58.9193 1.8251016e-009,58.9242 -6.8115775e-009,58.9291 2.5423647e-008,58.9339 -9.4892115e-008,58.9388 3.5417884e-007,58.9437 -1.3219503e-006,58.9486 4.9340961e-006,58.9534 0.031181533,58.9583 0.21866979,58.9632 0.21883994,58.9681 6.9552174e-005,58.9729 -1.863837e-005,58.9778 4.994653e-006,58.9827 -1.3384516e-006,58.9876 3.5867413e-007,58.9924 -9.6116395e-008,58.9973 2.5756975e-008,59.0022 -6.9022743e-009,59.0071 1.8496502e-009,59.0119 -4.9566357e-010,59.0168 1.3282636e-010,59.0217 -3.5594271e-011,59.0266 9.5379694e-012,59.0315 -2.5541912e-012,59.0363 6.7787843e-013,59.0412 -1.5707471e-013,59.0461 -4.9654881e-014,59.0510 3.5574728e-013,59.0558 -1.373471e-012,59.0607 5.1386317e-012,59.0656 -1.9182893e-011,59.0705 7.1599816e-011,59.0754 -2.6724203e-010,59.0802 9.9746389e-010,59.0851 -3.7229708e-009,59.0900 1.3895752e-008,59.0949 -5.1865012e-008,59.0998 1.9358285e-007,59.1046 -7.2253573e-007,59.1095 2.6968187e-006,59.1144 -1.0065703e-005,59.1193 0.49998626,59.1242 0.50001377,59.1290 1.0071245e-005,59.1339 -2.6988605e-006,59.1388 7.2323223e-007,59.1437 -1.9380954e-007,59.1486 5.1936468e-008,59.1535 -1.3917773e-008,59.1583 3.7296415e-009,59.1632 -9.9945763e-010,59.1681 2.6783151e-010,59.1730 -7.177265e-011,59.1779 1.9233439e-011,59.1828 -5.1542212e-012,59.1876 1.3816035e-012,59.1925 -3.716989e-013,59.1974 1.0506004e-013,59.2023 -4.8507907e-014,59.2072 8.8969908e-014,59.2121 -3.0739848e-013,59.2170 1.1407326e-012,59.2218 -4.2559394e-012,59.2267 1.5884547e-011,59.2316 -5.9287929e-011,59.2365 2.2128836e-010,59.2414 -8.2594465e-010,59.2463 3.0827854e-009,59.2512 -1.1506299e-008,59.2560 4.2946521e-008,59.2609 -1.6029516e-007,59.2658 5.9829136e-007,59.2707 -2.2330839e-006,59.2756 0.093739189,59.2805 0.18749988,59.2854 0.09376125,59.2903 7.0679221e-007,59.2952 5.0732983e-006,59.3000 -2.1002223e-005,59.3049 0.28120428,59.3098 0.43751171,59.3147 0.18754251,59.3196 1.0317252e-005,59.3245 -2.7647839e-006,59.3294 7.4089809e-007,59.3343 -1.9854352e-007,59.3392 5.320506e-008,59.3441 -1.4257724e-008,59.3489 3.8207393e-009,59.3538 -1.0238698e-009,59.3587 2.7437333e-010,59.3636 -7.3525699e-011,59.3685 1.9703182e-011,59.3734 -5.2799961e-012,59.3783 1.4149166e-012,59.3832 -3.7916464e-013,59.3881 1.0160659e-013,59.3930 -2.7225475e-014,59.3979 7.2855769e-015,59.4028 -1.9142259e-015,59.4076 3.7061347e-016,59.4125 4.3201359e-016,59.4174 -2.0989224e-015,59.4223 7.9644518e-015,59.4272 -2.9761736e-014,59.4321 1.1109312e-013,59.4370 -4.1465036e-013,59.4419 1.5476563e-012,59.4468 -5.7765268e-012,59.4517 2.1560512e-011,59.4566 -8.0473225e-011,59.4615 3.003611e-010,59.4664 -1.1210783e-009,59.4713 4.1843515e-009,59.4762 -1.5617822e-008,59.4811 5.8292507e-008,59.4860 -2.1757299e-007,59.4909 8.1207713e-007,59.4958 -3.0310252e-006,59.5007 1.1313105e-005,59.5056 -4.2225431e-005,59.5105 0.31240764,59.5154 0.49996591,59.5203 0.56250602,59.5251 0.56248295,59.5300 0.50008911,59.5349 0.093842722,59.5398 -1.4010865e-005,59.5447 3.767766e-006,59.5496 -1.0588653e-006,59.5545 4.6735553e-007,59.5594 -8.1053122e-007,59.5643 2.7750066e-006,59.5692 -1.0290472e-005,59.5741 0.093636587,59.5790 0.31245932,59.5839 0.18762434,59.5888 4.8013117e-005,59.5937 -1.2866383e-005,59.5986 3.4478553e-006,59.6035 -9.238081e-007,59.6084 2.4704792e-007,59.6134 -6.4295151e-008,59.6183 1.0108286e-008,59.6232 2.3871072e-008,59.6281 -1.0560449e-007,59.6330 3.9858537e-007,59.6379 -1.4888791e-006,59.6428 0.09371198,59.6477 0.4999457,59.6526 0.78122729,59.6575 0.78128147,59.6624 0.34381685,59.6673 2.2715616e-005,59.6722 -6.085771e-006,59.6771 1.6253022e-006,59.6820 -4.1485404e-007,59.6869 3.3950489e-008,59.6918 2.791235e-007,59.6967 -1.1505663e-006,59.7016 4.3235573e-006,59.7065 -1.6145204e-005,59.7114 0.18747909,59.7163 0.1875186,59.7212 0.03126416,59.7261 5.9711401e-006,59.7311 -2.4485822e-005,59.7360 0.49994579,59.7409 0.75001484,59.7458 0.34379846,59.7507 0.031261299,59.7556 -1.3117563e-006,59.7605 3.5264927e-007,59.7654 -9.8716058e-008,59.7703 4.218311e-008,59.7752 -7.0013442e-008,59.7801 2.3789073e-007,59.7850 -8.8163347e-007,59.7900 0.093674131,59.7949 0.34367526,59.7998 0.34382471,59.8047 0.093825966,59.8096 8.7649073e-007,59.8145 -2.3487758e-007,59.8194 6.2941666e-008,59.8243 -1.686692e-008,59.8292 4.51994e-009,59.8341 -1.2112382e-009,59.8391 3.2458392e-010,59.8440 -8.6980839e-011,59.8489 2.3308834e-011,59.8538 -6.246224e-012,59.8587 1.6738425e-012,59.8636 -4.4855135e-013,59.8685 1.2020116e-013,59.8734 -3.2211118e-014,59.8783 8.6318248e-015,59.8833 -2.3131284e-015,59.8882 6.1986464e-016,59.8931 -1.661092e-016,59.8980 4.4513421e-017,59.9029 -1.192856e-017,59.9078 3.1965716e-018,59.9127 -8.5660777e-019,59.9177 2.2955084e-019,59.9226 -6.151423e-020,59.9275 1.6484395e-020,59.9324 -4.4174288e-021,59.9373 1.1837678e-021,59.9422 -3.1722215e-022,59.9471 8.5008181e-023,59.9521 -2.2780195e-023,59.9570 6.1045638e-024,59.9619 -1.6358814e-024,59.9668 4.383776e-025,59.9717 -1.17475e-025,59.9766 3.1480573e-026,59.9816 -8.436057e-027,59.9865 2.2606643e-027,59.9914 -6.0580589e-028,59.9963 1.6234174e-028,60.0012 -4.3503808e-029,60.0062 1.1658e-029,60.0111 -3.1240735e-030,60.0160 8.371788e-031,60.0209 -2.2434432e-031,60.0258 6.0119036e-032,60.0307 -1.6110491e-032,60.0357 4.3172337e-033,60.0406 -1.1569171e-033,60.0455 3.1002038e-034,60.0504 -8.3054186e-035,60.0553 2.2166925e-035,60.0603 -5.6055956e-036,60.0652 2.5321019e-037,60.0701 4.5938002e-036,60.0750 -1.8630343e-035,60.0799 6.9934269e-035,60.0849 -2.6113159e-034,60.0898 9.7468474e-034,60.0947 -3.6379537e-033,60.0996 1.3578422e-032,60.1046 -5.0680551e-032,60.1095 1.8916177e-031,60.1144 -7.060336e-031,60.1193 2.6352234e-030,60.1242 -9.8357949e-030,60.1292 3.6711451e-029,60.1341 -1.3702302e-028,60.1390 5.114293e-028,60.1439 -1.9088754e-027,60.1489 7.1247498e-027,60.1538 -2.6592652e-026,60.1587 9.9255293e-026,60.1636 -3.7046375e-025,60.1686 1.3827311e-024,60.1735 -5.1609509e-024,60.1784 1.9262904e-023,60.1833 -7.1897496e-023,60.1883 2.6835258e-022,60.1932 -1.001608e-021,60.1981 3.7384347e-021,60.2030 -1.3953458e-020,60.2080 5.2080335e-020,60.2129 -1.9438638e-019,60.2178 7.2553407e-019,60.2227 -2.7080071e-018,60.2277 1.0107455e-017,60.2326 -3.7725398e-017,60.2375 1.408075e-016,60.2425 -5.2555451e-016,60.2474 1.961597e-015,60.2523 -7.3215283e-015,60.2572 2.7327114e-014,60.2622 -1.0199661e-013,60.2671 3.806955e-013,60.2720 -1.4209203e-012,60.2769 5.303489e-012,60.2819 -1.9794916e-011,60.2868 7.3883184e-011,60.2917 -2.7576402e-010,60.2967 1.0292708e-009,60.3016 -3.8416834e-009,60.3065 1.4338825e-008,60.3115 -5.3518693e-008,60.3164 1.9975491e-007,60.3213 -7.4557175e-007,60.3263 2.7827962e-006,60.3312 0.031233175,60.3361 0.31245619,60.3410 0.56250209,60.3460 0.34377894,60.3509 0.18750799,60.3558 0.093759976,60.3608 0.031258043,60.3657 1.7677922e-006,60.3706 -4.7373015e-007,60.3756 1.2696076e-007,60.3805 -3.4067867e-008,60.3854 9.2986987e-009,60.3904 -3.1237635e-009,60.3953 3.1957308e-009,60.4002 -9.6598267e-009,60.4052 3.544687e-008,60.4101 -1.3214016e-007,60.4150 4.931606e-007,60.4200 -1.840677e-006,60.4249 6.8701979e-006,60.4299 -2.5642546e-005,60.4348 0.31244946,60.4397 0.50000191,60.4447 0.21879998,60.4496 2.3850449e-005,60.4545 -6.3918455e-006,60.4595 1.714681e-006,60.4644 -4.6627295e-007,60.4693 1.5025073e-007,60.4743 -1.3469608e-007,60.4792 3.8855782e-007,60.4842 -1.419667e-006,60.4891 0.093711011,60.4940 0.3437452,60.4990 0.31245497,60.5039 0.37476805,60.5088 0.7810905,60.5138 0.75022072,60.5187 0.18774797,60.5237 1.6210348e-005,60.5286 -4.3437194e-006,60.5335 1.1630234e-006,60.5385 -3.0796292e-007,60.5434 6.8716538e-008,60.5484 3.3131641e-008,60.5533 -2.0127071e-007,60.5582 7.7202651e-007,60.5632 -2.8871093e-006,60.5681 0.031246053,60.5731 0.031253945,60.5780 2.8897025e-006,60.5829 -7.7444417e-007,60.5879 2.078007e-007,60.5928 -5.6685316e-008,60.5978 1.8921291e-008,60.6027 -1.8996019e-008,60.6077 5.7066671e-008,60.6126 -2.0929011e-007,60.6175 7.8016757e-007,60.6225 -2.9116557e-006,60.6274 0.093719453,60.6324 0.34372342,60.6373 0.34377655,60.6423 0.093780562,60.6472 2.9136604e-006,60.6521 -7.8176566e-007,60.6571 2.1312763e-007,60.6620 -7.0672179e-008,60.6670 6.9546445e-008,60.6719 -2.0752753e-007,60.6769 7.6063418e-007,60.6818 -2.835277e-006,60.6868 0.093719579,60.6917 0.34372434,60.6967 0.31253758,60.7016 2.5559832e-005,60.7065 -3.2583466e-006,60.7115 -1.2530327e-005,60.7164 0.31246674,60.7214 0.56248522,60.7263 0.50003153,60.7313 0.093779676,60.7362 -2.7600454e-006,60.7412 7.396273e-007,60.7461 -1.9820274e-007,60.7511 5.3113681e-008,60.7560 -1.4233218e-008,60.7610 3.8141681e-009,60.7659 -1.0221074e-009,60.7709 2.7390076e-010,60.7758 -7.3398967e-011,60.7808 1.9669197e-011,60.7857 -5.2708827e-012,60.7907 1.4124727e-012,60.7956 -3.7850953e-013,60.8006 1.0143165e-013,60.8055 -2.7181296e-014,60.8105 7.2839489e-015,60.8154 -1.9519271e-015,60.8204 5.2307053e-016,60.8253 -1.4017063e-016,60.8303 3.756243e-017,60.8352 -1.0065859e-017,60.8402 2.6974474e-018,60.8451 -7.2297912e-019,60.8501 1.9421445e-019,60.8550 -5.3810435e-020,60.8600 2.1009657e-020,60.8649 -3.0225797e-020,60.8699 9.9901556e-020,60.8749 -3.6941491e-019,60.8798 1.377888e-018,60.8848 -5.1426236e-018,60.8897 1.919442e-017,60.8947 -7.1641822e-017,60.8996 2.6739816e-016,60.9046 -9.9804505e-016,60.9095 3.7251336e-015,60.9145 -1.3903804e-014,60.9194 5.1894985e-014,60.9244 -1.9369441e-013,60.9294 7.22951e-013,60.9343 -2.6983643e-012,60.9393 1.0071458e-011,60.9442 -3.7591017e-011,60.9492 1.4030586e-010,60.9541 -5.2368188e-010,60.9591 1.954606e-009,60.9641 -7.2954314e-009,60.9690 2.7229691e-008,60.9740 -1.0163293e-007,60.9789 3.7933782e-007,60.9839 -1.4158521e-006,60.9888 5.2845694e-006,60.9938 -1.9724288e-005,60.9988 0.31245491,61.0037 0.56248498,61.0087 0.50003117,61.0136 0.1875385,61.0186 7.6005904e-006,61.0236 -2.0367788e-006,61.0285 5.458088e-007,61.0335 -1.462639e-007,61.0384 3.9195282e-008,61.0434 -1.0503411e-008,61.0484 2.8146665e-009,61.0533 -7.5426432e-010,61.0583 2.0212508e-010,61.0632 -5.4164753e-011,61.0682 1.451488e-011,61.0732 -3.8896451e-012,61.0781 1.0423332e-012,61.0831 -2.7932078e-013,61.0880 7.485138e-014,61.0930 -2.0058406e-014,61.0980 5.3751796e-015,61.1029 -1.4404212e-015,61.1079 3.8599895e-016,61.1129 -1.0343863e-016,61.1178 2.771911e-017,61.1228 -7.4280687e-018,61.1277 1.9905477e-018,61.1327 -5.3342076e-019,61.1377 1.4294778e-019,61.1426 -3.8320072e-020,61.1476 1.0319046e-020,61.1526 -2.9525103e-021,61.1575 1.4900983e-021,61.1625 -3.0078878e-021,61.1675 1.0542373e-020,61.1724 -3.9165273e-020,61.1774 1.4613249e-019,61.1824 -5.4541617e-019,61.1873 2.0357242e-018,61.1923 -7.5981966e-018,61.1973 2.8359732e-017,61.2022 -1.0585071e-016,61.2072 3.9508036e-016,61.2122 -1.4746096e-015,61.2171 5.5038761e-015,61.2221 -2.0542833e-014,61.2271 7.6674676e-014,61.2320 -2.8618286e-013,61.2370 1.0681572e-012,61.2420 -3.9868217e-012,61.2469 1.4880531e-011,61.2519 -5.5540541e-011,61.2569 2.0730115e-010,61.2618 -7.7373691e-010,61.2668 2.8879186e-009,61.2718 -1.0778953e-008,61.2768 4.0231686e-008,61.2817 -1.5016192e-007,61.2867 5.6046878e-007,61.2917 -2.0919101e-006,61.2966 7.8079074e-006,61.3016 -2.9142462e-005,61.3066 0.40618902,61.3115 0.68749326,61.3165 0.50006098,61.3215 0.031285886,61.3265 -7.877089e-006,61.3314 2.1108735e-006,61.3364 -5.6566432e-007,61.3414 1.5158466e-007,61.3464 -4.062111e-008,61.3513 1.0885497e-008,61.3563 -2.9170562e-009,61.3613 7.8170204e-010,61.3662 -2.0947769e-010,61.3712 5.6135065e-011,61.3762 -1.504287e-011,61.3812 4.0311335e-012,61.3861 -1.0802487e-012,61.3911 2.8948109e-013,61.3961 -7.7574089e-014,61.4011 2.0788023e-014,61.4060 -5.5706989e-015,61.4110 1.4928155e-015,61.4160 -4.0003929e-016,61.4210 1.0720107e-016,61.4259 -2.8727354e-017,61.4309 7.6982507e-018,61.4359 -2.0629494e-018,61.4409 5.5282161e-019,61.4458 -1.4814311e-019,61.4508 3.9698847e-020,61.4558 -1.0638353e-020,61.4608 2.8508271e-021,61.4658 -7.6395421e-022,61.4707 2.0472162e-022,61.4757 -5.4860562e-023,61.4807 1.4701333e-023,61.4857 -3.9396092e-024,61.4906 1.0557221e-024,61.4956 -2.8290862e-025,61.5006 7.5813009e-026,61.5056 -2.0316851e-026,61.5106 5.4472621e-027,61.5155 -1.470288e-027,61.5205 4.3338272e-028,61.5255 -2.6312014e-028,61.5305 6.1911681e-028,61.5355 -2.2135445e-027,61.5404 8.2358311e-027,61.5454 -3.0732671e-026,61.5504 1.1470563e-025,61.5554 -4.2813005e-025,61.5604 1.5979648e-024,61.5653 -5.9642898e-024,61.5703 2.2261286e-023,61.5753 -8.3088662e-023,61.5803 3.1012248e-022,61.5853 -1.15751e-021,61.5903 4.3203235e-021,61.5952 -1.61253e-020,61.6002 6.0186527e-020,61.6052 -2.2464191e-019,61.6102 8.3845984e-019,61.6152 -3.1294912e-018,61.6202 1.1680603e-017,61.6251 -4.3597014e-017,61.6301 1.6272275e-016,61.6351 -6.07351e-016,61.6401 2.2668939e-015,61.6451 -8.4610197e-015,61.6501 3.1580153e-014,61.6551 -1.1787064e-013,61.6600 4.3994374e-013,61.6650 -1.6420586e-012,61.6700 6.1288652e-012,61.6750 -2.2875552e-011,61.6800 8.5381355e-011,61.6850 -3.186798e-010,61.6900 1.1894493e-009,61.6949 -4.4395341e-009,61.6999 1.6570244e-008,61.7049 -6.1847246e-008,61.7099 2.3084041e-007,61.7149 -8.6159525e-007,61.7199 3.2158423e-006,61.7249 -1.20029e-005,61.7299 0.18748347,61.7348 0.18751676,61.7398 1.0795964e-005,61.7448 1.3968913e-006,61.7498 -1.6386279e-005,61.7548 0.062462557,61.7598 0.093763657,61.7648 0.031283557,61.7698 4.6361338e-006,61.7748 -1.2423726e-006,61.7797 3.3292636e-007,61.7847 -8.9216371e-008,61.7897 2.3907873e-008,61.7947 -6.4067427e-009,61.7997 1.716855e-009,61.8047 -4.6007642e-010,61.8097 1.2328957e-010,61.8147 -3.3038679e-011,61.8197 8.8535819e-012,61.8247 -2.3725501e-012,61.8297 6.357871e-013,61.8347 -1.7037587e-013,61.8396 4.5656685e-014,61.8446 -1.2234909e-014,61.8496 3.2786651e-015,61.8546 -8.7860446e-016,61.8596 2.3544514e-016,61.8646 -6.3093711e-017,61.8696 1.6907616e-017,61.8746 -4.53084e-018,61.8796 1.2141576e-018,61.8846 -3.2536539e-019,61.8896 8.71902e-020,61.8946 -2.3364905e-020,61.8996 6.2612398e-021,61.9046 -1.6778636e-021,61.9096 4.4962759e-022,61.9146 -1.2048952e-022,61.9196 3.2288329e-023,61.9245 -8.6525057e-024,61.9295 2.3186661e-024,61.9345 -6.2134743e-025,61.9395 1.6650635e-025,61.9445 -4.4619751e-026,61.9495 1.1957033e-026,61.9545 -3.2042008e-027,61.9595 8.5864967e-028,61.9645 -2.3009774e-028,61.9695 6.1660724e-029,61.9745 -1.6523608e-029,61.9795 4.4279345e-030,61.9845 -1.1865812e-030,61.9895 3.1797557e-031,61.9945 -8.5209899e-032,61.9995 2.2834228e-032,62.0045 -6.1190303e-033,62.0095 1.6397547e-033,62.0145 -4.3941531e-034,62.0195 1.1775285e-034,62.0245 -3.1554966e-035,62.0295 8.4559807e-036,62.0345 -2.2660019e-036,62.0395 6.0723464e-037,62.0445 -1.6272445e-037,62.0495 4.3606281e-038,62.0545 -1.1685448e-038,62.0595 3.1314214e-039,62.0645 -8.3914657e-040,62.0695 2.2487197e-040,62.0745 -6.0260038e-041,62.0795 1.6148564e-041,62.0845 -4.3272097e-042,62.0895 1.1602751e-042,62.0945 -3.1108826e-043,62.0995 8.2676609e-044,62.1045 -2.2420775e-044,62.1095 5.6051939e-045,62.1145 -1.4012985e-045,62.1196 0,62.1246 -0,62.1296 0,62.1346 0,62.1396 0,62.1446 0,62.1496 0,62.1546 0,62.1596 0,62.1646 0,62.1696 0,62.1746 0,62.1796 0,62.1846 0,62.1896 0,62.1946 0,62.1996 0,62.2046 0,62.2097 0,62.2147 0,62.2197 0,62.2247 0,62.2297 0,62.2347 0,62.2397 0,62.2447 0,62.2497 -0,62.2547 0,62.2597 -1.4012985e-045,62.2648 2.8025969e-045,62.2698 -1.2611686e-044,62.2748 4.7644148e-044,62.2798 -1.793662e-043,62.2848 6.7262326e-043,62.2898 -2.5083243e-042,62.2948 9.3634763e-042,62.2998 -3.4948384e-041,62.3048 1.3044267e-040,62.3098 -4.8686854e-040,62.3149 1.8171996e-039,62.3199 -6.782562e-039,62.3249 2.5315412e-038,62.3299 -9.4487908e-038,62.3349 3.5266916e-037,62.3399 -1.3163115e-036,62.3449 4.9130362e-036,62.3499 -1.8337545e-035,62.3550 6.8443532e-035,62.3600 -2.5546043e-034,62.3650 9.5348718e-034,62.3700 -3.5588209e-033,62.3750 1.3283036e-032,62.3800 -4.9577949e-032,62.3850 1.8504604e-031,62.3901 -6.9067064e-031,62.3951 2.5778772e-030,62.4001 -9.6217361e-030,62.4051 3.5912418e-029,62.4101 -1.3404044e-028,62.4151 5.0029603e-028,62.4202 -1.8673179e-027,62.4252 6.9696262e-027,62.4302 -2.6013613e-026,62.4352 9.7093888e-026,62.4402 -3.6239575e-025,62.4452 1.3526153e-024,62.4503 -5.0485366e-024,62.4553 1.884329e-023,62.4603 -7.0331178e-023,62.4653 2.6250592e-022,62.4703 -9.7978382e-022,62.4753 3.6569707e-021,62.4804 -1.3649372e-020,62.4854 5.0945266e-020,62.4904 -1.9014944e-019,62.4954 7.0971864e-019,62.5004 -2.6489723e-018,62.5055 9.8870922e-018,62.5105 -3.6902837e-017,62.5155 1.377371e-016,62.5205 -5.1409352e-016,62.5255 1.9188157e-015,62.5306 -7.1618372e-015,62.5356 2.6731027e-014,62.5406 -9.9771564e-014,62.5456 3.7238994e-013,62.5506 -1.3899178e-012,62.5557 5.1877647e-012,62.5607 -1.9362947e-011,62.5657 7.2270759e-011,62.5707 -2.6974523e-010,62.5757 1.006804e-009,62.5808 -3.7578207e-009,62.5858 1.4025787e-008,62.5908 -5.235021e-008,62.5958 1.9539323e-007,62.6009 -7.2929072e-007,62.6059 2.7220231e-006,62.6109 -1.0159749e-005,62.6159 0.093746275,62.6210 0.031261161,62.6260 7.2765135e-007,62.6310 -1.8752922e-007,62.6360 2.2394765e-008,62.6411 9.7978813e-008,62.6461 -4.1435385e-007,62.6511 1.5595833e-006,62.6561 0.031229198,62.6612 0.18749198,62.6662 0.09377297,62.6712 5.8443434e-006,62.6762 -1.4605196e-006,62.6813 -2.8514604e-009,62.6863 1.4722195e-006,62.6913 -5.8866171e-006,62.6963 0.093741909,62.7014 0.093758084,62.7064 5.9202412e-006,62.7114 -1.5874605e-006,62.7165 4.2904966e-007,62.7215 -1.2859176e-007,62.7265 8.5282942e-008,62.7315 -2.1254843e-007,62.7366 7.6497889e-007,62.7416 -2.8476315e-006,62.7466 0.09373343,62.7517 0.18750729,62.7567 1.462111e-005,62.7617 -3.9181077e-006,62.7667 1.049959e-006,62.7718 -2.813639e-007,62.7768 7.5398788e-008,62.7818 -2.0205071e-008,62.7869 5.4144746e-009,62.7919 -1.4509497e-009,62.7969 3.8881975e-010,62.8020 -1.0419438e-010,62.8070 2.7921599e-011,62.8120 -7.4823203e-012,62.8171 2.0050827e-012,62.8221 -5.3731412e-013,62.8271 1.4398731e-013,62.8322 -3.8585153e-014,62.8372 1.0339897e-014,62.8422 -2.7708455e-015,62.8473 7.4252364e-016,62.8523 -1.9899117e-016,62.8573 5.3371963e-017,62.8624 -1.44782e-017,62.8674 4.5359425e-018,62.8724 -3.664487e-018,62.8775 1.0122563e-017,62.8825 -3.6829092e-017,62.8875 1.3720651e-016,62.8926 -5.1204465e-016,62.8976 1.9111496e-015,62.9026 -7.1332168e-015,62.9077 2.662419e-014,62.9127 -9.9372794e-014,62.9177 3.7090142e-013,62.9228 -1.3843616e-012,62.9278 5.1670252e-012,62.9328 -1.9285533e-011,62.9379 7.1981796e-011,62.9429 -2.6866659e-010,62.9480 1.0027777e-009,62.9530 -3.7427923e-009,62.9580 1.3969691e-008,62.9631 -5.2140809e-008,62.9681 1.9461163e-007,62.9731 -7.2637317e-007,62.9782 2.711133e-006,62.9832 -1.0119098e-005,62.9883 0.18746985,62.9933 0.31251007,62.9983 0.093777448,63.0034 7.4973582e-007,63.0084 -2.0091113e-007,63.0135 5.3839393e-008,63.0185 -1.4427666e-008,63.0235 3.8662673e-009,63.0286 -1.0360666e-009,63.0336 2.7764108e-010,63.0387 -7.4401145e-011,63.0437 1.9937723e-011,63.0487 -5.3428312e-012,63.0538 1.4317503e-012,63.0588 -3.8367481e-013,63.0639 1.0281561e-013,63.0689 -2.7552115e-014,63.0740 7.3833058e-015,63.0790 -1.9785472e-015,63.0840 5.3019805e-016,63.0891 -1.4206177e-016,63.0941 3.7999744e-017,63.0992 -9.9239902e-018,63.1042 1.692581e-018,63.1093 3.1549736e-018,63.1143 -1.4314074e-017,63.1193 5.4106423e-017,63.1244 -2.0213038e-016,63.1294 7.5448517e-016,63.1345 -2.8160714e-015,63.1395 1.0510776e-014,63.1446 -3.9230673e-014,63.1496 1.4642549e-013,63.1547 -5.4652203e-013,63.1597 2.0398518e-012,63.1647 -7.6135912e-012,63.1698 2.8417149e-011,63.1748 -1.0606484e-010,63.1799 3.9587894e-010,63.1849 -1.4775879e-009,63.1900 5.5149845e-009,63.1950 -2.0584258e-008,63.2001 7.6829174e-008,63.2051 -2.8675905e-007,63.2102 1.0703062e-006,63.2152 -3.9948363e-006,63.2203 0.031249998,63.2253 3.9978368e-006,63.2304 -1.0713242e-006,63.2354 2.8708911e-007,63.2405 -7.6932984e-008,63.2455 2.061619e-008,63.2506 -5.5246434e-009,63.2556 1.4804716e-009,63.2607 -3.9673079e-010,63.2657 1.0631432e-010,63.2708 -2.8489681e-011,63.2758 7.6345492e-012,63.2809 -2.0458756e-012,63.2859 5.4824542e-013,63.2910 -1.469165e-013,63.2960 3.9369692e-014,63.3011 -1.0548659e-014,63.3061 2.8212978e-015,63.3112 -7.3555129e-016,63.3162 1.2063789e-016,63.3213 2.530985e-016,63.3263 -1.1331572e-015,63.3314 4.2799313e-015,63.3364 -1.5988054e-014,63.3415 5.9677794e-014,63.3465 -2.2274381e-013,63.3516 8.3137441e-013,63.3566 -3.1030413e-012,63.3617 1.1581862e-011,63.3667 -4.3228421e-011,63.3718 1.6134673e-010,63.3769 -6.0221433e-010,63.3819 2.2477185e-009,63.3870 -8.3894367e-009,63.3920 3.1312922e-008,63.3971 -1.1687311e-007,63.4021 4.3621986e-007,63.4072 -1.6281571e-006,63.4122 6.0769717e-006,63.4173 -2.2681828e-005,63.4224 0.34370601,63.4274 0.50000203,63.4325 0.31254342,63.4375 2.0815274e-005,63.4426 -5.6122258e-006,63.4476 1.6317172e-006,63.4527 -9.1417485e-007,63.4578 0.093724683,63.4628 0.31249109,63.4679 0.18752605,63.4729 0.031259209,63.4780 -6.9895526e-007,63.4830 1.8730023e-007,63.4881 -5.0181001e-008,63.4932 1.3406414e-008,63.4982 -3.4400069e-009,63.5033 3.5230982e-010,63.5083 2.0313133e-009,63.5134 -8.4784419e-009,63.5185 3.1885438e-008,63.5235 -1.1907432e-007,63.5286 4.4445289e-007,63.5336 -1.6588909e-006,63.5387 0.031241177,63.5438 0.093741968,63.5488 0.093760967,63.5539 9.1170186e-006,63.5589 -2.4426572e-006,63.5640 6.52766e-007,63.5691 -1.6818036e-007,63.5741 1.989239e-008,63.5792 8.8636384e-008,63.5843 -3.7447717e-007,63.5893 1.409404e-006,63.5944 0.18747188,63.5994 0.96869409,63.6045 1.3750167,63.6096 0.65630758,63.6146 1.1051972e-005,63.6197 -2.9898372e-006,63.6248 9.0636615e-007,63.6298 -6.3539301e-007,63.6349 1.6352783e-006,63.6400 -5.906245e-006,63.6450 0.09372697,63.6501 0.18750803,63.6552 0.031270884,63.6602 -1.5653674e-006,63.6653 4.0975604e-007,63.6704 -7.3507962e-008,63.6754 -1.1577645e-007,63.6805 5.3667452e-007,63.6856 -2.0311122e-006,63.6906 7.5884764e-006,63.6957 -2.8325408e-005,63.7008 0.31246445,63.7058 0.34376511,63.7109 0.18753152,63.7160 1.429262e-005,63.7210 -3.8082342e-006,63.7261 9.3898751e-007,63.7312 5.2668003e-008,63.7362 -1.1498674e-006,63.7413 4.5472489e-006,63.7464 0.031226343,63.7514 0.34372213,63.7565 0.34377381,63.7616 0.093773276,63.7666 1.1101231e-006,63.7717 -2.9748611e-007,63.7768 7.9719086e-008,63.7819 -2.1362794e-008,63.7869 5.7247127e-009,63.7920 -1.5340842e-009,63.7971 4.1109763e-010,63.8021 -1.1016424e-010,63.8072 2.9521347e-011,63.8123 -7.9110087e-012,63.8174 2.1199592e-012,63.8224 -5.6809792e-013,63.8275 1.5223649e-013,63.8326 -4.0795688e-014,63.8376 1.0932215e-014,63.8427 -2.9294082e-015,63.8478 7.844073e-016,63.8529 -2.0795093e-016,63.8579 4.7322884e-017,63.8630 1.8681887e-017,63.8681 -1.2206725e-016,63.8732 4.6963191e-016,63.8782 -1.7566228e-015,63.8833 6.5574652e-015,63.8884 -2.447549e-014,63.8935 9.1352917e-014,63.8985 -3.4096765e-013,63.9036 1.272635e-012,63.9087 -4.7500107e-012,63.9138 1.772904e-011,63.9188 -6.6172262e-011,63.9239 2.4698271e-010,63.9290 -9.2184366e-010,63.9341 3.4407086e-009,63.9391 -1.2842175e-008,63.9442 4.7932414e-008,63.9493 -1.7890397e-007,63.9544 6.6774498e-007,63.9594 -2.4923054e-006,63.9645 9.3023336e-006,63.9696 -3.4720233e-005,63.9747 0.18731278,63.9798 0.49994066,63.9848 0.34391063,63.9899 0.093851157,63.9950 1.5454478e-005,64.0001 -4.1414214e-006,64.0052 1.1098011e-006,64.0102 -2.9740048e-007,64.0153 7.9698466e-008,64.0204 -2.1365999e-008,64.0255 5.7581815e-009,64.0306 -1.6647698e-009,64.0356 9.0041552e-010,64.0407 -1.9369195e-009,64.0458 6.8478516e-009,64.0509 -2.5456828e-008,64.0560 9.4988174e-008,64.0610 -3.5452857e-007,64.0661 1.3232479e-006,64.0712 -4.9389182e-006,64.0763 0.3124955,64.0814 0.34375,64.0865 0.31250447,64.0915 0.09375494,64.0966 -1.3242279e-006,64.1017 3.5486096e-007,64.1068 -9.5093931e-008,64.1119 2.5482128e-008,64.1170 -6.825811e-009,64.1220 1.8187688e-009,64.1271 -4.4863158e-010,64.1322 -2.4425352e-011,64.1373 5.4643173e-010,64.1424 -2.1615136e-009,64.1475 8.100371e-009,64.1525 -3.0242756e-008,64.1576 1.1288104e-007,64.1627 -4.2132018e-007,64.1678 1.5725444e-006,64.1729 -5.8693972e-006,64.1780 0.093735211,64.1831 0.1875,64.1881 0.093764789,64.1932 5.8526239e-006,64.1983 -1.4955366e-006,64.2034 1.2895502e-007,64.2085 9.799619e-007,64.2136 -4.0492168e-006,64.2187 0.031249989,64.2238 4.0847872e-006,64.2288 -1.0946238e-006,64.2339 2.9333265e-007,64.2390 -7.8606035e-008,64.2441 2.106451e-008,64.2492 -5.644778e-009,64.2543 1.5126637e-009,64.2594 -4.0535722e-010,64.2645 1.08626e-010,64.2696 -2.9109517e-011,64.2746 7.802081e-012,64.2797 -2.0961269e-012,64.2848 5.8171165e-013,64.2899 -2.3053507e-013,64.2950 3.4040449e-013,64.3001 -1.1311721e-012,64.3052 4.1846648e-012,64.3103 -1.560892e-011,64.3154 5.8256379e-011,64.3205 -2.1743657e-010,64.3256 8.1156459e-010,64.3307 -3.0290999e-009,64.3357 1.1305874e-008,64.3408 -4.2198273e-008,64.3459 1.5750172e-007,64.3510 -5.8786259e-007,64.3561 2.1941503e-006,64.3612 -8.1894905e-006,64.3663 0.09375,64.3714 8.1945818e-006,64.3765 -2.1959613e-006,64.3816 5.8851197e-007,64.3867 -1.5788461e-007,64.3918 4.2972399e-008,64.3969 -1.3990753e-008,64.4020 1.2987647e-008,64.4071 -3.7962206e-008,64.4122 1.3887363e-007,64.4173 -5.1757979e-007,64.4223 1.931623e-006,64.4274 -7.2095741e-006,64.4325 0.09374015,64.4376 0.09375985,64.4427 7.2145758e-006,64.4478 -1.9333311e-006,64.4529 5.1808581e-007,64.4580 -1.3883439e-007,64.4631 3.7204245e-008,64.4682 -9.9698347e-009,64.4733 2.6716735e-009,64.4784 -7.1594358e-010,64.4835 1.9185549e-010,64.4886 -5.1412603e-011,64.4937 1.377733e-011,64.4988 -3.6919899e-012,64.5039 9.8936321e-013,64.5090 -2.6512457e-013,64.5141 7.104417e-014,64.5192 -1.9027792e-014,64.5243 5.0604662e-015,64.5294 -1.2123105e-015,64.5345 -2.1174484e-016,64.5396 2.0596136e-015,64.5447 -8.0274829e-015,64.5498 3.0053085e-014,64.5549 -1.1219514e-013,64.5600 4.1876593e-013,64.5651 -1.563012e-012,64.5702 5.8338169e-012,64.5753 -2.1774254e-011,64.5804 8.127065e-011,64.5855 -3.0333619e-010,64.5906 1.1321779e-009,64.5957 -4.2257633e-009,64.6008 1.5772322e-008,64.6059 -5.8868928e-008,64.6110 2.1972352e-007,64.6161 -8.2010035e-007,64.6212 3.0609588e-006,64.6263 -1.1424782e-005,64.6315 0.093749993,64.6366 1.1433045e-005,64.6417 -3.0637775e-006,64.6468 8.2101781e-007,64.6519 -2.2001281e-007,64.6570 5.8958079e-008,64.6621 -1.5799337e-008,64.6672 4.2338577e-009,64.6723 -1.1346466e-009,64.6774 3.0434028e-010,64.6825 -8.2610419e-011,64.6876 2.6073926e-011,64.6927 -2.1679273e-011,64.6978 6.0646571e-011,64.7029 -2.2092669e-010,64.7080 8.231355e-010,64.7131 -3.0718967e-009,64.7183 1.1465501e-008,64.7234 -4.2794031e-008,64.7285 1.5972527e-007,64.7336 -5.9616167e-007,64.7387 2.2251252e-006,64.7438 -8.3051e-006,64.7489 0.093738653,64.7540 0.09376134,64.7591 8.3111863e-006,64.7642 -2.2277022e-006,64.7693 5.9886258e-007,64.7745 -1.6754475e-007,64.7796 7.1264239e-008,64.7847 -1.1750731e-007,64.7898 3.9879731e-007,64.7949 -1.4778161e-006,64.8000 5.5129717e-006,64.8051 -2.0575957e-005,64.8102 0.78122723,64.8153 0.78126228,64.8204 0.50001955,64.8256 9.1714683e-006,64.8307 -2.4765945e-006,64.8358 7.3407529e-007,64.8409 -4.5950802e-007,64.8460 1.103993e-006,64.8511 -3.9568085e-006,64.8562 1.4724585e-005,64.8613 -5.4946559e-005,64.8665 0.18739051,64.8716 0.31246847,64.8767 0.28132844,64.8818 0.093834601,64.8869 0.031252746,64.8920 0.031259563,64.8971 1.1525002e-005,64.9023 -3.0861283e-006,64.9074 8.1846042e-007,64.9125 -1.8742766e-007,64.9176 -6.8837345e-008,64.9227 4.6284123e-007,64.9278 -1.7826961e-006,64.9330 6.6685557e-006,64.9381 0.031210857,64.9432 0.49992231,64.9483 0.75002289,64.9534 0.31257156,64.9585 0.031267945,64.9637 -9.8955354e-007,64.9688 2.6517722e-007,64.9739 -7.1064932e-008,64.9790 1.9058202e-008,64.9841 -5.1613784e-009,64.9892 1.5855859e-009,64.9944 -1.1805736e-009,64.9995 3.1368614e-009,65.0046 -1.1367876e-008,65.0097 4.2338502e-008,65.0148 -1.5800057e-007,65.0200 5.8971767e-007,65.0251 -2.2010713e-006,65.0302 8.2153183e-006,65.0353 -3.0663003e-005,65.0404 0.093708046,65.0456 0.09379191,65.0507 3.0728079e-005,65.0558 -8.2343759e-006,65.0609 2.2066281e-006,65.0660 -5.9138364e-007,65.0712 1.5870471e-007,65.0763 -4.3381199e-008,65.0814 1.4805919e-008,65.0865 -1.5839763e-008,65.0917 4.8556451e-008,65.0968 -1.7840202e-007,65.1019 6.6511245e-007,65.1070 0.093747519,65.1121 0.34373614,65.1173 0.50000399,65.1224 0.18751316,65.1275 -2.6948264e-006,65.1326 5.3511999e-006,65.1378 0.093688972,65.1429 0.3124772,65.1480 0.18756934,65.1531 7.106461e-006,65.1583 0.093734339,65.1634 0.093762621,65.1685 8.1275111e-006,65.1736 -2.177974e-006,65.1788 5.8364378e-007,65.1839 -1.5640229e-007,65.1890 4.1911989e-008,65.1941 -1.123139e-008,65.1993 3.0097378e-009,65.2044 -8.0653617e-010,65.2095 2.1613199e-010,65.2147 -5.791808e-011,65.2198 1.5520633e-011,65.2249 -4.1591496e-012,65.2300 1.1145539e-012,65.2352 -2.9868561e-013,65.2403 8.0086735e-014,65.2454 -2.1634104e-014,65.2505 6.4424322e-015,65.2557 -4.1339019e-015,65.2608 1.0093538e-014,65.2659 -3.6243388e-014,65.2711 1.3489231e-013,65.2762 -5.0337176e-013,65.2813 1.8787665e-012,65.2865 -7.012333e-012,65.2916 2.6172956e-011,65.2967 -9.7688378e-011,65.3018 3.6461384e-010,65.3070 -1.3608913e-009,65.3121 5.0794156e-009,65.3172 -1.8958499e-008,65.3224 7.0761033e-008,65.3275 -2.6410973e-007,65.3326 9.8576777e-007,65.3378 -3.6792967e-006,65.3429 0.093718119,65.3480 0.31248778,65.3532 0.18753518,65.3583 1.5011194e-005,65.3634 -4.002779e-006,65.3686 9.9854662e-007,65.3737 8.9866408e-009,65.3788 -1.0346929e-006,65.3840 4.1301905e-006,65.3891 -1.5487489e-005,65.3942 0.18746583,65.3994 0.34373361,65.4045 0.31253856,65.4096 3.0735624e-005,65.4148 -8.2363949e-006,65.4199 2.2071524e-006,65.4250 -5.9146402e-007,65.4302 1.5850293e-007,65.4353 -4.2493642e-008,65.4404 1.1457213e-008,65.4456 -3.3313565e-009,65.4507 1.8672714e-009,65.4559 -4.1378083e-009,65.4610 1.4685223e-008,65.4661 -5.4608041e-008,65.4713 2.0376548e-007,65.4764 -7.6052322e-007,65.4815 2.8385857e-006,65.4867 -1.0594786e-005,65.4918 0.49998555,65.4970 0.50001448,65.5021 1.0600705e-005,65.5072 -2.8407294e-006,65.5124 7.6124581e-007,65.5175 -2.039952e-007,65.5226 5.4665719e-008,65.5278 -1.4649073e-008,65.5329 3.9255923e-009,65.5381 -1.0519625e-009,65.5432 2.8190017e-010,65.5483 -7.5542329e-011,65.5535 2.0243493e-011,65.5586 -5.4247596e-012,65.5638 1.4537026e-012,65.5689 -3.8955669e-013,65.5741 1.0439164e-013,65.5792 -2.79744e-014,65.5843 7.4964525e-015,65.5895 -2.0088655e-015,65.5946 5.3832671e-016,65.5998 -1.4425837e-016,65.6049 3.86577e-017,65.6100 -1.0359316e-017,65.6152 2.7760425e-018,65.6203 -7.4391124e-019,65.6255 1.9934997e-019,65.6306 -5.3420904e-020,65.6358 1.4315491e-020,65.6409 -3.8362003e-021,65.6461 1.0280077e-021,65.6512 -2.7548083e-022,65.6563 7.3822102e-023,65.6615 -1.9782525e-023,65.6666 5.3012782e-024,65.6718 -1.4207875e-024,65.6769 3.8139006e-025,65.6821 -1.0464363e-025,65.6872 3.7150702e-026,65.6924 -4.3953231e-026,65.6975 1.3867217e-025,65.7027 -5.1078113e-025,65.7078 1.9046256e-024,65.7129 -7.108368e-024,65.7181 2.6531257e-023,65.7232 -9.9025665e-023,65.7284 3.6960501e-022,65.7335 -1.3795199e-021,65.7387 5.1489424e-021,65.7438 -1.9217999e-020,65.7490 7.1729574e-020,65.7541 -2.6772463e-019,65.7593 9.9925972e-019,65.7644 -3.7296536e-018,65.7696 1.3920618e-017,65.7747 -5.195755e-017,65.7799 1.9392719e-016,65.7850 -7.2381697e-016,65.7902 2.7015866e-015,65.7953 -1.0083446e-014,65.8005 3.7635615e-014,65.8056 -1.4047178e-013,65.8108 5.2429908e-013,65.8159 -1.9569025e-012,65.8211 7.3039751e-012,65.8262 -2.7261474e-011,65.8314 1.0175117e-010,65.8365 -3.7977771e-010,65.8417 1.4174885e-009,65.8468 -5.2906568e-009,65.8520 1.9746933e-008,65.8571 -7.3703767e-008,65.8623 2.7509313e-007,65.8674 -1.026762e-006,65.8726 3.8323033e-006,65.8777 -1.430375e-005,65.8829 0.18746801,65.8881 0.34373575,65.8932 0.31253195,65.8984 0.031278532,65.9035 -3.8274516e-006,65.9087 1.0214607e-006,65.9138 -2.5804144e-007,65.9190 1.0606261e-008,65.9241 2.1566274e-007,65.9293 -8.7334371e-007,65.9344 3.2780119e-006,65.9396 -1.2239815e-005,65.9448 0.093749993,65.9499 1.2249812e-005,65.9551 -3.2836249e-006,65.9602 8.8357609e-007,65.9654 -2.5038284e-007,65.9705 1.1788039e-007,65.9757 -2.2113582e-007,65.9809 7.6672632e-007,65.9860 -2.8460256e-006,65.9912 1.061834e-005,65.9963 -3.963093e-005,66.0015 0.18732065,66.0066 0.5622772,66.0118 0.75009322,66.0170 0.31278482,66.0221 7.2537186e-005,66.0273 -2.9751927e-005,66.0324 0.18748052,66.0376 0.31249845,66.0428 0.18752545,66.0479 8.9222267e-006,66.0531 0.093734644,66.0582 0.18750441,66.0634 0.031261232,66.0686 -1.2044616e-006,66.0737 3.2276606e-007,66.0789 -8.6493365e-008,66.0840 2.3178108e-008,66.0892 -6.2112204e-009,66.0944 1.6646733e-009,66.0995 -4.4690787e-010,66.1047 1.2280797e-010,66.1098 -4.4284614e-011,66.1150 5.4323789e-011,66.1202 -1.7302311e-010,66.1253 6.3782563e-010,66.1305 -2.3784947e-009,66.1357 8.8769578e-009,66.1408 -3.3132338e-008,66.1460 1.236636e-007,66.1512 -4.615639e-007,66.1563 1.7227482e-006,66.1615 -6.4300111e-006,66.1666 2.399947e-005,66.1718 -8.9575988e-005,66.1770 0.31230086,66.1821 0.56242591,66.1873 0.50017577,66.1925 0.09392003,66.1976 -2.5173963e-006,66.2028 6.7460519e-007,66.2080 -1.8077748e-007,66.2131 4.8443908e-008,66.2183 -1.2981777e-008,66.2235 3.4787959e-009,66.2286 -9.3223185e-010,66.2338 2.498152e-010,66.2390 -6.6944297e-011,66.2441 1.7939544e-011,66.2493 -4.8077818e-012,66.2545 1.2899544e-012,66.2596 -3.5159999e-013,66.2648 1.1633153e-013,66.2700 -1.1370284e-013,66.2751 3.3850152e-013,66.2803 -1.2404132e-012,66.2855 4.6235698e-012,66.2907 -1.7255425e-011,66.2958 6.4403961e-011,66.3010 -2.4038219e-010,66.3062 8.9720603e-010,66.3113 -3.3487453e-009,66.3165 1.2498907e-008,66.3217 -4.6651103e-008,66.3268 1.7412127e-007,66.3320 -6.498928e-007,66.3372 2.4256694e-006,66.3424 -9.0536041e-006,66.3475 0.093737625,66.3527 0.093762368,66.3579 9.0604863e-006,66.3630 -2.4279866e-006,66.3682 6.5064057e-007,66.3734 -1.7435561e-007,66.3786 4.6722995e-008,66.3837 -1.252061e-008,66.3889 3.3552148e-009,66.3941 -8.9911467e-010,66.3993 2.4094055e-010,66.4044 -6.4566116e-011,66.4096 1.7302125e-011,66.4148 -4.6365429e-012,66.4200 1.242479e-012,66.4251 -3.3295369e-013,66.4303 8.9223374e-014,66.4355 -2.390966e-014,66.4407 6.4071986e-015,66.4458 -1.7169709e-015,66.4510 4.6010586e-016,66.4562 -1.23297e-016,66.4614 3.3040552e-017,66.4665 -8.8540519e-018,66.4717 2.3726673e-018,66.4769 -6.358162e-019,66.4821 1.7038305e-019,66.4872 -4.5658447e-020,66.4924 1.2235337e-020,66.4976 -3.2787678e-021,66.5028 8.7862878e-022,66.5079 -2.354508e-022,66.5131 6.3095001e-023,66.5183 -1.6907902e-023,66.5235 4.5308995e-024,66.5287 -1.2141692e-024,66.5338 3.2536733e-025,66.5390 -8.7190405e-026,66.5442 2.3364866e-026,66.5494 -6.261179e-027,66.5546 1.6777386e-027,66.5597 -4.4920977e-028,66.5649 1.1894842e-028,66.5701 -2.6542754e-029,66.5753 -1.2790215e-029,66.5805 7.7713753e-029,66.5856 -2.9809264e-028,66.5908 1.1147577e-027,66.5960 -4.1613141e-027,66.6012 1.5531901e-026,66.6064 -5.7971527e-026,66.6115 2.1637372e-025,66.6167 -8.0759645e-025,66.6219 3.0142841e-024,66.6271 -1.1250558e-023,66.6323 4.1991732e-023,66.6375 -1.5673056e-022,66.6426 5.849834e-022,66.6478 -2.1833996e-021,66.6530 8.1493551e-021,66.6582 -3.0416766e-020,66.6634 1.1352792e-019,66.6686 -4.2373322e-019,66.6737 1.5815474e-018,66.6789 -5.9029892e-018,66.6841 2.2032411e-017,66.6893 -8.2234048e-017,66.6945 3.0693152e-016,66.6997 -1.1455952e-015,66.7049 4.2758346e-015,66.7100 -1.5959185e-014,66.7152 5.9566338e-014,66.7204 -2.223261e-013,66.7256 8.2981311e-013,66.7308 -3.0972052e-012,66.7360 1.1560048e-011,66.7412 -4.3146903e-011,66.7463 1.6104199e-010,66.7515 -6.0107563e-010,66.7567 2.2434625e-009,66.7619 -8.3735285e-009,66.7671 3.1253482e-008,66.7723 -1.166509e-007,66.7775 4.3538938e-007,66.7827 -1.6250536e-006,66.7878 0.49995148,66.7930 1.7499236,66.7982 2.2187626,66.8034 1.3438003,66.8086 0.62504309,66.8138 2.5885947e-005,66.8190 -6.7974161e-006,66.8242 1.3013288e-006,66.8294 1.5929169e-006,66.8346 -7.6738688e-006,66.8397 0.18747452,66.8449 0.31250834,66.8501 0.093773209,66.8553 6.0462149e-008,66.8605 -1.6267922e-008,66.8657 4.6039572e-009,66.8709 -2.1465316e-009,66.8761 3.9821391e-009,66.8813 -1.3783152e-008,66.8865 5.1155048e-008,66.8917 -1.9085422e-007,66.8969 7.1232597e-007,66.9020 -2.6586897e-006,66.9072 9.9233266e-006,66.9124 -3.703796e-005,66.9176 0.49991804,66.9228 0.87497824,66.9280 0.78129894,66.9332 0.31256777,66.9384 2.0754005e-005,66.9436 -5.5615542e-006,66.9488 1.4903419e-006,66.9540 -3.993126e-007,66.9592 1.0677397e-007,66.9644 -2.7747243e-008,66.9696 4.2050416e-009,66.9748 1.0930832e-008,66.9800 -4.7933423e-008,66.9852 1.8081936e-007,66.9904 -6.7540492e-007,66.9956 2.5210275e-006,67.0008 -9.4095512e-006,67.0060 0.09373866,67.0112 0.0937583,67.0163 0.031259116,67.0215 1.7087831e-006,67.0267 -4.5791148e-007,67.0319 1.2270891e-007,67.0371 -3.2882944e-008,67.0423 8.8118135e-009,67.0475 -2.3613476e-009,67.0527 6.3278249e-010,67.0579 -1.6957001e-010,67.0631 4.5440558e-011,67.0683 -1.2176942e-011,67.0735 3.2631183e-012,67.0787 -8.7443464e-013,67.0839 2.343268e-013,67.0891 -6.2793764e-014,67.0943 1.682717e-014,67.0995 -4.5092642e-015,67.1047 1.2083708e-015,67.1099 -3.2381336e-016,67.1151 8.6773953e-017,67.1203 -2.3253232e-017,67.1255 6.2311726e-018,67.1307 -1.6693664e-018,67.1359 4.4573227e-019,67.1412 -1.1341159e-019,67.1464 7.8716753e-021,67.1516 8.1943833e-020,67.1568 -3.3568028e-019,67.1620 1.2608917e-018,67.1672 -4.7083096e-018,67.1724 1.757393e-017,67.1776 -6.5593298e-017,67.1828 2.4482132e-016,67.1880 -9.1377417e-016,67.1932 3.4105822e-015,67.1984 -1.2729699e-014,67.2036 4.7512484e-014,67.2088 -1.7733617e-013,67.2140 6.6189182e-013,67.2192 -2.4704531e-012,67.2244 9.22075e-012,67.2296 -3.4415637e-011,67.2348 1.2845336e-010,67.2400 -4.7944088e-010,67.2452 1.7894711e-009,67.2504 -6.6790444e-009,67.2557 2.4928944e-008,67.2609 -9.3045102e-008,67.2661 3.4728271e-007,67.2713 -1.2962023e-006,67.2765 4.8379611e-006,67.2817 -1.8057262e-005,67.2869 0.312453,67.2921 0.56249869,67.2973 0.34379554,67.3025 0.03126983,67.3077 -3.6093202e-006,67.3129 1.4066439e-006,67.3182 -2.0171012e-006,67.3234 6.6622702e-006,67.3286 -2.4634164e-005,67.3338 0.3124364,67.3390 0.56249917,67.3442 0.34380129,67.3494 0.093778752,67.3546 4.8181587e-006,67.3598 -1.2895023e-006,67.3650 3.3941714e-007,67.3703 -6.8048188e-008,67.3755 -6.7263784e-008,67.3807 3.3714255e-007,67.3859 -1.2814238e-006,67.3911 4.7889835e-006,67.3963 -1.7876117e-005,67.4015 0.18747978,67.4067 0.18751176,67.4120 0.093766607,67.4172 8.7659873e-006,67.4224 -8.1578219e-006,67.4276 0.093730308,67.4328 0.18749987,67.4380 0.093770243,67.4432 6.2527943e-006,67.4485 -1.6755929e-006,67.4537 4.4901725e-007,67.4589 -1.2032544e-007,67.4641 3.2244223e-008,67.4693 -8.6406491e-009,67.4745 2.3154789e-009,67.4797 -6.2049071e-010,67.4850 1.6627608e-010,67.4902 -4.4557847e-011,67.4954 1.1940395e-011,67.5006 -3.1997282e-012,67.5058 8.5744747e-013,67.5110 -2.2977459e-013,67.5163 6.1573867e-014,67.5215 -1.6500263e-014,67.5267 4.4216594e-015,67.5319 -1.1848947e-015,67.5371 3.1752242e-016,67.5423 -8.5088662e-017,67.5476 2.2803753e-017,67.5528 -6.1187141e-018,67.5580 1.6690595e-018,67.5632 -5.569862e-019,67.5684 5.5877798e-019,67.5737 -1.6782345e-018,67.5789 6.1547006e-018,67.5841 -2.2942622e-017,67.5893 8.5623464e-017,67.5945 -3.1957987e-016,67.5998 1.192803e-015,67.6050 -4.4520319e-015,67.6102 1.6616813e-014,67.6154 -6.2020782e-014,67.6206 2.3148706e-013,67.6259 -8.6400499e-013,67.6311 3.2248219e-012,67.6363 -1.2036361e-011,67.6415 4.4924647e-011,67.6467 -1.6767726e-010,67.6520 6.2584049e-010,67.6572 -2.3358941e-009,67.6624 8.7185166e-009,67.6676 -3.2541088e-008,67.6729 1.2145674e-007,67.6781 -4.5332646e-007,67.6833 1.6920008e-006,67.6885 -6.3152429e-006,67.6938 0.09375,67.6990 6.3182952e-006,67.7042 -1.693146e-006,67.7094 4.537209e-007,67.7146 -1.2158588e-007,67.7199 3.2581983e-008,67.7251 -8.7311589e-009,67.7303 2.3397326e-009,67.7355 -6.2698996e-010,67.7408 1.680177e-010,67.7460 -4.5024554e-011,67.7512 1.2065456e-011,67.7565 -3.2332409e-012,67.7617 8.6642802e-013,67.7669 -2.3218108e-013,67.7721 6.2218731e-014,67.7774 -1.6673069e-014,67.7826 4.4679667e-015,67.7878 -1.1973036e-015,67.7930 3.2084745e-016,67.7983 -8.5979112e-017,67.8035 2.3040257e-017,67.8087 -6.1742134e-018,67.8140 1.6545351e-018,67.8192 -4.4337408e-019,67.8244 1.1881321e-019,67.8296 -3.1838973e-020,67.8349 8.5320497e-021,67.8401 -2.2863763e-021,67.8453 6.1269178e-022,67.8506 -1.6418611e-022,67.8558 4.3997774e-023,67.8610 -1.1790303e-023,67.8662 3.1594994e-024,67.8715 -8.4663885e-025,67.8767 2.267738e-025,67.8819 -6.0380363e-026,67.8872 1.4727218e-026,67.8924 1.4774556e-027,67.8976 -2.0640452e-026,67.9029 8.1092029e-026,67.9081 -3.0375491e-025,67.9133 1.1340292e-024,67.9186 -4.2327401e-024,67.9238 1.5798345e-023,67.9290 -5.8965914e-023,67.9343 2.20085e-022,67.9395 -8.214476e-022,67.9447 3.0659793e-021,67.9500 -1.1443494e-020,67.9552 4.2711817e-020,67.9604 -1.5941802e-019,67.9657 5.950135e-019,67.9709 -2.2208344e-018,67.9761 8.2890652e-018,67.9814 -3.0938196e-017,67.9866 1.1547404e-016,67.9918 -4.3099646e-016,67.9971 1.6086558e-015,68.0023 -6.0041626e-015,68.0075 2.2410002e-014,68.0128 -8.3643311e-014,68.0180 3.1219116e-013,68.0233 -1.1652255e-012,68.0285 4.3490992e-012,68.0337 -1.6232623e-011,68.0390 6.0586813e-011,68.0442 -2.2613481e-010,68.0494 8.440279e-010,68.0547 -3.1502587e-009,68.0599 1.1758057e-008,68.0652 -4.3885887e-008,68.0704 1.6380012e-007,68.0756 -6.1136927e-007,68.0809 2.2818806e-006,68.0861 -8.516914e-006,68.0913 0.093738362,68.0966 0.093761638,68.1018 8.5231022e-006,68.1071 -2.2840504e-006,68.1123 6.1233982e-007,68.1175 -1.6510452e-007,68.1228 4.802402e-008,68.1280 -2.6978263e-008,68.1333 5.9890183e-008,68.1385 -2.1260033e-007,68.1438 7.9058134e-007,68.1490 -2.9499886e-006,68.1542 0.09371721,68.1595 0.31248829,68.1647 0.18753594,68.1700 1.3827626e-005,68.1752 -3.6777303e-006,68.1804 8.8205053e-007,68.1857 1.4989665e-007,68.1909 -1.4818643e-006,68.1962 5.7781017e-006,68.2014 -2.1632482e-005,68.2067 0.18748748,68.2119 0.093774997,68.2171 5.8116261e-006,68.2224 -1.5573704e-006,68.2276 4.1733625e-007,68.2329 -1.1183565e-007,68.2381 2.9969154e-008,68.2434 -8.0309839e-009,68.2486 2.1521025e-009,68.2539 -5.7670962e-010,68.2591 1.5454371e-010,68.2644 -4.1413848e-011,68.2696 1.109788e-011,68.2748 -2.973972e-012,68.2801 7.9701702e-013,68.2853 -2.138311e-013,68.2906 5.8236381e-014,68.2958 -1.9095706e-014,68.3011 1.8142565e-014,68.3063 -5.3477927e-014,68.3116 1.9578612e-013,68.3168 -7.2973127e-013,68.3221 2.7233805e-012,68.3273 -1.0164702e-011,68.3326 3.7938819e-011,68.3378 -1.4160334e-010,68.3431 5.2852067e-010,68.3483 -1.9726567e-009,68.3536 7.3627584e-009,68.3588 -2.7480848e-008,68.3641 1.0256976e-007,68.3693 -3.8283258e-007,68.3746 1.428886e-006,68.3798 0.093580656,68.3851 0.49980459,68.3903 0.56263387,68.3956 0.18770352,68.4008 3.3346034e-005,68.4061 -8.9172063e-006,68.4113 2.3198472e-006,68.4166 -3.6135947e-007,68.4218 -8.7471619e-007,68.4271 3.860629e-006,68.4323 -1.4569117e-005,68.4376 0.18746072,68.4428 0.34375,68.4481 0.18753929,68.4533 1.4592872e-005,68.4586 -3.910523e-006,68.4638 1.0479221e-006,68.4691 -2.8081683e-007,68.4743 7.5251698e-008,68.4796 -2.0164981e-008,68.4849 5.4015086e-009,68.4901 -1.4392539e-009,68.4954 3.5502434e-010,68.5006 1.9297e-011,68.5059 -4.322879e-010,68.5111 1.7100168e-009,68.5164 -6.4083525e-009,68.5216 2.3925525e-008,68.5269 -8.9301693e-008,68.5322 3.3331096e-007,68.5374 -1.2440529e-006,68.5427 4.6433142e-006,68.5479 -1.7330745e-005,68.5532 0.18747759,68.5584 0.18751985,68.5637 0.031265583,68.5690 0.093708344,68.5742 0.49996129,68.5795 0.50003886,68.5847 0.093790993,68.5900 1.5026426e-006,68.5952 -4.0267028e-007,68.6005 1.0790553e-007,68.6058 -2.8915974e-008,68.6110 7.7487536e-009,68.6163 -2.0764719e-009,68.6215 5.5644239e-010,68.6268 -1.4911275e-010,68.6321 3.9959223e-011,68.6373 -1.0710871e-011,68.6426 2.8807013e-012,68.6478 -8.1098745e-013,68.6531 3.6300598e-013,68.6584 -6.4102017e-013,68.6636 2.2012507e-012,68.6689 -8.1647059e-012,68.6741 3.0460277e-011,68.6794 -1.1368652e-010,68.6847 4.2432349e-010,68.6899 -1.5837485e-009,68.6952 5.9111955e-009,68.7005 -2.2063e-008,68.7057 8.2348123e-008,68.7110 -3.073568e-007,68.7162 1.1471813e-006,68.7215 -4.2817487e-006,68.7268 0.093721889,68.7320 0.34370524,68.7373 0.50001645,68.7426 0.18755217,68.7478 9.647325e-006,68.7531 -2.5852405e-006,68.7584 6.9277934e-007,68.7636 -1.8564748e-007,68.7689 4.9748849e-008,68.7742 -1.3331442e-008,68.7794 3.5724907e-009,68.7847 -9.5733788e-010,68.7899 2.5654248e-010,68.7952 -6.8746828e-011,68.8005 1.8422042e-011,68.8057 -4.9352306e-012,68.8110 1.3172425e-012,68.8163 -3.3329863e-013,68.8215 1.5827376e-014,68.8268 2.7004679e-013,68.8321 -1.096121e-012,68.8374 4.1148053e-012,68.8426 -1.5364465e-011,68.8479 5.7348151e-011,68.8532 -2.1404716e-010,68.8584 7.9891149e-010,68.8637 -2.9818634e-009,68.8690 1.112953e-008,68.8742 -4.1539945e-008,68.8795 1.5504402e-007,68.8848 -5.7868749e-007,68.8900 2.1598978e-006,68.8953 -8.0616201e-006,68.9006 3.0089252e-005,68.9059 -0.00011230537,68.9111 0.31236276,68.9164 0.31260425,68.9217 0.093859255,68.9269 1.5648362e-005,68.9322 -4.1933622e-006,68.9375 1.1237154e-006,68.9427 -3.0112665e-007,68.9480 8.0691358e-008,68.9533 -2.1612047e-008,68.9586 5.7496483e-009,68.9638 -1.3846142e-009,68.9691 -2.1176158e-010,68.9744 2.232007e-009,68.9797 -8.7170795e-009,68.9849 3.2639218e-008,68.9902 -1.2185062e-007,68.9955 4.5480357e-007,69.0008 -1.6975144e-006,69.0060 6.3358166e-006,69.0113 -2.364785e-005,69.0166 1.0936643,69.0219 2.5311897,69.0271 2.5000741,69.0324 0.75008696,69.0377 4.249368e-006,69.0430 -1.1196669e-006,69.0482 2.289168e-007,69.0535 2.04126e-007,69.0588 -1.0455426e-006,69.0641 3.9784049e-006,69.0693 0.031219408,69.0746 0.34369591,69.0799 0.56248057,69.0852 0.62501782,69.0904 0.50002533,69.0957 0.3437722,69.1010 0.12502852,69.1063 9.1088532e-006,69.1116 -2.4409428e-006,69.1168 6.5411126e-007,69.1221 -1.7528532e-007,69.1274 4.6972037e-008,69.1327 -1.2587323e-008,69.1379 3.3730856e-009,69.1432 -9.039019e-010,69.1485 2.4222294e-010,69.1538 -6.490964e-011,69.1591 1.7394145e-011,69.1643 -4.6611929e-012,69.1696 1.249082e-012,69.1749 -3.3472248e-013,69.1802 8.9697198e-014,69.1855 -2.4036586e-014,69.1908 6.4411994e-015,69.1960 -1.7260787e-015,69.2013 4.6254473e-016,69.2066 -1.2394743e-016,69.2119 3.320395e-017,69.2172 -8.8573813e-018,69.2224 2.222619e-018,69.2277 -3.2250997e-020,69.2330 -2.0940272e-018,69.2383 8.4091653e-018,69.2436 -3.1545446e-017,69.2489 1.1778305e-016,69.2541 -4.3962572e-016,69.2594 1.6408652e-015,69.2647 -6.1243777e-015,69.2700 2.2858668e-014,69.2753 -8.5317861e-014,69.2806 3.1844097e-013,69.2858 -1.1885512e-012,69.2911 4.4361572e-012,69.2964 -1.6557544e-011,69.3017 6.1799489e-011,69.3070 -2.3066084e-010,69.3123 8.6092011e-010,69.3176 -3.2133038e-009,69.3228 1.1993357e-008,69.3281 -4.4764089e-008,69.3334 1.6707779e-007,69.3387 -6.2360232e-007,69.3440 2.3275375e-006,69.3493 -8.6873169e-006,69.3546 0.093738124,69.3599 0.093761861,69.3651 8.6936843e-006,69.3704 -2.3296877e-006,69.3757 6.2429751e-007,69.3810 -1.6729595e-007,69.3863 4.4831094e-008,69.3916 -1.2013601e-008,69.3969 3.2193412e-009,69.4022 -8.6270224e-010,69.4075 2.3118241e-010,69.4127 -6.1951055e-011,69.4180 1.6601326e-011,69.4233 -4.448776e-012,69.4286 1.1923065e-012,69.4339 -3.2005635e-013,69.4392 8.7813661e-014,69.4445 -3.1170751e-014,69.4498 3.6864473e-014,69.4551 -1.1629525e-013,69.4604 4.2835389e-013,69.4657 -1.5972612e-012,69.4709 5.9612185e-012,69.4762 -2.2249582e-011,69.4815 8.3044439e-011,69.4868 -3.0995559e-010,69.4921 1.1568805e-009,69.4974 -4.3179478e-009,69.5027 1.6116338e-008,69.5080 -6.0152715e-008,69.5133 2.2451439e-007,69.5186 -8.3797875e-007,69.5239 0.031237282,69.5292 0.093754247,69.5345 1.1596125e-005,69.5398 -3.1366994e-006,69.5451 9.4965964e-007,69.5504 -6.6170344e-007,69.5556 1.6972251e-006,69.5609 0.03122816,69.5662 0.1874916,69.5715 0.093774088,69.5768 6.1637074e-006,69.5821 -1.6517175e-006,69.5874 4.4261853e-007,69.5927 -1.1861057e-007,69.5980 3.1784634e-008,69.6033 -8.5174783e-009,69.6086 2.2824689e-009,69.6139 -6.116439e-010,69.6192 1.6390508e-010,69.6245 -4.3922414e-011,69.6298 1.1770097e-011,69.6351 -3.1540883e-012,69.6404 8.4521582e-013,69.6457 -2.2649645e-013,69.6510 6.0695325e-014,69.6563 -1.6264811e-014,69.6616 4.3585575e-015,69.6669 -1.1679832e-015,69.6722 3.1298998e-016,69.6775 -8.387348e-017,69.6828 2.2476297e-017,69.6881 -6.0243155e-018,69.6934 1.618974e-018,69.6987 -4.5105182e-019,69.7040 1.850966e-019,69.7093 -2.8931919e-019,69.7146 9.7225506e-019,69.7199 -3.6000162e-018,69.7252 1.3428994e-017,69.7305 -5.0120385e-017,69.7358 1.8706904e-016,69.7411 -6.9821752e-016,69.7464 2.6060309e-015,69.7517 -9.7267639e-015,69.7570 3.6304232e-014,69.7623 -1.3550214e-013,69.7676 5.0574893e-013,69.7729 -1.8876604e-012,69.7782 7.0455139e-012,69.7835 -2.6296711e-011,69.7888 9.8150009e-011,69.7941 -3.6633566e-010,69.7994 1.3673129e-009,69.8047 -5.1033666e-009,69.8101 1.9047837e-008,69.8154 -7.1094256e-008,69.8207 2.6535258e-007,69.8260 -9.9040335e-007,69.8313 3.6965871e-006,69.8366 -1.3797162e-005,69.8419 0.18746619,69.8472 0.3437528,69.8525 0.18752258,69.8578 0.21872218,69.8631 0.40626025,69.8684 0.093789078,69.8737 -2.7811006e-006,69.8790 7.4526406e-007,69.8843 -1.9970969e-007,69.8897 5.3508991e-008,69.8950 -1.4308657e-008,69.9003 3.7209098e-009,69.9056 -5.7367666e-010,69.9109 -1.4266925e-009,69.9162 6.2810974e-009,69.9215 -2.3699812e-008,69.9268 8.8525965e-008,69.9321 -3.3043315e-007,69.9374 1.2333156e-006,69.9427 -4.6032346e-006,69.9481 0.093719989,69.9534 0.31247628,69.9587 0.31252372,69.9640 0.093780026,69.9693 4.606788e-006,69.9746 -1.2345042e-006,69.9799 3.3082384e-007,69.9852 -8.8682185e-008,69.9905 2.3875819e-008,69.9959 -6.813293e-009,70.0012 3.3754084e-009,70.0065 -6.6883294e-009,70.0118 2.3379812e-008,70.0171 -8.6838504e-008,70.0224 3.240028e-007,70.0277 -1.2092789e-006,70.0330 4.5135107e-006,70.0384 -1.684625e-005,70.0437 0.18749124,70.0490 0.093769923,70.0543 7.0448004e-007,70.0596 0.12495031,70.0649 0.40621522,70.0702 0.31255922,70.0756 3.0674495e-005,70.0809 0.093708843,70.0862 0.31247532,70.0915 0.3437629,70.0968 0.18753648,70.1021 1.5758258e-005,70.1074 -4.2222482e-006,70.1128 1.1293484e-006,70.1181 -2.9477314e-007,70.1234 4.9641756e-008,70.1287 9.6243234e-008,70.1340 -4.3466068e-007,70.1394 1.6425462e-006,70.1447 -6.1360638e-006,70.1500 0.09373454,70.1553 0.1875,70.1606 0.093765453,70.1659 6.1411761e-006,70.1713 -1.6458386e-006,70.1766 4.416373e-007,70.1819 -1.2056606e-007,70.1872 4.0588827e-008,70.1925 -4.1781771e-008,70.1979 1.2654638e-007,70.2032 -4.6444381e-007,70.2085 1.731381e-006,70.2138 -6.4616493e-006,70.2191 0.09372966,70.2245 0.18749896,70.2298 0.093774527,70.2351 -8.2079614e-006,70.2404 0.18746439,70.2457 0.3437387,70.2511 0.28128693,70.2564 2.5576699e-005,70.2617 -6.8539043e-006,70.2670 1.8366723e-006,70.2724 -4.9218147e-007,70.2777 1.3189214e-007,70.2830 -3.5343739e-008,70.2883 9.4712238e-009,70.2936 -2.5380471e-009,70.2990 6.8013217e-010,70.3043 -1.8225831e-010,70.3096 4.8841244e-011,70.3149 -1.3090643e-011,70.3203 3.5170322e-012,70.3256 -9.763388e-013,70.3309 3.8802669e-013,70.3362 -5.7572995e-013,70.3416 1.9150374e-012,70.3469 -7.0850366e-012,70.3522 2.6427431e-011,70.3575 -9.8633345e-011,70.3629 3.6813833e-010,70.3682 -1.3740405e-009,70.3735 5.1284745e-009,70.3788 -1.9141543e-008,70.3842 7.1443971e-008,70.3895 -2.6665776e-007,70.3948 9.9527449e-007,70.4001 -3.7147668e-006,70.4055 0.18748981,70.4108 0.34373841,70.4161 0.34377456,70.4215 0.093711227,70.4268 0.40615439,70.4321 0.65624106,70.4374 0.40634286,70.4428 0.031309903,70.4481 0.031222709,70.4534 0.18749696,70.4588 0.093766689,70.4641 0.093754381,70.4694 0.18749624,70.4748 0.18750258,70.4801 1.458718e-006,70.4854 -3.9089932e-007,70.4907 1.0475107e-007,70.4961 -2.8070623e-008,70.5014 7.5222264e-009,70.5067 -2.0158184e-009,70.5121 5.4038557e-010,70.5174 -1.4554695e-010,70.5227 4.1755172e-011,70.5281 -2.1462011e-011,70.5334 4.4093069e-011,70.5387 -1.549226e-010,70.5441 5.756487e-010,70.5494 -2.1478603e-009,70.5547 8.0164879e-009,70.5601 -2.9920749e-008,70.5654 1.116763e-007,70.5707 -4.1682114e-007,70.5761 0.56244546,70.5814 1.749939,70.5867 1.9062929,70.5921 0.78131455,70.5974 1.0589941e-005,70.6027 -2.8378345e-006,70.6081 7.6046734e-007,70.6134 -2.0378587e-007,70.6187 5.4609419e-008,70.6241 -1.4633934e-008,70.6294 3.9215213e-009,70.6347 -1.0508677e-009,70.6401 2.8160579e-010,70.6454 -7.546317e-011,70.6508 2.0222206e-011,70.6561 -5.4190367e-012,70.6614 1.4521636e-012,70.6668 -3.8914282e-013,70.6721 1.0428036e-013,70.6774 -2.7944481e-014,70.6828 7.4884082e-015,70.6881 -2.0067024e-015,70.6935 5.3774511e-016,70.6988 -1.4410198e-016,70.7041 3.8615663e-017,70.7095 -1.0348001e-017,70.7148 2.772972e-018,70.7202 -7.4297507e-019,70.7255 1.9868558e-019,70.7308 -5.1701929e-020,70.7362 8.1041001e-021,70.7415 1.9292207e-020,70.7469 -8.5281772e-020,70.7522 3.2186352e-019,70.7575 -1.2022774e-018,70.7629 4.4876397e-018,70.7682 -1.6749749e-017,70.7736 6.2516842e-017,70.7789 -2.3333804e-016,70.7842 8.7091171e-016,70.7896 -3.2505938e-015,70.7949 1.2132526e-014,70.8003 -4.5283472e-014,70.8056 1.6901617e-013,70.8110 -6.3083664e-013,70.8163 2.3545358e-012,70.8216 -8.7880779e-012,70.8270 3.2800651e-011,70.8323 -1.2242524e-010,70.8377 4.5694026e-010,70.8430 -1.7054856e-009,70.8484 6.3655596e-009,70.8537 -2.3758831e-008,70.8591 8.8677567e-008,70.8644 -3.3098036e-007,70.8697 1.2353519e-006,70.8751 0.09370061,70.8804 0.49995795,70.8858 0.50002396,70.8911 0.31253564,70.8965 0.093777187,70.9018 4.7193998e-006,70.9072 -1.2646786e-006,70.9125 3.3890157e-007,70.9179 -9.0816982e-008,70.9232 2.433663e-008,70.9285 -6.5215962e-009,70.9339 1.7476205e-009,70.9392 -4.68315e-010,70.9446 1.254864e-010,70.9499 -3.3589641e-011,70.9553 8.8611531e-012,70.9606 -1.8519799e-012,70.9660 -1.4542054e-012,70.9713 7.6696999e-012,70.9767 -2.9227211e-011,70.9820 1.0924872e-010,70.9874 -4.0780337e-010,70.9927 1.5220981e-009,70.9981 -5.6810854e-009,71.0034 2.1204098e-008,71.0088 -7.9142232e-008,71.0141 2.9539066e-007,71.0195 -1.102517e-006,71.0248 4.1150365e-006,71.0302 -1.5358974e-005,71.0355 0.31246358,71.0409 0.50000149,71.0462 0.3125304,71.0516 0.093765467,71.0569 1.4702961e-006,71.0623 -3.9400317e-007,71.0676 1.0558797e-007,71.0730 -2.8314386e-008,71.0784 7.660315e-009,71.0837 -2.324432e-009,71.0891 1.6368437e-009,71.0944 -4.223121e-009,71.0998 1.5256926e-008,71.1051 -5.6809526e-008,71.1105 2.119997e-007,71.1158 -7.9125851e-007,71.1212 0.03123798,71.1265 0.093754008,71.1319 1.0950837e-005,71.1372 -2.9345442e-006,71.1426 7.8638237e-007,71.1480 -2.1072859e-007,71.1533 5.64633e-008,71.1587 -1.5106203e-008,71.1640 3.9565689e-009,71.1694 -7.187142e-010,71.1747 -1.0821859e-009,71.1801 5.0480007e-009,71.1855 -1.9111512e-008,71.1908 7.1404294e-008,71.1962 -2.6652899e-007,71.2015 9.9479837e-007,71.2069 -3.7129889e-006,71.2122 1.3858367e-005,71.2176 -5.1724997e-005,71.2230 0.18736064,71.2283 0.34374988,71.2337 0.18763946,71.2390 5.1544266e-005,71.2444 -1.2788831e-005,71.2498 -3.9379333e-007,71.2551 0.093743376,71.2605 0.093755879,71.2658 4.0466066e-006,71.2712 -1.0843868e-006,71.2766 2.9058796e-007,71.2819 -7.7870126e-008,71.2873 2.0867175e-008,71.2926 -5.5917755e-009,71.2980 1.4981044e-009,71.3034 -4.0015294e-010,71.3087 1.0237609e-010,71.3141 -9.3146784e-012,71.3194 -6.5133135e-011,71.3248 2.6987354e-010,71.3302 -1.0144505e-009,71.3355 3.7882582e-009,71.3409 -1.4139819e-008,71.3463 5.2775629e-008,71.3516 -1.9697981e-007,71.3570 7.3520795e-007,71.3623 0.031231271,71.3677 0.18747848,71.3731 0.18752509,71.3784 1.693454e-005,71.3838 2.9250828e-006,71.3892 -2.8639155e-005,71.3945 0.31246299,71.3999 0.31252798,71.4053 0.093779139,71.4106 4.1639496e-006,71.4160 -1.1308321e-006,71.4214 3.5902121e-007,71.4267 -3.0517506e-007,71.4321 8.6172622e-007,71.4375 -3.1419966e-006,71.4428 0.031245716,71.4482 0.031254284,71.4536 3.1387915e-006,71.4589 -8.4111565e-007,71.4643 2.2539743e-007,71.4697 -6.0400737e-008,71.4750 1.6185849e-008,71.4804 -4.3373927e-009,71.4858 1.1623102e-009,71.4911 -3.1146932e-010,71.4965 8.346579e-011,71.5019 -2.2366694e-011,71.5072 5.9937003e-012,71.5126 -1.606158e-012,71.5180 4.3040915e-013,71.5233 0.09375,71.5287 0.09375,71.5341 0.09375,71.5395 2.2115099e-015,71.5448 -5.6495674e-016,71.5502 4.8113999e-017,71.5556 3.725888e-016,71.5609 -1.5386181e-015,71.5663 5.782392e-015,71.5717 -2.1592828e-014,71.5771 8.0595951e-014,71.5824 -3.0081721e-013,71.5878 1.1227706e-012,71.5932 -4.1906305e-012,71.5985 1.5641113e-011,71.6039 -5.8378906e-011,71.6093 2.1789349e-010,71.6147 -8.1326601e-010,71.6200 3.0354346e-009,71.6254 -1.132946e-008,71.6308 4.2286089e-008,71.6362 -1.5782864e-007,71.6415 5.8907972e-007,71.6469 -2.1986816e-006,71.6523 8.2063625e-006,71.6577 -3.0629435e-005,71.6630 0.34368834,71.6684 0.5000214,71.6738 0.18755592,71.6792 1.0758699e-005,71.6845 -2.883055e-006,71.6899 7.7258483e-007,71.6953 -2.070329e-007,71.7007 5.5479497e-008,71.7060 -1.4867083e-008,71.7114 3.9839967e-009,71.7168 -1.0676087e-009,71.7222 2.8609176e-010,71.7275 -7.6665244e-011,71.7329 2.0544316e-011,71.7383 -5.5053488e-012,71.7437 1.4752922e-012,71.7491 -3.9534042e-013,71.7544 1.0594107e-013,71.7598 -2.8389492e-014,71.7652 7.6076544e-015,71.7706 -2.0386563e-015,71.7759 5.463075e-016,71.7813 -1.4639637e-016,71.7867 3.9230467e-017,71.7921 -1.0512758e-017,71.7975 2.8171493e-018,71.8028 -7.5492365e-019,71.8082 2.0230015e-019,71.8136 -5.421124e-020,71.8190 1.4527219e-020,71.8244 -3.8929216e-021,71.8298 1.0432031e-021,71.8351 -2.7955161e-022,71.8405 7.4912642e-023,71.8459 -2.0074664e-023,71.8513 5.3794942e-024,71.8567 -1.4415668e-024,71.8620 3.8630484e-025,71.8674 -1.0352709e-025,71.8728 2.7769959e-026,71.8782 -7.5437482e-027,71.8836 2.4026492e-027,71.8890 -2.0663376e-027,71.8943 5.8630246e-027,71.8997 -2.1387571e-026,71.9051 7.9694174e-026,71.9105 -2.9741501e-025,71.9159 1.1100622e-024,71.9213 -4.1431937e-024,71.9266 1.5464056e-023,71.9320 -5.7718056e-023,71.9374 2.1542691e-022,71.9428 -8.0405934e-022,71.9482 3.0010712e-021,71.9536 -1.1201199e-020,71.9590 4.1807359e-020,71.9643 -1.5604179e-019,71.9697 5.8241048e-019,71.9751 -2.1737889e-018,71.9805 8.1134507e-018,71.9859 -3.0282642e-017,71.9913 1.1302695e-016,71.9967 -4.2186177e-016,72.0021 1.5745571e-015,72.0074 -5.8768764e-015,72.0128 2.1934853e-014,72.0182 -8.1869658e-014,72.0236 3.0557032e-013,72.0290 -1.1405106e-012,72.0344 4.2568418e-012,72.0398 -1.5888237e-011,72.0452 5.9301265e-011,72.0506 -2.2133602e-010,72.0559 8.2611451e-010,72.0613 -3.0833898e-009,72.0667 1.1508445e-008,72.0721 -4.295412e-008,72.0775 1.6032196e-007,72.0829 -5.9838567e-007,72.0883 2.2334145e-006,72.0937 -8.3359955e-006,72.0991 0.093735948,72.1045 0.18747425,72.1098 0.34374675,72.1152 0.18753873,72.1206 1.382453e-005,72.1260 -3.7046179e-006,72.1314 9.9274223e-007,72.1368 -2.6602936e-007,72.1422 7.1289016e-008,72.1476 -1.9103622e-008,72.1530 5.1192788e-009,72.1584 -1.371835e-009,72.1638 3.6761641e-010,72.1692 -9.8511733e-011,72.1746 2.6398609e-011,72.1800 -7.0741473e-012,72.1854 1.8956893e-012,72.1907 -5.0799588e-013,72.1961 1.3612981e-013,72.2015 -3.6479287e-014,72.2069 9.775509e-015,72.2123 -2.6195845e-015,72.2177 7.019812e-016,72.2231 -1.8811289e-016,72.2285 5.0409386e-017,72.2339 -1.3508334e-017,72.2393 3.6195778e-018,72.2447 -9.688051e-019,72.2501 2.5532775e-019,72.2555 -5.2420458e-020,72.2609 -4.567406e-020,72.2663 2.3514364e-019,72.2717 -8.9497964e-019,72.2771 3.3450655e-018,72.2825 -1.2486365e-017,72.2879 4.6604434e-017,72.2933 -1.7394645e-016,72.2987 6.4923784e-016,72.3041 -2.4232147e-015,72.3095 9.0444061e-015,72.3149 -3.3757329e-014,72.3203 1.2599584e-013,72.3257 -4.7026673e-013,72.3311 1.7552232e-012,72.3365 -6.5511945e-012,72.3419 2.4451673e-011,72.3473 -9.126342e-011,72.3527 3.406315e-010,72.3581 -1.2713728e-009,72.3635 4.7452704e-009,72.3689 -1.7711246e-008,72.3743 6.6105436e-008,72.3797 -2.467319e-007,72.3851 9.2090187e-007,72.3905 -3.4371733e-006,72.3959 0.093714744,72.4013 0.34371832,72.4067 0.34378377,72.4121 0.093774438,72.4175 0.093749329,72.4229 0.031261228,72.4283 1.0416045e-006,72.4337 -2.7912307e-007,72.4391 7.4797796e-008,72.4445 -2.0043878e-008,72.4499 5.3712421e-009,72.4553 -1.4393543e-009,72.4607 3.8570977e-010,72.4661 -1.0336036e-010,72.4715 2.7698146e-011,72.4770 -7.4232747e-012,72.4824 1.9925572e-012,72.4878 -5.4631327e-013,72.4932 1.9252782e-013,72.4986 -2.2376794e-013,72.5040 7.0259158e-013,72.5094 -2.5868183e-012,72.5148 9.645517e-012,72.5202 -3.5998361e-011,72.5256 1.3435959e-010,72.5310 -5.014833e-010,72.5364 1.8717361e-009,72.5418 -6.9860651e-009,72.5472 2.607478e-008,72.5526 -9.7321468e-008,72.5581 3.6324249e-007,72.5635 -1.3557661e-006,72.5689 5.0602594e-006,72.5743 -1.8886905e-005,72.5797 0.31245613,72.5851 0.50000364,72.5905 0.34376323,72.5959 0.37497437,72.6013 0.49997836,72.6067 0.50003058,72.6122 0.18754996,72.6176 1.0954236e-005,72.6230 -3.1391082e-006,72.6284 1.6013254e-006,72.6338 -3.2662053e-006,72.6392 0.093716122,72.6446 0.31248784,72.6500 0.18753719,72.6554 1.4324082e-005,72.6609 -3.8385515e-006,72.6663 1.0288849e-006,72.6717 -2.7665635e-007,72.6771 7.765167e-008,72.6825 -3.3927765e-008,72.6879 5.8057552e-008,72.6933 -1.9831774e-007,72.6987 7.3527644e-007,72.7042 -2.7430253e-006,72.7096 1.0237709e-005,72.7150 -3.8211114e-005,72.7204 0.18730764,72.7258 0.53110975,72.7312 0.53139007,72.7366 0.18769246,72.7421 3.8296719e-005,72.7475 -1.0259715e-005,72.7529 2.7388683e-006,72.7583 -6.9486634e-007,72.7637 4.0345942e-008,72.7691 5.3359702e-007,72.7746 -2.1749404e-006,72.7800 8.166875e-006,72.7854 -3.0495197e-005,72.7908 0.31246278,72.7962 0.31252831,72.8016 0.093779638,72.8071 4.2232396e-006,72.8125 -1.1317189e-006,72.8179 3.0327135e-007,72.8233 -8.126888e-008,72.8287 2.1777957e-008,72.8342 -5.8359304e-009,72.8396 1.5638782e-009,72.8450 -4.1907888e-010,72.8504 1.1230236e-010,72.8558 -3.0094323e-011,72.8612 8.0652178e-012,72.8667 -2.1639537e-012,72.8721 5.8990036e-013,72.8775 -1.954646e-013,72.8829 1.9192098e-013,72.8883 -5.7225427e-013,72.8938 2.0972735e-012,72.8992 -7.817514e-012,72.9046 2.9175301e-011,72.9100 -1.0889309e-010,72.9155 4.0643214e-010,72.9209 -1.5169663e-009,72.9263 5.6619225e-009,72.9317 -2.1132546e-008,72.9371 7.8875075e-008,72.9426 -2.9439315e-007,72.9480 1.0987925e-006,72.9534 -4.1011303e-006,72.9588 0.093720354,72.9643 0.312473,72.9697 0.31253284,72.9751 0.031280238,72.9805 -4.0849327e-006,72.9860 1.090692e-006,72.9914 -2.7748095e-007,72.9968 1.9132155e-008,73.0022 2.0099681e-007,73.0077 -8.2319764e-007,73.0131 3.0920626e-006,73.0185 -1.1546052e-005,73.0239 0.18744673,73.0294 0.56246245,73.0348 0.56253755,73.0402 0.18755329,73.0456 1.1538502e-005,73.0511 -3.0313881e-006,73.0565 5.8603416e-007,73.0619 6.8759749e-007,73.0673 -3.3367883e-006,73.0728 0.031207399,73.0782 0.12495264,73.0836 0.15626083,73.0891 0.093809254,73.0945 2.8601291e-005,73.0999 -7.6644001e-006,73.1053 2.0538605e-006,73.1108 -5.503814e-007,73.1162 1.4748797e-007,73.1216 -3.9522956e-008,73.1271 1.0591128e-008,73.1325 -2.8381477e-009,73.1379 7.6055012e-010,73.1433 -2.0380772e-010,73.1488 5.4615187e-011,73.1542 -1.4635456e-011,73.1596 3.9219227e-012,73.1651 -1.0509737e-012,73.1705 2.8163371e-013,73.1759 -7.5470534e-014,73.1814 2.0224148e-014,73.1868 -5.4195472e-015,73.1922 1.4522982e-015,73.1977 -3.8917829e-016,73.2031 1.0428969e-016,73.2085 -2.7946939e-017,73.2140 7.4890666e-018,73.2194 -2.0069176e-018,73.2248 5.3795898e-019,73.2303 -1.4474519e-019,73.2357 4.0975729e-020,73.2411 -1.9146045e-020,73.2466 3.5607951e-020,73.2520 -1.2329542e-019,73.2574 4.5761286e-019,73.2629 -1.7073032e-018,73.2683 6.3721486e-018,73.2737 -2.3783337e-017,73.2792 8.8768848e-017,73.2846 -3.3132059e-016,73.2900 1.2366199e-015,73.2955 -4.6155566e-015,73.3009 1.7227093e-014,73.3063 -6.4298339e-014,73.3118 2.3998693e-013,73.3172 -8.9572647e-013,73.3227 3.3432072e-012,73.3281 -1.2478176e-011,73.3335 4.6573502e-011,73.3390 -1.738308e-010,73.3444 6.4880562e-010,73.3498 -2.4216e-009,73.3553 9.0383718e-009,73.3607 -3.3734793e-008,73.3662 1.2591163e-007,73.3716 -4.6995217e-007,73.3770 1.7540481e-006,73.3825 -6.5468034e-006,73.3879 0.093728863,73.3934 0.1875,73.3988 0.093771152,73.4042 6.4888236e-006,73.4097 -1.5222971e-006,73.4151 -4.0027413e-007,73.4206 3.1238239e-006,73.4260 -1.2096107e-005,73.4314 0.093749985,73.4369 1.2141331e-005,73.4423 -3.2535613e-006,73.4478 8.7186999e-007,73.4532 -2.3363852e-007,73.4586 6.2609054e-008,73.4641 -1.6777602e-008,73.4695 4.4959618e-009,73.4750 -1.2048009e-009,73.4804 3.2285535e-010,73.4859 -8.6516877e-011,73.4913 2.3184392e-011,73.4967 -6.2132599e-012,73.5022 1.6666521e-012,73.5076 -4.5281452e-013,73.5131 1.4446482e-013,73.5185 -1.2501441e-013,73.5240 3.5561232e-013,73.5294 -1.2975435e-012,73.5348 4.8349766e-012,73.5403 -1.8043912e-011,73.5457 6.7346462e-011,73.5512 -2.5136354e-010,73.5566 0.09375,73.5621 0.09375,73.5675 1.3069698e-008,73.5730 -4.8781295e-008,73.5784 1.8207112e-007,73.5839 -6.7956159e-007,73.5893 2.5363934e-006,73.5948 -9.4668258e-006,73.6002 0.093737058,73.6056 0.093762934,73.6111 9.4741763e-006,73.6165 -2.5388329e-006,73.6220 6.8034115e-007,73.6274 -1.8231376e-007,73.6329 4.8855341e-008,73.6383 -1.3091961e-008,73.6438 3.5083052e-009,73.6492 -9.4013464e-010,73.6547 2.5193161e-010,73.6601 -6.7511129e-011,73.6656 1.8091225e-011,73.6710 -4.8479779e-012,73.6765 1.2991319e-012,73.6819 -3.4813358e-013,73.6874 9.3290745e-014,73.6928 -2.4999493e-014,73.6983 6.6992141e-015,73.7037 -1.795215e-015,73.7092 4.8107093e-016,73.7146 -1.289145e-016,73.7201 3.4545733e-017,73.7255 -9.2573571e-018,73.7310 2.480731e-018,73.7364 -6.6477109e-019,73.7419 1.7814047e-019,73.7473 -4.773375e-020,73.7528 1.2779199e-020,73.7583 -3.3789476e-021,73.7637 7.3547767e-022,73.7692 4.3739018e-022,73.7746 -2.485336e-021,73.7801 9.5047915e-021,73.7855 -3.5536891e-020,73.7910 1.3265415e-019,73.7964 -4.9512219e-019,73.8019 1.8479932e-018,73.8073 -6.8974426e-018,73.8128 2.5743987e-017,73.8183 -9.6086743e-017,73.8237 3.5863375e-016,73.8292 -1.3385632e-015,73.8346 4.9960472e-015,73.8401 -1.8647227e-014,73.8455 6.9598834e-014,73.8510 -2.5977037e-013,73.8564 9.6956579e-013,73.8619 -3.6188034e-012,73.8674 1.3506807e-011,73.8728 -5.0412743e-011,73.8783 1.8816031e-010,73.8837 -7.0228873e-010,73.8892 2.6212192e-009,73.8946 -9.7834274e-009,73.9001 3.6515619e-008,73.9056 -1.3629075e-007,73.9110 5.0869102e-007,73.9165 -1.8986361e-006,73.9219 7.0864617e-006,73.9274 -2.6449476e-005,73.9329 0.31244648,73.9383 0.49999702,73.9438 0.34380022,73.9492 0.031280328,73.9547 -3.9698466e-006,73.9602 8.2336271e-007,73.9656 6.7682498e-007,73.9711 -3.5310647e-006,73.9765 0.093724057,73.9820 0.31249186,73.9875 0.18752812,73.9929 1.1173662e-005,73.9984 -2.9941491e-006,74.0038 8.0197765e-007,74.0093 -2.1350411e-007,74.0148 5.1969575e-008,74.0202 5.6460512e-009,74.0257 -7.4565449e-008,74.0312 2.9264228e-007,74.0366 -1.096098e-006,74.0421 4.0921004e-006,74.0476 0.031219508,74.0530 0.31246611,74.0585 0.31252944,74.0639 0.093772344,74.0694 0.093743593,74.0749 0.093759447,74.0803 8.0348827e-006,74.0858 -2.1531391e-006,74.0913 5.7698514e-007,74.0967 -1.5461696e-007,74.1022 4.1433317e-008,74.1077 -1.1103048e-008,74.1131 2.9753271e-009,74.1186 -7.9731e-010,74.1241 2.1365829e-010,74.1295 -5.725485e-011,74.1350 1.5342805e-011,74.1405 -4.1114716e-012,74.1459 1.1017672e-012,74.1514 -2.9524487e-013,74.1569 7.9117919e-014,74.1623 -2.1201538e-014,74.1678 5.6814599e-015,74.1733 -1.5224829e-015,74.1787 4.079857e-016,74.1842 -1.0932951e-016,74.1897 2.929746e-017,74.1951 -7.8509557e-018,74.2006 2.1038508e-018,74.2061 -5.637771e-019,74.2116 1.5107756e-019,74.2170 -4.0484833e-020,74.2225 1.0848833e-020,74.2280 -2.9070364e-021,74.2334 7.7838503e-022,74.2389 -2.062544e-022,74.2444 4.6565156e-023,74.2498 2.0014652e-023,74.2553 -1.2663973e-022,74.2608 4.8658723e-022,74.2663 -1.8198654e-021,74.2717 6.7934558e-021,74.2772 -2.5356125e-020,74.2827 9.4639143e-020,74.2882 -3.5323065e-019,74.2936 1.3183961e-018,74.2991 -4.920775e-018,74.3046 1.8366275e-017,74.3100 -6.8550185e-017,74.3155 2.5585636e-016,74.3210 -9.549568e-016,74.3265 3.5642757e-015,74.3319 -1.3303284e-014,74.3374 4.9653109e-014,74.3429 -1.8532498e-013,74.3484 6.9170592e-013,74.3538 -2.5817196e-012,74.3593 9.635996e-012,74.3648 -3.5965338e-011,74.3703 1.3423684e-010,74.3757 -5.0102483e-010,74.3812 1.8700224e-009,74.3867 -6.9796608e-009,74.3922 2.6050849e-008,74.3976 -9.7232046e-008,74.4031 3.6290834e-007,74.4086 -1.3545172e-006,74.4141 5.0555923e-006,74.4196 -1.8869463e-005,74.4250 0.18747872,74.4305 0.18751228,74.4360 0.093768001,74.4415 7.4797626e-006,74.4469 -2.004381e-006,74.4524 5.3712171e-007,74.4579 -1.4393457e-007,74.4634 3.85707e-008,74.4689 -1.0335939e-008,74.4743 2.7697618e-009,74.4798 -7.4222378e-010,74.4853 1.9889655e-010,74.4908 -5.3299077e-011,74.4963 1.428276e-011,74.5017 -3.8274063e-012,74.5072 1.0256448e-012,74.5127 -2.7484598e-013,74.5182 7.3651541e-014,74.5237 -1.9736684e-014,74.5291 5.2889224e-015,74.5346 -1.4173182e-015,74.5401 3.7989841e-016,74.5456 -1.0215441e-016,74.5511 2.8686892e-017,74.5566 -1.2584915e-017,74.5620 2.1652123e-017,74.5675 -7.4029224e-017,74.5730 2.7448801e-016,74.5785 -1.0240102e-015,74.5840 3.8218792e-015,74.5894 -1.4264724e-014,74.5949 5.3241564e-014,74.6004 -1.9871851e-013,74.6059 7.4169571e-013,74.6114 -2.7683008e-012,74.6169 1.0332389e-011,74.6224 -3.8564547e-011,74.6278 1.4393807e-010,74.6333 -5.3723359e-010,74.6388 2.0051674e-009,74.6443 -7.4840738e-009,74.6498 2.7933512e-008,74.6553 -1.0425888e-007,74.6608 3.8913512e-007,74.6662 -1.4524059e-006,74.6717 5.4209509e-006,74.6772 -2.0233121e-005,74.6827 0.312455,74.6882 0.56248176,74.6937 0.56251997,74.6992 0.31253615,74.7047 0.093757883,74.7101 0.093756914,74.7156 1.0473783e-005,74.7211 -2.8067e-006,74.7266 7.5212307e-007,74.7321 -2.0155291e-007,74.7376 5.4024454e-008,74.7431 -1.4527708e-008,74.7486 4.0817909e-009,74.7541 -1.7982844e-009,74.7595 3.1112577e-009,74.7650 -1.0647559e-008,74.7705 3.9482316e-008,74.7760 -1.4729426e-007,74.7815 5.4974157e-007,74.7870 -2.0518469e-006,74.7925 7.6582983e-006,74.7980 -2.8583783e-005,74.8035 0.09368895,74.8090 0.15624303,74.8145 0.12503292,74.8199 0.062543109,74.8254 1.8452052e-005,74.8309 -4.9446635e-006,74.8364 1.3250403e-006,74.8419 -3.5507608e-007,74.8474 9.5151094e-008,74.8529 -2.5498e-008,74.8584 6.8327961e-009,74.8639 -1.8310102e-009,74.8694 4.9066279e-010,74.8749 -1.3148477e-010,74.8804 3.5234475e-011,74.8859 -9.441916e-012,74.8914 2.5301859e-012,74.8969 -6.7802356e-013,74.9023 1.8169254e-013,74.9078 -4.868884e-014,74.9133 1.3047333e-014,74.9188 -3.4963434e-015,74.9243 9.3692845e-016,74.9298 -2.5107211e-016,74.9353 6.7280231e-017,74.9408 -1.8027409e-017,74.9463 4.8236727e-018,74.9518 -1.2657438e-018,74.9573 2.3888144e-019,74.9628 3.1036259e-019,74.9683 -1.4804897e-018,74.9738 5.6120821e-018,74.9793 -2.0969629e-017,74.9848 7.8273097e-017,74.9903 -2.9214759e-016,74.9958 1.0904102e-015,75.0013 -4.06984e-015,75.0068 1.519024e-014,75.0123 -5.669595e-014,75.0178 2.1161157e-013,75.0233 -7.8981759e-013,75.0288 2.9479097e-012,75.0343 -1.1002758e-011,75.0398 4.1066615e-011,75.0453 -1.5327674e-010,75.0508 5.7208904e-010,75.0563 -2.1352611e-009,75.0618 7.9696338e-009,75.0673 -2.9745802e-008,75.0728 1.1102303e-007,75.0783 -4.1438159e-007,75.0838 1.5466348e-006,75.0893 -5.7726493e-006,75.0948 0.09375,75.1003 5.7752395e-006,75.1058 -1.5476128e-006,75.1113 4.1471958e-007,75.1168 -1.1113396e-007,75.1223 2.9780985e-008,75.1278 -7.980522e-009,75.1333 2.1385702e-009,75.1388 -5.7308075e-010,75.1443 1.535706e-010,75.1498 -4.1152887e-011,75.1553 1.1027895e-011,75.1608 -2.955186e-012,75.1664 7.9191222e-013,75.1719 -2.1221168e-013,75.1774 5.6867149e-014,75.1829 -1.5238904e-014,75.1884 4.0836263e-015,75.1939 -1.0943045e-015,75.1994 2.93245e-016,75.2049 -7.8582231e-017,75.2104 2.1059006e-017,75.2159 -5.6471091e-018,75.2214 1.5276406e-018,75.2269 -4.6297904e-019,75.2324 3.2416531e-019,75.2379 -8.3371617e-019,75.2434 3.0109455e-018,75.2489 -1.1211016e-017,75.2545 4.1836668e-017,75.2600 -1.5614891e-016,75.2655 5.8280854e-016,75.2710 -2.17527e-015,75.2765 8.1189599e-015,75.2820 -3.0303149e-014,75.2875 1.1310325e-013,75.2930 -4.2214577e-013,75.2985 1.5756136e-012,75.3040 -5.8808084e-012,75.3095 2.1949477e-011,75.3151 -8.1924093e-011,75.3206 3.0577282e-010,75.3261 -1.1412641e-009,75.3316 4.2596451e-009,75.3371 -1.5898669e-008,75.3426 5.934006e-008,75.3481 -2.2148038e-007,75.3536 8.2665173e-007,75.3591 -3.0853885e-006,75.3647 0.093715638,75.3702 0.31248778,75.3757 0.18753742,75.3812 1.5326294e-005,75.3867 -6.9974249e-006,75.3922 0.093716472,75.3977 0.31248736,75.4032 0.18753797,75.4088 1.4574316e-005,75.4143 -3.905533e-006,75.4198 1.0465802e-006,75.4253 -2.8045599e-007,75.4308 7.5154823e-008,75.4363 -2.0139517e-008,75.4418 5.3968616e-009,75.4474 -1.4462174e-009,75.4529 3.8755021e-010,75.4584 -1.038607e-010,75.4639 2.7859683e-011,75.4694 -7.5692308e-012,75.4749 2.4149133e-012,75.4805 -2.0899222e-012,75.4860 5.9450981e-012,75.4915 -2.1692259e-011,75.4970 8.083078e-011,75.5025 -3.0165645e-010,75.5080 1.1258905e-009,75.5136 -4.2022621e-009,75.5191 1.5684487e-008,75.5246 -5.8540657e-008,75.5301 2.1849665e-007,75.5356 -8.1551508e-007,75.5412 3.0438218e-006,75.5467 -1.1360736e-005,75.5522 0.031234777,75.5577 0.031264558,75.5632 1.4620446e-005,75.5687 -1.5340091e-005,75.5743 0.093750805,75.5798 1.2097058e-005,75.5853 -3.2418063e-006,75.5908 8.6914247e-007,75.5963 -2.3448851e-007,75.6019 6.8738409e-008,75.6074 -4.0447421e-008,75.6129 9.3053487e-008,75.6184 -3.3179322e-007,75.6240 1.2342233e-006,75.6295 -4.6054911e-006,75.6350 0.093717679,75.6405 0.31246912,75.6460 0.31254059,75.6516 3.3292759e-005,75.6571 -8.9215828e-006,75.6626 2.3907505e-006,75.6681 -6.4066353e-007,75.6737 1.7170068e-007,75.6792 -4.6084935e-008,75.6847 1.262454e-008,75.6902 -4.4094199e-009,75.6958 5.0124433e-009,75.7013 -1.564138e-008,75.7068 5.7557866e-008,75.7123 -2.1460831e-007,75.7179 8.0094298e-007,75.7234 -2.9894177e-006,75.7289 0.31248623,75.7344 0.5,75.7400 0.3125138,75.7455 0.031252988,75.7510 -8.0134464e-007,75.7565 2.1473922e-007,75.7621 -5.7544412e-008,75.7676 1.5420245e-008,75.7731 -4.1316968e-009,75.7786 1.1052389e-009,75.7842 -2.8890682e-010,75.7897 5.0292222e-011,75.7952 8.7772241e-011,75.8007 -4.0142242e-010,75.8063 1.5180478e-009,75.8118 -5.6712497e-009,75.8173 2.1168743e-008,75.8229 -7.9010405e-008,75.8284 2.9489783e-007,75.8339 -1.100674e-006,75.8395 4.1081462e-006,75.8450 -1.5333209e-005,75.8505 0.031249976,75.8560 1.5363965e-005,75.8616 -4.102511e-006,75.8671 1.0447797e-006,75.8726 -7.6240084e-008,75.8782 -7.3998211e-007,75.8837 3.0364524e-006,75.8892 -1.1406801e-005,75.8948 0.18747191,75.9003 0.34374046,75.9058 0.31251994,75.9114 0.093773127,75.9169 4.4983713e-006,75.9224 -1.2054445e-006,75.9279 3.2302734e-007,75.9335 -8.656292e-008,75.9390 2.3196982e-008,75.9445 -6.217677e-009,75.9501 1.671762e-009,75.9556 -4.6884768e-010,75.9611 2.0349498e-010,75.9667 -3.451209e-010,75.9722 1.1770774e-009,75.9778 -4.3635549e-009,75.9833 1.6278516e-008,75.9888 -6.0755653e-008,75.9944 2.2676329e-007,75.9999 -8.4636901e-007,76.0054 3.1589798e-006,76.0110 0.031230982,76.0165 0.31247595,76.0220 0.31252548,76.0276 1.9166511e-005,76.0331 -5.1361194e-006,76.0386 1.3763444e-006,76.0442 -3.6882395e-007,76.0497 9.8835081e-008,76.0553 -2.6485193e-008,76.0608 7.0973321e-009,76.0663 -1.9018975e-009,76.0719 5.0965837e-010,76.0774 -1.3657497e-010,76.0829 3.6598492e-011,76.0885 -9.8074283e-012,76.0940 2.6281304e-012,76.0996 -7.0426374e-013,76.1051 1.8870242e-013,76.1106 -5.0486389e-014,76.1162 1.3227182e-014,76.1217 -2.4179604e-015,76.1273 -3.5568692e-015,76.1328 1.6647174e-014,76.1383 -6.3037229e-014,76.1439 2.3552173e-013,76.1494 -8.7912371e-013,76.1550 3.2812505e-012,76.1605 -1.2246914e-011,76.1660 4.5710262e-011,76.1716 -1.7060854e-010,76.1771 6.3677774e-010,76.1827 -2.3767033e-009,76.1882 8.8707832e-009,76.1938 -3.3109231e-008,76.1993 1.2357657e-007,76.2048 -4.6123594e-007,76.2104 1.7215126e-006,76.2159 0.031227058,76.2215 0.18749115,76.2270 0.093775317,76.2326 6.4800938e-006,76.2381 -1.7364938e-006,76.2436 4.6533441e-007,76.2492 -1.2469734e-007,76.2547 3.3415571e-008,76.2603 -8.9544336e-009,76.2658 2.3993409e-009,76.2714 -6.4217409e-010,76.2769 1.6915241e-010,76.2825 -3.4380242e-011,76.2880 -3.1649697e-011,76.2935 1.609968e-010,76.2991 -6.1239031e-010,76.3046 2.2887578e-009,76.3102 -8.5433616e-009,76.3157 3.1887378e-008,76.3213 -1.190162e-007,76.3268 4.4421495e-007,76.3324 -1.6579833e-006,76.3379 6.1882401e-006,76.3435 -2.3096925e-005,76.3490 0.34369504,76.3546 0.56250226,76.3601 0.3125543,76.3657 2.1040069e-005,76.3712 -5.6488784e-006,76.3768 1.5536747e-006,76.3823 -5.6535765e-007,76.3879 7.0767919e-007,76.3934 -2.2655138e-006,76.3990 0.09375,76.4045 2.235508e-006,76.4101 -5.9923474e-007,76.4156 1.612428e-007,76.4212 -4.5686068e-008,76.4267 2.1488775e-008,76.4323 -4.0268542e-008,76.4378 1.3959612e-007,76.4434 -5.1815931e-007,76.4489 1.933204e-006,76.4545 -7.2152638e-006,76.4600 2.6930124e-005,76.4656 -0.00010051369,76.4711 0.31229195,76.4767 0.49999988,76.4822 0.31270796,76.4878 0.00010075154,76.4933 -2.6998729e-005,76.4989 7.2349444e-006,76.5044 -1.9387737e-006,76.5100 5.1954021e-007,76.5156 -1.392234e-007,76.5211 3.7309622e-008,76.5267 -1.0003362e-008,76.5322 2.7006775e-009,76.5378 -7.9851237e-010,76.5433 4.9317156e-010,76.5489 -1.1742076e-009,76.5544 4.2039958e-009,76.5600 -1.564309e-008,76.5655 5.8373274e-008,76.5711 -2.1786839e-007,76.5767 8.1316875e-007,76.5822 -3.035062e-006,76.5878 0.093711942,76.5933 0.3125,76.5989 0.093788072,76.6044 3.0368567e-006,76.6100 -8.137971e-007,76.6156 2.180761e-007,76.6211 -5.8438605e-008,76.6267 1.566e-008,76.6322 -4.196465e-009,76.6378 1.1245398e-009,76.6434 -3.0134067e-010,76.6489 8.072825e-011,76.6545 -2.1546967e-011,76.6600 5.4527771e-012,76.6656 -2.622111e-013,76.6711 -4.4048268e-012,76.6767 1.7883164e-011,76.6823 -6.7133514e-011,76.6878 2.5067204e-010,76.6934 -9.3563335e-010,76.6989 3.4921548e-009,76.7045 -1.3034084e-008,76.7101 4.8648275e-008,76.7156 -1.8157431e-007,76.7212 6.77706e-007,76.7268 -2.5294626e-006,76.7323 9.4409388e-006,76.7379 -3.5237255e-005,76.7434 1.1561981,76.7490 1.3125423,76.7546 0.34379047,76.7601 -4.1151552e-006,76.7657 1.1027525e-006,76.7713 -2.9550841e-007,76.7768 7.9188432e-008,76.7824 -2.1220401e-008,76.7879 5.6865117e-009,76.7935 -1.5238629e-009,76.7991 4.0846149e-010,76.8046 -1.0985459e-010,76.8102 3.0922639e-011,76.8158 -1.3827267e-011,76.8213 2.4385834e-011,76.8269 -8.372239e-011,76.8325 3.1052971e-010,76.8380 -1.1584937e-009,76.8436 4.3238084e-009,76.8492 -1.6138102e-008,76.8547 6.0233653e-008,76.8603 -2.2481541e-007,76.8659 8.3909862e-007,76.8714 -3.1318425e-006,76.8770 0.093715236,76.8826 0.31248754,76.8881 0.1875381,76.8937 1.4678652e-005,76.8993 -3.9334927e-006,76.9048 1.0540858e-006,76.9104 -2.8252032e-007,76.9160 7.5906605e-008,76.9215 -2.1082442e-008,76.9271 8.4170528e-009,76.9327 -1.2584999e-008,76.9382 4.1925972e-008,76.9438 -1.5513179e-007,76.9494 5.786498e-007,76.9550 -2.1596488e-006,76.9605 8.0606223e-006,76.9661 -3.0085368e-005,76.9717 0.093692146,76.9772 0.15622774,76.9828 0.15628336,76.9884 0.062558949,76.9940 1.4638324e-005,76.9995 -3.9226779e-006,77.0051 1.0511721e-006,77.0107 -2.8168066e-007,77.0162 7.5462204e-008,77.0218 -2.0144462e-008,77.0274 5.1092748e-009,77.0330 -2.9083924e-010,77.0385 -3.946738e-009,77.0441 1.6079273e-008,77.0497 -6.0375463e-008,77.0553 2.2544153e-007,77.0608 -8.414612e-007,77.0664 3.1406671e-006,77.0720 -1.1722192e-005,77.0775 0.78118509,77.0831 1.5624877,77.0887 1.1875391,77.0943 0.75003093,77.0998 2.0836696e-005,77.1054 -5.5836813e-006,77.1110 1.4962781e-006,77.1166 -4.0096177e-007,77.1222 1.0744345e-007,77.1277 -2.8778386e-008,77.1333 7.6610558e-009,77.1389 -1.8634077e-009,77.1445 -2.0813792e-010,77.1500 2.6963713e-009,77.1556 -1.0578285e-008,77.1612 3.9620108e-008,77.1668 -1.4791455e-007,77.1723 5.5208443e-007,77.1779 -2.0605958e-006,77.1835 7.6909446e-006,77.1891 -2.8705588e-005,77.1947 0.093680911,77.2002 0.18745287,77.2058 0.18758163,77.2114 7.2561641e-005,77.2170 -1.944458e-005,77.2226 5.2106302e-006,77.2281 -1.3963104e-006,77.2337 3.7417408e-007,77.2393 -1.0026871e-007,77.2449 2.6869349e-008,77.2505 -7.200271e-009,77.2560 1.9294797e-009,77.2616 -5.1704319e-010,77.2672 1.3853126e-010,77.2728 -3.7038456e-011,77.2784 9.6109067e-012,77.2839 -1.4019467e-012,77.2895 -4.0043494e-012,77.2951 1.7421046e-011,77.3007 -6.5685402e-011,77.3063 2.4534111e-010,77.3119 -9.1575586e-010,77.3174 3.417969e-009,77.3230 -1.2757188e-008,77.3286 4.7614776e-008,77.3342 -1.777168e-007,77.3398 6.6330801e-007,77.3454 -2.4757228e-006,77.3509 9.240357e-006,77.3565 -3.4488599e-005,77.3621 0.093702801,77.3677 0.09379714,77.3733 3.4544766e-005,77.3789 -9.1695147e-006,77.3845 2.1303883e-006,77.3900 6.4884841e-007,77.3956 -4.7264007e-006,77.4012 1.8258344e-005,77.4068 -6.8312715e-005,77.4124 0.18740651,77.4180 0.18759337,77.4236 6.8484442e-005,77.4291 -1.8352705e-005,77.4347 4.9206801e-006,77.4403 -1.3284791e-006,77.4459 3.9282725e-007,77.4515 -2.4273177e-007,77.4571 5.7811656e-007,77.4627 -2.0698994e-006,77.4683 7.7021241e-006,77.4738 -2.8741004e-005,77.4794 0.31244051,77.4850 0.5,77.4906 0.31255952,77.4962 2.8545897e-005,77.5018 -6.8973927e-006,77.5074 -9.5898633e-007,77.5130 0.093735509,77.5186 0.18750015,77.5242 0.093763903,77.5297 3.0360834e-006,77.5353 -8.1358945e-007,77.5409 2.1802035e-007,77.5465 -5.8423637e-008,77.5521 1.5655978e-008,77.5577 -4.1953845e-009,77.5633 1.1242515e-009,77.5689 -3.0126948e-010,77.5745 8.0732185e-011,77.5801 -2.1634078e-011,77.5857 5.7973548e-012,77.5913 -1.5535369e-012,77.5968 4.1630645e-013,77.6024 -1.1155904e-013,77.6080 2.9894852e-014,77.6136 -8.0110225e-015,77.6192 2.1467404e-015,77.6248 -5.7526936e-016,77.6304 1.5415708e-016,77.6360 -4.131074e-017,77.6416 1.1072994e-017,77.6472 -2.9777756e-018,77.6528 8.3718665e-019,77.6584 -3.7073604e-019,77.6640 6.4574004e-019,77.6696 -2.2123897e-018,77.6752 8.2045017e-018,77.6808 -3.0608174e-017,77.6864 1.1423776e-016,77.6920 -4.2637849e-016,77.6976 1.5914093e-015,77.7032 -5.9397554e-015,77.7088 2.2169466e-014,77.7144 -8.2745029e-014,77.7199 3.0883645e-013,77.7255 -1.1526974e-012,77.7311 4.3023124e-012,77.7367 -1.6057895e-011,77.7423 5.993428e-011,77.7479 -2.2369792e-010,77.7535 8.3492718e-010,77.7591 -3.1162715e-009,77.7647 1.1631131e-008,77.7703 -4.3411877e-008,77.7759 1.6202993e-007,77.7815 -6.0475838e-007,77.7871 0.031243833,77.7927 0.09375,77.7983 0.031256169,77.8039 6.0493818e-007,77.8095 -1.6210727e-007,77.8151 4.344043e-008,77.8207 -1.1640877e-008,77.8263 3.119444e-009,77.8319 -8.3592772e-010,77.8375 2.2400636e-010,77.8431 -6.0027719e-011,77.8488 1.6085829e-011,77.8544 -4.3105732e-012,77.8600 1.1551183e-012,77.8656 -3.0954091e-013,77.8712 8.2948785e-014,77.8768 -2.2228311e-014,77.8824 5.957527e-015,77.8880 -1.5999429e-015,77.8936 4.4174764e-016,77.8992 -1.6691893e-016,77.9048 2.2590858e-016,77.9104 -7.3676678e-016,77.9160 2.7213828e-015,77.9216 -1.0149612e-014,77.9272 3.7880232e-014,77.9328 -1.4138311e-013,77.9384 5.2769627e-013,77.9440 -1.9695664e-012,77.9496 7.3511822e-012,77.9552 -2.7437459e-011,77.9608 1.0240719e-010,77.9664 -3.8222325e-010,77.9721 1.4266047e-009,77.9777 -5.3246403e-009,77.9833 1.9873617e-008,77.9889 -7.4176015e-008,77.9945 2.7685354e-007,78.0001 -1.0333245e-006,78.0057 3.8567664e-006,78.0113 -1.4394941e-005,78.0169 0.18746006,78.0225 0.34375244,78.0281 0.1875301,78.0337 0.093752034,78.0393 0.093758628,78.0450 1.0232516e-005,78.0506 -2.7420408e-006,78.0562 7.3479367e-007,78.0618 -1.9690508e-007,78.0674 5.2765298e-008,78.0730 -1.4139692e-008,78.0786 3.7890593e-009,78.0842 -1.0153668e-009,78.0898 2.7209113e-010,78.0954 -7.2913155e-011,78.1011 1.9538775e-011,78.1067 -5.2358703e-012,78.1123 1.4030732e-012,78.1179 -3.7598613e-013,78.1235 1.0075424e-013,78.1291 -2.6999445e-014,78.1347 7.2351293e-015,78.1403 -1.9388218e-015,78.1460 5.1955376e-016,78.1516 -1.3923176e-016,78.1572 3.7329907e-017,78.1628 -1.007626e-017,78.1684 2.9720469e-018,78.1740 -1.8111841e-018,78.1796 4.2728068e-018,78.1853 -1.5281254e-017,78.1909 5.6856928e-017,78.1965 -2.1216414e-016,78.2021 7.9186564e-016,78.2077 -2.9555444e-015,78.2133 1.1031233e-014,78.2189 -4.1172815e-014,78.2246 1.5367284e-013,78.2302 -5.7356637e-013,78.2358 2.1407711e-012,78.2414 -7.990184e-012,78.2470 2.982245e-011,78.2526 -1.1130889e-010,78.2583 4.1544773e-010,78.2639 -1.5506112e-009,78.2695 5.7874798e-009,78.2751 -2.1601105e-008,78.2807 8.0623657e-008,78.2863 -3.009186e-007,78.2920 1.1231443e-006,78.2976 -4.192008e-006,78.3032 0.031249998,78.3088 4.1951857e-006,78.3144 -1.1241975e-006,78.3201 3.0125486e-007,78.3257 -8.0728228e-008,78.3313 2.1632976e-008,78.3369 -5.7969478e-009,78.3425 1.5530133e-009,78.3482 -4.14622e-010,78.3538 1.0534484e-010,78.3594 -6.7207524e-012,78.3650 -7.8478335e-011,78.3706 3.2066347e-010,78.3763 -1.2042765e-009,78.3819 4.4968167e-009,78.3875 -1.6784389e-008,78.3931 6.2645945e-008,78.3987 -2.3381889e-007,78.4044 8.7270223e-007,78.4100 -3.2572614e-006,78.4156 0.031245548,78.4212 0.031254452,78.4269 3.2598343e-006,78.4325 -8.7354829e-007,78.4381 2.3408757e-007,78.4437 -6.27292e-008,78.4494 1.6809745e-008,78.4550 -4.5045621e-009,78.4606 1.2071042e-009,78.4662 -3.2347919e-010,78.4719 8.6712103e-011,78.4775 -2.3342338e-011,78.4831 6.6500668e-012,78.4887 -3.2561291e-012,78.4944 6.3744262e-012,78.5000 -2.2243273e-011,78.5056 8.2605513e-011,78.5112 -3.0820435e-010,78.5169 1.1503076e-009,78.5225 -4.2933834e-009,78.5281 1.6024561e-008,78.5337 -5.9809835e-008,78.5394 2.232333e-007,78.5450 -8.3319281e-007,78.5506 3.1097966e-006,78.5562 -1.160696e-005,78.5619 0.7811836,78.5675 1.9374328,78.5731 1.875056,78.5788 0.59383166,78.5844 6.6117163e-006,78.5900 -1.7717626e-006,78.5956 4.7478488e-007,78.6013 -1.2722963e-007,78.6069 3.4094132e-008,78.6125 -9.136313e-009,78.6182 2.4482867e-009,78.6238 -6.5607531e-010,78.6294 1.7581057e-010,78.6351 -4.7112494e-011,78.6407 1.2624781e-011,78.6463 -3.3827067e-012,78.6519 9.0499629e-013,78.6576 -2.3699692e-013,78.6632 4.2914243e-014,78.6688 6.5367064e-014,78.6745 -3.0441361e-013,78.6801 1.1523848e-012,78.6857 -4.3054831e-012,78.6914 1.6070884e-011,78.6970 -5.9983046e-011,78.7026 2.2387989e-010,78.7083 -8.3560597e-010,78.7139 3.118803e-009,78.7195 -1.1640573e-008,78.7252 4.3447095e-008,78.7308 -1.6216129e-007,78.7364 6.0524832e-007,78.7421 -2.2590198e-006,78.7477 0.031242738,78.7533 0.093734287,78.7590 0.21871914,78.7646 0.34375113,78.7702 0.1875421,78.7759 1.5534792e-005,78.7815 -3.2236776e-006,78.7872 -2.6417081e-006,78.7928 0.093733326,78.7984 0.18750009,78.8041 0.093766361,78.8097 3.7844975e-006,78.8153 -1.0141435e-006,78.8210 2.7176327e-007,78.8266 -7.2825266e-008,78.8322 1.9515214e-008,78.8379 -5.2295546e-009,78.8435 1.4013803e-009,78.8492 -3.755323e-010,78.8548 1.0063259e-010,78.8604 -2.6966826e-011,78.8661 7.2263866e-012,78.8717 -1.9364777e-012,78.8774 5.1892404e-013,78.8830 -1.3905772e-013,78.8886 3.7263734e-014,78.8943 -9.9856799e-015,78.8999 2.675894e-015,78.9056 -7.1706786e-016,78.9112 1.9215494e-016,78.9168 -5.1492367e-017,78.9225 1.3798572e-017,78.9281 -3.69765e-018,78.9338 9.9088121e-019,78.9394 -2.6556848e-019,78.9450 7.1310459e-020,78.9507 -1.9651409e-020,78.9563 7.28945e-021,78.9620 -9.5054846e-021,78.9676 3.0734584e-020,78.9733 -1.1344212e-019,78.9789 4.2306897e-019,78.9845 -1.5789648e-018,78.9902 5.8932793e-018,78.9958 -2.1995973e-017,79.0015 8.2097431e-017,79.0071 -3.0641917e-016,79.0128 1.1436742e-015,79.0184 -4.268631e-015,79.0240 1.5932173e-014,79.0297 -5.9464986e-014,79.0353 2.2194617e-013,79.0410 -8.2838836e-013,79.0466 3.0918636e-012,79.0523 -1.1540022e-011,79.0579 4.3071803e-011,79.0636 -1.6076052e-010,79.0692 6.0001998e-010,79.0749 -2.239505e-009,79.0805 8.3586924e-009,79.0861 -3.1197857e-008,79.0918 1.1644237e-007,79.0974 -4.3460764e-007,79.1031 1.6221226e-006,79.1087 -6.0543848e-006,79.1144 0.093731858,79.1200 0.18750644,79.1257 0.031266417,79.1313 7.3042315e-008,79.1370 -2.0060526e-008,79.1426 7.1941884e-009,79.1483 -8.7151966e-009,79.1539 2.766842e-008,79.1596 -1.019668e-007,79.1652 3.8023029e-007,79.1709 -1.419072e-006,79.1765 5.2964961e-006,79.1822 -1.9768549e-005,79.1878 0.18747297,79.1935 0.18752703,79.1991 1.9784289e-005,79.2048 -5.301657e-006,79.2104 1.4207016e-006,79.2161 -3.8070982e-007,79.2217 1.0202e-007,79.2274 -2.7338615e-008,79.2330 7.3260131e-009,79.2387 -1.9631745e-009,79.2443 5.2607801e-010,79.2500 -1.4097475e-010,79.2556 3.7777441e-011,79.2613 -1.0123338e-011,79.2669 2.7127823e-012,79.2726 -7.2695268e-013,79.2783 1.9480377e-013,79.2839 -5.2202166e-014,79.2896 1.3988777e-014,79.2952 -3.7486159e-015,79.3009 1.0045281e-015,79.3065 -2.6918654e-016,79.3122 7.2134749e-017,79.3178 -1.933017e-017,79.3235 5.1799655e-018,79.3291 -1.3880915e-018,79.3348 3.7197113e-019,79.3405 -9.9678262e-020,79.3461 2.6711092e-020,79.3518 -7.1578539e-021,79.3574 1.9181121e-021,79.3631 -5.1400243e-022,79.3687 1.3773882e-022,79.3744 -3.6910297e-023,79.3800 9.890966e-024,79.3857 -2.6505127e-024,79.3914 7.10266e-025,79.3970 -1.9033219e-025,79.4027 5.1003897e-026,79.4083 -1.3667672e-026,79.4140 3.6625664e-027,79.4197 -9.814642e-028,79.4253 2.6298672e-028,79.4310 -7.0401665e-029,79.4366 1.8598147e-029,79.4423 -3.9849951e-030,79.4479 -2.6600598e-030,79.4536 1.4626893e-029,79.4593 -5.5852251e-029,79.4649 2.0879941e-028,79.4706 -7.7940979e-028,79.4763 2.9090802e-027,79.4819 -1.0857809e-026,79.4876 4.0525507e-026,79.4932 -1.5125671e-025,79.4989 5.6454796e-025,79.5046 -2.1071094e-024,79.5102 7.8645401e-024,79.5159 -2.9353476e-023,79.5215 1.0955842e-022,79.5272 -4.0891399e-022,79.5329 1.5262236e-021,79.5385 -5.6964512e-021,79.5442 2.1261338e-020,79.5499 -7.9355456e-020,79.5555 2.9618494e-019,79.5612 -1.1054757e-018,79.5668 4.1260584e-018,79.5725 -1.5400032e-017,79.5782 5.7478815e-017,79.5838 -2.1453296e-016,79.5895 8.0071914e-016,79.5952 -2.9885906e-015,79.6008 1.1154564e-014,79.6065 -4.1633106e-014,79.6122 1.5539069e-013,79.6178 -5.7997758e-013,79.6235 2.1646983e-012,79.6292 -8.0794833e-012,79.6348 3.0155722e-011,79.6405 -1.1255271e-010,79.6462 4.2008977e-010,79.6518 -1.5679358e-009,79.6575 5.8521366e-009,79.6632 -2.1842416e-008,79.6688 8.1524256e-008,79.6745 -3.0427972e-007,79.6802 1.1356883e-006,79.6858 -4.2388237e-006,79.6915 1.5820913e-005,79.6972 -5.9049697e-005,79.7028 0.18736973,79.7085 0.34368753,79.7142 0.3126469,79.7198 0.00011719667,79.7255 -3.1405532e-005,79.7312 8.4158692e-006,79.7369 -2.25535e-006,79.7425 6.0483472e-007,79.7482 -1.6380278e-007,79.7539 5.0327127e-008,79.7595 -3.7494484e-008,79.7652 9.9655217e-008,79.7709 -3.6115509e-007,79.7765 1.3450759e-006,79.7822 0.03124498,79.7879 0.31249315,79.7936 0.31250688,79.7992 0.093755022,79.8049 -1.3450398e-006,79.8106 3.5796899e-007,79.8163 -8.6724242e-008,79.8219 -1.1104837e-008,79.8276 1.3116296e-007,79.8333 -5.1359166e-007,79.8389 1.923363e-006,79.8446 -7.1804529e-006,79.8503 0.18747391,79.8560 0.31251216,79.8616 0.03127284,79.8673 -4.1354197e-006,79.8730 1.1081809e-006,79.8787 -2.9696253e-007,79.8843 7.9577944e-008,79.8900 -2.1324741e-008,79.8957 5.7144551e-009,79.9014 -1.5313207e-009,79.9070 4.1035675e-010,79.9127 -1.099798e-010,79.9184 2.9528626e-011,79.9241 -8.1256495e-012,79.9297 2.9716123e-012,79.9354 -3.7604113e-012,79.9411 1.2070842e-011,79.9468 -4.4526573e-011,79.9525 1.6604913e-010,79.9581 -6.1972105e-010,79.9638 2.313026e-009,79.9695 -8.6330934e-009,79.9752 3.2222012e-008,79.9808 -1.2026484e-007,79.9865 4.488744e-007,79.9922 -1.6753709e-006,79.9979 0.093747713,80.0036 0.093752287,80.0092 1.6761919e-006,80.0149 -4.4917496e-007,80.0206 1.2036985e-007,80.0263 -3.2267344e-008,80.0320 8.6896348e-009,80.0376 -2.4885516e-009,80.0433 1.2639116e-009,80.0490 -2.5671025e-009,80.0547 9.005185e-009,80.0604 -3.3456381e-008,80.0660 1.2483061e-007,80.0717 -4.6590446e-007,80.0774 1.7389301e-006,80.0831 -6.4903511e-006,80.0888 0.49996448,80.0945 1.3124442,80.1001 1.6562707,80.1058 0.78131634,80.1115 1.1934005e-005,80.1172 -3.197991e-006,80.1229 8.5697809e-007,80.1286 -2.2965796e-007,80.1342 6.1583023e-008,80.1399 -1.6655234e-008,80.1456 5.0329012e-009,80.1513 -3.475201e-009,80.1570 8.868243e-009,80.1627 -3.2000301e-008,80.1683 1.1914274e-007,80.1740 -4.4460725e-007,80.1797 1.6594228e-006,80.1854 0.031227972,80.1911 0.18749151,80.1968 0.093774319,80.2025 6.2202662e-006,80.2082 -1.666862e-006,80.2138 4.4666982e-007,80.2195 -1.1968031e-007,80.2252 3.2014579e-008,80.2309 -8.3681515e-009,80.2366 1.4553143e-009,80.2423 2.547863e-009,80.2480 -1.1647929e-008,80.2537 4.4047525e-008,80.2593 -1.6455573e-007,80.2650 6.1422594e-007,80.2707 -2.2925369e-006,80.2764 0.1875,80.2821 0.093752295,80.2878 -6.1464129e-007,80.2935 1.6470723e-007,80.2992 -4.4137085e-008,80.3049 1.1827545e-008,80.3105 -3.1694622e-009,80.3162 8.4933011e-010,80.3219 -2.2759747e-010,80.3276 6.0989963e-011,80.3333 -1.6343661e-011,80.3390 4.379659e-012,80.3447 -1.17363e-012,80.3504 3.1450108e-013,80.3561 -8.4277779e-014,80.3618 2.2584165e-014,80.3675 -6.0519509e-015,80.3731 1.62178e-015,80.3788 -4.3467161e-016,80.3845 1.1677307e-016,80.3902 -3.2385034e-017,80.3959 1.275784e-017,80.4016 -1.8645108e-017,80.4073 6.1826933e-017,80.4130 -2.2868124e-016,80.4187 8.5296805e-016,80.4244 -3.1834524e-015,80.4301 1.1881818e-014,80.4358 -4.4347464e-014,80.4415 1.6552164e-013,80.4472 -6.1778984e-013,80.4529 2.3058272e-012,80.4586 -8.606226e-012,80.4643 3.2121715e-011,80.4700 -1.1989049e-010,80.4756 4.47477e-010,80.4813 -1.6701546e-009,80.4870 6.2336536e-009,80.4927 -2.326637e-008,80.4984 8.6838966e-008,80.5041 -3.2411612e-007,80.5098 1.2097248e-006,80.5155 -4.5151537e-006,80.5212 1.6852275e-005,80.5269 -6.2899111e-005,80.5326 0.18738425,80.5383 0.28124994,80.5440 0.18761568,80.5497 6.3086918e-005,80.5554 -1.7039125e-005,80.5611 5.0644971e-006,80.5668 -3.2176395e-006,80.5725 7.8063022e-006,80.5782 -2.8009763e-005,80.5839 0.74999309,80.5896 0.34377977,80.5953 -1.0862462e-006,80.6010 2.9108452e-007,80.6067 -7.8002778e-008,80.6124 2.0902636e-008,80.6181 -5.6013394e-009,80.6238 1.5010071e-009,80.6295 -4.0222989e-010,80.6352 1.0778835e-010,80.6409 -2.8890789e-011,80.6466 7.7659277e-012,80.6523 -2.1705569e-012,80.6580 9.156945e-013,80.6637 -1.4921609e-012,80.6694 5.0533154e-012,80.6751 -1.8722626e-011,80.6808 6.9842916e-011,80.6865 -2.606704e-010,80.6922 9.7291841e-010,80.6979 -3.6313015e-009,80.7037 1.3553399e-008,80.7094 -5.0586447e-008,80.7151 1.8880789e-007,80.7208 -7.0470298e-007,80.7265 2.6302196e-006,80.7322 -9.8169803e-006,80.7379 0.093745492,80.7436 0.031261008,80.7493 1.6506247e-006,80.7550 -7.491617e-007,80.7607 1.3459953e-006,80.7664 -4.6351638e-006,80.7721 0.093719766,80.7778 0.34370187,80.7835 0.5000177,80.7892 0.18755612,80.7949 1.0376204e-005,80.8007 -2.7805413e-006,80.8064 7.4510967e-007,80.8121 -1.9966916e-007,80.8178 5.3505925e-008,80.8235 -1.4338135e-008,80.8292 3.8422314e-009,80.8349 -1.0296136e-009,80.8406 2.7590852e-010,80.8463 -7.3935996e-011,80.8520 1.9812842e-011,80.8577 -5.3093042e-012,80.8635 1.4227494e-012,80.8692 -3.8125823e-013,80.8749 1.0216686e-013,80.8806 -2.7377951e-014,80.8863 7.3365471e-015,80.8920 -1.9659952e-015,80.8977 5.2683342e-016,80.9034 -1.4117705e-016,80.9091 3.7831618e-017,80.9148 -1.0137847e-017,80.9206 2.7166679e-018,80.9263 -7.2799318e-019,80.9320 1.9508242e-019,80.9377 -5.2276787e-020,80.9434 1.4008759e-020,80.9491 -3.7539674e-021,80.9548 1.0059613e-021,80.9605 -2.6957031e-022,80.9663 7.2237489e-023,80.9720 -1.9357523e-023,80.9777 5.1866883e-024,80.9834 -1.3876448e-024,80.9891 3.6346475e-025,80.9948 -6.6097521e-026,81.0005 -9.9115467e-026,81.0063 4.6260603e-025,81.0120 -1.7514544e-024,81.0177 6.5437483e-024,81.0234 -2.4425543e-023,81.0291 9.1165891e-023,81.0348 -3.4026582e-022,81.0406 1.2700016e-021,81.0463 -4.7401286e-021,81.0520 1.7691959e-020,81.0577 -6.6033124e-020,81.0634 2.4646069e-019,81.0691 -9.1988492e-019,81.0749 3.4333604e-018,81.0806 -1.2814606e-017,81.0863 4.7828976e-017,81.0920 -1.785159e-016,81.0977 6.6628925e-016,81.1034 -2.4868445e-015,81.1092 9.2818472e-015,81.1149 -3.4643387e-014,81.1206 1.2930228e-013,81.1263 -4.8260517e-013,81.1320 1.801266e-012,81.1378 -6.7230084e-012,81.1435 2.509282e-011,81.1492 -9.3655937e-011,81.1549 3.4955955e-010,81.1606 -1.3046892e-009,81.1664 4.8695954e-009,81.1721 -1.8175179e-008,81.1778 6.7836666e-008,81.1835 -2.5319221e-007,81.1892 9.450095e-007,81.1950 -3.5271344e-006,81.2007 0.093712084,81.2064 0.34371814,81.2121 0.31254646,81.2179 3.3121069e-005,81.2236 -8.875546e-006,81.2293 2.3784048e-006,81.2350 -6.373478e-007,81.2407 1.7079198e-007,81.2465 -4.5767894e-008,81.2522 1.2265639e-008,81.2579 -3.2909133e-009,81.2636 8.9701241e-010,81.2694 -2.968728e-010,81.2751 2.9042532e-010,81.2808 -8.6487856e-010,81.2865 3.1693423e-009,81.2923 -1.1813455e-008,81.2980 4.4088083e-008,81.3037 -1.6455232e-007,81.3094 6.1417143e-007,81.3152 -2.2923207e-006,81.3209 8.5558104e-006,81.3266 -3.1933534e-005,81.3323 0.31245989,81.3381 0.34376708,81.3438 0.18753551,81.3495 1.6115173e-005,81.3552 -4.3183118e-006,81.3610 1.1567581e-006,81.3667 -3.0836753e-007,81.3724 7.6616743e-008,81.3782 1.9278406e-009,81.3839 -8.4342275e-008,81.3896 3.3547062e-007,81.3953 -1.2576434e-006,81.4011 4.6954865e-006,81.4068 -1.7525737e-005,81.4125 0.78120369,81.4183 1.0937638,81.4240 0.50004262,81.4297 4.7319995e-006,81.4354 -1.2680472e-006,81.4412 3.3980211e-007,81.4469 -9.1057714e-008,81.4526 2.4400988e-008,81.4584 -6.5388006e-009,81.4641 1.7522205e-009,81.4698 -4.6954746e-010,81.4756 1.2582593e-010,81.4813 -3.3717921e-011,81.4870 9.0354859e-012,81.4928 -2.4212637e-012,81.4985 6.4883228e-013,81.5042 -1.7386743e-013,81.5100 4.6584525e-014,81.5157 -1.2456437e-014,81.5214 3.2374143e-015,81.5272 -4.921668e-016,81.5329 -1.2691433e-015,81.5386 5.569273e-015,81.5444 -2.1009683e-014,81.5501 7.8475854e-014,81.5558 -2.9291774e-013,81.5616 1.0932842e-012,81.5673 -4.0805523e-012,81.5730 1.5230166e-011,81.5788 -5.6844762e-011,81.5845 2.121662e-010,81.5902 -7.9188461e-010,81.5960 2.9556135e-009,81.6017 -1.1031469e-008,81.6074 4.1173628e-008,81.6132 -1.5367557e-007,81.6189 5.7357533e-007,81.6246 -2.1408005e-006,81.6304 0.093716606,81.6361 0.49993354,81.6419 0.78126717,81.6476 0.3438119,81.6533 0.093767487,81.6591 6.4068026e-006,81.6648 -1.7168485e-006,81.6705 4.6006858e-007,81.6763 -1.2328584e-007,81.6820 3.3037246e-008,81.6878 -8.8530818e-009,81.6935 2.3723845e-009,81.6992 -6.357343e-010,81.7050 1.7035937e-010,81.7107 -4.5651274e-011,81.7165 1.2231828e-011,81.7222 -3.2723123e-012,81.7279 8.5642295e-013,81.7337 -1.5310522e-013,81.7394 -2.4409877e-013,81.7452 1.129613e-012,81.7509 -4.2747073e-012,81.7566 1.597052e-011,81.7624 -5.9612239e-011,81.7681 2.2249655e-010,81.7739 -8.304416e-010,81.7796 3.0995226e-009,81.7854 -1.1568592e-008,81.7911 4.3178364e-008,81.7968 -1.61158e-007,81.8026 6.0150268e-007,81.8083 -2.2450356e-006,81.8141 8.3793229e-006,81.8198 -3.1274805e-005,81.8256 0.34367898,81.8313 0.56250829,81.8370 0.31255504,81.8428 0.093777299,81.8485 6.4304836e-006,81.8543 -1.7231939e-006,81.8600 4.6176902e-007,81.8658 -1.2374149e-007,81.8715 3.315937e-008,81.8773 -8.8858974e-009,81.8830 2.3815208e-009,81.8887 -6.394606e-010,81.8945 1.7612831e-010,81.9002 -6.5002212e-011,81.9060 8.3872416e-011,81.9117 -2.7050548e-010,81.9175 9.9822961e-010,81.9232 -3.7227166e-009,81.9290 1.3893768e-008,81.9347 -5.1856574e-008,81.9405 1.9354829e-007,81.9462 -7.2239538e-007,81.9520 2.696253e-006,81.9577 -1.0063435e-005,81.9635 0.093736246,81.9692 0.093763754,81.9750 1.0071532e-005,81.9807 -2.6988953e-006,81.9865 7.232303e-007,81.9922 -1.9380596e-007,81.9980 5.1934705e-008,82.0037 -1.3917083e-008,82.0095 3.7293986e-009,82.0152 -9.9937703e-010,82.0210 2.6780589e-010,82.0267 -7.1765136e-011,82.0325 1.9232869e-011,82.0382 -5.1604888e-012,82.0440 1.4075255e-012,82.0497 -4.6920134e-013,82.0555 4.6919754e-013,82.0612 -1.407671e-012,82.0670 5.1618978e-012,82.0727 -1.9241485e-011,82.0785 7.1809871e-011,82.0842 -2.6801983e-010,82.0900 1.0003508e-009,82.0957 -3.7336867e-009,82.1015 1.3935532e-008,82.1072 -5.201267e-008,82.1130 1.9413092e-007,82.1187 -7.2457004e-007,82.1245 2.7043689e-006,82.1303 -1.0093728e-005,82.1360 0.093694888,82.1418 0.18750012,82.1475 0.093804441,82.1533 1.2611808e-005,82.1590 -1.2008459e-005,82.1648 0.093737908,82.1705 0.093762852,82.1763 8.169015e-006,82.1821 2.0021184e-006,82.1878 -1.6179622e-005,82.1936 0.093634427,82.1993 0.31238577,82.2051 0.34384817,82.2108 0.093885794,82.2166 1.1455569e-005,82.2224 -3.0697729e-006,82.2281 8.2261522e-007,82.2339 -2.2043841e-007,82.2396 5.9071471e-008,82.2454 -1.582954e-008,82.2511 4.2418842e-009,82.2569 -1.1367088e-009,82.2627 3.046069e-010,82.2684 -8.1626338e-011,82.2742 2.1873626e-011,82.2799 -5.8615343e-012,82.2857 1.570731e-012,82.2915 -4.2091295e-013,82.2972 1.1279317e-013,82.3030 -3.0225483e-014,82.3087 8.0996035e-015,82.3145 -2.1704724e-015,82.3203 5.816273e-016,82.3260 -1.5586019e-016,82.3318 4.1766275e-017,82.3375 -1.1192218e-017,82.3433 2.9992086e-018,82.3491 -8.037059e-019,82.3548 2.1537118e-019,82.3606 -5.7713587e-020,82.3664 1.5465663e-020,82.3721 -4.1443748e-021,82.3779 1.110579e-021,82.3836 -2.97604e-022,82.3894 7.9746864e-023,82.3952 -2.1359233e-023,82.4009 5.6835693e-024,82.4067 -1.3732967e-024,82.4125 -1.9089617e-025,82.4182 2.1371885e-024,82.4240 -8.3585714e-024,82.4298 3.129965e-023,82.4355 -1.1684951e-022,82.4413 4.3613386e-022,82.4471 -1.6278178e-021,82.4528 6.0756311e-021,82.4586 -2.2676546e-020,82.4644 8.463743e-020,82.4701 -3.1589883e-019,82.4759 1.1790535e-018,82.4817 -4.400672e-018,82.4874 1.642497e-017,82.4932 -6.1304182e-017,82.4990 2.2881033e-016,82.5047 -8.5400646e-016,82.5105 3.1874741e-015,82.5163 -1.1896856e-014,82.5220 4.4403547e-014,82.5278 -1.6573079e-013,82.5336 6.1856981e-013,82.5393 -2.3087359e-012,82.5451 8.6170723e-012,82.5509 -3.2162162e-011,82.5566 1.2004132e-010,82.5624 -4.4803947e-010,82.5682 1.6722521e-009,82.5739 -6.2414753e-009,82.5797 2.329554e-008,82.5855 -8.6947736e-008,82.5913 3.2452169e-007,82.5970 -1.2112374e-006,82.6028 4.5207944e-006,82.6086 -1.6873311e-005,82.6143 0.18746047,82.6201 0.31251371,82.6259 0.093785867,82.6317 4.1403027e-006,82.6374 -1.1094876e-006,82.6432 2.9731225e-007,82.6490 -7.9671544e-008,82.6547 2.1349795e-008,82.6605 -5.7211595e-009,82.6663 1.5331136e-009,82.6721 -4.1083253e-010,82.6778 1.1009187e-010,82.6836 -2.9501606e-011,82.6894 7.9056206e-012,82.6952 -2.1184898e-012,82.7009 5.6769726e-013,82.7067 -1.5212731e-013,82.7125 4.0765992e-014,82.7183 -1.0924333e-014,82.7240 2.9280313e-015,82.7298 -7.8690674e-016,82.7356 2.193591e-016,82.7414 -9.0468783e-017,82.7471 1.4250935e-016,82.7529 -4.796025e-016,82.7587 1.7760434e-015,82.7645 -6.625108e-015,82.7702 2.4726389e-014,82.7760 -9.2287933e-014,82.7818 3.4445323e-013,82.7876 -1.2856292e-012,82.7934 4.7984524e-012,82.7991 -1.790963e-011,82.8049 6.6845487e-011,82.8107 -2.4949251e-010,82.8165 9.3120001e-010,82.8222 -3.4755887e-009,82.8280 1.2972207e-008,82.8338 -4.8417157e-008,82.8396 1.8071108e-007,82.8454 -6.7448173e-007,82.8511 2.5174197e-006,82.8569 -9.3959588e-006,82.8627 0.093737155,82.8685 0.093762845,82.8743 9.4031129e-006,82.8800 -2.5197764e-006,82.8858 6.7523081e-007,82.8916 -1.8094271e-007,82.8974 4.8485333e-008,82.9032 -1.2983961e-008,82.9089 3.446587e-009,82.9147 -8.0132323e-010,82.9205 -2.4161584e-010,82.9263 1.7680106e-009,82.9321 -6.8310015e-009,82.9379 2.5558069e-008,82.9436 -9.5409e-008,82.9494 3.5610674e-007,82.9552 -1.3291256e-006,82.9610 4.960797e-006,82.9668 0.031214323,82.9726 0.31246638,82.9783 0.34374875,82.9841 0.3125385,82.9899 3.5662571e-005,82.9957 -9.7226048e-006,83.0015 3.2250232e-006,83.0073 -3.1769168e-006,83.0130 0.093707845,83.0188 0.31249994,83.0246 0.093792371,83.0304 2.4891772e-006,83.0362 -6.6703086e-007,83.0420 1.7874601e-007,83.0478 -4.7899018e-008,83.0535 1.2835625e-008,83.0593 -3.4395948e-009,83.0651 9.2171704e-010,83.0709 -2.4699487e-010,83.0767 6.6187819e-011,83.0825 -1.7736522e-011,83.0883 4.7529008e-012,83.0941 -1.2736471e-012,83.0998 3.4130245e-013,83.1056 -9.145967e-014,83.1114 2.4508681e-014,83.1172 -6.5676538e-015,83.1230 1.7599509e-015,83.1288 -4.7161847e-016,83.1346 1.263808e-016,83.1404 -3.3866581e-017,83.1462 9.0753137e-018,83.1520 -2.4319354e-018,83.1577 6.5169176e-019,83.1635 -1.7463548e-019,83.1693 4.6797517e-020,83.1751 -1.2540449e-020,83.1809 3.3604956e-021,83.1867 -9.005216e-022,83.1925 2.4131785e-022,83.1983 -6.4677141e-023,83.2041 1.7371227e-023,83.2099 -4.8025461e-024,83.2157 1.8376047e-024,83.2214 -2.5476758e-024,83.2272 8.353667e-024,83.2330 -3.0869456e-023,83.2388 1.1513345e-022,83.2446 -4.2969907e-022,83.2504 1.6037924e-021,83.2562 -5.9859543e-021,83.2620 2.234183e-020,83.2678 -8.3388097e-020,83.2736 3.1123573e-019,83.2794 -1.1616487e-018,83.2852 4.335709e-018,83.2910 -1.6182493e-017,83.2968 6.0399153e-017,83.3026 -2.2543229e-016,83.3084 8.4139801e-016,83.3142 -3.1404134e-015,83.3200 1.1721204e-014,83.3257 -4.3747934e-014,83.3315 1.6328371e-013,83.3373 -6.0943606e-013,83.3431 2.2746444e-012,83.3489 -8.4898269e-012,83.3547 3.1687219e-011,83.3605 -1.182686e-010,83.3663 4.4142281e-010,83.3721 -1.6475558e-009,83.3779 6.1492966e-009,83.3837 -2.2951481e-008,83.3895 8.5663551e-008,83.3953 -3.1972857e-007,83.4011 1.1933471e-006,83.4069 -4.4540184e-006,83.4127 0.093743913,83.4185 0.09375608,83.4243 4.4559779e-006,83.4301 -1.193914e-006,83.4359 3.1931862e-007,83.4417 -8.3263913e-008,83.4475 1.3710455e-008,83.4533 2.8431812e-008,83.4591 -1.2744997e-007,83.4649 4.8140748e-007,83.4707 -1.798325e-006,83.4765 6.7124338e-006,83.4823 -2.5053434e-005,83.4881 0.093749963,83.4939 2.5100464e-005,83.4997 -6.7262317e-006,83.5055 1.802445e-006,83.5113 -4.8300569e-007,83.5171 1.2943222e-007,83.5229 -3.4684277e-008,83.5287 9.2944319e-009,83.5345 -2.4906521e-009,83.5403 6.6742623e-010,83.5461 -1.7885185e-010,83.5520 4.7927377e-011,83.5578 -1.2843218e-011,83.5636 3.4416291e-012,83.5694 -9.2226205e-013,83.5752 2.471415e-013,83.5810 -6.622954e-014,83.5868 1.7756701e-014,83.5926 -4.7919297e-015,83.5984 1.4095973e-015,83.6042 -8.4611625e-016,83.6100 1.974917e-015,83.6158 -7.0540887e-015,83.6216 2.6243544e-014,83.6274 -9.7928e-014,83.6332 3.6549794e-013,83.6390 -1.3641735e-012,83.6448 5.0916077e-012,83.6507 -1.9003776e-011,83.6565 7.0929249e-011,83.6623 -2.647344e-010,83.6681 9.8808861e-010,83.6739 -3.6879155e-009,83.6797 1.3764683e-008,83.6855 -5.1374968e-008,83.6913 1.9175056e-007,83.6971 -7.1568491e-007,83.7029 0.093710758,83.7087 0.34374738,83.7145 0.093789943,83.7204 3.1609068e-006,83.7262 -9.3129029e-007,83.7320 5.640303e-007,83.7378 -1.3248648e-006,83.7436 4.7357908e-006,83.7494 -1.7619712e-005,83.7552 0.18746252,83.7610 0.34373787,83.7668 0.31252688,83.7727 0.093782611,83.7785 5.1073121e-006,83.7843 -1.368619e-006,83.7901 3.667524e-007,83.7959 -9.8280424e-008,83.8017 2.6339746e-008,83.8075 -7.0706596e-009,83.8133 1.9407735e-009,83.8192 -6.91881e-010,83.8250 8.266538e-010,83.8308 -2.6149012e-009,83.8366 9.6337143e-009,83.8424 -3.5922849e-008,83.8482 1.3406847e-007,83.8540 -5.0039137e-007,83.8599 1.8676469e-006,83.8657 -6.9707576e-006,83.8715 0.093727499,83.8773 0.1875,83.8831 0.093772501,83.8889 6.9760918e-006,83.8947 -1.8694002e-006,83.9006 5.0094775e-007,83.9064 -1.3424022e-007,83.9122 3.5972857e-008,83.9180 -9.6403854e-009,83.9238 2.5857929e-009,83.9296 -7.0201062e-010,83.9355 2.2204469e-010,83.9413 -1.8612331e-010,83.9471 5.2247473e-010,83.9529 -1.9039241e-009,83.9587 7.0937913e-009,83.9646 -2.6473373e-008,83.9704 9.8807632e-008,83.9762 -3.6878689e-007,83.9820 1.3764505e-006,83.9878 -5.1374273e-006,83.9936 0.18742213,83.9995 0.74992913,84.0053 0.75007087,84.0111 0.1875779,84.0169 5.1525585e-006,84.0227 -1.4227533e-006,84.0286 5.3805547e-007,84.0344 -7.2940833e-007,84.0402 0.093720898,84.0460 0.31248924,84.0518 0.18753202,84.0577 1.0604804e-005,84.0635 -2.8417949e-006,84.0693 7.6152259e-007,84.0751 -2.0406704e-007,84.0810 5.4684328e-008,84.0868 -1.4653893e-008,84.0926 3.9268389e-009,84.0984 -1.0522845e-009,84.1043 2.8198316e-010,84.1101 -7.5563722e-011,84.1159 2.0248988e-011,84.1217 -5.4261699e-012,84.1275 1.4540638e-012,84.1334 -3.8964893e-013,84.1392 1.0441517e-013,84.1450 -2.7980383e-014,84.1508 7.4979704e-015,84.1567 -2.009249e-015,84.1625 5.3842322e-016,84.1683 -1.4428259e-016,84.1741 3.8663749e-017,84.1800 -1.0360818e-017,84.1858 2.7764123e-018,84.1916 -7.4400166e-019,84.1974 1.9937077e-019,84.2033 -5.3421644e-020,84.2091 1.4299757e-020,84.2149 -3.7731008e-021,84.2208 7.9147432e-022,84.2266 6.0758234e-022,84.2324 -3.2221512e-021,84.2382 1.2282032e-020,84.2441 -4.5909674e-020,84.2499 1.7137042e-019,84.2557 -6.3962341e-019,84.2616 2.3873148e-018,84.2674 -8.9103515e-018,84.2732 3.3256767e-017,84.2790 -1.2412666e-016,84.2849 4.6328711e-016,84.2907 -1.7291605e-015,84.2965 6.4538735e-015,84.3024 -2.4088269e-014,84.3082 8.9906408e-014,84.3140 0.09375,84.3198 0.09375,84.3257 0.03125,84.3315 1.7447415e-011,84.3373 -6.512027e-011,84.3432 2.4305319e-010,84.3490 -9.0716523e-010,84.3548 3.3858796e-009,84.3607 -1.2637368e-008,84.3665 4.7167376e-008,84.3723 -1.7604627e-007,84.3782 6.570703e-007,84.3840 -2.4524322e-006,84.3898 9.153393e-006,84.3957 -3.4163877e-005,84.4015 0.49992195,84.4073 0.7812674,84.4132 0.3438234,84.4190 1.800821e-005,84.4248 -4.825702e-006,84.4307 1.2931547e-006,84.4365 -3.4652967e-007,84.4423 9.2860361e-008,84.4482 -2.4884015e-008,84.4540 6.6682282e-009,84.4598 -1.7869011e-009,84.4657 4.7884002e-010,84.4715 -1.283159e-010,84.4774 3.4385106e-011,84.4832 -9.2142578e-012,84.4890 2.4691664e-012,84.4949 -6.6166837e-013,84.5007 1.7730882e-013,84.5065 -4.7513859e-014,84.5124 1.2732401e-014,84.5182 -3.4119311e-015,84.5240 9.1430335e-016,84.5299 -2.4500799e-016,84.5357 6.5655363e-017,84.5416 -1.7593819e-017,84.5474 4.7146553e-018,84.5532 -1.2633881e-018,84.5591 3.3851984e-019,84.5649 -9.0589842e-020,84.5708 2.3812331e-020,84.5766 -4.6520545e-021,84.5824 -5.2066181e-021,84.5883 2.5481128e-020,84.5941 -9.6725803e-020,84.6000 3.6145112e-019,84.6058 -1.3491868e-018,84.6116 5.0356994e-018,84.6175 -1.8795117e-017,84.6233 7.0150395e-017,84.6292 -2.6182741e-016,84.6350 9.7723758e-016,84.6408 -3.6474154e-015,84.6467 1.3613515e-014,84.6525 -5.0810708e-014,84.6584 1.896445e-013,84.6642 -7.078241e-013,84.6701 2.6418635e-012,84.6759 -9.8604206e-012,84.6817 3.6802766e-011,84.6876 -1.3736165e-010,84.6934 5.1268484e-010,84.6993 -1.9135311e-009,84.7051 7.1420114e-009,84.7110 -2.6656654e-008,84.7168 9.9492553e-008,84.7226 -3.7134336e-007,84.7285 1.3859917e-006,84.7343 0.093744829,84.7402 0.34374294,84.7460 0.34375706,84.7519 0.093755178,84.7577 -1.3869159e-006,84.7636 3.7165509e-007,84.7694 -9.9593265e-008,84.7753 2.6688241e-008,84.7811 -7.1517094e-009,84.7869 1.9164599e-009,84.7928 -5.135582e-010,84.7986 1.376193e-010,84.8045 -3.6877897e-011,84.8103 9.8812746e-012,84.8162 -2.6442492e-012,84.8220 6.9492871e-013,84.8279 -1.3524934e-013,84.8337 -1.5400458e-013,84.8396 7.5134414e-013,84.8454 -2.8516042e-012,84.8513 1.0655927e-011,84.8571 -3.9775287e-011,84.8630 1.4845711e-010,84.8688 -5.5409755e-010,84.8747 2.0680984e-009,84.8805 -7.7189135e-009,84.8864 2.8809859e-008,84.8922 -1.0752913e-007,84.8981 4.0133878e-007,84.9039 -1.4979458e-006,84.9098 0.031247953,84.9156 0.031252045,84.9215 1.4986219e-006,84.9273 -4.0158912e-007,84.9332 1.0761477e-007,84.9390 -2.8837775e-008,84.9449 7.7277331e-009,84.9507 -2.0708493e-009,84.9566 5.5504612e-010,84.9624 -1.4916939e-010,84.9683 4.1587265e-011,84.9742 -1.7168274e-011,84.9800 2.7084585e-011,84.9859 -9.1176441e-011,84.9917 3.3764794e-010,84.9976 -1.2595159e-009,85.0034 4.7007918e-009,85.0093 -1.7545052e-008,85.0151 6.5484663e-008,85.0210 -2.4441312e-007,85.0268 9.1224069e-007,85.0327 -3.4048219e-006,85.0385 0.031245336,85.0444 0.031254686,85.0503 3.302069e-006,85.0561 -5.1214329e-007,85.0620 0.031231446,85.0678 0.18748057,85.0737 0.18751937,85.0795 0.031268805,85.0854 -4.0086306e-007,85.0913 1.0742026e-007,85.0971 -2.8785642e-008,85.1030 7.7137559e-009,85.1088 -2.0670721e-009,85.1147 5.5391791e-010,85.1205 -1.4843465e-010,85.1264 3.9776387e-011,85.1323 -1.0658962e-011,85.1381 2.8563035e-012,85.1440 -7.6539946e-013,85.1498 2.0506521e-013,85.1557 -5.4800646e-014,85.1616 1.4120849e-014,85.1674 -1.6781794e-015,85.1733 -7.4099823e-015,85.1791 3.1320947e-014,85.1850 -1.1788332e-013,85.1909 4.4024745e-013,85.1967 -1.643238e-012,85.2026 6.1331938e-012,85.2084 -2.2891368e-011,85.2143 8.5439086e-011,85.2202 -3.1889044e-010,85.2260 1.1902177e-009,85.2319 -4.4423354e-009,85.2378 1.6580447e-008,85.2436 -6.1884393e-008,85.2495 2.3097559e-007,85.2553 -8.6208678e-007,85.2612 3.2176283e-006,85.2671 0.03123799,85.2729 0.18748359,85.2788 0.18751641,85.2847 0.031262022,85.2905 -3.2146218e-006,85.2964 8.4049861e-007,85.3023 -1.4710878e-007,85.3081 -2.5215741e-007,85.3140 1.1558506e-006,85.3198 -4.3715991e-006,85.3257 0.031249996,85.3316 4.3797645e-006,85.3374 -1.1736551e-006,85.3433 3.1450699e-007,85.3492 -8.4279137e-008,85.3550 2.2584469e-008,85.3609 -6.0520104e-009,85.3668 1.6217708e-009,85.3726 -4.345895e-010,85.3785 1.1645793e-010,85.3844 -3.1207488e-011,85.3902 8.3627411e-012,85.3961 -2.2409821e-012,85.4020 6.0052099e-013,85.4078 -1.6092294e-013,85.4137 4.3122878e-014,85.4196 -1.1555726e-014,85.4255 3.0965847e-015,85.4313 -8.2969185e-016,85.4372 2.2193538e-016,85.4431 -5.7983422e-017,85.4489 9.9800755e-018,85.4548 1.8069653e-017,85.4607 -8.2266613e-017,85.4665 3.1102197e-016,85.4724 -1.1619138e-015,85.4783 4.3369798e-015,85.4842 -1.6187294e-014,85.4900 6.0417031e-014,85.4959 -2.2549874e-013,85.5018 8.4164511e-013,85.5076 -3.1413318e-012,85.5135 1.1724618e-011,85.5194 -4.3760624e-011,85.5253 1.6333089e-010,85.5311 -6.0961158e-010,85.5370 2.2752968e-009,85.5429 -8.4922522e-009,85.5487 3.1696235e-008,85.5546 -1.1830213e-007,85.5605 4.4154743e-007,85.5664 -1.6480192e-006,85.5722 6.1510191e-006,85.5781 -2.2957884e-005,85.5840 0.31241044,85.5899 0.78119344,85.5957 0.78130305,85.6016 0.34383929,85.6075 2.7782227e-005,85.6134 -7.4448649e-006,85.6192 1.9950166e-006,85.6251 -5.34609e-007,85.6310 1.4326035e-007,85.6369 -3.8389789e-008,85.6427 1.0287397e-008,85.6486 -2.756736e-009,85.6545 7.3872863e-010,85.6604 -1.9795873e-010,85.6662 5.3047435e-011,85.6721 -1.4215235e-011,85.6780 3.8092884e-012,85.6839 -1.0207834e-012,85.6898 2.7354155e-013,85.6956 -7.3301513e-014,85.7015 1.9642769e-014,85.7074 -5.263716e-015,85.7133 1.4105295e-015,85.7191 -3.7798263e-016,85.7250 1.0128882e-016,85.7309 -2.7142587e-017,85.7368 7.2734587e-018,85.7427 -1.9490846e-018,85.7485 5.223004e-019,85.7544 -1.3996198e-019,85.7603 3.750592e-020,85.7662 -1.0050543e-020,85.7721 2.6932657e-021,85.7779 -7.2172028e-022,85.7838 1.9340098e-022,85.7897 -5.1826076e-023,85.7956 1.3887947e-023,85.8015 -3.7215831e-024,85.8074 9.9728082e-025,85.8132 -2.6724352e-025,85.8191 7.1613884e-026,85.8250 -1.9190824e-026,85.8309 5.1437032e-027,85.8368 -1.3824618e-027,85.8426 3.8573493e-028,85.8485 -1.6037335e-028,85.8544 2.5574729e-028,85.8603 -8.6267602e-028,85.8662 3.1952091e-027,85.8721 -1.1919105e-026,85.8779 4.4484754e-026,85.8838 -1.6603313e-025,85.8897 6.1969708e-025,85.8956 -2.312939e-024,85.9015 8.6327447e-024,85.9074 -3.2220604e-023,85.9133 1.2025923e-022,85.9191 -4.4885211e-022,85.9250 1.6752824e-021,85.9309 -6.2527738e-021,85.9368 2.3337673e-020,85.9427 -8.710482e-020,85.9486 3.2510752e-019,85.9545 -1.2134216e-018,85.9604 4.5289396e-018,85.9662 -1.6903679e-017,85.9721 6.3090792e-017,85.9780 -2.3547823e-016,85.9839 8.7889203e-016,85.9898 -3.2803504e-015,85.9957 1.2243482e-014,86.0016 -4.5697214e-014,86.0075 1.7055891e-013,86.0133 -6.3658903e-013,86.0192 2.3759861e-012,86.0251 -8.8680608e-012,86.0310 3.3098881e-011,86.0369 -1.2353732e-010,86.0428 4.6108695e-010,86.0487 -1.7209472e-009,86.0546 6.4232135e-009,86.0605 -2.3973808e-008,86.0664 8.947913e-008,86.0722 -3.3396921e-007,86.0781 1.2464968e-006,86.0840 -4.6523878e-006,86.0899 0.093718007,86.0958 0.31246832,86.1017 0.34377724,86.1076 0.093787603,86.1135 3.1551219e-006,86.1194 -8.4548589e-007,86.1253 2.2657133e-007,86.1312 -6.0732376e-008,86.1371 1.6340154e-008,86.1430 -4.6234305e-009,86.1488 2.1523576e-009,86.1547 -3.9859454e-009,86.1606 1.3792416e-008,86.1665 -5.1187765e-008,86.1724 1.9097379e-007,86.1783 -7.1276401e-007,86.1842 2.6602931e-006,86.1901 -9.9291983e-006,86.1960 0.18747507,86.2019 0.34373581,86.2078 0.31252873,86.2137 2.311073e-005,86.2196 -6.1930273e-006,86.2255 1.6595443e-006,86.2314 -4.4465835e-007,86.2373 1.1895725e-007,86.2432 -3.1135315e-008,86.2491 5.5743099e-009,86.2550 8.8414955e-009,86.2609 -4.0944272e-008,86.2668 1.5494808e-007,86.2727 -5.7889406e-007,86.2786 2.1607993e-006,86.2845 -8.0649443e-006,86.2903 0.093730688,86.2962 0.18748653,86.3021 0.28125072,86.3080 0.34374842,86.3139 0.34376645,86.3198 0.093773693,86.3257 -1.5649944e-007,86.3316 4.2066606e-008,86.3375 -1.175449e-008,86.3434 4.948213e-009,86.3493 -8.0380325e-009,86.3552 2.7205823e-008,86.3611 -1.0079318e-007,86.3670 3.7599673e-007,86.3729 -1.403305e-006,86.3788 5.2376386e-006,86.3848 -1.9548799e-005,86.3907 0.093641192,86.3966 0.31234968,86.4025 0.4063552,86.4084 0.18759999,86.4143 0.74991238,86.4202 0.87504554,86.4261 0.34384245,86.4320 2.4118581e-005,86.4379 -6.4038059e-006,86.4438 1.4947087e-006,86.4497 4.2555394e-007,86.4556 -3.1973254e-006,86.4615 0.093713097,86.4674 0.31248683,86.4733 0.18754043,86.4792 1.5497431e-005,86.4851 -3.9074471e-006,86.4910 1.310504e-007,86.4969 3.3838689e-006,86.5028 0.031220013,86.5087 0.3124536,86.5146 0.49997008,86.5205 0.59376669,86.5264 0.31256038,86.5324 0.09375149,86.5383 0.18749304,86.5442 0.093776315,86.5501 7.0822666e-006,86.5560 -1.8977931e-006,86.5619 5.0834518e-007,86.5678 -1.3543678e-007,86.5737 3.3361442e-008,86.5796 2.0027369e-009,86.5855 -4.1378765e-008,86.5914 1.635262e-007,86.5973 0.031240499,86.6033 0.093752384,86.6092 8.8688603e-006,86.6151 -2.3788418e-006,86.6210 6.4580524e-007,86.6269 -2.0419377e-007,86.6328 1.7092927e-007,86.6387 -4.7954688e-007,86.6446 0.18749285,86.6505 0.31250238,86.6564 0.093756512,86.6624 -1.7447468e-006,86.6683 4.6761144e-007,86.6742 -1.2556085e-007,86.6801 3.4594944e-008,86.6860 -1.2809294e-008,86.6919 1.6640708e-008,86.6978 -5.3757024e-008,86.7037 1.984029e-007,86.7096 -7.3991311e-007,86.7156 2.7614678e-006,86.7215 -1.0306774e-005,86.7274 0.093735911,86.7333 0.093764082,86.7392 1.0315418e-005,86.7451 -2.7651167e-006,86.7510 7.4423241e-007,86.7570 -2.1159546e-007,86.7629 1.0209466e-007,86.7688 -1.9678188e-007,86.7747 6.8508251e-007,86.7806 -2.5437485e-006,86.7865 9.4906618e-006,86.7924 -3.5421697e-005,86.7984 0.093701527,86.8043 0.093798414,86.8102 3.5506502e-005,86.8161 -9.5147425e-006,86.8220 2.5496852e-006,86.8279 -6.8324431e-007,86.8339 1.8309039e-007,86.8398 -4.9063107e-008,86.8457 1.3147541e-008,86.8516 -3.5231733e-009,86.8575 9.441119e-010,86.8635 -2.5299557e-010,86.8694 6.7795741e-011,86.8753 -1.8167363e-011,86.8812 4.8683449e-012,86.8871 -1.3045783e-012,86.8930 3.4958335e-013,86.8990 -9.3651859e-014,86.9049 2.499641e-014,86.9108 -6.3263341e-015,86.9167 3.068217e-016,86.9226 5.100021e-015,86.9286 -2.0708695e-014,86.9345 7.7740955e-014,86.9404 -2.9027803e-013,86.9463 1.0834569e-012,86.9522 -4.0438694e-012,86.9582 1.5093213e-011,86.9641 -5.6333434e-011,86.9700 2.1025716e-010,86.9759 -7.847572e-010,86.9819 2.929003e-009,86.9878 -1.0932119e-008,86.9937 4.0802696e-008,86.9996 -1.5229071e-007,87.0055 5.6840508e-007,87.0115 -2.1214973e-006,87.0174 7.91821e-006,87.0233 -2.9553674e-005,87.0292 0.31243435,87.0352 0.5624755,87.0411 0.50005805,87.0470 0.093806088,87.0529 -8.5344601e-007,87.0589 2.2869966e-007,87.0648 -6.1285121e-008,87.0707 1.6422643e-008,87.0766 -4.4006154e-009,87.0826 1.1785201e-009,87.0885 -3.1311742e-010,87.0944 7.3855602e-011,87.1003 1.7723236e-011,87.1063 -1.4476711e-010,87.1122 5.6139127e-010,87.1181 -2.100965e-009,87.1240 7.8430853e-009,87.1300 -2.9273696e-008,87.1359 1.0926031e-007,87.1418 -4.0779975e-007,87.1477 0.18747479,87.1537 0.56247687,87.1596 0.50002903,87.1655 0.09377256,87.1715 -3.6535034e-006,87.1774 9.7903671e-007,87.1833 -2.6235438e-007,87.1892 7.0303628e-008,87.1952 -1.8839403e-008,87.2011 5.0484319e-009,87.2070 -1.3528383e-009,87.2130 3.6252279e-010,87.2189 -9.7145944e-011,87.2248 2.6032378e-011,87.2308 -6.9758956e-012,87.2367 1.8691496e-012,87.2426 -5.001526e-013,87.2485 1.3131296e-013,87.2545 -2.5058829e-014,87.2604 -3.1091442e-014,87.2663 1.4943945e-013,87.2723 -5.6671183e-013,87.2782 2.1175752e-012,87.2841 -7.9042129e-012,87.2901 2.9501606e-011,87.2960 -1.1011088e-010,87.3019 4.1097434e-010,87.3079 -1.5339074e-009,87.3138 5.7251066e-009,87.3197 -2.1368205e-008,87.3257 7.9753995e-008,87.3316 -2.9767128e-007,87.3375 1.1110187e-006,87.3435 -4.1467301e-006,87.3494 1.5477122e-005,87.3553 -5.7766316e-005,87.3613 0.18734433,87.3672 0.34374991,87.3731 0.18765561,87.3791 5.8094785e-005,87.3850 -1.6208223e-005,87.3910 6.7338015e-006,87.3969 -1.0726517e-005,87.4028 0.093737163,87.4088 0.093763046,87.4147 9.6410204e-006,87.4206 -2.5835229e-006,87.4266 6.9231163e-007,87.4325 -1.8552011e-007,87.4385 4.9714188e-008,87.4444 -1.3322007e-008,87.4503 3.5699244e-009,87.4563 -9.5663966e-010,87.4622 2.5635261e-010,87.4681 -6.8695306e-011,87.4741 1.8408414e-011,87.4800 -4.932939e-012,87.4860 1.3218891e-012,87.4919 -3.5422834e-013,87.4978 9.4920145e-014,87.5038 -2.5424324e-014,87.5097 6.7696652e-015,87.5157 -1.6523164e-015,87.5216 -1.6098778e-016,87.5275 2.2966028e-015,87.5335 -9.0261754e-015,87.5394 3.3810777e-014,87.5454 -1.2622688e-013,87.5513 4.7113387e-013,87.5572 -1.758447e-012,87.5632 6.5631714e-012,87.5691 -2.4496167e-011,87.5751 9.1428698e-011,87.5810 -3.4124548e-010,87.5870 1.2736536e-009,87.5929 -4.7537432e-009,87.5988 1.7742718e-008,87.6048 -6.6222341e-008,87.6107 2.471661e-007,87.6167 -9.225148e-007,87.6226 3.4431641e-006,87.6286 -1.2851153e-005,87.6345 0.093745291,87.6404 0.031264123,87.6464 9.2326115e-007,87.6523 -2.47408e-007,87.6583 6.6298405e-008,87.6642 -1.776611e-008,87.6702 4.7608189e-009,87.6761 -1.2757658e-009,87.6821 3.4186942e-010,87.6880 -9.1611413e-011,87.6940 2.4549283e-011,87.6999 -6.5785181e-012,87.7058 1.7628581e-012,87.7118 -4.7239654e-013,87.7177 1.2658901e-013,87.7237 -3.3922297e-014,87.7296 9.0902212e-015,87.7356 -2.4359189e-015,87.7415 6.5273693e-016,87.7475 -1.7483747e-016,87.7534 4.6561606e-017,87.7594 -1.139506e-017,87.7653 -9.8539255e-019,87.7713 1.5338895e-017,87.7772 -6.0375225e-017,87.7832 2.2617987e-016,87.7891 -8.4441075e-016,87.7951 3.1517111e-015,87.8010 -1.1763359e-014,87.8070 4.3905177e-014,87.8129 -1.6387025e-013,87.8189 6.1162392e-013,87.8248 -2.282805e-012,87.8308 8.5202652e-012,87.8367 -3.180076e-011,87.8427 1.1869211e-010,87.8486 -4.430025e-010,87.8546 1.6534479e-009,87.8605 -6.1712746e-009,87.8665 2.3033461e-008,87.8724 -8.5969333e-008,87.8784 3.2086911e-007,87.8843 -1.1976011e-006,87.8903 4.4698872e-006,87.8962 0.031224361,87.9022 0.34372303,87.9082 0.34376726,87.9141 0.1875203,87.9201 0.031260159,87.9260 1.670724e-006,87.9320 -4.4769615e-007,87.9379 1.1992984e-007,87.9439 -3.198792e-008,87.9498 8.0123712e-009,87.9558 -5.8858751e-011,87.9617 -7.7782749e-009,87.9677 3.1174597e-008,87.9737 -1.1692936e-007,87.9796 4.3657715e-007,87.9856 -1.6295076e-006,87.9915 0.031238487,87.9975 0.093754709,88.0034 1.0254796e-005,88.0094 -2.7479894e-006,88.0153 7.363567e-007,88.0213 -1.9722175e-007,88.0273 5.2472355e-008,88.0332 -1.2652037e-008,88.0392 -1.8688096e-009,88.0451 2.0130047e-008,88.0511 -7.8657877e-008,88.0571 2.9452468e-007,88.0630 -1.0995271e-006,88.0690 4.1039066e-006,88.0749 -1.53173e-005,88.0809 0.031245986,88.0868 3.1287273e-005,88.0928 0.031127898,88.0988 0.43724397,88.1047 0.90620613,88.1107 0.84400052,88.1166 0.31266329,88.1226 -8.6451719e-006,88.1286 2.3166624e-006,88.1345 -6.2080056e-007,88.1405 1.6635708e-007,88.1465 -4.4579036e-008,88.1524 1.1945924e-008,88.1584 -3.2011738e-009,88.1643 8.5782426e-010,88.1703 -2.2987282e-010,88.1763 6.1599434e-011,88.1822 -1.6506923e-011,88.1882 4.4233909e-012,88.1942 -1.1853442e-012,88.2001 3.1763893e-013,88.2061 -8.5118314e-014,88.2120 2.2809315e-014,88.2180 -6.1122473e-015,88.2240 1.6378864e-015,88.2299 -4.3881685e-016,88.2359 1.1725242e-016,88.2419 -3.0158092e-017,88.2478 3.3703697e-018,88.2538 1.6680583e-017,88.2598 -7.0098918e-017,88.2657 2.6373599e-016,88.2717 -9.8492229e-016,88.2777 3.6762416e-015,88.2836 -1.3721118e-014,88.2896 5.1212252e-014,88.2956 -1.911429e-013,88.3015 7.1341533e-013,88.3075 -2.6627272e-012,88.3135 9.9382724e-012,88.3194 -3.7093269e-011,88.3254 1.3844567e-010,88.3314 -5.1672999e-010,88.3373 1.9286255e-009,88.3433 -7.1983366e-009,88.3493 2.6866827e-008,88.3552 -1.0027683e-007,88.3612 3.7426989e-007,88.3672 -1.3969122e-006,88.3731 5.213788e-006,88.3791 -1.9459765e-005,88.3851 0.87494725,88.3911 1.1562836,88.3970 4.3743814e-005,88.4030 -1.172211e-005,88.4090 3.1411951e-006,88.4149 -8.4175178e-007,88.4209 2.2556577e-007,88.4269 -6.0445267e-008,88.4328 1.6197623e-008,88.4388 -4.3404826e-009,88.4448 1.1630374e-009,88.4508 -3.1132727e-010,88.4567 8.2180221e-011,88.4627 -1.7368801e-011,88.4687 -1.2713027e-011,88.4746 6.8228138e-011,88.4806 -2.6022043e-010,88.4866 9.727299e-010,88.4926 -3.630984e-009,88.4985 1.3552267e-008,88.5045 -5.0582045e-008,88.5105 1.8879072e-007,88.5165 -7.0463602e-007,88.5224 2.6299595e-006,88.5284 -9.8159708e-006,88.5344 0.093736582,88.5404 0.093763411,88.5463 9.8236505e-006,88.5523 -2.6324612e-006,88.5583 7.0542541e-007,88.5643 -1.8903413e-007,88.5702 5.0655814e-008,88.5762 -1.3574331e-008,88.5822 3.637538e-009,88.5882 -9.7475761e-010,88.5941 2.6120767e-010,88.6001 -6.999662e-011,88.6061 1.8758346e-011,88.6121 -5.031287e-012,88.6181 1.3653322e-012,88.6240 -4.2965403e-013,88.6300 3.5319856e-013,88.6360 -9.8318662e-013,88.6420 3.5798203e-012,88.6479 -1.3337136e-011,88.6539 4.977263e-011,88.6599 -1.8576789e-010,88.6659 6.9335321e-010,88.6719 -2.5878477e-009,88.6778 9.6587929e-009,88.6838 -3.605015e-008,88.6898 1.3455234e-007,88.6958 -5.0219853e-007,88.7018 1.8743884e-006,88.7077 -6.9959024e-006,88.7137 0.093722641,88.7197 0.18750955,88.7257 0.031274807,88.7317 -1.8755281e-006,88.7376 5.2413031e-007,88.7436 -2.2085332e-007,88.7496 3.5926905e-007,88.7556 -1.2163068e-006,88.7616 4.5063075e-006,88.7676 -1.6810238e-005,88.7735 0.18745631,88.7795 0.31251425,88.7855 0.093789876,88.7915 3.5902372e-006,88.7975 -9.6208146e-007,88.8035 2.5780858e-007,88.8094 -6.9077615e-008,88.8154 1.8481675e-008,88.8214 -4.8436806e-009,88.8274 8.9156355e-010,88.8334 1.277942e-009,88.8394 -6.0039125e-009,88.8453 2.2739517e-008,88.8513 -8.4960796e-008,88.8573 3.1712847e-007,88.8633 -1.1836457e-006,88.8693 4.4177991e-006,88.8753 -1.6488841e-005,88.8813 0.18746211,88.8872 0.34373584,88.8932 0.31252837,88.8992 0.09378323,88.9052 4.4182848e-006,88.9112 -1.1198651e-006,88.9172 6.0809995e-008,88.9232 8.7679348e-007,88.9292 -3.5682895e-006,88.9351 0.093710095,88.9411 0.31248572,88.9471 0.18754372,88.9531 1.6838902e-005,88.9591 -4.5123493e-006,88.9651 1.2091822e-006,88.9711 -3.240265e-007,88.9771 8.6829267e-008,88.9831 -2.3265178e-008,88.9890 6.2246794e-009,88.9950 -1.6317142e-009,89.0010 3.0167946e-010,89.0070 4.2516968e-010,89.0130 -2.0025519e-009,89.0190 7.5856414e-009,89.0250 -2.8342226e-008,89.0310 1.0579154e-007,89.0370 -3.9485477e-007,89.0430 1.4737427e-006,89.0490 -5.5005457e-006,89.0550 0.093717426,89.0609 0.31248841,89.0669 0.18753572,89.0729 1.615425e-005,89.0789 -3.9577517e-006,89.0849 -3.2462725e-007,89.0909 5.2570358e-006,89.0969 -2.0705231e-005,89.1029 0.31245086,89.1089 0.56248051,89.1149 0.50004274,89.1209 0.093792059,89.1269 3.1907467e-007,89.1329 -7.6680706e-008,89.1389 -1.2379509e-008,89.1449 1.2621587e-007,89.1509 -4.9252412e-007,89.1568 0.093724787,89.1628 0.34372541,89.1688 0.34377462,89.1748 0.093774997,89.1808 1.3611632e-006,89.1868 -3.3762849e-006,89.1928 0.18748508,89.1988 0.34375,89.2048 0.18751495,89.2108 3.244699e-006,89.2168 -8.6892015e-007,89.2228 2.3072852e-007,89.2288 -5.3925248e-008,89.2348 -1.504813e-008,89.2408 1.1413195e-007,89.2468 -4.4151523e-007,89.2528 1.6520587e-006,89.2588 0.09355592,89.2648 0.49977595,89.2708 0.56265348,89.2768 0.18773329,89.2828 3.8189501e-005,89.2888 -1.0233692e-005,89.2948 2.7423403e-006,89.3008 -7.3486956e-007,89.3068 1.9692426e-007,89.3128 -5.277014e-008,89.3188 1.4140904e-008,89.3248 -3.7893626e-009,89.3308 1.0154421e-009,89.3368 -2.7210953e-010,89.3428 7.2916999e-011,89.3488 -1.9537195e-011,89.3548 5.2260917e-012,89.3608 -1.3656458e-012,89.3668 2.3607231e-013,89.3728 4.2150693e-013,89.3788 -1.9222813e-012,89.3848 7.2681943e-012,89.3908 -2.7152613e-011,89.3968 1.0135015e-010,89.4028 -3.7827746e-010,89.4088 1.41187e-009,89.4149 -5.2696132e-009,89.4209 1.9668116e-008,89.4269 -7.3408572e-008,89.4329 2.739875e-007,89.4389 -1.0226212e-006,89.4449 3.8167946e-006,89.4509 0.031227915,89.4569 0.31245261,89.4629 0.50000495,89.4689 0.34375209,89.4749 0.40624079,89.4809 0.28129852,89.4869 2.5494324e-005,89.4929 -6.8317572e-006,89.4989 1.8307176e-006,89.5049 -4.9058042e-007,89.5109 1.3146166e-007,89.5170 -3.5228005e-008,89.5230 9.4401083e-009,89.5290 -2.5296818e-009,89.5350 6.7788308e-010,89.5410 -1.8165347e-010,89.5470 4.8677989e-011,89.5530 -1.3044316e-011,89.5590 3.4954871e-012,89.5650 -9.3661634e-013,89.5710 2.5070587e-013,89.5770 -6.6133947e-014,89.5831 1.3810049e-014,89.5891 1.0900217e-014,89.5951 -5.7416874e-014,89.6011 2.1878477e-013,89.6071 -8.1778589e-013,89.6131 3.0525972e-012,89.6191 -1.1393487e-011,89.6251 4.2524668e-011,89.6311 -1.5871755e-010,89.6372 5.923918e-010,89.6432 -2.2110218e-009,89.6492 8.2523357e-009,89.6552 -3.080072e-008,89.6612 1.1495951e-007,89.6672 -4.290707e-007,89.6732 1.6014482e-006,89.6792 -5.9771883e-006,89.6853 0.18737569,89.6913 0.49995604,89.6973 0.34387282,89.7033 0.093800269,89.7093 -1.5911053e-007,89.7153 4.2637254e-008,89.7213 -1.1425513e-008,89.7274 3.0615759e-009,89.7334 -8.198402e-010,89.7394 2.1754953e-010,89.7454 -5.0292187e-011,89.7514 -1.6400353e-011,89.7574 1.1590767e-010,89.7634 -4.4726639e-010,89.7695 1.6732886e-009,89.7755 -6.2463732e-009,89.7815 2.3314019e-008,89.7875 -8.7016481e-008,89.7935 3.2477712e-007,89.7995 -1.2121864e-006,89.8056 4.52432e-006,89.8116 -1.6886408e-005,89.8176 0.18746227,89.8236 0.3125,89.8296 0.18753773,89.8357 1.6899947e-005,89.8417 -4.5283787e-006,89.8477 1.212255e-006,89.8537 -3.2028885e-007,89.8597 6.8804511e-008,89.8657 4.5101427e-008,89.8718 -2.4923688e-007,89.8778 9.5192206e-007,89.8838 -3.5587279e-006,89.8898 0.093730733,89.8958 0.18750662,89.9019 0.031267501,89.9079 -2.5835257e-006,89.9139 6.9131244e-007,89.9199 -1.8152306e-007,89.9260 3.4724845e-008,89.9320 4.2642455e-008,89.9380 -2.0531475e-007,89.9440 7.7867827e-007,89.9500 0.093747094,89.9561 0.3437337,89.9621 0.50000489,89.9681 0.18751502,89.9741 -1.597171e-006,89.9802 4.2799653e-007,89.9862 -1.1469093e-007,89.9922 3.0733919e-008,89.9982 -8.2358174e-009,90.0042 2.2069655e-009,90.0103 -5.9140415e-010,90.0163 1.5847955e-010,90.0223 -4.2468015e-011,90.0283 1.1380223e-011,90.0344 -3.0495771e-012,90.0404 8.1720009e-013,90.0464 -2.1898646e-013,90.0524 5.8682151e-014,90.0585 -1.572515e-014,90.0645 4.213894e-015,90.0705 -1.1292041e-015,90.0766 3.0259466e-016,90.0826 -8.1086782e-017,90.0886 2.1728954e-017,90.0946 -5.8227439e-018,90.1007 1.5603299e-018,90.1067 -4.1812411e-019,90.1127 1.120454e-019,90.1187 -3.0024986e-020,90.1248 8.0458445e-021,90.1308 -2.15606e-021,90.1368 5.7777046e-022,90.1429 -1.5485468e-022,90.1489 4.1603335e-023,90.1549 -1.1546672e-023,90.1609 4.5802605e-024,90.1670 -6.773962e-024,90.1730 2.2517088e-023,90.1790 -8.3300821e-023,90.1851 3.1071083e-022,90.1911 -1.1596318e-021,90.1971 4.3281385e-021,90.2032 -1.6154198e-020,90.2092 6.0293279e-020,90.2152 -2.2503663e-019,90.2213 8.3992002e-019,90.2273 -3.1348789e-018,90.2333 1.1700524e-017,90.2393 -4.3670597e-017,90.2454 1.6299458e-016,90.2514 -6.0835357e-016,90.2574 2.2705955e-015,90.2635 -8.4746892e-015,90.2695 3.1630609e-014,90.2755 -1.1805701e-013,90.2816 4.4063169e-013,90.2876 -1.6445953e-012,90.2936 6.138247e-012,90.2997 -2.2910143e-011,90.3057 8.5509072e-011,90.3117 -3.1914915e-010,90.3178 1.191184e-009,90.3238 -4.4459214e-009,90.3298 1.6593825e-008,90.3359 -6.1934166e-008,90.3419 0.093750238,90.3480 0.3124719,90.3540 0.62495238,90.3600 0.65625554,90.3661 0.34379473,90.3721 0.093773276,90.3781 2.6731313e-006,90.3842 -1.3213937e-006,90.3902 2.6124387e-006,90.3962 -9.1290131e-006,90.4023 0.18747044,90.4083 0.31250969,90.4144 0.093776986,90.4204 6.9219894e-008,90.4264 -1.8548848e-008,90.4325 4.9705817e-009,90.4385 -1.3320441e-009,90.4446 3.5720552e-010,90.4506 -9.6668597e-011,90.4566 2.9443732e-011,90.4627 -2.109957e-011,90.4687 5.4956706e-011,90.4747 -1.9874213e-010,90.4808 7.400689e-010,90.4868 -2.7617473e-009,90.4929 1.0307719e-008,90.4989 -3.8472109e-008,90.5049 1.4359185e-007,90.5110 -5.3593669e-007,90.5170 2.0003099e-006,90.5231 0.031180508,90.5291 0.1562168,90.5352 0.093828417,90.5412 2.8769686e-005,90.5472 -7.6876368e-006,90.5533 1.9786485e-006,90.5593 -2.2633466e-007,90.5654 -1.0735647e-006,90.5714 4.5209899e-006,90.5775 -1.7011724e-005,90.5835 0.5,90.5895 1.7033319e-005,90.5956 -4.5644442e-006,90.6016 1.2231413e-006,90.6077 -3.2776705e-007,90.6137 8.7832248e-008,90.6198 -2.3536543e-008,90.6258 6.3071242e-009,90.6319 -1.6901299e-009,90.6379 4.5290674e-010,90.6439 -1.2136613e-010,90.6500 3.2522665e-011,90.6560 -8.7151493e-012,90.6621 2.3354122e-012,90.6681 -6.2582394e-013,90.6742 1.6770302e-013,90.6802 -4.4939638e-014,90.6863 1.2042543e-014,90.6923 -3.2270587e-015,90.6984 8.6476002e-016,90.7044 -2.3173109e-016,90.7105 6.2097322e-017,90.7165 -1.6640318e-017,90.7226 4.4591317e-018,90.7286 -1.1949203e-018,90.7346 3.2020461e-019,90.7407 -8.5805726e-020,90.7467 2.2993492e-020,90.7528 -6.1616009e-021,90.7588 1.6511338e-021,90.7649 -4.4245681e-022,90.7709 1.1856584e-022,90.7770 -3.1772269e-023,90.7830 8.5140645e-024,90.7891 -2.2815267e-024,90.7951 6.1138421e-025,90.8012 -1.6383355e-025,90.8072 4.3902679e-026,90.8133 -1.1764489e-026,90.8193 3.1518797e-027,90.8254 -8.4212086e-028,90.8315 2.1635878e-028,90.8375 -2.3246084e-029,90.8436 -1.2340278e-028,90.8496 5.1690226e-028,90.8557 -1.944358e-027,90.8617 7.261091e-027,90.8678 -2.7102102e-026,90.8738 1.0115513e-025,90.8799 -3.7754767e-025,90.8859 1.4091444e-024,90.8920 -5.2594366e-024,90.8980 1.9630119e-023,90.9041 -7.3266706e-023,90.9101 2.7345786e-022,90.9162 -1.0206435e-021,90.9223 3.8094107e-021,90.9283 -1.4218099e-020,90.9344 5.3067087e-020,90.9404 -1.9806555e-019,90.9465 7.3925235e-019,90.9525 -2.7591569e-018,90.9586 1.0298171e-017,90.9646 -3.8436499e-017,90.9707 1.434589e-016,90.9768 -5.3544055e-016,90.9828 1.9984578e-015,90.9889 -7.4589662e-015,90.9949 2.7839561e-014,91.0010 -1.039073e-013,91.0070 3.878196e-013,91.0131 -1.447483e-012,91.0192 5.4025296e-012,91.0252 -2.0164193e-011,91.0313 7.5260062e-011,91.0373 -2.8089775e-010,91.0434 1.0484118e-009,91.0494 -3.9130521e-009,91.0555 1.4604925e-008,91.0616 -5.451086e-008,91.0676 2.0345422e-007,91.0737 -7.5936464e-007,91.0797 2.8342233e-006,91.0858 -1.0578346e-005,91.0919 0.093735538,91.0979 0.093764454,91.1040 1.0587104e-005,91.1100 -2.8370421e-006,91.1161 7.6024645e-007,91.1222 -2.037247e-007,91.1282 5.4593592e-008,91.1343 -1.4633912e-008,91.1404 3.9378492e-009,91.1464 -1.1163603e-009,91.1525 5.2730825e-010,91.1585 -9.9286235e-010,91.1646 3.4443839e-009,91.1707 -1.2785653e-008,91.1767 4.770191e-008,91.1828 -1.7803575e-007,91.1889 6.6449235e-007,91.1949 -2.4801247e-006,91.2010 9.2567225e-006,91.2071 -3.454943e-005,91.2131 0.34364733,91.2192 0.50003511,91.2252 0.18759334,91.2313 1.886976e-006,91.2374 -5.0565529e-007,91.2434 1.3550115e-007,91.2495 -3.6309999e-008,91.2556 9.7284527e-009,91.2616 -2.601015e-009,91.2677 6.748575e-010,91.2738 -9.8209718e-011,91.2798 -2.8209873e-010,91.2859 1.2267147e-009,91.2920 -4.6251207e-009,91.2980 1.7275102e-008,91.3041 -6.4480268e-008,91.3102 2.4066452e-007,91.3162 -8.9824721e-007,91.3223 3.3525826e-006,91.3284 -1.2513048e-005,91.3344 0.49998292,91.3405 0.50001711,91.3466 1.2520501e-005,91.3527 -3.3551366e-006,91.3587 8.9908087e-007,91.3648 -2.4092799e-007,91.3709 6.4561824e-008,91.3769 -1.7300728e-008,91.3830 4.6361017e-009,91.3891 -1.2423426e-009,91.3951 3.3291134e-010,91.4012 -8.9207156e-011,91.4073 2.389158e-011,91.4134 -6.3522742e-012,91.4194 1.5156609e-012,91.4255 2.9018324e-013,91.4316 -2.6767423e-012,91.4376 1.0417626e-011,91.4437 -3.8996778e-011,91.4498 1.4558071e-010,91.4559 -5.4336791e-010,91.4619 2.0280475e-009,91.4680 -7.5694047e-009,91.4741 2.8251751e-008,91.4801 -1.0544572e-007,91.4862 3.9356146e-007,91.4923 -1.4689133e-006,91.4984 5.4825141e-006,91.5044 0.03121262,91.5105 0.34370843,91.5166 0.34378493,91.5227 0.093786746,91.5287 3.7397526e-006,91.5348 -1.0021485e-006,91.5409 2.6855304e-007,91.5470 -7.1986541e-008,91.5530 1.9372433e-008,91.5591 -5.4976659e-009,91.5652 2.6168423e-009,91.5713 -4.9696594e-009,91.5773 1.7263009e-008,91.5834 -6.4087281e-008,91.5895 2.3910451e-007,91.5956 -8.923995e-007,91.6017 3.3307495e-006,91.6077 0.093687192,91.6138 0.49993178,91.6199 0.56253612,91.6260 0.312572,91.6320 2.5669269e-005,91.6381 -6.8786298e-006,91.6442 1.8432761e-006,91.6503 -4.9394532e-007,91.6564 1.3236324e-007,91.6624 -3.5469565e-008,91.6685 9.5048298e-009,91.6746 -2.5470228e-009,91.6807 6.8252937e-010,91.6868 -1.8289835e-010,91.6928 4.9011531e-011,91.6989 -1.313369e-011,91.7050 3.5194534e-012,91.7111 -9.4311278e-013,91.7172 2.5272728e-013,91.7232 -6.7723693e-014,91.7293 1.8148013e-014,91.7354 -4.8631486e-015,91.7415 1.3031849e-015,91.7476 -3.4921631e-016,91.7537 9.3579975e-017,91.7597 -2.5076759e-017,91.7658 6.7198548e-018,91.7719 -1.800729e-018,91.7780 4.8254393e-019,91.7841 -1.2930796e-019,91.7902 3.4650835e-020,91.7962 -9.2854352e-021,91.8023 2.4882306e-021,91.8084 -6.6677462e-022,91.8145 1.7867655e-022,91.8206 -4.78802e-023,91.8267 1.2830504e-023,91.8327 -3.4381276e-024,91.8388 9.2102183e-025,91.8449 -2.4569504e-025,91.8510 6.168692e-026,91.8571 -1.0324186e-027,91.8632 -5.7567137e-026,91.8693 2.313202e-025,91.8753 -8.6778082e-025,91.8814 3.2400521e-024,91.8875 -1.2093358e-023,91.8936 4.5136848e-023,91.8997 -1.6846698e-022,91.9058 6.2877939e-022,91.9119 -2.346831e-021,91.9180 8.7592175e-021,91.9240 -3.2692553e-020,91.9301 1.2202037e-019,91.9362 -4.5542393e-019,91.9423 1.6998059e-018,91.9484 -6.3442875e-018,91.9545 2.3679163e-017,91.9606 -8.837916e-017,91.9667 3.2986282e-016,91.9728 -1.2311667e-015,91.9788 4.5951571e-015,91.9849 -1.7150779e-014,91.9910 6.4012882e-014,91.9971 -2.389191e-013,92.0032 8.9173195e-013,92.0093 -3.3282645e-012,92.0154 1.242228e-011,92.0215 -4.6364419e-011,92.0276 1.7304869e-010,92.0337 -6.4587991e-010,92.0398 2.4106561e-009,92.0458 -8.9974357e-009,92.0519 3.3581667e-008,92.0580 -1.2533886e-007,92.0641 4.6780968e-007,92.0702 -1.7460339e-006,92.0763 6.5168265e-006,92.0824 -2.4323141e-005,92.0885 0.062466711,92.0946 0.062533244,92.1007 2.4384326e-005,92.1068 -6.5392214e-006,92.1129 1.7707047e-006,92.1190 -5.4310084e-007,92.1251 4.0158523e-007,92.1312 -1.0632833e-006,92.1373 3.8518333e-006,92.1433 -1.4345151e-005,92.1494 1.1873528,92.1555 3.0311794,92.1616 2.7188332,92.1677 1.4376022,92.1738 5.5803699e-005,92.1799 -1.4953791e-005,92.1860 4.0071886e-006,92.1921 -1.0738122e-006,92.1982 2.8775324e-007,92.2043 -7.7118166e-008,92.2104 2.0697335e-008,92.2165 -5.6652598e-009,92.2226 1.9621558e-009,92.2287 -2.1830755e-009,92.2348 6.7705437e-009,92.2409 -2.4900977e-008,92.2470 9.284048e-008,92.2531 -3.4648755e-007,92.2592 1.2932089e-006,92.2653 -4.8267179e-006,92.2714 0.031249996,92.2775 4.8307315e-006,92.2836 -1.2944977e-006,92.2897 3.468883e-007,92.2958 -9.2956121e-008,92.3019 2.4909578e-008,92.3080 -6.675053e-009,92.3141 1.7887229e-009,92.3202 -4.7932647e-010,92.3263 1.2844585e-010,92.3324 -3.4420064e-011,92.3385 9.224569e-012,92.3446 -2.4755699e-012,92.3507 6.7700348e-013,92.3568 -2.3225863e-013,92.3629 2.5199596e-013,92.3690 -7.7577007e-013,92.3751 2.8512991e-012,92.3812 -1.0630241e-011,92.3873 3.9672703e-011,92.3934 -1.4807193e-010,92.3995 5.5265736e-010,92.4056 -2.0627156e-009,92.4117 7.6987954e-009,92.4178 -2.8734666e-008,92.4239 1.072481e-007,92.4301 -4.002884e-007,92.4362 1.4940201e-006,92.4423 -5.5762189e-006,92.4484 2.0812451e-005,92.4545 -7.7679535e-005,92.4606 0.18741222,92.4667 0.18755056,92.4728 0.093824126,92.4789 3.08817e-005,92.4850 -8.2755541e-006,92.4911 2.2181734e-006,92.4972 -5.9650603e-007,92.5033 1.6768118e-007,92.5094 -7.4175524e-008,92.5155 1.2901771e-007,92.5216 -4.4192569e-007,92.5278 1.6388095e-006,92.5339 -6.1137807e-006,92.5400 0.093728758,92.5461 0.31246197,92.5522 0.18747938,92.5583 0.09380538,92.5644 3.7232079e-005,92.5705 -9.977116e-006,92.5766 2.673562e-006,92.5827 -7.1636748e-007,92.5888 1.9170294e-007,92.5950 -5.0389183e-008,92.6011 9.8387956e-009,92.6072 1.1039074e-008,92.6133 -5.4000349e-008,92.6194 2.0497832e-007,92.6255 -7.6597189e-007,92.6316 0.093698539,92.6377 0.49994749,92.6438 0.5625205,92.6500 0.31255892,92.6561 3.9169983e-005,92.6622 -4.4754303e-005,92.6683 0.093701586,92.6744 0.093799882,92.6805 3.7150534e-005,92.6866 -9.9556983e-006,92.6927 2.6694429e-006,92.6989 -7.2131104e-007,92.7050 2.1559873e-007,92.7111 -1.4103597e-007,92.7172 3.4855611e-007,92.7233 -1.2532801e-006,92.7294 4.6649202e-006,92.7355 0.031214371,92.7417 0.31245619,92.7478 0.31254736,92.7539 3.6006644e-005,92.7600 -9.6487474e-006,92.7661 2.5855875e-006,92.7722 -6.9286313e-007,92.7784 1.8566742e-007,92.7845 -4.9753542e-008,92.7906 1.3332521e-008,92.7967 -3.572733e-009,92.8028 9.5738972e-010,92.8089 -2.5655297e-010,92.8151 6.8748826e-011,92.8212 -1.842271e-011,92.8273 4.9367563e-012,92.8334 -1.3229027e-012,92.8395 3.5447722e-013,92.8456 -9.4904865e-014,92.8518 2.5115083e-014,92.8579 -5.5480959e-015,92.8640 -2.9250095e-015,92.8701 1.7250012e-014,92.8762 -6.6080252e-014,92.8824 2.4708992e-013,92.8885 -9.2234998e-013,92.8946 3.4425735e-012,92.9007 -1.2848927e-011,92.9068 4.7956798e-011,92.9130 -1.7899195e-010,92.9191 6.6806211e-010,92.9252 -2.493447e-009,92.9313 9.3064383e-009,92.9374 -3.473496e-008,92.9436 1.2964331e-007,92.9497 -4.8387534e-007,92.9558 1.8059959e-006,92.9619 0.093743257,92.9681 0.31249753,92.9742 0.18750741,92.9803 4.8411505e-007,92.9864 -1.2972893e-007,92.9926 3.4763623e-008,92.9987 -9.3156514e-009,93.0048 2.4963269e-009,93.0109 -6.689439e-010,93.0170 1.7925775e-010,93.0232 -4.8035922e-011,93.0293 1.2872248e-011,93.0354 -3.4493922e-012,93.0415 9.2433797e-013,93.0477 -2.4769599e-013,93.0538 6.6375413e-014,93.0599 -1.7786703e-014,93.0660 4.7663243e-015,93.0722 -1.2772381e-015,93.0783 3.4226309e-016,93.0844 -9.1716661e-017,93.0906 2.4577429e-017,93.0967 -6.5860443e-018,93.1028 1.7648707e-018,93.1089 -4.7293462e-019,93.1151 1.2673287e-019,93.1212 -3.3960769e-020,93.1273 9.1005086e-021,93.1334 -2.4386745e-021,93.1396 6.534946e-022,93.1457 -1.7511778e-022,93.1518 4.6926527e-023,93.1580 -1.2574959e-023,93.1641 3.3697278e-024,93.1702 -9.0299024e-025,93.1763 2.4197544e-025,93.1825 -6.4842536e-026,93.1886 1.7376247e-026,93.1947 -4.6574941e-027,93.2009 1.2524006e-027,93.2070 -3.5175493e-028,93.2131 1.545287e-028,93.2193 -2.6635281e-028,93.2254 9.1094483e-028,93.2315 -3.3776821e-027,93.2376 1.2600746e-026,93.2438 -4.7028892e-026,93.2499 1.7552821e-025,93.2560 -6.5513399e-025,93.2622 2.4451945e-024,93.2683 -9.1263389e-024,93.2744 3.4062765e-023,93.2806 -1.2713443e-022,93.2867 4.7451117e-022,93.2928 -1.7710452e-021,93.2990 6.610174e-021,93.3051 -2.4671534e-020,93.3112 9.2082987e-020,93.3174 -3.4368664e-019,93.3235 1.2827615e-018,93.3296 -4.7877247e-018,93.3358 1.7869502e-017,93.3419 -6.6695368e-017,93.3480 2.4893094e-016,93.3542 -9.2909932e-016,93.3603 3.4677309e-015,93.3665 -1.2942812e-014,93.3726 4.8307197e-014,93.3787 -1.8029973e-013,93.3849 6.7294315e-013,93.3910 -2.5116643e-012,93.3971 9.3744283e-012,93.4033 -3.498872e-011,93.4094 1.3059041e-010,93.4155 -4.8741011e-010,93.4217 1.8191886e-009,93.4278 -6.789862e-009,93.4340 2.5342192e-008,93.4401 -9.458612e-008,93.4462 3.5302926e-007,93.4524 -1.3176312e-006,93.4585 4.9178702e-006,93.4647 -1.8355251e-005,93.4708 0.18745899,93.4769 0.3125,93.4831 0.18754101,93.4892 1.8370994e-005,93.4953 -4.922897e-006,93.5015 1.3191947e-006,93.5076 -3.5350621e-007,93.5138 9.4729479e-008,93.5199 -2.5384772e-008,93.5261 6.8023875e-009,93.5322 -1.8228429e-009,93.5383 4.8846516e-010,93.5445 -1.3087885e-010,93.5506 3.5012982e-011,93.5568 -9.1630896e-012,93.5629 1.6366323e-012,93.5690 2.6175273e-012,93.5752 -1.2107869e-011,93.5813 4.5817499e-011,93.5875 -1.7117519e-010,93.5936 6.3893191e-010,93.5998 -2.3847346e-009,93.6059 8.9006829e-009,93.6120 -3.322053e-008,93.6182 1.2399087e-007,93.6243 -4.6277825e-007,93.6305 1.7272539e-006,93.6366 -6.4467276e-006,93.6428 0.09375,93.6489 6.4496971e-006,93.6551 -1.7283332e-006,93.6612 4.6314352e-007,93.6673 -1.2410911e-007,93.6735 3.325766e-008,93.6796 -8.9120951e-009,93.6858 2.3881848e-009,93.6919 -6.3996541e-010,93.6981 1.7149485e-010,93.7042 -4.5965232e-011,93.7104 1.2353023e-011,93.7165 -3.4433736e-012,93.7227 1.4195741e-012,93.7288 -2.2348241e-012,93.7350 7.5202214e-012,93.7411 -2.7848165e-011,93.7473 1.0388034e-010,93.7534 -3.877027e-010,93.7596 1.4470406e-009,93.7657 -5.4008709e-009,93.7719 2.015798e-008,93.7780 -7.523677e-008,93.7841 2.8081047e-007,93.7903 -1.0480849e-006,93.7964 3.9118268e-006,93.8026 -1.4600334e-005,93.8087 0.093749985,93.8149 1.4612535e-005,93.8210 -3.915738e-006,93.8272 1.0493046e-006,93.8334 -2.8118257e-007,93.8395 7.5345788e-008,93.8457 -2.0179174e-008,93.8518 5.3651714e-009,93.8580 -1.2799625e-009,93.8641 -2.4578184e-010,93.8703 2.2633806e-009,93.8764 -8.808442e-009,93.8826 3.2972906e-008,93.8887 -1.2309253e-007,93.8949 4.5943219e-007,93.9010 -1.7147665e-006,93.9072 6.4001215e-006,93.9133 -2.3887536e-005,93.9195 0.31244189,93.9256 0.50001723,93.9318 0.18755354,93.9379 7.8911889e-006,93.9441 -2.1146109e-006,93.9503 5.6665465e-007,93.9564 -1.5184709e-007,93.9626 4.069064e-008,93.9687 -1.0903919e-008,93.9749 2.9219358e-009,93.9810 -7.8299445e-010,93.9872 2.0981993e-010,93.9933 -5.6225677e-011,93.9995 1.5066861e-011,94.0057 -4.0374839e-012,94.0118 1.081929e-012,94.0180 -2.8992515e-013,94.0241 7.7689327e-014,94.0303 -2.0810127e-014,94.0364 5.5452609e-015,94.0426 -1.3693243e-015,94.0488 -6.842354e-017,94.0549 1.643265e-015,94.0611 -6.5051639e-015,94.0672 2.4379253e-014,94.0734 -9.1018772e-014,94.0796 3.3972163e-013,94.0857 -1.2679641e-012,94.0919 4.7324943e-012,94.0980 -1.7663357e-011,94.1042 6.5925945e-011,94.1104 -2.4605912e-010,94.1165 9.1838026e-010,94.1227 -3.4277221e-009,94.1288 1.2793481e-008,94.1350 -4.7749833e-008,94.1412 1.7821937e-007,94.1473 -6.6517822e-007,94.1535 2.482682e-006,94.1596 -9.266254e-006,94.1658 0.34371981,94.1720 0.56250066,94.1781 0.34377751,94.1843 0.093759328,94.1905 -1.2677642e-008,94.1966 3.3978274e-009,94.2028 -9.1268154e-010,94.2089 2.5262595e-010,94.2151 -9.7763866e-011,94.2213 1.3841878e-010,94.2274 -4.5594023e-010,94.2336 1.6854693e-009,94.2398 -6.2864145e-009,94.2459 2.3461956e-008,94.2521 -8.7568083e-008,94.2583 3.2683511e-007,94.2644 -1.219865e-006,94.2706 0.093721218,94.2767 0.34372288,94.2829 0.34377712,94.2891 0.093778796,94.2952 1.219732e-006,94.3014 -3.2685878e-007,94.3076 8.7610758e-008,94.3137 -2.3559412e-008,94.3199 6.6202603e-009,94.3261 -2.9199372e-009,94.3322 5.0593636e-009,94.3384 -1.7318694e-008,94.3446 6.4220252e-008,94.3508 -2.3958049e-007,94.3569 8.9416932e-007,94.3631 -3.3373512e-006,94.3693 0.31248462,94.3754 0.5,94.3816 0.34376538,94.3878 3.3384572e-006,94.3939 -8.9461003e-007,94.4001 2.3972962e-007,94.4063 -6.4240609e-008,94.4124 1.7214628e-008,94.4186 -4.6130224e-009,94.4248 1.2361565e-009,94.4310 -3.3125427e-010,94.4371 8.8766564e-011,94.4433 -2.3786884e-011,94.4495 6.3742392e-012,94.4556 -1.7082655e-012,94.4618 4.5834023e-013,94.4680 -1.24966e-013,94.4742 4.148968e-014,94.4803 -4.0985854e-014,94.4865 1.2246036e-013,94.4927 -4.4888884e-013,94.4988 1.6732217e-012,94.5050 -6.2444711e-012,94.5112 2.330643e-011,94.5174 -8.6987834e-011,94.5235 3.2466954e-010,94.5297 -1.2117821e-009,94.5359 4.5228021e-009,94.5421 -1.6880705e-008,94.5482 6.3004791e-008,94.5544 -2.3515628e-007,94.5606 8.7768683e-007,94.5668 -3.2758394e-006,94.5729 1.2226596e-005,94.5791 -4.5633999e-005,94.5853 0.093730122,94.5915 0.031311497,94.5976 -3.5733679e-005,94.6038 0.12489343,94.6100 0.24995868,94.6162 0.21883288,94.6223 0.062587135,94.6285 9.1602587e-006,94.6347 2.1561443e-006,94.6409 0.03122415,94.6470 0.31246555,94.6532 0.31253597,94.6594 2.6365737e-005,94.6656 -5.660926e-006,94.6718 -3.7244865e-006,94.6779 0.34374267,94.6841 0.34375516,94.6903 0.18750542,94.6965 1.035189e-006,94.7027 -2.776292e-007,94.7088 7.5249424e-008,94.7150 -2.3347713e-008,94.7212 1.8136765e-008,94.7274 -4.9201461e-008,94.7336 1.7868219e-007,94.7397 -6.6557749e-007,94.7459 2.4838159e-006,94.7521 -9.2703885e-006,94.7583 0.093747504,94.7645 0.031259943,94.7706 -1.7259987e-007,94.7768 4.6209447e-008,94.7830 -1.2224809e-008,94.7892 2.6862159e-009,94.7954 1.4810629e-009,94.8016 -8.6113872e-009,94.8077 3.2967055e-008,94.8139 -1.2326618e-007,94.8201 4.601325e-007,94.8263 -1.7173937e-006,94.8325 6.4099277e-006,94.8387 -2.3924129e-005,94.8448 0.18748616,94.8510 0.093777642,94.8572 6.4252085e-006,94.8634 -1.7217696e-006,94.8696 4.6138445e-007,94.8758 -1.2363768e-007,94.8819 3.3131318e-008,94.8881 -8.8782333e-009,94.8943 2.3791094e-009,94.9005 -6.3753242e-010,94.9067 1.7084023e-010,94.9129 -4.5780234e-011,94.9191 1.2267777e-011,94.9252 -3.2874129e-012,94.9314 8.8094451e-013,94.9376 -2.3611646e-013,94.9438 6.3454728e-014,94.9500 -1.7684669e-014,94.9562 7.2793656e-015,94.9624 -1.1432283e-014,94.9686 3.8452297e-014,94.9747 -1.4238761e-013,94.9809 5.3113823e-013,94.9871 -1.9823154e-012,94.9933 7.3986832e-012,94.9995 -2.7614503e-011,95.0057 1.0306712e-010,95.0119 -3.8468309e-010,95.0181 1.4357738e-009,95.0243 -5.3588178e-009,95.0304 2.0001007e-008,95.0366 -7.4650863e-008,95.0428 2.7862347e-007,95.0490 -1.0399218e-006,95.0552 3.8813569e-006,95.0614 -1.4486601e-005,95.0676 0.78118342,95.0738 1.6874566,95.0800 1.5625459,95.0862 0.75006342,95.0924 1.547779e-005,95.0986 -4.6118307e-006,95.1047 2.9685182e-006,95.1109 -7.2624571e-006,95.1171 0.093585879,95.1233 0.4372766,95.1295 0.59379327,95.1357 0.37517658,95.1419 0.15638804,95.1481 3.2227174e-005,95.1543 0.031236768,95.1605 2.060901e-005,95.1667 -5.5225792e-006,95.1729 1.4797575e-006,95.1791 -3.9603339e-007,95.1853 1.04264e-007,95.1915 -2.099206e-008,95.1977 -2.0305903e-008,95.2039 1.0222571e-007,95.2100 -3.8862686e-007,95.2162 1.4523914e-006,95.2224 -5.4213492e-006,95.2286 0.18741691,95.2348 0.7499252,95.2410 0.75007296,95.2472 0.18759248,95.2534 -2.997272e-005,95.2596 1.1874267,95.2658 1.7499989,95.2720 1.1563275,95.2782 1.509608e-005,95.2844 0.18746276,95.2906 0.18753028,95.2968 1.9634019e-005,95.3030 -5.2608316e-006,95.3092 1.4078233e-006,95.3154 -3.7006336e-007,95.3216 7.2321612e-008,95.3278 8.0813706e-008,95.3340 -3.9561445e-007,95.3402 1.5017597e-006,95.3464 -5.6118483e-006,95.3526 2.0947215e-005,95.3588 -7.8182915e-005,95.3650 0.31233013,95.3712 0.50000012,95.3774 0.31266907,95.3836 8.1098311e-005,95.3898 -3.1152082e-005,95.3960 0.093741752,95.4022 0.093762346,95.4084 1.0561003e-005,95.4146 -2.8300421e-006,95.4208 7.5836908e-007,95.4270 -2.0322092e-007,95.4332 5.4457313e-008,95.4394 -1.4592979e-008,95.4456 3.910495e-009,95.4518 -1.0478991e-009,95.4581 2.8080657e-010,95.4643 -7.5248058e-011,95.4705 2.0164505e-011,95.4767 -5.4042786e-012,95.4829 1.4510858e-012,95.4891 -3.9965817e-013,95.4953 1.4744069e-013,95.5015 -1.9008752e-013,95.5077 6.1294714e-013,95.5139 -2.2618693e-012,95.5201 8.4351666e-012,95.5263 -3.1481172e-011,95.5325 1.174984e-010,95.5387 -4.3854539e-010,95.5449 1.6368067e-009,95.5511 -6.1091416e-009,95.5573 2.2801483e-008,95.5636 -8.5103203e-008,95.5698 3.1763523e-007,95.5760 -1.1855271e-006,95.5822 4.4248068e-006,95.5884 -1.6514947e-005,95.5946 0.1874512,95.6008 0.40622625,95.6070 0.4062776,95.6132 0.18754596,95.6194 1.5260895e-005,95.6256 -4.0894765e-006,95.6318 1.095861e-006,95.6381 -2.9365893e-007,95.6443 7.8692054e-008,95.6505 -2.1087187e-008,95.6567 5.6507528e-009,95.6629 -1.5142378e-009,95.6691 4.0577175e-010,95.6753 -1.0873505e-010,95.6815 2.9137835e-011,95.6877 -7.8081031e-012,95.6940 2.0923842e-012,95.7002 -5.608445e-013,95.7064 1.5083617e-013,95.7126 -4.2458021e-014,95.7188 1.8985234e-014,95.7250 -3.3482179e-014,95.7312 1.1495129e-013,95.7374 -4.2635483e-013,95.7437 1.5905877e-012,95.7499 -5.9364445e-012,95.7561 2.2156856e-011,95.7623 -8.269721e-011,95.7685 3.086553e-010,95.7747 -1.1520106e-009,95.7809 4.2997108e-009,95.7872 -1.6048041e-008,95.7934 5.9896976e-008,95.7996 -2.2355668e-007,95.8058 8.3439238e-007,95.8120 -3.1142476e-006,95.8182 0.093706384,95.8244 0.3125039,95.8307 0.093777999,95.8369 0.87492734,95.8431 1.5625015,95.8493 0.7813257,95.8555 1.2207633e-005,95.8617 -3.2728087e-006,95.8680 8.8268325e-007,95.8742 -2.5767989e-007,95.8804 1.4797658e-007,95.8866 -3.342326e-007,95.8928 1.1890385e-006,95.8991 -4.4222529e-006,95.9053 0.093711235,95.9115 0.34371725,95.9177 0.34378272,95.9239 0.093788788,95.9301 4.4246631e-006,95.9364 -1.185681e-006,95.9426 3.1772797e-007,95.9488 -8.5141863e-008,95.9550 2.2815541e-008,95.9612 -6.1138987e-009,95.9675 1.6383384e-009,95.9737 -4.3899337e-010,95.9799 1.1751169e-010,95.9861 -3.1020402e-011,95.9924 6.5609146e-012,95.9986 4.7796463e-012,96.0048 -2.5682114e-011,96.0110 9.7956358e-011,96.0172 -3.6617087e-010,96.0235 1.3668301e-009,96.0297 -5.1015334e-009,96.0359 1.9040737e-008,96.0421 -7.1066758e-008,96.0484 2.6524623e-007,96.0546 -9.8999271e-007,96.0608 3.6950023e-006,96.0670 -1.3791055e-005,96.0732 0.18749344,96.0795 0.093765616,96.0857 2.1175701e-006,96.0919 2.8995382e-007,96.0981 -3.2778223e-006,96.1044 0.093707412,96.1106 0.31248915,96.1168 0.18753062,96.1230 0.093767494,96.1293 1.0165368e-005,96.1355 -2.7240224e-006,96.1417 7.2995874e-007,96.1480 -1.9560768e-007,96.1542 5.2417171e-008,96.1604 -1.4046276e-008,96.1666 3.7639936e-009,96.1729 -1.0086407e-009,96.1791 2.7028635e-010,96.1853 -7.2428868e-011,96.1915 1.9408834e-011,96.1978 -5.2010015e-012,96.2040 1.3937171e-012,96.2102 -3.7347564e-013,96.2165 1.000806e-013,96.2227 -2.6818684e-014,96.2289 7.1866265e-015,96.2351 -1.9258069e-015,96.2414 5.1606012e-016,96.2476 -1.3828911e-016,96.2538 3.7057473e-017,96.2601 -9.9303843e-018,96.2663 2.6612789e-018,96.2725 -7.1398544e-019,96.2788 1.9446316e-019,96.2850 -6.381458e-020,96.2912 6.0784346e-020,96.2974 -1.7933211e-019,96.3037 6.5659229e-019,96.3099 -2.4472211e-018,96.3161 9.1329781e-018,96.3224 -3.4087253e-017,96.3286 1.2722558e-016,96.3348 -4.7485059e-016,96.3411 1.7723104e-015,96.3473 -6.6148877e-015,96.3535 2.4689094e-014,96.3598 -9.2148396e-014,96.3660 3.439304e-013,96.3722 -1.2836695e-012,96.3785 4.7911076e-012,96.3847 -1.78821e-011,96.3909 6.674232e-011,96.3972 -2.4910582e-010,96.4034 9.2975078e-010,96.4096 -3.4701584e-009,96.4159 1.2951855e-008,96.4221 -4.834088e-008,96.4283 1.8042525e-007,96.4346 -6.7341057e-007,96.4408 0.093743138,96.4471 0.1875,96.4533 0.093756862,96.4595 6.741231e-007,96.4658 -1.8232573e-007,96.4720 5.5129842e-008,96.4782 -3.8181952e-008,96.4845 9.7601415e-008,96.4907 -3.5224906e-007,96.4969 1.3114931e-006,96.5032 -4.8940901e-006,96.5094 0.093723267,96.5157 0.31247994,96.5219 0.31252006,96.5281 0.093776606,96.5344 5.3926833e-006,96.5406 -3.1606558e-006,96.5469 7.2500898e-006,96.5531 -2.5841537e-005,96.5593 0.18748514,96.5656 0.093779743,96.5718 6.9179596e-006,96.5781 -1.8538112e-006,96.5843 4.9676737e-007,96.5905 -1.3311919e-007,96.5968 3.5672059e-008,96.6030 -9.5590726e-009,96.6093 2.561553e-009,96.6155 -6.8642148e-010,96.6217 1.8394093e-010,96.6280 -4.929087e-011,96.6342 1.3208746e-011,96.6405 -3.5404056e-012,96.6467 9.5188874e-013,96.6530 -2.6688477e-013,96.6592 1.1558254e-013,96.6654 -1.9543964e-013,96.6717 6.6622044e-013,96.6779 -2.4696261e-012,96.6842 9.2129741e-012,96.6904 -3.4384842e-011,96.6967 1.2833602e-010,96.7029 -4.7899518e-010,96.7092 1.7877787e-009,96.7154 -6.6726189e-009,96.7216 2.4904566e-008,96.7279 -9.2952604e-008,96.7341 3.4693187e-007,96.7404 -1.2948717e-006,96.7466 4.8329166e-006,96.7529 -1.8038148e-005,96.7591 0.093623862,96.7654 0.31237942,96.7716 0.31265837,96.7779 0.00013008354,96.7841 -3.485856e-005,96.7903 9.3410481e-006,96.7966 -2.5030156e-006,96.8028 6.7031527e-007,96.8091 -1.7805746e-007,96.8153 4.1863856e-008,96.8216 1.0617273e-008,96.8278 -8.4343142e-008,96.8341 3.2678079e-007,96.8403 -1.2228718e-006,96.8466 4.5650495e-006,96.8528 0.031215489,96.8591 0.31245923,96.8653 0.31254077,96.8716 0.031284533,96.8778 -4.5698162e-006,96.8841 1.2245775e-006,96.8903 -3.2815103e-007,96.8966 8.79349e-008,96.9028 -2.3563986e-008,96.9091 6.3144605e-009,96.9153 -1.6920911e-009,96.9216 4.5343099e-010,96.9278 -1.2150628e-010,96.9341 3.2560135e-011,96.9403 -8.7251656e-012,96.9466 2.3380898e-012,96.9528 -6.2653984e-013,96.9591 1.6789438e-013,96.9654 -4.4990795e-014,96.9716 1.205622e-014,96.9779 -3.230715e-015,96.9841 8.6573718e-016,96.9904 -2.3199216e-016,96.9966 6.216664e-017,97.0029 -1.665703e-017,97.0091 4.456828e-018,97.0154 -1.1690317e-018,97.0216 2.1895771e-019,97.0279 2.9331905e-019,97.0341 -1.3923639e-018,97.0404 5.2765376e-018,97.0467 -1.9715268e-017,97.0529 7.3590017e-017,97.0592 -2.7466539e-016,97.0654 1.0251482e-015,97.0717 -3.8262138e-015,97.0779 1.4280776e-014,97.0842 -5.3300873e-014,97.0905 1.989376e-013,97.0967 -7.4250507e-013,97.1030 2.7712901e-012,97.1092 -1.034343e-011,97.1155 3.8605313e-011,97.1217 -1.4408859e-010,97.1280 5.3778937e-010,97.1343 -2.0072184e-009,97.1405 7.4916464e-009,97.1468 -2.7961455e-008,97.1530 1.0436199e-007,97.1593 -3.8951561e-007,97.1655 1.4538091e-006,97.1718 -5.4261263e-006,97.1781 0.093714625,97.1843 0.31247205,97.1906 0.31252795,97.1968 0.09378539,97.2031 5.4307702e-006,97.2094 -1.4552875e-006,97.2156 3.8997462e-007,97.2219 -1.0450179e-007,97.2282 2.8003425e-008,97.2344 -7.5040996e-009,97.2407 2.0108808e-009,97.2469 -5.3886223e-010,97.2532 1.4441764e-010,97.2595 -3.8768194e-011,97.2657 1.0644325e-011,97.2720 -3.8062943e-012,97.2782 4.5803617e-012,97.2845 -1.4516015e-011,97.2908 5.3487631e-011,97.2970 -1.9944942e-010,97.3033 7.4436557e-010,97.3096 -2.778221e-009,97.3158 1.0369293e-008,97.3221 -3.8701842e-008,97.3284 1.4444886e-007,97.3346 -5.3913391e-007,97.3409 2.012237e-006,97.3472 -7.5103749e-006,97.3534 0.093725756,97.3597 0.1875,97.3660 0.093774252,97.3722 7.5163803e-006,97.3785 -2.0141701e-006,97.3847 5.3973861e-007,97.3910 -1.4463417e-007,97.3973 3.8757729e-008,97.4036 -1.0385938e-008,97.4098 2.783128e-009,97.4161 -7.4579681e-010,97.4224 1.9985175e-010,97.4286 -5.3554425e-011,97.4349 1.4351022e-011,97.4412 -3.8456586e-012,97.4474 1.0305408e-012,97.4537 -2.7621698e-013,97.4600 7.4250447e-014,97.4662 -2.0764215e-014,97.4725 8.8011424e-015,97.4788 -1.4439847e-014,97.4850 4.8961479e-014,97.4913 -1.8141952e-013,97.4976 6.7676696e-013,97.5038 -2.525837e-012,97.5101 9.4272862e-012,97.5164 -3.5185931e-011,97.5227 1.3132624e-010,97.5289 -4.9015553e-010,97.5352 1.8294327e-009,97.5415 -6.8280852e-009,97.5477 2.5484809e-008,97.5540 -9.5118246e-008,97.5603 3.5501466e-007,97.5666 -1.3250394e-006,97.5728 4.945512e-006,97.5791 -1.8458388e-005,97.5854 0.34367293,97.5917 0.74998146,97.5979 0.50007296,97.6042 0.093788072,97.6105 -1.1097502e-006,97.6167 2.9737879e-007,97.6230 -7.9682138e-008,97.6293 2.1327635e-008,97.6356 -5.6224518e-009,97.6418 1.1605421e-009,97.6481 9.8081399e-010,97.6544 -5.0842988e-009,97.6607 1.9357861e-008,97.6669 -7.2352563e-008,97.6732 2.7007252e-007,97.6795 -1.0080126e-006,97.6858 3.762259e-006,97.6920 0.093702026,97.6983 1.0624279,97.7046 1.4687754,97.7109 0.87507439,97.7172 2.196975e-005,97.7234 -5.8872502e-006,97.7297 1.5776108e-006,97.7360 -4.2275346e-007,97.7423 1.1328554e-007,97.7485 -3.0357207e-008,97.7548 8.1348421e-009,97.7611 -2.1798987e-009,97.7674 5.8414479e-010,97.7737 -1.565182e-010,97.7799 4.1884416e-011,97.7862 -1.1007772e-011,97.7925 2.1434811e-012,97.7988 2.4349277e-012,97.8051 -1.1884318e-011,97.8113 4.510577e-011,97.8176 -1.6855144e-010,97.8239 6.2914673e-010,97.8302 -2.3482098e-009,97.8365 8.7643475e-009,97.8427 -3.2711618e-008,97.8490 1.2209117e-007,97.8553 -4.5568729e-007,97.8616 0.031233063,97.8679 0.18745644,97.8741 0.3125236,97.8804 0.031292234,97.8867 -6.3207999e-006,97.8930 1.6937894e-006,97.8993 -4.5388626e-007,97.9056 1.2162944e-007,97.9118 -3.2597661e-008,97.9181 8.7521421e-009,97.9244 -2.4084832e-009,97.9307 8.8115942e-010,97.9370 -1.1160504e-009,97.9433 3.583259e-009,97.9495 -1.3217957e-008,97.9558 4.929224e-008,97.9621 -1.8396469e-007,97.9684 6.8661757e-007,97.9747 -2.5626969e-006,97.9810 9.564882e-006,97.9873 -3.5699486e-005,97.9935 1.1561761,97.9998 1.7500021,98.0061 1.1563158,98.0124 0.34378588,98.0187 -2.008622e-006,98.0250 5.3825238e-007,98.0313 -1.4423732e-007,98.0375 3.8656921e-008,98.0438 -1.0379615e-008,98.0501 2.85867e-009,98.0564 -1.0543167e-009,98.0627 1.3584762e-009,98.0690 -4.3798547e-009,98.0753 1.6162129e-008,98.0816 -6.0273145e-008,98.0879 2.2494721e-007,98.0941 -8.3957821e-007,98.1004 3.1335985e-006,98.1067 -1.1695686e-005,98.1130 0.18746632,98.1193 0.34375,98.1256 0.18753368,98.1319 1.1703671e-005,98.1382 -3.1359339e-006,98.1445 8.3919457e-007,98.1508 -2.2061079e-007,98.1570 4.318483e-008,98.1633 4.7893032e-008,98.1696 -2.3477921e-007,98.1759 8.9129139e-007,98.1822 -3.3306351e-006,98.1885 0.093710274,98.1948 0.34372115,98.2011 0.3125335,98.2074 0.093783826,98.2137 4.9170203e-006,98.2200 -1.317617e-006,98.2263 3.5308273e-007,98.2326 -9.4615814e-008,98.2389 2.5354266e-008,98.2451 -6.7941985e-009,98.2514 1.8206457e-009,98.2577 -4.8787968e-010,98.2640 1.3073746e-010,98.2703 -3.5033799e-011,98.2766 9.3880312e-012,98.2829 -2.5157172e-012,98.2892 6.7413832e-013,98.2955 -1.8064937e-013,98.3018 4.840896e-014,98.3081 -1.297301e-014,98.3144 3.4794957e-015,98.3207 -9.4400763e-016,98.3270 2.9627982e-016,98.3333 -2.4105536e-016,98.3396 6.679714e-016,98.3459 -2.4310055e-015,98.3522 9.0567228e-015,98.3585 -3.3798393e-014,98.3648 1.2614622e-013,98.3711 -4.7082152e-013,98.3774 1.7572703e-012,98.3837 -6.558747e-012,98.3900 2.4479535e-011,98.3963 -9.1366179e-011,98.4026 3.4101053e-010,98.4089 -1.2727704e-009,98.4152 4.7504241e-009,98.4215 -1.7730242e-008,98.4278 6.617546e-008,98.4341 -2.4698994e-007,98.4404 9.218528e-007,98.4467 -3.4406767e-006,98.4530 1.2841808e-005,98.4593 -4.7930112e-005,98.4656 0.18729347,98.4719 0.49984396,98.4782 0.5313704,98.4845 0.25018796,98.4908 1.1875157,98.4971 1.5624448,98.5034 0.96872216,98.5097 0.53129226,98.5160 0.28134298,98.5223 3.0416317e-005,98.5286 -8.150676e-006,98.5349 2.1841417e-006,98.5412 -5.8528599e-007,98.5475 1.5683943e-007,98.5538 -4.2028365e-008,98.5601 1.1262368e-008,98.5664 -3.0179839e-009,98.5727 8.0873103e-010,98.5790 -2.1671603e-010,98.5853 5.8073015e-011,98.5916 -1.5559927e-011,98.5979 4.162374e-012,98.6042 -1.0884148e-012,98.6105 1.9096678e-013,98.6168 3.2466055e-013,98.6232 -1.4897433e-012,98.6295 5.6347383e-012,98.6358 -2.1050769e-011,98.6421 7.8574175e-011,98.6484 -2.9326769e-010,98.6547 1.0945779e-009,98.6610 -4.0853467e-009,98.6673 1.5247942e-008,98.6736 -5.6910636e-008,98.6799 2.1241038e-007,98.6862 -7.9278965e-007,98.6925 2.9589678e-006,98.6988 -1.1043901e-005,98.7051 0.093734905,98.7115 0.093765087,98.7178 1.1053298e-005,98.7241 -2.9619596e-006,98.7304 7.937212e-007,98.7367 -2.1270561e-007,98.7430 5.7042271e-008,98.7493 -1.5447691e-008,98.7556 4.7443178e-009,98.7619 -3.5286269e-009,98.7682 9.3705577e-009,98.7746 -3.3956038e-008,98.7809 1.2646295e-007,98.7872 -4.7193086e-007,98.7935 1.7613911e-006,98.7998 -6.574121e-006,98.8061 0.093721658,98.8124 0.093672775,98.8187 0.18749613,98.8251 0.093842447,98.8314 2.8134555e-005,98.8377 -7.5411335e-006,98.8440 2.0279263e-006,98.8503 -5.7001415e-007,98.8566 2.5198827e-007,98.8629 -4.3792838e-007,98.8692 1.4998249e-006,98.8756 -5.5617802e-006,98.8819 2.0748828e-005,98.8882 -7.7439283e-005,98.8945 0.18739401,98.9008 0.18760586,98.9071 7.7638302e-005,98.9134 -2.0799012e-005,98.9198 5.5520559e-006,98.9261 -1.4076631e-006,98.9324 7.8158614e-008,98.9387 1.0952283e-006,98.9450 -4.459434e-006,98.9513 1.6743757e-005,98.9577 0.031122083,98.9640 0.31234249,98.9703 0.31267008,98.9766 0.00012947487,98.9829 -3.4695426e-005,98.9892 9.2973542e-006,98.9956 -2.4914175e-006,99.0019 6.6762652e-007,99.0082 -1.7890383e-007,99.0145 4.793937e-008,99.0208 -1.2840378e-008,99.0272 3.4185894e-009,99.0335 -8.3301999e-010,99.0398 -8.6789395e-011,99.0461 1.1803384e-009,99.0524 -4.6349271e-009,99.0588 1.7360659e-008,99.0651 -6.4812518e-008,99.0714 2.4190732e-007,99.0777 -9.0288353e-007,99.0840 3.3698768e-006,99.0904 -1.2577554e-005,99.0967 0.18744533,99.1030 0.49998558,99.1093 0.3125585,99.1156 2.6133992e-005,99.1220 -7.5047938e-006,99.1283 3.8834087e-006,99.1346 -8.0288837e-006,99.1409 0.093725823,99.1473 0.18749997,99.1536 0.093774304,99.1599 7.5747557e-006,99.1662 -2.176384e-006,99.1726 1.1302678e-006,99.1789 -2.3447001e-006,99.1852 8.2491006e-006,99.1915 -3.0653962e-005,99.1978 0.31246299,99.2042 0.34376776,99.2105 0.18753225,99.2168 1.4209667e-005,99.2231 -3.8077671e-006,99.2295 1.0203504e-006,99.2358 -2.7335216e-007,99.2421 7.2982807e-008,99.2485 -1.8558762e-008,99.2548 1.2465171e-009,99.2611 1.3575253e-008,99.2674 -5.5552057e-008,99.2738 2.0864854e-007,99.2801 -7.7909976e-007,99.2864 2.9079652e-006,99.2927 -1.0853565e-005,99.2991 0.093734428,99.3054 0.093767017,99.3117 3.557991e-006,99.3181 0.093736872,99.3244 0.093760967,99.3307 7.2414368e-006,99.3370 -1.9404799e-006,99.3434 5.1994755e-007,99.3497 -1.3916684e-007,99.3560 3.6681257e-008,99.3624 -7.5477073e-009,99.3687 -6.4938717e-009,99.3750 3.3526469e-008,99.3813 -1.2762163e-007,99.3877 4.7699541e-007,99.3940 -1.7804917e-006,99.4003 6.6454627e-006,99.4067 -2.4803192e-005,99.4130 0.78121907,99.4193 0.87501526,99.4257 0.50002676,99.4320 1.0670112e-005,99.4383 -2.8592756e-006,99.4447 7.6620159e-007,99.4510 -2.0531945e-007,99.4573 5.5019562e-008,99.4637 -1.4743622e-008,99.4700 3.9508561e-009,99.4763 -1.058713e-009,99.4827 2.8370389e-010,99.4890 -7.6024277e-011,99.4953 2.037227e-011,99.5017 -5.459167e-012,99.5080 1.462896e-012,99.5143 -3.92013e-013,99.5207 1.0504792e-013,99.5270 -2.8149747e-014,99.5333 7.5433036e-015,99.5397 -2.0213829e-015,99.5460 5.4167106e-016,99.5523 -1.4515187e-016,99.5587 3.8896425e-017,99.5650 -1.0423094e-017,99.5713 2.793082e-018,99.5777 -7.4846368e-019,99.5840 2.0056621e-019,99.5904 -5.3745828e-020,99.5967 1.4402299e-020,99.6030 -3.8593913e-021,99.6094 1.0342035e-021,99.6157 -2.7713681e-022,99.6220 7.4267569e-023,99.6284 -1.9912965e-023,99.6347 5.3788173e-024,99.6411 -1.600845e-024,99.6474 1.0242169e-024,99.6537 -2.4960936e-024,99.6601 8.9607901e-024,99.6664 -3.3349518e-023,99.6728 1.2444646e-022,99.6791 -4.6447065e-022,99.6854 1.7335642e-021,99.6918 -6.4702645e-021,99.6981 2.4149273e-020,99.7045 -9.0133483e-020,99.7108 3.3640947e-019,99.7171 -1.2555971e-018,99.7235 4.6863252e-018,99.7298 -1.7490994e-017,99.7362 6.528247e-017,99.7425 -2.4365686e-016,99.7488 9.0941216e-016,99.7552 -3.3942423e-015,99.7615 1.2668491e-014,99.7679 -4.7283212e-014,99.7742 1.7647738e-013,99.7806 -6.5867494e-013,99.7869 2.4584035e-012,99.7932 -9.1756169e-012,99.7996 3.4246588e-011,99.8059 -1.2782018e-010,99.8123 4.7706933e-010,99.8186 -1.7805887e-009,99.8250 6.6457746e-009,99.8313 -2.480434e-008,99.8377 9.2578418e-008,99.8440 -3.455348e-007,99.8503 1.289656e-006,99.8567 -4.8134434e-006,99.8630 0.093715228,99.8694 0.31246835,99.8757 0.31253853,99.8821 0.031285468,99.8884 -4.7849703e-006,99.8948 1.282231e-006,99.9011 -3.4360002e-007,99.9075 9.2074515e-008,99.9138 -2.4672714e-008,99.9202 6.6095391e-009,99.9265 -1.7636217e-009,99.9329 4.4445839e-010,99.9392 -1.4072404e-011,99.9455 -3.8823464e-010,99.9519 1.5671371e-009,99.9582 -5.8807657e-009,99.9646 2.1957522e-008,99.9709 -8.1955193e-008,99.9773 0.09372545,99.9836 0.34372881,99.9900 0.34376463,99.9963 0.18752299,100.0027 1.2964963e-005,100.0090 -1.562875e-005,100.0154 0.56248277,100.0217 0.5000177,100.0281 1.3160815e-005,100.0344 -3.5599428e-006,100.0408 1.0780007e-006,100.0471 -7.518359e-007,100.0535 1.9294105e-006,100.0599 -6.9662983e-006,100.0662 0.093580298,100.0726 0.4060894,100.0789 0.6250608,100.0853 1.5936062,100.0916 3.5310111,100.0980 3.6876996,100.1043 1.5941169,100.1107 0.09385024,100.1170 0.09355662,100.1234 1.0621917,100.1297 2.374927,100.1361 2.5628371,100.1424 0.62523407,100.1488 0.093735479,100.1552 1.0498148e-005,100.1615 -2.5789893e-006,100.1679 -1.8303595e-007,100.1742 3.3116007e-006,100.1806 -1.3064388e-005,100.1869 0.031232027,100.1933 0.031267934,100.1996 1.3152358e-005,100.2060 -3.5244407e-006,100.2124 9.4444601e-007,100.2187 -2.5308361e-007,100.2251 6.7818917e-008,100.2314 -1.817337e-008,100.2378 4.8695745e-009,100.2441 -1.3035882e-009,100.2505 3.4442016e-010,100.2569 -7.3994602e-011,100.2632 -4.8472882e-011,100.2696 2.6791327e-010,100.2759 -1.0232575e-009,100.2823 3.8253987e-009,100.2887 -1.4279388e-008,100.2950 5.329607e-008,100.3014 -1.9891954e-007,100.3077 7.4243673e-007,100.3141 -2.7710312e-006,100.3205 1.0342448e-005,100.3268 -3.8601604e-005,100.3332 0.093697071,100.3395 0.093803033,100.3459 0.031279504,100.3523 0.093741849,100.3586 1.1407517e-005,100.3650 -3.0687315e-006,100.3713 8.6657224e-007,100.3777 -3.9734573e-007,100.3841 7.2279926e-007,100.3904 -2.4940177e-006,100.3968 9.2539467e-006,100.4032 -3.4524306e-005,100.4095 0.31243947,100.4159 0.49997368,100.4222 0.50005233,100.4286 0.093813062,100.4350 -1.6507927e-006,100.4413 4.4236384e-007,100.4477 -1.1854044e-007,100.4541 3.1765332e-008,100.4604 -8.5121705e-009,100.4668 2.28101e-009,100.4732 -6.1124211e-010,100.4795 1.6379129e-010,100.4859 -4.3878127e-011,100.4923 1.1709105e-011,100.4986 -2.9550459e-012,100.5050 1.1016364e-013,100.5113 2.5148249e-012,100.5177 -1.0170276e-011,100.5241 3.8169107e-011,100.5304 -1.4251662e-010,100.5368 5.3193649e-010,100.5432 -1.9853752e-009,100.5496 7.410109e-009,100.5559 -2.7657093e-008,100.5623 1.0322584e-007,100.5687 -3.8527457e-007,100.5750 1.4379782e-006,100.5814 -5.3670328e-006,100.5878 2.0031623e-005,100.5941 -7.4764946e-005,100.6005 0.18738508,100.6069 0.28128725,100.6132 0.18760487,100.6196 4.0288956e-005,100.6260 -1.0796241e-005,100.6323 2.8930804e-006,100.6387 -7.7528591e-007,100.6451 2.078509e-007,100.6515 -5.6060763e-008,100.6578 1.6376957e-008,100.6642 -9.4433732e-009,100.6706 2.1396936e-008,100.6769 -7.6149639e-008,100.6833 2.8322242e-007,100.6897 -1.0568176e-006,100.6961 0.09374436,100.7024 0.18749487,100.7088 0.187507,100.7152 5.8268688e-006,100.7215 -1.5614285e-006,100.7279 4.1841662e-007,100.7343 -1.1212331e-007,100.7407 3.0045896e-008,100.7470 -8.0520515e-009,100.7534 2.1601037e-009,100.7598 -5.8777166e-010,100.7662 1.9082702e-010,100.7725 -1.7550386e-010,100.7789 5.1121374e-010,100.7853 -1.869485e-009,100.7917 6.967237e-009,100.7980 -2.6001372e-008,100.8044 9.7045373e-008,100.8108 -3.6220672e-007,100.8172 1.3518808e-006,100.8235 -5.0456865e-006,100.8299 0.031249996,100.8363 5.0499984e-006,100.8427 -1.35325e-006,100.8490 3.6263091e-007,100.8554 -9.717435e-008,100.8618 2.6039848e-008,100.8682 -6.977908e-009,100.8746 1.8698727e-009,100.8809 -5.0107035e-010,100.8873 1.342714e-010,100.8937 -3.5978494e-011,100.9001 9.63272e-012,100.9064 -2.5497417e-012,100.9128 5.6553053e-013,100.9192 2.8784435e-013,100.9256 -1.7170878e-012,100.9320 6.581004e-012,100.9383 -2.4608742e-011,100.9447 9.18607e-011,100.9511 -3.428593e-010,100.9575 1.2796701e-009,100.9639 -4.7761719e-009,100.9702 1.7826325e-008,100.9766 -6.6534007e-008,100.9830 2.4832798e-007,100.9894 -9.2684581e-007,100.9958 0.031235827,101.0022 0.093754724,101.0085 1.2923133e-005,101.0149 -3.489256e-006,101.0213 1.0329511e-006,101.0277 -6.423233e-007,101.0341 0.093694806,101.0404 0.49995083,101.0468 0.50003803,101.0532 0.18755418,101.0596 1.5875105e-005,101.0660 -4.2540573e-006,101.0724 1.1399623e-006,101.0787 -3.0547989e-007,101.0851 8.1873786e-008,101.0915 -2.1992864e-008,101.0979 6.0916805e-009,101.1043 -2.3723052e-009,101.1107 3.3973269e-009,101.1171 -1.1217697e-008,101.1234 4.1476486e-008,101.1298 -1.5469966e-007,101.1362 5.7736491e-007,101.1426 0.49993071,101.1490 1.6561921,101.1554 1.7500342,101.1618 1.0937968,101.1681 0.18751097,101.1745 0.1875172,101.1809 2.2915285e-005,101.1873 -6.1407627e-006,101.1937 1.6460896e-006,101.2001 -4.4314572e-007,101.2065 1.2637324e-007,101.2129 -6.2317149e-008,101.2193 1.2289507e-007,101.2256 -4.2929213e-007,101.2320 1.5943896e-006,101.2384 -5.948702e-006,101.2448 0.18741949,101.2512 0.78118294,101.2576 0.78130639,101.2640 0.31257948,101.2704 2.0827183e-005,101.2768 -5.5810669e-006,101.2831 1.4955605e-006,101.2895 -4.0076583e-007,101.2959 1.0739335e-007,101.3023 -2.877823e-008,101.3087 7.711713e-009,101.3151 -2.0665105e-009,101.3215 5.5376348e-010,101.3279 -1.4839215e-010,101.3343 3.9764605e-011,101.3407 -1.0655413e-011,101.3471 2.8541286e-012,101.3535 -7.6032095e-013,101.3599 1.8694463e-013,101.3662 1.2603437e-014,101.3726 -2.3739184e-013,101.3790 9.370368e-013,101.3854 -3.5110135e-012,101.3918 1.3107977e-011,101.3982 -4.8924476e-011,101.4046 1.8260328e-010,101.4110 -6.8153855e-010,101.4174 2.543737e-009,101.4238 -9.4941042e-009,101.4302 3.5435274e-008,101.4366 -1.3225666e-007,101.4430 4.9362751e-007,101.4494 -1.8423881e-006,101.4558 6.8764275e-006,101.4622 -2.5665202e-005,101.4686 0.18749267,101.4750 0.21877767,101.4814 0.031249881,101.4878 3.1441346e-008,101.4942 -8.42536e-009,101.5005 2.2577495e-009,101.5069 -6.0501115e-010,101.5133 1.6212454e-010,101.5197 -4.3444692e-011,101.5261 1.164191e-011,101.5325 -3.1196851e-012,101.5389 8.3598753e-013,101.5453 -2.2401959e-013,101.5517 6.003054e-014,101.5581 -1.6086416e-014,101.5645 4.3107065e-015,101.5709 -1.155153e-015,101.5773 3.0959647e-016,101.5837 -8.3143484e-017,101.5901 2.2956287e-017,101.5965 -8.6757879e-018,101.6029 1.1745812e-017,101.6093 -3.8309778e-017,101.6157 1.415035e-016,101.6221 -5.2774287e-016,101.6285 1.9696119e-015,101.6349 -7.3512406e-015,101.6413 2.7437362e-014,101.6477 -1.0240568e-013,101.6541 3.8221336e-013,101.6605 -1.426552e-012,101.6670 5.3243846e-012,101.6734 -1.9872434e-011,101.6798 7.4170781e-011,101.6862 -2.7683092e-010,101.6926 1.0332284e-009,101.6990 -3.856365e-009,101.7054 1.4393283e-008,101.7118 -5.372069e-008,101.7182 2.0050413e-007,101.7246 -7.4835054e-007,101.7310 2.7931021e-006,101.7374 0.093682401,101.7438 0.49996331,101.7502 0.34381214,101.7566 0.093785375,101.7630 5.8514802e-006,101.7694 -1.5680207e-006,101.7758 4.2017533e-007,101.7822 -1.1256614e-007,101.7886 3.0058541e-008,101.7950 -7.6597528e-009,101.8015 5.7814936e-010,101.8079 5.3481779e-009,101.8143 -2.1972637e-008,101.8207 8.2548439e-008,101.8271 -3.0824364e-007,101.8335 1.1505102e-006,101.8399 -4.294111e-006,101.8463 0.093731374,101.8527 0.1875,101.8591 0.093768626,101.8655 4.2964039e-006,101.8719 -1.1511914e-006,101.8784 3.0804807e-007,101.8848 -8.0916728e-008,101.8912 1.5595781e-008,101.8976 1.8541421e-008,101.9040 -8.9769742e-008,101.9104 3.4056293e-007,101.9168 -1.2725749e-006,101.9232 4.7500835e-006,101.9296 -1.7729053e-005,101.9360 0.18745926,101.9425 0.3437348,101.9489 0.31253049,101.9553 0.093785718,101.9617 4.7706803e-006,101.9681 -1.2781152e-006,101.9745 3.4143287e-007,101.9809 -8.752238e-008,101.9873 8.630523e-009,101.9938 5.3011355e-008,102.0002 -2.2069395e-007,102.0066 8.2982564e-007,102.0130 -3.0988347e-006,102.0194 0.31248263,102.0258 0.50000519,102.0322 0.187516,102.0387 -1.7006666e-006,102.0451 4.5467579e-007,102.0515 -1.1791197e-007,102.0579 1.6937607e-008,102.0643 5.0174744e-008,102.0707 -2.1765503e-007,102.0771 8.2050587e-007,102.0836 -3.0645926e-006,102.0900 1.1438699e-005,102.0964 -4.2693318e-005,102.1028 0.49987805,102.1092 1.0624582,102.1156 0.87510443,102.1221 0.18759322,102.1285 -1.155798e-005,102.1349 0.37489846,102.1413 1.2186128,102.1477 1.8121533,102.1541 1.9373838,102.1606 1.094192,102.1670 0.43774152,102.1734 0.18750274,102.1798 0.093770534,102.1862 0.093750164,102.1927 7.7161085e-006,102.1991 -2.0675759e-006,102.2055 5.5363176e-007,102.2119 -1.4680043e-007,102.2183 3.3529183e-008,102.2248 1.2696241e-008,102.2312 -8.4323403e-008,102.2376 3.2462188e-007,102.2440 -1.2142528e-006,102.2504 4.5327192e-006,102.2569 -1.691786e-005,102.2633 0.18745604,102.2697 0.31251433,102.2761 0.093790106,102.2826 3.6141669e-006,102.2890 -9.6677206e-007,102.2954 2.5265788e-007,102.3018 -4.3787118e-008,102.3082 -7.7535347e-008,102.3147 3.5395976e-007,102.3211 -1.3384029e-006,102.3275 5.0000162e-006,102.3339 -1.8663022e-005,102.3404 0.18749069,102.3468 0.093771175,102.3532 3.6383854e-006,102.3596 -9.7587963e-007,102.3661 2.6486822e-007,102.3725 -8.3523233e-008,102.3789 6.9209385e-008,102.3853 -1.933229e-007,102.3918 7.0413199e-007,102.3982 -2.6233959e-006,102.4046 9.7901639e-006,102.4110 -3.6539925e-005,102.4175 0.1873792,102.4239 0.31254104,102.4303 0.093859889,102.4367 -1.6530539e-006,102.4432 4.4297246e-007,102.4496 -1.1870344e-007,102.4560 3.1808995e-008,102.4625 -8.5238661e-009,102.4689 2.2841418e-009,102.4753 -6.1208233e-010,102.4817 1.6401989e-010,102.4882 -4.3952675e-011,102.4946 1.177888e-011,102.5010 -3.1596325e-012,102.5075 8.5880212e-013,102.5139 -2.753452e-013,102.5203 2.4253071e-013,102.5267 -6.948108e-013,102.5332 2.5368856e-012,102.5396 -9.4534146e-012,102.5460 3.5279328e-011,102.5525 -1.3167344e-010,102.5589 4.9144827e-010,102.5653 -1.8342542e-009,102.5718 6.8460522e-009,102.5782 -2.5551858e-008,102.5846 9.5367838e-008,102.5910 -3.5594718e-007,102.5975 1.328513e-006,102.6039 0.31231642,102.6103 0.93719769,102.6168 1.1563613,102.6232 0.50030607,102.6296 0.093821257,102.6361 -4.8025845e-006,102.6425 1.2869498e-006,102.6489 -3.4486413e-007,102.6554 9.2413323e-008,102.6618 -2.4764022e-008,102.6682 6.6360211e-009,102.6747 -1.7782554e-009,102.6811 4.765196e-010,102.6875 -1.2769308e-010,102.6940 3.4217931e-011,102.7004 -9.1693857e-012,102.7069 2.457122e-012,102.7133 -6.5843565e-013,102.7197 1.7644114e-013,102.7262 -4.7280979e-014,102.7326 1.2669893e-014,102.7390 -3.3951541e-015,102.7455 9.0979999e-016,102.7519 -2.4379932e-016,102.7583 6.533095e-017,102.7648 -1.7506752e-017,102.7712 4.691287e-018,102.7777 -1.2571251e-018,102.7841 3.368721e-019,102.7905 -9.0271674e-020,102.7970 2.4190125e-020,102.8034 -6.4822332e-021,102.8098 1.7370448e-021,102.8163 -4.654763e-022,102.8227 1.2473378e-022,102.8292 -3.3424939e-023,102.8356 8.9568892e-024,102.8420 -2.4001781e-024,102.8485 6.4317526e-025,102.8549 -1.7234738e-025,102.8614 4.6167533e-026,102.8678 -1.2310208e-026,102.8742 3.0699223e-027,102.8807 3.1486812e-029,102.8871 -3.1963604e-027,102.8936 1.2754947e-026,102.9000 -4.7826923e-026,102.9065 1.7856575e-025,102.9129 -6.6648447e-025,102.9193 2.4875526e-024,102.9258 -9.2844014e-024,102.9322 3.4652568e-023,102.9387 -1.2933526e-022,102.9451 4.827236e-022,102.9515 -1.80169e-021,102.9580 6.7245252e-021,102.9644 -2.509823e-020,102.9709 9.3675206e-020,102.9773 -3.4962802e-019,102.9838 1.3049315e-018,102.9902 -4.8704519e-018,102.9967 1.8178197e-017,103.0031 -6.784726e-017,103.0095 2.5322926e-016,103.0160 -9.4513831e-016,103.0224 3.5275801e-015,103.0289 -1.3166139e-014,103.0353 4.9140542e-014,103.0418 -1.8340936e-013,103.0482 6.8454655e-013,103.0547 -2.5549625e-012,103.0611 9.5359961e-012,103.0676 -3.559161e-011,103.0740 1.3284009e-010,103.0805 -4.9580468e-010,103.0869 1.8505131e-009,103.0933 -6.9067485e-009,103.0998 2.5778354e-008,103.1062 -9.6213654e-008,103.1127 3.591023e-007,103.1191 -1.3402928e-006,103.1256 5.0024328e-006,103.1320 -1.8670791e-005,103.1385 0.31245673,103.1449 0.49999958,103.1514 0.34378666,103.1578 0.093770899,103.1643 1.1738003e-006,103.1707 -3.375643e-007,103.1772 1.7637896e-007,103.1836 -3.679539e-007,103.1901 1.2955243e-006,103.1965 -4.8144907e-006,103.2030 0.031249996,103.2094 4.8168135e-006,103.2159 -1.2910939e-006,103.2223 3.4721245e-007,103.2288 -9.7662678e-008,103.2352 4.3414495e-008,103.2417 -7.5993619e-008,103.2481 2.6057694e-007,103.2546 -9.6638371e-007,103.2611 3.605219e-006,103.2675 -1.3455469e-005,103.2740 0.18746777,103.2804 0.34373692,103.2869 0.31253064,103.2933 0.03127699,103.2998 -2.121285e-006,103.3062 5.6845829e-007,103.3127 -1.5239398e-007,103.3191 4.1076376e-008,103.3256 -1.1900557e-008,103.3320 6.52315e-009,103.3385 -1.4192223e-008,103.3450 5.0249167e-008,103.3514 -1.8681791e-007,103.3579 6.9707284e-007,103.3643 -2.6016623e-006,103.3708 0.031249998,103.3772 2.6032722e-006,103.3837 -6.9848267e-007,103.3901 1.9047009e-007,103.3966 -6.3348018e-008,103.4031 6.2912079e-008,103.4095 -1.8831001e-007,103.4160 6.9037702e-007,103.4224 -2.5733841e-006,103.4289 0.03124989,103.4354 3.0116505e-006,103.4418 -2.2202178e-006,103.4483 5.8694427e-006,103.4547 -2.125904e-005,103.4612 0.18747102,103.4676 0.187529,103.4741 2.1227284e-005,103.4806 -5.6882773e-006,103.4870 1.5242883e-006,103.4935 -4.0846371e-007,103.4999 1.0945607e-007,103.5064 -2.9330955e-008,103.5129 7.8598195e-009,103.5193 -2.1061968e-009,103.5258 5.6439775e-010,103.5322 -1.5124171e-010,103.5387 4.0528251e-011,103.5452 -1.0860315e-011,103.5516 2.9100715e-012,103.5581 -7.7918515e-013,103.5646 2.0645805e-013,103.5710 -4.6589834e-014,103.5775 -2.0116396e-014,103.5839 1.2706896e-013,103.5904 -4.8819596e-013,103.5969 1.8258474e-012,103.6033 -6.8156878e-012,103.6098 2.5438745e-011,103.6163 -9.4946155e-011,103.6227 3.5437153e-010,103.6292 -1.3226358e-009,103.6357 4.9365285e-009,103.6421 -1.8424812e-008,103.6486 6.8767697e-008,103.6550 -2.5666455e-007,103.6615 9.5795986e-007,103.6680 -3.5754335e-006,103.6744 1.334474e-005,103.6809 -4.9807131e-005,103.6874 0.093731657,103.6938 0.031304803,103.7003 3.5849735e-006,103.7068 -9.606506e-007,103.7132 2.5738078e-007,103.7197 -6.8802919e-008,103.7262 1.7812253e-008,103.7326 -2.4409101e-009,103.7391 -8.0506286e-009,103.7456 3.464632e-008,103.7520 -1.3054418e-007,103.7585 4.8756567e-007,103.7650 -1.819851e-006,103.7715 0.093727596,103.7779 0.34370556,103.7844 0.50001603,103.7909 0.18754795,103.7973 5.3771464e-006,103.8038 -1.4317841e-006,103.8103 3.4959913e-007,103.8167 3.3501877e-008,103.8232 -4.8367167e-007,103.8297 1.9013303e-006,103.8362 0.031242879,103.8426 0.31249738,103.8491 0.18750782,103.8556 5.1163261e-007,103.8620 -1.371023e-007,103.8685 3.6739685e-008,103.8750 -9.8465094e-009,103.8815 2.6436939e-009,103.8879 -7.2755574e-010,103.8944 2.6634442e-010,103.9009 -3.3779152e-010,103.9073 1.0848853e-009,103.9138 -4.0020351e-009,103.9203 1.4924332e-008,103.9268 -5.5699324e-008,103.9332 2.0788801e-007,103.9397 -7.759088e-007,103.9462 2.8959566e-006,103.9527 -1.0808699e-005,103.9591 0.18743308,103.9656 0.49994171,103.9721 0.56253457,103.9786 0.31257796,103.9850 2.6168062e-005,103.9915 -3.8886324e-006,103.9980 -1.0616396e-005,104.0045 0.18746361,104.0109 0.34375015,104.0174 0.18753582,104.0239 1.2579484e-005,104.0304 -3.370925e-006,104.0368 9.033069e-007,104.0433 -2.420592e-007,104.0498 6.4864615e-008,104.0563 -1.7381776e-008,104.0628 4.6577955e-009,104.0692 -1.2481497e-009,104.0757 3.3446679e-010,104.0822 -8.9627077e-011,104.0887 2.4017371e-011,104.0951 -6.4359364e-012,104.1016 1.7246386e-012,104.1081 -4.6215142e-013,104.1146 1.2384274e-013,104.1211 -3.3186144e-014,104.1275 8.8928939e-015,104.1340 -2.3830289e-015,104.1405 6.3858042e-016,104.1470 -1.7112043e-016,104.1535 4.5855144e-017,104.1599 -1.2287809e-017,104.1664 3.2927637e-018,104.1729 -8.8235945e-019,104.1794 2.3643689e-019,104.1859 -6.3324262e-020,104.1924 1.6843103e-020,104.1988 -4.0435327e-021,104.2053 -6.7033659e-022,104.2118 6.7257167e-021,104.2183 -2.6234516e-020,104.2248 9.8219465e-020,104.2312 -3.666698e-019,104.2377 1.3685587e-018,104.2442 -5.1079333e-018,104.2507 1.9064553e-017,104.2572 -7.1155413e-017,104.2637 2.6557625e-016,104.2701 -9.9122114e-016,104.2766 3.6995756e-015,104.2831 -1.3808077e-014,104.2896 5.1536449e-014,104.2961 -1.923516e-013,104.3026 7.1792182e-013,104.3091 -2.6795287e-012,104.3155 1.0000916e-011,104.3220 -3.7326829e-011,104.3285 1.3931646e-010,104.3350 -5.1997651e-010,104.3415 1.9407298e-009,104.3480 -7.2434645e-009,104.3545 2.7035076e-008,104.3609 -1.0090413e-007,104.3674 3.766086e-007,104.3739 -1.4056317e-006,104.3804 5.2462965e-006,104.3869 0.031211084,104.3934 0.31245768,104.3999 0.31253472,104.4064 0.093788095,104.4129 5.654314e-006,104.4193 -2.7711726e-006,104.4258 5.4303596e-006,104.4323 -1.8951523e-005,104.4388 0.1874906,104.4453 0.093771435,104.4518 3.476652e-006,104.4583 -2.367812e-007,104.4648 -2.5299939e-006,104.4713 1.0357579e-005,104.4777 -3.8903145e-005,104.4842 0.49991655,104.4907 0.75002593,104.4972 0.31257141,104.5037 0.031266272,104.5102 7.8008941e-007,104.5167 -2.0904048e-007,104.5232 5.6016596e-008,104.5297 -1.5010764e-008,104.5362 4.0224353e-009,104.5427 -1.0778919e-009,104.5492 2.8884248e-010,104.5557 -7.7400267e-011,104.5621 2.0737707e-011,104.5686 -5.5449816e-012,104.5751 1.4407203e-012,104.5816 -2.1748589e-013,104.5881 -5.7093295e-013,104.5946 2.5014288e-012,104.6011 -9.4354698e-012,104.6076 3.5242993e-011,104.6141 -1.31546e-010,104.6206 4.9097626e-010,104.6271 -1.832491e-009,104.6336 6.8394805e-009,104.6401 -2.5527273e-008,104.6466 9.5276462e-008,104.6531 -3.5560419e-007,104.6596 1.3272359e-006,104.6661 -4.9536961e-006,104.6726 1.848888e-005,104.6791 -6.9006797e-005,104.6856 0.1873477,104.6921 0.34367692,104.6986 0.31267172,104.7050 0.00013710489,104.7115 -3.6739966e-005,104.7180 9.845221e-006,104.7245 -2.6382684e-006,104.7310 7.0714276e-007,104.7375 -1.9011254e-007,104.7440 5.3256635e-008,104.7505 -2.2901025e-008,104.7570 3.8346304e-008,104.7635 -1.3049254e-007,104.7700 4.8365837e-007,104.7765 -1.8042707e-006,104.7830 6.7339088e-006,104.7895 -2.5133175e-005,104.7960 0.093641907,104.8025 0.187554,104.8090 9.3740819e-005,104.8155 -2.5119709e-005,104.8220 6.7313281e-006,104.8285 -1.8037939e-006,104.8350 4.8336261e-007,104.8415 -1.2952667e-007,104.8480 3.4709263e-008,104.8546 -9.3010462e-009,104.8611 2.4924216e-009,104.8676 -6.6796979e-010,104.8741 1.7927815e-010,104.8806 -4.9094815e-011,104.8871 1.708852e-011,104.8936 -1.9256948e-011,104.9001 5.9942606e-011,104.9066 -2.2052907e-010,104.9131 8.2223284e-010,104.9196 -3.0686225e-009,104.9261 1.1453084e-008,104.9326 -4.2746791e-008,104.9391 1.5954552e-007,104.9456 -5.9547824e-007,104.9521 2.2225272e-006,104.9586 -8.2952274e-006,104.9651 0.18742318,104.9716 0.4999772,104.9781 0.34382814,104.9846 0.031280715,104.9911 -3.4114614e-006,104.9977 9.1416928e-007,105.0042 -2.4496987e-007,105.0107 6.5644564e-008,105.0172 -1.7590754e-008,105.0237 4.7137214e-009,105.0302 -1.2628678e-009,105.0367 3.3741088e-010,105.0432 -8.6684632e-011,105.0497 9.3021597e-012,105.0562 4.9486536e-011,105.0627 -2.0726511e-010,105.0692 7.7963058e-010,105.0758 -2.9114664e-009,105.0823 1.0867016e-008,105.0888 -4.0559513e-008,105.0953 1.5138193e-007,105.1018 -5.650088e-007,105.1083 2.1088047e-006,105.1148 -7.8707762e-006,105.1213 0.34375,105.1278 7.8762823e-006,105.1343 -2.1152528e-006,105.1409 5.8416356e-007,105.1474 -2.2125471e-007,105.1539 3.0083342e-007,105.1604 -9.8213786e-007,105.1669 3.6279755e-006,105.1734 0.093710966,105.1799 0.49995843,105.1864 0.56251967,105.1930 0.31254309,105.1995 1.9029601e-005,105.2060 -5.126938e-006,105.2125 1.4767933e-006,105.2190 -7.7989927e-007,105.2255 1.6428163e-006,105.2320 -5.7917541e-006,105.2385 0.093742117,105.2451 0.093757883,105.2516 5.783254e-006,105.2581 -1.6002996e-006,105.2646 6.1754463e-007,105.2711 -8.6982226e-007,105.2776 2.8619186e-006,105.2842 -1.0578602e-005,105.2907 0.093734868,105.2972 0.093766496,105.3037 3.7283953e-006,105.3102 0.093726195,105.3167 0.1875082,105.3233 0.031268738,105.3298 1.3944127e-007,105.3363 -3.73742e-008,105.3428 1.0045802e-008,105.3493 -2.8063105e-009,105.3558 1.1787669e-009,105.3624 -1.9086819e-009,105.3689 6.4563697e-009,105.3754 -2.3918499e-008,105.3819 8.9224024e-008,105.3884 -3.3300148e-007,105.3950 1.2428711e-006,105.4015 -4.6388163e-006,105.4080 1.7313636e-005,105.4145 0.031116735,105.4210 0.31233093,105.4275 0.34387386,105.4341 0.09390229,105.4406 2.1211021e-005,105.4471 0.031199694,105.4536 0.81241781,105.4602 1.2187986,105.4667 0.5000816,105.4732 -2.4932264e-005,105.4797 0.18747082,105.4862 0.18752572,105.4928 0.031272784,105.4993 -9.7087866e-007,105.5058 4.5631435e-007,105.5123 -8.5436926e-007,105.5189 2.9613566e-006,105.5254 -1.0991841e-005,105.5319 0.18747243,105.5384 0.34373429,105.5449 0.31253177,105.5515 2.5573776e-005,105.5580 -6.8530021e-006,105.5645 1.8363984e-006,105.5710 -4.920995e-007,105.5776 1.3186784e-007,105.5841 -3.5336623e-008,105.5906 9.4691508e-009,105.5971 -2.5374474e-009,105.6037 6.7995948e-010,105.6102 -1.8220868e-010,105.6167 4.8826439e-011,105.6232 -1.3084017e-011,105.6298 3.5061231e-012,105.6363 -9.3953545e-013,105.6428 2.5176719e-013,105.6494 -6.7466032e-014,105.6559 1.8078865e-014,105.6624 -4.8445914e-015,105.6689 1.2982048e-015,105.6755 -3.4787979e-016,105.6820 9.3221303e-017,105.6885 -2.4980504e-017,105.6950 6.6940224e-018,105.7016 -1.793792e-018,105.7081 4.8066524e-019,105.7146 -1.2874063e-019,105.7212 3.4262713e-020,105.7277 -8.3009239e-021,105.7342 -1.0617415e-021,105.7408 1.25495e-020,105.7473 -4.9139976e-020,105.7538 1.8402363e-019,105.7603 -6.8700379e-019,105.7669 2.5641755e-018,105.7734 -9.5703846e-018,105.7799 3.5719925e-017,105.7865 -1.3331886e-016,105.7930 4.9759099e-016,105.7995 -1.8571788e-015,105.8061 6.9316209e-015,105.8126 -2.5871159e-014,105.8191 9.6559926e-014,105.8257 -3.6039439e-013,105.8322 1.3451141e-012,105.8387 -5.020422e-012,105.8453 1.8737914e-011,105.8518 -6.9936251e-011,105.8583 2.6102573e-010,105.8649 -9.742368e-010,105.8714 3.6361814e-009,105.8779 -1.3571462e-008,105.8845 5.0653291e-008,105.8910 -1.8905521e-007,105.8975 7.0561833e-007,105.9041 -2.6336063e-006,105.9106 0.03125,105.9171 2.6327843e-006,105.9237 -6.9844356e-007,105.9302 1.6079895e-007,105.9367 5.5305875e-008,105.9433 -3.8206429e-007,105.9498 1.4730608e-006,105.9563 -5.5105747e-006,105.9629 0.18745187,105.9694 0.6249271,105.9760 0.93747985,105.9825 0.78130591,105.9890 0.34382278,105.9956 2.1269585e-005,106.0021 -5.6996109e-006,106.0086 1.5273349e-006,106.0152 -4.0932042e-007,106.0217 1.0983762e-007,106.0283 -3.0000745e-008,106.0348 1.0157679e-008,106.0413 -1.0628478e-008,106.0479 3.2357939e-008,106.0544 -1.1881163e-007,106.0610 4.4292031e-007,106.0675 -1.6529877e-006,106.0740 6.1694718e-006,106.0806 -2.3026549e-005,106.0871 0.31247139,106.0937 0.34376436,106.1002 0.18752477,106.1067 9.7088596e-006,106.1133 -2.6016817e-006,106.1198 6.971722e-007,106.1264 -1.8682114e-007,106.1329 5.0062432e-008,106.1395 -1.3415224e-008,106.1460 3.5948797e-009,106.1525 -9.6333475e-010,106.1591 2.5820218e-010,106.1656 -6.9405093e-011,106.1722 1.9399765e-011,106.1787 -8.1892479e-012,106.1853 1.3356764e-011,106.1918 -4.5240662e-011,106.1983 1.6761778e-010,106.2049 -6.2527516e-010,106.2114 2.3336497e-009,106.2180 -8.7099474e-009,106.2245 3.2508463e-008,106.2311 -1.2133258e-007,106.2376 4.5285427e-007,106.2442 -1.6902053e-006,106.2507 6.3084176e-006,106.2572 -2.3545152e-005,106.2638 0.31244951,106.2703 0.49999481,106.2769 0.34380186,106.2834 2.8375307e-005,106.2900 -7.6037259e-006,106.2965 2.0375692e-006,106.3031 -5.4600713e-007,106.3096 1.4631345e-007,106.3162 -3.9207581e-008,106.3227 1.0506433e-008,106.3293 -2.8153413e-009,106.3358 7.54181e-010,106.3424 -2.0118159e-010,106.3489 5.0491174e-011,106.3555 -7.6766745e-013,106.3620 -4.7428051e-011,106.3686 1.9049456e-010,106.3751 -7.1460166e-010,106.3817 2.6681031e-009,106.3882 -9.958522e-009,106.3947 3.716864e-008,106.4013 -1.3872594e-007,106.4079 5.1777209e-007,106.4144 -1.9325007e-006,106.4210 0.093747362,106.4275 0.093752638,106.4341 0.031251933,106.4406 -5.1811861e-007,106.4472 1.3884016e-007,106.4537 -3.7204973e-008,106.4603 9.9698099e-009,106.4668 -2.671608e-009,106.4734 7.1591033e-010,106.4799 -1.9184236e-010,106.4865 5.1407961e-011,106.4930 -1.3775784e-011,106.4996 3.6914989e-012,106.5061 -9.8922758e-013,106.5127 2.651479e-013,106.5192 -7.1293299e-014,106.5258 2.0006442e-014,106.5323 -8.7276572e-015,106.5389 1.4903794e-014,106.5455 -5.0890749e-014,106.5520 1.8867259e-013,106.5586 -7.038499e-013,106.5651 2.6269147e-012,106.5717 -9.8045079e-012,106.5782 3.6593732e-011,106.5848 -1.3658018e-010,106.5913 5.0976334e-010,106.5979 -1.902609e-009,106.6045 7.1011792e-009,106.6110 -2.6504003e-008,106.6176 9.892188e-008,106.6241 -3.6920991e-007,106.6307 1.3780161e-006,106.6372 -5.1432212e-006,106.6438 0.093710661,106.6504 0.31246769,106.6569 0.31253231,106.6635 0.093789347,106.6700 5.1475272e-006,106.6766 -1.3793817e-006,106.6831 3.696326e-007,106.6897 -9.9050389e-008,106.6963 2.6542512e-008,106.7028 -7.1125905e-009,106.7094 1.9059596e-009,106.7159 -5.1073956e-010,106.7225 1.368628e-010,106.7291 -3.6675097e-011,106.7356 9.8278165e-012,106.7422 -2.6335583e-012,106.7487 7.0571402e-013,106.7553 -1.8911004e-013,106.7619 5.0675782e-014,106.7684 -1.357958e-014,106.7750 3.6389171e-015,106.7816 -9.7511979e-016,106.7881 2.6130262e-016,106.7947 -7.0021203e-017,106.8012 1.8763565e-017,106.8078 -5.02805e-018,106.8144 1.3472949e-018,106.8209 -3.6077245e-019,106.8275 9.5698315e-020,106.8341 -2.19948e-020,106.8406 -7.7270721e-021,106.8472 5.2908844e-020,106.8537 -2.0392336e-019,106.8603 7.6283914e-019,106.8669 -2.8476363e-018,106.8734 1.0628464e-017,106.8800 -3.9669048e-017,106.8866 1.4805828e-016,106.8931 -5.5260345e-016,106.8997 2.0625028e-015,106.9063 -7.6979557e-015,106.9128 2.8731364e-014,106.9194 -1.0723517e-013,106.9260 4.0023781e-013,106.9325 -1.4938225e-012,106.9391 5.5754498e-012,106.9457 -2.0809458e-011,106.9522 7.7667928e-011,106.9588 -2.8988292e-010,106.9654 1.0819406e-009,106.9719 -4.038168e-009,106.9785 1.5071807e-008,106.9851 -5.6253061e-008,106.9916 2.099554e-007,106.9982 -7.8362444e-007,107.0048 2.9247508e-006,107.0113 -1.0916155e-005,107.0179 0.093735926,107.0245 0.093762368,107.0311 0.031260855,107.0376 -9.3930066e-007,107.0442 1.4814387e-006,107.0508 -4.986764e-006,107.0573 0.093713783,107.0639 0.34369951,107.0705 0.50000155,107.0770 0.50005251,107.0836 0.34378147,107.0902 0.1875037,107.0968 1.6571536e-006,107.1033 -4.3425703e-007,107.1099 7.9753406e-008,107.1165 1.152856e-007,107.1230 -5.4094352e-007,107.1296 2.0486366e-006,107.1362 -7.654151e-006,107.1428 0.093720071,107.1493 0.18751045,107.1559 0.031277139,107.1625 -2.025703e-006,107.1691 4.7424163e-007,107.1756 1.28902e-007,107.1822 -9.8996179e-007,107.1888 3.8312296e-006,107.1954 -1.4335981e-005,107.2019 0.09374474,107.2085 0.031265754,107.2151 1.030162e-006,107.2217 -2.7605222e-007,107.2282 7.3973631e-008,107.2348 -1.9822696e-008,107.2414 5.3118829e-009,107.2480 -1.4234242e-009,107.2545 3.8143455e-010,107.2611 -1.0221292e-010,107.2677 2.7389969e-011,107.2743 -7.3396835e-012,107.2808 1.966813e-012,107.2874 -5.270464e-013,107.2940 1.4123248e-013,107.3006 -3.7846035e-014,107.3072 1.0141592e-014,107.3137 -2.7176396e-015,107.3203 7.2824526e-016,107.3269 -1.9514764e-016,107.3335 5.229367e-017,107.3401 -1.4013121e-017,107.3466 3.7550914e-018,107.3532 -1.0062509e-018,107.3598 2.6964485e-019,107.3664 -7.2256663e-020,107.3729 1.9362594e-020,107.3795 -5.1885902e-021,107.3861 1.3903851e-021,107.3927 -3.7258108e-022,107.3993 9.9840287e-023,107.4059 -2.6753574e-023,107.4124 7.166896e-024,107.4190 -1.9121083e-024,107.4256 4.8102519e-025,107.4322 -1.1846839e-026,107.4388 -4.3370784e-025,107.4453 1.7468128e-024,107.4519 -6.5540138e-024,107.4585 2.4470981e-023,107.4651 -9.1336405e-023,107.4717 3.4089888e-022,107.4783 -1.2723497e-021,107.4848 4.748837e-021,107.4914 -1.7724257e-020,107.4980 6.6152897e-020,107.5046 -2.4690486e-019,107.5112 9.2153225e-019,107.5178 -3.4394683e-018,107.5243 1.2837252e-017,107.5309 -4.7912951e-017,107.5375 1.7882726e-016,107.5441 -6.6744349e-016,107.5507 2.4911241e-015,107.5573 -9.2977129e-015,107.5639 3.4702194e-014,107.5704 -1.2952026e-013,107.5770 4.8341322e-013,107.5836 -1.8042607e-012,107.5902 6.7341089e-012,107.5968 -2.5133957e-011,107.6034 9.3808385e-011,107.6100 -3.5012451e-010,107.6166 1.3067825e-009,107.6231 -4.8773523e-009,107.6297 1.820392e-008,107.6363 -6.7943148e-008,107.6429 2.5358668e-007,107.6495 -9.4647095e-007,107.6561 3.5325479e-006,107.6627 -1.3184655e-005,107.6693 0.18744329,107.6758 0.49998394,107.6824 0.34379539,107.6890 0.093782298,107.6956 6.9992088e-006,107.7022 -1.8755757e-006,107.7088 5.025974e-007,107.7154 -1.3468089e-007,107.7220 3.6090398e-008,107.7286 -9.6711332e-009,107.7352 2.5915703e-009,107.7418 -6.9446238e-010,107.7483 1.8609485e-010,107.7549 -4.9867787e-011,107.7615 1.3363055e-011,107.7681 -3.5808938e-012,107.7747 9.5957096e-013,107.7813 -2.5713592e-013,107.7879 6.8904646e-014,107.7945 -1.8464361e-014,107.8011 4.947901e-015,107.8077 -1.3259355e-015,107.8143 3.5548933e-016,107.8209 -9.5927586e-017,107.8275 2.8195973e-017,107.8341 -1.6850278e-017,107.8406 3.9205972e-017,107.8472 -1.3998302e-016,107.8538 5.20763e-016,107.8604 -1.9432067e-015,107.8670 7.2525782e-015,107.8736 -2.7069028e-014,107.8802 1.0103071e-013,107.8868 -3.7708056e-013,107.8934 1.4073913e-012,107.9000 -5.252858e-012,107.9066 1.9605432e-011,107.9132 -7.3174057e-011,107.9198 2.7311015e-010,107.9264 -1.0193391e-009,107.9330 3.8045149e-009,107.9396 -1.4199729e-008,107.9462 5.2998171e-008,107.9528 -1.9780697e-007,107.9594 7.382821e-007,107.9660 -2.755517e-006,107.9726 1.0284515e-005,107.9792 -3.8385264e-005,107.9858 0.31244725,107.9924 0.31255332,107.9990 0.031265773,108.0056 0.31244019,108.0122 0.56248242,108.0188 0.5000369,108.0254 0.1875464,108.0320 1.0173204e-005,108.0386 -2.7233143e-006,108.0452 7.1933135e-007,108.0518 -1.5381498e-007,108.0584 -1.041344e-007,108.0650 5.7040785e-007,108.0716 -2.1776555e-006,108.0782 8.1407925e-006,108.0848 -3.0387671e-005,108.0914 0.31246841,108.0980 0.3437531,108.1046 0.31251922,108.1112 0.093787953,108.1178 -2.5967032e-005,108.1244 0.31240597,108.1310 0.74996525,108.1376 0.56258714,108.1442 0.093813881,108.1508 -1.362945e-006,108.1574 3.652282e-007,108.1640 -9.7870071e-008,108.1706 2.6226214e-008,108.1772 -7.0278281e-009,108.1838 1.8832444e-009,108.1904 -5.0465243e-010,108.1970 1.3523156e-010,108.2036 -3.623795e-011,108.2103 9.7106715e-012,108.2169 -2.6021631e-012,108.2235 6.9729525e-013,108.2301 -1.8683274e-013,108.2367 4.9986453e-014,108.2433 -1.3099781e-014,108.2499 2.4090381e-015,108.2565 3.4648958e-015,108.2631 -1.6270046e-014,108.2697 6.1619736e-014,108.2763 -2.3022521e-013,108.2829 8.5934206e-013,108.2895 -3.2073699e-012,108.2961 1.1970985e-011,108.3028 -4.4679732e-011,108.3094 1.6675977e-010,108.3160 -6.2240341e-010,108.3226 2.3230184e-009,108.3292 -8.670284e-009,108.3358 3.2360411e-008,108.3424 -1.2077992e-007,108.3490 4.5079113e-007,108.3556 -1.6825037e-006,108.3622 6.2796685e-006,108.3688 -2.3437833e-005,108.3755 0.18746988,108.3821 0.18752626,108.3887 0.031273078,108.3953 -9.2753623e-007,108.4019 2.5363371e-007,108.4085 -8.6934399e-008,108.4151 9.4091703e-008,108.4217 -2.8944788e-007,108.4284 1.0637737e-006,108.4350 -3.9659271e-006,108.4416 0.093705952,108.4482 0.31248423,108.4548 0.18754828,108.4614 1.859553e-005,108.4680 -4.9830369e-006,108.4746 1.3353025e-006,108.4813 -3.5782054e-007,108.4879 9.5885035e-008,108.4945 -2.5694277e-008,108.5011 6.8852857e-009,108.5077 -1.8450476e-009,108.5143 4.9441667e-010,108.5209 -1.3248866e-010,108.5276 3.5502934e-011,108.5342 -9.5137075e-012,108.5408 2.5493847e-012,108.5474 -6.8315763e-013,108.5540 1.8306549e-013,108.5606 -4.9055994e-014,108.5673 1.3145514e-014,108.5739 -3.5225989e-015,108.5805 9.439494e-016,108.5871 -2.5294977e-016,108.5937 6.7782852e-017,108.6003 -1.8163746e-017,108.6070 4.8673317e-018,108.6136 -1.304297e-018,108.6202 3.4951198e-019,108.6268 -9.3658598e-020,108.6334 2.5097658e-020,108.6401 -6.7254085e-021,108.6467 1.8022038e-021,108.6533 -4.8293161e-022,108.6599 1.2939468e-022,108.6665 -3.4613109e-023,108.6731 9.0485478e-024,108.6798 -1.5785643e-024,108.6864 -2.7351876e-024,108.6930 1.252039e-023,108.6996 -4.7349782e-023,108.7062 1.7689122e-022,108.7129 -6.6026184e-022,108.7195 2.4643304e-021,108.7261 -9.1977104e-021,108.7327 3.4328939e-020,108.7394 -1.2812708e-019,108.7460 4.7821312e-019,108.7526 -1.7848519e-018,108.7592 6.6616647e-018,108.7658 -2.4863565e-017,108.7725 9.2799163e-017,108.7791 -3.463576e-016,108.7857 1.2927224e-015,108.7923 -4.8248746e-015,108.7990 1.8008046e-014,108.8056 -6.7212058e-014,108.8122 2.5085787e-013,108.8188 -9.3628577e-013,108.8255 3.4945326e-012,108.8321 -1.3042767e-011,108.8387 4.8679973e-011,108.8453 -1.8168993e-010,108.8520 6.7812761e-010,108.8586 -2.5310001e-009,108.8652 9.4465378e-009,108.8718 -3.5257653e-008,108.8785 1.315933e-007,108.8851 -4.9115039e-007,108.8917 1.8331375e-006,108.8983 -6.8418835e-006,108.9050 0.28110993,108.9116 0.96869582,108.9182 0.62515461,108.9248 5.7016103e-005,108.9315 -1.5278581e-005,108.9381 4.0941954e-006,108.9447 -1.0971198e-006,108.9514 2.9399473e-007,108.9580 -7.8781639e-008,108.9646 2.1111081e-008,108.9712 -5.6571241e-009,108.9779 1.5159253e-009,108.9845 -4.0617701e-010,108.9911 1.0867571e-010,108.9978 -2.849708e-011,109.0044 5.3047549e-012,109.0110 7.2807853e-012,109.0177 -3.4430923e-011,109.0243 1.3045226e-010,109.0309 -4.874125e-010,109.0375 1.8193266e-009,109.0442 -6.7903736e-009,109.0508 2.5343954e-008,109.0574 -9.459211e-008,109.0641 3.5304942e-007,109.0707 -1.3176987e-006,109.0773 4.9180926e-006,109.0840 -1.8355966e-005,109.0906 0.18745054,109.0972 0.34375,109.1039 0.18754949,109.1105 1.837222e-005,109.1171 -4.9231958e-006,109.1238 1.3192669e-006,109.1304 -3.5352335e-007,109.1370 9.4733494e-008,109.1437 -2.5385695e-008,109.1503 6.8025936e-009,109.1569 -1.8228881e-009,109.1636 4.8847842e-010,109.1702 -1.3089736e-010,109.1768 3.5076508e-011,109.1835 -9.399437e-012,109.1901 2.518763e-012,109.1967 -6.7495179e-013,109.2034 1.8086654e-013,109.2100 -4.8466727e-014,109.2167 1.2987607e-014,109.2233 -3.4802835e-015,109.2299 9.3260996e-016,109.2366 -2.4991109e-016,109.2432 6.6968569e-017,109.2498 -1.7945536e-017,109.2565 4.8088575e-018,109.2631 -1.2886275e-018,109.2698 3.4531291e-019,109.2764 -9.2533348e-020,109.2830 2.4796122e-020,109.2897 -6.6446045e-021,109.2963 1.7805519e-021,109.3029 -4.7713372e-022,109.3096 1.278573e-022,109.3162 -3.426186e-023,109.3229 9.1811363e-024,109.3295 -2.4602649e-024,109.3361 6.5927601e-025,109.3428 -1.7666592e-025,109.3494 4.7341084e-026,109.3561 -1.2685968e-026,109.3627 3.3994532e-027,109.3693 -9.1094994e-028,109.3760 2.4410697e-028,109.3826 -6.5413687e-029,109.3893 1.7530558e-029,109.3959 -4.7039379e-030,109.4026 1.2839598e-030,109.4092 -4.315765e-031,109.4158 4.4228219e-031,109.4225 -1.3376211e-030,109.4291 4.9085409e-030,109.4358 -1.829783e-029,109.4424 6.8287584e-029,109.4491 -2.5487049e-028,109.4557 9.5126138e-028,109.4623 -3.5504253e-027,109.4690 1.3251373e-026,109.4756 -4.9458553e-026,109.4823 1.8459582e-025,109.4889 -6.8897327e-025,109.4956 2.5714785e-024,109.5022 -9.5976162e-024,109.5089 3.5821511e-023,109.5155 -1.3369784e-022,109.5221 4.9900498e-022,109.5288 -1.8624533e-021,109.5354 6.9512979e-021,109.5421 -2.5944565e-020,109.5487 9.6833782e-020,109.5554 -3.6141602e-019,109.5620 1.3489253e-018,109.5687 -5.0346393e-018,109.5753 1.8790956e-017,109.5820 -7.0134123e-017,109.5886 2.6176397e-016,109.5953 -9.7699057e-016,109.6019 3.6464548e-015,109.6086 -1.3609788e-014,109.6152 5.0796271e-014,109.6219 -1.8958863e-013,109.6285 7.0760813e-013,109.6351 -2.6410298e-012,109.6418 9.8572036e-012,109.6484 -3.6790376e-011,109.6551 1.3731398e-010,109.6617 -5.125016e-010,109.6684 1.912827e-009,109.6750 -7.1393087e-009,109.6817 2.6646283e-008,109.6883 -9.9452826e-008,109.6950 3.7119111e-007,109.7017 -1.3854092e-006,109.7083 5.1708098e-006,109.7150 0.031210968,109.7216 0.31245387,109.7283 0.3125461,109.7349 0.03128906,109.7416 -5.1764528e-006,109.7482 1.3871314e-006,109.7549 -3.7170895e-007,109.7615 9.9606659e-008,109.7682 -2.6691559e-008,109.7748 7.1525652e-009,109.7815 -1.9168227e-009,109.7881 5.1422178e-010,109.7948 -1.3993003e-010,109.8014 4.5462668e-011,109.8081 -4.1913237e-011,109.8147 1.2219609e-010,109.8214 -4.4690177e-010,109.8281 1.6655279e-009,109.8347 -6.2156471e-009,109.8414 2.3198693e-008,109.8480 -8.6585217e-008,109.8547 3.2316487e-007,109.8613 -1.206159e-006,109.8680 4.5017882e-006,109.8746 0.031214735,109.8813 0.34368396,109.8880 0.50002331,109.8946 0.18756475,109.9013 1.2293641e-005,109.9079 -3.2943201e-006,109.9146 8.8277744e-007,109.9212 -2.3655741e-007,109.9279 6.3390175e-008,109.9346 -1.698662e-008,109.9412 4.5518624e-009,109.9479 -1.2196351e-009,109.9545 3.2635733e-010,109.9612 -8.5708392e-011,109.9679 1.6452787e-011,109.9745 1.9905242e-011,109.9812 -9.6082281e-011,109.9878 3.6444994e-010,109.9945 -1.3618133e-009,110.0012 5.0831601e-009,110.0078 -1.8972161e-008,110.0145 7.0810451e-008,110.0211 -2.6428825e-007,110.0278 9.8641192e-007,110.0345 -3.6816173e-006,110.0411 1.3741023e-005,110.0478 -5.1286082e-005,110.0544 0.1874252,110.0611 0.28127822,110.0678 0.62503213,110.0744 0.53126705,110.0811 0.093786381,110.0878 -1.4220857e-005,110.0944 7.9737692e-005,110.1011 0.1869303,110.1077 3.9363558,110.1144 6.9061298,110.1211 5.469718,110.1277 1.9382385,110.1344 8.1373939e-005,110.1411 -2.2525244e-005,110.1477 8.7215622e-006,110.1544 -1.2360236e-005,110.1611 0.18743031,110.1677 0.49994442,110.1744 0.50005543,110.1811 0.18757014,110.1877 1.080213e-005,110.1944 -2.8946401e-006,110.2011 7.7567188e-007,110.2077 -2.0784387e-007,110.2144 5.5649156e-008,110.2211 -1.4738123e-008,110.2277 3.2993821e-009,110.2344 1.5418243e-009,110.2411 -9.4676462e-009,110.2477 3.6331382e-008,110.2544 -1.3586744e-007,110.2611 5.0717398e-007,110.2677 -1.8929614e-006,110.2744 7.0651672e-006,110.2811 -2.636956e-005,110.2877 0.093636587,110.2944 0.18755664,110.3011 9.8361561e-005,110.3077 -2.6357871e-005,110.3144 7.0631036e-006,110.3211 -1.8926896e-006,110.3277 5.0715931e-007,110.3344 -1.358147e-007,110.3411 3.6063781e-008,110.3478 -8.4307876e-009,110.3544 -2.3435303e-009,110.3611 1.7806896e-008,110.3678 -6.8889072e-008,110.3744 2.5776751e-007,110.3811 -9.6224846e-007,110.3878 3.5914788e-006,110.3945 -1.3404607e-005,110.4011 0.093589276,110.4078 0.34363499,110.4145 0.31262988,110.4211 0.093905784,110.4278 0.031129437,110.4345 0.34353158,110.4412 0.46878228,110.4478 0.34383884,110.4545 0.31245363,110.4612 0.34384435,110.4679 0.093900606,110.4745 0.093756638,110.4812 0.031261817,110.4879 1.8178877e-006,110.4946 -4.8713827e-007,110.5012 1.3053818e-007,110.5079 -3.4980239e-008,110.5146 9.3736352e-009,110.5213 -2.5118485e-009,110.5279 6.7309858e-010,110.5346 -1.8036982e-010,110.5413 4.8333604e-011,110.5480 -1.2951929e-011,110.5546 3.4707207e-012,110.5613 -9.3004727e-013,110.5680 2.4922423e-013,110.5747 -6.6784475e-014,110.5814 1.7896199e-014,110.5880 -4.7956337e-015,110.5947 1.2850832e-015,110.6014 -3.4436304e-016,110.6081 9.227878e-017,110.6147 -2.4727894e-017,110.6214 6.6263185e-018,110.6281 -1.7756513e-018,110.6348 4.7582024e-019,110.6415 -1.2750526e-019,110.6481 3.4167509e-020,110.6548 -9.1558481e-021,110.6615 2.4534874e-021,110.6682 -6.5745965e-022,110.6749 1.7617907e-022,110.6815 -4.7210605e-023,110.6882 1.2650999e-023,110.6949 -3.3900812e-024,110.7016 9.0843841e-025,110.7083 -2.4343471e-025,110.7150 6.5236831e-026,110.7216 -1.7495488e-026,110.7283 4.7405741e-027,110.7350 -1.4655938e-027,110.7417 1.121528e-027,110.7484 -3.0206355e-027,110.7550 1.0961755e-026,110.7617 -4.0829243e-026,110.7684 1.5236588e-025,110.7751 -5.686741e-025,110.7818 2.1224794e-024,110.7885 -7.9217972e-024,110.7951 2.9566778e-023,110.8018 -1.1035307e-022,110.8085 4.118743e-022,110.8152 -1.5372518e-021,110.8219 5.7375344e-021,110.8286 -2.1414385e-020,110.8353 7.9925596e-020,110.8419 -2.9830888e-019,110.8486 1.1133879e-018,110.8553 -4.1555333e-018,110.8620 1.5509832e-017,110.8687 -5.7887853e-017,110.8754 2.1605669e-016,110.8821 -8.0639538e-016,110.8887 3.0097353e-015,110.8954 -1.1233332e-014,110.9021 4.1926528e-014,110.9088 -1.5648374e-013,110.9155 5.8404925e-013,110.9222 -2.1798657e-012,110.9289 8.1359823e-012,110.9356 -3.0366196e-011,110.9423 1.1333673e-010,110.9489 -4.2301029e-010,110.9556 1.578815e-009,110.9623 -5.8926619e-009,110.9690 2.1993371e-008,110.9757 -8.2086565e-008,110.9824 3.0637432e-007,110.9891 -1.1434906e-006,110.9958 4.2678867e-006,111.0025 -1.5929174e-005,111.0091 0.093749985,111.0158 1.5943402e-005,111.0225 -4.2728429e-006,111.0292 1.1468545e-006,111.0359 -3.1427601e-007,111.0426 1.1017152e-007,111.0493 -1.263959e-007,111.0560 3.9543357e-007,111.0627 -1.4554385e-006,111.0694 5.4266998e-006,111.0761 -2.0252775e-005,111.0828 0.37489456,111.0894 0.93746573,111.0961 0.68756914,111.1028 0.40626013,111.1095 0.49993873,111.1162 0.75001633,111.1229 0.34383374,111.1296 0.093781762,111.1363 7.4614932e-006,111.1430 -1.9994511e-006,111.1497 5.3579174e-007,111.1564 -1.4357579e-007,111.1631 3.8473917e-008,111.1698 -1.0309829e-008,111.1765 2.762707e-009,111.1832 -7.4027945e-010,111.1899 1.9821761e-010,111.1966 -5.2539317e-011,111.2033 1.192558e-011,111.2100 4.8413088e-012,111.2167 -3.1294072e-011,111.2234 1.2034367e-010,111.2300 -4.5011209e-010,111.2367 1.6802222e-009,111.2434 -6.2712151e-009,111.2501 2.3406272e-008,111.2568 -8.7359993e-008,111.2635 3.2605647e-007,111.2702 -1.2169509e-006,111.2769 4.5420643e-006,111.2836 0.031214464,111.2903 0.34368339,111.2970 0.5000236,111.3037 0.18756489,111.3104 1.3719726e-005,111.3171 -8.2978531e-006,111.3238 0.031250887,111.3305 4.7446929e-006,111.3372 -1.2714322e-006,111.3439 3.4070493e-007,111.3506 -9.1298475e-008,111.3573 2.4465194e-008,111.3640 -6.5559225e-009,111.3707 1.7567863e-009,111.3774 -4.7076493e-010,111.3841 1.2615083e-010,111.3908 -3.380549e-011,111.3975 9.0623125e-012,111.4042 -2.4413982e-012,111.4110 7.0265142e-013,111.4177 -3.6905158e-013,111.4244 7.735602e-013,111.4311 -2.7253662e-012,111.4378 1.012861e-011,111.4445 -3.7791704e-011,111.4512 1.4104809e-010,111.4579 -5.2643728e-010,111.4646 1.9648383e-009,111.4713 -7.3334281e-009,111.4780 2.7370783e-008,111.4847 -1.0215684e-007,111.4914 3.8128314e-007,111.4981 -1.4230752e-006,111.5048 5.3113886e-006,111.5115 0.093730174,111.5182 0.40623388,111.5249 0.18752447,111.5316 8.4258963e-006,111.5383 1.7261506e-006,111.5450 -1.5332284e-005,111.5518 0.093749739,111.5585 1.6353559e-005,111.5652 -5.255084e-006,111.5719 4.6658952e-006,111.5786 -1.3409111e-005,111.5853 0.1874665,111.5920 0.3125,111.5987 0.18753344,111.6054 1.3577052e-005,111.6121 -5.2583337e-006,111.6188 7.4558229e-006,111.6255 -2.4566411e-005,111.6323 0.3436999,111.6390 0.5000037,111.6457 0.34378535,111.6524 0.18748653,111.6591 0.34372464,111.6658 0.31253955,111.6725 0.031282216,111.6792 -3.3190054e-006,111.6859 8.8879818e-007,111.6926 -2.3595533e-007,111.6994 5.4960388e-008,111.7061 1.6132686e-008,111.7128 -1.1950429e-007,111.7195 4.6191798e-007,111.7262 0.03122827,111.7329 0.28120598,111.7396 0.5624764,111.7463 0.50004762,111.7531 0.093794368,111.7598 -3.7726379e-006,111.7665 1.0109512e-006,111.7732 -2.7090391e-007,111.7799 7.2593942e-008,111.7866 -1.9452948e-008,111.7933 5.2127929e-009,111.8001 -1.3968687e-009,111.8068 3.7431797e-010,111.8135 -1.0030573e-010,111.8202 2.687886e-011,111.8269 -7.2027093e-012,111.8336 1.930103e-012,111.8403 -5.1719967e-013,111.8471 1.38561e-013,111.8538 -3.700834e-014,111.8605 9.462676e-015,111.8672 -8.3964597e-016,111.8739 -6.105261e-015,111.8806 2.5262651e-014,111.8874 -9.4952014e-014,111.8941 3.5457013e-013,111.9008 -1.3234205e-012,111.9075 4.9394564e-012,111.9142 -1.843569e-011,111.9209 6.8808091e-011,111.9277 -2.568146e-010,111.9344 9.5851704e-010,111.9411 -3.5775036e-009,111.9478 1.3352426e-008,111.9545 -4.9835663e-008,111.9613 1.8600321e-007,111.9680 -6.9422549e-007,111.9747 2.5910792e-006,111.9814 0.031221539,111.9881 0.34365508,111.9949 0.74997759,112.0016 0.5000909,112.0083 0.093801938,112.0150 1.1758056e-006,112.0217 -3.1684502e-007,112.0285 9.1494236e-008,112.0352 -4.9111762e-008,112.0419 1.0495381e-007,112.0486 -3.7072766e-007,112.0553 1.3780524e-006,112.0621 -5.1418392e-006,112.0688 1.9190644e-005,112.0755 -7.1625705e-005,112.0822 0.84352481,112.0890 2.0935102,112.0957 2.7500789,112.1024 1.3753352,112.1091 0.093871474,112.1159 0.03120924,112.1226 0.18747777,112.1293 0.18752953,112.1360 2.429638e-005,112.1428 -6.5106829e-006,112.1495 1.744663e-006,112.1562 -4.6751617e-007,112.1629 1.2528001e-007,112.1697 -3.3571379e-008,112.1764 8.9967687e-009,112.1831 -2.4133562e-009,112.1898 6.5603123e-010,112.1966 -2.1060351e-010,112.2033 1.8634758e-010,112.2100 -5.3481114e-010,112.2167 1.9530291e-009,112.2235 -7.2778112e-009,112.2302 2.7160105e-008,112.2369 -1.0136966e-007,112.2436 3.7834485e-007,112.2504 -1.4121081e-006,112.2571 5.270454e-006,112.2638 -1.9671075e-005,112.2706 0.1874539,112.2773 0.31251597,112.2840 0.093791813,112.2907 4.8271763e-006,112.2975 -1.2932619e-006,112.3042 3.4553571e-007,112.3109 -8.8790792e-008,112.3177 9.6022319e-009,112.3244 5.0392295e-008,112.3311 -2.1118795e-007,112.3379 7.9441514e-007,112.3446 -2.9666794e-006,112.3513 1.1073072e-005,112.3580 -4.132848e-005,112.3648 0.09369342,112.3715 0.09380649,112.3782 4.1442268e-005,112.3850 -1.1105938e-005,112.3917 2.9786393e-006,112.3984 -8.0784702e-007,112.4052 2.5254474e-007,112.4119 -2.0228643e-007,112.4186 5.5662372e-007,112.4254 -2.0243451e-006,112.4321 7.541279e-006,112.4388 -2.8142727e-005,112.4456 0.31246272,112.4523 0.34376508,112.4590 0.18753326,112.4658 1.4153797e-005,112.4725 -3.7927823e-006,112.4792 1.0163511e-006,112.4860 -2.7235788e-007,112.4927 7.3009794e-008,112.4994 -1.9662359e-008,112.5062 5.6345972e-009,112.5129 -2.8747731e-009,112.5197 5.864512e-009,112.5264 -2.0584594e-008,112.5331 7.6479182e-008,112.5399 -2.8535189e-007,112.5466 1.0650023e-006,112.5533 0.093689591,112.5601 0.56240249,112.5668 0.75005621,112.5735 0.18759789,112.5803 2.8362115e-006,112.5870 0.031233639,112.5938 0.09375263,112.6005 2.580725e-005,112.6072 -4.5863417e-005,112.6140 0.093693599,112.6207 0.093807071,112.6275 4.2152587e-005,112.6342 -1.1295586e-005,112.6409 3.0268709e-006,112.6477 -8.1111182e-007,112.6544 2.1736612e-007,112.6612 -5.8296315e-008,112.6679 1.5804057e-008,112.6746 -4.9159103e-009,112.6814 3.858692e-009,112.6881 -1.0519275e-008,112.6949 3.8220978e-008,112.7016 -1.4237452e-007,112.7083 5.313139e-007,112.7151 -1.9830186e-006,112.7218 7.4012746e-006,112.7286 0.031150788,112.7353 0.18746161,112.7421 0.093859583,112.7488 2.811446e-005,112.7555 -7.5377448e-006,112.7623 2.0346092e-006,112.7690 -6.0017152e-007,112.7758 3.6595216e-007,112.7825 -8.6365662e-007,112.7893 3.0888782e-006,112.7960 -1.1492651e-005,112.8027 4.2884698e-005,112.8095 -0.00016005726,112.8162 0.49946535,112.8230 1.1559333,112.8297 1.1565679,112.8365 0.5005272,112.8432 0.031368658,112.8500 0.093668893,112.8567 0.093813509,112.8635 4.0165909e-005,112.8702 -1.0763219e-005,112.8769 2.8842112e-006,112.8837 -7.7287984e-007,112.8904 2.0710804e-007,112.8972 -5.5498578e-008,112.9039 1.4871912e-008,112.9107 -3.9852144e-009,112.9174 1.0679148e-009,112.9242 -2.8616834e-010,112.9309 7.6684284e-011,112.9377 -2.0548962e-011,112.9444 5.5062409e-012,112.9512 -1.4745768e-012,112.9579 3.9168292e-013,112.9647 -9.205159e-014,112.9714 -2.3507619e-014,112.9782 1.8610283e-013,112.9849 -7.2095547e-013,112.9917 2.6979064e-012,112.9984 -1.0071369e-011,113.0052 3.7590167e-011,113.0119 -1.4029906e-010,113.0187 5.2364235e-010,113.0254 -1.9544064e-009,113.0322 7.2944903e-009,113.0389 -2.7225429e-008,113.0457 1.0161421e-007,113.0524 -3.7925787e-007,113.0592 1.4155162e-006,113.0659 0.34361762,113.0727 1.4373727,113.0794 1.4376134,113.0862 0.50012809,113.0929 0.093753114,113.0997 0.24995779,113.1065 0.40626398,113.1132 0.093790509,113.1200 2.2045695e-006,113.1267 -5.9075631e-007,113.1335 1.5830456e-007,113.1402 -4.2420758e-008,113.1470 1.1367453e-008,113.1537 -3.0461274e-009,113.1605 8.1626844e-010,113.1672 -2.1873475e-010,113.1740 5.861419e-011,113.1808 -1.5706794e-011,113.1875 4.2089375e-012,113.1943 -1.1278658e-012,113.2010 3.0223323e-013,113.2078 -8.0989184e-014,113.2145 2.1702565e-014,113.2213 -5.8154898e-015,113.2281 1.5578804e-015,113.2348 -4.1562845e-016,113.2416 1.0452535e-016,113.2483 -2.4420388e-018,113.2551 -9.4772068e-017,113.2618 3.8155896e-016,113.2686 -1.4315636e-015,113.2754 5.345065e-015,113.2821 -1.9950079e-014,113.2889 7.446041e-014,113.2956 -2.7791075e-013,113.3024 1.0372546e-012,113.3092 -3.8713754e-012,113.3159 1.4449247e-011,113.3227 -5.3929354e-011,113.3294 2.0128207e-010,113.3362 -7.5125095e-010,113.3430 2.8039158e-009,113.3497 -1.0465137e-008,113.3565 3.9059341e-008,113.3632 -1.4578231e-007,113.3700 5.4410754e-007,113.3768 -2.0307884e-006,113.3835 7.579571e-006,113.3903 -2.8289451e-005,113.3970 0.18749265,113.4038 0.18744467,113.4106 0.28111562,113.4173 0.34368673,113.4241 0.31266457,113.4309 0.093866982,113.4376 0.18745413,113.4444 0.18751013,113.4512 0.18750538,113.4579 0.093774728,113.4647 8.5006968e-006,113.4714 -2.2779243e-006,113.4782 6.1041357e-007,113.4850 -1.63572e-007,113.4917 4.3832259e-008,113.4985 -1.1745688e-008,113.5053 3.1474592e-009,113.5120 -8.4333723e-010,113.5188 2.2567172e-010,113.5256 -5.9291252e-011,113.5323 1.1477326e-011,113.5391 1.3387373e-011,113.5459 -6.5032528e-011,113.5526 2.4676006e-010,113.5594 -9.2207164e-010,113.5662 3.4417644e-009,113.5729 -1.2845874e-008,113.5797 4.7945047e-008,113.5865 -1.7894668e-007,113.5932 6.6788783e-007,113.6000 -2.492777e-006,113.6068 9.3038634e-006,113.6135 -3.4725079e-005,113.6203 0.093666412,113.6271 0.18744297,113.6339 0.18759876,113.6406 8.7825261e-005,113.6474 -2.3573903e-005,113.6542 6.4643659e-006,113.6609 -2.2819754e-006,113.6677 2.663252e-006,113.6745 -8.3714858e-006,113.6812 0.18746769,113.6880 0.34376013,113.6948 0.093778379,113.7016 3.805417e-006,113.7083 -1.7086151e-005,113.7151 0.87492234,113.7219 1.6562228,113.7286 1.3125849,113.7354 4.254653e-005,113.7422 -1.140125e-005,113.7490 3.0555282e-006,113.7557 -8.2007546e-007,113.7625 2.2456253e-007,113.7693 -7.8119449e-008,113.7761 8.7905079e-008,113.7828 -2.7351544e-007,113.7896 1.0062247e-006,113.7964 -3.7516434e-006,113.8031 0.093715139,113.8099 0.3125,113.8167 0.093784876,113.8235 3.7544614e-006,113.8302 -1.0060796e-006,113.8370 2.6959825e-007,113.8438 -7.2244021e-008,113.8506 1.9359168e-008,113.8573 -5.1876592e-009,113.8641 1.3901326e-009,113.8709 -3.7251266e-010,113.8777 9.9821901e-011,113.8845 -2.6749186e-011,113.8912 7.1679572e-012,113.8980 -1.9207912e-012,113.9048 5.1471251e-013,113.9116 -1.3792628e-013,113.9183 3.6957047e-014,113.9251 -9.8923928e-015,113.9319 2.6099643e-015,113.9387 -5.4677062e-016,113.9455 -4.2310791e-016,113.9522 2.2394094e-015,113.9590 -8.5351334e-015,113.9658 3.1903333e-014,113.9726 -1.1908645e-013,113.9793 4.4447299e-013,113.9861 -1.6589201e-012,113.9929 6.1916362e-012,113.9997 -2.3109216e-011,114.0065 8.6251187e-011,114.0132 -3.2191771e-010,114.0200 1.2015028e-009,114.0268 -4.4844022e-009,114.0336 1.6737266e-008,114.0404 -6.2468963e-008,114.0472 2.3315467e-007,114.0539 -8.702097e-007,114.0607 3.2479086e-006,114.0675 -1.212226e-005,114.0743 0.093738876,114.0811 0.093750231,114.0878 6.6593828e-005,114.0946 0.53078806,114.1014 4.8114104,114.1082 8.6872826,114.1150 6.6572595,114.1218 1.6882316,114.1285 0.031132028,114.1353 0.93711835,114.1421 2.3434834,114.1489 2.6252625,114.1557 1.1566603,114.1625 0.093828298,114.1693 -4.782456e-006,114.1760 1.2573325e-006,114.1828 -2.4653613e-007,114.1896 -2.7130196e-007,114.1964 1.3318615e-006,114.2032 -5.056499e-006,114.2100 0.031249994,114.2168 5.0678818e-006,114.2235 -1.3580354e-006,114.2303 3.6391091e-007,114.2371 -9.7514331e-008,114.2439 2.6121276e-008,114.2507 -6.9640578e-009,114.2575 1.7331416e-009,114.2643 3.2011244e-011,114.2711 -1.8614537e-009,114.2778 7.4143514e-009,114.2846 -2.7797881e-008,114.2914 1.0378433e-007,114.2982 -3.8736616e-007,114.3050 1.4457798e-006,114.3118 -5.3961253e-006,114.3186 0.031249996,114.3254 5.4009461e-006,114.3322 -1.4472865e-006,114.3390 3.8782807e-007,114.3457 -1.0392593e-007,114.3525 2.7848939e-008,114.3593 -7.4626554e-009,114.3661 1.999761e-009,114.3729 -5.358734e-010,114.3797 1.4359516e-010,114.3865 -3.8470293e-011,114.3933 1.02761e-011,114.4001 -2.6314552e-012,114.4069 2.4897326e-013,114.4137 1.635879e-012,114.4205 -6.7930123e-012,114.4272 2.5537945e-011,114.4340 -9.5365341e-011,114.4408 3.5594788e-010,114.4476 -1.3285179e-009,114.4544 4.9584647e-009,114.4612 -1.8506618e-008,114.4680 6.9072755e-008,114.4748 -2.5780218e-007,114.4816 9.6220231e-007,114.4884 -3.591254e-006,114.4952 1.3403736e-005,114.5020 -5.0027134e-005,114.5088 0.43726543,114.5156 0.90611851,114.5224 0.65646303,114.5292 0.093935996,114.5360 1.198196e-005,114.5428 -2.0762709e-005,114.5495 0.18745019,114.5563 0.34374845,114.5631 0.18755594,114.5699 -5.5624105e-007,114.5767 0.18745799,114.5835 0.31250137,114.5903 0.1875366,114.5971 1.9483707e-005,114.6039 -5.2068431e-006,114.6107 1.342318e-006,114.6175 -1.6205652e-007,114.6243 -6.9424334e-007,114.6311 2.9392602e-006,114.6379 -1.1063565e-005,114.6447 0.12496235,114.6515 0.18749177,114.6583 0.093789861,114.6651 1.8729195e-005,114.6719 -5.018841e-006,114.6787 1.3448941e-006,114.6855 -3.6039003e-007,114.6923 9.6573402e-008,114.6991 -2.587873e-008,114.7059 6.934874e-009,114.7127 -1.8589834e-009,114.7195 5.0058213e-010,114.7263 -1.4321812e-010,114.7331 7.2258512e-011,114.7399 -1.458161e-010,114.7467 5.1103843e-010,114.7535 -1.8984676e-009,114.7603 7.0833184e-009,114.7671 -2.6436629e-008,114.7739 9.8669979e-008,114.7808 -3.6826859e-007,114.7876 1.3744992e-006,114.7944 -5.1300822e-006,114.8012 0.093708411,114.8080 0.34371048,114.8148 0.68743646,114.8216 1.0624982,114.8284 0.6875875,114.8352 0.37502116,114.8420 0.3125166,114.8488 0.093774267,114.8556 5.5672117e-006,114.8624 -1.9887897e-005,114.8692 0.093611419,114.8760 0.3123675,114.8828 0.31267399,114.8896 0.00014295577,114.8964 -3.8307684e-005,114.9032 1.0265265e-005,114.9101 -2.7507399e-006,114.9169 7.3698794e-007,114.9237 -1.9702274e-007,114.9305 5.1052215e-008,114.9373 -7.1720354e-009,114.9441 -2.2369512e-008,114.9509 9.6657772e-008,114.9577 -3.642869e-007,114.9645 1.3605834e-006,114.9713 -5.078396e-006,114.9781 0.031249991,114.9849 5.1081729e-006,114.9918 -1.4510681e-006,114.9986 6.957726e-007,115.0054 -1.3320133e-006,115.0122 4.6325717e-006,115.0190 0.031213909,115.0258 0.34368247,115.0326 0.50002384,115.0394 0.18756631,115.0462 1.2323874e-005,115.0530 -2.4208862e-006,115.0599 -2.6414361e-006,115.0667 1.298777e-005,115.0735 -4.9313101e-005,115.0803 0.31233668,115.0871 0.59379584,115.0939 0.21890227,115.1007 2.2192571e-006,115.1075 0.093706913,115.1144 0.34371111,115.1212 0.3437967,115.1280 0.031292159,115.1348 -6.1892524e-006,115.1416 1.6585221e-006,115.1484 -4.4441086e-007,115.1552 1.1900718e-007,115.1621 -3.1587238e-008,115.1689 7.3335396e-009,115.1757 2.255589e-009,115.1825 -1.6357646e-008,115.1893 6.3179499e-008,115.1961 -2.3637669e-007,115.2030 8.8238778e-007,115.2098 -3.2934008e-006,115.2166 0.09373153,115.2234 0.1875055,115.2302 0.031267002,115.2370 -1.8077169e-006,115.2439 4.8441211e-007,115.2507 -1.2980746e-007,115.2575 3.4784378e-008,115.2643 -9.3211341e-009,115.2711 2.4977753e-009,115.2779 -6.6932643e-010,115.2848 1.7935872e-010,115.2916 -4.8062585e-011,115.2984 1.2879297e-011,115.3052 -3.451302e-012,115.3120 9.2502666e-013,115.3189 -2.4856777e-013,115.3257 6.9181111e-014,115.3325 -2.8140347e-014,115.3393 4.337836e-014,115.3461 -1.4538178e-013,115.3530 5.3818538e-013,115.3598 -2.007497e-012,115.3666 7.4923158e-012,115.3734 -2.7963689e-011,115.3802 1.0436961e-010,115.3871 -3.8954145e-010,115.3939 1.453896e-009,115.4007 -5.426414e-009,115.4075 2.025315e-008,115.4143 -7.5591366e-008,115.4212 2.8213168e-007,115.4280 -1.0530075e-006,115.4348 3.9301676e-006,115.4416 -1.4668669e-005,115.4485 0.093592845,115.4553 0.3436178,115.4621 0.31269252,115.4689 0.00013750844,115.4758 -3.6852431e-005,115.4826 9.8919627e-006,115.4894 -2.7128949e-006,115.4962 9.5895734e-007,115.5030 -1.1228167e-006,115.5099 3.5324988e-006,115.5167 -1.3008059e-005,115.5235 0.1874613,115.5303 0.31252354,115.5372 3.1732947e-005,115.5440 -6.136293e-006,115.5508 -7.1906506e-006,115.5577 0.093674846,115.5645 0.28122732,115.5713 0.28130141,115.5781 0.18753342,115.5850 0.031270318,115.5918 -3.2557557e-007,115.5986 8.7244125e-008,115.6054 -2.3378734e-008,115.6123 6.264778e-009,115.6191 -1.678766e-009,115.6259 4.498571e-010,115.6328 -1.2054775e-010,115.6396 3.2303053e-011,115.6464 -8.6562146e-012,115.6532 2.3195961e-012,115.6601 -6.2158053e-013,115.6669 1.6656416e-013,115.6737 -4.4634018e-014,115.6806 1.196054e-014,115.6874 -3.2050532e-015,115.6942 8.5885477e-016,115.7011 -2.3014645e-016,115.7079 6.1672138e-017,115.7147 -1.6526273e-017,115.7215 4.4287378e-018,115.7284 -1.1875589e-018,115.7352 3.2119188e-019,115.7420 -9.7128039e-020,115.7489 6.730156e-020,115.7557 -1.7208375e-019,115.7625 6.2107445e-019,115.7694 -2.3123714e-018,115.7762 8.6290034e-018,115.7830 -3.2205847e-017,115.7899 1.2020263e-016,115.7967 -4.4863539e-016,115.8035 1.6744536e-015,115.8104 -6.2496069e-015,115.8172 2.332557e-014,115.8240 -8.7058643e-014,115.8309 3.2493127e-013,115.8377 -1.2127495e-012,115.8445 4.5263762e-012,115.8514 -1.6893913e-011,115.8582 6.305359e-011,115.8650 -2.3533656e-010,115.8719 8.7835289e-010,115.8787 -3.2782994e-009,115.8856 1.2235681e-008,115.8924 -4.5667555e-008,115.8992 1.7044621e-007,115.9061 -6.3616085e-007,115.9129 2.3743596e-006,115.9197 -8.8618845e-006,115.9266 0.1874457,115.9334 0.49995983,115.9402 0.46878245,115.9471 0.18755487,115.9539 1.7903798e-005,115.9608 -4.7976614e-006,115.9676 1.2856244e-006,115.9744 -3.4450736e-007,115.9813 9.2317237e-008,115.9881 -2.473795e-008,115.9950 6.6282562e-009,116.0018 -1.7733767e-009,116.0086 4.6479706e-010,116.0155 -8.5686742e-011,116.0223 -1.2209334e-010,116.0292 5.7410854e-010,116.0360 -2.1744926e-009,116.0428 8.1244194e-009,116.0497 -3.0325261e-008,116.0565 1.1318437e-007,116.0634 -4.2244105e-007,116.0702 1.5766879e-006,116.0770 -5.8847122e-006,116.0839 0.093711071,116.0907 0.34368858,116.0976 0.56249189,116.1044 0.34384376,116.1113 -1.3181691e-005,116.1181 0.49995089,116.1249 0.24995254,116.1318 0.56231004,116.1386 0.75007755,116.1455 0.31269008,116.1523 0.34372979,116.1592 0.4999958,116.1660 0.31255588,116.1728 2.5335245e-005,116.1797 -6.7890578e-006,116.1865 1.8192558e-006,116.1934 -4.8750127e-007,116.2002 1.3062527e-007,116.2071 -3.4966366e-008,116.2139 9.2312291e-009,116.2208 -1.9561144e-009,116.2276 -1.4075546e-009,116.2345 7.587035e-009,116.2413 -2.8942612e-008,116.2482 1.0819083e-007,116.2550 -4.0384836e-007,116.2618 1.5073053e-006,116.2687 -5.6257586e-006,116.2755 0.093721606,116.2824 0.31247446,116.2892 0.31253523,116.2961 2.9359948e-005,116.3029 -7.8667235e-006,116.3098 2.1049427e-006,116.3166 -5.5250871e-007,116.3235 1.0494463e-007,116.3303 1.3278066e-007,116.3372 -6.3612191e-007,116.3440 2.4118744e-006,116.3509 -9.0119938e-006,116.3577 0.18746978,116.3646 0.31250992,116.3714 0.093777575,116.3783 -1.9911954e-007,116.3851 5.3526378e-008,116.3920 -1.4972485e-008,116.3988 6.3600698e-009,116.4057 -1.0467469e-008,116.4125 3.5511952e-008,116.4194 -1.3158926e-007,116.4262 4.9087856e-007,116.4331 -1.8320502e-006,116.4399 6.8377885e-006,116.4468 -2.5520847e-005,116.4536 1.1561193,116.4605 2.5624025,116.4674 2.3751211,116.4742 0.78137547,116.4811 2.1993421e-006,116.4879 -5.893549e-007,116.4948 1.5792875e-007,116.5016 -4.2320014e-008,116.5085 1.1340333e-008,116.5153 -3.0384535e-009,116.5222 8.1271273e-010,116.5290 -2.1218886e-010,116.5359 3.5985617e-011,116.5428 6.8267135e-011,116.5496 -3.0907948e-010,116.5565 1.1681317e-009,116.5633 -4.3637454e-009,116.5702 1.6287961e-008,116.5770 -6.0792253e-008,116.5839 2.2689655e-007,116.5907 -8.4685172e-007,116.5976 3.160726e-006,116.6045 -1.1796858e-005,116.6113 0.093744561,116.6182 0.031263258,116.6250 1.8776248e-006,116.6319 -5.0313639e-007,116.6387 1.3479286e-007,116.6456 -3.6000795e-008,116.6525 9.2010763e-009,116.6593 -8.0091783e-010,116.6662 -5.9985221e-009,116.6730 2.479689e-008,116.6799 -9.3195446e-008,116.6868 3.4800868e-007,116.6936 -1.2989278e-006,116.7005 4.8480338e-006,116.7073 -1.8094441e-005,116.7142 0.18745297,116.7211 0.31251532,116.7279 0.09379293,116.7348 3.8633616e-006,116.7416 -1.0352607e-006,116.7485 2.7741766e-007,116.7554 -7.4339283e-008,116.7622 1.992062e-008,116.7691 -5.338106e-009,116.7760 1.4304464e-009,116.7828 -3.833151e-010,116.7897 1.0271652e-010,116.7965 -2.752483e-011,116.8034 7.3757996e-012,116.8103 -1.9764845e-012,116.8171 5.2963634e-013,116.8240 -1.4192606e-013,116.8309 3.8031773e-014,116.8377 -1.0191331e-014,116.8446 2.7309596e-015,116.8515 -7.3181211e-016,116.8583 1.9610274e-016,116.8652 -5.2548951e-017,116.8720 1.4079674e-017,116.8789 -3.7661562e-018,116.8858 9.8399038e-019,116.8926 -1.6954123e-019,116.8995 -3.0592026e-019,116.9064 1.393337e-018,116.9132 -5.2677918e-018,116.9201 1.9679174e-017,116.9270 -7.3453916e-017,116.9338 2.7415513e-016,116.9407 -1.0232364e-015,116.9476 3.8190505e-015,116.9544 -1.4253937e-014,116.9613 5.3200317e-014,116.9682 -1.9856088e-013,116.9750 7.4109366e-013,116.9819 -2.7660021e-012,116.9888 1.0323616e-011,116.9957 -3.8531088e-011,117.0025 1.4381056e-010,117.0094 -5.3674776e-010,117.0163 2.0033168e-009,117.0231 -7.4770279e-009,117.0300 2.7906697e-008,117.0369 -1.0415685e-007,117.0437 3.8874717e-007,117.0506 -1.4509307e-006,117.0575 5.4153443e-006,117.0644 -2.0211824e-005,117.0712 0.093608417,117.0781 0.31236464,117.0850 0.31267771,117.0918 0.00014621865,117.0987 -3.9816434e-005,117.1056 0.093701974,117.1125 0.4999406,117.1193 0.65620315,117.1262 0.9374606,117.1331 0.87503773,117.1399 0.56259835,117.1468 0.093817733,117.1537 -1.703389e-006,117.1606 4.5645541e-007,117.1674 -1.2231583e-007,117.1743 3.2776835e-008,117.1812 -8.7831697e-009,117.1881 2.3536162e-009,117.1949 -6.3069588e-010,117.2018 1.6900688e-010,117.2087 -4.5288572e-011,117.2156 1.2135927e-011,117.2224 -3.2520492e-012,117.2293 8.714443e-013,117.2362 -2.3350736e-013,117.2431 6.2525479e-014,117.2499 -1.6578632e-014,117.2568 3.7847524e-015,117.2637 1.4409491e-015,117.2706 -9.5495257e-015,117.2774 3.6759743e-014,117.2843 -1.3749886e-013,117.2912 5.1327052e-013,117.2981 -1.9157137e-012,117.3050 7.1500705e-012,117.3118 -2.6686387e-011,117.3187 9.9602257e-011,117.3256 -3.7174788e-010,117.3325 1.3874838e-009,117.3393 -5.1785394e-009,117.3462 1.932799e-008,117.3531 -7.2138334e-008,117.3600 2.6924363e-007,117.3669 -1.0049046e-006,117.3737 3.7506302e-006,117.3806 -1.3998568e-005,117.3875 0.18746433,117.3944 0.31251121,117.4013 0.12500872,117.4081 0.18747699,117.4150 0.18753092,117.4219 2.1698086e-005,117.4288 4.7375856e-006,117.4357 -4.0652998e-005,117.4426 0.31245396,117.4494 0.34375036,117.4563 0.31254476,117.4632 4.5056458e-005,117.4701 -2.0957403e-005,117.4770 0.093727775,117.4838 0.18749918,117.4907 0.093775488,117.4976 9.5210553e-006,117.5045 -2.5513457e-006,117.5114 6.8368109e-007,117.5183 -1.8320523e-007,117.5251 4.9093291e-008,117.5320 -1.3155475e-008,117.5389 3.525271e-009,117.5458 -9.4471297e-010,117.5527 2.5334151e-010,117.5596 -6.8588926e-011,117.5665 2.099714e-011,117.5733 -1.5395747e-011,117.5802 4.0587284e-011,117.5871 -1.4696301e-010,117.5940 5.4730181e-010,117.6009 -2.0423832e-009,117.6078 7.6227495e-009,117.6147 -2.8450545e-008,117.6215 1.0618665e-007,117.6284 -3.96323e-007,117.6353 1.479206e-006,117.6422 -5.5208757e-006,117.6491 0.09372092,117.6560 0.31247622,117.6629 0.31252825,117.6698 0.031285971,117.6767 0.03121452,117.6835 0.343716,117.6904 0.34377009,117.6973 0.18752927,117.7042 0.031264216,117.7111 -1.3988099e-006,117.7180 3.7483738e-007,117.7249 -1.0044472e-007,117.7318 2.6916055e-008,117.7387 -7.2126634e-009,117.7455 1.9327713e-009,117.7524 -5.179307e-010,117.7593 1.3882011e-010,117.7662 -3.7314599e-011,117.7731 1.0428874e-011,117.7800 -4.3984916e-012,117.7869 7.164852e-012,117.7938 -2.4262373e-011,117.8007 8.9890678e-011,117.8076 -3.3532316e-010,117.8145 1.2514867e-009,117.8214 -4.670941e-009,117.8283 1.7433464e-008,117.8351 -6.5067326e-008,117.8420 2.4285231e-007,117.8489 -9.0640344e-007,117.8558 3.3829915e-006,117.8627 -1.2626419e-005,117.8696 0.18743168,117.8765 0.49997839,117.8834 0.34380865,117.8903 0.093786836,117.8972 5.6128438e-006,117.9041 -1.5040666e-006,117.9110 4.0304292e-007,117.9179 -1.0800293e-007,117.9248 2.8941399e-008,117.9317 -7.7553572e-009,117.9386 2.0780628e-009,117.9455 -5.5636729e-010,117.9524 1.4726496e-010,117.9593 -3.2654272e-011,117.9662 -1.6659844e-011,117.9731 9.9303295e-011,117.9800 -3.8057996e-010,117.9869 1.4231131e-009,117.9937 -5.3122333e-009,118.0006 1.9827164e-008,118.0075 -7.4001441e-008,118.0144 2.7619734e-007,118.0213 -1.0308578e-006,118.0282 3.8474946e-006,118.0351 -1.4360095e-005,118.0420 0.03123034,118.0489 0.031269625,118.0558 1.4408331e-005,118.0627 -3.8865328e-006,118.0696 1.1368469e-006,118.0765 -6.6061818e-007,118.0834 1.5056528e-006,118.0903 -5.3623376e-006,118.0972 0.093708538,118.1041 0.34369636,118.1110 0.49999785,118.1179 0.62497669,118.1248 1.9682631,118.1318 6.8117371,118.1387 9.9059448,118.1456 8.1254005,118.1525 3.7195299,118.1594 0.56295973,118.1663 0.03130082,118.1732 -1.3617215e-005,118.1801 3.6487061e-006,118.1870 -9.7668544e-007,118.1939 2.577878e-007,118.2008 -5.43982e-008,118.2077 -4.0216751e-008,118.2146 2.1528484e-007,118.2215 -8.2097955e-007,118.2284 3.0688427e-006,118.2353 -1.1455166e-005,118.2422 0.18747014,118.2491 0.34373581,118.2560 0.31252456,118.2629 0.093779862,118.2698 0.093709514,118.2767 0.093701139,118.2836 0.093804672,118.2906 4.2271e-005,118.2975 -1.1327296e-005,118.3044 3.0353617e-006,118.3113 -8.1338214e-007,118.3182 2.17961e-007,118.3251 -5.8406741e-008,118.3320 1.5651182e-008,118.3389 -4.1940282e-009,118.3458 1.1238686e-009,118.3527 -3.0116165e-010,118.3596 8.0701917e-011,118.3665 -2.1625592e-011,118.3734 5.7949834e-012,118.3804 -1.5528746e-012,118.3873 4.1612184e-013,118.3942 -1.1150766e-013,118.4011 2.9880568e-014,118.4080 -8.0070592e-015,118.4149 2.1456425e-015,118.4218 -5.7496745e-016,118.4287 1.54082e-016,118.4356 -4.1321632e-017,118.4425 1.1194086e-017,118.4495 -3.4519442e-018,118.4564 2.6130652e-018,118.4633 -7.0005743e-018,118.4702 2.5390896e-017,118.4771 -9.4569389e-017,118.4840 3.5291056e-016,118.4909 -1.3171619e-015,118.4978 4.9160695e-015,118.5048 -1.834836e-014,118.5117 6.8482004e-014,118.5186 -2.5559698e-013,118.5255 9.5397041e-013,118.5324 -3.5605254e-012,118.5393 1.3289031e-011,118.5462 -4.959895e-011,118.5532 1.8511931e-010,118.5601 -6.9092509e-010,118.5670 2.5787552e-009,118.5739 -9.6247472e-009,118.5808 3.5922664e-008,118.5877 -1.3407499e-007,118.5946 5.0041115e-007,118.6016 -1.867696e-006,118.6085 6.970844e-006,118.6154 0.031152984,118.6223 0.21863578,118.6292 0.21887901,118.6361 9.3360315e-005,118.6431 0.093685746,118.6500 0.31247121,118.6569 0.31254464,118.6638 4.2557447e-005,118.6707 0.093690209,118.6776 0.49994954,118.6846 0.50005198,118.6915 0.093802229,118.6984 -1.3718607e-005,118.7053 4.0067691e-005,118.7122 -0.00014656181,118.7192 0.31231588,118.7261 0.34382808,118.7330 0.18766305,118.7399 7.4116782e-005,118.7468 -1.9860956e-005,118.7538 5.3221156e-006,118.7607 -1.4261606e-006,118.7676 3.8216638e-007,118.7745 -1.0240865e-007,118.7814 2.7442315e-008,118.7884 -7.3536826e-009,118.7953 1.9705571e-009,118.8022 -5.2804761e-010,118.8091 1.4150026e-010,118.8160 -3.7917641e-011,118.8230 1.0160742e-011,118.8299 -2.7227613e-012,118.8368 7.2961488e-013,118.8437 -1.9551396e-013,118.8507 5.2391624e-014,118.8576 -1.4039317e-014,118.8645 3.7620981e-015,118.8714 -1.0081245e-015,118.8784 2.7014578e-016,118.8853 -7.2390308e-017,118.8922 1.939719e-017,118.8991 -5.1935503e-018,118.9060 1.3756999e-018,118.9130 -3.088932e-019,118.9199 -1.4023745e-019,118.9268 8.6992879e-019,118.9337 -3.3397111e-018,118.9407 1.248976e-017,118.9476 -4.6622483e-017,118.9545 1.7401193e-016,118.9615 -6.4946929e-016,118.9684 2.4240287e-015,118.9753 -9.0472538e-015,118.9822 3.3767273e-014,118.9892 -1.2603041e-013,118.9961 4.7038599e-013,119.0030 -1.755632e-012,119.0099 6.5525844e-012,119.0169 -2.4456361e-011,119.0238 9.1278998e-011,119.0307 -3.4068268e-010,119.0377 1.2715377e-009,119.0446 -4.7457878e-009,119.0515 1.7712814e-008,119.0584 -6.6109934e-008,119.0654 2.4674355e-007,119.0723 -9.2092665e-007,119.0792 3.4371942e-006,119.0862 0.1874143,119.0931 0.81240499,119.1000 0.90627235,119.1069 0.65628815,119.1139 0.5000118,119.1208 0.37507075,119.1277 0.031263825,119.1347 0.31244951,119.1416 0.34376776,119.1485 0.1875384,119.1555 1.9520694e-005,119.1624 -5.0284157e-006,119.1693 5.9158748e-007,119.1763 2.6626253e-006,119.1832 -1.124295e-005,119.1901 0.093734458,119.1971 0.093765512,119.2040 1.1325657e-005,119.2109 -2.9430389e-006,119.2179 4.4570913e-007,119.2248 1.1605011e-006,119.2317 -5.0881158e-006,119.2387 0.031249879,119.2456 5.5547985e-006,119.2525 -2.7798164e-006,119.2595 5.5644678e-006,119.2664 -1.9479268e-005,119.2733 0.031249953,119.2803 1.9549381e-005,119.2872 -5.6336303e-006,119.2941 2.9839484e-006,119.3011 -6.3022126e-006,119.3080 0.49994928,119.3150 1.1562304,119.3219 0.87505603,119.3288 2.4027149e-005,119.3358 -6.4385231e-006,119.3427 1.7253226e-006,119.3496 -4.6233239e-007,119.3566 1.238906e-007,119.3635 -3.3198798e-008,119.3705 8.8962384e-009,119.3774 -2.3839126e-009,119.3843 6.3881406e-010,119.3913 -1.7118214e-010,119.3982 4.5871446e-011,119.4051 -1.2292112e-011,119.4121 3.2939007e-012,119.4190 -8.8266222e-013,119.4260 2.3652581e-013,119.4329 -6.3381504e-014,119.4398 1.6984257e-014,119.4468 -4.5512482e-015,119.4537 1.2195921e-015,119.4607 -3.2681247e-016,119.4676 8.7575491e-017,119.4746 -2.3467488e-017,119.4815 6.2885517e-018,119.4884 -1.6851348e-018,119.4954 4.5156332e-019,119.5023 -1.2100483e-019,119.5093 3.2425499e-020,119.5162 -8.6890178e-021,119.5231 2.3283842e-021,119.5301 -6.2393405e-022,119.5370 1.6719476e-022,119.5440 -4.4802954e-023,119.5509 1.2005787e-023,119.5579 -3.21717e-024,119.5648 8.6208376e-025,119.5717 -2.3094793e-025,119.5787 6.1649794e-026,119.5856 -1.5635614e-026,119.5926 8.8825642e-028,119.5995 1.2084604e-026,119.6065 -4.923031e-026,119.6134 1.8484919e-025,119.6204 -6.9021296e-025,119.6273 2.5761762e-024,119.6343 -9.61514e-024,119.6412 3.5886797e-023,119.6481 -1.339411e-022,119.6551 4.9991128e-022,119.6620 -1.8658295e-021,119.6690 6.9638769e-021,119.6759 -2.5991425e-020,119.6829 9.7008369e-020,119.6898 -3.6206644e-019,119.6968 1.3513485e-018,119.7037 -5.0436672e-018,119.7107 1.8824586e-017,119.7176 -7.0259424e-017,119.7246 2.6223073e-016,119.7315 -9.7872942e-016,119.7385 3.6529333e-015,119.7454 -1.363392e-014,119.7524 5.0886175e-014,119.7593 -1.8992357e-013,119.7663 7.0885593e-013,119.7732 -2.6456782e-012,119.7802 9.8745205e-012,119.7871 -3.6854894e-011,119.7941 1.375543e-010,119.8010 -5.1339694e-010,119.8080 1.9161623e-009,119.8149 -7.1517334e-009,119.8219 2.6692572e-008,119.8288 -9.9625247e-008,119.8358 3.7183349e-007,119.8427 -1.3878022e-006,119.8497 5.1797233e-006,119.8566 0.031220211,119.8636 0.34368712,119.8705 0.50002152,119.8775 0.18755993,119.8844 9.0392414e-006,119.8914 -2.3401983e-006,119.8983 3.2092029e-007,119.9053 1.0567633e-006,119.9122 -4.5483266e-006,119.9192 0.093716979,119.9262 0.31248963,119.9331 0.18753579,119.9401 1.4228905e-005,119.9470 -3.8128992e-006,119.9540 1.0217376e-006,119.9609 -2.7379357e-007,119.9679 7.3368085e-008,119.9748 -1.9660311e-008,119.9818 5.268229e-009,119.9888 -1.4112803e-009,119.9957 3.7653736e-010,120.0027 -9.4773682e-011,120.0096 2.5302763e-012,120.0166 8.4665594e-011,120.0235 -3.4121755e-010,120.0305 1.2802913e-009,120.0375 -4.7802695e-009,120.0444 1.7841987e-008,120.0514 -6.659215e-008,120.0583 2.4854336e-007,120.0653 -9.2764367e-007,120.0722 3.4622644e-006,120.0792 -1.2922283e-005,120.0862 0.18746269,120.0931 0.34375024,120.1001 0.18753637,120.1070 0.093704209,120.1140 0.49990177,120.1210 0.84370404,120.1279 0.8750326,120.1349 0.56258887,120.1418 0.18756741,120.1488 1.5376429e-005,120.1558 -4.1203975e-006,120.1627 1.1041344e-006,120.1697 -2.9586246e-007,120.1766 7.9241168e-008,120.1836 -2.1082275e-008,120.1906 5.0825744e-009,120.1975 7.5356166e-010,120.2045 -8.0977758e-009,120.2115 3.1639779e-008,120.2184 -1.1846934e-007,120.2254 4.4226726e-007,120.2323 -1.6507108e-006,120.2393 6.1609903e-006,120.2463 -2.2994796e-005,120.2532 0.18747045,120.2602 0.18752575,120.2672 0.031272639,120.2741 -9.0889398e-007,120.2811 2.4355509e-007,120.2881 -6.5265127e-008,120.2950 1.7489002e-008,120.3020 -4.6865032e-009,120.3089 1.2558358e-009,120.3159 -3.3652453e-010,120.3229 9.0178018e-011,120.3298 -2.4164875e-011,120.3368 6.4754278e-012,120.3438 -1.7352114e-012,120.3507 4.6498211e-013,120.3577 -1.2460062e-013,120.3647 3.3389053e-014,120.3716 -8.9472175e-015,120.3786 2.3975729e-015,120.3856 -6.4247428e-016,120.3925 1.7216291e-016,120.3995 -4.6134255e-017,120.4065 1.2362529e-017,120.4135 -3.3127703e-018,120.4204 8.8771814e-019,120.4274 -2.3788057e-019,120.4344 6.3744528e-020,120.4413 -1.7081535e-020,120.4483 4.5773263e-021,120.4553 -1.2266249e-021,120.4622 3.2886485e-022,120.4692 -8.8752235e-023,120.4762 2.6122151e-023,120.4831 -1.5731097e-023,120.4901 3.6803005e-023,120.4971 -1.3148929e-022,120.5041 4.8918696e-022,120.5110 -1.8253808e-021,120.5180 6.8127928e-021,120.5250 -2.5427498e-020,120.5319 9.4903576e-020,120.5389 -3.542106e-019,120.5459 1.3220276e-018,120.5529 -4.9342308e-018,120.5598 1.8416132e-017,120.5668 -6.873491e-017,120.5738 2.5654068e-016,120.5808 -9.5749229e-016,120.5877 3.573668e-015,120.5947 -1.3338075e-014,120.6017 4.9781973e-014,120.6086 -1.8580227e-013,120.6156 6.9347376e-013,120.6226 -2.5882664e-012,120.6296 9.6602396e-012,120.6365 -3.6055114e-011,120.6435 1.3456924e-010,120.6505 -5.0225557e-010,120.6575 1.8745787e-009,120.6644 -6.9965287e-009,120.6714 2.6113288e-008,120.6784 -9.7463172e-008,120.6854 3.637638e-007,120.6924 -1.3576831e-006,120.6993 5.0673084e-006,120.7063 0.031211656,120.7133 0.31245425,120.7203 0.3125467,120.7272 0.093744785,120.7342 0.31247455,120.7412 0.18754886,120.7482 2.3859129e-005,120.7551 -2.7876689e-005,120.7621 0.093725145,120.7691 0.093764648,120.7761 0.093766637,120.7831 0.031260703,120.7900 2.6826474e-006,120.7970 -7.1886507e-007,120.8040 1.9263322e-007,120.8110 -5.1619651e-008,120.8180 1.3832444e-008,120.8249 -3.7066599e-009,120.8319 9.9326836e-010,120.8389 -2.661647e-010,120.8459 7.1323766e-011,120.8529 -1.9112526e-011,120.8598 5.1215568e-012,120.8668 -1.3724159e-012,120.8738 3.6776433e-013,120.8808 -9.8549275e-014,120.8878 2.6408099e-014,120.8948 -7.0765236e-015,120.9017 1.8962234e-015,120.9087 -5.0789366e-016,120.9157 1.3522434e-016,120.9227 -3.2969431e-017,120.9297 -3.3566328e-018,120.9367 4.6401699e-017,120.9436 -1.8226305e-016,120.9506 6.8269649e-016,120.9576 -2.548694e-015,120.9646 9.5127162e-015,120.9716 -3.5504552e-014,120.9786 0.09375,120.9855 -4.9458603e-013,120.9925 1.8459533e-012,120.9995 -6.8896885e-012,121.0065 2.5714526e-011,121.0135 -9.5974839e-011,121.0205 3.5820882e-010,121.0275 -1.3369502e-009,121.0344 4.9899258e-009,121.0414 -1.8624004e-008,121.0484 6.9510733e-008,121.0554 -2.5943629e-007,121.0624 9.6829922e-007,121.0694 -3.6140027e-006,121.0764 1.3488616e-005,121.0834 -5.0343839e-005,121.0903 0.65588588,121.0973 2.2184496,121.1043 2.6877258,121.1113 1.56282,121.1183 0.53136593,121.1253 0.18751428,121.1323 0.18747282,121.1393 0.34370193,121.1463 0.56248301,121.1532 0.43756598,121.1602 0.093802497,121.1672 2.5863731e-006,121.1742 -6.870622e-007,121.1812 1.6170202e-007,121.1882 4.030646e-008,121.1952 -3.2296285e-007,121.2022 1.2516326e-006,121.2092 -4.6838804e-006,121.2162 0.093729682,121.2232 0.1875,121.2301 0.093770325,121.2371 4.6876098e-006,121.2441 -1.256476e-006,121.2511 3.3798023e-007,121.2581 -9.5361152e-008,121.2651 4.3443116e-008,121.2721 -7.8410139e-008,121.2791 2.7021369e-007,121.2861 0.031239867,121.2931 0.093752444,121.3001 9.4814613e-006,121.3071 -2.5403606e-006,121.3141 6.7934724e-007,121.3211 -1.768579e-007,121.3281 2.8037366e-008,121.3350 6.4725846e-008,121.3420 -2.8696346e-007,121.3490 1.0832014e-006,121.3560 -4.0461132e-006,121.3630 1.5102261e-005,121.3700 -5.6366709e-005,121.3770 0.49987742,121.3840 0.874964,121.3910 0.75010049,121.3980 0.18759188,121.4050 0.093722865,121.4120 0.18752459,121.4190 -1.25966e-005,121.4260 0.31244791,121.4330 0.3437562,121.4400 0.31252727,121.4470 0.093790784,121.4540 4.7877729e-006,121.4610 -1.2829721e-006,121.4680 3.4379607e-007,121.4750 -9.212647e-008,121.4820 2.4686761e-008,121.4890 -6.6144183e-009,121.4960 1.7692597e-009,121.5030 -4.621778e-010,121.5100 7.9329689e-011,121.5170 1.4490276e-010,121.5240 -6.5899397e-010,121.5310 2.4912421e-009,121.5380 -9.3065973e-009,121.5450 3.4737468e-008,121.5520 -1.2965194e-007,121.5590 4.8390274e-007,121.5660 -1.8060795e-006,121.5730 6.740866e-006,121.5800 -2.5159066e-005,121.5870 0.31239867,121.5940 0.74996239,121.6010 0.56259578,121.6080 0.093814306,121.6150 -1.5143895e-006,121.6220 4.2315503e-007,121.6290 -1.7813359e-007,121.6360 2.8936975e-007,121.6430 -9.7940278e-007,121.6500 3.6284825e-006,121.6570 -1.3535431e-005,121.6640 0.093749993,121.6710 1.3546092e-005,121.6780 -3.6299357e-006,121.6851 9.7274471e-007,121.6921 -2.6080116e-007,121.6991 7.0394677e-008,121.7061 -2.0760282e-008,121.7131 1.2642307e-008,121.7201 -2.9809595e-008,121.7271 1.0660283e-007,121.7341 -3.9662811e-007,121.7411 1.4800083e-006,121.7481 -5.5237747e-006,121.7551 2.0616464e-005,121.7621 -7.6947232e-005,121.7691 0.28110617,121.7761 0.37500536,121.7831 0.18762207,121.7902 0.31253022,121.7972 0.49997976,121.8042 0.31255063,121.8112 0.031267524,121.8182 2.1021888e-006,121.8252 -1.6781056e-005,121.8322 0.49999133,121.8392 0.34376982,121.8462 3.1713535e-006,121.8532 -8.4982264e-007,121.8602 2.2772568e-007,121.8673 -6.1023286e-008,121.8743 1.635232e-008,121.8813 -4.3819068e-009,121.8883 1.1742127e-009,121.8953 -3.1465194e-010,121.9023 8.4316831e-011,121.9093 -2.2594324e-011,121.9163 6.0548168e-012,121.9233 -1.6234365e-012,121.9304 4.3852687e-013,121.9374 -1.3056342e-013,121.9444 8.3701397e-014,121.9514 -2.0424743e-013,121.9584 7.3333494e-013,121.9654 -2.7292736e-012,121.9724 1.0184441e-011,121.9794 -3.8011025e-011,121.9865 1.4186909e-010,121.9935 -5.2950072e-010,122.0005 1.976266e-009,122.0075 -7.376054e-009,122.0145 2.7529788e-008,122.0215 -1.0274997e-007,122.0285 3.8349572e-007,122.0356 -1.4313279e-006,122.0426 5.3421722e-006,122.0496 0.18746948,122.0566 0.74997991,122.0636 0.74998462,122.0706 0.62497807,122.0777 0.34376061,122.0847 0.31251127,122.0917 0.00017297994,122.0987 0.99904203,122.1057 11.122467,122.1127 20.780344,122.1198 18.251616,122.1268 9.1269798,122.1338 1.7507445,122.1408 0.093640782,122.1478 0.18752642,122.1549 0.093753085,122.1619 0.093761444,122.1689 1.372442e-005,122.1759 -3.6777365e-006,122.1829 9.856127e-007,122.1899 -2.6446892e-007,122.1970 7.2197395e-008,122.2040 -2.4303356e-008,122.2110 2.5012646e-008,122.2180 -7.5750911e-008,122.2250 2.7800922e-007,122.2321 -1.0363548e-006,122.2391 3.867669e-006,122.2461 -1.4435279e-005,122.2531 0.18743633,122.2602 0.49995601,122.2672 0.50004399,122.2742 0.18756372,122.2812 1.4447993e-005,122.2882 -3.8715521e-006,122.2953 1.0372548e-006,122.3023 -2.772089e-007,122.3093 7.1511444e-008,122.3163 -8.8176169e-009,122.3234 -3.6248728e-008,122.3304 1.5382417e-007,122.3374 -5.7908704e-007,122.3444 2.1626684e-006,122.3515 -8.0721238e-006,122.3585 0.18744378,122.3655 0.49998209,122.3725 0.34380078,122.3796 0.093777783,122.3866 1.6172451e-006,122.3936 3.7447885e-006,122.4006 -1.6597705e-005,122.4077 0.093749933,122.4147 1.683039e-005,122.4217 -4.5100142e-006,122.4287 1.2085414e-006,122.4358 -3.2385091e-007,122.4428 8.6781817e-008,122.4498 -2.3254788e-008,122.4568 6.2315482e-009,122.4639 -1.6698583e-009,122.4709 4.4746928e-010,122.4779 -1.1990764e-010,122.4850 3.2131461e-011,122.4920 -8.6102167e-012,122.4990 2.3072666e-012,122.5060 -6.1827453e-013,122.5131 1.6567805e-013,122.5201 -4.4396487e-014,122.5271 1.1896856e-014,122.5342 -3.1879815e-015,122.5412 8.5427847e-016,122.5482 -2.2891965e-016,122.5552 6.1343225e-017,122.5623 -1.6438047e-017,122.5693 4.4048786e-018,122.5763 -1.1803682e-018,122.5834 3.1630141e-019,122.5904 -8.475878e-020,122.5974 2.2712677e-020,122.6045 -6.0862806e-021,122.6115 1.6309336e-021,122.6185 -4.3704782e-022,122.6256 1.1714959e-022,122.6326 -3.1521323e-023,122.6396 8.9279499e-024,122.6467 -4.1885142e-024,122.6537 7.8260287e-024,122.6607 -2.7117242e-023,122.6678 1.006496e-022,122.6748 -3.7550615e-022,122.6818 1.4014682e-021,122.6889 -5.2307146e-021,122.6959 1.952269e-020,122.7029 -7.2864893e-020,122.7100 2.7195499e-019,122.7170 -1.0150225e-018,122.7240 3.7883867e-018,122.7311 -1.4139466e-017,122.7381 5.2772991e-017,122.7451 -1.9696559e-016,122.7522 7.3513831e-016,122.7592 -2.7437703e-015,122.7662 1.0240623e-014,122.7733 -3.8221267e-014,122.7803 1.4265394e-013,122.7873 -5.3242989e-013,122.7944 1.9871977e-012,122.8014 -7.4168545e-012,122.8085 2.768206e-011,122.8155 -1.0331826e-010,122.8225 3.8561662e-010,122.8296 -1.4392439e-009,122.8366 5.3717164e-009,122.8437 -2.0048956e-008,122.8507 7.4829082e-008,122.8577 -2.7928593e-007,122.8648 1.0423839e-006,122.8718 -3.8905087e-006,122.8788 0.031244995,122.8859 0.031254381,122.8929 7.0115143e-006,122.9000 -1.2891491e-005,122.9070 0.093735971,122.9140 0.093760401,122.9211 0.031261489,122.9281 2.2536631e-006,122.9352 -9.644034e-007,122.9422 1.6039041e-006,122.9493 -5.4515344e-006,122.9563 0.093742624,122.9633 0.093757361,122.9704 5.5128985e-006,122.9774 -1.8281587e-006,122.9845 0.093701012,122.9915 0.49994963,122.9985 0.56252301,123.0056 0.3125577,123.0126 2.4440298e-005,123.0197 -6.5256945e-006,123.0267 1.6608542e-006,123.0338 -1.1726286e-007,123.0408 -1.1920071e-006,123.0479 4.8856491e-006,123.0549 -1.8351815e-005,123.0619 0.18745135,123.0690 0.31251767,123.0760 0.093786336,123.0831 0.12499408,123.0901 0.53112119,123.0972 1.4372694,123.1042 2.2812119,123.1113 2.2499933,123.1183 1.8124304,123.1254 1.218895,123.1324 0.43768781,123.1394 0.28118512,123.1465 0.59367746,123.1535 0.40631402,123.1606 0.2189056,123.1676 9.3723364e-005,123.1747 -2.5114872e-005,123.1817 6.7299948e-006,123.1888 -1.8034381e-006,123.1958 4.8331043e-007,123.2029 -1.2968374e-007,123.2099 3.5392482e-008,123.2170 -1.1877749e-008,123.2240 1.2116845e-008,123.2311 -3.6591409e-008,123.2381 1.3425749e-007,123.2452 -5.004718e-007,123.2522 1.8677538e-006,123.2593 0.093732424,123.2663 0.31249431,123.2734 0.1875191,123.2804 3.4075265e-006,123.2875 -9.1330992e-007,123.2945 2.4548692e-007,123.3016 -6.8577179e-008,123.3086 2.8806337e-008,123.3157 -4.6646605e-008,123.3227 1.5778929e-007,123.3298 -5.8454901e-007,123.3368 2.1805515e-006,123.3439 -8.1381968e-006,123.3509 0.093729503,123.3580 0.1875,123.3650 0.093770497,123.3721 8.1404723e-006,123.3792 -2.1644059e-006,123.3862 5.1660754e-007,123.3933 9.8137491e-008,123.4003 -9.0925948e-007,123.4074 3.539147e-006,123.4144 -1.3248209e-005,123.4215 0.18742359,123.4285 0.56244171,123.4356 0.56255829,123.4426 0.18757643,123.4497 1.3263304e-005,123.4568 -3.5541443e-006,123.4638 9.5239824e-007,123.4709 -2.5521263e-007,123.4779 6.8388907e-008,123.4850 -1.8326059e-008,123.4920 4.9108038e-009,123.4991 -1.3159399e-009,123.5062 3.5263023e-010,123.5132 -9.4493746e-011,123.5203 2.5321334e-011,123.5273 -6.7853158e-012,123.5344 1.81825e-012,123.5414 -4.8723352e-013,123.5485 1.3056343e-013,123.5556 -3.4987936e-014,123.5626 9.3796676e-015,123.5697 -2.5284109e-015,123.5767 7.3335896e-016,123.5838 -4.0487317e-016,123.5909 8.8614438e-016,123.5979 -3.1398995e-015,123.6050 1.1674226e-014,123.6120 -4.3559886e-014,123.6191 1.6257609e-013,123.6262 -6.0678475e-013,123.6332 2.2647132e-012,123.6403 -8.4526266e-012,123.6473 3.1547889e-011,123.6544 -1.1774672e-010,123.6615 4.3946816e-010,123.6685 -1.6402347e-009,123.6756 6.1218768e-009,123.6827 -2.2848782e-008,123.6897 8.5278913e-008,123.6968 -3.1828796e-007,123.7038 1.1879515e-006,123.7109 -4.4338126e-006,123.7180 0.093703501,123.7250 0.34370953,123.7321 0.34379047,123.7392 0.093796521,123.7462 4.4375411e-006,123.7533 -1.1891202e-006,123.7604 3.1864653e-007,123.7674 -8.5387185e-008,123.7745 2.2881096e-008,123.7815 -6.1315455e-009,123.7886 1.6435664e-009,123.7957 -4.4231452e-010,123.8027 1.255831e-010,123.8098 -5.9990651e-011,123.8169 1.1437871e-010,123.8239 -3.975483e-010,123.8310 1.4759114e-009,123.8381 -5.5064624e-009,123.8451 2.0551299e-008,123.8522 -7.670382e-008,123.8593 2.862829e-007,123.8663 -1.0684987e-006,123.8734 3.9879756e-006,123.8805 -1.488439e-005,123.8876 0.18743722,123.8946 0.49995083,123.9017 0.56252313,123.9088 0.31257465,123.9158 3.2823526e-005,123.9229 -8.7956623e-006,123.9300 2.3569589e-006,123.9370 -6.3159035e-007,123.9441 1.6924619e-007,123.9512 -4.5352618e-008,123.9582 1.2153072e-008,123.9653 -3.2566647e-009,123.9724 8.7278296e-010,123.9795 -2.3425195e-010,123.9865 6.4167061e-011,123.9936 -2.2401195e-011,124.0007 2.5434942e-011,124.0077 -7.9342644e-011,124.0148 2.919546e-010,124.0219 -1.0885477e-009,124.0290 4.062505e-009,124.0360 -1.5162474e-008,124.0431 5.6591134e-008,124.0502 -2.1121602e-007,124.0572 7.8832522e-007,124.0643 -2.942279e-006,124.0714 1.0981519e-005,124.0785 0.093650609,124.0855 0.62488765,124.0926 0.90622169,124.0997 0.81263036,124.1068 0.093860008,124.1138 0.62475318,124.1209 2.3434441,124.1280 3.4685993,124.1351 3.3752673,124.1421 1.2190914,124.1492 0.34380418,124.1563 0.093772188,124.1634 0.18741389,124.1704 0.81241471,124.1775 0.81258231,124.1846 0.18760087,124.1917 -2.7092583e-005,124.1988 0.34367633,124.2058 0.56250477,124.2129 0.34380451,124.2200 0.093781412,124.2271 1.4901141e-005,124.2341 -2.8261877e-005,124.2412 0.31238788,124.2483 0.78121305,124.2554 0.56259161,124.2625 0.18755774,124.2695 5.5855897e-005,124.2766 -0.0001548413,124.2837 0.3123163,124.2908 0.3126412,124.2979 0.093891241,124.3049 0.031271003,124.3120 -2.0969082e-008,124.3191 5.6192846e-009,124.3262 -1.5058248e-009,124.3333 4.0350301e-010,124.3403 -1.0813039e-010,124.3474 2.8975156e-011,124.3545 -7.7642892e-012,124.3616 2.0806967e-012,124.3687 -5.5755753e-013,124.3757 1.4940935e-013,124.3828 -4.0036706e-014,124.3899 1.073173e-014,124.3970 -2.8862046e-015,124.4041 8.1232164e-016,124.4112 -3.6282204e-016,124.4182 6.3896486e-016,124.4253 -2.1931648e-015,124.4324 8.1342285e-015,124.4395 -3.0345748e-014,124.4466 1.1325625e-013,124.4537 -4.2270717e-013,124.4607 1.5776766e-012,124.4678 -5.8883883e-012,124.4749 2.1977328e-011,124.4820 -8.2026337e-011,124.4891 3.0614825e-010,124.4962 -1.1426421e-009,124.5033 4.2647015e-009,124.5103 -1.5917216e-008,124.5174 5.940808e-008,124.5245 -2.2172975e-007,124.5316 8.275656e-007,124.5387 -3.0887363e-006,124.5458 1.1528142e-005,124.5529 -4.3026666e-005,124.5600 0.093691096,124.5670 0.093808815,124.5741 4.3149215e-005,124.5812 -1.1562608e-005,124.5883 3.098412e-006,124.5954 -8.3027612e-007,124.6025 2.2248766e-007,124.6096 -5.961963e-008,124.6167 1.597617e-008,124.6237 -4.2811061e-009,124.6308 1.1472007e-009,124.6379 -3.0741334e-010,124.6450 8.2377022e-011,124.6521 -2.2074427e-011,124.6592 5.9152462e-012,124.6663 -1.5850983e-012,124.6734 4.2475601e-013,124.6805 -1.1382113e-013,124.6876 3.050045e-014,124.6946 -8.173153e-015,124.7017 2.1901456e-015,124.7088 -5.8688949e-016,124.7159 1.5726775e-016,124.7230 -4.2142768e-017,124.7301 1.129292e-017,124.7372 -3.0261307e-018,124.7443 8.1085765e-019,124.7514 -2.1709996e-019,124.7585 5.7488639e-020,124.7656 -1.2840044e-020,124.7727 -6.1329844e-021,124.7798 3.7375555e-020,124.7869 -1.4337899e-019,124.7939 5.3617589e-019,124.8010 -2.0014563e-018,124.8081 7.4701424e-018,124.8152 -2.7880956e-017,124.8223 1.0406054e-016,124.8294 -3.8838681e-016,124.8365 1.4495823e-015,124.8436 -5.4102993e-015,124.8507 2.0192949e-014,124.8578 -7.5366457e-014,124.8649 2.8129143e-013,124.8720 -1.0498685e-012,124.8791 3.918442e-012,124.8862 -1.462486e-011,124.8933 5.4584604e-011,124.9004 -2.0372699e-010,124.9075 7.6037354e-010,124.9146 -2.8379541e-009,124.9217 1.0592141e-008,124.9288 -3.9533212e-008,124.9359 1.4755045e-007,124.9430 -5.5070495e-007,124.9501 2.0554048e-006,124.9572 0.031222714,124.9643 0.18748948,124.9714 0.093780108,124.9785 7.6979968e-006,124.9856 -2.0387763e-006,124.9927 4.5659553e-007,124.9998 2.1255445e-007,125.0069 -1.3069384e-006,125.0140 5.01554e-006,125.0211 -1.8756462e-005,125.0282 0.18745114,125.0353 0.4062342,125.0424 0.40628311,125.0495 0.18753882,125.0566 9.6090625e-006,125.0637 -2.5682841e-006,125.0708 6.6343819e-007,125.0779 -8.5292278e-008,125.0850 -3.223391e-007,125.0921 1.3747523e-006,125.0992 -5.1770144e-006,125.1063 1.933458e-005,125.1134 -7.2166069e-005,125.1205 0.93726343,125.1276 1.9687102,125.1347 1.3127068,125.1418 0.31261986,125.1489 8.1309727e-006,125.1560 -2.1788419e-006,125.1631 5.8386041e-007,125.1702 -1.5645605e-007,125.1773 4.1925297e-008,125.1844 -1.1234821e-008,125.1915 3.0112326e-009,125.1986 -8.0936868e-010,125.2057 2.2604406e-010,125.2129 -9.4756938e-011,125.2200 1.5297844e-010,125.2271 -5.1718685e-010,125.2342 1.9158939e-009,125.2413 -7.1468595e-009,125.2484 2.66733e-008,125.2555 -9.9552899e-008,125.2626 3.7156278e-007,125.2697 -1.3867896e-006,125.2768 5.1759362e-006,125.2839 0.031221403,125.2910 0.31248471,125.2981 0.18753269,125.3052 8.9998593e-006,125.3124 -2.4116757e-006,125.3195 6.4625249e-007,125.3266 -1.7317511e-007,125.3337 4.6405425e-008,125.3408 -1.2435179e-008,125.3479 3.3322318e-009,125.3550 -8.9293228e-010,125.3621 2.3927754e-010,125.3692 -6.411912e-011,125.3763 1.7183215e-011,125.3835 -4.6094994e-012,125.3906 1.2536549e-012,125.3977 -4.0482225e-013,125.4048 3.6557113e-013,125.4119 -1.0575085e-012,125.4190 3.8647106e-012,125.4261 -1.440228e-011,125.4332 5.3747951e-011,125.4403 -2.0060271e-010,125.4475 7.4871215e-010,125.4546 -2.7944296e-009,125.4617 1.0429692e-008,125.4688 -3.8926903e-008,125.4759 1.4528749e-007,125.4830 -5.4225865e-007,125.4901 2.0238804e-006,125.4973 0.09371458,125.5044 0.49992764,125.5115 0.75002432,125.5186 0.34380344,125.5257 0.18747173,125.5328 0.31249565,125.5399 0.18754567,125.5471 1.9611964e-005,125.5542 -5.2549503e-006,125.5613 1.4065489e-006,125.5684 -3.7089936e-007,125.5755 7.6954159e-008,125.5826 6.3113539e-008,125.5898 -3.2943697e-007,125.5969 1.254719e-006,125.6040 0.093706824,125.6111 0.49991724,125.6182 0.75002098,125.6253 0.34383753,125.6325 2.0930167e-005,125.6396 -5.5139808e-006,125.6467 1.1243527e-006,125.6538 1.0170326e-006,125.6609 -5.1929301e-006,125.6681 0.093710355,125.6752 0.31246603,125.6823 0.34376732,125.6894 0.18754371,125.6965 2.5432111e-005,125.7036 -2.6661142e-005,125.7108 0.18745364,125.7179 0.31249961,125.7250 0.18754789,125.7321 2.1374328e-005,125.7393 -5.7280499e-006,125.7464 1.5364712e-006,125.7535 -4.1745969e-007,125.7606 1.3326795e-007,125.7677 -1.1559064e-007,125.7749 3.2910873e-007,125.7820 -1.2009209e-006,125.7891 0.093695506,125.7962 0.3436971,125.8033 0.34380287,125.8105 0.093804538,125.8176 1.1908728e-006,125.8247 -3.1911588e-007,125.8318 8.5512852e-008,125.8390 -2.2914726e-008,125.8461 6.1404197e-009,125.8532 -1.6454357e-009,125.8603 4.4092394e-010,125.8675 -1.181525e-010,125.8746 3.1656993e-011,125.8817 -8.4676589e-012,125.8888 2.2115823e-012,125.8960 -3.7809767e-013,125.9031 -6.9939784e-013,125.9102 3.1759402e-012,125.9173 -1.2005162e-011,125.9245 4.4847653e-011,125.9316 -1.6739644e-010,125.9387 6.2477912e-010,125.9458 -2.3318731e-009,125.9530 8.7032843e-009,125.9601 -3.2483399e-008,125.9672 1.2123826e-007,125.9744 -4.5249936e-007,125.9815 1.6888698e-006,125.9886 -6.303394e-006,125.9957 2.3526251e-005,126.0029 0.18729314,126.0100 0.84342253,126.0171 0.90633553,126.0242 0.40656644,126.0314 0.031374358,126.0385 -1.3349426e-005,126.0456 3.5753296e-006,126.0528 -9.509979e-007,126.0599 2.2842508e-007,126.0670 3.7367347e-008,126.0742 -3.7793711e-007,126.0813 0.093691982,126.0884 0.49991575,126.0956 0.78120852,126.1027 0.90623039,126.1098 0.99997461,126.1169 1.0312949,126.1241 0.56260556,126.1312 0.18756841,126.1383 2.1266867e-006,126.1455 0.49997541,126.1526 0.50002128,126.1597 1.4392117e-005,126.1669 -3.8566291e-006,126.1740 1.0334538e-006,126.1811 -2.7693275e-007,126.1883 7.420914e-008,126.1954 -1.9885682e-008,126.2025 5.3287308e-009,126.2097 -1.4279298e-009,126.2168 3.8263967e-010,126.2239 -1.0253524e-010,126.2311 2.7476178e-011,126.2382 -7.3627302e-012,126.2453 1.97294e-012,126.2525 -5.2854845e-013,126.2596 1.4112367e-013,126.2668 -3.5911493e-014,126.2739 2.5124948e-015,126.2810 2.5865877e-014,126.2882 -1.0598368e-013,126.2953 3.9809513e-013,126.3024 -1.4864943e-012,126.3096 5.5482455e-012,126.3167 -2.0707845e-011,126.3238 7.7288204e-011,126.3310 -2.8846386e-010,126.3381 1.0766379e-009,126.3453 -4.018351e-009,126.3524 1.4997749e-008,126.3595 -5.5976312e-008,126.3667 2.0892119e-007,126.3738 -7.7975955e-007,126.3810 2.9103078e-006,126.3881 -1.0862183e-005,126.3952 4.0541079e-005,126.4024 -0.00015131205,126.4095 0.31231496,126.4167 0.31264052,126.4238 0.093897276,126.4309 2.1071352e-005,126.4381 -5.6734702e-006,126.4452 1.6211986e-006,126.4524 -8.1098142e-007,126.4595 1.6227272e-006,126.4666 -5.680271e-006,126.4738 0.031250004,126.4809 5.6542831e-006,126.4881 -1.5151679e-006,126.4952 4.0601756e-007,126.5023 -1.0880309e-007,126.5095 2.9168156e-008,126.5166 -7.8624121e-009,126.5238 2.2795943e-009,126.5309 -1.2554973e-009,126.5381 2.7424278e-009,126.5452 -9.7148112e-009,126.5524 3.6119172e-008,126.5595 -1.347707e-007,126.5666 5.0299656e-007,126.5738 -1.8773385e-006,126.5809 7.0068158e-006,126.5881 -2.6151638e-005,126.5952 0.093628176,126.6024 0.24992818,126.6095 0.25004306,126.6167 0.156369,126.6238 6.6212233e-005,126.6309 -1.7742728e-005,126.6381 4.7544063e-006,126.6452 -1.2737358e-006,126.6524 3.4022528e-007,126.6595 -8.7081446e-008,126.6667 8.0770457e-009,126.6738 5.4783275e-008,126.6810 -2.2722671e-007,126.6881 8.5418003e-007,126.6953 -3.1897023e-006,126.7024 1.1905408e-005,126.7096 -4.4434841e-005,126.7167 0.09369196,126.7239 0.093802355,126.7310 0.093762875,126.7382 0.18750116,126.7453 0.031272158,126.7525 2.9467821e-005,126.7596 -0.00012011966,126.7668 0.28104171,126.7739 0.40624997,126.7811 0.2814579,126.7882 0.00012125247,126.7954 -3.2479791e-005,126.8025 8.6588807e-006,126.8097 -2.1535943e-006,126.8168 -4.5118128e-008,126.8240 2.3343832e-006,126.8311 -9.2930668e-006,126.8383 3.4840181e-005,126.8454 -0.00013007615,126.8526 0.31223056,126.8597 0.49999982,126.8669 0.31276932,126.8740 0.00013046402,126.8812 -3.4960151e-005,126.8883 9.3682056e-006,126.8955 -2.5103834e-006,126.9026 6.7271384e-007,126.9098 -1.8030742e-007,126.9170 4.8471819e-008,126.9241 -1.3568119e-008,126.9313 5.797641e-009,126.9384 -9.6221688e-009,126.9456 3.2692931e-008,126.9527 -1.2115741e-007,126.9599 4.5196626e-007,126.9670 -1.6868179e-006,126.9742 6.2957174e-006,126.9814 -2.3497587e-005,126.9885 0.18746787,126.9957 0.1875321,127.0028 2.3518149e-005,127.0100 -6.3019897e-006,127.0171 1.6882767e-006,127.0243 -4.5070396e-007,127.0314 1.1442803e-007,127.0386 -6.9769603e-009,127.0458 -8.6534349e-008,127.0529 3.5313977e-007,127.0601 -1.3261121e-006,127.0672 4.951632e-006,127.0744 -1.8481624e-005,127.0816 0.18744183,127.0887 0.56243014,127.0959 0.78128338,127.1030 0.34383455,127.1102 0.093757913,127.1174 0.093746684,127.1245 0.093747407,127.1317 0.18744539,127.1388 0.3437441,127.1460 0.1250685,127.1532 1.852959e-005,127.1603 -4.965334e-006,127.1675 1.330551e-006,127.1746 -3.5654523e-007,127.1818 9.5542731e-008,127.1890 -2.56024e-008,127.1961 6.8606258e-009,127.2033 -1.8384286e-009,127.2104 4.9264021e-010,127.2176 -1.3201185e-010,127.2248 3.537496e-011,127.2319 -9.4793591e-012,127.2391 2.5401656e-012,127.2463 -6.8068327e-013,127.2534 1.8240138e-013,127.2606 -4.8877738e-014,127.2678 1.3097663e-014,127.2749 -3.5097147e-015,127.2821 9.4034083e-016,127.2892 -2.5141886e-016,127.2964 6.5272981e-017,127.3036 -9.6560499e-018,127.3107 -2.6655262e-017,127.3179 1.1628596e-016,127.3251 -4.3851753e-016,127.3322 1.6378915e-015,127.3394 -6.1134472e-015,127.3466 2.2817389e-014,127.3537 -8.5161668e-014,127.3609 3.1785002e-013,127.3681 -1.186316e-012,127.3752 4.427703e-012,127.3824 -1.6525574e-011,127.3896 6.1678627e-011,127.3967 -2.3020397e-010,127.4039 8.5919338e-010,127.4111 -3.2067788e-009,127.4182 1.1968703e-008,127.4254 -4.4670951e-008,127.4326 1.6672598e-007,127.4398 -6.222736e-007,127.4469 2.32252e-006,127.4541 -8.6683731e-006,127.4613 0.09375,127.4684 8.6570872e-006,127.4756 -2.2682352e-006,127.4828 4.1527363e-007,127.4899 6.0734288e-007,127.4971 -2.8448744e-006,127.5043 0.093749985,127.5115 2.8943584e-006,127.5186 -7.7559548e-007,127.5258 2.078348e-007,127.5330 -5.5693079e-008,127.5401 1.4923939e-008,127.5473 -3.9990402e-009,127.5545 1.0712479e-009,127.5617 -2.8569067e-010,127.5688 7.144426e-011,127.5760 -6.632661e-014,127.5832 -7.1188992e-011,127.5903 2.8484232e-010,127.5975 -1.0682504e-009,127.6047 3.9884194e-009,127.6119 -1.4886398e-008,127.6190 5.55608e-008,127.6262 -2.0737033e-007,127.6334 7.7397095e-007,127.6406 -2.8887023e-006,127.6477 1.0781541e-005,127.6549 -4.0240087e-005,127.6621 0.31244972,127.6693 0.34376955,127.6764 0.18754503,127.6836 2.2099033e-005,127.6908 -5.9218328e-006,127.6980 1.5868561e-006,127.7051 -4.2520512e-007,127.7123 1.1386106e-007,127.7195 -3.0211375e-008,127.7267 6.9769102e-009,127.7338 2.306018e-009,127.7410 -1.6202609e-008,127.7482 6.2508654e-008,127.7554 -2.338473e-007,127.7626 8.7293739e-007,127.7697 -3.2581152e-006,127.7769 0.093702264,127.7841 0.31249481,127.7913 0.18750858,127.7985 0.093701005,127.8056 0.1250145,127.8128 0.062563993,127.8200 2.2078602e-005,127.8272 -5.9163513e-006,127.8344 1.585393e-006,127.8415 -4.2483461e-007,127.8487 1.1384209e-007,127.8559 -3.0506008e-008,127.8631 8.1745144e-009,127.8703 -2.1900606e-009,127.8774 5.85195e-010,127.8846 -1.5057594e-010,127.8918 1.7068864e-011,127.8990 8.2316834e-011,127.9062 -3.4636183e-010,127.9133 1.303216e-009,127.9205 -4.8668198e-009,127.9277 1.8165249e-008,127.9349 -6.7798581e-008,127.9421 2.5304558e-007,127.9493 -9.4444533e-007,127.9564 3.5249648e-006,127.9636 -1.3156271e-005,127.9708 0.18742882,127.9780 0.4999775,127.9852 0.34381106,127.9924 0.093788415,127.9995 5.7445495e-006,128.0067 -1.1789413e-006,128.0139 -1.0292594e-006,128.0211 5.2964324e-006,128.0283 0.34369737,128.0355 1.0937183,128.0427 0.87506127,128.0498 2.3696417e-005,128.0570 0.093684956,128.0642 0.59366226,128.0714 1.0936471,128.0786 1.5000064,128.0858 0.84394348,128.0930 0.81216007,128.1002 3.4371331,128.1073 8.9329739,128.1145 31.427055,128.1217 57.776009,128.1289 58.16217,128.1361 33.196808,128.1433 10.035838,128.1505 3.1569872,128.1577 1.3751327,128.1648 0.84385663,128.1720 0.46880364,128.1792 0.81246769,128.1864 0.78127193,128.1936 0.56253976,128.2008 0.34380615,128.2080 0.093793184,128.2152 5.5258351e-006,128.2224 -1.271214e-006,128.2296 -4.4139563e-007,128.2367 3.0370986e-006,128.2439 0.093738295,128.2511 0.18748394,128.2583 0.093766034,128.2655 1.1746309e-005,128.2727 -3.1476343e-006,128.2799 8.4346482e-007,128.2871 -2.2601961e-007,128.2943 6.0558754e-008,128.3015 -1.620071e-008,128.3087 4.2401394e-009,128.3159 -7.5876605e-010,128.3231 -1.2054576e-009,128.3303 5.5810419e-009,128.3374 -2.1120103e-008,128.3446 7.8904506e-008,128.3518 -2.9451706e-007,128.3590 1.0992354e-006,128.3662 -4.1026901e-006,128.3734 0.031189565,128.3806 0.093769126,128.3878 0.12503941,128.3950 0.18749009,128.4022 2.0197431e-005,128.4094 -1.0744179e-005,128.4166 0.031251337,128.4238 5.3906774e-006,128.4310 -1.4445287e-006,128.4382 3.870874e-007,128.4454 -1.0372696e-007,128.4526 2.7795233e-008,128.4598 -7.4472215e-009,128.4670 1.9918487e-009,128.4742 -5.1968707e-010,128.4814 8.6766247e-011,128.4886 1.7267064e-010,128.4958 -7.7750922e-010,128.5030 2.93756e-009,128.5102 -1.0973445e-008,128.5174 4.0958884e-008,128.5246 -1.5287202e-007,128.5318 5.7056627e-007,128.5390 -2.1295314e-006,128.5462 7.948076e-006,128.5534 -2.9664701e-005,128.5606 0.093744636,128.5678 0.031281158,128.5750 -3.0487392e-006,128.5822 8.6138101e-007,128.5894 -3.9659875e-007,128.5966 7.2500438e-007,128.6038 -2.5035663e-006,128.6110 9.2898599e-006,128.6182 -3.4658129e-005,128.6254 0.31241596,128.6326 0.56249857,128.6398 0.34381837,128.6470 0.12502688,128.6542 0.093757004,128.6614 0.031259038,128.6686 0.031249421,128.6758 2.6748767e-006,128.6830 -7.1678113e-007,128.6902 1.920744e-007,128.6974 -5.1469783e-008,128.7046 1.3792252e-008,128.7118 -3.6958816e-009,128.7190 9.9037767e-010,128.7262 -2.6538949e-010,128.7334 7.1115884e-011,128.7406 -1.9056777e-011,128.7478 5.1066057e-012,128.7551 -1.368407e-012,128.7623 3.6669089e-013,128.7695 -9.8267524e-014,128.7767 2.6355398e-014,128.7839 -7.1476951e-015,128.7911 2.2336953e-015,128.7983 -1.7867108e-015,128.8055 4.9133362e-015,128.8127 -1.786776e-014,128.8199 6.6562004e-014,128.8271 -2.4839638e-013,128.8343 9.2708361e-013,128.8415 -3.4601642e-012,128.8487 1.2914408e-011,128.8560 -4.8200603e-011,128.8632 1.7989968e-010,128.8704 -6.7144174e-010,128.8776 2.5060303e-009,128.8848 -9.3532853e-009,128.8920 3.490937e-008,128.8992 -1.3029266e-007,128.9064 4.8629295e-007,128.9136 -1.8149969e-006,128.9208 6.7741339e-006,128.9281 -2.5283178e-005,128.9353 0.87488943,128.9425 2.2186673,128.9497 2.5000634,128.9569 1.3126204,128.9641 3.7725978e-005,128.9713 -1.1902863e-005,128.9785 9.8835308e-006,128.9857 -2.7632357e-005,128.9930 0.093629152,129.0002 0.24992022,129.0074 0.21889448,129.0146 9.2433387e-005,129.0218 0.18738227,129.0290 0.53123212,129.0362 0.4685947,129.0434 0.96849114,129.0507 1.8743849,129.0579 4.15452,129.0651 9.3736095,129.0723 10.688105,129.0795 6.751781,129.0867 1.7827733,129.0940 0.031690236,129.1012 -9.6146323e-005,129.1084 0.031194435,129.1156 0.87462914,129.1228 2.0622602,129.1300 1.7190428,129.1372 0.71909302,129.1445 6.3487787e-005,129.1517 -1.7012671e-005,129.1589 4.5588499e-006,129.1661 -1.2216254e-006,129.1733 3.2735645e-007,129.1805 -8.7721027e-008,129.1878 2.3506416e-008,129.1950 -6.2989391e-009,129.2022 1.6878205e-009,129.2094 -4.5193407e-010,129.2166 1.1980622e-010,129.2239 -2.7261126e-011,129.2311 -1.0770867e-011,129.2383 7.0351419e-011,129.2455 -2.7065292e-010,129.2527 1.0123261e-009,129.2600 -3.7788963e-009,129.2672 1.4104174e-008,129.2744 -5.2641212e-008,129.2816 1.9647338e-007,129.2888 -7.3329988e-007,129.2961 2.7369038e-006,129.3033 -1.0214977e-005,129.3105 0.093736038,129.3177 0.093763955,129.3249 1.0219643e-005,129.3322 -2.7244919e-006,129.3394 6.7765956e-007,129.3466 1.4044652e-008,129.3538 -7.3393676e-007,129.3611 2.9219054e-006,129.3683 -1.0954398e-005,129.3755 0.093565308,129.3827 0.3124997,129.3899 0.093934961,129.3972 1.0961341e-005,129.4044 -2.846909e-006,129.4116 4.256091e-007,129.4188 1.1447515e-006,129.4261 -5.0049948e-006,129.4333 0.18745151,129.4405 0.49998364,129.4477 0.34379527,129.4550 0.093772285,129.4622 1.6127794e-006,129.4694 -4.321731e-007,129.4766 1.1580852e-007,129.4839 -3.1032958e-008,129.4911 8.3158378e-009,129.4983 -2.2283775e-009,129.5056 5.9713356e-010,129.5128 -1.6001264e-010,129.5200 4.2878253e-011,129.5272 -1.1489983e-011,129.5345 3.0789056e-012,129.5417 -8.2489332e-013,129.5489 2.204683e-013,129.5561 -5.692636e-014,129.5634 7.2222391e-015,129.5706 2.8043325e-014,129.5778 -1.1940436e-013,129.5851 4.4960352e-013,129.5923 -1.6791186e-012,129.5995 6.2672766e-012,129.6067 -2.3391502e-011,129.6140 8.7304379e-011,129.6212 -3.2584713e-010,129.6284 1.2161627e-009,129.6357 -4.539098e-009,129.6429 1.6941325e-008,129.6501 -6.3230296e-008,129.6574 2.3599515e-007,129.6646 -8.8080731e-007,129.6718 3.2874468e-006,129.6791 -1.2269773e-005,129.6863 0.093735211,129.6935 0.093760818,129.7008 0.031261887,129.7080 2.2355994e-006,129.7152 -5.9906881e-007,129.7225 1.6053119e-007,129.7297 -4.3017199e-008,129.7369 1.1527229e-008,129.7442 -3.0889267e-009,129.7514 8.277331e-010,129.7586 -2.2180577e-010,129.7659 5.9436324e-011,129.7731 -1.5925178e-011,129.7803 4.2605372e-012,129.7876 -1.1159396e-012,129.7948 2.0293841e-013,129.8020 3.0428497e-013,129.8093 -1.4201914e-012,129.8165 5.376834e-012,129.8237 -2.0088448e-011,129.8310 7.4981805e-011,129.8382 -2.7985686e-010,129.8454 1.0445133e-009,129.8527 -3.8984478e-009,129.8599 1.4550221e-008,129.8671 -5.4305943e-008,129.8744 2.0268666e-007,129.8816 -7.5648961e-007,129.8889 2.8234545e-006,129.8961 -1.053801e-005,129.9033 0.093724631,129.9106 0.18748268,129.9178 0.18753,129.9251 2.6628604e-005,129.9323 -7.1356098e-006,129.9395 1.9121132e-006,129.9468 -5.1238197e-007,129.9540 1.3729118e-007,129.9612 -3.6749526e-008,129.9685 9.6980326e-009,129.9757 -2.0401929e-009,129.9830 -1.5380446e-009,129.9902 8.1930853e-009,129.9974 -3.1236361e-008,130.0047 1.1675992e-007,130.0119 -4.3583154e-007,130.0192 1.6266714e-006,130.0264 -6.0712459e-006,130.0337 0.0937443,130.0409 0.093750484,130.0481 3.2053853e-005,130.0554 -0.00010035776,130.0626 0.49977085,130.0699 1.0936157,130.0771 1.2814307,130.0843 0.53148669,130.0916 0.18746839,130.0988 0.74977344,130.1061 2.1872258,130.1133 3.0311928,130.1206 2.5939808,130.1278 1.6874405,130.1351 2.8745701,130.1423 3.5313404,130.1495 2.2503762,130.1568 1.0941013,130.1640 1.6863511,130.1713 6.7166023,130.1785 9.5307732,130.1858 7.4389052,130.1930 3.3453689,130.2003 1.1568704,130.2075 0.34389666,130.2148 0.031272139,130.2220 0.093731672,130.2292 0.18750763,130.2365 0.031277701,130.2437 1.4888083e-006,130.2510 0.031214964,130.2582 0.31246045,130.2655 0.34376508,130.2727 0.1875411,130.2800 2.0264364e-005,130.2872 -5.586392e-006,130.2945 2.0799469e-006,130.3017 -2.7331969e-006,130.3090 8.8533116e-006,130.3162 -3.2682135e-005,130.3235 1.1561328,130.3307 2.4061761,130.3380 2.2188489,130.3452 0.78136152,130.3525 8.2240504e-006,130.3597 -3.0202673e-006,130.3670 3.8567146e-006,130.3742 -1.2407243e-005,130.3815 0.09373527,130.3887 0.093760788,130.3960 0.031261876,130.4032 2.2318018e-006,130.4105 -5.9805097e-007,130.4177 1.6025839e-007,130.4250 -4.2944059e-008,130.4322 1.150749e-008,130.4395 -3.0831295e-009,130.4468 8.2428409e-010,130.4540 -2.1380753e-010,130.4613 0.09375,130.4685 0.03125,130.4758 -3.9198231e-010,130.4830 1.4777605e-009,130.4903 -5.5194156e-009,130.4975 2.0601231e-008,130.5048 -7.6890466e-008,130.5120 2.869792e-007,130.5193 -1.0710953e-006,130.5265 3.9976599e-006,130.5338 -1.4920505e-005,130.5411 0.78116417,130.5483 1.5624886,130.5556 1.1875335,130.5628 1.1562579,130.5701 0.78128284,130.5773 0.5000236,130.5846 1.4118928e-005,130.5919 -3.7848863e-006,130.5991 1.019706e-006,130.6064 -2.9369502e-007,130.6136 1.5501409e-007,130.6209 -3.2636348e-007,130.6281 1.1505088e-006,130.6354 0.093685076,130.6427 0.56239522,130.6499 0.7500605,130.6572 0.18760486,130.6644 4.3987252e-006,130.6717 -1.178716e-006,130.6790 3.1585802e-007,130.6862 -8.4639773e-008,130.6935 2.2680737e-008,130.7007 -6.0777063e-009,130.7080 1.6286301e-009,130.7153 -4.3642034e-010,130.7225 1.1694659e-010,130.7298 -3.1337932e-011,130.7370 8.3975552e-012,130.7443 -2.2502746e-012,130.7516 6.0300094e-013,130.7588 -1.6158404e-013,130.7661 4.3296462e-014,130.7733 -1.1591396e-014,130.7806 3.0663249e-015,130.7879 -6.7314142e-016,130.7951 -3.7399692e-016,130.8024 2.1693268e-015,130.8097 -8.3038612e-015,130.8169 3.1048121e-014,130.8242 -1.1589608e-013,130.8314 4.3256411e-013,130.8387 -1.6144642e-012,130.8460 6.0256813e-012,130.8532 -2.2489713e-011,130.8605 8.3938571e-011,130.8678 -3.1328479e-010,130.8750 1.1692758e-009,130.8823 -4.3640997e-009,130.8896 1.6288171e-008,130.8968 -6.0792502e-008,130.9041 2.2689646e-007,130.9114 -8.4684791e-007,130.9186 3.1606985e-006,130.9259 -1.1796707e-005,130.9332 0.093733877,130.9404 0.093766108,130.9477 1.1822621e-005,130.9550 -3.2230623e-006,130.9622 1.0688806e-006,130.9695 -1.0523098e-006,130.9768 3.1405023e-006,130.9840 -1.1510425e-005,130.9913 0.093740486,130.9986 0.093747169,131.0058 0.093762606,131.0131 0.093694054,131.0204 0.0002718957,131.0276 0.21765012,131.0349 12.27235,131.0422 48.174255,131.0495 76.435989,131.0567 61.16777,131.0640 23.135479,131.0713 1.9088513,131.0785 0.71845794,131.0858 0.31277689,131.0931 0.3124072,131.1003 0.40622273,131.1076 0.31253198,131.1149 0.09379141,131.1222 5.2265432e-006,131.1294 -1.3814162e-006,131.1367 2.9878075e-007,131.1440 1.8640182e-007,131.1512 -1.044481e-006,131.1585 3.9917863e-006,131.1658 0.031214738,131.1731 0.31243429,131.1803 0.43753073,131.1876 0.12506297,131.1949 5.2461155e-006,131.2022 -1.4057914e-006,131.2094 3.7671458e-007,131.2167 -1.0097654e-007,131.2240 2.7167255e-008,131.2313 -7.686018e-009,131.2385 3.575179e-009,131.2458 -6.614624e-009,131.2531 2.2884656e-008,131.2604 -8.4929432e-008,131.2676 3.1685346e-007,131.2749 -1.1825605e-006,131.2822 4.4136723e-006,131.2895 -1.6473186e-005,131.2967 0.18743224,131.3040 0.49997896,131.3113 0.34380606,131.3186 0.093790621,131.3259 6.4532805e-006,131.3331 -1.7280809e-006,131.3404 4.5862788e-007,131.3477 -1.0631811e-007,131.3550 -3.338949e-008,131.3622 2.3990009e-007,131.3695 -9.2627261e-007,131.3768 3.465414e-006,131.3841 0.031227561,131.3914 0.34369928,131.3986 0.50001782,131.4059 0.18754847,131.4132 5.1988641e-006,131.4205 -1.3931281e-006,131.4278 3.7331333e-007,131.4350 -1.0003593e-007,131.4423 2.680641e-008,131.4496 -7.1832531e-009,131.4569 1.9248865e-009,131.4642 -5.1583049e-010,131.4714 1.3831165e-010,131.4787 -3.7382965e-011,131.4860 1.1211415e-011,131.4933 -7.4606085e-012,131.5006 1.8631537e-011,131.5079 -6.7069669e-011,131.5151 2.4966312e-010,131.5224 -9.3164276e-010,131.5297 3.4771312e-009,131.5370 -1.2977716e-008,131.5443 4.8436849e-008,131.5516 -1.807813e-007,131.5588 6.7473167e-007,131.5661 -2.5183069e-006,131.5734 9.3991002e-006,131.5807 -3.5080349e-005,131.5880 0.31242779,131.5953 0.49999893,131.6025 0.34380612,131.6098 0.093790479,131.6171 5.5120504e-006,131.6244 -1.4770516e-006,131.6317 3.958022e-007,131.6390 -1.0606239e-007,131.6463 2.8421967e-008,131.6535 -7.6186382e-009,131.6608 2.0507631e-009,131.6681 -5.8392741e-010,131.6754 2.8482439e-010,131.6827 -5.5536808e-010,131.6900 1.9367621e-009,131.6973 -7.1921398e-009,131.7046 2.6833519e-008,131.7118 -1.0014836e-007,131.7191 3.7378393e-007,131.7264 -1.3950769e-006,131.7337 5.2068581e-006,131.7410 -1.9433603e-005,131.7483 0.031247707,131.7556 2.8481747e-005,131.7629 0.031193009,131.7702 0.40618214,131.7774 0.53123945,131.7847 0.50004411,131.7920 0.21879204,131.7993 0.18749106,131.8066 0.18751487,131.8139 0.09377715,131.8212 6.8218783e-006,131.8285 -1.828043e-006,131.8358 4.8985646e-007,131.8431 -1.3126574e-007,131.8504 3.5174978e-008,131.8576 -9.4257562e-009,131.8649 2.5258011e-009,131.8722 -6.7683936e-010,131.8795 1.8139402e-010,131.8868 -4.8693344e-011,131.8941 1.3367737e-011,131.9014 -4.7745653e-012,131.9087 5.7299933e-012,131.9160 -1.8146332e-011,131.9233 6.685956e-011,131.9306 -2.4930788e-010,131.9379 9.3043168e-010,131.9452 -3.4726415e-009,131.9525 1.2960966e-008,131.9598 -4.8374325e-008,131.9671 1.805479e-007,131.9743 -6.7386048e-007,131.9816 2.5150553e-006,131.9889 -9.386963e-006,131.9962 3.5035046e-005,132.0035 -0.0001307616,132.0108 0.28106523,132.0181 0.31262115,132.0254 0.093898267,132.0327 3.4403129e-005,132.0400 0.093624234,132.0473 1.4995654,132.0546 3.3433933,132.0619 2.8752263,132.0692 1.219218,132.0765 0.093963943,132.0838 -5.3780139e-005,132.0911 0.093751535,132.0984 4.7263246e-005,132.1057 0.21864195,132.1130 0.65620381,132.1203 0.56257039,132.1276 0.18757337,132.1349 2.4406827e-006,132.1422 0.09374968,132.1495 -1.1606747e-006,132.1568 0.093729474,132.1641 0.093768246,132.1714 1.253125e-005,132.1787 -3.3579697e-006,132.1860 8.9982757e-007,132.1933 -2.4112472e-007,132.2006 6.4613637e-008,132.2079 -1.731436e-008,132.2152 4.6396726e-009,132.2225 -1.2432162e-009,132.2298 3.3289566e-010,132.2371 -8.8286337e-011,132.2444 2.0228111e-011,132.2517 7.3804955e-012,132.2590 -4.9754922e-011,132.2663 1.9165194e-010,132.2736 -7.1689882e-010,132.2809 2.6761151e-009,132.2882 -9.9882005e-009,132.2955 3.7279079e-008,132.3028 -1.3913703e-007,132.3102 5.1930226e-007,132.3175 -1.9381962e-006,132.3248 7.2339462e-006,132.3321 0.031223001,132.3394 0.37494597,132.3467 0.43750882,132.3540 0.18755165,132.3613 1.883054e-005,132.3686 -5.0871176e-006,132.3759 1.5167342e-006,132.3832 -9.7953546e-007,132.3905 2.4014685e-006,132.3978 -8.6268683e-006,132.4051 0.09373825,132.4124 0.093761757,132.4197 8.6441523e-006,132.4271 -2.4449437e-006,132.4344 1.1351032e-006,132.4417 -2.0954453e-006,132.4490 7.2470998e-006,132.4563 -2.6894664e-005,132.4636 0.31247231,132.4709 0.34375,132.4782 0.31252766,132.4855 2.6902235e-005,132.4928 -7.2087792e-006,132.5001 1.9311592e-006,132.5075 -5.1539621e-007,132.5148 1.303016e-007,132.5221 -5.774953e-009,132.5294 -1.0721816e-007,132.5367 4.3467801e-007,132.5440 -1.6315989e-006,132.5513 0.093727455,132.5586 0.34370419,132.5659 0.50001651,132.5733 0.18754907,132.5806 5.1234706e-006,132.5879 -1.3729243e-006,132.5952 3.6789933e-007,132.6025 -9.8585133e-008,132.6098 2.6417627e-008,132.6171 -7.0790711e-009,132.6244 1.8969619e-009,132.6318 -5.0832455e-010,132.6391 1.3621478e-010,132.6464 -3.6502093e-011,132.6537 9.7848613e-012,132.6610 -2.6350189e-012,132.6683 7.5459132e-013,132.6756 -3.8319087e-013,132.6830 7.7817364e-013,132.6903 -2.7296655e-012,132.6976 1.0141134e-011,132.7049 -3.7837289e-011,132.7122 1.4121707e-010,132.7195 -5.2706461e-010,132.7268 1.9671678e-009,132.7342 -7.3420745e-009,132.7415 2.7402887e-008,132.7488 -1.02276e-007,132.7561 3.8172556e-007,132.7634 -1.4247175e-006,132.7708 5.3174849e-006,132.7781 -1.9846491e-005,132.7854 0.31241336,132.7927 0.56245613,132.8000 0.40628853,132.8073 0.09382657,132.8147 3.9462207e-005,132.8220 -1.0574583e-005,132.8293 2.8336462e-006,132.8366 -7.5932559e-007,132.8439 2.0347471e-007,132.8513 -5.4524641e-008,132.8586 1.4610842e-008,132.8659 -3.915233e-009,132.8732 1.0491559e-009,132.8805 -2.8113981e-010,132.8879 7.5336265e-011,132.8952 -2.0187269e-011,132.9025 5.4079831e-012,132.9098 -1.4433714e-012,132.9171 3.6515517e-013,132.9245 -1.7150981e-014,132.9318 -2.9659684e-013,132.9391 1.2036224e-012,132.9464 -4.5181836e-012,132.9537 1.6870191e-011,132.9611 -6.2966597e-011,132.9684 2.3501123e-010,132.9757 -8.7713437e-010,132.9830 3.2737355e-009,132.9904 -1.2218589e-008,132.9977 4.5603528e-008,133.0050 -1.7020641e-007,133.0123 6.3526272e-007,133.0197 -2.3709958e-006,133.0270 8.8492861e-006,133.0343 -3.3028256e-005,133.0416 0.28102696,133.0490 0.96843833,133.0563 1.2188863,133.0636 0.46911809,133.0709 7.1536735e-005,133.0783 -1.91695e-005,133.0856 5.136792e-006,133.0929 -1.3764408e-006,133.1002 3.686427e-007,133.1076 -9.8042037e-008,133.1149 2.3501681e-008,133.1222 4.042342e-009,133.1295 -3.9675406e-008,133.1369 1.5466961e-007,133.1442 -5.790402e-007,133.1515 2.1616293e-006,133.1589 0.093741931,133.1662 0.31249705,133.1735 0.18750885,133.1808 5.8100022e-007,133.1882 -1.6093678e-007,133.1955 6.2711095e-008,133.2028 -8.990277e-008,133.2102 2.9691611e-007,133.2175 -1.0978309e-006,133.2248 4.0946684e-006,133.2321 0.031234719,133.2395 0.31247997,133.2468 0.3125183,133.2541 0.18745163,133.2615 0.49992663,133.2688 0.56254756,133.2761 0.1875865,133.2835 -2.7063992e-005,133.2908 0.31242684,133.2981 0.84375346,133.3055 0.68756884,133.3128 3.7173057e-005,133.3201 -9.9611771e-006,133.3275 2.6692726e-006,133.3348 -7.152787e-007,133.3421 1.9167153e-007,133.3495 -5.1361763e-008,133.3568 1.3763288e-008,133.3641 -3.688116e-009,133.3715 9.8829578e-010,133.3788 -2.6483121e-010,133.3861 7.0966219e-011,133.3935 -1.9016701e-011,133.4008 5.0960612e-012,133.4081 -1.3663302e-012,133.4155 3.6893494e-013,133.4228 -1.0932303e-013,133.4301 6.8336518e-014,133.4375 -1.6402679e-013,133.4448 5.8780633e-013,133.4521 -2.1873378e-012,133.4595 8.1620656e-012,133.4668 -3.0462865e-011,133.4742 1.1369666e-010,133.4815 -4.2435083e-010,133.4888 1.5838075e-009,133.4962 -5.9112568e-009,133.5035 2.2062627e-008,133.5108 -8.2344499e-008,133.5182 3.0733494e-007,133.5255 -1.1470685e-006,133.5329 4.281213e-006,133.5402 -1.5978801e-005,133.5475 0.093744129,133.5549 0.031267561,133.5622 1.1563146e-006,133.5696 -3.0799316e-007,133.5769 7.5584389e-008,133.5842 5.6771894e-009,133.5916 -9.8305094e-008,133.5989 3.875694e-007,133.6062 -1.4520656e-006,133.6136 5.4210382e-006,133.6209 -2.0233379e-005,133.6283 0.18745752,133.6356 0.34373793,133.6430 0.31252828,133.6503 0.093786135,133.6576 7.7571194e-006,133.6650 -2.0786563e-006,133.6723 5.5701253e-007,133.6797 -1.4926133e-007,133.6870 3.9997197e-008,133.6943 -1.0717954e-008,133.7017 2.8720641e-009,133.7090 -7.6962015e-010,133.7164 2.0623327e-010,133.7237 -5.5263863e-011,133.7311 1.4809026e-011,133.7384 -3.968716e-012,133.7458 1.0648956e-012,133.7531 -2.9061394e-013,133.7604 9.7493668e-014,133.7678 -9.934758e-014,133.7751 2.9991054e-013,133.7825 -1.1003633e-012,133.7898 4.101804e-012,133.7972 -1.5307826e-011,133.8045 5.7133149e-011,133.8119 -2.1323832e-010,133.8192 7.9587092e-010,133.8266 -2.9704346e-009,133.8339 1.1086573e-008,133.8412 -4.1378492e-008,133.8486 1.5443725e-007,133.8559 -5.7640727e-007,133.8633 2.1513285e-006,133.8706 -8.0294185e-006,133.8780 0.093714856,133.8853 0.31246787,133.8927 0.34377629,133.9000 0.093792535,133.9074 6.0540324e-006,133.9147 -1.600523e-006,133.9221 3.4766904e-007,133.9294 2.0997096e-007,133.9368 -1.1876582e-006,133.9441 0.18749349,133.9515 0.3437441,133.9588 0.31250808,133.9662 6.7210731e-006,133.9735 -1.8010322e-006,133.9809 4.8262802e-007,133.9882 -1.2936523e-007,133.9956 3.480217e-008,134.0029 -9.8352393e-009,134.0103 4.5367137e-009,134.0176 -8.3115088e-009,134.0250 2.8710982e-008,134.0323 -1.0653916e-007,134.0397 3.974709e-007,134.0470 -1.4834387e-006,134.0544 5.5366372e-006,134.0617 -2.0664422e-005,134.0691 0.093593575,134.0765 0.31236988,134.0838 0.31263342,134.0912 0.093888938,134.0985 1.0623394,134.1059 2.4372473,134.1132 2.5312798,134.1206 1.3440042,134.1279 0.28140095,134.1353 1.1138358e-005,134.1426 -2.984717e-006,134.1500 7.9980776e-007,134.1574 -2.143225e-007,134.1647 5.7431478e-008,134.1721 -1.5389769e-008,134.1794 4.1239603e-009,134.1868 -1.1050876e-009,134.1941 2.9612759e-010,134.2015 -7.9352587e-011,134.2088 2.1263918e-011,134.2162 -5.6980397e-012,134.2236 1.5268904e-012,134.2309 -4.0915711e-013,134.2383 1.0964079e-013,134.2456 -2.938009e-014,134.2530 7.8726283e-015,134.2603 -2.1085443e-015,134.2677 5.6104604e-016,134.2751 -1.3550522e-016,134.2824 -1.9065039e-017,134.2898 2.1178914e-016,134.2971 -8.2814687e-016,134.3045 3.1009961e-015,134.3119 -1.1576575e-014,134.3192 4.3208048e-014,134.3266 -1.6126588e-013,134.3339 6.0189375e-013,134.3413 -2.2464522e-012,134.3487 8.3844477e-012,134.3560 -3.1293329e-011,134.3634 1.1679629e-010,134.3707 -4.3591955e-010,134.3781 1.6269854e-009,134.3855 -6.0724079e-009,134.3928 2.2664086e-008,134.4002 -8.4589317e-008,134.4076 3.1571324e-007,134.4149 -1.1783386e-006,134.4223 4.3979207e-006,134.4296 -1.6414389e-005,134.4370 0.093749985,134.4444 1.642903e-005,134.4517 -4.4024468e-006,134.4591 1.1797129e-006,134.4665 -3.1612478e-007,134.4738 8.4711132e-008,134.4812 -2.2699679e-008,134.4886 6.0821894e-009,134.4959 -1.6276354e-009,134.5033 4.2796547e-010,134.5106 -8.4120447e-011,134.5180 -9.1519181e-011,134.5254 4.5023377e-010,134.5327 -1.7095265e-009,134.5401 6.3882792e-009,134.5475 -2.3845104e-008,134.5548 8.8997787e-008,134.5622 -3.3216713e-007,134.5696 1.2397495e-006,134.5769 -4.6271248e-006,134.5843 1.7269846e-005,134.5917 -6.4456355e-005,134.5990 0.15611368,134.6064 0.25000596,134.6138 0.15636209,134.6212 0.78125554,134.6285 1.1562502,134.6359 0.56255949,134.6433 4.8336597e-006,134.6506 -1.2952639e-006,134.6580 3.4708864e-007,134.6654 -9.3008481e-008,134.6727 2.4923253e-008,134.6801 -6.678623e-009,134.6875 1.7896536e-009,134.6948 -4.7956916e-010,134.7022 1.2850895e-010,134.7096 -3.4436232e-011,134.7170 9.2277895e-012,134.7243 -2.4727486e-012,134.7317 6.626184e-013,134.7391 -1.775673e-013,134.7464 4.7608856e-014,134.7538 -1.2856832e-014,134.7612 3.8154836e-015,134.7686 -2.4043877e-015,134.7759 5.8022015e-015,134.7833 -2.0805679e-014,134.7907 7.7425418e-014,134.7980 -2.8891435e-013,134.8054 1.0783001e-012,134.8128 -4.024542e-012,134.8202 1.502082e-011,134.8275 -5.6062294e-011,134.8349 2.0924162e-010,134.8423 -7.8095386e-010,134.8497 2.9147584e-009,134.8570 -1.0878772e-008,134.8644 4.0602902e-008,134.8718 -1.5154245e-007,134.8792 5.6560282e-007,134.8865 -2.1110022e-006,134.8939 0.093692519,134.9013 0.4999454,134.9087 0.5000546,134.9160 0.093807511,134.9234 2.1134888e-006,134.9308 -5.6636287e-007,134.9382 1.5183033e-007,134.9456 -4.0922572e-008,134.9529 1.1850382e-008,134.9603 -6.4766099e-009,134.9677 1.4056203e-008,134.9751 -4.9751161e-008,134.9824 1.8496011e-007,134.9898 -6.9013305e-007,134.9972 2.5757356e-006,135.0046 -9.613419e-006,135.0120 0.18744518,135.0193 0.49996537,135.0267 0.50002044,135.0341 0.3125543,135.0415 0.031255599,135.0489 0.18746273,135.0562 0.18754116,135.0636 -4.5562215e-006,135.0710 0.31247059,135.0784 0.74978131,135.0858 3.6238914,135.0931 10.530081,135.1005 13.844298,135.1079 8.3764076,135.1153 2.2818077,135.1227 0.53125191,135.1300 0.093771487,135.1374 1.185849e-005,135.1448 -3.1776895e-006,135.1522 8.5151765e-007,135.1596 -2.2817906e-007,135.1670 6.1144583e-008,135.1743 -1.6384758e-008,135.1817 4.3905817e-009,135.1891 -1.1765333e-009,135.1965 3.1527267e-010,135.2039 -8.4482824e-011,135.2113 2.2638653e-011,135.2186 -6.0664234e-012,135.2260 1.6256043e-012,135.2334 -4.3560907e-013,135.2408 1.1672908e-013,135.2482 -3.1279571e-014,135.2556 8.3818137e-015,135.2630 -2.2457014e-015,135.2703 6.004597e-016,135.2777 -1.5599419e-016,135.2851 2.3477881e-017,135.2925 6.2097534e-017,135.2999 -2.7188834e-016,135.3073 1.0255212e-015,135.3147 -3.8304397e-015,135.3220 1.4297147e-014,135.3294 -5.3361507e-014,135.3368 1.9916154e-013,135.3442 0.09375,135.3516 2.7743411e-012,135.3590 -1.0354689e-011,135.3664 3.8646863e-011,135.3738 -1.4424188e-010,135.3812 5.3835486e-010,135.3885 -2.0093049e-009,135.3959 7.4993363e-009,135.4033 -2.7989815e-008,135.4107 1.0446654e-007,135.4181 -3.8990109e-007,135.4255 1.4552301e-006,135.4329 0.093678594,135.4403 0.49993303,135.4477 0.500054,135.4551 0.18757005,135.4624 1.6940276e-005,135.4698 -5.9062027e-006,135.4772 6.6838361e-006,135.4846 -2.0830155e-005,135.4920 0.18745752,135.4994 0.40621862,135.5068 0.50002664,135.5142 0.18755244,135.5216 2.4159053e-005,135.5290 -5.4585595e-005,135.5364 0.18740243,135.5438 0.31251156,135.5512 0.12509513,135.5585 4.1012067e-005,135.5659 -1.0989888e-005,135.5733 2.9449379e-006,135.5807 -7.8916719e-007,135.5881 2.1154425e-007,135.5955 -5.6959806e-008,135.6029 1.6281659e-008,135.6103 -8.1634965e-009,135.6177 1.637232e-008,135.6251 -5.7329139e-008,135.6325 2.1295767e-007,135.6399 -7.9455168e-007,135.6473 0.093687236,135.6547 0.49993825,135.6621 0.50006169,135.6695 0.093812779,135.6769 8.8901936e-007,135.6843 -5.6400859e-007,135.6917 1.3670484e-006,135.6991 -4.9044806e-006,135.7065 0.093714885,135.7139 0.31248894,135.7213 0.18753813,135.7287 0.093703702,135.7361 0.3124795,135.7435 0.187567,135.7509 1.4867079e-005,135.7583 -3.9838928e-006,135.7657 1.0675536e-006,135.7731 -2.8606962e-007,135.7805 7.6657358e-008,135.7879 -2.0541675e-008,135.7953 5.5045e-009,135.8027 -1.475027e-009,135.8101 3.9525938e-010,135.8175 -1.0591705e-010,135.8249 2.8383886e-011,135.8323 -7.6117914e-012,135.8397 2.061486e-012,135.8471 -6.336767e-013,135.8545 4.7311254e-013,135.8619 -1.2588158e-012,135.8693 4.5624294e-012,135.8767 -1.6991976e-011,135.8841 6.3409479e-011,135.8915 -2.3666089e-010,135.8989 8.8328989e-010,135.9063 -3.2967069e-009,135.9137 1.2304316e-008,135.9211 -4.5923461e-008,135.9285 1.7140036e-007,135.9359 -6.3971839e-007,135.9433 2.3876244e-006,135.9507 -8.9113419e-006,135.9581 0.093721233,135.9655 0.1875,135.9729 0.093778774,135.9803 8.9192963e-006,135.9877 -2.389974e-006,135.9951 6.40037e-007,136.0025 -1.7002245e-007,136.0100 4.001193e-008,136.0174 9.9869677e-009,136.0248 -7.9967982e-008,136.0322 3.0990537e-007,136.0396 -1.1597266e-006,136.0470 4.3292757e-006,136.0544 -1.6158392e-005,136.0618 0.34360626,136.0692 1.2811025,136.0766 1.6562444,136.0840 1.3438901,136.0914 0.43764135,136.0988 0.031302612,136.1062 -0.00010561565,136.1137 0.71829724,136.1211 2.8433285,136.1285 4.2501278,136.1359 3.9377825,136.1433 3.1565261,136.1507 1.2189984,136.1581 0.031271353,136.1655 3.7548261e-007,136.1729 -9.6129361e-007,136.1803 3.4699024e-006,136.1878 -1.2919131e-005,136.1952 0.093732342,136.2026 0.09376765,136.2100 1.2928942e-005,136.2174 -3.464535e-006,136.2248 9.2838258e-007,136.2322 -2.4877627e-007,136.2396 6.6663958e-008,136.2471 -1.7863874e-008,136.2545 4.7873159e-009,136.2619 -1.2842617e-009,136.2693 3.4942857e-010,136.2767 -1.1337279e-010,136.2841 1.0404597e-010,136.2915 -3.028239e-010,136.2989 1.1073178e-009,136.3064 -4.1267079e-009,136.3138 1.540049e-008,136.3212 -5.7478871e-008,136.3286 2.1452853e-007,136.3360 -8.0068588e-007,136.3434 2.9884034e-006,136.3509 -1.1153631e-005,136.3583 0.18746367,136.3657 0.31251192,136.3731 0.09378314,136.3805 8.5231591e-008,136.3879 -2.2839316e-008,136.3953 6.1201746e-009,136.4028 -1.6400178e-009,136.4102 4.3946918e-010,136.4176 -1.1776125e-010,136.4250 3.1548018e-011,136.4324 -8.4235761e-012,136.4399 2.1442464e-012,136.4473 -1.5284003e-013,136.4547 -1.5331335e-012,136.4621 6.2858087e-012,136.4695 -2.3611607e-011,136.4769 8.8166169e-011,136.4844 -3.2907393e-010,136.4918 1.2282068e-009,136.4992 -4.5840434e-009,136.5066 1.7109045e-008,136.5140 -6.3856163e-008,136.5215 2.383306e-007,136.5289 -8.8952237e-007,136.5363 0.0312314,136.5437 0.18748046,136.5511 0.18752384,136.5586 1.9032026e-005,136.5660 -5.0999629e-006,136.5734 1.3666237e-006,136.5808 -3.662106e-007,136.5882 9.8132567e-008,136.5957 -2.6296517e-008,136.6031 7.0473165e-009,136.6105 -1.8910902e-009,136.6179 5.1659876e-010,136.6254 -1.7518863e-010,136.6328 1.8413324e-010,136.6402 -5.6137051e-010,136.6476 2.0614763e-009,136.6551 -7.6850197e-009,136.6625 2.8680409e-008,136.6699 -1.0704336e-007,136.6773 3.9951823e-007,136.6848 -1.4911236e-006,136.6922 5.5653272e-006,136.6996 -2.0771493e-005,136.7070 0.18745354,136.7145 0.34372938,136.7219 0.31254643,136.7293 0.031291436,136.7367 -5.5604273e-006,136.7442 1.4900022e-006,136.7516 -3.992306e-007,136.7590 1.0682617e-007,136.7664 -2.8048881e-008,136.7739 5.3624647e-009,136.7813 6.6013746e-009,136.7887 -3.1770487e-008,136.7961 1.2048831e-007,136.8036 -4.5021113e-007,136.8110 1.6804626e-006,136.8184 0.093743719,136.8259 0.3124899,136.8333 0.18753552,136.8407 0.031073282,136.8481 0.34357411,136.8556 0.34384891,136.8630 0.18766995,136.8704 8.0237929e-005,136.8779 -2.1501122e-005,136.8853 5.7615998e-006,136.8927 -1.5439207e-006,136.9001 4.1372044e-007,136.9076 -1.1086358e-007,136.9150 2.9707824e-008,136.9224 -7.960729e-009,136.9299 2.1332156e-009,136.9373 -5.7163213e-010,136.9447 1.5317878e-010,136.9522 -4.1046905e-011,136.9596 1.09992e-011,136.9670 -2.9473034e-012,136.9745 7.8932108e-013,136.9819 -2.0979503e-013,136.9893 4.9808885e-014,136.9968 1.0574482e-014,137.0042 -9.2116466e-014,137.0116 3.579149e-013,137.0191 -1.3396278e-012,137.0265 5.0009116e-012,137.0339 -1.8665196e-011,137.0414 6.9664254e-011,137.0488 -2.6000818e-010,137.0562 9.7042963e-010,137.0637 -3.6219376e-009,137.0711 1.3518176e-008,137.0785 -5.0453927e-008,137.0860 1.883094e-007,137.0934 -7.0282789e-007,137.1008 2.6231673e-006,137.1083 0.093678087,137.1157 0.62486738,137.1232 1.1249118,137.1306 1.2813478,137.1380 0.65639323,137.1455 0.34378603,137.1529 0.1249858,137.1603 0.3124626,137.1678 0.31253985,137.1752 3.516041e-005,137.1827 -2.32353e-005,137.1901 0.18743822,137.1975 0.49998122,137.2050 0.34380135,137.2124 0.093786627,137.2198 7.0955648e-006,137.2273 9.3042831e-007,137.2347 -1.0818492e-005,137.2422 4.234635e-005,137.2496 -0.00015857689,137.2570 0.49968389,137.2645 0.75000268,137.2719 1.0627265,137.2794 0.53143007,137.2868 4.0640567e-005,137.2942 -1.0860703e-005,137.3017 2.7997314e-006,137.3091 -3.3750899e-007,137.3166 -1.4499834e-006,137.3240 6.137881e-006,137.3315 0.03121718,137.3389 0.31246167,137.3463 0.31253234,137.3538 0.093782261,137.3612 2.1406952e-006,137.3687 -5.7363633e-007,137.3761 1.5371569e-007,137.3836 -4.119029e-008,137.3910 1.103585e-008,137.3984 -2.9505158e-009,137.4059 7.6551498e-010,137.4133 -1.1135255e-010,137.4208 -3.2017827e-010,137.4282 1.3921679e-009,137.4357 -5.2488267e-009,137.4431 1.9604375e-008,137.4506 -7.3173261e-008,137.4580 2.7310583e-007,137.4654 -1.0193141e-006,137.4729 3.8043902e-006,137.4803 -1.419914e-005,137.4878 0.093737006,137.4952 0.093749955,137.5027 0.093762994,137.5101 1.4260987e-005,137.5176 -3.8214785e-006,137.5250 1.0240315e-006,137.5325 -2.7440697e-007,137.5399 7.3532107e-008,137.5474 -1.9704204e-008,137.5548 5.2800835e-009,137.5623 -1.4148899e-009,137.5697 3.7914427e-010,137.5772 -1.0159828e-010,137.5846 2.7225021e-011,137.5920 -7.2954169e-012,137.5995 1.9549327e-012,137.6069 -5.2385629e-013,137.6144 1.4036974e-013,137.6218 -3.758974e-014,137.6293 9.9803639e-015,137.6367 -2.329333e-015,137.6442 -6.6375175e-016,137.6516 4.9848355e-015,137.6591 -1.927685e-014,137.6666 7.2127112e-014,137.6740 -2.6924849e-013,137.6815 1.0049299e-012,137.6889 -3.7507068e-012,137.6964 1.3998777e-011,137.7038 -5.2247678e-011,137.7113 1.9500418e-010,137.7187 -7.2781475e-010,137.7262 2.7164253e-009,137.7336 -1.0138523e-008,137.7411 3.7840046e-008,137.7485 -1.4123052e-007,137.7560 5.2711516e-007,137.7634 -1.9673535e-006,137.7709 7.3427605e-006,137.7783 -2.7405404e-005,137.7858 0.18742058,137.7933 0.34369409,137.8007 0.34383368,137.8082 0.1250385,137.8156 0.31244275,137.8231 0.31255317,137.8305 0.031293381,137.8380 -5.6952549e-006,137.8454 1.5261423e-006,137.8529 -4.0895623e-007,137.8604 1.0958691e-007,137.8678 -2.9365719e-008,137.8753 7.8690734e-009,137.8827 -2.1087325e-009,137.8902 5.6536209e-010,137.8976 -1.5258364e-010,137.9051 4.4937335e-011,137.9126 -2.71572e-011,137.9200 6.3692711e-011,137.9275 -2.2762718e-010,137.9349 8.4686919e-010,137.9424 -3.1600491e-009,137.9498 1.1794064e-008,137.9573 -4.4018986e-008,137.9648 1.642921e-007,137.9722 -6.1318809e-007,137.9797 0.093718633,137.9871 0.34371945,137.9946 0.34378052,138.0021 0.093781427,138.0095 4.3797016e-007,138.0170 4.8522742e-007,138.0244 -2.3790699e-006,138.0319 9.0316289e-006,138.0394 -3.3749566e-005,138.0468 0.062474072,138.0543 0.12483212,138.0617 0.43727356,138.0692 0.50014609,138.0767 0.18775451,138.0841 6.8507783e-005,138.0916 -6.4950953e-005,138.0991 0.84361887,138.1065 1.4686376,138.1140 1.406256,138.1214 0.96890515,138.1289 0.46853137,138.1364 1.3430346,138.1438 2.9684389,138.1513 2.3755267,138.1588 0.87565851,138.1662 0.12520052,138.1737 -3.3502616e-005,138.1812 0.031250566,138.1886 0.031269882,138.1961 -3.3502399e-006,138.2036 4.7475296e-006,138.2110 -1.5640706e-005,138.2185 0.093572013,138.2260 0.31244317,138.2334 0.18766926,138.2409 0.12507457,138.2484 4.1293938e-006,138.2558 -1.1065375e-006,138.2633 2.9651594e-007,138.2708 -7.9456541e-008,138.2782 2.1291754e-008,138.2857 -5.7054841e-009,138.2932 1.5288544e-009,138.3006 -4.0957382e-010,138.3081 1.0934485e-010,138.3156 -2.7779761e-011,138.3230 1.7669447e-012,138.3305 2.0715259e-011,138.3380 -8.46338e-011,138.3454 3.1784e-010,138.3529 -1.1868007e-009,138.3604 4.4296402e-009,138.3679 -1.6532796e-008,138.3753 6.1705407e-008,138.3828 -2.3030327e-007,138.3903 8.5956151e-007,138.3977 -3.2081437e-006,138.4052 1.1973765e-005,138.4127 -4.468971e-005,138.4201 0.3124454,138.4276 0.31254151,138.4351 0.093793377,138.4426 6.4514588e-006,138.4500 -2.6433784e-006,138.4575 4.1218991e-006,138.4650 -1.384497e-005,138.4725 0.093734458,138.4799 0.12499981,138.4874 0.18748762,138.4949 0.3124679,138.5023 0.49997288,138.5098 0.50003523,138.5173 0.18755431,138.5248 1.1048896e-005,138.5322 -2.9607315e-006,138.5397 7.9333574e-007,138.5472 -2.1242694e-007,138.5547 5.6322303e-008,138.5621 -1.284876e-008,138.5696 -4.9313962e-009,138.5771 3.2577407e-008,138.5846 -1.2538636e-007,138.5920 4.6899748e-007,138.5995 -1.7507132e-006,138.6070 6.5342647e-006,138.6145 -2.4387871e-005,138.6220 0.18746665,138.6294 0.18753332,138.6369 2.4409786e-005,138.6444 -6.5410231e-006,138.6519 1.7527801e-006,138.6593 -4.6968771e-007,138.6668 1.2586092e-007,138.6743 -3.3726611e-008,138.6818 9.0376275e-009,138.6893 -2.4217881e-009,138.6967 6.4896e-010,138.7042 -1.7390003e-010,138.7117 4.6599509e-011,138.7192 -1.2487124e-011,138.7267 3.3460691e-012,138.7341 -8.9637195e-013,138.7416 2.3920883e-013,138.7491 -6.0407029e-014,138.7566 2.4033027e-015,138.7641 5.0801319e-014,138.7715 -2.056226e-013,138.7790 7.7173765e-013,138.7865 -2.8815082e-012,138.7940 1.0754966e-011,138.8015 -4.0140873e-011,138.8089 1.4981789e-010,138.8164 -5.5916571e-010,138.8239 2.0869755e-009,138.8314 -7.7892208e-009,138.8389 2.907173e-008,138.8464 -1.0850449e-007,138.8538 4.0497153e-007,138.8613 -1.5114762e-006,138.8688 0.09375564,138.8763 0.18746768,138.8838 0.18750297,138.8913 3.15775e-005,138.8987 -8.4620106e-006,138.9062 2.268587e-006,138.9137 -6.1180674e-007,138.9212 1.7849952e-007,138.9287 -1.0215694e-007,138.9362 2.3013172e-007,138.9437 -8.1841819e-007,138.9511 3.0437307e-006,138.9586 -1.1357211e-005,138.9661 0.093557946,138.9736 0.3124997,138.9811 0.093942352,138.9886 1.1388763e-005,138.9961 -3.0522467e-006,139.0035 8.1956512e-007,139.0110 -2.2582319e-007,139.0185 8.3678088e-008,139.0260 -1.0888132e-007,139.0335 3.5186508e-007,139.0410 -1.2986598e-006,139.0485 0.18749356,139.0560 0.43745267,139.0635 0.53127116,139.0709 0.59351873,139.0784 8.4345951,139.0859 26.902632,139.0934 32.406658,139.1009 19.440861,139.1084 5.4710512,139.1159 1.6879612,139.1234 0.93748301,139.1309 1.6558291,139.1383 3.6248014,139.1458 3.7190435,139.1533 2.0629239,139.1608 0.187693,139.1683 -2.6061236e-005,139.1758 0.093756996,139.1833 -1.9340575e-006,139.1908 7.3657714e-007,139.1983 -1.0121892e-006,139.2058 3.3123542e-006,139.2133 -1.2237982e-005,139.2208 0.093733288,139.2283 0.093766704,139.2357 1.2241446e-005,139.2432 -3.2870671e-006,139.2507 9.0606045e-007,139.2582 -3.3697603e-007,139.2657 4.4181243e-007,139.2732 -1.4303472e-006,139.2807 5.2799023e-006,139.2882 -1.9690489e-005,139.2957 0.18744883,139.3032 0.31251669,139.3107 0.093796708,139.3182 4.2040028e-006,139.3257 -1.1265348e-006,139.3332 3.0187437e-007,139.3407 -8.0892448e-008,139.3482 2.1676522e-008,139.3557 -5.8085985e-009,139.3632 1.5565138e-009,139.3707 -4.1709466e-010,139.3782 1.1176771e-010,139.3857 -2.9950084e-011,139.3932 8.0256479e-012,139.4007 -2.1506364e-012,139.4082 5.7639673e-013,139.4157 -1.5481639e-013,139.4232 4.2832921e-014,139.4306 -1.650599e-014,139.4381 2.3189716e-014,139.4456 -7.6256892e-014,139.4531 2.8185524e-013,139.4606 -1.0512297e-012,139.4681 3.9233083e-012,139.4756 -1.4642921e-011,139.4831 5.4651776e-011,139.4906 -2.0397692e-010,139.4981 7.6130341e-010,139.5056 -2.841414e-009,139.5131 1.0605014e-008,139.5206 -3.9581113e-008,139.5282 1.4772866e-007,139.5357 -5.5136792e-007,139.5432 2.0578714e-006,139.5507 -7.6805973e-006,139.5582 0.093749285,139.5657 0.09373115,139.5732 0.24999125,139.5807 0.09377908,139.5882 6.7149235e-006,139.5957 -1.7993789e-006,139.6032 4.8217453e-007,139.6107 -1.2920698e-007,139.6182 3.4623231e-008,139.6257 -9.2778905e-009,139.6332 2.4861702e-009,139.6407 -6.6621209e-010,139.6482 1.7852302e-010,139.6557 -4.783831e-011,139.6632 1.2819097e-011,139.6707 -3.4350977e-012,139.6782 9.204935e-013,139.6857 -2.4666207e-013,139.6932 6.6097342e-014,139.7007 -1.7711921e-014,139.7082 4.7462136e-015,139.7157 -1.2718294e-015,139.7233 3.408086e-016,139.7308 -9.1325531e-017,139.7383 2.4472243e-017,139.7458 -6.5577589e-018,139.7533 1.7572644e-018,139.7608 -4.7088921e-019,139.7683 1.2618284e-019,139.7758 -3.3812865e-020,139.7833 9.0607409e-021,139.7908 -2.4279825e-021,139.7983 6.5062708e-022,139.8058 -1.743743e-022,139.8133 4.6829595e-023,139.8209 -1.29332e-023,139.8284 4.9004012e-024,139.8359 -6.6679778e-024,139.8434 2.177264e-023,139.8509 -8.0427443e-023,139.8584 2.9995627e-022,139.8659 -1.1194671e-021,139.8734 4.1781709e-021,139.8809 -1.559418e-020,139.8885 5.8202173e-020,139.8960 -2.1722802e-019,139.9035 8.1075973e-019,139.9110 -3.0259994e-018,139.9185 1.1293939e-017,139.9260 -4.215237e-017,139.9335 1.5732546e-016,139.9410 -5.8718643e-016,139.9485 2.1915563e-015,139.9561 -8.1795464e-015,139.9636 3.0528507e-014,139.9711 -1.1394157e-013,139.9786 4.2526451e-013,139.9861 -1.5872121e-012,139.9936 5.9239519e-012,140.0011 -2.2109986e-011,140.0087 8.2521122e-011,140.0162 -3.0799394e-010,140.0237 1.1495243e-009,140.0312 -4.2903689e-009,140.0387 1.6012947e-008,140.0462 -5.9765185e-008,140.0537 2.2306152e-007,140.0613 -8.3253269e-007,140.0688 0.093753099,140.0763 0.56240946,140.0838 0.74981546,140.0913 0.71878678,140.0988 0.28147218,140.1064 0.12486045,140.1139 1.718315,140.1214 3.1247256,140.1289 3.4062936,140.1364 2.2190399,140.1439 1.1563082,140.1515 1.2811618,140.1590 0.90653318,140.1665 0.18776944,140.1740 8.8139941e-006,140.1815 -2.3618452e-006,140.1891 6.3289718e-007,140.1966 -1.6959562e-007,140.2041 4.5446061e-008,140.2116 -1.2178054e-008,140.2191 3.2633252e-009,140.2267 -8.7448399e-010,140.2342 2.3440808e-010,140.2417 -6.3093732e-011,140.2492 1.7952338e-011,140.2567 -8.7119756e-012,140.2643 1.6895499e-011,140.2718 -5.8873365e-011,140.2793 2.1861152e-010,140.2868 -8.1562357e-010,140.2943 3.0440712e-009,140.3019 -1.136137e-008,140.3094 4.240405e-008,140.3169 -1.5826465e-007,140.3244 5.906914e-007,140.3320 -2.2046381e-006,140.3395 0.1874969,140.3470 0.18750323,140.3545 1.4576757e-006,140.3621 2.2521763e-006,140.3696 -1.046718e-005,140.3771 0.093735345,140.3846 0.093764782,140.3921 9.7847287e-006,140.3997 3.7371296e-007,140.4072 0.031228896,140.4147 0.18749154,140.4222 0.093774065,140.4298 4.7322574e-006,140.4373 -2.2933875e-006,140.4448 4.4412732e-006,140.4524 -1.5472586e-005,140.4599 0.18746129,140.4674 0.31251121,140.4749 0.093785733,140.4825 4.9772411e-006,140.4900 -1.3336974e-006,140.4975 3.5723986e-007,140.5050 -9.5179125e-008,140.5126 2.3454284e-008,140.5201 1.3684861e-009,140.5276 -2.8931728e-008,140.5352 1.1436601e-007,140.5427 -4.2855908e-007,140.5502 1.5999698e-006,140.5577 -5.9716908e-006,140.5653 0.093742803,140.5728 0.09375526,140.5803 0.031255785,140.5879 1.084169e-006,140.5954 -2.905131e-007,140.6029 7.781604e-008,140.6104 -2.0732985e-008,140.6180 5.1110405e-009,140.6255 2.9023203e-010,140.6330 -6.2727303e-009,140.6406 2.4802329e-008,140.6481 -9.29424e-008,140.6556 3.469888e-007,140.6632 -1.2950934e-006,140.6707 4.8336847e-006,140.6782 -1.8040768e-005,140.6858 0.093749993,140.6933 1.8010653e-005,140.7008 -4.6727346e-006,140.7084 6.7912504e-007,140.7159 1.9566783e-006,140.7234 -8.506453e-006,140.7310 0.18739808,140.7385 0.78114569,140.7460 0.87506562,140.7536 0.34386665,140.7611 0.031282961,140.7686 -2.8405261e-006,140.7762 7.6116771e-007,140.7837 -2.0396793e-007,140.7912 5.4656699e-008,140.7988 -1.4646199e-008,140.8063 3.9246997e-009,140.8138 -1.0516906e-009,140.8214 2.8181854e-010,140.8289 -7.5518106e-011,140.8365 2.0236368e-011,140.8440 -5.4226805e-012,140.8515 1.4531003e-012,140.8591 -3.8938311e-013,140.8666 1.0434187e-013,140.8741 -2.796018e-014,140.8817 7.4923698e-015,140.8892 -2.0075632e-015,140.8967 5.3741747e-016,140.9043 -1.4198165e-016,140.9118 3.0475137e-017,140.9194 2.0091909e-017,140.9269 -1.1085221e-016,140.9344 4.2334402e-016,140.9420 -1.5826219e-015,140.9495 5.9075106e-015,140.9571 -2.2048788e-014,140.9646 8.2292754e-014,140.9721 -3.0714125e-013,140.9797 1.1463435e-012,140.9872 -4.2784977e-012,140.9948 1.596864e-011,141.0023 -5.9599749e-011,141.0098 2.2244416e-010,141.0174 -8.3022839e-010,141.0249 3.0986613e-009,141.0325 -1.1565134e-008,141.0400 4.3164547e-008,141.0476 -1.6110309e-007,141.0551 6.0128508e-007,141.0626 -2.2441764e-006,141.0702 8.3759396e-006,141.0777 0.28107157,141.0853 1.3122619,141.0928 1.5624804,141.1004 0.96904069,141.1079 0.18755366,141.1154 1.4059093,141.1230 2.3749592,141.1305 1.8751472,141.1381 1.2188835,141.1456 0.87494981,141.1532 1.3123891,141.1607 0.90637171,141.1683 0.34391409,141.1758 0.093810394,141.1833 5.1524785e-007,141.1909 -1.3429118e-007,141.1984 2.1885313e-008,141.2060 4.6761997e-008,141.2135 -2.0894873e-007,141.2211 7.8908249e-007,141.2286 -2.9475641e-006,141.2362 1.1001856e-005,141.2437 -4.1062409e-005,141.2513 0.31244236,141.2588 0.34378824,141.2664 0.093798563,141.2739 8.9384804e-007,141.2815 0.031242581,141.2890 0.031256381,141.2966 4.2940974e-006,141.3041 -1.1506768e-006,141.3117 3.0834354e-007,141.3192 -8.2625917e-008,141.3268 2.2141027e-008,141.3343 -5.933066e-009,141.3418 1.5898663e-009,141.3494 -4.2603179e-010,141.3570 1.1416199e-010,141.3645 -3.0589774e-011,141.3721 8.1900164e-012,141.3796 -2.168395e-012,141.3872 4.8304888e-013,141.3947 2.3636022e-013,141.4023 -1.4286173e-012,141.4098 5.4784588e-012,141.4174 -2.0486493e-011,141.4249 7.6472252e-011,141.4325 -2.8542019e-010,141.4400 1.0652744e-009,141.4476 -3.9759245e-009,141.4551 1.483934e-008,141.4627 -5.5384874e-008,141.4702 2.0671295e-007,141.4778 -7.7151481e-007,141.4853 2.8795243e-006,141.4929 -1.0747249e-005,141.5004 0.093727492,141.5080 0.18747559,141.5156 0.062528968,141.5231 3.3518238e-005,141.5307 -8.981775e-006,141.5382 2.4068202e-006,141.5458 -6.4494856e-007,141.5533 1.7282497e-007,141.5609 -4.6311381e-008,141.5684 1.240983e-008,141.5760 -3.3250609e-009,141.5836 8.8964514e-010,141.5911 -2.3331334e-010,141.5987 4.3551763e-011,141.6062 5.9125822e-011,141.6138 -2.8007663e-010,141.6213 1.0612478e-009,141.6289 -3.9651598e-009,141.6365 1.4800309e-008,141.6440 -5.5239504e-008,141.6516 2.0617045e-007,141.6591 -7.6949004e-007,141.6667 2.8719671e-006,141.6742 -1.0719042e-005,141.6818 0.5624606,141.6894 0.78127122,141.6969 3.4097662e-005,141.7045 -1.017384e-005,141.7120 0.031235458,141.7196 0.093755007,141.7272 1.5636682e-005,141.7347 -4.1901158e-006,141.7423 1.122813e-006,141.7498 -3.0087693e-007,141.7574 8.0625107e-008,141.7650 -2.1604873e-008,141.7725 5.7893947e-009,141.7801 -1.551367e-009,141.7877 4.157153e-010,141.7952 -1.11398e-010,141.8028 2.9850997e-011,141.8103 -7.999084e-012,141.8179 2.1434911e-012,141.8255 -5.7438499e-013,141.8330 1.5391625e-013,141.8406 -4.1244494e-014,141.8482 1.1052193e-014,141.8557 -2.9617233e-015,141.8633 7.9401747e-016,141.8708 -2.1416282e-016,141.8784 6.2585054e-017,141.8860 -3.6165557e-017,141.8935 8.2078459e-017,141.9011 -2.9216541e-016,141.9087 1.0866498e-015,141.9162 -4.0546849e-015,141.9238 1.5133023e-014,141.9314 -5.6480899e-014,141.9389 2.1080362e-013,141.9465 -7.8678221e-013,141.9541 2.9365067e-012,141.9616 -1.0959922e-011,141.9692 4.0905709e-011,141.9768 -1.5267236e-010,141.9843 5.6981886e-010,141.9919 -2.1267348e-009,141.9995 7.9376097e-009,142.0070 -2.9625538e-008,142.0146 1.1057137e-007,142.0222 -4.1268541e-007,142.0297 1.5402657e-006,142.0373 -5.7487323e-006,142.0449 2.1455988e-005,142.0524 0.18729469,142.0600 0.74964917,142.0676 0.87508625,142.0752 0.31285632,142.0827 0.00013548044,142.0903 -9.7942771e-005,142.0979 0.68732762,142.1054 1.3749349,142.1130 1.0627029,142.1206 0.31222108,142.1281 1.9053698,142.1357 4.0308785,142.1433 4.4070802,142.1509 1.4381179,142.1584 4.4019637,142.1660 19.366749,142.1736 36.497192,142.1811 33.037174,142.1887 17.381599,142.1963 6.2208972,142.2039 3.8127427,142.2114 2.8437486,142.2190 1.5940173,142.2266 0.46908045,142.2342 0.18749911,142.2417 1.8304294e-005,142.2493 -4.906989e-006,142.2569 1.3225325e-006,142.2645 -3.828398e-007,142.2720 2.0875245e-007,142.2796 -4.5217453e-007,142.2872 1.6000386e-006,142.2948 -5.9483464e-006,142.3023 0.09370447,142.3099 0.3124626,142.3175 0.3125374,142.3251 0.093795538,142.3326 5.9520921e-006,142.3402 -1.5949641e-006,142.3478 4.2739779e-007,142.3554 -1.1452851e-007,142.3629 3.0689868e-008,142.3705 -8.2238722e-009,142.3781 2.2037268e-009,142.3857 -5.9052596e-010,142.3933 1.582415e-010,142.4008 -4.2403508e-011,142.4084 1.1362741e-011,142.4160 -3.0448402e-012,142.4236 8.1591678e-013,142.4311 -2.1863877e-013,142.4387 5.8587995e-014,142.4463 -1.569969e-014,142.4539 4.2071402e-015,142.4615 -1.1278994e-015,142.4690 3.0419912e-016,142.4766 -8.8827836e-017,142.4842 5.1095377e-017,142.4918 -1.1555542e-016,142.4994 4.1115027e-016,142.5069 -1.5291397e-015,142.5145 5.7057605e-015,142.5221 -2.1295216e-014,142.5297 7.9480008e-014,142.5373 -2.9664314e-013,142.5449 1.1071608e-012,142.5524 -4.1322553e-012,142.5600 1.5422812e-011,142.5676 -5.7562545e-011,142.5752 2.1484062e-010,142.5828 -8.0184936e-010,142.5904 2.9927416e-009,142.5979 -1.1169806e-008,142.6055 4.1689056e-008,142.6131 -1.5559603e-007,142.6207 5.8073084e-007,142.6283 -2.1674612e-006,142.6359 8.0896134e-006,142.6434 0.09371981,142.6510 0.34374994,142.6586 0.093780257,142.6662 -8.1091684e-006,142.6738 2.1729829e-006,142.6814 -5.8226328e-007,142.6890 1.5593568e-007,142.6965 -4.1443506e-008,142.7041 9.8286339e-009,142.7117 2.1318691e-009,142.7193 -1.8357984e-008,142.7269 7.1304662e-008,142.7345 -2.6687718e-007,142.7421 9.962655e-007,142.7496 -3.7184141e-006,142.7572 0.093700565,142.7648 0.34371954,142.7724 0.31252366,142.7800 0.18754104,142.7876 2.2926772e-005,142.7952 -6.1436176e-006,142.8028 1.6462869e-006,142.8104 -4.411506e-007,142.8179 1.1821378e-007,142.8255 -3.1677395e-008,142.8331 8.488497e-009,142.8407 -2.2746369e-009,142.8483 6.0952765e-010,142.8559 -1.6333328e-010,142.8635 4.3767923e-011,142.8711 -1.1728311e-011,142.8787 3.1426261e-012,142.8863 -8.4147001e-013,142.8938 2.2305984e-013,142.9014 -5.0716741e-014,142.9090 -2.0209027e-014,142.9166 1.3156497e-013,142.9242 -5.0608291e-013,142.9318 1.8928836e-012,142.9394 -7.0658887e-012,142.9470 2.6372297e-011,142.9546 -9.8429369e-011,142.9622 3.6736786e-010,142.9698 -1.3711265e-009,142.9774 5.1174527e-009,142.9850 -1.9099867e-008,142.9926 7.1286408e-008,143.0001 -2.660621e-007,143.0077 9.9302326e-007,143.0153 -3.7062596e-006,143.0229 0.093696058,143.0305 0.53112417,143.0381 1.0312365,143.0457 0.68762231,143.0533 0.1875657,143.0609 1.8106546e-005,143.0685 -4.1045383e-005,143.0761 1.0623603,143.0837 2.2498231,143.0913 2.4062517,143.0989 1.5001919,143.1065 0.34387857,143.1141 0.031276327,143.1217 -1.6712875e-006,143.1293 1.5261706e-006,143.1369 -4.433577e-006,143.1445 0.031243671,143.1521 0.031257205,143.1597 3.1800937e-008,143.1673 0.56218326,143.1749 1.9057361,143.1825 2.656234,143.1901 2.0004485,143.1977 0.65656304,143.2053 0.1875747,143.2129 1.7316816e-005,143.2205 -8.7446024e-006,143.2281 0.031245114,143.2357 0.031255733,143.2433 4.5090301e-006,143.2509 -1.2077541e-006,143.2585 3.217076e-007,143.2661 -7.9001417e-008,143.2737 -5.7236687e-009,143.2813 1.0190811e-007,143.2889 -4.0193501e-007,143.2965 1.505925e-006,143.3041 -5.6221111e-006,143.3117 2.0983809e-005,143.3193 -7.8317949e-005,143.3269 0.18731005,143.3345 0.53106898,143.3421 0.87514377,143.3497 0.43775389,143.3573 0.093776435,143.3649 1.1059995e-005,143.3725 -2.9637126e-006,143.3801 7.941772e-007,143.3877 -2.1281369e-007,143.3953 5.7028544e-008,143.4029 -1.528741e-008,143.4105 4.1175783e-009,143.4181 -1.1819683e-009,143.4257 6.1006233e-010,143.4333 -1.2582859e-009,143.4409 4.4233341e-009,143.4486 -1.6436056e-008,143.4562 6.1324656e-008,143.4638 -2.2887667e-007,143.4714 8.5423454e-007,143.4790 -3.1882576e-006,143.4866 1.1899528e-005,143.4942 -4.4412584e-005,143.5018 0.093681499,143.5094 0.12506276,143.5170 5.1695864e-005,143.5246 -1.3852769e-005,143.5322 3.7120844e-006,143.5398 -9.9471606e-007,143.5475 2.6655101e-007,143.5551 -7.1426868e-008,143.5627 1.9140042e-008,143.5703 -5.1288991e-009,143.5779 1.3743754e-009,143.5855 -3.6828718e-010,143.5931 9.8688807e-011,143.6007 -2.6445339e-011,143.6083 7.0864772e-012,143.6159 -1.8989415e-012,143.6235 5.0885365e-013,143.6312 -1.3635596e-013,143.6388 3.6538887e-014,143.6464 -9.7912155e-015,143.6540 2.6237222e-015,143.6616 -7.0307086e-016,143.6692 1.8839974e-016,143.6768 -5.0484911e-017,143.6844 1.3528287e-017,143.6921 -3.6251339e-018,143.6997 9.714161e-019,143.7073 -2.6030748e-019,143.7149 6.9754086e-020,143.7225 -1.8692826e-020,143.7301 5.0129334e-021,143.7377 -1.3577588e-021,143.7453 4.1779719e-022,143.7530 -3.1336057e-022,143.7606 8.3567295e-022,143.7682 -3.0295108e-021,143.7758 1.1283062e-020,143.7834 -4.2105328e-020,143.7910 1.5714789e-019,143.7986 -5.8652224e-019,143.8063 2.189076e-018,143.8139 -8.1702829e-018,143.8215 3.0493931e-017,143.8291 -1.1381246e-016,143.8367 4.2478194e-016,143.8443 -1.5854126e-015,143.8520 5.9172333e-015,143.8596 -2.2084878e-014,143.8672 8.2427331e-014,143.8748 -3.0764334e-013,143.8824 1.1482167e-012,143.8900 -4.2854865e-012,143.8977 1.5994712e-011,143.9053 -5.9697032e-011,143.9129 2.2280711e-010,143.9205 -8.3158241e-010,143.9281 3.1037137e-009,143.9358 -1.1583984e-008,143.9434 4.3234873e-008,143.9510 -1.6136543e-007,143.9586 6.0226387e-007,143.9662 -2.247828e-006,143.9739 0.09374693,143.9815 0.09375307,143.9891 2.2468325e-006,143.9967 -5.9416624e-007,144.0043 1.2969258e-007,144.0120 7.5440397e-008,144.0196 -4.3149132e-007,144.0272 1.6506287e-006,144.0348 -6.171404e-006,144.0424 0.18745197,144.0501 0.49994481,144.0577 0.59376395,144.0653 0.31257051,144.0729 3.0002742e-005,144.0806 -8.0400214e-006,144.0882 2.1554972e-006,144.0958 -5.8147543e-007,144.1034 1.7027303e-007,144.1110 -9.9584803e-008,144.1187 2.2806999e-007,144.1263 -8.1274266e-007,144.1339 3.0230858e-006,144.1415 0.031216199,144.1492 0.56233472,144.1568 1.0624386,144.1644 0.62517381,144.1720 0.28123736,144.1797 0.68721044,144.1873 1.99989,144.1949 2.9064007,144.2025 1.9689445,144.2102 0.68763334,144.2178 2.2275628e-005,144.2254 -5.9691301e-006,144.2331 1.5995298e-006,144.2407 -4.2862104e-007,144.2483 1.1485624e-007,144.2559 -3.0777674e-008,144.2636 8.2473974e-009,144.2712 -2.2100295e-009,144.2788 5.9221494e-010,144.2864 -1.5869399e-010,144.2941 4.2524741e-011,144.3017 -1.1395233e-011,144.3093 3.0535843e-012,144.3170 -8.1840475e-013,144.3246 2.1984693e-013,144.3322 -6.0932921e-014,144.3399 2.3871804e-014,144.3475 -3.4552537e-014,144.3551 1.1434435e-013,144.3627 -4.2285048e-013,144.3704 1.5771545e-012,144.3780 -5.886128e-012,144.3856 2.1968705e-011,144.3933 -8.1993724e-011,144.4009 3.0602496e-010,144.4085 -1.1421762e-009,144.4162 4.2629416e-009,144.4238 -1.5910564e-008,144.4314 5.9382963e-008,144.4391 -2.2163488e-007,144.4467 8.272072e-007,144.4543 0.093746915,144.4620 0.18750004,144.4696 0.093752913,144.4772 -2.2283163e-007,144.4849 -2.0252669e-006,144.4925 8.3244631e-006,144.5001 -3.1274518e-005,144.5078 0.093627706,144.5154 0.18754257,144.5230 0.031360965,144.5307 -8.2351289e-006,144.5383 1.8082982e-006,144.5459 1.0025664e-006,144.5536 -5.8190662e-006,144.5612 0.031249523,144.5688 7.7148834e-006,144.5765 -7.6193687e-006,144.5841 0.093709305,144.5917 0.31245914,144.5994 0.34378508,144.6070 0.093798354,144.6147 4.0593309e-006,144.6223 -1.087766e-006,144.6299 2.9148526e-007,144.6376 -7.8108407e-008,144.6452 2.0930466e-008,144.6528 -5.6086713e-009,144.6605 1.5029383e-009,144.6681 -4.0273773e-010,144.6758 1.0792036e-010,144.6834 -2.8919088e-011,144.6910 7.7493567e-012,144.6987 -2.0765713e-012,144.7063 5.5645235e-013,144.7139 -1.4911079e-013,144.7216 3.9956753e-014,144.7292 -1.0707089e-014,144.7369 2.8691452e-015,144.7445 -7.6883571e-016,144.7521 2.0602253e-016,144.7598 -5.5207215e-017,144.7674 1.4793705e-017,144.7751 -3.9642267e-018,144.7827 1.0622945e-018,144.7904 -2.8470802e-019,144.7980 7.647255e-020,144.8056 -2.1164783e-020,144.8133 8.1820869e-021,144.8209 -1.1562928e-020,144.8286 3.8071602e-020,144.8362 -1.4073196e-019,144.8439 5.2488839e-019,144.8515 -1.9589422e-018,144.8591 7.311327e-018,144.8668 -2.7288032e-017,144.8744 1.0184703e-016,144.8821 -3.8012343e-016,144.8897 1.4187335e-015,144.8974 -5.2951333e-015,144.9050 1.9763013e-014,144.9126 -7.3761438e-014,144.9203 2.7529956e-013,144.9279 -1.0274998e-012,144.9356 3.834935e-012,144.9432 -1.4313118e-011,144.9509 5.3420782e-011,144.9585 -1.9938221e-010,144.9662 7.4415341e-010,144.9738 -2.7774028e-009,144.9815 1.0366091e-008,144.9891 -3.8689322e-008,144.9968 1.4440005e-007,145.0044 -5.3894394e-007,145.0120 2.0114985e-006,145.0197 0.093674429,145.0273 0.56240499,145.0350 1.0622406,145.0426 2.8120339,145.0503 8.9973679,145.0579 19.091095,145.0656 20.219721,145.0732 11.690526,145.0809 2.8770115,145.0885 0.31260324,145.0962 1.7810075,145.1038 4.0309582,145.1115 4.9061799,145.1191 3.5940921,145.1268 0.65653956,145.1344 0.093784861,145.1421 8.884801e-006,145.1497 -2.3808316e-006,145.1574 6.379837e-007,145.1650 -1.7095739e-007,145.1727 4.5806953e-008,145.1803 -1.2259966e-008,145.1880 3.2301071e-009,145.1956 -6.5969591e-010,145.2033 -5.9157573e-010,145.2109 3.0262413e-009,145.2186 -1.1514109e-008,145.2263 4.3032831e-008,145.2339 -1.6062704e-007,145.2416 5.9951208e-007,145.2492 -2.237558e-006,145.2569 8.3512314e-006,145.2645 -3.1169267e-005,145.2722 0.31245452,145.2798 0.37502855,145.2875 0.093787804,145.2951 4.6901519e-006,145.3028 -1.327569e-006,145.3105 6.1985691e-007,145.3181 -1.1518467e-006,145.3258 3.9877518e-006,145.3334 -1.4800061e-005,145.3411 0.093749993,145.3487 1.4806214e-005,145.3564 -3.9675738e-006,145.3640 1.0631784e-006,145.3717 -2.8489657e-007,145.3794 7.6342829e-008,145.3870 -2.0457346e-008,145.3947 5.4818896e-009,145.4023 -1.4689608e-009,145.4100 3.9361861e-010,145.4176 -1.0542387e-010,145.4253 2.8052755e-011,145.4330 -6.7806633e-012,145.4406 -9.3201217e-013,145.4483 1.050985e-011,145.4559 -4.1110036e-011,145.4636 1.5393972e-010,145.4713 -5.7468397e-010,145.4789 2.1449273e-009,145.4866 -8.0055145e-009,145.4942 2.9878954e-008,145.5019 -1.1151712e-007,145.5096 4.1621499e-007,145.5172 -1.5534375e-006,145.5249 5.79789e-006,145.5325 0.031205632,145.5402 0.34367195,145.5479 0.50002873,145.5555 0.18757643,145.5632 1.6053251e-005,145.5708 -4.3017299e-006,145.5785 1.1526914e-006,145.5862 -3.0877246e-007,145.5938 8.2328015e-008,145.6015 -2.0520627e-008,145.6092 -2.5095073e-010,145.6168 2.1527198e-008,145.6245 -8.5863462e-008,145.6322 3.2194643e-007,145.6398 -1.2019955e-006,145.6475 0.031231748,145.6551 0.09375608,145.6628 1.6630554e-005,145.6705 -4.4556805e-006,145.6781 1.1911528e-006,145.6858 -3.0865721e-007,145.6935 4.3400675e-008,145.7011 1.350837e-007,145.7088 -5.837768e-007,145.7165 2.2001591e-006,145.7241 -8.2173619e-006,145.7318 0.093725376,145.7395 0.18750875,145.7471 0.031272285,145.7548 9.9159934e-008,145.7625 -2.6571556e-008,145.7701 7.120633e-009,145.7778 -1.9093369e-009,145.7855 5.1628446e-010,145.7931 -1.5568266e-010,145.8008 1.0642009e-010,145.8085 -2.7000499e-010,145.8161 9.7365704e-010,145.8238 -3.6248433e-009,145.8315 1.3526543e-008,145.8391 -5.0484406e-008,145.8468 1.8842258e-007,145.8545 -7.0324882e-007,145.8622 2.6247328e-006,145.8698 -9.7962811e-006,145.8775 0.093718395,145.8852 0.18749997,145.8928 0.093781777,145.9005 9.2187911e-006,145.9082 -4.4732863e-007,145.9159 -7.4305717e-006,145.9235 0.09373869,145.9312 0.093761161,145.9389 8.1267572e-006,145.9465 -2.1776746e-006,145.9542 5.8344574e-007,145.9619 -1.5597548e-007,145.9696 4.0420492e-008,145.9772 -5.6966143e-009,145.9849 -1.763785e-008,145.9926 7.62534e-008,146.0002 -2.8739348e-007,146.0079 1.0733859e-006,146.0156 -4.0063942e-006,146.0233 1.4953104e-005,146.0309 -5.5809422e-005,146.0386 0.12489583,146.0463 0.18750328,146.0540 0.12509079,146.0616 0.09378843,146.0693 0.093754336,146.0770 8.3568157e-006,146.0847 0.093708374,146.0923 0.43738279,146.1000 0.99992096,146.1077 0.81265187,146.1154 0.093815282,146.1230 0.31242982,146.1307 0.34379369,146.1384 0.093795061,146.1461 1.1640496e-005,146.1538 -2.7285141e-005,146.1614 0.21834984,146.1691 1.062071,146.1768 1.4063388,146.1845 0.90671861,146.1921 0.12530154,146.1998 -1.1042185e-005,146.2075 2.9589546e-006,146.2152 -7.9290146e-007,146.2229 2.1247129e-007,146.2305 -5.6935249e-008,146.2382 1.5256761e-008,146.2459 -4.0883195e-009,146.2536 1.0955863e-009,146.2613 -2.9377681e-010,146.2689 7.9454124e-011,146.2766 -2.4021974e-011,146.2843 1.6629649e-011,146.2920 -4.2497832e-011,146.2997 1.5337068e-010,146.3073 -5.7101962e-010,146.3150 2.1308375e-009,146.3227 -7.9528144e-009,146.3304 2.9682228e-008,146.3381 -1.1078285e-007,146.3458 4.1347437e-007,146.3534 -1.5432084e-006,146.3611 5.7597103e-006,146.3688 -2.1496944e-005,146.3765 0.18745193,146.3842 0.3125,146.3919 0.18754807,146.3995 2.1517078e-005,146.4072 -5.7658617e-006,146.4149 1.5450594e-006,146.4226 -4.1402461e-007,146.4303 1.1094484e-007,146.4380 -2.9729533e-008,146.4456 7.966527e-009,146.4533 -2.1347646e-009,146.4610 5.7204597e-010,146.4687 -1.5328931e-010,146.4764 4.1076441e-011,146.4841 -1.1007123e-011,146.4918 2.9495432e-012,146.4995 -7.9037948e-013,146.5071 2.1179502e-013,146.5148 -5.6752454e-014,146.5225 1.5201914e-014,146.5302 -4.0517402e-015,146.5379 1.0041157e-015,146.5456 3.5545314e-017,146.5533 -1.1464381e-015,146.5610 4.5505028e-015,146.5686 -1.7056618e-014,146.5763 6.3679842e-014,146.5840 -2.3767723e-013,146.5917 8.8708305e-013,146.5994 -3.3108568e-012,146.6071 1.2357095e-011,146.6148 -4.612033e-011,146.6225 1.7213471e-010,146.6302 -6.4245759e-010,146.6378 2.3978415e-009,146.6455 -8.9494536e-009,146.6532 3.3402006e-008,146.6609 -1.2466614e-007,146.6686 4.6529095e-007,146.6763 -1.7366033e-006,146.6840 6.4815163e-006,146.6917 0.03121577,146.6994 0.3124615,146.7071 0.34376925,146.7148 0.18753603,146.7224 1.569366e-005,146.7301 -4.2053789e-006,146.7378 1.1269016e-006,146.7455 -3.0197222e-007,146.7532 8.0918511e-008,146.7609 -2.1683473e-008,146.7686 5.810449e-009,146.7763 -1.5570057e-009,146.7840 4.172202e-010,146.7917 -1.1178043e-010,146.7994 2.987614e-011,146.8071 -7.7172973e-012,146.8148 9.9115377e-013,146.8225 3.7534333e-012,146.8302 -1.6006e-011,146.8379 6.0274272e-011,146.8456 -2.251048e-010,146.8532 8.4019597e-010,146.8609 -3.13587e-009,146.8686 1.1703997e-008,146.8763 -4.3682771e-008,146.8840 1.63037e-007,146.8917 -6.0850226e-007,146.8994 2.2711104e-006,146.9071 -8.4764533e-006,146.9148 0.093740016,146.9225 0.093756773,146.9302 0.031264462,146.9379 -2.3002432e-005,146.9456 0.74993759,146.9533 1.0937692,146.9610 0.56255507,146.9687 1.432152e-005,146.9764 -3.1414966e-005,146.9841 0.3436493,146.9918 0.74998111,146.9995 0.50008929,147.0072 0.093796961,147.0149 0.093707897,147.0226 0.3437041,147.0303 0.34380308,147.0380 0.031297743,147.0457 -7.0265187e-006,147.0534 1.8139257e-006,147.0611 -2.2873775e-007,147.0688 -8.9915267e-007,147.0765 3.8256126e-006,147.0842 0.49990466,147.0919 1.8122765,147.0996 2.6874585,147.1073 1.5939622,147.1150 0.28138992,147.1227 6.4115088e-006,147.1304 -1.7180691e-006,147.1381 4.6038036e-007,147.1458 -1.2334797e-007,147.1535 3.2983554e-008,147.1612 -8.578728e-009,147.1689 1.3292832e-009,147.1767 3.2623682e-009,147.1844 -1.4379785e-008,147.1921 5.4260102e-008,147.1998 -2.0267298e-007,147.2075 7.5647773e-007,147.2152 -2.8234094e-006,147.2229 1.05378e-005,147.2306 -3.9330182e-005,147.2383 0.31241783,147.2460 0.50000161,147.2537 0.31257552,147.2614 0.031289443,147.2691 -4.2776815e-006,147.2768 6.3981969e-007,147.2845 1.7187963e-006,147.2922 -7.5155394e-006,147.2999 0.093722746,147.3077 0.187518,147.3154 0.031238027,147.3231 0.74997818,147.3308 0.56254107,147.3385 0.093757823,147.3462 0.18749706,147.3539 0.093753889,147.3616 -1.0433308e-006,147.3693 2.7957796e-007,147.3770 -7.4917587e-008,147.3847 2.007541e-008,147.3925 -5.3795182e-009,147.4002 1.441442e-009,147.4079 -3.8592277e-010,147.4156 1.0216158e-010,147.4233 -2.2699741e-011,147.4310 -1.1370036e-011,147.4387 6.8185839e-011,147.4464 -2.613896e-010,147.4541 9.7743202e-010,147.4619 -3.6485601e-009,147.4696 1.3617636e-008,147.4773 -5.0825065e-008,147.4850 1.8969413e-007,147.4927 -7.0799445e-007,147.5004 2.6424443e-006,147.5081 -9.8623805e-006,147.5158 0.093718164,147.5236 0.1875,147.5313 0.093781844,147.5390 9.8719711e-006,147.5467 -2.6453595e-006,147.5544 7.0886824e-007,147.5621 -1.8995308e-007,147.5698 5.0901107e-008,147.5776 -1.3639809e-008,147.5853 3.6550361e-009,147.5930 -9.795087e-010,147.6007 2.6277666e-010,147.6084 -7.1538546e-011,147.6161 2.3361865e-011,147.6238 -2.1905673e-011,147.6316 6.4263497e-011,147.6393 -2.3516231e-010,147.6470 8.7643898e-010,147.6547 -3.2707912e-009,147.6624 1.2207464e-008,147.6701 -4.5561833e-008,147.6779 1.7005019e-007,147.6856 -6.3467746e-007,147.6933 0.093717545,147.7010 0.34371838,147.7087 0.34378159,147.7165 0.09378247,147.7242 6.3307652e-007,147.7319 -1.6964333e-007,147.7396 4.5458762e-008,147.7473 -1.2181439e-008,147.7550 3.2642506e-009,147.7628 -8.7482094e-010,147.7705 2.3483637e-010,147.7782 -6.4470936e-011,147.7859 2.3033585e-011,147.7936 -2.7661023e-011,147.8014 8.7614721e-011,147.8091 -3.2281716e-010,147.8168 1.2037269e-009,147.8245 -4.492362e-009,147.8323 1.6766737e-008,147.8400 -6.257838e-008,147.8477 2.3356094e-007,147.8554 -8.7171827e-007,147.8631 3.2535095e-006,147.8709 -1.2143055e-005,147.8786 0.093730628,147.8863 0.0937749,147.8940 0.093670659,147.9018 0.3124631,147.9095 0.18760198,147.9172 2.3359891e-005,147.9249 -6.9569683e-006,147.9326 4.4667736e-006,147.9404 -1.0910381e-005,147.9481 0.093747407,147.9558 0.031261165,147.9635 -2.8898987e-007,147.9713 7.7439253e-008,147.9790 -2.0749606e-008,147.9867 5.5544946e-009,147.9944 -1.4671141e-009,148.0022 3.1361794e-010,148.0099 2.1275215e-010,148.0176 -1.1647232e-009,148.0254 4.4464166e-009,148.0331 -1.6621952e-008,148.0408 6.2045153e-008,148.0485 -2.3157266e-007,148.0563 8.6429793e-007,148.0640 -3.2258138e-006,148.0717 1.2039689e-005,148.0794 -4.4935663e-005,148.0872 0.31243813,148.0949 0.34378973,148.1026 0.09381377,148.1104 -4.2045522e-005,148.1181 0.68725091,148.1258 2.0623548,148.1335 1.9688259,148.1413 1.3751997,148.1490 0.25015733,148.1567 -3.4518707e-006,148.1645 9.2498721e-007,148.1722 -2.4786598e-007,148.1799 6.6420995e-008,148.1877 -1.7802956e-008,148.1954 4.7867865e-009,148.2031 -1.3431187e-009,148.2108 5.8541449e-010,148.2186 -9.9851682e-010,148.2263 3.4088361e-009,148.2340 -1.2637588e-008,148.2418 4.7144365e-008,148.2495 -1.7595052e-007,148.2572 6.5669752e-007,148.2650 -2.4509877e-006,148.2727 9.1478078e-006,148.2804 -3.4142307e-005,148.2882 0.31241179,148.2959 0.56249881,148.3036 0.34382114,148.3114 0.093789883,148.3191 6.6826474e-006,148.3268 -1.7907265e-006,148.3346 4.7985503e-007,148.3423 -1.2858514e-007,148.3500 3.4456534e-008,148.3578 -9.2332018e-009,148.3655 2.4741902e-009,148.3733 -6.6300054e-010,148.3810 1.7766204e-010,148.3887 -4.7607505e-011,148.3965 1.2757224e-011,148.4042 -3.4185103e-012,148.4119 9.1604697e-013,148.4197 -2.4546999e-013,148.4274 6.5777672e-014,148.4351 -1.7625826e-014,148.4429 4.7216496e-015,148.4506 -1.259707e-015,148.4584 3.1689101e-016,148.4661 -7.7754349e-018,148.4738 -2.8582854e-016,148.4816 1.1511651e-015,148.4893 -4.3190947e-015,148.4970 1.6126189e-014,148.5048 -6.0189307e-014,148.5125 2.2464462e-013,148.5203 -8.3843983e-013,148.5280 3.1293039e-012,148.5357 -1.1679482e-011,148.5435 4.3591259e-011,148.5512 -1.626954e-010,148.5590 6.0722705e-010,148.5667 -2.2663498e-009,148.5744 8.4586835e-009,148.5822 -3.1570295e-008,148.5899 1.1782961e-007,148.5977 -4.3977477e-007,148.6054 1.6413686e-006,148.6132 -6.1260703e-006,148.6209 0.031249996,148.6286 6.1320479e-006,148.6364 -1.6431843e-006,148.6441 4.4031873e-007,148.6519 -1.1799118e-007,148.6596 3.1619425e-008,148.6674 -8.4793728e-009,148.6751 2.2961544e-009,148.6828 -7.047386e-010,148.6906 5.2268451e-010,148.6983 -1.3860438e-009,148.7061 5.021783e-009,148.7138 -1.8702217e-008,148.7216 6.9791298e-008,148.7293 -2.6047871e-007,148.7370 9.7218231e-007,148.7448 -3.6284696e-006,148.7525 1.3542514e-005,148.7603 -5.0544637e-005,148.7680 0.18737867,148.7758 0.34368744,148.7835 0.31260446,148.7913 0.093867727,148.7990 1.9571721e-006,148.8068 -5.2445239e-007,148.8145 1.4054035e-007,148.8223 -3.7677459e-008,148.8300 1.0160946e-008,148.8378 -2.9640805e-009,148.8455 1.6948212e-009,148.8532 -3.8152614e-009,148.8610 1.3566999e-008,148.8687 -5.0455768e-008,148.8765 1.8826742e-007,148.8842 -7.0265645e-007,148.8920 2.6225166e-006,148.8997 -9.788002e-006,148.9075 0.18743752,148.9152 0.49998665,148.9230 0.31255108,148.9307 0.093776196,148.9385 7.9656766e-006,148.9462 -2.1346448e-006,148.9540 5.7242175e-007,148.9617 -1.5491348e-007,148.9695 4.7198082e-008,148.9772 -3.3870915e-008,148.9850 8.8288267e-008,148.9927 -3.1930077e-007,149.0005 1.1889862e-006,149.0083 -4.4369126e-006,149.0160 0.093710639,149.0238 0.34372509,149.0315 0.31253105,149.0393 0.18753165,149.0470 0.031256355,149.0548 -1.1195419e-006,149.0625 0.093683682,149.0703 0.49992335,149.0780 0.56255126,149.0858 0.18758577,149.0935 -8.342482e-006,14
[truncated: 2,717,612 more chars]
