# Supplementary material for: Polypy: A Framework to Interpret Polymer Properties from Mass Spectrometry Data
Source: Polymers (Basel). 2024 Jun 22;16(13):1771. doi: 10.3390/polym16131771 (PMC11244493; doi:10.3390/polym16131771)
Supplement: Supplementary file 1 [file polymers-16-01771-s001.zip › Table S1. Theoretical mass values isolated with intensity.xlsx]

## Sheet: Sheet1
	Mer_radical	Repetitive Unit	Mass (Da)	Intensity (a.u.)
1	monomer_neat	monomer	228.29	1
6	monomer_Na1	monomer	250.28	0.97
2	monomer_neat_me1	monomer	259.32	0.96
11	monomer_Na2	monomer	272.27	0.95
7	monomer_Na1_me1	monomer	281.31	0.94
3	monomer_neat_me2	monomer	290.35	0.93
12	monomer_Na2_me1	monomer	303.3	0.92
8	monomer_Na1_me2	monomer	312.34	0.91
4	monomer_neat_me3	monomer	321.38	0.9
13	monomer_Na2_me2	monomer	334.33	0.89
9	monomer_Na1_me3	monomer	343.37	0.88
5	monomer_neat_me4	monomer	352.41	0.87
14	monomer_Na2_me3	monomer	365.36	0.86
10	monomer_Na1_me4	monomer	374.4	0.85
15	monomer_Na2_me4	monomer	396.39	0.83
16	dimmer_neat	dimmer	484.61	1
23	dimmer_Na1	dimmer	506.6	0.97
17	dimmer_neat_me1	dimmer	515.64	0.96
30	dimmer_Na2	dimmer	528.59	0.95
24	dimmer_Na1_me1	dimmer	537.63	0.94
18	dimmer_neat_me2	dimmer	546.67	0.93
37	dimmer_Na3	dimmer	550.58	0.93
31	dimmer_Na2_me1	dimmer	559.62	0.92
25	dimmer_Na1_me2	dimmer	568.66	0.91
44	dimmer_Na4	dimmer	572.57	0.91
19	dimmer_neat_me3	dimmer	577.7	0.9
38	dimmer_Na3_me1	dimmer	581.61	0.9
32	dimmer_Na2_me2	dimmer	590.65	0.89
26	dimmer_Na1_me3	dimmer	599.69	0.88
45	dimmer_Na4_me1	dimmer	603.6	0.88
20	dimmer_neat_me4	dimmer	608.73	0.87
39	dimmer_Na3_me2	dimmer	612.64	0.87
33	dimmer_Na2_me3	dimmer	621.68	0.86
27	dimmer_Na1_me4	dimmer	630.72	0.85
46	dimmer_Na4_me2	dimmer	634.63	0.85
21	dimmer_neat_me5	dimmer	639.76	0.84
40	dimmer_Na3_me3	dimmer	643.67	0.84
34	dimmer_Na2_me4	dimmer	652.71	0.83
28	dimmer_Na1_me5	dimmer	661.75	0.82
47	dimmer_Na4_me3	dimmer	665.66	0.82
22	dimmer_neat_me6	dimmer	670.79	0.81
41	dimmer_Na3_me4	dimmer	674.7	0.81
35	dimmer_Na2_me5	dimmer	683.74	0.8
29	dimmer_Na1_me6	dimmer	692.78	0.79
48	dimmer_Na4_me4	dimmer	696.69	0.79
42	dimmer_Na3_me5	dimmer	705.73	0.78
36	dimmer_Na2_me6	dimmer	714.77	0.77
49	dimmer_Na4_me5	dimmer	727.72	0.76
43	dimmer_Na3_me6	dimmer	736.76	0.75
51	trimmer_neat	trimer	740.93	1
50	dimmer_Na4_me6	dimmer	758.75	0.73
60	trimmer_Na1	trimer	762.92	0.97
52	trimmer_neat_me1	trimer	771.96	0.96
69	trimmer_Na2	trimer	784.91	0.95
61	trimmer_Na1_me1	trimer	793.95	0.94
53	trimmer_neat_me2	trimer	802.99	0.93
78	trimmer_Na3	trimer	806.9	0.93
70	trimmer_Na2_me1	trimer	815.94	0.92
62	trimmer_Na1_me2	trimer	824.98	0.91
87	trimmer_Na4	trimer	828.89	0.91
54	trimmer_neat_me3	trimer	834.02	0.9
79	trimmer_Na3_me1	trimer	837.93	0.9
71	trimmer_Na2_me2	trimer	846.97	0.89
96	trimmer_Na5	trimer	850.88	0.89
63	trimmer_Na1_me3	trimer	856.01	0.88
88	trimmer_Na4_me1	trimer	859.92	0.88
55	trimmer_neat_me4	trimer	865.05	0.87
80	trimmer_Na3_me2	trimer	868.96	0.87
105	trimmer_Na6	trimer	872.87	0.87
72	trimmer_Na2_me3	trimer	878	0.86
97	trimmer_Na5_me1	trimer	881.91	0.86
64	trimmer_Na1_me4	trimer	887.04	0.85
89	trimmer_Na4_me2	trimer	890.95	0.85
56	trimmer_neat_me5	trimer	896.08	0.84
81	trimmer_Na3_me3	trimer	899.99	0.84
106	trimmer_Na6_me1	trimer	903.9	0.84
73	trimmer_Na2_me4	trimer	909.03	0.83
98	trimmer_Na5_me2	trimer	912.94	0.83
65	trimmer_Na1_me5	trimer	918.07	0.82
90	trimmer_Na4_me3	trimer	921.98	0.82
57	trimmer_neat_me6	trimer	927.11	0.81
82	trimmer_Na3_me4	trimer	931.02	0.81
107	trimmer_Na6_me2	trimer	934.93	0.81
74	trimmer_Na2_me5	trimer	940.06	0.8
99	trimmer_Na5_me3	trimer	943.97	0.8
66	trimmer_Na1_me6	trimer	949.1	0.79
91	trimmer_Na4_me4	trimer	953.01	0.79
58	trimmer_neat_me7	trimer	958.14	0.78
83	trimmer_Na3_me5	trimer	962.05	0.78
108	trimmer_Na6_me3	trimer	965.96	0.78
75	trimmer_Na2_me6	trimer	971.09	0.77
100	trimmer_Na5_me4	trimer	975	0.77
67	trimmer_Na1_me7	trimer	980.13	0.76
92	trimmer_Na4_me5	trimer	984.04	0.76
59	trimmer_neat_me8	trimer	989.17	0.75
84	trimmer_Na3_me6	trimer	993.08	0.75
109	trimmer_Na6_me4	trimer	996.99	0.75
114	tetramer_neat	tetramer	997.25	1
76	trimmer_Na2_me7	trimer	1002.12	0.74
101	trimmer_Na5_me5	trimer	1006.03	0.74
68	trimmer_Na1_me8	trimer	1011.16	0.73
93	trimmer_Na4_me6	trimer	1015.07	0.73
125	tetramer_Na1	tetramer	1019.24	0.97
85	trimmer_Na3_me7	trimer	1024.11	0.72
110	trimmer_Na6_me5	trimer	1028.02	0.72
115	tetramer_neat_me1	tetramer	1028.28	0.96
77	trimmer_Na2_me8	trimer	1033.15	0.71
102	trimmer_Na5_me6	trimer	1037.06	0.71
136	tetramer_Na2	tetramer	1041.23	0.95
94	trimmer_Na4_me7	trimer	1046.1	0.7
126	tetramer_Na1_me1	tetramer	1050.27	0.94
86	trimmer_Na3_me8	trimer	1055.14	0.69
111	trimmer_Na6_me6	trimer	1059.05	0.69
116	tetramer_neat_me2	tetramer	1059.31	0.93
147	tetramer_Na3	tetramer	1063.22	0.93
103	trimmer_Na5_me7	trimer	1068.09	0.68
137	tetramer_Na2_me1	tetramer	1072.26	0.92
95	trimmer_Na4_me8	trimer	1077.13	0.67
127	tetramer_Na1_me2	tetramer	1081.3	0.91
158	tetramer_Na4	tetramer	1085.21	0.91
112	trimmer_Na6_me7	trimer	1090.08	0.66
117	tetramer_neat_me3	tetramer	1090.34	0.9
148	tetramer_Na3_me1	tetramer	1094.25	0.9
104	trimmer_Na5_me8	trimer	1099.12	0.65
138	tetramer_Na2_me2	tetramer	1103.29	0.89
169	tetramer_Na5	tetramer	1107.2	0.89
128	tetramer_Na1_me3	tetramer	1112.33	0.88
159	tetramer_Na4_me1	tetramer	1116.24	0.88
113	trimmer_Na6_me8	trimer	1121.11	0.63
118	tetramer_neat_me4	tetramer	1121.37	0.87
149	tetramer_Na3_me2	tetramer	1125.28	0.87
180	tetramer_Na6	tetramer	1129.19	0.87
139	tetramer_Na2_me3	tetramer	1134.32	0.86
170	tetramer_Na5_me1	tetramer	1138.23	0.86
129	tetramer_Na1_me4	tetramer	1143.36	0.85
160	tetramer_Na4_me2	tetramer	1147.27	0.85
191	tetramer_Na7	tetramer	1151.18	0.85
119	tetramer_neat_me5	tetramer	1152.4	0.84
150	tetramer_Na3_me3	tetramer	1156.31	0.84
181	tetramer_Na6_me1	tetramer	1160.22	0.84
140	tetramer_Na2_me4	tetramer	1165.35	0.83
171	tetramer_Na5_me2	tetramer	1169.26	0.83
202	tetramer_Na8	tetramer	1173.17	0.83
130	tetramer_Na1_me5	tetramer	1174.39	0.82
161	tetramer_Na4_me3	tetramer	1178.3	0.82
192	tetramer_Na7_me1	tetramer	1182.21	0.82
120	tetramer_neat_me6	tetramer	1183.43	0.81
151	tetramer_Na3_me4	tetramer	1187.34	0.81
182	tetramer_Na6_me2	tetramer	1191.25	0.81
141	tetramer_Na2_me5	tetramer	1196.38	0.8
172	tetramer_Na5_me3	tetramer	1200.29	0.8
203	tetramer_Na8_me1	tetramer	1204.2	0.8
131	tetramer_Na1_me6	tetramer	1205.42	0.79
162	tetramer_Na4_me4	tetramer	1209.33	0.79
193	tetramer_Na7_me2	tetramer	1213.24	0.79
121	tetramer_neat_me7	tetramer	1214.46	0.78
152	tetramer_Na3_me5	tetramer	1218.37	0.78
183	tetramer_Na6_me3	tetramer	1222.28	0.78
142	tetramer_Na2_me6	tetramer	1227.41	0.77
173	tetramer_Na5_me4	tetramer	1231.32	0.77
204	tetramer_Na8_me2	tetramer	1235.23	0.77
132	tetramer_Na1_me7	tetramer	1236.45	0.76
163	tetramer_Na4_me5	tetramer	1240.36	0.76
194	tetramer_Na7_me3	tetramer	1244.27	0.76
122	tetramer_neat_me8	tetramer	1245.49	0.75
153	tetramer_Na3_me6	tetramer	1249.4	0.75
184	tetramer_Na6_me4	tetramer	1253.31	0.75
213	pentamer_neat	pentamer	1253.57	1
143	tetramer_Na2_me7	tetramer	1258.44	0.74
174	tetramer_Na5_me5	tetramer	1262.35	0.74
205	tetramer_Na8_me3	tetramer	1266.26	0.74
133	tetramer_Na1_me8	tetramer	1267.48	0.73
164	tetramer_Na4_me6	tetramer	1271.39	0.73
195	tetramer_Na7_me4	tetramer	1275.3	0.73
226	pentamer_Na1	pentamer	1275.56	0.97
123	tetramer_neat_me9	tetramer	1276.52	0.72
154	tetramer_Na3_me7	tetramer	1280.43	0.72
185	tetramer_Na6_me5	tetramer	1284.34	0.72
214	pentamer_neat_me1	pentamer	1284.6	0.96
144	tetramer_Na2_me8	tetramer	1289.47	0.71
175	tetramer_Na5_me6	tetramer	1293.38	0.71
206	tetramer_Na8_me4	tetramer	1297.29	0.71
239	pentamer_Na2	pentamer	1297.55	0.95
134	tetramer_Na1_me9	tetramer	1298.51	0.7
165	tetramer_Na4_me7	tetramer	1302.42	0.7
196	tetramer_Na7_me5	tetramer	1306.33	0.7
227	pentamer_Na1_me1	pentamer	1306.59	0.94
124	tetramer_neat_me10	tetramer	1307.55	0.69
155	tetramer_Na3_me8	tetramer	1311.46	0.69
186	tetramer_Na6_me6	tetramer	1315.37	0.69
215	pentamer_neat_me2	pentamer	1315.63	0.93
252	pentamer_Na3	pentamer	1319.54	0.93
145	tetramer_Na2_me9	tetramer	1320.5	0.68
176	tetramer_Na5_me7	tetramer	1324.41	0.68
207	tetramer_Na8_me5	tetramer	1328.32	0.68
240	pentamer_Na2_me1	pentamer	1328.58	0.92
135	tetramer_Na1_me10	tetramer	1329.54	0.67
166	tetramer_Na4_me8	tetramer	1333.45	0.67
197	tetramer_Na7_me6	tetramer	1337.36	0.67
228	pentamer_Na1_me2	pentamer	1337.62	0.91
265	pentamer_Na4	pentamer	1341.53	0.91
156	tetramer_Na3_me9	tetramer	1342.49	0.66
187	tetramer_Na6_me7	tetramer	1346.4	0.66
216	pentamer_neat_me3	pentamer	1346.66	0.9
253	pentamer_Na3_me1	pentamer	1350.57	0.9
146	tetramer_Na2_me10	tetramer	1351.53	0.65
177	tetramer_Na5_me8	tetramer	1355.44	0.65
208	tetramer_Na8_me6	tetramer	1359.35	0.65
241	pentamer_Na2_me2	pentamer	1359.61	0.89
278	pentamer_Na5	pentamer	1363.52	0.89
167	tetramer_Na4_me9	tetramer	1364.48	0.64
198	tetramer_Na7_me7	tetramer	1368.39	0.64
229	pentamer_Na1_me3	pentamer	1368.65	0.88
266	pentamer_Na4_me1	pentamer	1372.56	0.88
157	tetramer_Na3_me10	tetramer	1373.52	0.63
188	tetramer_Na6_me8	tetramer	1377.43	0.63
217	pentamer_neat_me4	pentamer	1377.69	0.87
254	pentamer_Na3_me2	pentamer	1381.6	0.87
291	pentamer_Na6	pentamer	1385.51	0.87
178	tetramer_Na5_me9	tetramer	1386.47	0.62
209	tetramer_Na8_me7	tetramer	1390.38	0.62
242	pentamer_Na2_me3	pentamer	1390.64	0.86
279	pentamer_Na5_me1	pentamer	1394.55	0.86
168	tetramer_Na4_me10	tetramer	1395.51	0.61
199	tetramer_Na7_me8	tetramer	1399.42	0.61
230	pentamer_Na1_me4	pentamer	1399.68	0.85
267	pentamer_Na4_me2	pentamer	1403.59	0.85
304	pentamer_Na7	pentamer	1407.5	0.85
189	tetramer_Na6_me9	tetramer	1408.46	0.6
218	pentamer_neat_me5	pentamer	1408.72	0.84
255	pentamer_Na3_me3	pentamer	1412.63	0.84
292	pentamer_Na6_me1	pentamer	1416.54	0.84
179	tetramer_Na5_me10	tetramer	1417.5	0.59
210	tetramer_Na8_me8	tetramer	1421.41	0.59
243	pentamer_Na2_me4	pentamer	1421.67	0.83
280	pentamer_Na5_me2	pentamer	1425.58	0.83
317	pentamer_Na8	pentamer	1429.49	0.83
200	tetramer_Na7_me9	tetramer	1430.45	0.58
231	pentamer_Na1_me5	pentamer	1430.71	0.82
268	pentamer_Na4_me3	pentamer	1434.62	0.82
305	pentamer_Na7_me1	pentamer	1438.53	0.82
190	tetramer_Na6_me10	tetramer	1439.49	0.57
219	pentamer_neat_me6	pentamer	1439.75	0.81
256	pentamer_Na3_me4	pentamer	1443.66	0.81
293	pentamer_Na6_me2	pentamer	1447.57	0.81
330	pentamer_Na9	pentamer	1451.48	0.81
211	tetramer_Na8_me9	tetramer	1452.44	0.56
244	pentamer_Na2_me5	pentamer	1452.7	0.8
281	pentamer_Na5_me3	pentamer	1456.61	0.8
318	pentamer_Na8_me1	pentamer	1460.52	0.8
201	tetramer_Na7_me10	tetramer	1461.48	0.55
232	pentamer_Na1_me6	pentamer	1461.74	0.79
269	pentamer_Na4_me4	pentamer	1465.65	0.79
306	pentamer_Na7_me2	pentamer	1469.56	0.79
220	pentamer_neat_me7	pentamer	1470.78	0.78
343	pentamer_Na10	pentamer	1473.47	0.79
257	pentamer_Na3_me5	pentamer	1474.69	0.78
294	pentamer_Na6_me3	pentamer	1478.6	0.78
331	pentamer_Na9_me1	pentamer	1482.51	0.78
212	tetramer_Na8_me10	tetramer	1483.47	0.53
245	pentamer_Na2_me6	pentamer	1483.73	0.77
282	pentamer_Na5_me4	pentamer	1487.64	0.77
319	pentamer_Na8_me2	pentamer	1491.55	0.77
233	pentamer_Na1_me7	pentamer	1492.77	0.76
270	pentamer_Na4_me5	pentamer	1496.68	0.76
307	pentamer_Na7_me3	pentamer	1500.59	0.76
221	pentamer_neat_me8	pentamer	1501.81	0.75
344	pentamer_Na10_me1	pentamer	1504.5	0.76
258	pentamer_Na3_me6	pentamer	1505.72	0.75
295	pentamer_Na6_me4	pentamer	1509.63	0.75
356	hexamer_neat	hexamer	1509.89	1
332	pentamer_Na9_me2	pentamer	1513.54	0.75
246	pentamer_Na2_me7	pentamer	1514.76	0.74
283	pentamer_Na5_me5	pentamer	1518.67	0.74
320	pentamer_Na8_me3	pentamer	1522.58	0.74
234	pentamer_Na1_me8	pentamer	1523.8	0.73
271	pentamer_Na4_me6	pentamer	1527.71	0.73
308	pentamer_Na7_me4	pentamer	1531.62	0.73
371	hexamer_Na1	hexamer	1531.88	0.97
222	pentamer_neat_me9	pentamer	1532.84	0.72
345	pentamer_Na10_me2	pentamer	1535.53	0.73
259	pentamer_Na3_me7	pentamer	1536.75	0.72
296	pentamer_Na6_me5	pentamer	1540.66	0.72
357	hexamer_neat_me1	hexamer	1540.92	0.96
333	pentamer_Na9_me3	pentamer	1544.57	0.72
247	pentamer_Na2_me8	pentamer	1545.79	0.71
284	pentamer_Na5_me6	pentamer	1549.7	0.71
321	pentamer_Na8_me4	pentamer	1553.61	0.71
386	hexamer_Na2	hexamer	1553.87	0.95
235	pentamer_Na1_me9	pentamer	1554.83	0.7
272	pentamer_Na4_me7	pentamer	1558.74	0.7
309	pentamer_Na7_me5	pentamer	1562.65	0.7
372	hexamer_Na1_me1	hexamer	1562.91	0.94
223	pentamer_neat_me10	pentamer	1563.87	0.69
346	pentamer_Na10_me3	pentamer	1566.56	0.7
260	pentamer_Na3_me8	pentamer	1567.78	0.69
297	pentamer_Na6_me6	pentamer	1571.69	0.69
358	hexamer_neat_me2	hexamer	1571.95	0.93
334	pentamer_Na9_me4	pentamer	1575.6	0.69
401	hexamer_Na3	hexamer	1575.86	0.93
248	pentamer_Na2_me9	pentamer	1576.82	0.68
285	pentamer_Na5_me7	pentamer	1580.73	0.68
322	pentamer_Na8_me5	pentamer	1584.64	0.68
387	hexamer_Na2_me1	hexamer	1584.9	0.92
236	pentamer_Na1_me10	pentamer	1585.86	0.67
273	pentamer_Na4_me8	pentamer	1589.77	0.67
310	pentamer_Na7_me6	pentamer	1593.68	0.67
373	hexamer_Na1_me2	hexamer	1593.94	0.91
224	pentamer_neat_me11	pentamer	1594.9	0.66
347	pentamer_Na10_me4	pentamer	1597.59	0.67
416	hexamer_Na4	hexamer	1597.85	0.91
261	pentamer_Na3_me9	pentamer	1598.81	0.66
298	pentamer_Na6_me7	pentamer	1602.72	0.66
359	hexamer_neat_me3	hexamer	1602.98	0.9
335	pentamer_Na9_me5	pentamer	1606.63	0.66
402	hexamer_Na3_me1	hexamer	1606.89	0.9
249	pentamer_Na2_me10	pentamer	1607.85	0.65
286	pentamer_Na5_me8	pentamer	1611.76	0.65
323	pentamer_Na8_me6	pentamer	1615.67	0.65
388	hexamer_Na2_me2	hexamer	1615.93	0.89
237	pentamer_Na1_me11	pentamer	1616.89	0.64
431	hexamer_Na5	hexamer	1619.84	0.89
274	pentamer_Na4_me9	pentamer	1620.8	0.64
311	pentamer_Na7_me7	pentamer	1624.71	0.64
374	hexamer_Na1_me3	hexamer	1624.97	0.88
225	pentamer_neat_me12	pentamer	1625.93	0.63
348	pentamer_Na10_me5	pentamer	1628.62	0.64
417	hexamer_Na4_me1	hexamer	1628.88	0.88
262	pentamer_Na3_me10	pentamer	1629.84	0.63
299	pentamer_Na6_me8	pentamer	1633.75	0.63
360	hexamer_neat_me4	hexamer	1634.01	0.87
336	pentamer_Na9_me6	pentamer	1637.66	0.63
403	hexamer_Na3_me2	hexamer	1637.92	0.87
250	pentamer_Na2_me11	pentamer	1638.88	0.62
446	hexamer_Na6	hexamer	1641.83	0.87
287	pentamer_Na5_me9	pentamer	1642.79	0.62
324	pentamer_Na8_me7	pentamer	1646.7	0.62
389	hexamer_Na2_me3	hexamer	1646.96	0.86
238	pentamer_Na1_me12	pentamer	1647.92	0.61
432	hexamer_Na5_me1	hexamer	1650.87	0.86
275	pentamer_Na4_me10	pentamer	1651.83	0.61
312	pentamer_Na7_me8	pentamer	1655.74	0.61
375	hexamer_Na1_me4	hexamer	1656	0.85
349	pentamer_Na10_me6	pentamer	1659.65	0.61
418	hexamer_Na4_me2	hexamer	1659.91	0.85
263	pentamer_Na3_me11	pentamer	1660.87	0.6
461	hexamer_Na7	hexamer	1663.82	0.85
300	pentamer_Na6_me9	pentamer	1664.78	0.6
361	hexamer_neat_me5	hexamer	1665.04	0.84
337	pentamer_Na9_me7	pentamer	1668.69	0.6
404	hexamer_Na3_me3	hexamer	1668.95	0.84
251	pentamer_Na2_me12	pentamer	1669.91	0.59
447	hexamer_Na6_me1	hexamer	1672.86	0.84
288	pentamer_Na5_me10	pentamer	1673.82	0.59
325	pentamer_Na8_me8	pentamer	1677.73	0.59
390	hexamer_Na2_me4	hexamer	1677.99	0.83
433	hexamer_Na5_me2	hexamer	1681.9	0.83
276	pentamer_Na4_me11	pentamer	1682.86	0.58
476	hexamer_Na8	hexamer	1685.81	0.83
313	pentamer_Na7_me9	pentamer	1686.77	0.58
376	hexamer_Na1_me5	hexamer	1687.03	0.82
350	pentamer_Na10_me7	pentamer	1690.68	0.58
419	hexamer_Na4_me3	hexamer	1690.94	0.82
264	pentamer_Na3_me12	pentamer	1691.9	0.57
462	hexamer_Na7_me1	hexamer	1694.85	0.82
301	pentamer_Na6_me10	pentamer	1695.81	0.57
362	hexamer_neat_me6	hexamer	1696.07	0.81
338	pentamer_Na9_me8	pentamer	1699.72	0.57
405	hexamer_Na3_me4	hexamer	1699.98	0.81
448	hexamer_Na6_me2	hexamer	1703.89	0.81
289	pentamer_Na5_me11	pentamer	1704.85	0.56
491	hexamer_Na9	hexamer	1707.8	0.81
326	pentamer_Na8_me9	pentamer	1708.76	0.56
391	hexamer_Na2_me5	hexamer	1709.02	0.8
434	hexamer_Na5_me3	hexamer	1712.93	0.8
277	pentamer_Na4_me12	pentamer	1713.89	0.55
477	hexamer_Na8_me1	hexamer	1716.84	0.8
314	pentamer_Na7_me10	pentamer	1717.8	0.55
377	hexamer_Na1_me6	hexamer	1718.06	0.79
351	pentamer_Na10_me8	pentamer	1721.71	0.55
420	hexamer_Na4_me4	hexamer	1721.97	0.79
463	hexamer_Na7_me2	hexamer	1725.88	0.79
302	pentamer_Na6_me11	pentamer	1726.84	0.54
363	hexamer_neat_me7	hexamer	1727.1	0.78
506	hexamer_Na10	hexamer	1729.79	0.79
339	pentamer_Na9_me9	pentamer	1730.75	0.54
406	hexamer_Na3_me5	hexamer	1731.01	0.78
449	hexamer_Na6_me3	hexamer	1734.92	0.78
290	pentamer_Na5_me12	pentamer	1735.88	0.53
492	hexamer_Na9_me1	hexamer	1738.83	0.78
327	pentamer_Na8_me10	pentamer	1739.79	0.53
392	hexamer_Na2_me6	hexamer	1740.05	0.77
435	hexamer_Na5_me4	hexamer	1743.96	0.77
478	hexamer_Na8_me2	hexamer	1747.87	0.77
315	pentamer_Na7_me11	pentamer	1748.83	0.52
378	hexamer_Na1_me7	hexamer	1749.09	0.76
521	hexamer_Na11	hexamer	1751.78	0.77
352	pentamer_Na10_me9	pentamer	1752.74	0.52
421	hexamer_Na4_me5	hexamer	1753	0.76
464	hexamer_Na7_me3	hexamer	1756.91	0.76
303	pentamer_Na6_me12	pentamer	1757.87	0.51
364	hexamer_neat_me8	hexamer	1758.13	0.75
507	hexamer_Na10_me1	hexamer	1760.82	0.76
340	pentamer_Na9_me10	pentamer	1761.78	0.51
407	hexamer_Na3_me6	hexamer	1762.04	0.75
450	hexamer_Na6_me4	hexamer	1765.95	0.75
493	hexamer_Na9_me2	hexamer	1769.86	0.75
328	pentamer_Na8_me11	pentamer	1770.82	0.5
393	hexamer_Na2_me7	hexamer	1771.08	0.74
536	hexamer_Na12	hexamer	1773.77	0.75
436	hexamer_Na5_me5	hexamer	1774.99	0.74
479	hexamer_Na8_me3	hexamer	1778.9	0.74
316	pentamer_Na7_me12	pentamer	1779.86	0.49
379	hexamer_Na1_me8	hexamer	1780.12	0.73
522	hexamer_Na11_me1	hexamer	1782.81	0.74
353	pentamer_Na10_me10	pentamer	1783.77	0.49
422	hexamer_Na4_me6	hexamer	1784.03	0.73
465	hexamer_Na7_me4	hexamer	1787.94	0.73
365	hexamer_neat_me9	hexamer	1789.16	0.72
508	hexamer_Na10_me2	hexamer	1791.85	0.73
341	pentamer_Na9_me11	pentamer	1792.81	0.48
408	hexamer_Na3_me7	hexamer	1793.07	0.72
451	hexamer_Na6_me5	hexamer	1796.98	0.72
494	hexamer_Na9_me3	hexamer	1800.89	0.72
329	pentamer_Na8_me12	pentamer	1801.85	0.47
394	hexamer_Na2_me8	hexamer	1802.11	0.71
537	hexamer_Na12_me1	hexamer	1804.8	0.72
437	hexamer_Na5_me6	hexamer	1806.02	0.71
480	hexamer_Na8_me4	hexamer	1809.93	0.71
380	hexamer_Na1_me9	hexamer	1811.15	0.7
523	hexamer_Na11_me2	hexamer	1813.84	0.71
354	pentamer_Na10_me11	pentamer	1814.8	0.46
423	hexamer_Na4_me7	hexamer	1815.06	0.7
466	hexamer_Na7_me5	hexamer	1818.97	0.7
366	hexamer_neat_me10	hexamer	1820.19	0.69
509	hexamer_Na10_me3	hexamer	1822.88	0.7
342	pentamer_Na9_me12	pentamer	1823.84	0.45
409	hexamer_Na3_me8	hexamer	1824.1	0.69
452	hexamer_Na6_me6	hexamer	1828.01	0.69
495	hexamer_Na9_me4	hexamer	1831.92	0.69
395	hexamer_Na2_me9	hexamer	1833.14	0.68
538	hexamer_Na12_me2	hexamer	1835.83	0.69
438	hexamer_Na5_me7	hexamer	1837.05	0.68
481	hexamer_Na8_me5	hexamer	1840.96	0.68
381	hexamer_Na1_me10	hexamer	1842.18	0.67
524	hexamer_Na11_me3	hexamer	1844.87	0.68
355	pentamer_Na10_me12	pentamer	1845.83	0.43
424	hexamer_Na4_me8	hexamer	1846.09	0.67
467	hexamer_Na7_me6	hexamer	1850	0.67
367	hexamer_neat_me11	hexamer	1851.22	0.66
510	hexamer_Na10_me4	hexamer	1853.91	0.67
410	hexamer_Na3_me9	hexamer	1855.13	0.66
453	hexamer_Na6_me7	hexamer	1859.04	0.66
496	hexamer_Na9_me5	hexamer	1862.95	0.66
396	hexamer_Na2_me10	hexamer	1864.17	0.65
539	hexamer_Na12_me3	hexamer	1866.86	0.66
439	hexamer_Na5_me8	hexamer	1868.08	0.65
482	hexamer_Na8_me6	hexamer	1871.99	0.65
382	hexamer_Na1_me11	hexamer	1873.21	0.64
525	hexamer_Na11_me4	hexamer	1875.9	0.65
425	hexamer_Na4_me9	hexamer	1877.12	0.64
468	hexamer_Na7_me7	hexamer	1881.03	0.64
368	hexamer_neat_me12	hexamer	1882.25	0.63
511	hexamer_Na10_me5	hexamer	1884.94	0.64
411	hexamer_Na3_me10	hexamer	1886.16	0.63
454	hexamer_Na6_me8	hexamer	1890.07	0.63
497	hexamer_Na9_me6	hexamer	1893.98	0.63
397	hexamer_Na2_me11	hexamer	1895.2	0.62
540	hexamer_Na12_me4	hexamer	1897.89	0.63
440	hexamer_Na5_me9	hexamer	1899.11	0.62
483	hexamer_Na8_me7	hexamer	1903.02	0.62
383	hexamer_Na1_me12	hexamer	1904.24	0.61
526	hexamer_Na11_me5	hexamer	1906.93	0.62
426	hexamer_Na4_me10	hexamer	1908.15	0.61
469	hexamer_Na7_me8	hexamer	1912.06	0.61
369	hexamer_neat_me13	hexamer	1913.28	0.63
512	hexamer_Na10_me6	hexamer	1915.97	0.61
412	hexamer_Na3_me11	hexamer	1917.19	0.6
455	hexamer_Na6_me9	hexamer	1921.1	0.6
498	hexamer_Na9_me7	hexamer	1925.01	0.6
398	hexamer_Na2_me12	hexamer	1926.23	0.59
541	hexamer_Na12_me5	hexamer	1928.92	0.6
441	hexamer_Na5_me10	hexamer	1930.14	0.59
484	hexamer_Na8_me8	hexamer	1934.05	0.59
384	hexamer_Na1_me13	hexamer	1935.27	0.61
527	hexamer_Na11_me6	hexamer	1937.96	0.59
427	hexamer_Na4_me11	hexamer	1939.18	0.58
470	hexamer_Na7_me9	hexamer	1943.09	0.58
370	hexamer_neat_me14	hexamer	1944.31	0.63
513	hexamer_Na10_me7	hexamer	1947	0.58
413	hexamer_Na3_me12	hexamer	1948.22	0.57
456	hexamer_Na6_me10	hexamer	1952.13	0.57
499	hexamer_Na9_me8	hexamer	1956.04	0.57
399	hexamer_Na2_me13	hexamer	1957.26	0.59
542	hexamer_Na12_me6	hexamer	1959.95	0.57
442	hexamer_Na5_me11	hexamer	1961.17	0.56
485	hexamer_Na8_me9	hexamer	1965.08	0.56
385	hexamer_Na1_me14	hexamer	1966.3	0.61
528	hexamer_Na11_me7	hexamer	1968.99	0.56
428	hexamer_Na4_me12	hexamer	1970.21	0.55
471	hexamer_Na7_me10	hexamer	1974.12	0.55
514	hexamer_Na10_me8	hexamer	1978.03	0.55
414	hexamer_Na3_me13	hexamer	1979.25	0.57
457	hexamer_Na6_me11	hexamer	1983.16	0.54
500	hexamer_Na9_me9	hexamer	1987.07	0.54
400	hexamer_Na2_me14	hexamer	1988.29	0.59
543	hexamer_Na12_me7	hexamer	1990.98	0.54
443	hexamer_Na5_me12	hexamer	1992.2	0.53
486	hexamer_Na8_me10	hexamer	1996.11	0.53
529	hexamer_Na11_me8	hexamer	2000.02	0.53
429	hexamer_Na4_me13	hexamer	2001.24	0.55
472	hexamer_Na7_me11	hexamer	2005.15	0.52
515	hexamer_Na10_me9	hexamer	2009.06	0.52
415	hexamer_Na3_me14	hexamer	2010.28	0.57
458	hexamer_Na6_me12	hexamer	2014.19	0.51
501	hexamer_Na9_me10	hexamer	2018.1	0.51
544	hexamer_Na12_me8	hexamer	2022.01	0.51
444	hexamer_Na5_me13	hexamer	2023.23	0.53
487	hexamer_Na8_me11	hexamer	2027.14	0.5
530	hexamer_Na11_me9	hexamer	2031.05	0.5
430	hexamer_Na4_me14	hexamer	2032.27	0.55
473	hexamer_Na7_me12	hexamer	2036.18	0.49
516	hexamer_Na10_me10	hexamer	2040.09	0.49
459	hexamer_Na6_me13	hexamer	2045.22	0.51
502	hexamer_Na9_me11	hexamer	2049.13	0.48
545	hexamer_Na12_me9	hexamer	2053.04	0.48
445	hexamer_Na5_me14	hexamer	2054.26	0.53
488	hexamer_Na8_me12	hexamer	2058.17	0.47
531	hexamer_Na11_me10	hexamer	2062.08	0.47
474	hexamer_Na7_me13	hexamer	2067.21	0.49
517	hexamer_Na10_me11	hexamer	2071.12	0.46
460	hexamer_Na6_me14	hexamer	2076.25	0.51
503	hexamer_Na9_me12	hexamer	2080.16	0.45
546	hexamer_Na12_me10	hexamer	2084.07	0.45
489	hexamer_Na8_me13	hexamer	2089.2	0.47
532	hexamer_Na11_me11	hexamer	2093.11	0.44
475	hexamer_Na7_me14	hexamer	2098.24	0.49
518	hexamer_Na10_me12	hexamer	2102.15	0.43
504	hexamer_Na9_me13	hexamer	2111.19	0.45
547	hexamer_Na12_me11	hexamer	2115.1	0.42
490	hexamer_Na8_me14	hexamer	2120.23	0.47
533	hexamer_Na11_me12	hexamer	2124.14	0.41
519	hexamer_Na10_me13	hexamer	2133.18	0.43
505	hexamer_Na9_me14	hexamer	2142.22	0.45
548	hexamer_Na12_me12	hexamer	2146.13	0.39
534	hexamer_Na11_me13	hexamer	2155.17	0.41
520	hexamer_Na10_me14	hexamer	2164.21	0.43
549	hexamer_Na12_me13	hexamer	2177.16	0.39
535	hexamer_Na11_me14	hexamer	2186.2	0.41
550	hexamer_Na12_me14	hexamer	2208.19	0.39
